# Supplementary material for: Rapid and deep-scale ubiquitylation profiling for biology and translational research
Source: Nat Commun. 2020 Jan 17;11:359. doi: 10.1038/s41467-019-14175-1 (PMC6969155; doi:10.1038/s41467-019-14175-1)
Supplement: Supplementary file 3 — Supplementary Data 1 [file 41467_2019_14175_MOESM3_ESM.xlsx]

## Sheet: Descriptions
Column Header
TMT_Amount_Replicate	TMT amount and replicate
KGG_Modified	KGG Modified or not modified
parent_charge	Charge of precursor ion
score	SM score
deltaForwardReverseScore	The difference between Spectrum Mill identification score of the best target peptide (forward peptide sequence) and decoy peptide (reversed peptide sequence). A value less than or equal to zero indicates a likely false-positive identification.
deltaRank1Rank2Score	The difference between Spectrum Mill identification score of the rank1 and rank2 target peptides (forward peptide sequence).
percent_scored_peak_intensity	Percent of product ion intensity (after peak detection) that is matched to a scored ion type
totalIntensity	Chromatographic peak area of precursor ion and its isotopes
scoreVML	Variable modification localization score is the difference in Spectrum Mill identification score between the top two site localizations
numPossibleVMsites_K	Count K residues in sequence
numActualVMSites_k	Count of K-GG sites measured in the sequence
numLocalizedVMsites_k	Count of KGG sites confidently localized to a particular K residue in the sequence
numAmbiguousVMsites_k	Count of KGG sites not confidently localized to a particular K residue in the sequence
variableSites	The amino acid position in the protein sequence of a modified amino acid indicated in lowercase.
nterm	modification at the nterm of the peptide
previous_aa	Amino acid preceding the peptide.
sequence	Peptide sequence
next_aa	Amino acid following the peptide.
VMsiteFlanks	15 mer KGG peptide sequence
modifications	Amino acid modified: name of modification (Ex: k:Ubiquitin Residual GG from Tryp Cut on K, C:Carbamidomethylation, m:Oxidized methionine)
precursorIsolationPurityPercent	The intensity of the precursor ion and its isotopes divided by the total peak intensity in the precursor isolation window used for the MS2 scan
retentionTimeMin	Time from the start of the LC gradient to the chromatographic apex of the precursor ion
chromatographicPeakWidthSec	Width of precursor ion chromatographic peak, 0 means no more than 1 MS 1 scan had a satisfactory precursor isotope cluster shape
parent_m_over_z	Measured precursor m/z
matched_parent_mass	Calculated mass of peptide MH+ in database before accounting for variable modifications
delta_parent_mass	Difference in measured parent mass (Da) of identified peptide and calculated mass of peptide in database before accounting for variable modifications. +16 is consistent with oxidation.
delta_parent_mass_ppm	Difference in measured parent mass (Da) of identified peptide and calculated mass of peptide in database after accounting for variable modifications.
protein_mw	Calculated protein MW (Da) of the protein sequence belonging to accession_number
species	human
accession_number	Uniprot accession number
accession_numbers	All Uniprot accession numbers containing the representative sequence
entry_name	Gene description

## Sheet: Supplemental Table 1_TMTAmount
TMT_Amount_Replicate	KGG_Modified	parent_charge	score	deltaForwardReverseScore	deltaRank1Rank2Score	percent_scored_peak_intensity	totalIntensity	scoreVML	numPossibleVMsites_K	numActualVMSites_k	numLocalizedVMsites_k	numAmbiguousVMsites_k	variableSites	nterm	previous_aa	sequence	next_aa	VMsiteFlanks	modifications	precursorIsolationPurityPercent	retentionTimeMin	chromatographicPeakWidthSec	parent_m_over_z	matched_parent_mass	delta_parent_mass	delta_parent_mass_ppm	protein_mw	species	accession_number	accession_numbers	entry_name
0.2mg_Rep2	Non-K-ε-GG	4	32.8	26.5	26.5	97.7	4470000	-1	0	0	0	0		TMT10	(K)	GGGGGGGGGGGLGGGLGNVLGGLISGAGGGGGGGGGGGGGGGGGGGGTAMR	(I)			96	93.63	3	953.465	3810.82	0.014	3.7	29610.7	HUMAN	K7ELJ7	K7ELJ7|P04632|K7EKD8	Calpain small subunit 1
0.2mg_Rep1	Non-K-ε-GG	4	30.63	24.92	24.88	95.2	4170000	-1	0	0	0	0		TMT10	(K)	GGGGGGGGGGGLGGGLGNVLGGLISGAGGGGGGGGGGGGGGGGGGGGTAMR	(I)			100	92.47	5	953.463	3810.82	0.0071	1.9	29610.7	HUMAN	K7ELJ7	K7ELJ7|P04632|K7EKD8	Calpain small subunit 1
0.4mg_Rep2	Non-K-ε-GG	4	30.59	23.74	24.36	95.1	9000000	-1	0	0	0	0		TMT10	(K)	GGGGGGGGGGGLGGGLGNVLGGLISGAGGGGGGGGGGGGGGGGGGGGTAMR	(I)			97	93.02	7	953.463	3810.82	0.0076	2	29610.7	HUMAN	K7ELJ7	K7ELJ7|P04632|K7EKD8	Calpain small subunit 1
0.8mg_Rep1	Non-K-ε-GG	4	29.92	23.71	23.29	97.6	7550000	-1	0	0	0	0		TMT10	(K)	GGGGGGGGGGGLGGGLGNVLGGLISGAGGGGGGGGGGGGGGGGGGGGTAMR	(I)			100	92.15	5	953.465	3810.82	0.0157	4.1	29610.7	HUMAN	K7ELJ7	K7ELJ7|P04632|K7EKD8	Calpain small subunit 1
0.2mg_Rep1	K-ε-GG	3	29.35	20.61	21.63	100	43400000	99	1	1	1	0	K83k	TMT10	(R)	EPTSSEQGGLEGSGSAAGEGkPALSEEER	(Q)	SAAGEGkPALSEE	k:Ubiquitin Residual GG from Tryp Cut on K	100	43.55	38	1063.84	3304.62	-115.116	1.1	35220.7	HUMAN	Q04323-2	Q04323-2|Q04323|E9PRQ7	Isoform 2 of UBX domain-containing protein 1
0.4mg_Rep2	K-ε-GG	3	29.1	21.21	23.91	100	40100000	99	1	1	1	0	K83k	TMT10	(R)	EPTSSEQGGLEGSGSAAGEGkPALSEEER	(Q)	SAAGEGkPALSEE	k:Ubiquitin Residual GG from Tryp Cut on K	100	43.92	19	1063.84	3304.62	-115.112	2.5	35220.7	HUMAN	Q04323-2	Q04323-2|Q04323|E9PRQ7	Isoform 2 of UBX domain-containing protein 1
0.4mg_Rep3	K-ε-GG	3	29.1	20.48	21.8	100	45600000	99	1	1	1	0	K83k	TMT10	(R)	EPTSSEQGGLEGSGSAAGEGkPALSEEER	(Q)	SAAGEGkPALSEE	k:Ubiquitin Residual GG from Tryp Cut on K	100	44.62	24	1063.84	3304.62	-115.118	0.8	35220.7	HUMAN	Q04323-2	Q04323-2|Q04323|E9PRQ7	Isoform 2 of UBX domain-containing protein 1
0.8mg_Rep1	K-ε-GG	4	28.71	28.26	27.94	93.6	37000000	99	1	1	1	0	K262k	TMT10	(R)	AAAASAAEAGIATTGTEDSDDALLkMTISQQEFGR	(T)	SDDALLkMTISQQ	k:Ubiquitin Residual GG from Tryp Cut on K	100	84.12	30	960.975	3956	-115.116	1	40964.2	HUMAN	P55036	P55036	26S proteasome non-ATPase regulatory subunit 4
0.8mg_Rep2	K-ε-GG	4	28.71	28.17	28.51	94	10100000	99	1	1	1	0	K262k	TMT10	(R)	AAAASAAEAGIATTGTEDSDDALLkMTISQQEFGR	(T)	SDDALLkMTISQQ	k:Ubiquitin Residual GG from Tryp Cut on K	100	84.28	24	960.977	3956	-115.112	2.2	40964.2	HUMAN	P55036	P55036	26S proteasome non-ATPase regulatory subunit 4
0.8mg_Rep2	K-ε-GG	3	28.6	20.99	21.87	100	26000000	99	1	1	1	0	K83k	TMT10	(R)	EPTSSEQGGLEGSGSAAGEGkPALSEEER	(Q)	SAAGEGkPALSEE	k:Ubiquitin Residual GG from Tryp Cut on K	100	43.58	17	1063.84	3304.62	-115.116	1.1	35220.7	HUMAN	Q04323-2	Q04323-2|Q04323|E9PRQ7	Isoform 2 of UBX domain-containing protein 1
0.4mg_Rep3	K-ε-GG	5	28.36	33.39	32.3	98	2550000	26.444	3	1	1	0	K26k	Acetyl	(M)	SSEAETQQPPAAPPAAPALSAADTkPGTTGSGAGSGGPGGLTSAAPAGGDKK	(V)	LSAADTkPGTTGS	K:TMT10,k:Ubiquitin Residual GG from Tryp Cut on K	100	62.9	0	1043.73	5329.74	-115.106	2.8	35923.5	HUMAN	P67809	P67809	Nuclease-sensitive element-binding protein 1
0.8mg_Rep3	K-ε-GG	3	28.35	20.19	21.68	100	23400000	99	1	1	1	0	K83k	TMT10	(R)	EPTSSEQGGLEGSGSAAGEGkPALSEEER	(Q)	SAAGEGkPALSEE	k:Ubiquitin Residual GG from Tryp Cut on K	100	44.48	21	1063.84	3304.62	-115.113	2.1	35220.7	HUMAN	Q04323-2	Q04323-2|Q04323|E9PRQ7	Isoform 2 of UBX domain-containing protein 1
0.4mg_Rep1	Non-K-ε-GG	4	28.32	25.33	24.47	93.1	14100000	-1	0	0	0	0		TMT10	(R)	TTGIVMDSGDGVTHTVPIYEGYALPHAILR	(L)			100	83.98	10	853.952	3412.78	0.0068	2	42078.3	HUMAN	P60709	P60709|P63261	Actin, cytoplasmic 1
0.8mg_Rep1	Non-K-ε-GG	4	28.31	25.45	24.52	93.1	33600000	-1	0	0	0	0		TMT10	(R)	TTGIVMDSGDGVTHTVPIYEGYALPHAILR	(L)			100	83.85	14	853.951	3412.78	0.0067	2	42078.3	HUMAN	P60709	P60709|P63261	Actin, cytoplasmic 1
0.4mg_Rep3	Non-K-ε-GG	4	28.31	25.26	23.9	93.1	30900000	-1	0	0	0	0		TMT10	(R)	TTGIVMDSGDGVTHTVPIYEGYALPHAILR	(L)			100	85.7	19	853.951	3412.78	0.0043	1.3	42078.3	HUMAN	P60709	P60709|P63261	Actin, cytoplasmic 1
0.2mg_Rep1	Non-K-ε-GG	4	28.27	25.4	25.1	92.5	21600000	-1	0	0	0	0		TMT10	(R)	TTGIVMDSGDGVTHTVPIYEGYALPHAILR	(L)			100	84.15	14	853.951	3412.78	0.0048	1.4	42078.3	HUMAN	P60709	P60709|P63261	Actin, cytoplasmic 1
0.2mg_Rep2	K-ε-GG	4	28.22	22	21.29	95	59700000	99	1	1	1	0	K304k	TMT10	(K)	AYHEQLSVAEITNACFEPANQMVkCDPR	(H)	PANQMVkCDPRHG	C:Carbamidomethylation,k:Ubiquitin Residual GG from Tryp Cut on K	100	72.57	18	906.184	3736.83	-115.114	1.6	50819.4	HUMAN	Q71U36	Q71U36|P68363|Q6PEY2|Q13748|P68366|P68366-2|Q13748-2|Q71U36-2|P68363-2	Tubulin alpha-1A chain
0.2mg_Rep2	Non-K-ε-GG	4	28.21	25.13	24.24	93.6	15500000	-1	0	0	0	0		TMT10	(R)	TTGIVMDSGDGVTHTVPIYEGYALPHAILR	(L)			100	85.8	13	853.951	3412.78	0.0044	1.3	42078.3	HUMAN	P60709	P60709|P63261	Actin, cytoplasmic 1
0.8mg_Rep1	K-ε-GG	4	28.01	20.63	20.98	95.6	20100000	99	1	1	1	0	K304k	TMT10	(K)	AYHEQLSVAEITNACFEPANQMVkCDPR	(H)	PANQMVkCDPRHG	C:Carbamidomethylation,k:Ubiquitin Residual GG from Tryp Cut on K	100	71.12	12	906.186	3736.83	-115.107	3.5	50819.4	HUMAN	Q71U36	Q71U36|P68363|Q6PEY2|Q13748|P68366|P68366-2|Q13748-2|Q71U36-2|P68363-2	Tubulin alpha-1A chain
0.2mg_Rep1	K-ε-GG	4	28.01	19.99	19.76	95.5	99600000	99	1	1	1	0	K304k	TMT10	(K)	AYHEQLSVAEITNACFEPANQMVkCDPR	(H)	PANQMVkCDPRHG	C:Carbamidomethylation,k:Ubiquitin Residual GG from Tryp Cut on K	100	71.2	22	906.185	3736.83	-115.112	2.2	50819.4	HUMAN	Q71U36	Q71U36|P68363|Q6PEY2|Q13748|P68366|P68366-2|Q13748-2|Q71U36-2|P68363-2	Tubulin alpha-1A chain
0.8mg_Rep3	Non-K-ε-GG	4	27.7	21.39	22.7	94.4	632000	-1	0	0	0	0		TMT10	(K)	GGGGGGGGGGGLGGGLGNVLGGLISGAGGGGGGGGGGGGGGGGGGGGTAMR	(I)			95.9	93.75	0	953.463	3810.82	0.0061	1.6	29610.7	HUMAN	K7ELJ7	K7ELJ7|P04632|K7EKD8	Calpain small subunit 1
0.4mg_Rep1	K-ε-GG	4	27.69	25.51	25.64	93.3	28400000	99	1	1	1	0	K262k	TMT10	(R)	AAAASAAEAGIATTGTEDSDDALLkMTISQQEFGR	(T)	SDDALLkMTISQQ	k:Ubiquitin Residual GG from Tryp Cut on K	100	84.2	22	960.976	3956	-115.114	1.6	40964.2	HUMAN	P55036	P55036	26S proteasome non-ATPase regulatory subunit 4
0.4mg_Rep1	K-ε-GG	3	27.6	19.19	20.63	100	35000000	99	1	1	1	0	K83k	TMT10	(R)	EPTSSEQGGLEGSGSAAGEGkPALSEEER	(Q)	SAAGEGkPALSEE	k:Ubiquitin Residual GG from Tryp Cut on K	100	43.38	25	1063.84	3304.62	-115.118	0.7	35220.7	HUMAN	Q04323-2	Q04323-2|Q04323|E9PRQ7	Isoform 2 of UBX domain-containing protein 1
0.2mg_Rep1	K-ε-GG	5	27.6	32.72	30.76	96.6	3360000	26.109	3	1	1	0	K26k	Acetyl	(M)	SSEAETQQPPAAPPAAPALSAADTkPGTTGSGAGSGGPGGLTSAAPAGGDKK	(V)	LSAADTkPGTTGS	K:TMT10,k:Ubiquitin Residual GG from Tryp Cut on K	100	61.35	3	1043.73	5329.74	-115.11	1.8	35923.5	HUMAN	P67809	P67809	Nuclease-sensitive element-binding protein 1
0.2mg_Rep2	Non-K-ε-GG	3	27.55	23.45	24.05	99.2	4830000	-1	0	0	0	0		TMT10	(R)	LSAVEAIANAISVVSSNGPGNR	(A)			100	100.32	2	785.765	2355.28	-0.0021	-0.9	312542	HUMAN	O95071	O95071|O95071-2|E7EMW7	E3 ubiquitin-protein ligase UBR5
0.2mg_Rep3	K-ε-GG	4	27.51	20.18	19.29	95.6	80500000	99	1	1	1	0	K304k	TMT10	(K)	AYHEQLSVAEITNACFEPANQMVkCDPR	(H)	PANQMVkCDPRHG	C:Carbamidomethylation,k:Ubiquitin Residual GG from Tryp Cut on K	100	73.5	17	906.184	3736.83	-115.114	1.6	50819.4	HUMAN	Q71U36	Q71U36|P68363|Q6PEY2|Q13748|P68366|P68366-2|Q13748-2|Q71U36-2|P68363-2	Tubulin alpha-1A chain
0.2mg_Rep2	K-ε-GG	3	27.35	19.87	20.71	100	33900000	99	1	1	1	0	K83k	TMT10	(R)	EPTSSEQGGLEGSGSAAGEGkPALSEEER	(Q)	SAAGEGkPALSEE	k:Ubiquitin Residual GG from Tryp Cut on K	100	44.23	26	1063.84	3304.62	-115.113	2.2	35220.7	HUMAN	Q04323-2	Q04323-2|Q04323|E9PRQ7	Isoform 2 of UBX domain-containing protein 1
0.4mg_Rep3	Non-K-ε-GG	3	27.35	21.97	22.64	100	6100000	-1	0	0	0	0		TMT10	(R)	LSAVEAIANAISVVSSNGPGNR	(A)			97.9	100.28	2	785.765	2355.28	-0.0012	-0.5	312542	HUMAN	O95071	O95071|O95071-2|E7EMW7	E3 ubiquitin-protein ligase UBR5
0.8mg_Rep2	Non-K-ε-GG	3	27.3	22.17	21.61	96.6	5680000	-1	0	0	0	0		TMT10	(K)	TDQVIQSLIALVNDPQPEHPLR	(A)			98.8	98.97	5	904.835	2712.49	0.0036	1.3	24174.3	HUMAN	P68036-3	P68036-3|P68036|P68036-2	Isoform 3 of Ubiquitin-conjugating enzyme E2 L3
0.8mg_Rep1	Non-K-ε-GG	3	27.29	22.8	22.83	96.6	20600000	-1	0	0	0	0		TMT10	(K)	TDQVIQSLIALVNDPQPEHPLR	(A)			100	98.87	5	904.837	2712.49	0.0071	2.6	24174.3	HUMAN	P68036-3	P68036-3|P68036|P68036-2	Isoform 3 of Ubiquitin-conjugating enzyme E2 L3
0.4mg_Rep1	Non-K-ε-GG	3	27.29	22.77	22.81	96.6	19100000	-1	0	0	0	0		TMT10	(K)	TDQVIQSLIALVNDPQPEHPLR	(A)			99.5	98.88	2	904.837	2712.49	0.0073	2.7	24174.3	HUMAN	P68036-3	P68036-3|P68036|P68036-2	Isoform 3 of Ubiquitin-conjugating enzyme E2 L3
0.2mg_Rep1	Non-K-ε-GG	3	27.29	18.19	22.13	96.5	6990000	-1	0	0	0	0		TMT10	(K)	TDQVIQSLIALVNDPQPEHPLR	(A)			100	98.92	3	904.835	2712.49	0.0016	0.6	24174.3	HUMAN	P68036-3	P68036-3|P68036|P68036-2	Isoform 3 of Ubiquitin-conjugating enzyme E2 L3
0.4mg_Rep3	Non-K-ε-GG	3	27.29	22.19	22.23	96.6	13200000	-1	0	0	0	0		TMT10	(K)	TDQVIQSLIALVNDPQPEHPLR	(A)			100	99.17	2	904.837	2712.49	0.0076	2.8	24174.3	HUMAN	P68036-3	P68036-3|P68036|P68036-2	Isoform 3 of Ubiquitin-conjugating enzyme E2 L3
0.4mg_Rep1	K-ε-GG	4	27.22	19.71	19.99	94.6	29900000	99	1	1	1	0	K304k	TMT10	(K)	AYHEQLSVAEITNACFEPANQMVkCDPR	(H)	PANQMVkCDPRHG	C:Carbamidomethylation,k:Ubiquitin Residual GG from Tryp Cut on K	100	71.18	15	906.185	3736.83	-115.111	2.5	50819.4	HUMAN	Q71U36	Q71U36|P68363|Q6PEY2|Q13748|P68366|P68366-2|Q13748-2|Q71U36-2|P68363-2	Tubulin alpha-1A chain
0.2mg_Rep1	K-ε-GG	4	26.97	25.52	26.74	92.1	12900000	99	1	1	1	0	K262k	TMT10	(R)	AAAASAAEAGIATTGTEDSDDALLkMTISQQEFGR	(T)	SDDALLkMTISQQ	k:Ubiquitin Residual GG from Tryp Cut on K	100	84.43	22	960.977	3956	-115.11	2.7	40964.2	HUMAN	P55036	P55036	26S proteasome non-ATPase regulatory subunit 4
0.2mg_Rep1	Non-K-ε-GG	3	26.97	22.97	24.22	96.4	6930000	-1	0	0	0	0		TMT10	(R)	CIALAQLLVEQNFPAIAIHR	(G)		C:Carbamidomethylation,	99	98.7	5	836.145	2506.42	0.005	2	51134.9	HUMAN	Q13838-2	Q13838-2|Q13838|Q5STU3	Isoform 2 of Spliceosome RNA helicase DDX39B
0.4mg_Rep2	K-ε-GG	4	26.92	19.12	19.87	94.2	40000000	99	1	1	1	0	K304k	TMT10	(K)	AYHEQLSVAEITNACFEPANQMVkCDPR	(H)	PANQMVkCDPRHG	C:Carbamidomethylation,k:Ubiquitin Residual GG from Tryp Cut on K	100	71.75	14	906.186	3736.83	-115.108	3.2	50819.4	HUMAN	Q71U36	Q71U36|P68363|Q6PEY2|Q13748|P68366|P68366-2|Q13748-2|Q71U36-2|P68363-2	Tubulin alpha-1A chain
0.2mg_Rep2	Non-K-ε-GG	4	26.89	24.8	24.06	96.9	109000000	-1	0	0	0	0		TMT10	(R)	TLHEWLQQHGIPGLQGVDTR	(E)			95.6	80.65	15	629.342	2514.34	0.0035	1.4	245318	HUMAN	P27708	P27708|F8VPD4	CAD protein
0.4mg_Rep3	K-ε-GG	4	26.89	19.57	18.83	93.4	33900000	99	1	1	1	0	K304k	TMT10	(K)	AYHEQLSVAEITNACFEPANQMVkCDPR	(H)	PANQMVkCDPRHG	C:Carbamidomethylation,k:Ubiquitin Residual GG from Tryp Cut on K	100	72.42	17	906.186	3736.83	-115.106	3.7	50819.4	HUMAN	Q71U36	Q71U36|P68363|Q6PEY2|Q13748|P68366|P68366-2|Q13748-2|Q71U36-2|P68363-2	Tubulin alpha-1A chain
0.8mg_Rep3	K-ε-GG	4	26.72	20.82	19.91	94.8	22500000	99	1	1	1	0	K304k	TMT10	(K)	AYHEQLSVAEITNACFEPANQMVkCDPR	(H)	PANQMVkCDPRHG	C:Carbamidomethylation,k:Ubiquitin Residual GG from Tryp Cut on K	100	72.75	15	906.183	3736.83	-115.117	0.8	50819.4	HUMAN	Q71U36	Q71U36|P68363|Q6PEY2|Q13748|P68366|P68366-2|Q13748-2|Q71U36-2|P68363-2	Tubulin alpha-1A chain
0.8mg_Rep1	Non-K-ε-GG	3	26.67	22.47	22.59	97.6	13500000	-1	0	0	0	0		TMT10	(R)	CIALAQLLVEQNFPAIAIHR	(G)		C:Carbamidomethylation,	100	98.65	4	836.146	2506.42	0.0062	2.5	51134.9	HUMAN	Q13838-2	Q13838-2|Q13838|Q5STU3	Isoform 2 of Spliceosome RNA helicase DDX39B
0.8mg_Rep2	Non-K-ε-GG	4	26.6	24.35	24.35	100	143000000	-1	0	0	0	0		TMT10	(R)	TLHEWLQQHGIPGLQGVDTR	(E)			95.5	79.02	17	629.342	2514.34	0.0032	1.3	245318	HUMAN	P27708	P27708|F8VPD4	CAD protein
0.4mg_Rep1	Non-K-ε-GG	4	26.42	24.39	24.12	97.3	155000000	-1	0	0	0	0		TMT10	(R)	TLHEWLQQHGIPGLQGVDTR	(E)			98.1	78.88	15	629.342	2514.34	0.0041	1.6	245318	HUMAN	P27708	P27708|F8VPD4	CAD protein
0.8mg_Rep2	Non-K-ε-GG	4	26.28	23.15	22.87	90.4	8000000	-1	0	0	0	0		TMT10	(R)	TTGIVMDSGDGVTHTVPIYEGYALPHAILR	(L)			100	84.08	10	853.95	3412.78	0.0027	0.8	42078.3	HUMAN	P60709	P60709|P63261	Actin, cytoplasmic 1
0.4mg_Rep2	Non-K-ε-GG	4	26.22	23.05	22.23	93.8	28400000	-1	0	0	0	0		TMT10	(R)	TTGIVMDSGDGVTHTVPIYEGYALPHAILR	(L)			100	84.8	12	853.948	3412.78	-0.0076	-2.2	42078.3	HUMAN	P60709	P60709|P63261	Actin, cytoplasmic 1
0.4mg_Rep3	Non-K-ε-GG	4	26.22	26.72	26.59	92.2	12400000	-1	1	0	0	0		Hydrogen	(K)	TNHIGHTGYLNTVTVSPDGSLCASGGK	(D)		C:Carbamidomethylation,	100	51.85	19	686.584	2743.31	0.0034	1.2	35532.5	HUMAN	P63244	P63244|J3KPE3|D6RAC2|D6RHH4	Guanine nucleotide-binding protein subunit beta-2-like 1
0.4mg_Rep1	Non-K-ε-GG	3	26.09	21.89	22.03	96.5	7000000	-1	0	0	0	0		TMT10	(R)	CIALAQLLVEQNFPAIAIHR	(G)		C:Carbamidomethylation,	98.1	98.67	2	836.145	2506.42	0.0032	1.3	51134.9	HUMAN	Q13838-2	Q13838-2|Q13838|Q5STU3	Isoform 2 of Spliceosome RNA helicase DDX39B
0.4mg_Rep3	Non-K-ε-GG	3	26.07	23.02	23.25	96.5	7650000	-1	0	0	0	0		TMT10	(R)	CIALAQLLVEQNFPAIAIHR	(G)		C:Carbamidomethylation,	93	98.95	3	836.147	2506.42	0.0087	3.5	51134.9	HUMAN	Q13838-2	Q13838-2|Q13838|Q5STU3	Isoform 2 of Spliceosome RNA helicase DDX39B
0.4mg_Rep3	Non-K-ε-GG	3	26.06	24.98	24.01	99	20700000	-1	0	0	0	0		TMT10	(K)	GLVAVITGGASGLGLATAER	(L)			98	97.45	7	681.4	2042.18	0.0042	2.1	27150.8	HUMAN	Q99714	Q99714|Q99714-2|Q5H928	3-hydroxyacyl-CoA dehydrogenase type-2
0.2mg_Rep1	Non-K-ε-GG	4	26.03	23.81	23.55	95.3	242000000	-1	0	0	0	0		TMT10	(R)	TLHEWLQQHGIPGLQGVDTR	(E)			97.1	79.15	19	629.341	2514.34	0.0023	0.9	245318	HUMAN	P27708	P27708|F8VPD4	CAD protein
0.2mg_Rep1	Non-K-ε-GG	3	26.03	21.7	21.23	98.6	3620000	-1	0	0	0	0		TMT10	(R)	LSAVEAIANAISVVSSNGPGNR	(A)			100	100.05	2	785.765	2355.28	-0.0017	-0.7	312542	HUMAN	O95071	O95071|O95071-2|E7EMW7	E3 ubiquitin-protein ligase UBR5
0.4mg_Rep1	Non-K-ε-GG	3	26	25.66	24.2	97.9	28800000	-1	0	0	0	0		TMT10	(K)	GLVAVITGGASGLGLATAER	(L)			99.5	96.82	12	681.4	2042.18	0.0037	1.8	27150.8	HUMAN	Q99714	Q99714|Q99714-2|Q5H928	3-hydroxyacyl-CoA dehydrogenase type-2
0.4mg_Rep3	K-ε-GG	3	25.99	28.71	27.38	96.7	28500000	99	1	1	1	0	K130k	TMT10	(K)	TIGGGDDSFNTFFSETGAGkHVPR	(A)	SETGAGkHVPRAV	k:Ubiquitin Residual GG from Tryp Cut on K	100	72.02	17	947.468	2955.5	-115.111	3.1	58642	HUMAN	F5H5D3	F5H5D3|Q71U36|P68363|Q6PEY2|Q13748|Q9BQE3|Q13748-2|Q71U36-2|P68363-2|F8W0F6|F8VS66	Tubulin alpha-1C chain
0.2mg_Rep1	K-ε-GG	3	25.84	25.84	27.13	95.1	31900000	99	1	1	1	0	K130k	TMT10	(K)	TIGGGDDSFNTFFSETGAGkHVPR	(A)	SETGAGkHVPRAV	k:Ubiquitin Residual GG from Tryp Cut on K	100	70.77	22	947.466	2955.5	-115.118	0.9	58642	HUMAN	F5H5D3	F5H5D3|Q71U36|P68363|Q6PEY2|Q13748|Q9BQE3|Q13748-2|Q71U36-2|P68363-2|F8W0F6|F8VS66	Tubulin alpha-1C chain
0.8mg_Rep3	Non-K-ε-GG	5	25.78	27.29	28.82	94.5	50200000	-1	1	0	0	0		TMT10	(R)	HIADLAGNSEVILPVPAFNVINGGSHAGNK	(L)		K:TMT10,	98.3	90.97	17	694.785	3469.9	0.0023	0.7	47510.4	HUMAN	P06733	P06733|P06733-2	Alpha-enolase
0.8mg_Rep3	K-ε-GG	3	25.77	23.16	20.49	98.4	32000000	99	1	1	1	0	K489k	TMT10	(K)	LSEEVVVAPNQESGMkTADSLR	(V)	NQESGMkTADSLR	k:Ubiquitin Residual GG from Tryp Cut on K	100	64.15	11	901.801	2818.5	-115.114	2.1	83844.1	HUMAN	Q6PJT7	Q6PJT7|Q6PJT7-2|Q6PJT7-9|Q6PJT7-5|G3V411	Zinc finger CCCH domain-containing protein 14
0.2mg_Rep3	K-ε-GG	3	25.73	25.13	23.14	96.4	3380000	99	1	1	1	0	K334k	TMT10	(R)	QVQSLTCEVDALkGTNESLER	(Q)	CEVDALkGTNESL	C:Carbamidomethylation,k:Ubiquitin Residual GG from Tryp Cut on K	100	72.27	3	907.465	2835.49	-115.112	2.8	53707.8	HUMAN	P08670	P08670|B0YJC4|B0YJC5	Vimentin
0.8mg_Rep2	K-ε-GG	4	25.68	18.99	21.74	97.6	43700000	99	1	1	1	0	K389k	TMT10	(R)	EDVRPEEIADQELAEALQkSAEDAER	(Q)	LAEALQkSAEDAE	k:Ubiquitin Residual GG from Tryp Cut on K	100	83.85	22	821.908	3399.73	-115.118	0.8	44978.2	HUMAN	Q5TDH0	Q5TDH0	Protein DDI1 homolog 2
0.8mg_Rep1	K-ε-GG	3	25.6	26.4	23.46	100	9830000	99	1	1	1	0	K334k	TMT10	(R)	QVQSLTCEVDALkGTNESLER	(Q)	CEVDALkGTNESL	C:Carbamidomethylation,k:Ubiquitin Residual GG from Tryp Cut on K	100	70.35	10	907.465	2835.49	-115.113	2.6	53707.8	HUMAN	P08670	P08670|B0YJC4|B0YJC5	Vimentin
0.2mg_Rep2	Non-K-ε-GG	3	25.6	28.31	27.16	100	6320000	-1	1	0	0	0		TMT10	(K)	QTISNACGTIGLIHAIANNK	(D)		C:Carbamidomethylation,K:TMT10,	96.7	82.17	9	852.143	2554.42	-0.0018	-0.7	26353.3	HUMAN	P15374	P15374	Ubiquitin carboxyl-terminal hydrolase isozyme L3
0.8mg_Rep1	K-ε-GG	3	25.57	19.46	20.93	99.3	31800000	99	1	1	1	0	K83k	TMT10	(R)	EPTSSEQGGLEGSGSAAGEGkPALSEEER	(Q)	SAAGEGkPALSEE	k:Ubiquitin Residual GG from Tryp Cut on K	100	43.42	33	1063.84	3304.62	-115.115	1.7	35220.7	HUMAN	Q04323-2	Q04323-2|Q04323|E9PRQ7	Isoform 2 of UBX domain-containing protein 1
0.2mg_Rep1	K-ε-GG	3	25.52	23.19	21.23	98.4	52300000	99	1	1	1	0	K489k	TMT10	(K)	LSEEVVVAPNQESGMkTADSLR	(V)	NQESGMkTADSLR	k:Ubiquitin Residual GG from Tryp Cut on K	100	62.87	12	901.801	2818.5	-115.114	2.4	83844.1	HUMAN	Q6PJT7	Q6PJT7|Q6PJT7-2|Q6PJT7-9|Q6PJT7-5|G3V411	Zinc finger CCCH domain-containing protein 14
0.4mg_Rep3	Non-K-ε-GG	4	25.46	22.93	20.88	98.1	470000000	-1	0	0	0	0		TMT10	(R)	TLHEWLQQHGIPGLQGVDTR	(E)			99.1	80.22	17	629.343	2514.34	0.0079	3.1	245318	HUMAN	P27708	P27708|F8VPD4	CAD protein
0.8mg_Rep1	K-ε-GG	4	25.41	20.28	20.6	93.1	535000	99	1	1	1	0	K240k	TMT10	(K)	DPGGSEFDSISkNTWAPAPDTWAPAPDQTEQDQNR	(L)	EFDSISkNTWAPA	k:Ubiquitin Residual GG from Tryp Cut on K	100	75.32	0	1043.73	4287.03	-115.109	2.6	33156.3	HUMAN	Q9H6K1	Q9H6K1|Q9H6K1-2|Q5TH58	Uncharacterized protein C6orf106
0.8mg_Rep2	K-ε-GG	3	25.26	22.91	20.74	98.3	37400000	99	1	1	1	0	K489k	TMT10	(K)	LSEEVVVAPNQESGMkTADSLR	(V)	NQESGMkTADSLR	k:Ubiquitin Residual GG from Tryp Cut on K	100	62.98	14	901.801	2818.5	-115.113	2.7	83844.1	HUMAN	Q6PJT7	Q6PJT7|Q6PJT7-2|Q6PJT7-9|Q6PJT7-5|G3V411	Zinc finger CCCH domain-containing protein 14
0.2mg_Rep2	Non-K-ε-GG	4	25.26	26.16	25.26	90.9	24300000	-1	1	0	0	0		Hydrogen	(R)	HIADLAGNSEVILPVPAFNVINGGSHAGNK	(L)			100	86.02	25	753.648	3011.57	0.0013	0.4	47510.4	HUMAN	P06733	P06733|P06733-2	Alpha-enolase
0.4mg_Rep1	K-ε-GG	4	25.17	24.57	23.16	95.9	14300000	99	1	1	1	0	K54k	TMT10	(K)	EEAATGGGSTGEADGkTAAAAAEHSQR	(E)	TGEADGkTAAAAA	k:Ubiquitin Residual GG from Tryp Cut on K	100	33.12	12	719.094	2988.47	-115.113	2.5	61090.6	HUMAN	O43242	O43242	26S proteasome non-ATPase regulatory subunit 3
0.8mg_Rep1	K-ε-GG	3	25.16	21.97	20.97	95	45300000	99	1	1	1	0	K297k	TMT10	(R)	ALTVPELTQQVFDAkNMMAACDPR	(H)	QQVFDAkNMMAAC	C:Carbamidomethylation,k:Ubiquitin Residual GG from Tryp Cut on K	98	96.17	30	1017.18	3164.63	-115.112	2.5	50126.4	HUMAN	P07437	P07437|Q5JP53|Q5ST81	Tubulin beta chain
0.2mg_Rep1	K-ε-GG	4	25.13	18.76	18.74	93	6900000	99	1	1	1	0	K374k	TMT10	(K)	AYHEQLTVAEITNACFEPANQMVkCDPR	(H)	PANQMVkCDPRHG	C:Carbamidomethylation,k:Ubiquitin Residual GG from Tryp Cut on K	100	72.02	13	909.689	3750.84	-115.111	2.5	58642	HUMAN	F5H5D3	F5H5D3|Q9BQE3	Tubulin alpha-1C chain
0.8mg_Rep2	Non-K-ε-GG	3	25.1	25.37	25.41	100	2580000	-1	1	0	0	0		TMT10	(K)	SINPDEAVAYGAAVQAAILSGDK	(S)		K:TMT10,	97.7	98.58	0	906.831	2718.47	0.0079	2.9	71125	HUMAN	P11142	P11142|E9PKE3|E9PNE6|P11142-2|A8K7Q2	Heat shock cognate 71 kDa protein
0.2mg_Rep3	K-ε-GG	3	25.05	18.32	18.62	98.9	47700000	99	1	1	1	0	K83k	TMT10	(R)	EPTSSEQGGLEGSGSAAGEGkPALSEEER	(Q)	SAAGEGkPALSEE	k:Ubiquitin Residual GG from Tryp Cut on K	100	44.9	21	1063.84	3304.62	-115.119	0.4	35220.7	HUMAN	Q04323-2	Q04323-2|Q04323|E9PRQ7	Isoform 2 of UBX domain-containing protein 1
0.2mg_Rep2	K-ε-GG	3	25.02	25.02	26.62	97.1	15900000	99	1	1	1	0	K130k	TMT10	(K)	TIGGGDDSFNTFFSETGAGkHVPR	(A)	SETGAGkHVPRAV	k:Ubiquitin Residual GG from Tryp Cut on K	98.6	72.23	15	947.466	2955.5	-115.115	1.7	58642	HUMAN	F5H5D3	F5H5D3|Q71U36|P68363|Q6PEY2|Q13748|Q9BQE3|Q13748-2|Q71U36-2|P68363-2|F8W0F6|F8VS66	Tubulin alpha-1C chain
0.4mg_Rep1	K-ε-GG	3	24.98	24.98	26.32	96.5	18600000	99	1	1	1	0	K130k	TMT10	(K)	TIGGGDDSFNTFFSETGAGkHVPR	(A)	SETGAGkHVPRAV	k:Ubiquitin Residual GG from Tryp Cut on K	100	70.77	17	947.465	2955.5	-115.119	0.3	58642	HUMAN	F5H5D3	F5H5D3|Q71U36|P68363|Q6PEY2|Q13748|Q9BQE3|Q13748-2|Q71U36-2|P68363-2|F8W0F6|F8VS66	Tubulin alpha-1C chain
0.4mg_Rep2	K-ε-GG	4	24.98	21.78	23.38	94.9	8210000	99	1	1	1	0	K199k	TMT10	(R)	QLAPGMVQQMQSVCSDCNGEGEVINEkDR	(C)	GEVINEkDRCKKC	C:Carbamidomethylation,k:Ubiquitin Residual GG from Tryp Cut on K	100	66.42	14	906.42	3737.78	-115.118	0.5	46372.4	HUMAN	O60884	O60884	DnaJ homolog subfamily A member 2
0.2mg_Rep3	Non-K-ε-GG	4	24.96	22.99	23.7	91	48400000	-1	0	0	0	0		TMT10	(R)	TLHEWLQQHGIPGLQGVDTR	(E)			89.8	82	12	629.339	2514.34	-0.0059	-2.4	245318	HUMAN	P27708	P27708|F8VPD4	CAD protein
0.2mg_Rep1	Non-K-ε-GG	4	24.94	29.28	31.13	89.7	315000000	-1	1	0	0	0		TMT10	(R)	HIADLAGNSEVILPVPAFNVINGGSHAGNK	(L)		K:TMT10,	100	89.42	17	868.23	3469.9	0.0032	0.9	47510.4	HUMAN	P06733	P06733|P06733-2	Alpha-enolase
0.4mg_Rep2	Non-K-ε-GG	4	24.85	22.4	22.14	100	365000000	-1	0	0	0	0		TMT10	(R)	TLHEWLQQHGIPGLQGVDTR	(E)			93.9	79.4	8	629.342	2514.34	0.0047	1.9	245318	HUMAN	P27708	P27708|F8VPD4	CAD protein
0.4mg_Rep3	Non-K-ε-GG	3	24.85	22.75	21.85	100	118000000	-1	0	0	0	0		TMT10	(R)	TLHEWLQQHGIPGLQGVDTR	(E)			99.2	80.22	17	838.787	2514.34	0.0034	1.3	245318	HUMAN	P27708	P27708|F8VPD4	CAD protein
0.4mg_Rep3	K-ε-GG	4	24.84	16.3	16.55	92.3	8500000	99	1	1	1	0	M302m K304k	TMT10	(K)	AYHEQLSVAEITNACFEPANQmVkCDPR	(H)	PANQMVkCDPRHG	C:Carbamidomethylation,m:Oxidized methionine,k:Ubiquitin Residual GG from Tryp Cut on K	100	67.68	12	910.184	3736.83	-99.1156	2.6	50819.4	HUMAN	Q71U36	Q71U36|P68363|Q6PEY2|Q13748|P68366|P68366-2|Q13748-2|Q71U36-2|P68363-2	Tubulin alpha-1A chain
0.4mg_Rep2	K-ε-GG	4	24.77	16.15	17.22	92.7	10000000	99	1	1	1	0	K304k	Hydrogen	(K)	AYHEQLSVAEITNACFEPANQMVkCDPR	(H)	PANQMVkCDPRHG	C:Carbamidomethylation,k:Ubiquitin Residual GG from Tryp Cut on K	100	68.67	9	848.895	3278.5	114.055	3.6	50819.4	HUMAN	Q71U36	Q71U36|P68363|Q6PEY2|Q13748|P68366|P68366-2|Q13748-2|Q71U36-2|P68363-2	Tubulin alpha-1A chain
0.4mg_Rep1	Non-K-ε-GG	4	24.75	25.36	25.62	89.9	24400000	-1	1	0	0	0		Hydrogen	(R)	HIADLAGNSEVILPVPAFNVINGGSHAGNK	(L)			100	84.4	19	753.649	3011.57	0.0041	1.4	47510.4	HUMAN	P06733	P06733|P06733-2	Alpha-enolase
0.2mg_Rep1	K-ε-GG	5	24.75	16.33	16.64	91	12500000	99	1	1	1	0	K304k	TMT10	(K)	AYHEQLSVAEITNACFEPANQMVkCDPR	(H)	PANQMVkCDPRHG	C:Carbamidomethylation,k:Ubiquitin Residual GG from Tryp Cut on K	95.8	71.2	22	725.149	3736.83	-115.113	2	50819.4	HUMAN	Q71U36	Q71U36|P68363|Q6PEY2|Q13748|P68366|P68366-2|Q13748-2|Q71U36-2|P68363-2	Tubulin alpha-1A chain
0.4mg_Rep2	K-ε-GG	4	24.73	22.92	22.18	89.4	15400000	99	1	1	1	0	K262k	TMT10	(R)	AAAASAAEAGIATTGTEDSDDALLkMTISQQEFGR	(T)	SDDALLkMTISQQ	k:Ubiquitin Residual GG from Tryp Cut on K	100	85.07	34	960.976	3956	-115.113	1.9	40964.2	HUMAN	P55036	P55036	26S proteasome non-ATPase regulatory subunit 4
0.2mg_Rep2	Non-K-ε-GG	4	24.67	23.97	23.21	92.7	17800000	-1	0	0	0	0		TMT10	(K)	LTTPTYGDLNHLVSATMSGVTTCLR	(F)		C:Carbamidomethylation,	98.8	98.07	2	735.132	2937.5	0.0061	2.1	50305.5	HUMAN	Q13885	Q13885|Q9BVA1|P68371|P04350|P07437|Q5JP53|Q5ST81	Tubulin beta-2A chain
0.8mg_Rep1	Non-K-ε-GG	3	24.6	27.33	26.15	100	16700000	-1	1	0	0	0		TMT10	(K)	QTISNACGTIGLIHAIANNK	(D)		C:Carbamidomethylation,K:TMT10,	100	80.75	14	852.147	2554.42	0.0092	3.6	26353.3	HUMAN	P15374	P15374	Ubiquitin carboxyl-terminal hydrolase isozyme L3
0.2mg_Rep2	Non-K-ε-GG	3	24.6	22.51	22.77	100	28000000	-1	0	0	0	0		TMT10	(R)	TLHEWLQQHGIPGLQGVDTR	(E)			100	80.65	15	838.786	2514.34	0.0024	0.9	245318	HUMAN	P27708	P27708|F8VPD4	CAD protein
0.2mg_Rep3	Non-K-ε-GG	3	24.6	22.44	22.79	100	12300000	-1	0	0	0	0		TMT10	(R)	TLHEWLQQHGIPGLQGVDTR	(E)			100	82.02	12	838.786	2514.34	0.0012	0.5	245318	HUMAN	P27708	P27708|F8VPD4	CAD protein
0.4mg_Rep1	Non-K-ε-GG	4	24.5	28.59	29.98	90.3	304000000	-1	1	0	0	0		TMT10	(R)	HIADLAGNSEVILPVPAFNVINGGSHAGNK	(L)		K:TMT10,	99.5	89.23	17	868.23	3469.9	0.004	1.1	47510.4	HUMAN	P06733	P06733|P06733-2	Alpha-enolase
0.4mg_Rep3	Non-K-ε-GG	3	24.48	22.06	23.19	96.9	124000000	-1	0	0	0	0		TMT10	(K)	CPSIAAAIAAVNALHGR	(W)		C:Carbamidomethylation,	88	91.38	22	641.027	1921.06	0.0029	1.5	59663.8	HUMAN	Q14498	Q14498|Q14498-2|Q14498-3	RNA-binding protein 39
0.4mg_Rep1	Non-K-ε-GG	4	24.4	21.74	23.73	94.6	2060000	-1	1	0	0	0		TMT10-Nterm-Only	(R)	HIADLAGNSEVILPVPAFNVINGGSHAGNK	(L)			94.1	87.93	5	810.937	3240.73	-0.0052	-1.6	47510.4	HUMAN	P06733	P06733|P06733-2	Alpha-enolase
0.4mg_Rep2	Non-K-ε-GG	3	24.4	19.57	24.07	92.8	22300000	-1	0	0	0	0		TMT10	(R)	GGQLQEQLTQQLSQALSSAVAGR	(L)			99.7	98.7	2	867.14	2599.4	0.0056	2.1	153085	HUMAN	Q6P2E9	Q6P2E9|Q6P2E9-2	Enhancer of mRNA-decapping protein 4
0.4mg_Rep3	Non-K-ε-GG	3	24.39	27.59	26.29	98.1	20700000	-1	1	0	0	0		TMT10	(K)	QTISNACGTIGLIHAIANNK	(D)		C:Carbamidomethylation,K:TMT10,	92.7	81.62	14	852.145	2554.42	0.0026	1	26353.3	HUMAN	P15374	P15374	Ubiquitin carboxyl-terminal hydrolase isozyme L3
0.2mg_Rep2	K-ε-GG	4	24.38	21.65	22.23	86	8690000	99	1	1	1	0	K262k	TMT10	(R)	AAAASAAEAGIATTGTEDSDDALLkMTISQQEFGR	(T)	SDDALLkMTISQQ	k:Ubiquitin Residual GG from Tryp Cut on K	100	85.9	13	960.977	3956	-115.11	2.7	40964.2	HUMAN	P55036	P55036	26S proteasome non-ATPase regulatory subunit 4
0.4mg_Rep3	Non-K-ε-GG	3	24.35	22.12	24.77	100	5660000	-1	1	0	0	0		TMT10	(R)	AITTGLQEYVEAVSFQHFIK	(T)		K:TMT10,	100	98.63	0	913.843	2739.51	0.0011	0.4	33226	HUMAN	Q99598	Q99598|C4P0D8|C4P0D6	Translin-associated protein X
0.4mg_Rep3	Non-K-ε-GG	3	24.29	22.67	20.93	96.1	171000000	-1	0	0	0	0		TMT10	(K)	GAVEALAAALAHISGATSVDQR	(S)			100	99.12	2	779.764	2337.27	0.0035	1.5	87856.3	HUMAN	Q9NR30	Q9NR30|Q9NR30-2	Nucleolar RNA helicase 2
0.4mg_Rep1	K-ε-GG	4	24.26	19.07	18.55	90.2	1090000	99	1	1	1	0	K240k	TMT10	(K)	DPGGSEFDSISkNTWAPAPDTWAPAPDQTEQDQNR	(L)	EFDSISkNTWAPA	k:Ubiquitin Residual GG from Tryp Cut on K	100	75.67	0	1043.73	4287.03	-115.116	1	33156.3	HUMAN	Q9H6K1	Q9H6K1|Q9H6K1-2|Q5TH58	Uncharacterized protein C6orf106
0.2mg_Rep2	K-ε-GG	4	24.23	18.23	20.64	98.4	40000000	99	1	1	1	0	K389k	TMT10	(R)	EDVRPEEIADQELAEALQkSAEDAER	(Q)	LAEALQkSAEDAE	k:Ubiquitin Residual GG from Tryp Cut on K	95.9	85.6	22	821.908	3399.73	-115.118	0.7	44978.2	HUMAN	Q5TDH0	Q5TDH0	Protein DDI1 homolog 2
0.8mg_Rep1	Non-K-ε-GG	4	24.16	23.37	22.63	92.5	45700000	-1	0	0	0	0		TMT10	(K)	LTTPTYGDLNHLVSATMSGVTTCLR	(F)		C:Carbamidomethylation,	99.5	97.77	2	735.133	2937.5	0.0085	2.9	50305.5	HUMAN	Q13885	Q13885|Q9BVA1|P68371|P04350|P07437|Q5JP53|Q5ST81	Tubulin beta-2A chain
0.8mg_Rep1	Non-K-ε-GG	3	24.1	25.98	24.69	100	44600000	-1	1	0	0	0		TMT10	(K)	VQASLAANTFTITGHAETK	(Q)		K:TMT10,	100	69.08	12	806.788	2418.34	0.0091	3.8	22224.6	HUMAN	P20290	P20290|P20290-2	Transcription factor BTF3
0.8mg_Rep1	Non-K-ε-GG	3	24.1	22.47	26.3	100	20000000	-1	1	0	0	0		TMT10	(K)	VAHALAEGLGVIACIGEK	(L)		C:Carbamidomethylation,K:TMT10,	96.8	97.55	5	756.108	2266.3	0.0099	4.4	31075.7	HUMAN	P60174	P60174|P60174-1|P60174-4	Triosephosphate isomerase
0.4mg_Rep1	Non-K-ε-GG	3	24.1	25.24	24.65	100	40300000	-1	1	0	0	0		TMT10	(K)	VQASLAANTFTITGHAETK	(Q)		K:TMT10,	100	69.13	12	806.787	2418.34	0.0066	2.7	22224.6	HUMAN	P20290	P20290|P20290-2	Transcription factor BTF3
0.4mg_Rep1	Non-K-ε-GG	3	24.1	22.11	20.99	100	38400000	-1	0	0	0	0		TMT10	(R)	TLHEWLQQHGIPGLQGVDTR	(E)			97.2	78.88	15	838.787	2514.34	0.0053	2.1	245318	HUMAN	P27708	P27708|F8VPD4	CAD protein
0.2mg_Rep1	Non-K-ε-GG	3	24.1	22.52	26.32	100	12200000	-1	1	0	0	0		TMT10	(K)	VAHALAEGLGVIACIGEK	(L)		C:Carbamidomethylation,K:TMT10,	100	97.62	3	756.106	2266.3	0.0038	1.7	31075.7	HUMAN	P60174	P60174|P60174-1|P60174-4	Triosephosphate isomerase
0.2mg_Rep1	Non-K-ε-GG	3	24.1	25.49	23.85	100	7640000	-1	0	0	0	0		TMT10	(K)	LDINLLDNVVNCLYHGEGAQQR	(M)		C:Carbamidomethylation,	100	98.88	2	924.145	2770.41	0.0052	1.9	124525	HUMAN	O14980	O14980|C9IZS4|F8WF71	Exportin-1
0.8mg_Rep2	K-ε-GG	4	24.1	23.17	23.67	100	71900000	6.472	2	1	1	0	K263k	TMT10	(K)	LQREEEEAFASSQSSQGAQSLTFSkFEEK	(K)	QSLTFSkFEEKKT	K:TMT10,k:Ubiquitin Residual GG from Tryp Cut on K	100	71.62	12	963.486	3966.03	-115.111	2.3	80625	HUMAN	Q9UJ41	Q9UJ41|Q9UJ41-3|Q9UJ41-4|E9PFK9|Q9UJ41-2|V9GYI8	Rab5 GDP/GTP exchange factor
0.4mg_Rep2	K-ε-GG	4	24.1	21.03	23.48	100	94800000	6.413	2	1	1	0	K263k	TMT10	(K)	LQREEEEAFASSQSSQGAQSLTFSkFEEK	(K)	QSLTFSkFEEKKT	K:TMT10,k:Ubiquitin Residual GG from Tryp Cut on K	100	72.03	17	963.486	3966.03	-115.111	2.5	80625	HUMAN	Q9UJ41	Q9UJ41|Q9UJ41-3|Q9UJ41-4|E9PFK9|Q9UJ41-2|V9GYI8	Rab5 GDP/GTP exchange factor
0.4mg_Rep2	Non-K-ε-GG	3	24.1	21.79	22.67	100	106000000	-1	0	0	0	0		TMT10	(R)	TLHEWLQQHGIPGLQGVDTR	(E)			98.7	79.4	8	838.787	2514.34	0.0048	1.9	245318	HUMAN	P27708	P27708|F8VPD4	CAD protein
0.2mg_Rep2	Non-K-ε-GG	3	24.1	25.91	24.56	100	23700000	-1	1	0	0	0		TMT10	(K)	VQASLAANTFTITGHAETK	(Q)		K:TMT10,	98.5	70.5	15	806.786	2418.34	0.0035	1.4	22224.6	HUMAN	P20290	P20290|P20290-2	Transcription factor BTF3
0.4mg_Rep3	Non-K-ε-GG	3	24.1	25.32	22.9	100	61700000	-1	1	0	0	0		TMT10	(K)	VQASLAANTFTITGHAETK	(Q)		K:TMT10,	89.1	70.32	12	806.788	2418.34	0.0105	4.3	22224.6	HUMAN	P20290	P20290|P20290-2	Transcription factor BTF3
0.2mg_Rep3	Non-K-ε-GG	3	24.1	25.19	24.25	100	7110000	-1	1	0	0	0		TMT10	(K)	VQASLAANTFTITGHAETK	(Q)		K:TMT10,	100	71.35	12	806.785	2418.34	0.0016	0.7	22224.6	HUMAN	P20290	P20290|P20290-2	Transcription factor BTF3
0.4mg_Rep2	Non-K-ε-GG	4	24.09	23.17	22.4	91.5	43500000	-1	0	0	0	0		TMT10	(K)	LTTPTYGDLNHLVSATMSGVTTCLR	(F)		C:Carbamidomethylation,	99.8	97.88	2	735.133	2937.5	0.01	3.4	50305.5	HUMAN	Q13885	Q13885|Q9BVA1|P68371|P04350|P07437|Q5JP53|Q5ST81	Tubulin beta-2A chain
0.8mg_Rep2	Non-K-ε-GG	4	24.08	23.93	23.92	91.7	8280000	-1	0	0	0	0		TMT10	(K)	LTTPTYGDLNHLVSATMSGVTTCLR	(F)		C:Carbamidomethylation,	97.8	97.88	2	735.131	2937.5	0.0002	0.1	50305.5	HUMAN	Q13885	Q13885|Q9BVA1|P68371|P04350|P07437|Q5JP53|Q5ST81	Tubulin beta-2A chain
0.2mg_Rep1	Non-K-ε-GG	4	24.07	23.38	22.57	91.6	29500000	-1	0	0	0	0		TMT10	(K)	LTTPTYGDLNHLVSATMSGVTTCLR	(F)		C:Carbamidomethylation,	98.7	97.8	2	735.131	2937.5	0.0005	0.2	50305.5	HUMAN	Q13885	Q13885|Q9BVA1|P68371|P04350|P07437|Q5JP53|Q5ST81	Tubulin beta-2A chain
0.2mg_Rep2	K-ε-GG	3	24.05	24.63	22.13	97.2	4480000	99	1	1	1	0	K334k	TMT10	(R)	QVQSLTCEVDALkGTNESLER	(Q)	CEVDALkGTNESL	C:Carbamidomethylation,k:Ubiquitin Residual GG from Tryp Cut on K	96.4	71.55	5	907.464	2835.49	-115.115	1.9	53707.8	HUMAN	P08670	P08670|B0YJC4|B0YJC5	Vimentin
0.8mg_Rep2	K-ε-GG	3	24.04	24.38	24.37	96.7	12000000	99	1	1	1	0	K130k	TMT10	(K)	TIGGGDDSFNTFFSETGAGkHVPR	(A)	SETGAGkHVPRAV	k:Ubiquitin Residual GG from Tryp Cut on K	100	70.95	14	947.468	2955.5	-115.112	3	58642	HUMAN	F5H5D3	F5H5D3|Q71U36|P68363|Q6PEY2|Q13748|Q9BQE3|Q13748-2|Q71U36-2|P68363-2|F8W0F6|F8VS66	Tubulin alpha-1C chain
0.8mg_Rep2	K-ε-GG	4	24.04	16.15	15.79	91.4	17400000	99	1	1	1	0	K304k	TMT10	(K)	AYHEQLSVAEITNACFEPANQMVkCDPR	(H)	PANQMVkCDPRHG	C:Carbamidomethylation,k:Ubiquitin Residual GG from Tryp Cut on K	94.2	71.3	19	906.186	3736.83	-115.105	4.1	50819.4	HUMAN	Q71U36	Q71U36|P68363|Q6PEY2|Q13748|P68366|P68366-2|Q13748-2|Q71U36-2|P68363-2	Tubulin alpha-1A chain
0.4mg_Rep2	Non-K-ε-GG	3	24.04	22.71	19.97	96.3	114000000	-1	0	0	0	0		TMT10	(K)	GAVEALAAALAHISGATSVDQR	(S)			99.8	98.98	0	779.763	2337.27	0.0004	0.2	87856.3	HUMAN	Q9NR30	Q9NR30|Q9NR30-2	Nucleolar RNA helicase 2
0.8mg_Rep3	Non-K-ε-GG	3	24.04	22.51	20.94	96.2	11900000	-1	0	0	0	0		TMT10	(K)	GAVEALAAALAHISGATSVDQR	(S)			98.9	99.02	0	779.763	2337.27	0.0011	0.5	87856.3	HUMAN	Q9NR30	Q9NR30|Q9NR30-2	Nucleolar RNA helicase 2
0.2mg_Rep1	Non-K-ε-GG	3	24.02	22.51	20.96	95.9	176000000	-1	0	0	0	0		TMT10	(K)	GAVEALAAALAHISGATSVDQR	(S)			99.8	98.85	0	779.763	2337.27	0.001	0.4	87856.3	HUMAN	Q9NR30	Q9NR30|Q9NR30-2	Nucleolar RNA helicase 2
0.8mg_Rep2	Non-K-ε-GG	4	23.97	23.66	24.01	92.7	1720000	-1	1	0	0	0		TMT10-Nterm-Only	(R)	HIADLAGNSEVILPVPAFNVINGGSHAGNK	(L)			97.3	87.93	3	810.939	3240.73	0.0033	1	47510.4	HUMAN	P06733	P06733|P06733-2	Alpha-enolase
0.4mg_Rep1	K-ε-GG	4	23.96	15.35	16.28	90.6	6090000	99	1	1	1	0	K304k	Hydrogen	(K)	AYHEQLSVAEITNACFEPANQMVkCDPR	(H)	PANQMVkCDPRHG	C:Carbamidomethylation,k:Ubiquitin Residual GG from Tryp Cut on K	100	68.2	17	848.895	3278.5	114.055	3.4	50819.4	HUMAN	Q71U36	Q71U36|P68363|Q6PEY2|Q13748|P68366|P68366-2|Q13748-2|Q71U36-2|P68363-2	Tubulin alpha-1A chain
0.2mg_Rep1	K-ε-GG	3	23.94	20.49	20.32	95.6	49500000	99	1	1	1	0	K297k	TMT10	(R)	ALTVPELTQQVFDAkNMMAACDPR	(H)	QQVFDAkNMMAAC	C:Carbamidomethylation,k:Ubiquitin Residual GG from Tryp Cut on K	97.3	96.55	31	1017.18	3164.63	-115.116	1.4	50126.4	HUMAN	P07437	P07437|Q5JP53|Q5ST81	Tubulin beta chain
0.2mg_Rep1	K-ε-GG	4	23.93	24.28	24.35	98.3	3120000	16.241	2	1	1	0	K107k	TMT10	(K)	ILTTSEDSNAQEIkDIYGLNGQIEHK	(L)	SNAQEIkDIYGLN	K:TMT10,k:Ubiquitin Residual GG from Tryp Cut on K	100	76.7	3	872.962	3603.95	-115.119	0.3	43181.2	HUMAN	B5MDU6	B5MDU6|Q9H6V9-2|Q9H6V9|B4DRG3	UPF0554 protein C2orf43
0.8mg_Rep3	Non-K-ε-GG	4	23.92	20.11	22	97.2	138000000	-1	0	0	0	0		TMT10	(R)	TLHEWLQQHGIPGLQGVDTR	(E)			94.6	80.8	22	629.34	2514.34	-0.0048	-1.9	245318	HUMAN	P27708	P27708|F8VPD4	CAD protein
0.4mg_Rep1	K-ε-GG	4	23.89	22.46	20.66	96.8	13400000	99	1	1	1	0	K640k	TMT10	(R)	GLQPGEEELPDISPPIVIPDDSkDR	(L)	VIPDDSkDRLMNQ	k:Ubiquitin Residual GG from Tryp Cut on K	85.2	83.45	20	765.649	3174.69	-115.117	0.9	98067.1	HUMAN	Q92995	Q92995|Q92995-2	Ubiquitin carboxyl-terminal hydrolase 13
0.2mg_Rep2	Non-K-ε-GG	5	23.88	27.21	27.98	88.4	55200000	-1	1	0	0	0		TMT10	(R)	HIADLAGNSEVILPVPAFNVINGGSHAGNK	(L)		K:TMT10,	98.6	91.08	20	694.784	3469.9	-0.0036	-1	47510.4	HUMAN	P06733	P06733|P06733-2	Alpha-enolase
0.4mg_Rep3	K-ε-GG	3	23.86	16.49	17.43	96.6	22300000	99	1	1	1	0	K334k	TMT10	(K)	TVQTAAANAASTAASSAAQNAFkGNQI	(-)	AAQNAFkGNQI--	k:Ubiquitin Residual GG from Tryp Cut on K	100	76	17	969.833	3022.6	-115.111	3.2	38319.1	HUMAN	O15126	O15126	Secretory carrier-associated membrane protein 1
0.8mg_Rep2	K-ε-GG	5	23.85	26.36	25.17	100	4920000	4.306	3	1	1	0	K21k	TMT10	(K)	APEPHVEEDDDDELDSkLNYKPPPQK	(S)	DDELDSkLNYKPP	K:TMT10,k:Ubiquitin Residual GG from Tryp Cut on K	100	57.88	3	762.194	3922.05	-115.11	2.7	23044.6	HUMAN	P52566	P52566	Rho GDP-dissociation inhibitor 2
0.4mg_Rep2	Non-K-ε-GG	3	23.85	24.97	25.25	100	49400000	-1	1	0	0	0		TMT10	(K)	VQASLAANTFTITGHAETK	(Q)		K:TMT10,	96.6	69.4	10	806.787	2418.34	0.008	3.3	22224.6	HUMAN	P20290	P20290|P20290-2	Transcription factor BTF3
0.4mg_Rep2	Non-K-ε-GG	3	23.85	25.79	21.46	100	49400000	-1	1	0	0	0		TMT10	(K)	ILGSGISSSSVLHGMVFK	(K)		K:TMT10,	96.1	89.9	14	759.773	2277.3	-0.0005	-0.2	60190.1	HUMAN	P50990	P50990|P50990-2|P50990-3	T-complex protein 1 subunit theta
0.8mg_Rep3	Non-K-ε-GG	3	23.85	25.87	24.48	100	35600000	-1	1	0	0	0		TMT10	(K)	VQASLAANTFTITGHAETK	(Q)		K:TMT10,	98.3	70.52	19	806.786	2418.34	0.0033	1.4	22224.6	HUMAN	P20290	P20290|P20290-2	Transcription factor BTF3
0.4mg_Rep3	K-ε-GG	3	23.85	21.62	23.14	100	48100000	5.812	2	1	1	0	K263k	TMT10	(R)	EEEEAFASSQSSQGAQSLTFSkFEEK	(K)	QSLTFSkFEEKKT	K:TMT10,k:Ubiquitin Residual GG from Tryp Cut on K	100	72.05	15	1151.9	3568.79	-115.111	2.6	80625	HUMAN	Q9UJ41	Q9UJ41|Q9UJ41-3|E7ERJ8|Q9UJ41-4|E9PFK9|Q9UJ41-2|V9GYI8	Rab5 GDP/GTP exchange factor
0.4mg_Rep1	Non-K-ε-GG	5	23.84	21.97	21.62	92.4	6320000	-1	1	0	0	0		TMT10	(K)	GVPLYRHIADLAGNSEVILPVPAFNVINGGSHAGNK	(L)		K:TMT10,	98.4	95.27	4	831.865	4155.29	0.0109	2.6	47510.4	HUMAN	P06733	P06733|P06733-2	Alpha-enolase
0.4mg_Rep3	Non-K-ε-GG	5	23.83	26.37	27.18	94.6	135000000	-1	1	0	0	0		TMT10	(R)	HIADLAGNSEVILPVPAFNVINGGSHAGNK	(L)		K:TMT10,	98.7	90.58	17	694.785	3469.9	0.0021	0.6	47510.4	HUMAN	P06733	P06733|P06733-2	Alpha-enolase
0.2mg_Rep3	K-ε-GG	3	23.81	26.46	25.18	94.9	25300000	99	1	1	1	0	K130k	TMT10	(K)	TIGGGDDSFNTFFSETGAGkHVPR	(A)	SETGAGkHVPRAV	k:Ubiquitin Residual GG from Tryp Cut on K	98.8	73.07	12	947.467	2955.5	-115.114	2	58642	HUMAN	F5H5D3	F5H5D3|Q71U36|P68363|Q6PEY2|Q13748|Q9BQE3|Q13748-2|Q71U36-2|P68363-2|F8W0F6|F8VS66	Tubulin alpha-1C chain
0.4mg_Rep2	Non-K-ε-GG	4	23.78	23.25	24.48	91.3	1800000	-1	1	0	0	0		TMT10-Nterm-Only	(R)	HIADLAGNSEVILPVPAFNVINGGSHAGNK	(L)			100	88.73	2	810.939	3240.73	0.0027	0.8	47510.4	HUMAN	P06733	P06733|P06733-2	Alpha-enolase
0.4mg_Rep1	K-ε-GG	4	23.77	25.07	24.37	90.1	916000	99	1	1	1	0	K214k	TMT10	(R)	ALEMSLAETkPQVPSCQEEEDLALAQALSASEAEYQR	(Q)	MSLAETkPQVPSC	C:Carbamidomethylation,k:Ubiquitin Residual GG from Tryp Cut on K	100	92.83	0	1109.79	4551.26	-115.109	2.5	29106.1	HUMAN	Q8WV99	Q8WV99	AN1-type zinc finger protein 2B
0.4mg_Rep2	Non-K-ε-GG	3	23.76	24.8	22.54	98.8	10900000	-1	0	0	0	0		TMT10	(K)	LDINLLDNVVNCLYHGEGAQQR	(M)		C:Carbamidomethylation,	100	99.02	5	924.144	2770.41	0.0041	1.5	124525	HUMAN	O14980	O14980|C9IZS4|F8WF71	Exportin-1
0.4mg_Rep3	K-ε-GG	3	23.75	25.9	22.77	97.2	7370000	99	1	1	1	0	K334k	TMT10	(R)	QVQSLTCEVDALkGTNESLER	(Q)	CEVDALkGTNESL	C:Carbamidomethylation,k:Ubiquitin Residual GG from Tryp Cut on K	98.4	71.33	7	907.465	2835.49	-115.111	3.5	53707.8	HUMAN	P08670	P08670|B0YJC4|B0YJC5	Vimentin
0.8mg_Rep1	Non-K-ε-GG	3	23.74	24.6	23.89	98.7	14900000	-1	0	0	0	0		TMT10	(K)	LDINLLDNVVNCLYHGEGAQQR	(M)		C:Carbamidomethylation,	100	98.83	3	924.148	2770.41	0.0151	5.4	124525	HUMAN	O14980	O14980|C9IZS4|F8WF71	Exportin-1
0.4mg_Rep3	K-ε-GG	4	23.74	17.77	18.34	90.6	1230000	99	1	1	1	0	K240k	TMT10	(K)	DPGGSEFDSISkNTWAPAPDTWAPAPDQTEQDQNR	(L)	EFDSISkNTWAPA	k:Ubiquitin Residual GG from Tryp Cut on K	100	77.25	0	1043.74	4287.03	-115.108	2.9	33156.3	HUMAN	Q9H6K1	Q9H6K1|Q9H6K1-2|Q5TH58	Uncharacterized protein C6orf106
0.2mg_Rep1	K-ε-GG	4	23.73	18.68	20.91	98.3	60000000	99	1	1	1	0	K389k	TMT10	(R)	EDVRPEEIADQELAEALQkSAEDAER	(Q)	LAEALQkSAEDAE	k:Ubiquitin Residual GG from Tryp Cut on K	96.6	84	19	821.909	3399.73	-115.116	1.3	44978.2	HUMAN	Q5TDH0	Q5TDH0	Protein DDI1 homolog 2
0.8mg_Rep1	Non-K-ε-GG	5	23.72	25.17	25.81	93.1	145000000	-1	1	0	0	0		TMT10	(R)	HIADLAGNSEVILPVPAFNVINGGSHAGNK	(L)		K:TMT10,	93.8	89.1	22	694.786	3469.9	0.0046	1.3	47510.4	HUMAN	P06733	P06733|P06733-2	Alpha-enolase
0.2mg_Rep1	K-ε-GG	6	23.68	22.49	24.23	98	4350000	0	3	1	0	1	K21k	TMT10	(K)	APEPHVEEDDDDELDSkLNYKPPPQK	(S)	DDELDSkLNYKPP	K:TMT10,k:Ubiquitin Residual GG from Tryp Cut on K	100	57.62	2	635.331	3922.05	-115.106	3.6	23044.6	HUMAN	P52566	P52566	Rho GDP-dissociation inhibitor 2
0.2mg_Rep3	Non-K-ε-GG	3	23.67	22.15	20.81	97.7	2060000	-1	0	0	0	0		TMT10	(K)	GAVEALAAALAHISGATSVDQR	(S)			94.5	99.03	0	779.763	2337.27	0.0021	0.9	87856.3	HUMAN	Q9NR30	Q9NR30|Q9NR30-2	Nucleolar RNA helicase 2
0.2mg_Rep3	K-ε-GG	4	23.65	17.94	19.76	94.4	3170000	7.833	2	1	1	0	K83k	TMT10	(R)	EPTSSEQGGLEGSGSAAGEGkPALSEEERQEQTK	(R)	SAAGEGkPALSEE	K:TMT10,k:Ubiquitin Residual GG from Tryp Cut on K	100	45.97	2	1009	4148.08	-115.113	1.7	35220.7	HUMAN	Q04323-2	Q04323-2|Q04323|E9PRQ7	Isoform 2 of UBX domain-containing protein 1
0.2mg_Rep1	Non-K-ε-GG	3	23.6	25.37	23.91	100	29400000	-1	1	0	0	0		TMT10	(K)	VQASLAANTFTITGHAETK	(Q)		K:TMT10,	100	69.23	14	806.787	2418.34	0.0059	2.4	22224.6	HUMAN	P20290	P20290|P20290-2	Transcription factor BTF3
0.4mg_Rep2	Non-K-ε-GG	3	23.6	20.85	17.69	100	10400000	-1	0	0	0	0		TMT10	(K)	TDVAVQIISNIYHNFPEQR	(T)			100	98.72	2	825.107	2473.3	0.0038	1.6	172376	HUMAN	O60306	O60306	Intron-binding protein aquarius
0.2mg_Rep2	K-ε-GG	4	23.6	20.35	23.17	100	70800000	6.347	2	1	1	0	K263k	TMT10	(K)	LQREEEEAFASSQSSQGAQSLTFSkFEEK	(K)	QSLTFSkFEEKKT	K:TMT10,k:Ubiquitin Residual GG from Tryp Cut on K	100	72.9	17	963.486	3966.03	-115.112	1.9	80625	HUMAN	Q9UJ41	Q9UJ41|Q9UJ41-3|Q9UJ41-4|E9PFK9|Q9UJ41-2|V9GYI8	Rab5 GDP/GTP exchange factor
0.8mg_Rep3	K-ε-GG	4	23.6	20.18	23.02	100	63300000	6.443	2	1	1	0	K263k	TMT10	(K)	LQREEEEAFASSQSSQGAQSLTFSkFEEK	(K)	QSLTFSkFEEKKT	K:TMT10,k:Ubiquitin Residual GG from Tryp Cut on K	100	73.12	17	963.485	3966.03	-115.117	0.9	80625	HUMAN	Q9UJ41	Q9UJ41|Q9UJ41-3|Q9UJ41-4|E9PFK9|Q9UJ41-2|V9GYI8	Rab5 GDP/GTP exchange factor
0.4mg_Rep3	K-ε-GG	5	23.6	26.42	25.18	100	11100000	4.545	3	1	1	0	K21k	TMT10	(K)	APEPHVEEDDDDELDSkLNYKPPPQK	(S)	DDELDSkLNYKPP	K:TMT10,k:Ubiquitin Residual GG from Tryp Cut on K	100	59.2	5	762.192	3922.05	-115.121	-0.2	23044.6	HUMAN	P52566	P52566	Rho GDP-dissociation inhibitor 2
0.4mg_Rep3	K-ε-GG	4	23.6	22.36	22.86	100	122000000	6.488	2	1	1	0	K263k	TMT10	(K)	LQREEEEAFASSQSSQGAQSLTFSkFEEK	(K)	QSLTFSkFEEKKT	K:TMT10,k:Ubiquitin Residual GG from Tryp Cut on K	100	72.73	14	963.487	3966.03	-115.109	2.9	80625	HUMAN	Q9UJ41	Q9UJ41|Q9UJ41-3|Q9UJ41-4|E9PFK9|Q9UJ41-2|V9GYI8	Rab5 GDP/GTP exchange factor
0.2mg_Rep3	K-ε-GG	4	23.6	20.81	22.92	100	61000000	6.554	2	1	1	0	K263k	TMT10	(K)	LQREEEEAFASSQSSQGAQSLTFSkFEEK	(K)	QSLTFSkFEEKKT	K:TMT10,k:Ubiquitin Residual GG from Tryp Cut on K	100	73.83	15	963.486	3966.03	-115.11	2.5	80625	HUMAN	Q9UJ41	Q9UJ41|Q9UJ41-3|Q9UJ41-4|E9PFK9|Q9UJ41-2|V9GYI8	Rab5 GDP/GTP exchange factor
0.2mg_Rep3	Non-K-ε-GG	4	23.58	20.5	19.9	90.3	1580000	-1	0	0	0	0		TMT10	(R)	TTGIVMDSGDGVTHTVPIYEGYALPHAILR	(L)			96.7	87.75	3	853.953	3412.78	0.0129	3.8	42078.3	HUMAN	P60709	P60709|P63261	Actin, cytoplasmic 1
0.8mg_Rep3	Non-K-ε-GG	4	23.57	14.37	13.61	92.4	5240000	99	0	0	0	0	M59m	TMT10	(K)	GGGGGGGGGGGLGGGLGNVLGGLISGAGGGGGGGGGGGGGGGGGGGGTAmR	(I)		m:Oxidized methionine	90.5	92.17	16	957.467	3810.82	16.022	7.1	29610.7	HUMAN	K7ELJ7	K7ELJ7|P04632|K7EKD8	Calpain small subunit 1
0.4mg_Rep1	Non-K-ε-GG	3	23.56	21.86	20.4	96.3	83400000	-1	0	0	0	0		TMT10	(K)	GAVEALAAALAHISGATSVDQR	(S)			99.8	98.8	0	779.764	2337.27	0.0065	2.8	87856.3	HUMAN	Q9NR30	Q9NR30|Q9NR30-2	Nucleolar RNA helicase 2
0.8mg_Rep1	Non-K-ε-GG	3	23.55	19.95	19.95	99	9210000	-1	0	0	0	0		TMT10	(R)	LSAVEAIANAISVVSSNGPGNR	(A)			98.7	99.97	2	785.767	2355.28	0.0027	1.1	312542	HUMAN	O95071	O95071|O95071-2|E7EMW7	E3 ubiquitin-protein ligase UBR5
0.2mg_Rep1	Non-K-ε-GG	5	23.54	25.45	26.3	92.8	94400000	-1	1	0	0	0		TMT10	(R)	HIADLAGNSEVILPVPAFNVINGGSHAGNK	(L)		K:TMT10,	97	89.42	15	694.785	3469.9	0.0028	0.8	47510.4	HUMAN	P06733	P06733|P06733-2	Alpha-enolase
0.8mg_Rep2	Non-K-ε-GG	3	23.54	22.01	20.5	96.1	32000000	-1	0	0	0	0		TMT10	(K)	GAVEALAAALAHISGATSVDQR	(S)			99.9	98.9	0	779.763	2337.27	0.0033	1.4	87856.3	HUMAN	Q9NR30	Q9NR30|Q9NR30-2	Nucleolar RNA helicase 2
0.2mg_Rep1	K-ε-GG	4	23.52	21.93	21.22	96.4	24400000	99	1	1	1	0	K54k	TMT10	(K)	EEAATGGGSTGEADGkTAAAAAEHSQR	(E)	TGEADGkTAAAAA	k:Ubiquitin Residual GG from Tryp Cut on K	100	33.07	25	719.092	2988.47	-115.119	0.3	61090.6	HUMAN	O43242	O43242	26S proteasome non-ATPase regulatory subunit 3
0.2mg_Rep1	K-ε-GG	4	23.51	16.67	16.92	90.7	16700000	99	1	1	1	0	M302m K304k	TMT10	(K)	AYHEQLSVAEITNACFEPANQmVkCDPR	(H)	PANQMVkCDPRHG	C:Carbamidomethylation,m:Oxidized methionine,k:Ubiquitin Residual GG from Tryp Cut on K	100	66.32	15	910.184	3736.83	-99.1132	3.3	50819.4	HUMAN	Q71U36	Q71U36|P68363|Q6PEY2|Q13748|P68366|P68366-2|Q13748-2|Q71U36-2|P68363-2	Tubulin alpha-1A chain
0.4mg_Rep2	Non-K-ε-GG	3	23.51	22.03	25.79	98.7	9580000	-1	1	0	0	0		TMT10	(K)	VAHALAEGLGVIACIGEK	(L)		C:Carbamidomethylation,K:TMT10,	94	97.8	3	756.109	2266.3	0.0128	5.6	31075.7	HUMAN	P60174	P60174|P60174-1|P60174-4	Triosephosphate isomerase
0.8mg_Rep1	Non-K-ε-GG	3	23.49	21.15	21.45	98.4	97700000	-1	0	0	0	0		TMT10	(R)	TLHEWLQQHGIPGLQGVDTR	(E)			91.2	78.9	17	838.787	2514.34	0.0048	1.9	245318	HUMAN	P27708	P27708|F8VPD4	CAD protein
0.2mg_Rep2	Non-K-ε-GG	3	23.49	21.87	20.96	95.9	20000000	-1	0	0	0	0		TMT10	(K)	GAVEALAAALAHISGATSVDQR	(S)			96.7	99.12	0	779.763	2337.27	0.0024	1	87856.3	HUMAN	Q9NR30	Q9NR30|Q9NR30-2	Nucleolar RNA helicase 2
0.4mg_Rep3	Non-K-ε-GG	3	23.49	20.19	18.35	98.5	2150000	-1	0	0	0	0		TMT10	(K)	GQIQEAIALINSLHPELLDTNR	(Y)			100	99.25	2	892.165	2674.47	0.0091	3.4	26805.1	HUMAN	Q9NWU2	Q9NWU2	Glucose-induced degradation protein 8 homolog
0.2mg_Rep1	K-ε-GG	4	23.47	23.47	23.16	95.8	3740000	15.723	2	1	1	0	K223k	TMT10	(K)	QIPTHDYQkGDQYDVCAICLDEYEDGDK	(L)	PTHDYQkGDQYDV	C:Carbamidomethylation,K:TMT10,k:Ubiquitin Residual GG from Tryp Cut on K	100	67.47	3	987.711	4062.93	-115.108	3	38811.5	HUMAN	Q9H6Y7	Q9H6Y7|I3L0L6	E3 ubiquitin-protein ligase RNF167
0.4mg_Rep3	K-ε-GG	4	23.46	16.73	16.55	92	9220000	99	1	1	1	0	K83k	TMT10	(R)	EPTSSEQGGLEGSGSAAGEGkPALSEEER	(Q)	SAAGEGkPALSEE	k:Ubiquitin Residual GG from Tryp Cut on K	100	44.52	2	798.13	3304.62	-115.12	0.1	35220.7	HUMAN	Q04323-2	Q04323-2|Q04323|E9PRQ7	Isoform 2 of UBX domain-containing protein 1
0.8mg_Rep2	Non-K-ε-GG	3	23.44	24.81	24.68	98.5	23900000	-1	1	0	0	0		TMT10	(K)	VQASLAANTFTITGHAETK	(Q)		K:TMT10,	98.6	69.3	14	806.786	2418.34	0.0041	1.7	22224.6	HUMAN	P20290	P20290|P20290-2	Transcription factor BTF3
0.2mg_Rep1	K-ε-GG	4	23.41	14.41	16.26	89.2	15700000	99	1	1	1	0	K304k	Hydrogen	(K)	AYHEQLSVAEITNACFEPANQMVkCDPR	(H)	PANQMVkCDPRHG	C:Carbamidomethylation,k:Ubiquitin Residual GG from Tryp Cut on K	100	68.22	20	848.894	3278.5	114.052	2.8	50819.4	HUMAN	Q71U36	Q71U36|P68363|Q6PEY2|Q13748|P68366|P68366-2|Q13748-2|Q71U36-2|P68363-2	Tubulin alpha-1A chain
0.4mg_Rep1	Non-K-ε-GG	3	23.4	26.37	25.18	98.1	11700000	-1	1	0	0	0		TMT10	(K)	QTISNACGTIGLIHAIANNK	(D)		C:Carbamidomethylation,K:TMT10,	100	80.87	15	852.147	2554.42	0.0079	3.1	26353.3	HUMAN	P15374	P15374	Ubiquitin carboxyl-terminal hydrolase isozyme L3
0.2mg_Rep2	Non-K-ε-GG	2	23.4	23.3	23.4	92.6	11400000	-1	1	0	0	0		Acetyl	(M)	EEEIAALVIDNGSGMCK	(A)		C:Carbamidomethylation,	96.3	97.6	4	939.437	1877.86	0.0041	2.2	42134.4	HUMAN	P63261	P63261|J3KT65	Actin, cytoplasmic 2
0.8mg_Rep3	K-ε-GG	4	23.4	23.9	21.83	95.5	11200000	99	1	1	1	0	K54k	TMT10	(K)	EEAATGGGSTGEADGkTAAAAAEHSQR	(E)	TGEADGkTAAAAA	k:Ubiquitin Residual GG from Tryp Cut on K	100	32.58	11	719.092	2988.47	-115.118	0.7	61090.6	HUMAN	O43242	O43242	26S proteasome non-ATPase regulatory subunit 3
0.8mg_Rep3	Non-K-ε-GG	3	23.38	26.61	25.34	98	7290000	-1	1	0	0	0		TMT10	(K)	QTISNACGTIGLIHAIANNK	(D)		C:Carbamidomethylation,K:TMT10,	100	82.38	5	852.144	2554.42	0.0004	0.1	26353.3	HUMAN	P15374	P15374	Ubiquitin carboxyl-terminal hydrolase isozyme L3
0.2mg_Rep3	Non-K-ε-GG	5	23.37	25.72	26.79	88.5	12200000	-1	1	0	0	0		TMT10	(R)	HIADLAGNSEVILPVPAFNVINGGSHAGNK	(L)		K:TMT10,	100	92.57	12	694.784	3469.9	-0.005	-1.5	47510.4	HUMAN	P06733	P06733|P06733-2	Alpha-enolase
0.4mg_Rep2	Non-K-ε-GG	3	23.36	26.56	25.28	97.4	14700000	-1	1	0	0	0		TMT10	(K)	QTISNACGTIGLIHAIANNK	(D)		C:Carbamidomethylation,K:TMT10,	89.2	81.38	14	852.143	2554.42	-0.0026	-1	26353.3	HUMAN	P15374	P15374	Ubiquitin carboxyl-terminal hydrolase isozyme L3
0.8mg_Rep1	Non-K-ε-GG	4	23.35	23.35	23.35	100	3930000	-1	1	0	0	0		TMT10	(R)	EGLIVGFVHSMCQTAQSFCDSPGEK	(G)		C:Carbamidomethylation,K:TMT10,	90.3	98.32	0	811.4	3242.57	0.0093	2.9	86953.6	HUMAN	Q9UID3	Q9UID3|Q9UID3-2	Vacuolar protein sorting-associated protein 51 homolog
0.2mg_Rep1	Non-K-ε-GG	3	23.35	19.38	20.13	100	59200000	-1	1	0	0	0		TMT10	(R)	YVASYLLAALGGNSSPSAK	(D)		K:TMT10,	100	98.73	4	776.44	2327.3	0.0035	1.5	11664.7	HUMAN	P05387	P05387	60S acidic ribosomal protein P2
0.8mg_Rep2	K-ε-GG	3	23.35	21.92	23.52	100	31800000	5.941	2	1	1	0	K263k	TMT10	(R)	EEEEAFASSQSSQGAQSLTFSkFEEK	(K)	QSLTFSkFEEKKT	K:TMT10,k:Ubiquitin Residual GG from Tryp Cut on K	100	70.85	14	1151.9	3568.79	-115.117	0.9	80625	HUMAN	Q9UJ41	Q9UJ41|Q9UJ41-3|E7ERJ8|Q9UJ41-4|E9PFK9|Q9UJ41-2|V9GYI8	Rab5 GDP/GTP exchange factor
0.4mg_Rep2	K-ε-GG	3	23.35	21.49	22.41	100	41400000	5.809	2	1	1	0	K263k	TMT10	(R)	EEEEAFASSQSSQGAQSLTFSkFEEK	(K)	QSLTFSkFEEKKT	K:TMT10,k:Ubiquitin Residual GG from Tryp Cut on K	100	71.28	17	1151.9	3568.79	-115.113	1.9	80625	HUMAN	Q9UJ41	Q9UJ41|Q9UJ41-3|E7ERJ8|Q9UJ41-4|E9PFK9|Q9UJ41-2|V9GYI8	Rab5 GDP/GTP exchange factor
0.2mg_Rep2	Non-K-ε-GG	3	23.35	21.47	23.24	100	2220000	-1	1	0	0	0		TMT10	(R)	AITTGLQEYVEAVSFQHFIK	(T)		K:TMT10,	100	98.6	3	913.842	2739.51	0.0002	0.1	33226	HUMAN	Q99598	Q99598|C4P0D8|C4P0D6	Translin-associated protein X
0.2mg_Rep2	Non-K-ε-GG	3	23.35	18.94	20.19	100	27100000	-1	1	0	0	0		TMT10	(R)	YVASYLLAALGGNSSPSAK	(D)		K:TMT10,	100	99.02	2	776.44	2327.3	0.0054	2.3	11664.7	HUMAN	P05387	P05387	60S acidic ribosomal protein P2
0.4mg_Rep3	Non-K-ε-GG	3	23.35	18.92	20.18	100	81100000	-1	1	0	0	0		TMT10	(R)	YVASYLLAALGGNSSPSAK	(D)		K:TMT10,	100	99	2	776.44	2327.3	0.0049	2.1	11664.7	HUMAN	P05387	P05387	60S acidic ribosomal protein P2
0.2mg_Rep3	K-ε-GG	3	23.35	21.48	23.06	100	26100000	5.783	2	1	1	0	K263k	TMT10	(R)	EEEEAFASSQSSQGAQSLTFSkFEEK	(K)	QSLTFSkFEEKKT	K:TMT10,k:Ubiquitin Residual GG from Tryp Cut on K	100	73.13	9	1151.9	3568.79	-115.119	0.4	80625	HUMAN	Q9UJ41	Q9UJ41|Q9UJ41-3|E7ERJ8|Q9UJ41-4|E9PFK9|Q9UJ41-2|V9GYI8	Rab5 GDP/GTP exchange factor
0.8mg_Rep2	K-ε-GG	3	23.33	20.68	20.44	95.8	5600000	99	1	1	1	0	K305k	TMT10	(K)	EFEQIEQLkSDDSNGIENNVPR	(H)	EQIEQLkSDDSNG	k:Ubiquitin Residual GG from Tryp Cut on K	100	68.58	5	968.813	3019.54	-115.113	2.3	37336.7	HUMAN	Q6PCB8	Q6PCB8|Q6PCB8-2|D6RDX7	Embigin
0.4mg_Rep2	K-ε-GG	4	23.33	19.36	19.74	93.4	4950000	6.353	2	1	1	0	K83k	TMT10	(R)	EPTSSEQGGLEGSGSAAGEGkPALSEEERQEQTK	(R)	SAAGEGkPALSEE	K:TMT10,k:Ubiquitin Residual GG from Tryp Cut on K	100	44.6	3	1009	4148.08	-115.112	2	35220.7	HUMAN	Q04323-2	Q04323-2|Q04323|E9PRQ7	Isoform 2 of UBX domain-containing protein 1
0.4mg_Rep1	K-ε-GG	4	23.31	18.71	19.27	93.2	6930000	5.282	2	1	1	0	K83k	TMT10	(R)	EPTSSEQGGLEGSGSAAGEGkPALSEEERQEQTK	(R)	SAAGEGkPALSEE	K:TMT10,k:Ubiquitin Residual GG from Tryp Cut on K	100	44.22	3	1009	4148.08	-115.113	1.8	35220.7	HUMAN	Q04323-2	Q04323-2|Q04323|E9PRQ7	Isoform 2 of UBX domain-containing protein 1
0.8mg_Rep2	Non-K-ε-GG	3	23.3	22.99	24.41	96.4	8220000	-1	1	0	0	0		TMT10	(K)	QTISNACGTIGLIHAIANNK	(D)		C:Carbamidomethylation,K:TMT10,	100	80.98	19	852.144	2554.42	-0.0015	-0.6	26353.3	HUMAN	P15374	P15374	Ubiquitin carboxyl-terminal hydrolase isozyme L3
0.2mg_Rep2	K-ε-GG	3	23.28	22.47	23.5	97.4	16300000	99	1	1	1	0	K640k	TMT10	(R)	GLQPGEEELPDISPPIVIPDDSkDR	(L)	VIPDDSkDRLMNQ	k:Ubiquitin Residual GG from Tryp Cut on K	100	85.17	24	1020.53	3174.69	-115.116	1.4	98067.1	HUMAN	Q92995	Q92995|Q92995-2	Ubiquitin carboxyl-terminal hydrolase 13
0.8mg_Rep1	K-ε-GG	3	23.26	21.63	19.14	98.2	56800000	99	1	1	1	0	K489k	TMT10	(K)	LSEEVVVAPNQESGMkTADSLR	(V)	NQESGMkTADSLR	k:Ubiquitin Residual GG from Tryp Cut on K	100	62.75	12	901.802	2818.5	-115.109	3.9	83844.1	HUMAN	Q6PJT7	Q6PJT7|Q6PJT7-2|Q6PJT7-9|Q6PJT7-5|G3V411	Zinc finger CCCH domain-containing protein 14
0.8mg_Rep2	K-ε-GG	4	23.26	15.56	16.29	92.3	1740000	99	1	1	1	0	M302m K304k	TMT10	(K)	AYHEQLSVAEITNACFEPANQmVkCDPR	(H)	PANQMVkCDPRHG	C:Carbamidomethylation,m:Oxidized methionine,k:Ubiquitin Residual GG from Tryp Cut on K	100	66.38	3	910.181	3736.83	-99.1258	-0.2	50819.4	HUMAN	Q71U36	Q71U36|P68363|Q6PEY2|Q13748|P68366|P68366-2|Q13748-2|Q71U36-2|P68363-2	Tubulin alpha-1A chain
0.4mg_Rep3	Non-K-ε-GG	4	23.26	22.24	22.09	88.6	10400000	99	0	0	0	0	M153m	Hydrogen	(R)	TTGIVmDSGDGVTHTVPIYEGYALPHAILR	(L)		m:Oxidized methionine	100	78.53	5	800.658	3183.61	15.9967	0.5	42078.3	HUMAN	P60709	P60709|P63261	Actin, cytoplasmic 1
0.2mg_Rep1	Non-K-ε-GG	3	23.22	22.7	23.37	95.9	2270000	-1	1	0	0	0		TMT10	(K)	SDIYVCMISFAHNVAAQGK	(Y)		C:Carbamidomethylation,K:TMT10,	95.7	97.18	2	857.116	2569.33	0.0023	0.9	51118.8	HUMAN	P50395	P50395|P50395-2	Rab GDP dissociation inhibitor beta
0.4mg_Rep2	Non-K-ε-GG	3	23.22	23.02	21.62	96.2	1010000	-1	1	0	0	0		TMT10	(R)	HIADLAGNSEVILPVPAFNVINGGSHAGNK	(L)		K:TMT10,	100	90	0	1157.3	3469.9	-0.0075	-2.1	47510.4	HUMAN	P06733	P06733|P06733-2	Alpha-enolase
0.4mg_Rep2	Non-K-ε-GG	5	23.22	19.87	21.01	91.3	8420000	-1	1	0	0	0		TMT10	(K)	GVPLYRHIADLAGNSEVILPVPAFNVINGGSHAGNK	(L)		K:TMT10,	93.1	96.08	16	831.865	4155.29	0.0081	2	47510.4	HUMAN	P06733	P06733|P06733-2	Alpha-enolase
0.8mg_Rep1	Non-K-ε-GG	3	23.2	21.48	21.23	98.1	160000000	-1	0	0	0	0		TMT10	(K)	GAVEALAAALAHISGATSVDQR	(S)			94.2	98.78	4	779.766	2337.27	0.0108	4.6	87856.3	HUMAN	Q9NR30	Q9NR30|Q9NR30-2	Nucleolar RNA helicase 2
0.2mg_Rep3	K-ε-GG	3	23.2	19.15	18.34	97.3	23400000	3.987	2	1	1	0	K164k	TMT10	(R)	DLSHIGDAVVISCAkDGVK	(F)	VVISCAkDGVKFS	C:Carbamidomethylation,K:TMT10,k:Ubiquitin Residual GG from Tryp Cut on K	100	69.9	14	852.802	2671.51	-115.115	2	29110.6	HUMAN	P12004	P12004	Proliferating cell nuclear antigen
0.4mg_Rep1	K-ε-GG	3	23.12	21.04	22.9	94.1	16900000	99	1	1	1	0	K21k	TMT10	(K)	TILSNQTVDIPENVDITLkGR	(T)	NVDITLkGRTVIV	k:Ubiquitin Residual GG from Tryp Cut on K	98	78.98	12	890.497	2784.59	-115.11	3.6	21977.1	HUMAN	P32969	P32969	60S ribosomal protein L9
0.2mg_Rep2	K-ε-GG	3	23.12	21.53	23.12	96.4	1630000000	99	1	1	1	0	K58k	TMT10	(R)	ISVYYNEATGGkYVPR	(A)	NEATGGkYVPRAI	k:Ubiquitin Residual GG from Tryp Cut on K	98.8	65.4	27	720.714	2275.25	-115.12	-0.1	50126.4	HUMAN	P07437	P07437|Q5JP53	Tubulin beta chain
0.2mg_Rep2	K-ε-GG	4	23.12	22.89	22.8	95.1	1840000	15.551	2	1	1	0	K107k	TMT10	(K)	ILTTSEDSNAQEIkDIYGLNGQIEHK	(L)	SNAQEIkDIYGLN	K:TMT10,k:Ubiquitin Residual GG from Tryp Cut on K	100	77.93	3	872.958	3603.95	-115.139	-5.4	43181.2	HUMAN	B5MDU6	B5MDU6|Q9H6V9-2|Q9H6V9|B4DRG3	UPF0554 protein C2orf43
0.2mg_Rep3	K-ε-GG	3	23.11	21.55	23.11	96.4	1140000000	99	1	1	1	0	K58k	TMT10	(R)	ISVYYNEATGGkYVPR	(A)	NEATGGkYVPRAI	k:Ubiquitin Residual GG from Tryp Cut on K	100	66.35	20	720.715	2275.25	-115.119	0.3	50126.4	HUMAN	P07437	P07437|Q5JP53	Tubulin beta chain
0.8mg_Rep1	K-ε-GG	5	23.1	25.69	24.44	100	4850000	4.516	3	1	1	0	K21k	TMT10	(K)	APEPHVEEDDDDELDSkLNYKPPPQK	(S)	DDELDSkLNYKPP	K:TMT10,k:Ubiquitin Residual GG from Tryp Cut on K	100	57.5	2	762.194	3922.05	-115.109	2.8	23044.6	HUMAN	P52566	P52566	Rho GDP-dissociation inhibitor 2
0.8mg_Rep1	K-ε-GG	4	23.1	21.8	22.3	100	106000000	6.501	2	1	1	0	K263k	TMT10	(K)	LQREEEEAFASSQSSQGAQSLTFSkFEEK	(K)	QSLTFSkFEEKKT	K:TMT10,k:Ubiquitin Residual GG from Tryp Cut on K	100	71.35	11	963.487	3966.03	-115.108	3.2	80625	HUMAN	Q9UJ41	Q9UJ41|Q9UJ41-3|Q9UJ41-4|E9PFK9|Q9UJ41-2|V9GYI8	Rab5 GDP/GTP exchange factor
0.8mg_Rep1	Non-K-ε-GG	3	23.1	18.48	19.83	100	46000000	-1	1	0	0	0		TMT10	(R)	YVASYLLAALGGNSSPSAK	(D)		K:TMT10,	100	98.65	0	776.441	2327.3	0.0062	2.6	11664.7	HUMAN	P05387	P05387	60S acidic ribosomal protein P2
0.4mg_Rep1	K-ε-GG	4	23.1	21.95	22.45	100	90600000	6.483	2	1	1	0	K263k	TMT10	(K)	LQREEEEAFASSQSSQGAQSLTFSkFEEK	(K)	QSLTFSkFEEKKT	K:TMT10,k:Ubiquitin Residual GG from Tryp Cut on K	100	71.45	4	963.487	3966.03	-115.109	2.9	80625	HUMAN	Q9UJ41	Q9UJ41|Q9UJ41-3|Q9UJ41-4|E9PFK9|Q9UJ41-2|V9GYI8	Rab5 GDP/GTP exchange factor
0.4mg_Rep1	Non-K-ε-GG	3	23.1	24.18	21.52	100	14900000	-1	1	0	0	0		TMT10	(K)	ILGSGISSSSVLHGMVFK	(K)		K:TMT10,	98	89.08	12	759.774	2277.3	0.0027	1.2	60190.1	HUMAN	P50990	P50990|P50990-2|P50990-3	T-complex protein 1 subunit theta
0.4mg_Rep1	Non-K-ε-GG	3	23.1	18.31	19.67	100	33800000	-1	1	0	0	0		TMT10	(R)	YVASYLLAALGGNSSPSAK	(D)		K:TMT10,	100	98.67	4	776.44	2327.3	0.0043	1.9	11664.7	HUMAN	P05387	P05387	60S acidic ribosomal protein P2
0.2mg_Rep1	K-ε-GG	3	23.1	23.81	23.57	95.5	22200000	99	1	1	1	0	K640k	TMT10	(R)	GLQPGEEELPDISPPIVIPDDSkDR	(L)	VIPDDSkDRLMNQ	k:Ubiquitin Residual GG from Tryp Cut on K	100	83.6	17	1020.53	3174.69	-115.116	1.2	98067.1	HUMAN	Q92995	Q92995|Q92995-2	Ubiquitin carboxyl-terminal hydrolase 13
0.4mg_Rep2	K-ε-GG	5	23.1	25.95	24.7	100	15100000	4.638	3	1	1	0	K21k	TMT10	(K)	APEPHVEEDDDDELDSkLNYKPPPQK	(S)	DDELDSkLNYKPP	K:TMT10,k:Ubiquitin Residual GG from Tryp Cut on K	100	58.22	2	762.194	3922.05	-115.114	1.6	23044.6	HUMAN	P52566	P52566	Rho GDP-dissociation inhibitor 2
0.4mg_Rep2	K-ε-GG	3	23.1	22.08	23.1	96.2	1310000000	99	1	1	1	0	K58k	TMT10	(R)	ISVYYNEATGGkYVPR	(A)	NEATGGkYVPRAI	k:Ubiquitin Residual GG from Tryp Cut on K	100	64.58	20	720.715	2275.25	-115.119	0.4	50126.4	HUMAN	P07437	P07437|Q5JP53	Tubulin beta chain
0.2mg_Rep2	K-ε-GG	4	23.1	23.1	25.04	100	6600000	99	1	1	1	0	K325k	TMT10	(K)	ELSHATIDSkTGDLGDINAEQLPGR	(E)	HATIDSkTGDLGD	k:Ubiquitin Residual GG from Tryp Cut on K	94.2	61.72	12	745.887	3095.64	-115.112	2.6	88696	HUMAN	Q9Y263	Q9Y263|E5RIM3	Phospholipase A-2-activating protein
0.2mg_Rep2	Non-K-ε-GG	3	23.1	27.89	27.04	100	7360000	-1	1	0	0	0		TMT10	(K)	SDMNTVLNYIFSHAQVTK	(K)		K:TMT10,	97.7	98.82	5	842.788	2526.34	0.0067	2.6	271706	HUMAN	Q13085-4	Q13085-4|Q13085|Q13085-2|Q13085-3	Isoform 4 of Acetyl-CoA carboxylase 1
0.2mg_Rep2	Non-K-ε-GG	3	23.1	22.88	21.82	100	6970000	-1	0	0	0	0		TMT10	(K)	LDINLLDNVVNCLYHGEGAQQR	(M)		C:Carbamidomethylation,	100	99.13	5	924.144	2770.41	0.0032	1.2	124525	HUMAN	O14980	O14980|C9IZS4|F8WF71	Exportin-1
0.8mg_Rep3	K-ε-GG	5	23.1	25.27	26.66	100	7680000	4.333	3	1	1	0	K21k	TMT10	(K)	APEPHVEEDDDDELDSkLNYKPPPQK	(S)	DDELDSkLNYKPP	K:TMT10,k:Ubiquitin Residual GG from Tryp Cut on K	96.9	59.03	7	762.194	3922.05	-115.114	1.6	23044.6	HUMAN	P52566	P52566	Rho GDP-dissociation inhibitor 2
0.8mg_Rep3	Non-K-ε-GG	3	23.1	18.51	19.81	100	10200000	-1	1	0	0	0		TMT10	(R)	YVASYLLAALGGNSSPSAK	(D)		K:TMT10,	98.7	98.9	0	776.44	2327.3	0.0034	1.5	11664.7	HUMAN	P05387	P05387	60S acidic ribosomal protein P2
0.2mg_Rep3	Non-K-ε-GG	3	23.1	18.55	19.83	100	12400000	-1	1	0	0	0		TMT10	(R)	YVASYLLAALGGNSSPSAK	(D)		K:TMT10,	100	98.95	0	776.44	2327.3	0.0034	1.5	11664.7	HUMAN	P05387	P05387	60S acidic ribosomal protein P2
0.4mg_Rep3	K-ε-GG	3	23.09	23.53	24.03	95.6	17700000	99	1	1	1	0	K640k	TMT10	(R)	GLQPGEEELPDISPPIVIPDDSkDR	(L)	VIPDDSkDRLMNQ	k:Ubiquitin Residual GG from Tryp Cut on K	98.1	85.07	17	1020.53	3174.69	-115.118	0.5	98067.1	HUMAN	Q92995	Q92995|Q92995-2	Ubiquitin carboxyl-terminal hydrolase 13
0.4mg_Rep1	K-ε-GG	3	23.07	24.12	24.06	95.4	16700000	99	1	1	1	0	K640k	TMT10	(R)	GLQPGEEELPDISPPIVIPDDSkDR	(L)	VIPDDSkDRLMNQ	k:Ubiquitin Residual GG from Tryp Cut on K	100	83.45	20	1020.53	3174.69	-115.112	2.5	98067.1	HUMAN	Q92995	Q92995|Q92995-2	Ubiquitin carboxyl-terminal hydrolase 13
0.4mg_Rep1	Non-K-ε-GG	5	23.06	25.24	25.55	88.2	90900000	-1	1	0	0	0		TMT10	(R)	HIADLAGNSEVILPVPAFNVINGGSHAGNK	(L)		K:TMT10,	100	89.23	17	694.785	3469.9	-0.0002	0	47510.4	HUMAN	P06733	P06733|P06733-2	Alpha-enolase
0.2mg_Rep1	K-ε-GG	3	23.06	23.13	23.06	95.5	3020000000	99	1	1	1	0	K58k	TMT10	(R)	ISVYYNEATGGkYVPR	(A)	NEATGGkYVPRAI	k:Ubiquitin Residual GG from Tryp Cut on K	100	64.08	26	720.714	2275.25	-115.12	-0.1	50126.4	HUMAN	P07437	P07437|Q5JP53	Tubulin beta chain
0.2mg_Rep2	Non-K-ε-GG	3	23.04	20.38	22.87	90.4	26100000	-1	0	0	0	0		TMT10	(R)	GGQLQEQLTQQLSQALSSAVAGR	(L)			99.1	98.8	2	867.14	2599.4	0.0041	1.6	153085	HUMAN	Q6P2E9	Q6P2E9|Q6P2E9-2	Enhancer of mRNA-decapping protein 4
0.8mg_Rep3	K-ε-GG	3	23.01	24.3	24.26	96.8	11100000	99	1	1	1	0	K130k	TMT10	(K)	TIGGGDDSFNTFFSETGAGkHVPR	(A)	SETGAGkHVPRAV	k:Ubiquitin Residual GG from Tryp Cut on K	100	72.32	17	947.467	2955.5	-115.114	2.1	58642	HUMAN	F5H5D3	F5H5D3|Q71U36|P68363|Q6PEY2|Q13748|Q9BQE3|Q13748-2|Q71U36-2|P68363-2|F8W0F6|F8VS66	Tubulin alpha-1C chain
0.8mg_Rep1	Non-K-ε-GG	4	23	27.03	28.82	89.9	461000000	-1	1	0	0	0		TMT10	(R)	HIADLAGNSEVILPVPAFNVINGGSHAGNK	(L)		K:TMT10,	97.5	89.1	22	868.231	3469.9	0.0053	1.5	47510.4	HUMAN	P06733	P06733|P06733-2	Alpha-enolase
0.8mg_Rep2	Non-K-ε-GG	3	22.99	21.86	21.72	98.3	7580000	-1	1	0	0	0		TMT10	(K)	VAHALAEGLGVIACIGEK	(L)		C:Carbamidomethylation,K:TMT10,	95.1	97.72	5	756.106	2266.3	0.0053	2.3	31075.7	HUMAN	P60174	P60174|P60174-1|P60174-4	Triosephosphate isomerase
0.4mg_Rep1	K-ε-GG	3	22.98	22.69	21.13	98.7	18100000	13.109	2	1	1	0	K21k	TMT10	(K)	ELDQWIEQLNECkQLSESQVK	(S)	EQLNECkQLSESQ	C:Carbamidomethylation,K:TMT10,k:Ubiquitin Residual GG from Tryp Cut on K	100	88.63	12	1059.55	3291.75	-115.112	2.5	36164.1	HUMAN	P67775	P67775|P67775-2	Serine/threonine-protein phosphatase 2A catalytic subunit alpha isoform
0.8mg_Rep2	Non-K-ε-GG	4	22.98	27.04	28.72	89.7	306000000	-1	1	0	0	0		TMT10	(R)	HIADLAGNSEVILPVPAFNVINGGSHAGNK	(L)		K:TMT10,	99.4	89.45	12	868.23	3469.9	0.0015	0.4	47510.4	HUMAN	P06733	P06733|P06733-2	Alpha-enolase
0.4mg_Rep3	K-ε-GG	3	22.98	21.42	18.32	97.6	51900000	99	1	1	1	0	K489k	TMT10	(K)	LSEEVVVAPNQESGMkTADSLR	(V)	NQESGMkTADSLR	k:Ubiquitin Residual GG from Tryp Cut on K	99.2	63.95	12	901.801	2818.5	-115.112	2.8	83844.1	HUMAN	Q6PJT7	Q6PJT7|Q6PJT7-2|Q6PJT7-9|Q6PJT7-5|G3V411	Zinc finger CCCH domain-containing protein 14
0.8mg_Rep1	K-ε-GG	3	22.97	21.98	19.33	89.4	3520000	99	1	1	1	0	K31k	Acetyl	(M)	AASAAAASAAAASAASGSPGPGEGSAGGEkR	(S)	GSAGGEkRSTAPS	k:Ubiquitin Residual GG from Tryp Cut on K	100	52.55	3	900.428	2585.22	114.051	3.1	90316.8	HUMAN	Q13263	Q13263|Q13263-2	Transcription intermediary factor 1-beta
0.2mg_Rep1	Non-K-ε-GG	4	22.97	22.97	20.5	98.6	174000000	-1	0	0	0	0		TMT10	(K)	FENAFLSHVVSQHQALLGTIR	(A)			99.3	86.9	12	649.861	2596.42	0.0003	0.1	59863.7	HUMAN	P25705	P25705|P25705-3|P25705-2	ATP synthase subunit alpha, mitochondrial
0.8mg_Rep1	K-ε-GG	3	22.96	24.13	24.15	96.4	25500000	99	1	1	1	0	K130k	TMT10	(K)	TIGGGDDSFNTFFSETGAGkHVPR	(A)	SETGAGkHVPRAV	k:Ubiquitin Residual GG from Tryp Cut on K	100	70.75	19	947.466	2955.5	-115.117	1.1	58642	HUMAN	F5H5D3	F5H5D3|Q71U36|P68363|Q6PEY2|Q13748|Q9BQE3|Q13748-2|Q71U36-2|P68363-2|F8W0F6|F8VS66	Tubulin alpha-1C chain
0.4mg_Rep3	Non-K-ε-GG	3	22.96	22.77	22.27	94.6	12700000	-1	1	0	0	0		Hydrogen	(K)	HTGPGILSMANAGPNTNGSQFFICTAK	(T)		C:Carbamidomethylation,	100	76.77	12	931.117	2791.33	0.008	2.9	18240.4	HUMAN	P62937	P62937|C9J5S7|F8WE65|P62937-2	Peptidyl-prolyl cis-trans isomerase A
0.2mg_Rep1	Non-K-ε-GG	4	22.95	22.95	22.36	90.8	9430000	-1	0	0	0	0		TMT10	(K)	VVVHPLVLLSVVDHFNR	(I)			99.2	96.77	15	543.828	2172.29	0.0034	1.6	37081.8	HUMAN	P51665	P51665|H3BTM8|H3BNT7|H3BQV2	26S proteasome non-ATPase regulatory subunit 7
0.4mg_Rep3	K-ε-GG	3	22.95	19.43	19.43	97.5	10800000	4.712	2	1	1	0	K191k	TMT10	(K)	QETEVELYNEFPEPIkLDK	(N)	EFPEPIkLDKNDR	K:TMT10,k:Ubiquitin Residual GG from Tryp Cut on K	100	84.67	10	965.177	3008.64	-115.126	-2.1	23774.6	HUMAN	P51149	P51149|C9J8S3|C9J4V0|C9J4S4	Ras-related protein Rab-7a
0.4mg_Rep2	Non-K-ε-GG	3	22.94	22.76	20.72	96.5	17000000	-1	0	0	0	0		TMT10	(K)	GLVAVITGGASGLGLATAER	(L)			99.2	97.18	7	681.4	2042.18	0.0037	1.8	27150.8	HUMAN	Q99714	Q99714|Q99714-2|Q5H928	3-hydroxyacyl-CoA dehydrogenase type-2
0.2mg_Rep1	Non-K-ε-GG	3	22.93	25.62	24.41	98.3	6870000	-1	1	0	0	0		TMT10	(K)	QTISNACGTIGLIHAIANNK	(D)		C:Carbamidomethylation,K:TMT10,	94.7	80.78	7	852.146	2554.42	0.0061	2.4	26353.3	HUMAN	P15374	P15374	Ubiquitin carboxyl-terminal hydrolase isozyme L3
0.2mg_Rep2	Non-K-ε-GG	4	22.91	27.65	28.79	90	180000000	-1	1	0	0	0		TMT10	(R)	HIADLAGNSEVILPVPAFNVINGGSHAGNK	(L)		K:TMT10,	100	91.07	22	868.229	3469.9	-0.0025	-0.7	47510.4	HUMAN	P06733	P06733|P06733-2	Alpha-enolase
0.4mg_Rep1	K-ε-GG	4	22.88	15.25	16.9	94.9	26700000	99	1	1	1	0	K83k	TMT10	(R)	EPTSSEQGGLEGSGSAAGEGkPALSEEER	(Q)	SAAGEGkPALSEE	k:Ubiquitin Residual GG from Tryp Cut on K	100	43.37	23	798.131	3304.62	-115.117	1	35220.7	HUMAN	Q04323-2	Q04323-2|Q04323|E9PRQ7	Isoform 2 of UBX domain-containing protein 1
0.4mg_Rep2	Non-K-ε-GG	4	22.86	27.22	29.07	89.4	369000000	-1	1	0	0	0		TMT10	(R)	HIADLAGNSEVILPVPAFNVINGGSHAGNK	(L)		K:TMT10,	97.9	90	22	868.229	3469.9	-0.0021	-0.6	47510.4	HUMAN	P06733	P06733|P06733-2	Alpha-enolase
0.8mg_Rep1	K-ε-GG	4	22.85	21.1	21.16	100	25600000	2	2	1	1	0	K565k	TMT10	(K)	DQVTAQEIFQDNHEDGPTAkK	(L)	EDGPTAkKLKTEQ	K:TMT10,k:Ubiquitin Residual GG from Tryp Cut on K	95.7	55.18	14	736.629	3058.61	-115.11	3.3	83273.6	HUMAN	P13010	P13010	X-ray repair cross-complementing protein 5
0.8mg_Rep1	Non-K-ε-GG	3	22.85	23.93	20.02	100	45400000	-1	1	0	0	0		TMT10	(K)	ILGSGISSSSVLHGMVFK	(K)		K:TMT10,	100	88.93	14	759.774	2277.3	0.0036	1.6	60190.1	HUMAN	P50990	P50990|P50990-2|P50990-3	T-complex protein 1 subunit theta
0.4mg_Rep1	Non-K-ε-GG	3	22.85	28.06	22.85	100	7940000	-1	1	0	0	0		TMT10	(K)	SDMNTVLNYIFSHAQVTK	(K)		K:TMT10,	95.8	98.52	2	842.788	2526.34	0.007	2.8	271706	HUMAN	Q13085-4	Q13085-4|Q13085|Q13085-2|Q13085-3	Isoform 4 of Acetyl-CoA carboxylase 1
0.2mg_Rep1	K-ε-GG	5	22.85	24.76	23.48	100	34800000	4.242	3	1	1	0	K21k	TMT10	(K)	APEPHVEEDDDDELDSkLNYKPPPQK	(S)	DDELDSkLNYKPP	K:TMT10,k:Ubiquitin Residual GG from Tryp Cut on K	100	57.68	48	762.195	3922.05	-115.109	2.9	23044.6	HUMAN	P52566	P52566	Rho GDP-dissociation inhibitor 2
0.2mg_Rep1	K-ε-GG	3	22.85	22.76	25.92	94.9	5950000	13.241	2	1	1	0	K197k	TMT10	(R)	AVASQLDCNFLkVVSSSIVDK	(Y)	LDCNFLkVVSSSI	C:Carbamidomethylation,K:TMT10,k:Ubiquitin Residual GG from Tryp Cut on K	100	97.97	0	951.524	2967.68	-115.121	-0.5	44457.5	HUMAN	P62333	P62333	26S protease regulatory subunit 10B
0.8mg_Rep2	K-ε-GG	4	22.85	21.14	21.29	100	21800000	1.972	2	1	1	0	K565k	TMT10	(K)	DQVTAQEIFQDNHEDGPTAkK	(L)	EDGPTAkKLKTEQ	K:TMT10,k:Ubiquitin Residual GG from Tryp Cut on K	94.7	55.22	19	736.628	3058.61	-115.115	1.8	83273.6	HUMAN	P13010	P13010	X-ray repair cross-complementing protein 5
0.2mg_Rep2	K-ε-GG	3	22.85	21.3	22.26	100	34300000	5.918	2	1	1	0	K263k	TMT10	(R)	EEEEAFASSQSSQGAQSLTFSkFEEK	(K)	QSLTFSkFEEKKT	K:TMT10,k:Ubiquitin Residual GG from Tryp Cut on K	100	72.23	9	1151.9	3568.79	-115.113	2	80625	HUMAN	Q9UJ41	Q9UJ41|Q9UJ41-3|E7ERJ8|Q9UJ41-4|E9PFK9|Q9UJ41-2|V9GYI8	Rab5 GDP/GTP exchange factor
0.8mg_Rep1	Non-K-ε-GG	5	22.81	23.03	22.81	97.1	2940000	-1	2	0	0	0		TMT10	(R)	NEDSQSIVWVHAFPELFLSCLNHPDKK	(I)		C:Carbamidomethylation,K:TMT10,	78.7	97.52	0	780.421	3898.06	0.0198	5.1	54229.5	HUMAN	Q9UBB4	Q9UBB4|Q9UBB4-2	Ataxin-10
0.8mg_Rep2	K-ε-GG	4	22.8	16.72	17.9	90.6	554000	99	1	1	1	0	K240k	TMT10	(K)	DPGGSEFDSISkNTWAPAPDTWAPAPDQTEQDQNR	(L)	EFDSISkNTWAPA	k:Ubiquitin Residual GG from Tryp Cut on K	100	75.83	0	1043.74	4287.03	-115.107	3.2	33156.3	HUMAN	Q9H6K1	Q9H6K1|Q9H6K1-2|Q5TH58	Uncharacterized protein C6orf106
0.4mg_Rep2	K-ε-GG	3	22.79	19.44	17.89	98.9	37900000	4.006	2	1	1	0	K164k	TMT10	(R)	DLSHIGDAVVISCAkDGVK	(F)	VVISCAkDGVKFS	C:Carbamidomethylation,K:TMT10,k:Ubiquitin Residual GG from Tryp Cut on K	100	68.28	12	852.802	2671.51	-115.115	1.9	29110.6	HUMAN	P12004	P12004	Proliferating cell nuclear antigen
0.8mg_Rep1	Non-K-ε-GG	3	22.78	20.98	22.54	96.4	3640000	-1	0	0	0	0		TMT10	(R)	QGLLSAVSSVLLSLPAAR	(L)			100	100.7	0	671.076	2011.21	0.0019	0.9	92487.1	HUMAN	Q9Y4R8	Q9Y4R8	Telomere length regulation protein TEL2 homolog
0.4mg_Rep2	Non-K-ε-GG	4	22.78	19.5	18.94	98.7	2300000	-1	1	0	0	0		TMT10	(K)	TQVAAVETGGITQHIGAFLVSLPSGEK	(I)		K:TMT10,	97.4	97.5	3	792.948	3168.77	0.0041	1.3	81886.4	HUMAN	P46199	P46199	Translation initiation factor IF-2, mitochondrial
0.4mg_Rep3	K-ε-GG	4	22.78	21.19	19.45	94.9	14900000	99	1	1	1	0	K640k	TMT10	(R)	GLQPGEEELPDISPPIVIPDDSkDR	(L)	VIPDDSkDRLMNQ	k:Ubiquitin Residual GG from Tryp Cut on K	100	85.08	15	765.649	3174.69	-115.121	-0.3	98067.1	HUMAN	Q92995	Q92995|Q92995-2	Ubiquitin carboxyl-terminal hydrolase 13
0.2mg_Rep3	K-ε-GG	4	22.78	21.4	19.92	94.1	25100000	99	1	1	1	0	K54k	TMT10	(K)	EEAATGGGSTGEADGkTAAAAAEHSQR	(E)	TGEADGkTAAAAA	k:Ubiquitin Residual GG from Tryp Cut on K	95.8	33.28	30	719.093	2988.47	-115.117	0.9	61090.6	HUMAN	O43242	O43242	26S proteasome non-ATPase regulatory subunit 3
0.2mg_Rep3	K-ε-GG	4	22.77	21.9	19.85	93.7	57000000	99	1	1	1	0	K113k	TMT10	(R)	VAPEEHPVLLTEAPLNPkANR	(E)	EAPLNPkANREKM	k:Ubiquitin Residual GG from Tryp Cut on K	100	63.72	19	660.37	2753.57	-115.112	2.9	42078.3	HUMAN	P60709	P60709|P63261|J3KT65|G5E9R0	Actin, cytoplasmic 1
0.4mg_Rep2	Non-K-ε-GG	5	22.74	25.34	26.15	86.5	120000000	-1	1	0	0	0		TMT10	(R)	HIADLAGNSEVILPVPAFNVINGGSHAGNK	(L)		K:TMT10,	98.6	90	22	694.785	3469.9	-0.0018	-0.5	47510.4	HUMAN	P06733	P06733|P06733-2	Alpha-enolase
0.4mg_Rep1	Non-K-ε-GG	3	22.73	17.53	21.04	98.3	3760000	-1	1	0	0	0		TMT10	(K)	LTPFMLGALVAMYEHK	(I)		K:TMT10,	96.9	99.98	7	760.429	2279.27	0.0034	1.5	64608.7	HUMAN	P06744-2	P06744-2|P06744	Isoform 2 of Glucose-6-phosphate isomerase
0.8mg_Rep3	Non-K-ε-GG	3	22.73	18.2	19.36	98.3	2590000	-1	1	0	0	0		TMT10	(K)	NNQFQALLQYADPVSAQHAK	(L)		K:TMT10,	100	87.55	5	901.152	2701.45	-0.0058	-2.1	59803.1	HUMAN	P26599-3	P26599-3|P26599-2|P26599	Isoform 3 of Polypyrimidine tract-binding protein 1
0.4mg_Rep3	Non-K-ε-GG	3	22.73	24.31	21.32	98.2	59300000	-1	1	0	0	0		TMT10	(K)	ILGSGISSSSVLHGMVFK	(K)		K:TMT10,	98.9	90.52	14	759.773	2277.3	0.0016	0.7	60190.1	HUMAN	P50990	P50990|P50990-2|P50990-3	T-complex protein 1 subunit theta
0.2mg_Rep3	K-ε-GG	4	22.73	21.58	20.45	89.3	2100000	99	1	1	1	0	K63k	TMT10	(K)	EVHSGVSTDPQPLkEQPALNDSR	(Y)	TDPQPLkEQPALN	k:Ubiquitin Residual GG from Tryp Cut on K	100	45.65	2	712.617	2962.56	-115.116	1.3	20196.4	HUMAN	A0A5B9	A0A5B9|P01850	T-cell receptor beta-2 chain C region
0.2mg_Rep2	K-ε-GG	3	22.72	20.98	19.03	97.4	36000000	99	1	1	1	0	K489k	TMT10	(K)	LSEEVVVAPNQESGMkTADSLR	(V)	NQESGMkTADSLR	k:Ubiquitin Residual GG from Tryp Cut on K	100	63.9	12	901.801	2818.5	-115.113	2.6	83844.1	HUMAN	Q6PJT7	Q6PJT7|Q6PJT7-2|Q6PJT7-9|Q6PJT7-5|G3V411	Zinc finger CCCH domain-containing protein 14
0.4mg_Rep1	K-ε-GG	3	22.71	20.98	16.63	97.1	38800000	99	1	1	1	0	K489k	TMT10	(K)	LSEEVVVAPNQESGMkTADSLR	(V)	NQESGMkTADSLR	k:Ubiquitin Residual GG from Tryp Cut on K	100	62.68	16	901.801	2818.5	-115.114	2.3	83844.1	HUMAN	Q6PJT7	Q6PJT7|Q6PJT7-2|Q6PJT7-9|Q6PJT7-5|G3V411	Zinc finger CCCH domain-containing protein 14
0.2mg_Rep1	Non-K-ε-GG	3	22.7	20.69	21.02	94.4	59900000	-1	0	0	0	0		TMT10	(R)	TLHEWLQQHGIPGLQGVDTR	(E)			92.4	79.15	19	838.787	2514.34	0.0036	1.4	245318	HUMAN	P27708	P27708|F8VPD4	CAD protein
0.4mg_Rep3	K-ε-GG	4	22.7	23.42	21.27	93.2	21900000	99	1	1	1	0	K54k	TMT10	(K)	EEAATGGGSTGEADGkTAAAAAEHSQR	(E)	TGEADGkTAAAAA	k:Ubiquitin Residual GG from Tryp Cut on K	100	33.17	23	719.092	2988.47	-115.118	0.6	61090.6	HUMAN	O43242	O43242	26S proteasome non-ATPase regulatory subunit 3
0.8mg_Rep1	Non-K-ε-GG	4	22.66	16.32	15.9	95.7	6720000	-1	1	0	0	0		TMT10	(K)	LNCQVIGASVDSHFCHLAWVNTPK	(K)		C:Carbamidomethylation,K:TMT10,	100	80.8	9	803.672	3211.66	0.0134	4.2	22338.2	HUMAN	Q06830	Q06830	Peroxiredoxin-1
0.4mg_Rep2	K-ε-GG	3	22.64	16.68	17.53	96.5	9550000	99	1	1	1	0	K21k	TMT10	(K)	ELDQWVEQLNECkQLNENQVR	(T)	EQLNECkQLNENQ	C:Carbamidomethylation,k:Ubiquitin Residual GG from Tryp Cut on K	100	79.97	17	1005.83	3130.6	-115.117	1.2	36145	HUMAN	P62714	P62714|E5RJX4	Serine/threonine-protein phosphatase 2A catalytic subunit beta isoform
0.8mg_Rep1	K-ε-GG	3	22.62	21.46	21.14	91.1	55800000	99	1	1	1	0	K137k	TMT10	(K)	GAEAANVTGPGGVPVQGSkYAADR	(N)	VPVQGSkYAADRN	k:Ubiquitin Residual GG from Tryp Cut on K	100	46.98	19	872.453	2730.46	-115.114	2.5	35923.5	HUMAN	P67809	P67809	Nuclease-sensitive element-binding protein 1
0.4mg_Rep1	K-ε-GG	3	22.62	22.67	22.62	96.4	1510000000	99	1	1	1	0	K58k	TMT10	(R)	ISVYYNEATGGkYVPR	(A)	NEATGGkYVPRAI	k:Ubiquitin Residual GG from Tryp Cut on K	100	64	25	720.714	2275.25	-115.121	-0.3	50126.4	HUMAN	P07437	P07437|Q5JP53	Tubulin beta chain
0.8mg_Rep1	K-ε-GG	3	22.6	18.95	17.62	100	37100000	99	1	1	1	0	K63k	TMT10	(R)	TLSDYNIQkESTLHLVLR	(L)	SDYNIQkESTLHL	k:Ubiquitin Residual GG from Tryp Cut on K	100	70.67	17	825.126	2588.48	-115.118	1	77037.2	HUMAN	P0CG48	P0CG48|F5H041|Q96C32|P0CG47|P62979|B4DV12|P62987	Polyubiquitin-C
0.8mg_Rep1	Non-K-ε-GG	3	22.6	19.68	18.04	100	19200000	-1	0	0	0	0		TMT10	(K)	TDVAVQIISNIYHNFPEQR	(T)			100	98.52	5	825.107	2473.3	0.0027	1.1	172376	HUMAN	O60306	O60306	Intron-binding protein aquarius
0.4mg_Rep1	Non-K-ε-GG	3	22.6	22.6	22.6	100	25200000	-1	0	0	0	0		TMT10	(R)	GNFGGSFAGSFGGAGGHAPGVAR	(K)			100	62.37	19	755.379	2264.12	0.0053	2.3	77799.7	HUMAN	P52272	P52272|P52272-2	Heterogeneous nuclear ribonucleoprotein M
0.2mg_Rep1	Non-K-ε-GG	3	22.6	22.6	22.6	100	7000000	-1	1	0	0	0		TMT10	(K)	AIMTYVSSFYHAFSGAQK	(A)		K:TMT10,	100	98.73	4	822.768	2466.29	0.0016	0.6	107710	HUMAN	P12814-4	P12814-4|P12814-3|O43707|P12814|P12814-2|H9KV75	Isoform 4 of Alpha-actinin-1
0.8mg_Rep2	K-ε-GG	3	22.6	19.64	16.98	100	17700000	5.072	2	1	1	0	K164k	TMT10	(R)	DLSHIGDAVVISCAkDGVK	(F)	VVISCAkDGVKFS	C:Carbamidomethylation,K:TMT10,k:Ubiquitin Residual GG from Tryp Cut on K	100	67.92	12	852.801	2671.51	-115.116	1.6	29110.6	HUMAN	P12004	P12004	Proliferating cell nuclear antigen
0.4mg_Rep2	Non-K-ε-GG	2	22.6	23.48	24.55	100	4200000	-1	1	0	0	0		TMT10	(K)	VLQATVVAVGSGSK	(G)		K:TMT10,	93.4	73.03	7	887.547	1774.08	0.0036	2	30249.8	HUMAN	S4R3N1	S4R3N1|P61604|B8ZZL8	Protein HSPE1-MOB4
0.2mg_Rep2	Non-K-ε-GG	3	22.6	18.91	18.05	100	3810000	-1	0	0	0	0		TMT10	(K)	TDVAVQIISNIYHNFPEQR	(T)			98.4	98.82	2	825.106	2473.3	0.0002	0.1	172376	HUMAN	O60306	O60306	Intron-binding protein aquarius
0.4mg_Rep3	K-ε-GG	3	22.6	19.04	17.69	100	47900000	99	1	1	1	0	K63k	TMT10	(R)	TLSDYNIQkESTLHLVLR	(L)	SDYNIQkESTLHL	k:Ubiquitin Residual GG from Tryp Cut on K	100	71.87	14	825.128	2588.48	-115.113	2.7	77037.2	HUMAN	P0CG48	P0CG48|F5H041|Q96C32|P0CG47|P62979|B4DV12|P62987	Polyubiquitin-C
0.4mg_Rep3	Non-K-ε-GG	3	22.6	22.45	18.46	100	7100000	-1	0	0	0	0		TMT10	(K)	FAVSQMSALLDSAHLLASSTQR	(N)			89.7	98.63	2	854.79	2562.36	0.0007	0.3	137790	HUMAN	O14617-5	O14617-5|O14617|O14617-2|O14617-4|O14617-3	Isoform 5 of AP-3 complex subunit delta-1
0.4mg_Rep2	K-ε-GG	4	22.58	22.58	22.98	87	827000000	99	1	1	1	0	K130k	TMT10	(K)	TIGGGDDSFNTFFSETGAGkHVPR	(A)	SETGAGkHVPRAV	k:Ubiquitin Residual GG from Tryp Cut on K	100	71.28	21	710.852	2955.5	-115.113	2.3	58642	HUMAN	F5H5D3	F5H5D3|Q71U36|P68363|Q6PEY2|Q13748|Q9BQE3|Q13748-2|Q71U36-2|P68363-2|F8W0F6|F8VS66	Tubulin alpha-1C chain
0.8mg_Rep2	K-ε-GG	3	22.57	20.95	20.97	96.2	12700000	99	1	1	1	0	K21k	TMT10	(K)	TILSNQTVDIPENVDITLkGR	(T)	NVDITLkGRTVIV	k:Ubiquitin Residual GG from Tryp Cut on K	100	79.07	12	890.496	2784.59	-115.115	1.9	21977.1	HUMAN	P32969	P32969	60S ribosomal protein L9
0.8mg_Rep3	K-ε-GG	3	22.57	23.59	23.06	95.4	8560000	99	1	1	1	0	K640k	TMT10	(R)	GLQPGEEELPDISPPIVIPDDSkDR	(L)	VIPDDSkDRLMNQ	k:Ubiquitin Residual GG from Tryp Cut on K	100	85.38	17	1020.53	3174.69	-115.116	1.2	98067.1	HUMAN	Q92995	Q92995|Q92995-2	Ubiquitin carboxyl-terminal hydrolase 13
0.8mg_Rep1	K-ε-GG	3	22.55	24.1	24.04	95.3	16100000	99	1	1	1	0	K640k	TMT10	(R)	GLQPGEEELPDISPPIVIPDDSkDR	(L)	VIPDDSkDRLMNQ	k:Ubiquitin Residual GG from Tryp Cut on K	100	83.23	21	1020.53	3174.69	-115.116	1.3	98067.1	HUMAN	Q92995	Q92995|Q92995-2	Ubiquitin carboxyl-terminal hydrolase 13
0.4mg_Rep1	K-ε-GG	3	22.54	17.99	18.65	93.9	5010000	99	1	1	1	0	K486k	TMT10	(R)	ETVVEVPQVTWEDIGGLEDVkR	(E)	GGLEDVkRELQEL	k:Ubiquitin Residual GG from Tryp Cut on K	89.2	88.75	5	947.834	2956.6	-115.115	1.8	90004.9	HUMAN	P55072	P55072	Transitional endoplasmic reticulum ATPase
0.4mg_Rep3	K-ε-GG	3	22.54	20.11	19.5	98.8	8680000	99	1	1	1	0	K91k	TMT10	(K)	INEELESQYQQSMDSkLSGR	(Y)	QQSMDSkLSGRYR	k:Ubiquitin Residual GG from Tryp Cut on K	100	69	12	895.771	2800.42	-115.121	-0.2	20389.2	HUMAN	O00193	O00193	Small acidic protein
0.4mg_Rep3	K-ε-GG	3	22.54	18.58	19.12	98.6	8820000	10.968	2	1	1	0	K14k	TMT10	(K)	ETTYYDVLGVkPNATQEELK	(K)	YDVLGVkPNATQE	K:TMT10,k:Ubiquitin Residual GG from Tryp Cut on K	100	73.18	10	957.513	2985.64	-115.115	1.8	45609.1	HUMAN	P31689	P31689|P31689-2	DnaJ homolog subfamily A member 1
0.4mg_Rep3	Non-K-ε-GG	3	22.54	19.85	23.05	90.2	28900000	-1	0	0	0	0		TMT10	(R)	GGQLQEQLTQQLSQALSSAVAGR	(L)			100	98.8	5	867.14	2599.4	0.0063	2.4	153085	HUMAN	Q6P2E9	Q6P2E9|Q6P2E9-2	Enhancer of mRNA-decapping protein 4
0.4mg_Rep3	Non-K-ε-GG	3	22.52	21.45	21.88	98.6	53000000	-1	1	0	0	0		TMT10	(K)	LQAVEVVITHLAPGTK	(H)		K:TMT10,	99.1	98.18	3	712.107	2134.3	0.0053	2.5	16120	HUMAN	Q9Y2V2	Q9Y2V2	Calcium-regulated heat stable protein 1
0.2mg_Rep3	Non-K-ε-GG	3	22.5	21.51	21.89	98.3	27000000	-1	1	0	0	0		TMT10	(K)	LQAVEVVITHLAPGTK	(H)		K:TMT10,	99.6	98.15	0	712.106	2134.3	0.003	1.4	16120	HUMAN	Q9Y2V2	Q9Y2V2	Calcium-regulated heat stable protein 1
0.4mg_Rep1	K-ε-GG	3	22.49	20.57	17.81	98	18000000	1.363	2	1	1	0	K206k	TMT10	(K)	GADFLVTEVENGGSLGSkK	(G)	GGSLGSkKGVNLP	K:TMT10,k:Ubiquitin Residual GG from Tryp Cut on K	98.2	76.25	12	827.452	2595.46	-115.118	1	58506.4	HUMAN	P14618	P14618|P14618-2|P14618-3|H3BQ34	Pyruvate kinase PKM
0.4mg_Rep3	Non-K-ε-GG	4	22.49	24.75	23.52	88.4	1750000	-1	0	0	0	0		TMT10	(R)	GAAAQGQTQTVAAQAQALAAQAAAAAHAAQAHR	(E)			100	81.98	3	828.44	3310.73	0.0051	1.5	54420.7	HUMAN	Q9BTU6	Q9BTU6	Phosphatidylinositol 4-kinase type 2-alpha
0.2mg_Rep3	K-ε-GG	5	22.49	16.64	17.23	93	4720000	99	1	1	1	0	K304k	TMT10	(K)	AYHEQLSVAEITNACFEPANQMVkCDPR	(H)	PANQMVkCDPRHG	C:Carbamidomethylation,k:Ubiquitin Residual GG from Tryp Cut on K	100	73.55	2	725.147	3736.83	-115.121	-0.2	50819.4	HUMAN	Q71U36	Q71U36|P68363|Q6PEY2|Q13748|P68366|P68366-2|Q13748-2|Q71U36-2|P68363-2	Tubulin alpha-1A chain
0.8mg_Rep1	K-ε-GG	4	22.48	19.55	22.65	94.4	6880000	99	1	1	1	0	K199k	TMT10	(R)	QLAPGMVQQMQSVCSDCNGEGEVINEkDR	(C)	GEVINEkDRCKKC	C:Carbamidomethylation,k:Ubiquitin Residual GG from Tryp Cut on K	100	65.65	12	906.421	3737.78	-115.112	2.2	46372.4	HUMAN	O60884	O60884	DnaJ homolog subfamily A member 2
0.4mg_Rep1	Non-K-ε-GG	3	22.47	21.69	22.63	98.5	2460000	99	1	0	0	0	M34m	TMT10	(K)	ITVVGVGQVGmACAISILGK	(S)		C:Carbamidomethylation,K:TMT10,m:Oxidized methionine	98.2	97.28	0	816.477	2431.42	15.998	1.2	36923.1	HUMAN	P07195	P07195	L-lactate dehydrogenase B chain
0.8mg_Rep2	K-ε-GG	4	22.47	21.05	20.54	95.4	43800000	99	1	1	1	0	K113k	TMT10	(R)	VAPEEHPVLLTEAPLNPkANR	(E)	EAPLNPkANREKM	k:Ubiquitin Residual GG from Tryp Cut on K	100	61.87	18	660.37	2753.57	-115.112	2.9	42078.3	HUMAN	P60709	P60709|P63261|J3KT65|G5E9R0	Actin, cytoplasmic 1
0.8mg_Rep1	K-ε-GG	3	22.46	19.49	17.62	97.6	35500000	5.088	2	1	1	0	K164k	TMT10	(R)	DLSHIGDAVVISCAkDGVK	(F)	VVISCAkDGVKFS	C:Carbamidomethylation,K:TMT10,k:Ubiquitin Residual GG from Tryp Cut on K	100	67.57	12	852.802	2671.51	-115.115	2.1	29110.6	HUMAN	P12004	P12004	Proliferating cell nuclear antigen
0.4mg_Rep1	K-ε-GG	3	22.46	19.57	17.71	97.6	22100000	4.04	2	1	1	0	K164k	TMT10	(R)	DLSHIGDAVVISCAkDGVK	(F)	VVISCAkDGVKFS	C:Carbamidomethylation,K:TMT10,k:Ubiquitin Residual GG from Tryp Cut on K	100	67.78	12	852.801	2671.51	-115.117	1.1	29110.6	HUMAN	P12004	P12004	Proliferating cell nuclear antigen
0.2mg_Rep1	K-ε-GG	4	22.46	25.15	22.46	96.8	8730000	99	1	1	1	0	K325k	TMT10	(K)	ELSHATIDSkTGDLGDINAEQLPGR	(E)	HATIDSkTGDLGD	k:Ubiquitin Residual GG from Tryp Cut on K	97.9	60.55	7	745.885	3095.64	-115.119	0.2	88696	HUMAN	Q9Y263	Q9Y263|E5RIM3	Phospholipase A-2-activating protein
0.2mg_Rep1	Non-K-ε-GG	3	22.46	17.23	21.29	98.1	5520000	-1	1	0	0	0		TMT10	(K)	LTPFMLGALVAMYEHK	(I)		K:TMT10,	97.8	99.97	5	760.428	2279.27	0.0005	0.2	64608.7	HUMAN	P06744-2	P06744-2|P06744	Isoform 2 of Glucose-6-phosphate isomerase
0.4mg_Rep3	K-ε-GG	3	22.46	19.09	17.52	97.4	30600000	5	2	1	1	0	K164k	TMT10	(R)	DLSHIGDAVVISCAkDGVK	(F)	VVISCAkDGVKFS	C:Carbamidomethylation,K:TMT10,k:Ubiquitin Residual GG from Tryp Cut on K	100	68.97	12	852.801	2671.51	-115.116	1.6	29110.6	HUMAN	P12004	P12004	Proliferating cell nuclear antigen
0.2mg_Rep2	K-ε-GG	3	22.45	19.4	19.4	97.3	5730000	99	1	1	1	0	K91k	TMT10	(K)	INEELESQYQQSMDSkLSGR	(Y)	QQSMDSkLSGRYR	k:Ubiquitin Residual GG from Tryp Cut on K	100	68.97	19	895.772	2800.42	-115.117	1.3	20389.2	HUMAN	O00193	O00193	Small acidic protein
0.4mg_Rep3	Non-K-ε-GG	4	22.45	26.21	28.73	89.9	447000000	-1	1	0	0	0		TMT10	(R)	HIADLAGNSEVILPVPAFNVINGGSHAGNK	(L)		K:TMT10,	93.8	90.58	17	868.23	3469.9	0.0019	0.5	47510.4	HUMAN	P06733	P06733|P06733-2	Alpha-enolase
0.8mg_Rep1	Non-K-ε-GG	3	22.44	19.23	22.22	89.6	34100000	-1	0	0	0	0		TMT10	(R)	GGQLQEQLTQQLSQALSSAVAGR	(L)			100	98.52	5	867.14	2599.4	0.0055	2.1	153085	HUMAN	Q6P2E9	Q6P2E9|Q6P2E9-2	Enhancer of mRNA-decapping protein 4
0.8mg_Rep1	Non-K-ε-GG	3	22.44	17.73	21.38	97.8	10700000	-1	1	0	0	0		TMT10	(K)	LTPFMLGALVAMYEHK	(I)		K:TMT10,	97.5	99.9	3	760.43	2279.27	0.0056	2.5	64608.7	HUMAN	P06744-2	P06744-2|P06744	Isoform 2 of Glucose-6-phosphate isomerase
0.8mg_Rep2	Non-K-ε-GG	3	22.44	17.3	21.3	97.9	2280000	-1	1	0	0	0		TMT10	(K)	LTPFMLGALVAMYEHK	(I)		K:TMT10,	96.8	100.02	0	760.427	2279.27	-0.0034	-1.5	64608.7	HUMAN	P06744-2	P06744-2|P06744	Isoform 2 of Glucose-6-phosphate isomerase
0.2mg_Rep1	Non-K-ε-GG	3	22.41	22.41	22.41	97.9	26800000	-1	0	0	0	0		TMT10	(R)	GNFGGSFAGSFGGAGGHAPGVAR	(K)			97.1	62.62	17	755.378	2264.12	0.0042	1.9	77799.7	HUMAN	P52272	P52272|P52272-2	Heterogeneous nuclear ribonucleoprotein M
0.8mg_Rep3	K-ε-GG	4	22.41	22.89	24.45	97.8	12300000	9.127	3	1	1	0	K53k	TMT10	(K)	LAVDEEENADNNTkANVTKPK	(R)	NADNNTkANVTKP	K:TMT10,k:Ubiquitin Residual GG from Tryp Cut on K	98.3	49.95	7	776.173	3216.79	-115.118	0.8	85326.2	HUMAN	P02786	P02786|F8WBE5	Transferrin receptor protein 1
0.2mg_Rep1	K-ε-GG	4	22.4	19.26	21.96	97.9	114000000	6.426	2	1	1	0	K263k	TMT10	(K)	LQREEEEAFASSQSSQGAQSLTFSkFEEK	(K)	QSLTFSkFEEKKT	K:TMT10,k:Ubiquitin Residual GG from Tryp Cut on K	100	71.6	7	963.482	3966.03	-115.126	-1.7	80625	HUMAN	Q9UJ41	Q9UJ41|Q9UJ41-3|Q9UJ41-4|E9PFK9|Q9UJ41-2|V9GYI8	Rab5 GDP/GTP exchange factor
0.2mg_Rep2	Non-K-ε-GG	3	22.4	22.4	22.4	97.7	21000000	-1	0	0	0	0		TMT10	(R)	GNFGGSFAGSFGGAGGHAPGVAR	(K)			91.9	63.8	12	755.379	2264.12	0.0061	2.7	77799.7	HUMAN	P52272	P52272|P52272-2	Heterogeneous nuclear ribonucleoprotein M
0.4mg_Rep1	K-ε-GG	4	22.38	24.13	23	92.9	981000000	99	1	1	1	0	K166k	TMT10	(R)	QLFHPEQLITGkEDAANNYAR	(G)	EQLITGkEDAANN	k:Ubiquitin Residual GG from Tryp Cut on K	100	66.08	14	690.361	2873.53	-115.109	4.1	58642	HUMAN	F5H5D3	F5H5D3|Q71U36|P68363|Q13748|Q9BQE3|Q9NY65|P68366|P68366-2|Q13748-2|Q71U36-2|Q9NY65-2|P68363-2|F8VS66	Tubulin alpha-1C chain
0.4mg_Rep1	K-ε-GG	3	22.37	18.83	18.72	93.7	30900000	99	1	1	1	0	K297k	TMT10	(R)	ALTVPELTQQVFDAkNMMAACDPR	(H)	QQVFDAkNMMAAC	C:Carbamidomethylation,k:Ubiquitin Residual GG from Tryp Cut on K	94.1	96.45	26	1017.18	3164.63	-115.118	0.6	50126.4	HUMAN	P07437	P07437|Q5JP53|Q5ST81	Tubulin beta chain
0.4mg_Rep2	K-ε-GG	3	22.37	22.77	22.5	97.3	17000000	99	1	1	1	0	K640k	TMT10	(R)	GLQPGEEELPDISPPIVIPDDSkDR	(L)	VIPDDSkDRLMNQ	k:Ubiquitin Residual GG from Tryp Cut on K	100	84.17	20	1020.53	3174.69	-115.114	1.9	98067.1	HUMAN	Q92995	Q92995|Q92995-2	Ubiquitin carboxyl-terminal hydrolase 13
0.2mg_Rep3	Non-K-ε-GG	3	22.37	22.37	22.37	97.6	3050000	-1	0	0	0	0		TMT10	(R)	NFEATLGWLQEHACSR	(T)		C:Carbamidomethylation,	94.8	89.1	5	716.687	2148.05	-0.0029	-1.4	135662	HUMAN	Q9P2J5	Q9P2J5|B4DER1|B4DJ10	Leucine--tRNA ligase, cytoplasmic
0.8mg_Rep1	K-ε-GG	3	22.36	19.57	18.88	95.8	9060000	99	1	1	1	0	K145k	TMT10	(K)	IEDGNDFGVAIQEkVLER	(V)	GVAIQEkVLERVN	k:Ubiquitin Residual GG from Tryp Cut on K	100	78.03	10	792.42	2490.36	-115.114	2.7	27572.3	HUMAN	Q9UL46	Q9UL46|H0YM70	Proteasome activator complex subunit 2
0.4mg_Rep1	K-ε-GG	5	22.36	24.84	23.62	97.4	8930000	4.49	3	1	1	0	K21k	TMT10	(K)	APEPHVEEDDDDELDSkLNYKPPPQK	(S)	DDELDSkLNYKPP	K:TMT10,k:Ubiquitin Residual GG from Tryp Cut on K	100	57.87	5	762.195	3922.05	-115.107	3.4	23044.6	HUMAN	P52566	P52566	Rho GDP-dissociation inhibitor 2
0.2mg_Rep1	Non-K-ε-GG	3	22.36	18.64	19	95.2	11700000	-1	0	0	0	0		TMT10	(R)	SANLVAATLGAILNR	(L)			97.3	99.67	2	571.679	1713.02	0.001	0.6	107510	HUMAN	E7ENR4	E7ENR4|P19367-3|P19367|P19367-2|P19367-4	Hexokinase-1
0.8mg_Rep1	Non-K-ε-GG	3	22.35	18.7	19.05	100	21900000	-1	1	0	0	0		TMT10	(K)	NMAEQIIQEIYSQIQSK	(K)		K:TMT10,	99.6	100.53	0	827.786	2481.34	0.0017	0.7	69497	HUMAN	P29401-2	P29401-2|P29401|B4E022|E9PFF2	Isoform 2 of Transketolase
0.4mg_Rep1	Non-K-ε-GG	4	22.35	13.33	14.38	87.1	16700000	99	0	0	0	0	M59m	TMT10	(K)	GGGGGGGGGGGLGGGLGNVLGGLISGAGGGGGGGGGGGGGGGGGGGGTAmR	(I)		m:Oxidized methionine	100	90.68	20	957.458	3810.82	15.9849	-2.6	29610.7	HUMAN	K7ELJ7	K7ELJ7|P04632|K7EKD8	Calpain small subunit 1
0.4mg_Rep1	Non-K-ε-GG	2	22.35	23.45	23.94	100	3720000	-1	1	0	0	0		TMT10	(R)	LTSFIGAIAIGDLVK	(S)		K:TMT10,	63.9	100.2	2	988.615	1976.22	0.0031	1.6	57829.5	HUMAN	P78371	P78371|F5GWF6|F8VQ14	T-complex protein 1 subunit beta
0.4mg_Rep1	Non-K-ε-GG	3	22.35	19.08	19.08	100	8330000	-1	1	0	0	0		TMT10	(K)	NMAEQIIQEIYSQIQSK	(K)		K:TMT10,	99.3	100.52	2	827.787	2481.34	0.0032	1.3	69497	HUMAN	P29401-2	P29401-2|P29401|B4E022|E9PFF2	Isoform 2 of Transketolase
0.2mg_Rep1	Non-K-ε-GG	3	22.35	20.19	18.5	100	9460000	-1	0	0	0	0		TMT10	(K)	TDVAVQIISNIYHNFPEQR	(T)			98.5	98.57	3	825.106	2473.3	-0.0011	-0.4	172376	HUMAN	O60306	O60306	Intron-binding protein aquarius
0.2mg_Rep1	Non-K-ε-GG	3	22.35	19.15	19.23	100	1430000	-1	1	0	0	0		TMT10	(K)	NMAEQIIQEIYSQIQSK	(K)		K:TMT10,	100	100.6	0	827.786	2481.34	0.0008	0.3	69497	HUMAN	P29401-2	P29401-2|P29401|B4E022|E9PFF2	Isoform 2 of Transketolase
0.8mg_Rep2	K-ε-GG	4	22.35	23.99	22.82	92.4	704000000	99	1	1	1	0	K166k	TMT10	(R)	QLFHPEQLITGkEDAANNYAR	(G)	EQLITGkEDAANN	k:Ubiquitin Residual GG from Tryp Cut on K	100	66.25	22	690.36	2873.53	-115.113	2.6	58642	HUMAN	F5H5D3	F5H5D3|Q71U36|P68363|Q13748|Q9BQE3|Q9NY65|P68366|P68366-2|Q13748-2|Q71U36-2|Q9NY65-2|P68363-2|F8VS66	Tubulin alpha-1C chain
0.8mg_Rep2	K-ε-GG	3	22.35	16.31	16.84	100	3280000	6.323	2	1	1	0	K165k	TMT10	(K)	TASNVEEAFINTAkEIYEK	(I)	AFINTAkEIYEKI	K:TMT10,k:Ubiquitin Residual GG from Tryp Cut on K	97.1	97.53	3	910.487	2844.56	-115.112	2.8	23716.3	HUMAN	P61019	P61019|P61019-2	Ras-related protein Rab-2A
0.2mg_Rep2	K-ε-GG	4	22.35	21.26	20.46	100	21900000	7.874	2	1	1	0	K52k	TMT10	(R)	HQGVMVGMGQkDSYVGDEAQSK	(R)	MVGMGQkDSYVGD	K:TMT10,k:Ubiquitin Residual GG from Tryp Cut on K	98.8	49.62	12	731.618	3038.56	-115.115	1.8	42407.6	HUMAN	P62736	P62736|P68032|P68133|P63267|P60709|P63261|Q5T8M7|A6NL76|Q5T8M8|J3KT65|G5E9R0|B8ZZJ2|F8WB63	Actin, aortic smooth muscle
0.2mg_Rep2	K-ε-GG	3	22.35	18.63	16.33	100	23600000	7.545	2	1	1	0	K336k	TMT10	(K)	EVDEQMLNVQNkNSSYFVEWIPNNVK	(T)	MLNVQNkNSSYFV	K:TMT10,k:Ubiquitin Residual GG from Tryp Cut on K	100	90.88	9	1232.96	3811.99	-115.115	1.3	50305.5	HUMAN	Q13885	Q13885|Q9BVA1|P68371|P07437|Q5JP53|Q5ST81	Tubulin beta-2A chain
0.2mg_Rep2	Non-K-ε-GG	3	22.35	18.67	19.75	100	5860000	-1	1	0	0	0		TMT10	(K)	NMAEQIIQEIYSQIQSK	(K)		K:TMT10,	98.4	100.83	0	827.785	2481.34	-0.0021	-0.9	69497	HUMAN	P29401-2	P29401-2|P29401|B4E022|E9PFF2	Isoform 2 of Transketolase
0.4mg_Rep3	K-ε-GG	4	22.35	20.4	20.36	100	32200000	2	2	1	1	0	K565k	TMT10	(K)	DQVTAQEIFQDNHEDGPTAkK	(L)	EDGPTAkKLKTEQ	K:TMT10,k:Ubiquitin Residual GG from Tryp Cut on K	79.6	56.62	14	736.628	3058.61	-115.115	1.8	83273.6	HUMAN	P13010	P13010	X-ray repair cross-complementing protein 5
0.4mg_Rep3	Non-K-ε-GG	2	22.35	23.66	24.64	100	4310000	-1	1	0	0	0		TMT10	(K)	VLQATVVAVGSGSK	(G)		K:TMT10,	100	73.5	4	887.548	1774.08	0.0042	2.4	30249.8	HUMAN	S4R3N1	S4R3N1|P61604|B8ZZL8	Protein HSPE1-MOB4
0.4mg_Rep3	Non-K-ε-GG	3	22.35	18.68	19.02	100	11800000	-1	1	0	0	0		TMT10	(K)	NMAEQIIQEIYSQIQSK	(K)		K:TMT10,	99.4	100.9	0	827.787	2481.34	0.0039	1.6	69497	HUMAN	P29401-2	P29401-2|P29401|B4E022|E9PFF2	Isoform 2 of Transketolase
0.2mg_Rep3	K-ε-GG	4	22.35	19.29	22.35	100	18400000	7.74	2	1	1	0	K52k	TMT10	(R)	HQGVMVGMGQkDSYVGDEAQSK	(R)	MVGMGQkDSYVGD	K:TMT10,k:Ubiquitin Residual GG from Tryp Cut on K	100	50.32	9	731.617	3038.56	-115.12	0.1	42407.6	HUMAN	P62736	P62736|P68032|P68133|P63267|P60709|P63261|Q5T8M7|A6NL76|Q5T8M8|J3KT65|G5E9R0|B8ZZJ2|F8WB63	Actin, aortic smooth muscle
0.4mg_Rep3	Non-K-ε-GG	3	22.32	22.04	17.78	96.7	7180000	99	1	0	0	0	M34m	TMT10	(K)	ITVVGVGQVGmACAISILGK	(S)		C:Carbamidomethylation,K:TMT10,m:Oxidized methionine	93.7	97.73	7	816.479	2431.42	16.0053	4.2	36923.1	HUMAN	P07195	P07195	L-lactate dehydrogenase B chain
0.8mg_Rep1	K-ε-GG	2	22.3	22.3	22.3	89.5	4270000	99	1	1	1	0	K16k	Acetyl	(M)	ASSVGNVADSTEPTkR	(M)	DSTEPTkRMLSFQ	k:Ubiquitin Residual GG from Tryp Cut on K	100	36.52	1	887.931	1660.81	114.041	-0.9	118178	HUMAN	O15294	O15294	UDP-N-acetylglucosamine--peptide N-acetylglucosaminyltransferase 110 kDa subunit
0.4mg_Rep1	Non-K-ε-GG	3	22.3	18.8	18.84	94.1	14200000	-1	0	0	0	0		TMT10	(R)	SANLVAATLGAILNR	(L)			96.7	99.6	2	571.68	1713.02	0.0028	1.7	107510	HUMAN	E7ENR4	E7ENR4|P19367-3|P19367|P19367-2|P19367-4	Hexokinase-1
0.8mg_Rep1	Non-K-ε-GG	3	22.29	22.15	22.68	96.4	3830000	99	1	0	0	0	M34m	TMT10	(K)	ITVVGVGQVGmACAISILGK	(S)		C:Carbamidomethylation,K:TMT10,m:Oxidized methionine	96.7	97.17	5	816.479	2431.42	16.0049	4.1	36923.1	HUMAN	P07195	P07195	L-lactate dehydrogenase B chain
0.4mg_Rep1	K-ε-GG	4	22.26	18.35	15.46	98.1	153000000	7.022	2	1	1	0	K336k	TMT10	(K)	EVDEQMLNVQNkNSSYFVEWIPNNVK	(T)	MLNVQNkNSSYFV	K:TMT10,k:Ubiquitin Residual GG from Tryp Cut on K	96.4	88.85	12	924.976	3811.99	-115.112	2.1	50305.5	HUMAN	Q13885	Q13885|Q9BVA1|P68371|P07437|Q5JP53|Q5ST81	Tubulin beta-2A chain
0.4mg_Rep1	Non-K-ε-GG	4	22.26	19.57	19.11	98.4	1710000	-1	1	0	0	0		TMT10	(K)	TQVAAVETGGITQHIGAFLVSLPSGEK	(I)		K:TMT10,	96.8	97.28	0	792.951	3168.77	0.0135	4.3	81886.4	HUMAN	P46199	P46199	Translation initiation factor IF-2, mitochondrial
0.2mg_Rep1	Non-K-ε-GG	4	22.25	19.52	20.55	94.8	15900000	-1	2	0	0	0		TMT10	(R)	KSDIYVCMISFAHNVAAQGK	(Y)		K:TMT10,C:Carbamidomethylation,	97.6	89.77	10	732.403	2926.59	0.0021	0.7	51118.8	HUMAN	P50395	P50395|P50395-2	Rab GDP dissociation inhibitor beta
0.2mg_Rep1	Non-K-ε-GG	3	22.25	21.98	21.97	91.5	66900000	-1	0	0	0	0		TMT10	(K)	LTTPTYGDLNHLVSATMSGVTTCLR	(F)		C:Carbamidomethylation,	100	97.8	2	979.838	2937.5	-0.0002	-0.1	50305.5	HUMAN	Q13885	Q13885|Q9BVA1|P68371|P04350|P07437|Q5JP53|Q5ST81	Tubulin beta-2A chain
0.8mg_Rep1	K-ε-GG	3	22.24	19.54	21.67	98.7	39400000	5.877	2	1	1	0	K263k	TMT10	(R)	EEEEAFASSQSSQGAQSLTFSkFEEK	(K)	QSLTFSkFEEKKT	K:TMT10,k:Ubiquitin Residual GG from Tryp Cut on K	100	70.62	14	1151.9	3568.79	-115.115	1.6	80625	HUMAN	Q9UJ41	Q9UJ41|Q9UJ41-3|E7ERJ8|Q9UJ41-4|E9PFK9|Q9UJ41-2|V9GYI8	Rab5 GDP/GTP exchange factor
0.8mg_Rep1	Non-K-ε-GG	3	22.23	18.89	20.27	98.4	3260000	-1	1	0	0	0		TMT10	(K)	GHIAVSAAVFPTGTK	(G)		K:TMT10,	100	64.18	0	638.712	1914.12	0.0012	0.6	75481.5	HUMAN	Q9NQW7-3	Q9NQW7-3|Q9NQW7-4|Q9NQW7|Q9NQW7-2|Q5T6H7	Isoform 3 of Xaa-Pro aminopeptidase 1
0.8mg_Rep1	K-ε-GG	4	22.23	20.89	21.22	96	1220000	13.469	2	1	1	0	K107k	TMT10	(K)	ILTTSEDSNAQEIkDIYGLNGQIEHK	(L)	SNAQEIkDIYGLN	K:TMT10,k:Ubiquitin Residual GG from Tryp Cut on K	100	76.28	0	872.963	3603.95	-115.115	1.4	43181.2	HUMAN	B5MDU6	B5MDU6|Q9H6V9-2|Q9H6V9|B4DRG3	UPF0554 protein C2orf43
0.4mg_Rep3	Non-K-ε-GG	3	22.21	21.93	20.62	98.4	9290000	-1	0	0	0	0		TMT10	(K)	LEGVLAEVAQHYQDTLIR	(A)			100	98.57	2	762.088	2284.25	0.0011	0.5	189876	HUMAN	P46940	P46940	Ras GTPase-activating-like protein IQGAP1
0.4mg_Rep3	Non-K-ε-GG	3	22.21	16.78	20.78	98	3890000	-1	1	0	0	0		TMT10	(K)	LTPFMLGALVAMYEHK	(I)		K:TMT10,	100	100.23	0	760.428	2279.27	0.0003	0.1	64608.7	HUMAN	P06744-2	P06744-2|P06744	Isoform 2 of Glucose-6-phosphate isomerase
0.8mg_Rep2	K-ε-GG	3	22.2	20.08	21.33	97.1	6830000	99	1	1	1	0	K145k	TMT10	(K)	IEDGNDFGVAIQEkVLER	(V)	GVAIQEkVLERVN	k:Ubiquitin Residual GG from Tryp Cut on K	100	78.3	10	792.419	2490.36	-115.117	1.2	27572.3	HUMAN	Q9UL46	Q9UL46|H0YM70	Proteasome activator complex subunit 2
0.4mg_Rep2	K-ε-GG	3	22.2	19.76	19.76	97.4	8230000	4.655	2	1	1	0	K191k	TMT10	(K)	QETEVELYNEFPEPIkLDK	(N)	EFPEPIkLDKNDR	K:TMT10,k:Ubiquitin Residual GG from Tryp Cut on K	100	83.73	20	965.182	3008.64	-115.112	2.9	23774.6	HUMAN	P51149	P51149|C9J8S3|C9J4V0|C9J4S4	Ras-related protein Rab-7a
0.4mg_Rep1	K-ε-GG	3	22.19	19.64	19.05	97.4	7180000	99	1	1	1	0	K91k	TMT10	(K)	INEELESQYQQSMDSkLSGR	(Y)	QQSMDSkLSGRYR	k:Ubiquitin Residual GG from Tryp Cut on K	100	67.82	12	895.772	2800.42	-115.117	1.1	20389.2	HUMAN	O00193	O00193	Small acidic protein
0.4mg_Rep1	Non-K-ε-GG	4	22.17	21.04	19.98	95.1	16900000	-1	0	0	0	0		TMT10	(K)	LTTPTYGDLNHLVSATMSGVTTCLR	(F)		C:Carbamidomethylation,	97.2	97.75	2	735.134	2937.5	0.0126	4.3	50305.5	HUMAN	Q13885	Q13885|Q9BVA1|P68371|P04350|P07437|Q5JP53|Q5ST81	Tubulin beta-2A chain
0.2mg_Rep1	Non-K-ε-GG	4	22.17	19.84	20.49	96.9	35900000	-1	1	0	0	0		TMT10	(K)	VIHDNFGIVEGLMTTVHAITATQK	(T)		K:TMT10,	99	98.83	2	764.178	3053.69	0.0062	2	36223.7	HUMAN	P04406	P04406|P04406-2|E7EUT5	Glyceraldehyde-3-phosphate dehydrogenase
0.2mg_Rep2	Non-K-ε-GG	3	22.17	18.9	18.91	93.7	12000000	-1	0	0	0	0		TMT10	(R)	SANLVAATLGAILNR	(L)			95.9	99.97	3	571.679	1713.02	0.0001	0.1	107510	HUMAN	E7ENR4	E7ENR4|P19367-3|P19367|P19367-2|P19367-4	Hexokinase-1
0.2mg_Rep2	K-ε-GG	4	22.17	22.5	19.75	88	7880000	99	1	1	1	0	K54k	TMT10	(K)	EEAATGGGSTGEADGkTAAAAAEHSQR	(E)	TGEADGkTAAAAA	k:Ubiquitin Residual GG from Tryp Cut on K	100	33.2	14	719.092	2988.47	-115.118	0.8	61090.6	HUMAN	O43242	O43242	26S proteasome non-ATPase regulatory subunit 3
0.4mg_Rep3	Non-K-ε-GG	4	22.17	20.07	20.74	97.1	40700000	-1	1	0	0	0		TMT10	(K)	VIHDNFGIVEGLMTTVHAITATQK	(T)		K:TMT10,	99.6	99.02	2	764.179	3053.69	0.0072	2.4	36223.7	HUMAN	P04406	P04406|P04406-2|E7EUT5	Glyceraldehyde-3-phosphate dehydrogenase
0.8mg_Rep1	Non-K-ε-GG	4	22.16	19.92	20.58	96.7	112000000	-1	1	0	0	0		TMT10	(K)	VIHDNFGIVEGLMTTVHAITATQK	(T)		K:TMT10,	99.9	98.77	2	764.179	3053.69	0.0072	2.4	36223.7	HUMAN	P04406	P04406|P04406-2|E7EUT5	Glyceraldehyde-3-phosphate dehydrogenase
0.8mg_Rep3	Non-K-ε-GG	3	22.16	18.56	18.64	95.9	4370000	-1	0	0	0	0		TMT10	(R)	SANLVAATLGAILNR	(L)			100	99.8	3	571.679	1713.02	-0.0003	-0.2	107510	HUMAN	E7ENR4	E7ENR4|P19367-3|P19367|P19367-2|P19367-4	Hexokinase-1
0.2mg_Rep3	K-ε-GG	3	22.16	22.79	22.07	98	2700000	22.16	2	1	1	0	K370k	TMT10	(R)	KGGSYTQAASSDSAQGSDVSLTACkV	(-)	VSLTACkV-----	K:TMT10,C:Carbamidomethylation,k:Ubiquitin Residual GG from Tryp Cut on K	100	53	3	1049.86	3262.68	-115.12	0.1	41748.9	HUMAN	P13746-2	P13746-2|Q5SRN5|P30443|P13746|P16188|P04439|P30455	Isoform 2 of HLA class I histocompatibility antigen, A-11 alpha chain
0.8mg_Rep2	K-ε-GG	4	22.15	22.36	24.47	97.5	17000000	9.323	3	1	1	0	K53k	TMT10	(K)	LAVDEEENADNNTkANVTKPK	(R)	NADNNTkANVTKP	K:TMT10,k:Ubiquitin Residual GG from Tryp Cut on K	100	48.75	5	776.173	3216.79	-115.116	1.2	85326.2	HUMAN	P02786	P02786|F8WBE5	Transferrin receptor protein 1
0.2mg_Rep2	K-ε-GG	4	22.15	16.96	13.94	94.5	38200000	8.046	2	1	1	0	M330m K336k	TMT10	(K)	EVDEQmLNVQNkNSSYFVEWIPNNVK	(T)	MLNVQNkNSSYFV	K:TMT10,m:Oxidized methionine,k:Ubiquitin Residual GG from Tryp Cut on K	100	85.65	17	928.974	3811.99	-99.1195	1.5	50305.5	HUMAN	Q13885	Q13885|Q9BVA1|P68371|P07437|Q5JP53|Q5ST81	Tubulin beta-2A chain
0.4mg_Rep3	Non-K-ε-GG	5	22.15	19.72	21.01	89.9	12400000	-1	1	0	0	0		TMT10	(K)	GVPLYRHIADLAGNSEVILPVPAFNVINGGSHAGNK	(L)		K:TMT10,	95.5	96.82	22	831.864	4155.29	0.0042	1	47510.4	HUMAN	P06733	P06733|P06733-2	Alpha-enolase
0.2mg_Rep2	K-ε-GG	4	22.14	23.83	22.7	92.9	918000000	99	1	1	1	0	K166k	TMT10	(R)	QLFHPEQLITGkEDAANNYAR	(G)	EQLITGkEDAANN	k:Ubiquitin Residual GG from Tryp Cut on K	100	67.13	24	690.36	2873.53	-115.112	2.7	58642	HUMAN	F5H5D3	F5H5D3|Q71U36|P68363|Q13748|Q9BQE3|Q9NY65|P68366|P68366-2|Q13748-2|Q71U36-2|Q9NY65-2|P68363-2|F8VS66	Tubulin alpha-1C chain
0.8mg_Rep3	K-ε-GG	4	22.13	23.78	22.65	92.8	593000000	99	1	1	1	0	K166k	TMT10	(R)	QLFHPEQLITGkEDAANNYAR	(G)	EQLITGkEDAANN	k:Ubiquitin Residual GG from Tryp Cut on K	100	67.53	24	690.36	2873.53	-115.114	2.3	58642	HUMAN	F5H5D3	F5H5D3|Q71U36|P68363|Q13748|Q9BQE3|Q9NY65|P68366|P68366-2|Q13748-2|Q71U36-2|Q9NY65-2|P68363-2|F8VS66	Tubulin alpha-1C chain
0.4mg_Rep3	K-ε-GG	3	22.13	20.92	22.13	96.5	1250000000	99	1	1	1	0	K58k	TMT10	(R)	ISVYYNEATGGkYVPR	(A)	NEATGGkYVPRAI	k:Ubiquitin Residual GG from Tryp Cut on K	100	65.38	24	720.715	2275.25	-115.119	0.3	50126.4	HUMAN	P07437	P07437|Q5JP53	Tubulin beta chain
0.4mg_Rep3	Non-K-ε-GG	5	22.13	16.78	15	96.5	7110000	-1	0	0	0	0		TMT10	(R)	TEHSPFHEHVLGALCSLVTDFPQGVR	(E)		C:Carbamidomethylation,	97.5	86.93	27	633.327	3162.6	0.0086	2.7	45314	HUMAN	Q9NZL4-3	Q9NZL4-3|Q9NZL4	Isoform 3 of Hsp70-binding protein 1
0.2mg_Rep3	K-ε-GG	4	22.12	23.15	22.69	92.7	943000000	99	1	1	1	0	K166k	TMT10	(R)	QLFHPEQLITGkEDAANNYAR	(G)	EQLITGkEDAANN	k:Ubiquitin Residual GG from Tryp Cut on K	100	67.82	24	690.36	2873.53	-115.115	2	58642	HUMAN	F5H5D3	F5H5D3|Q71U36|P68363|Q13748|Q9BQE3|Q9NY65|P68366|P68366-2|Q13748-2|Q71U36-2|Q9NY65-2|P68363-2|F8VS66	Tubulin alpha-1C chain
0.4mg_Rep1	K-ε-GG	3	22.1	20.18	22.28	100	47100000	5.979	2	1	1	0	K263k	TMT10	(R)	EEEEAFASSQSSQGAQSLTFSkFEEK	(K)	QSLTFSkFEEKKT	K:TMT10,k:Ubiquitin Residual GG from Tryp Cut on K	100	70.68	12	1151.9	3568.79	-115.113	2.1	80625	HUMAN	Q9UJ41	Q9UJ41|Q9UJ41-3|E7ERJ8|Q9UJ41-4|E9PFK9|Q9UJ41-2|V9GYI8	Rab5 GDP/GTP exchange factor
0.2mg_Rep1	K-ε-GG	3	22.1	19.71	18.95	95.8	6970000	99	1	1	1	0	K91k	TMT10	(K)	INEELESQYQQSMDSkLSGR	(Y)	QQSMDSkLSGRYR	k:Ubiquitin Residual GG from Tryp Cut on K	100	67.83	7	895.773	2800.42	-115.114	2.1	20389.2	HUMAN	O00193	O00193	Small acidic protein
0.2mg_Rep1	K-ε-GG	4	22.1	18.07	17.01	100	2890000	1.34	3	1	1	0	K196k	TMT10	(K)	EKPSYDTETDPSEGLMNVLkK	(I)	GLMNVLkKIYEDG	K:TMT10,k:Ubiquitin Residual GG from Tryp Cut on K	100	72.87	2	796.429	3297.81	-115.11	3	26323.6	HUMAN	Q9HB71	Q9HB71|Q9HB71-3	Calcyclin-binding protein
0.4mg_Rep2	Non-K-ε-GG	2	22.1	23.81	22.1	100	1910000	-1	1	0	0	0		TMT10	(K)	SALASVIMGLSPILGK	(D)		K:TMT10,	93.3	100.4	0	1008.12	2015.23	-0.0006	-0.3	66106.2	HUMAN	P30153	P30153|B3KQV6	Serine/threonine-protein phosphatase 2A 65 kDa regulatory subunit A alpha isoform
0.8mg_Rep3	Non-K-ε-GG	2	22.1	24.38	22.1	100	6290000	-1	1	0	0	0		TMT10	(K)	VLQATVVAVGSGSK	(G)		K:TMT10,	91.3	73.8	10	887.549	1774.08	0.0064	3.6	30249.8	HUMAN	S4R3N1	S4R3N1|P61604|B8ZZL8	Protein HSPE1-MOB4
0.2mg_Rep3	Non-K-ε-GG	3	22.1	19.96	21.27	100	23900000	-1	0	0	0	0		TMT10	(K)	LQISHEAAACITGLR	(A)		C:Carbamidomethylation,	97.1	67.32	10	623.68	1869.02	0.005	2.7	142268	HUMAN	Q08211	Q08211|Q08211-2	ATP-dependent RNA helicase A
0.8mg_Rep1	K-ε-GG	4	22.09	24	22.81	92.6	975000000	99	1	1	1	0	K166k	TMT10	(R)	QLFHPEQLITGkEDAANNYAR	(G)	EQLITGkEDAANN	k:Ubiquitin Residual GG from Tryp Cut on K	100	66.15	19	690.361	2873.53	-115.108	4.2	58642	HUMAN	F5H5D3	F5H5D3|Q71U36|P68363|Q13748|Q9BQE3|Q9NY65|P68366|P68366-2|Q13748-2|Q71U36-2|Q9NY65-2|P68363-2|F8VS66	Tubulin alpha-1C chain
0.4mg_Rep1	K-ε-GG	4	22.08	22.15	21.26	92	51400000	99	1	1	1	0	K113k	TMT10	(R)	VAPEEHPVLLTEAPLNPkANR	(E)	EAPLNPkANREKM	k:Ubiquitin Residual GG from Tryp Cut on K	100	61.57	22	660.37	2753.57	-115.115	1.9	42078.3	HUMAN	P60709	P60709|P63261|J3KT65|G5E9R0	Actin, cytoplasmic 1
0.4mg_Rep1	K-ε-GG	4	22.07	23.12	24.6	96.7	19500000	9.433	3	1	1	0	K53k	TMT10	(K)	LAVDEEENADNNTkANVTKPK	(R)	NADNNTkANVTKP	K:TMT10,k:Ubiquitin Residual GG from Tryp Cut on K	100	48.73	9	776.174	3216.79	-115.113	2.3	85326.2	HUMAN	P02786	P02786|F8WBE5	Transferrin receptor protein 1
0.2mg_Rep2	K-ε-GG	3	22.07	22.3	22.3	97.1	7120000	22.071	2	1	1	0	K370k	TMT10	(R)	KGGSYTQAASSDSAQGSDVSLTACkV	(-)	VSLTACkV-----	K:TMT10,C:Carbamidomethylation,k:Ubiquitin Residual GG from Tryp Cut on K	100	52.33	10	1049.86	3262.68	-115.112	2.6	41748.9	HUMAN	P13746-2	P13746-2|Q5SRN5|P30443|P13746|P16188|P04439|P30455	Isoform 2 of HLA class I histocompatibility antigen, A-11 alpha chain
0.4mg_Rep3	K-ε-GG	4	22.06	21.87	21.27	97.4	1880000	17.842	2	1	1	0	K311k	TMT10	(K)	AQQEFATGVMSNkTVQTAAANAASTAASSAAQNAFK	(G)	TGVMSNkTVQTAA	K:TMT10,k:Ubiquitin Residual GG from Tryp Cut on K	100	84.57	0	1029.78	4231.2	-115.11	2.4	38319.1	HUMAN	O15126	O15126	Secretory carrier-associated membrane protein 1
0.4mg_Rep3	Non-K-ε-GG	3	22.06	20.09	19.59	84.7	3090000	-1	1	0	0	0		Hydrogen	(K)	ELEQVCNPIISGLYQGAGGPGPGGFGAQGPK	(G)		C:Carbamidomethylation,	100	87.18	5	1019.17	3055.49	0.0043	1.4	70336.2	HUMAN	P08107	P08107|P08107-2|V9GZ37	Heat shock 70 kDa protein 1A/1B
0.8mg_Rep1	K-ε-GG	3	22.05	18.28	17.7	98.9	7580000	10.568	2	1	1	0	K14k	TMT10	(K)	ETTYYDVLGVkPNATQEELK	(K)	YDVLGVkPNATQE	K:TMT10,k:Ubiquitin Residual GG from Tryp Cut on K	100	71.77	9	957.515	2985.64	-115.107	4.5	45609.1	HUMAN	P31689	P31689|P31689-2	DnaJ homolog subfamily A member 1
0.2mg_Rep1	K-ε-GG	3	22.05	18.16	17.59	98.9	10800000	10.464	2	1	1	0	K14k	TMT10	(K)	ETTYYDVLGVkPNATQEELK	(K)	YDVLGVkPNATQE	K:TMT10,k:Ubiquitin Residual GG from Tryp Cut on K	100	72.08	12	957.513	2985.64	-115.115	1.7	45609.1	HUMAN	P31689	P31689|P31689-2	DnaJ homolog subfamily A member 1
0.2mg_Rep1	K-ε-GG	4	22.04	24.1	22.91	92.1	1300000000	99	1	1	1	0	K166k	TMT10	(R)	QLFHPEQLITGkEDAANNYAR	(G)	EQLITGkEDAANN	k:Ubiquitin Residual GG from Tryp Cut on K	100	66.22	19	690.361	2873.53	-115.11	3.5	58642	HUMAN	F5H5D3	F5H5D3|Q71U36|P68363|Q13748|Q9BQE3|Q9NY65|P68366|P68366-2|Q13748-2|Q71U36-2|Q9NY65-2|P68363-2|F8VS66	Tubulin alpha-1C chain
0.2mg_Rep1	K-ε-GG	3	22.03	19.03	17.12	98.7	27700000	3.977	2	1	1	0	K164k	TMT10	(R)	DLSHIGDAVVISCAkDGVK	(F)	VVISCAkDGVKFS	C:Carbamidomethylation,K:TMT10,k:Ubiquitin Residual GG from Tryp Cut on K	100	67.78	12	852.802	2671.51	-115.116	1.7	29110.6	HUMAN	P12004	P12004	Proliferating cell nuclear antigen
0.4mg_Rep2	Non-K-ε-GG	3	22.02	21.67	22.03	91.7	92400000	-1	0	0	0	0		TMT10	(K)	LTTPTYGDLNHLVSATMSGVTTCLR	(F)		C:Carbamidomethylation,	100	97.88	2	979.842	2937.5	0.0091	3.1	50305.5	HUMAN	Q13885	Q13885|Q9BVA1|P68371|P04350|P07437|Q5JP53|Q5ST81	Tubulin beta-2A chain
0.2mg_Rep2	K-ε-GG	3	22.02	17.71	17.09	98.6	19800000	3.998	2	1	1	0	K164k	TMT10	(R)	DLSHIGDAVVISCAkDGVK	(F)	VVISCAkDGVKFS	C:Carbamidomethylation,K:TMT10,k:Ubiquitin Residual GG from Tryp Cut on K	100	68.92	17	852.801	2671.51	-115.118	1	29110.6	HUMAN	P12004	P12004	Proliferating cell nuclear antigen
0.8mg_Rep3	K-ε-GG	3	22.02	18.83	17.01	98.4	17400000	99	1	1	1	0	K63k	TMT10	(R)	TLSDYNIQkESTLHLVLR	(L)	SDYNIQkESTLHL	k:Ubiquitin Residual GG from Tryp Cut on K	100	72.15	17	825.127	2588.48	-115.115	2	77037.2	HUMAN	P0CG48	P0CG48|F5H041|Q96C32|P0CG47|P62979|B4DV12|P62987	Polyubiquitin-C
0.8mg_Rep1	K-ε-GG	3	22.01	20.81	19.96	93.5	53600000	99	1	1	1	0	K174k	TMT10	(R)	LGAAPEEESAYVAGEkR	(Q)	AYVAGEkRQHSSQ	k:Ubiquitin Residual GG from Tryp Cut on K	100	50.15	14	707.367	2235.2	-115.114	2.6	40815.4	HUMAN	Q9UNZ2-5	Q9UNZ2-5|Q9UNZ2|F2Z2K0|Q9UNZ2-6	Isoform 3 of NSFL1 cofactor p47
0.4mg_Rep2	K-ε-GG	4	22	17.82	19.46	98.4	42500000	99	1	1	1	0	K389k	TMT10	(R)	EDVRPEEIADQELAEALQkSAEDAER	(Q)	LAEALQkSAEDAE	k:Ubiquitin Residual GG from Tryp Cut on K	100	84.55	32	821.908	3399.73	-115.117	1.1	44978.2	HUMAN	Q5TDH0	Q5TDH0	Protein DDI1 homolog 2
0.2mg_Rep1	Non-K-ε-GG	3	21.99	22.17	20.4	98.6	31600000	-1	1	0	0	0		TMT10	(K)	ILGSGISSSSVLHGMVFK	(K)		K:TMT10,	100	89.27	11	759.774	2277.3	0.0017	0.8	60190.1	HUMAN	P50990	P50990|P50990-2|P50990-3	T-complex protein 1 subunit theta
0.2mg_Rep1	K-ε-GG	4	21.98	17.86	16.71	98.2	4470000	12.7	2	1	1	0	K437k	TMT10	(K)	LFETQESGDLNEELVkAAANGDVAK	(V)	LNEELVkAAANGD	K:TMT10,k:Ubiquitin Residual GG from Tryp Cut on K	100	84.4	10	805.925	3335.79	-115.117	0.9	112530	HUMAN	Q86YT6	Q86YT6	E3 ubiquitin-protein ligase MIB1
0.2mg_Rep1	K-ε-GG	3	21.98	18.13	15.68	98.7	5860000	6.504	2	1	1	0	K165k	TMT10	(K)	TASNVEEAFINTAkEIYEK	(I)	AFINTAkEIYEKI	K:TMT10,k:Ubiquitin Residual GG from Tryp Cut on K	98.8	97.48	2	910.488	2844.56	-115.111	3.2	23716.3	HUMAN	P61019	P61019|P61019-2	Ras-related protein Rab-2A
0.8mg_Rep3	K-ε-GG	4	21.98	21.98	22	89.7	431000000	99	1	1	1	0	K130k	TMT10	(K)	TIGGGDDSFNTFFSETGAGkHVPR	(A)	SETGAGkHVPRAV	k:Ubiquitin Residual GG from Tryp Cut on K	98.7	72.32	19	710.852	2955.5	-115.115	1.9	58642	HUMAN	F5H5D3	F5H5D3|Q71U36|P68363|Q6PEY2|Q13748|Q9BQE3|Q13748-2|Q71U36-2|P68363-2|F8W0F6|F8VS66	Tubulin alpha-1C chain
0.8mg_Rep1	K-ε-GG	3	21.97	19.64	16.81	97.6	18300000	1.395	2	1	1	0	K206k	TMT10	(K)	GADFLVTEVENGGSLGSkK	(G)	GGSLGSkKGVNLP	K:TMT10,k:Ubiquitin Residual GG from Tryp Cut on K	99	76.17	15	827.452	2595.46	-115.118	1	58506.4	HUMAN	P14618	P14618|P14618-2|P14618-3|H3BQ34	Pyruvate kinase PKM
0.8mg_Rep2	Non-K-ε-GG	4	21.97	21.97	21.65	91.6	4880000	-1	0	0	0	0		TMT10	(K)	VVVHPLVLLSVVDHFNR	(I)			95.5	96.82	15	543.827	2172.29	0.0028	1.3	37081.8	HUMAN	P51665	P51665|H3BTM8|H3BNT7|H3BQV2	26S proteasome non-ATPase regulatory subunit 7
0.4mg_Rep2	K-ε-GG	3	21.97	22.57	22.69	96.2	34500000	99	1	1	1	0	K130k	TMT10	(K)	TIGGGDDSFNTFFSETGAGkHVPR	(A)	SETGAGkHVPRAV	k:Ubiquitin Residual GG from Tryp Cut on K	100	71.28	21	947.466	2955.5	-115.115	1.7	58642	HUMAN	F5H5D3	F5H5D3|Q71U36|P68363|Q6PEY2|Q13748|Q9BQE3|Q13748-2|Q71U36-2|P68363-2|F8W0F6|F8VS66	Tubulin alpha-1C chain
0.8mg_Rep1	K-ε-GG	4	21.96	16.86	19.56	98.1	53800000	99	1	1	1	0	K389k	TMT10	(R)	EDVRPEEIADQELAEALQkSAEDAER	(Q)	LAEALQkSAEDAE	k:Ubiquitin Residual GG from Tryp Cut on K	100	83.62	12	821.909	3399.73	-115.112	2.4	44978.2	HUMAN	Q5TDH0	Q5TDH0	Protein DDI1 homolog 2
0.4mg_Rep3	K-ε-GG	4	21.95	21.11	22.11	94.3	23300000	15.018	2	1	1	0	K544k	TMT10	(K)	IDAHLNkVCPTTETIYNDEFYTK	(Q)	IDAHLNkVCPTTE	C:Carbamidomethylation,K:TMT10,k:Ubiquitin Residual GG from Tryp Cut on K	98.6	72.23	12	836.931	3459.81	-115.105	4.6	119280	HUMAN	A0AVT1	A0AVT1|A0AVT1-2	Ubiquitin-like modifier-activating enzyme 6
0.4mg_Rep3	Non-K-ε-GG	3	21.95	22.26	22.39	96.1	2110000	-1	1	0	0	0		TMT10	(K)	TTHLFVVTTENVQSYIVSGK	(D)		K:TMT10,	94.9	88.1	2	894.501	2681.49	-0.0018	-0.7	109147	HUMAN	Q9H270	Q9H270	Vacuolar protein sorting-associated protein 11 homolog
0.8mg_Rep1	Non-K-ε-GG	3	21.94	21.4	21.82	97.4	88600000	-1	1	0	0	0		TMT10	(K)	LQAVEVVITHLAPGTK	(H)		K:TMT10,	98.4	97.83	5	712.106	2134.3	0.005	2.3	16120	HUMAN	Q9Y2V2	Q9Y2V2	Calcium-regulated heat stable protein 1
0.8mg_Rep3	Non-K-ε-GG	3	21.94	20.72	20.72	97.3	42700000	-1	1	0	0	0		TMT10	(K)	LQAVEVVITHLAPGTK	(H)		K:TMT10,	98.9	98.1	5	712.106	2134.3	0.002	1	16120	HUMAN	Q9Y2V2	Q9Y2V2	Calcium-regulated heat stable protein 1
0.2mg_Rep3	K-ε-GG	3	21.93	14.54	15.05	92.7	6630000	99	1	1	1	0	K334k	TMT10	(K)	TVQTAAANAASTAASSAAQNAFkGNQI	(-)	AAQNAFkGNQI--	k:Ubiquitin Residual GG from Tryp Cut on K	100	77.02	7	969.831	3022.6	-115.118	0.7	38319.1	HUMAN	O15126	O15126	Secretory carrier-associated membrane protein 1
0.2mg_Rep2	Non-K-ε-GG	3	21.92	18.45	21.65	94.4	5660000	-1	1	0	0	0		TMT10	(K)	ITVVGVGQVGMACAISILGK	(S)		C:Carbamidomethylation,K:TMT10,	97.8	99.68	3	811.144	2431.42	-0.0007	-0.3	36923.1	HUMAN	P07195	P07195	L-lactate dehydrogenase B chain
0.2mg_Rep1	K-ε-GG	3	21.91	19.06	16.85	96.7	20500000	1.364	2	1	1	0	K206k	TMT10	(K)	GADFLVTEVENGGSLGSkK	(G)	GGSLGSkKGVNLP	K:TMT10,k:Ubiquitin Residual GG from Tryp Cut on K	98	76.47	12	827.452	2595.46	-115.119	0.4	58506.4	HUMAN	P14618	P14618|P14618-2|P14618-3|H3BQ34	Pyruvate kinase PKM
0.2mg_Rep1	Non-K-ε-GG	3	21.91	21.91	21.91	98.3	14500000	-1	1	0	0	0		TMT10	(K)	SDMNTVLNYIFSHAQVTK	(K)		K:TMT10,	98.3	98.53	3	842.788	2526.34	0.0069	2.7	271706	HUMAN	Q13085-4	Q13085-4|Q13085|Q13085-2|Q13085-3	Isoform 4 of Acetyl-CoA carboxylase 1
0.8mg_Rep2	K-ε-GG	3	21.9	22.33	20.8	96.6	14900000	1.382	2	1	1	0	K206k	TMT10	(K)	GADFLVTEVENGGSLGSkK	(G)	GGSLGSkKGVNLP	K:TMT10,k:Ubiquitin Residual GG from Tryp Cut on K	100	76.48	14	827.451	2595.46	-115.121	-0.5	58506.4	HUMAN	P14618	P14618|P14618-2|P14618-3|H3BQ34	Pyruvate kinase PKM
0.8mg_Rep1	K-ε-GG	3	21.88	16.54	18.18	95.9	53700000	99	1	1	1	0	K172k	TMT10	(K)	TENLVDSSVTFkTTSR	(N)	DSSVTFkTTSRNL	k:Ubiquitin Residual GG from Tryp Cut on K	100	56.65	12	710.043	2243.23	-115.113	3.2	25276.9	HUMAN	P51809	P51809|P51809-3	Vesicle-associated membrane protein 7
0.8mg_Rep1	K-ε-GG	3	21.87	19.29	20.4	93.5	16800000	99	1	1	1	0	K21k	TMT10	(K)	TILSNQTVDIPENVDITLkGR	(T)	NVDITLkGRTVIV	k:Ubiquitin Residual GG from Tryp Cut on K	100	78.95	12	890.496	2784.59	-115.114	2.4	21977.1	HUMAN	P32969	P32969	60S ribosomal protein L9
0.8mg_Rep2	Non-K-ε-GG	3	21.86	21.86	21.86	97.1	15700000	-1	0	0	0	0		TMT10	(R)	GNFGGSFAGSFGGAGGHAPGVAR	(K)			92.7	62.67	17	755.378	2264.12	0.0032	1.4	77799.7	HUMAN	P52272	P52272|P52272-2	Heterogeneous nuclear ribonucleoprotein M
0.4mg_Rep1	K-ε-GG	4	21.85	21	19.87	100	22900000	2	2	1	1	0	K565k	TMT10	(K)	DQVTAQEIFQDNHEDGPTAkK	(L)	EDGPTAkKLKTEQ	K:TMT10,k:Ubiquitin Residual GG from Tryp Cut on K	93.7	55.08	12	736.629	3058.61	-115.111	3.2	83273.6	HUMAN	P13010	P13010	X-ray repair cross-complementing protein 5
0.4mg_Rep1	Non-K-ε-GG	3	21.85	19.5	18.31	100	9350000	-1	0	0	0	0		TMT10	(K)	TDVAVQIISNIYHNFPEQR	(T)			100	98.55	2	825.108	2473.3	0.007	2.8	172376	HUMAN	O60306	O60306	Intron-binding protein aquarius
0.8mg_Rep2	Non-K-ε-GG	4	21.85	26.01	25.7	100	26100000	-1	1	0	0	0		TMT10	(R)	EPLPPIQQHIWNMLNPPAEVTTK	(S)		K:TMT10,	100	96.23	44	778.683	3111.71	0.0024	0.8	83273.6	HUMAN	P13010	P13010	X-ray repair cross-complementing protein 5
0.4mg_Rep3	K-ε-GG	3	21.85	22.77	18.17	90.5	8340000	99	1	1	1	0	K370k	TMT10	(K)	GGSYTQAASSDSAQGSDVSLTACkV	(-)	VSLTACkV-----	C:Carbamidomethylation,k:Ubiquitin Residual GG from Tryp Cut on K	100	55.28	12	930.776	2905.43	-115.112	2.7	41748.9	HUMAN	P13746-2	P13746-2|Q5SRN5|P30443|P13746|P16188|P04439|P30455	Isoform 2 of HLA class I histocompatibility antigen, A-11 alpha chain
0.4mg_Rep3	Non-K-ε-GG	3	21.85	19.49	18.13	100	11300000	-1	0	0	0	0		TMT10	(K)	TDVAVQIISNIYHNFPEQR	(T)			98.6	98.82	5	825.107	2473.3	0.0023	0.9	172376	HUMAN	O60306	O60306	Intron-binding protein aquarius
0.8mg_Rep2	K-ε-GG	3	21.84	22.21	20.84	96.6	2500000	99	1	1	1	0	K108k	TMT10	(R)	DPTQDAEFLkNLNEFLDAEGR	(T)	QDAEFLkNLNEFL	k:Ubiquitin Residual GG from Tryp Cut on K	97.5	98.12	2	922.458	2880.48	-115.117	0.9	48502.1	HUMAN	Q86V59	Q86V59|Q86V59-2	PNMA-like protein 1
0.4mg_Rep1	K-ε-GG	3	21.82	22.51	21.29	96.4	5970000	99	1	1	1	0	K108k	TMT10	(R)	DPTQDAEFLkNLNEFLDAEGR	(T)	QDAEFLkNLNEFL	k:Ubiquitin Residual GG from Tryp Cut on K	100	97.98	4	922.459	2880.48	-115.116	1.6	48502.1	HUMAN	Q86V59	Q86V59|Q86V59-2	PNMA-like protein 1
0.8mg_Rep2	Non-K-ε-GG	3	21.82	20.19	20.75	96.1	31400000	-1	0	0	0	0		TMT10	(R)	TLHEWLQQHGIPGLQGVDTR	(E)			93	79.02	15	838.787	2514.34	0.0042	1.7	245318	HUMAN	P27708	P27708|F8VPD4	CAD protein
0.8mg_Rep1	Non-K-ε-GG	4	21.81	19.74	22.37	96.5	6760000	-1	1	0	0	0		TMT10	(K)	AAVSALLEQHGLQGDVAFGHSK	(L)		K:TMT10,	97.2	75.97	7	674.127	2693.48	0.0072	2.7	117467	HUMAN	B0I1T2	B0I1T2	Unconventional myosin-Ig
0.4mg_Rep1	K-ε-GG	3	21.81	16.69	16.04	96.8	3060000	6.445	2	1	1	0	K165k	TMT10	(K)	TASNVEEAFINTAkEIYEK	(I)	AFINTAkEIYEKI	K:TMT10,k:Ubiquitin Residual GG from Tryp Cut on K	100	97.42	0	910.488	2844.56	-115.112	3.1	23716.3	HUMAN	P61019	P61019|P61019-2	Ras-related protein Rab-2A
0.2mg_Rep2	K-ε-GG	3	21.81	17.89	17.66	99	5460000	10.465	2	1	1	0	K14k	TMT10	(K)	ETTYYDVLGVkPNATQEELK	(K)	YDVLGVkPNATQE	K:TMT10,k:Ubiquitin Residual GG from Tryp Cut on K	100	73.28	5	957.512	2985.64	-115.117	1.1	45609.1	HUMAN	P31689	P31689|P31689-2	DnaJ homolog subfamily A member 1
0.2mg_Rep3	Non-K-ε-GG	3	21.81	18.03	18.37	94.2	3750000	-1	0	0	0	0		TMT10	(R)	SANLVAATLGAILNR	(L)			97.9	99.8	0	571.679	1713.02	0.0016	0.9	107510	HUMAN	E7ENR4	E7ENR4|P19367-3|P19367|P19367-2|P19367-4	Hexokinase-1
0.8mg_Rep1	Non-K-ε-GG	3	21.8	17.65	16.2	95.6	5020000	-1	0	0	0	0		TMT10	(K)	GQIQEAIALINSLHPELLDTNR	(Y)			100	98.92	2	892.167	2674.47	0.0127	4.7	26805.1	HUMAN	Q9NWU2	Q9NWU2	Glucose-induced degradation protein 8 homolog
0.8mg_Rep2	Non-K-ε-GG	3	21.8	21.02	21.58	91.6	16000000	-1	0	0	0	0		TMT10	(K)	LTTPTYGDLNHLVSATMSGVTTCLR	(F)		C:Carbamidomethylation,	99.6	97.88	2	979.839	2937.5	0.0013	0.4	50305.5	HUMAN	Q13885	Q13885|Q9BVA1|P68371|P04350|P07437|Q5JP53|Q5ST81	Tubulin beta-2A chain
0.4mg_Rep2	K-ε-GG	3	21.8	17.91	18.51	98.9	10100000	9.992	2	1	1	0	K14k	TMT10	(K)	ETTYYDVLGVkPNATQEELK	(K)	YDVLGVkPNATQE	K:TMT10,k:Ubiquitin Residual GG from Tryp Cut on K	100	72.57	12	957.513	2985.64	-115.115	1.7	45609.1	HUMAN	P31689	P31689|P31689-2	DnaJ homolog subfamily A member 1
0.8mg_Rep1	K-ε-GG	3	21.79	20.55	19.48	98.8	2710000	99	1	1	1	0	K1211k	TMT10	(R)	LQGVGALGQAASDNSGPEDAkR	(Q)	SGPEDAkRQAKKQ	k:Ubiquitin Residual GG from Tryp Cut on K	100	54.73	5	828.761	2599.38	-115.114	2.3	140520	HUMAN	Q5JPE7	Q5JPE7|J3KN36|Q5JPE7-2|P69849|Q5JPE7-3	Nodal modulator 2
0.2mg_Rep1	K-ε-GG	4	21.79	20.38	21.44	96.6	9130000	99	1	1	1	0	K407k	TMT10	(K)	VTESASVMPSQDVSGSEDTFPNkRPR	(L)	EDTFPNkRPRLED	k:Ubiquitin Residual GG from Tryp Cut on K	100	52	21	791.894	3279.67	-115.113	2.2	55703.4	HUMAN	Q9H040	Q9H040	SprT-like domain-containing protein Spartan
0.8mg_Rep2	K-ε-GG	3	21.79	17.96	19.39	98.6	3410000	10.55	2	1	1	0	K14k	TMT10	(K)	ETTYYDVLGVkPNATQEELK	(K)	YDVLGVkPNATQE	K:TMT10,k:Ubiquitin Residual GG from Tryp Cut on K	100	72.05	3	957.512	2985.64	-115.116	1.3	45609.1	HUMAN	P31689	P31689|P31689-2	DnaJ homolog subfamily A member 1
0.4mg_Rep2	K-ε-GG	4	21.79	13.68	14.43	88.7	4310000	99	1	1	1	0	M302m K304k	TMT10	(K)	AYHEQLSVAEITNACFEPANQmVkCDPR	(H)	PANQMVkCDPRHG	C:Carbamidomethylation,m:Oxidized methionine,k:Ubiquitin Residual GG from Tryp Cut on K	100	67	2	910.185	3736.83	-99.1112	3.8	50819.4	HUMAN	Q71U36	Q71U36|P68363|Q6PEY2|Q13748|P68366|P68366-2|Q13748-2|Q71U36-2|P68363-2	Tubulin alpha-1A chain
0.4mg_Rep3	K-ε-GG	4	21.79	21.79	21.92	88.1	885000000	99	1	1	1	0	K130k	TMT10	(K)	TIGGGDDSFNTFFSETGAGkHVPR	(A)	SETGAGkHVPRAV	k:Ubiquitin Residual GG from Tryp Cut on K	96.6	72	17	710.853	2955.5	-115.111	3.3	58642	HUMAN	F5H5D3	F5H5D3|Q71U36|P68363|Q6PEY2|Q13748|Q9BQE3|Q13748-2|Q71U36-2|P68363-2|F8W0F6|F8VS66	Tubulin alpha-1C chain
0.4mg_Rep3	K-ε-GG	3	21.79	17.92	17.81	98.9	8800000	99	1	1	1	0	K21k	TMT10	(K)	ELDQWVEQLNECkQLNENQVR	(T)	EQLNECkQLNENQ	C:Carbamidomethylation,k:Ubiquitin Residual GG from Tryp Cut on K	100	80.65	9	1005.83	3130.6	-115.111	3	36145	HUMAN	P62714	P62714|E5RJX4	Serine/threonine-protein phosphatase 2A catalytic subunit beta isoform
0.8mg_Rep2	K-ε-GG	3	21.78	18.09	17.32	98.6	18600000	99	1	1	1	0	K63k	TMT10	(R)	TLSDYNIQkESTLHLVLR	(L)	SDYNIQkESTLHL	k:Ubiquitin Residual GG from Tryp Cut on K	100	70.8	17	825.126	2588.48	-115.118	0.6	77037.2	HUMAN	P0CG48	P0CG48|F5H041|Q96C32|P0CG47|P62979|B4DV12|P62987	Polyubiquitin-C
0.8mg_Rep2	Non-K-ε-GG	3	21.77	18.28	18.28	98.5	2030000	-1	1	0	0	0		TMT10	(K)	NMAEQIIQEIYSQIQSK	(K)		K:TMT10,	100	100.65	0	827.786	2481.34	0.002	0.8	69497	HUMAN	P29401-2	P29401-2|P29401|B4E022|E9PFF2	Isoform 2 of Transketolase
0.4mg_Rep2	K-ε-GG	4	21.77	23.56	22.42	91.6	991000000	99	1	1	1	0	K166k	TMT10	(R)	QLFHPEQLITGkEDAANNYAR	(G)	EQLITGkEDAANN	k:Ubiquitin Residual GG from Tryp Cut on K	100	66.85	17	690.361	2873.53	-115.11	3.6	58642	HUMAN	F5H5D3	F5H5D3|Q71U36|P68363|Q13748|Q9BQE3|Q9NY65|P68366|P68366-2|Q13748-2|Q71U36-2|Q9NY65-2|P68363-2|F8VS66	Tubulin alpha-1C chain
0.2mg_Rep3	K-ε-GG	4	21.77	21.77	23.21	87.8	738000000	99	1	1	1	0	K130k	TMT10	(K)	TIGGGDDSFNTFFSETGAGkHVPR	(A)	SETGAGkHVPRAV	k:Ubiquitin Residual GG from Tryp Cut on K	100	73.07	17	710.851	2955.5	-115.117	1.2	58642	HUMAN	F5H5D3	F5H5D3|Q71U36|P68363|Q6PEY2|Q13748|Q9BQE3|Q13748-2|Q71U36-2|P68363-2|F8W0F6|F8VS66	Tubulin alpha-1C chain
0.2mg_Rep3	K-ε-GG	3	21.77	18.18	17.07	98.6	48700000	99	1	1	1	0	K63k	TMT10	(R)	TLSDYNIQkESTLHLVLR	(L)	SDYNIQkESTLHL	k:Ubiquitin Residual GG from Tryp Cut on K	100	72.88	14	825.126	2588.48	-115.117	1.2	77037.2	HUMAN	P0CG48	P0CG48|F5H041|Q96C32|P0CG47|P62979|B4DV12|P62987	Polyubiquitin-C
0.4mg_Rep2	K-ε-GG	3	21.76	20.03	17.77	98.2	45400000	99	1	1	1	0	K489k	TMT10	(K)	LSEEVVVAPNQESGMkTADSLR	(V)	NQESGMkTADSLR	k:Ubiquitin Residual GG from Tryp Cut on K	99.3	62.97	15	901.801	2818.5	-115.112	2.8	83844.1	HUMAN	Q6PJT7	Q6PJT7|Q6PJT7-2|Q6PJT7-9|Q6PJT7-5|G3V411	Zinc finger CCCH domain-containing protein 14
0.2mg_Rep2	K-ε-GG	4	21.76	14.11	15.78	92.7	24600000	99	1	1	1	0	K83k	TMT10	(R)	EPTSSEQGGLEGSGSAAGEGkPALSEEER	(Q)	SAAGEGkPALSEE	k:Ubiquitin Residual GG from Tryp Cut on K	100	44.23	21	798.132	3304.62	-115.113	2.2	35220.7	HUMAN	Q04323-2	Q04323-2|Q04323|E9PRQ7	Isoform 2 of UBX domain-containing protein 1
0.4mg_Rep1	Non-K-ε-GG	3	21.74	19.44	21.07	95.8	2610000	-1	0	0	0	0		TMT10	(R)	QGLLSAVSSVLLSLPAAR	(L)			100	100.68	3	671.077	2011.21	0.0049	2.4	92487.1	HUMAN	Q9Y4R8	Q9Y4R8	Telomere length regulation protein TEL2 homolog
0.8mg_Rep2	K-ε-GG	4	21.74	18.67	19.62	98.5	20200000	7.79	2	1	1	0	K52k	TMT10	(R)	HQGVMVGMGQkDSYVGDEAQSK	(R)	MVGMGQkDSYVGD	K:TMT10,k:Ubiquitin Residual GG from Tryp Cut on K	93.4	48.58	12	731.618	3038.56	-115.115	1.7	42407.6	HUMAN	P62736	P62736|P68032|P68133|P63267|P60709|P63261|Q5T8M7|A6NL76|Q5T8M8|J3KT65|G5E9R0|B8ZZJ2|F8WB63	Actin, aortic smooth muscle
0.8mg_Rep3	K-ε-GG	3	21.74	20.52	18.74	94.4	7130000	1.478	2	1	1	0	K369k	TMT10	(K)	LENSTQAEEGFDVPDCkK	(T)	FDVPDCkKTIVND	C:Carbamidomethylation,K:TMT10,k:Ubiquitin Residual GG from Tryp Cut on K	100	59.1	14	880.442	2754.42	-115.111	3.3	57073.9	HUMAN	Q00987-11	Q00987-11|Q00987|J3KN53|Q00987-9|G3XA89|Q00987-10|Q00987-8|Q00987-5|Q00987-2|Q00987-3|Q9H4C5|Q00987-4	Isoform 11 of E3 ubiquitin-protein ligase Mdm2
0.2mg_Rep1	K-ε-GG	3	21.73	19.78	19.53	98	31200000	99	1	1	1	0	K1121k	TMT10	(K)	MQEVVANLQYDDGSGMkR	(E)	DDGSGMkREATAD	k:Ubiquitin Residual GG from Tryp Cut on K	98.6	67.13	15	795.391	2499.27	-115.115	2.3	128221	HUMAN	Q16531	Q16531|Q16531-2|F5GZ34|F8WF81	DNA damage-binding protein 1
0.4mg_Rep2	K-ε-GG	4	21.73	20.6	19.69	98.4	27700000	7.754	2	1	1	0	K52k	TMT10	(R)	HQGVMVGMGQkDSYVGDEAQSK	(R)	MVGMGQkDSYVGD	K:TMT10,k:Ubiquitin Residual GG from Tryp Cut on K	100	49.08	12	731.618	3038.56	-115.113	2.4	42407.6	HUMAN	P62736	P62736|P68032|P68133|P63267|P60709|P63261|Q5T8M7|A6NL76|Q5T8M8|J3KT65|G5E9R0|B8ZZJ2|F8WB63	Actin, aortic smooth muscle
0.4mg_Rep2	Non-K-ε-GG	4	21.73	24.19	23.41	87.3	3520000	-1	0	0	0	0		TMT10	(R)	GAAAQGQTQTVAAQAQALAAQAAAAAHAAQAHR	(E)			100	81.37	2	828.439	3310.73	0.0035	1.1	54420.7	HUMAN	Q9BTU6	Q9BTU6	Phosphatidylinositol 4-kinase type 2-alpha
0.2mg_Rep1	Non-K-ε-GG	3	21.72	17.3	19.28	98	3810000	-1	1	0	0	0		TMT10	(K)	GHIAVSAAVFPTGTK	(G)		K:TMT10,	91.2	64.17	0	638.713	1914.12	0.0041	2.1	75481.5	HUMAN	Q9NQW7-3	Q9NQW7-3|Q9NQW7-4|Q9NQW7|Q9NQW7-2|Q5T6H7	Isoform 3 of Xaa-Pro aminopeptidase 1
0.8mg_Rep2	K-ε-GG	3	21.72	15.92	17.19	97.8	7890000	99	1	1	1	0	K21k	TMT10	(K)	ELDQWVEQLNECkQLNENQVR	(T)	EQLNECkQLNENQ	C:Carbamidomethylation,k:Ubiquitin Residual GG from Tryp Cut on K	100	79.55	14	1005.83	3130.6	-115.119	0.2	36145	HUMAN	P62714	P62714|E5RJX4	Serine/threonine-protein phosphatase 2A catalytic subunit beta isoform
0.8mg_Rep3	K-ε-GG	3	21.72	19.18	16.97	97.7	15800000	4.008	2	1	1	0	K164k	TMT10	(R)	DLSHIGDAVVISCAkDGVK	(F)	VVISCAkDGVKFS	C:Carbamidomethylation,K:TMT10,k:Ubiquitin Residual GG from Tryp Cut on K	100	69.15	9	852.802	2671.51	-115.116	1.7	29110.6	HUMAN	P12004	P12004	Proliferating cell nuclear antigen
0.8mg_Rep3	Non-K-ε-GG	3	21.72	21.45	23.49	98.5	23100000	-1	1	0	0	0		TMT10	(K)	VSHVSTGGGASLELLEGK	(V)		K:TMT10,	99.1	69.73	14	733.752	2199.24	0.0037	1.7	45013.3	HUMAN	P00558	P00558|P07205|P00558-2	Phosphoglycerate kinase 1
0.8mg_Rep1	K-ε-GG	4	21.71	18.09	15.21	96.9	193000000	7.059	2	1	1	0	K336k	TMT10	(K)	EVDEQMLNVQNkNSSYFVEWIPNNVK	(T)	MLNVQNkNSSYFV	K:TMT10,k:Ubiquitin Residual GG from Tryp Cut on K	100	88.6	18	924.974	3811.99	-115.119	0.2	50305.5	HUMAN	Q13885	Q13885|Q9BVA1|P68371|P07437|Q5JP53|Q5ST81	Tubulin beta-2A chain
0.2mg_Rep1	K-ε-GG	4	21.71	18.13	15.24	96.8	325000000	7.061	2	1	1	0	K336k	TMT10	(K)	EVDEQMLNVQNkNSSYFVEWIPNNVK	(T)	MLNVQNkNSSYFV	K:TMT10,k:Ubiquitin Residual GG from Tryp Cut on K	100	89.08	16	924.973	3811.99	-115.123	-0.7	50305.5	HUMAN	Q13885	Q13885|Q9BVA1|P68371|P07437|Q5JP53|Q5ST81	Tubulin beta-2A chain
0.2mg_Rep2	K-ε-GG	4	21.71	16.83	15.24	96.7	142000000	6.469	2	1	1	0	K336k	TMT10	(K)	EVDEQMLNVQNkNSSYFVEWIPNNVK	(T)	MLNVQNkNSSYFV	K:TMT10,k:Ubiquitin Residual GG from Tryp Cut on K	100	90.88	12	924.977	3811.99	-115.108	3.4	50305.5	HUMAN	Q13885	Q13885|Q9BVA1|P68371|P07437|Q5JP53|Q5ST81	Tubulin beta-2A chain
0.2mg_Rep3	K-ε-GG	3	21.71	19.3	19.3	97.5	2200000	99	1	1	1	0	K305k	TMT10	(K)	EFEQIEQLkSDDSNGIENNVPR	(H)	EQIEQLkSDDSNG	k:Ubiquitin Residual GG from Tryp Cut on K	100	70.58	2	968.812	3019.54	-115.114	2	37336.7	HUMAN	Q6PCB8	Q6PCB8|Q6PCB8-2|D6RDX7	Embigin
0.2mg_Rep1	K-ε-GG	4	21.7	21.7	21.85	85.5	1040000000	99	1	1	1	0	K130k	TMT10	(K)	TIGGGDDSFNTFFSETGAGkHVPR	(A)	SETGAGkHVPRAV	k:Ubiquitin Residual GG from Tryp Cut on K	88.1	70.77	22	710.852	2955.5	-115.115	1.8	58642	HUMAN	F5H5D3	F5H5D3|Q71U36|P68363|Q6PEY2|Q13748|Q9BQE3|Q13748-2|Q71U36-2|P68363-2|F8W0F6|F8VS66	Tubulin alpha-1C chain
0.4mg_Rep2	K-ε-GG	4	21.7	18.15	15.27	96.7	149000000	7.036	2	1	1	0	K336k	TMT10	(K)	EVDEQMLNVQNkNSSYFVEWIPNNVK	(T)	MLNVQNkNSSYFV	K:TMT10,k:Ubiquitin Residual GG from Tryp Cut on K	100	89.78	9	924.975	3811.99	-115.116	1	50305.5	HUMAN	Q13885	Q13885|Q9BVA1|P68371|P07437|Q5JP53|Q5ST81	Tubulin beta-2A chain
0.8mg_Rep3	Non-K-ε-GG	4	21.7	19	17.59	92.3	7620000	-1	0	0	0	0		TMT10	(R)	TTGIVMDSGDGVTHTVPIYEGYALPHAILR	(L)			100	86.03	17	853.952	3412.78	0.0069	2	42078.3	HUMAN	P60709	P60709|P63261	Actin, cytoplasmic 1
0.4mg_Rep3	K-ε-GG	3	21.7	19.8	20.01	93.8	9770000	99	1	1	1	0	K305k	TMT10	(K)	EFEQIEQLkSDDSNGIENNVPR	(H)	EQIEQLkSDDSNG	k:Ubiquitin Residual GG from Tryp Cut on K	100	69.58	12	968.813	3019.54	-115.113	2.4	37336.7	HUMAN	Q6PCB8	Q6PCB8|Q6PCB8-2|D6RDX7	Embigin
0.8mg_Rep1	Non-K-ε-GG	4	21.69	19.35	20.54	97.7	7600000	-1	2	0	0	0		TMT10	(R)	LNIIIVAEGAIDTQNKPITSEK	(I)		K:TMT10,	98.5	97.53	3	764.463	3054.8	0.0277	9.1	86507.4	HUMAN	Q01813	Q01813|Q01813-2	ATP-dependent 6-phosphofructokinase, platelet type
0.8mg_Rep2	Non-K-ε-GG	4	21.69	21.69	19.75	98.3	86400000	-1	0	0	0	0		TMT10	(K)	FENAFLSHVVSQHQALLGTIR	(A)			96.3	87	15	649.861	2596.42	0.0015	0.6	59863.7	HUMAN	P25705	P25705|P25705-3|P25705-2	ATP synthase subunit alpha, mitochondrial
0.4mg_Rep2	Non-K-ε-GG	3	21.69	17.05	20.13	97.9	3640000	-1	1	0	0	0		TMT10	(K)	LTPFMLGALVAMYEHK	(I)		K:TMT10,	97.8	100.07	5	760.428	2279.27	-0.0013	-0.6	64608.7	HUMAN	P06744-2	P06744-2|P06744	Isoform 2 of Glucose-6-phosphate isomerase
0.2mg_Rep3	K-ε-GG	3	21.69	21.69	21.69	83.9	21000000	99	1	1	1	0	K166k	Hydrogen	(R)	QLFHPEQLITGkEDAANNYAR	(G)	EQLITGkEDAANN	k:Ubiquitin Residual GG from Tryp Cut on K	100	61.82	28	843.758	2415.2	114.053	4	58642	HUMAN	F5H5D3	F5H5D3|Q71U36|P68363|Q13748|Q9BQE3|Q9NY65|P68366|P68366-2|Q13748-2|Q71U36-2|Q9NY65-2|P68363-2|F8VS66	Tubulin alpha-1C chain
0.2mg_Rep1	K-ε-GG	4	21.68	22.04	20.28	98.2	2930000	1.802	2	1	1	0	K59k	TMT10	(K)	SHYADVDPENQNFLLESNLGkK	(K)	LESNLGkKKYETE	K:TMT10,k:Ubiquitin Residual GG from Tryp Cut on K	100	67.27	3	773.405	3205.71	-115.11	3.1	56367.3	HUMAN	Q96QD8	Q96QD8|F8VUY8	Sodium-coupled neutral amino acid transporter 2
0.4mg_Rep3	Non-K-ε-GG	4	21.68	19.26	19.26	88.5	7070000	-1	0	0	0	0		TMT10	(K)	EVVPGDSVNSLLSILDVITGHQHPQR	(T)			89.2	99.67	5	760.666	3039.64	0.0013	0.4	152435	HUMAN	Q8IY17-4	Q8IY17-4|Q8IY17|Q8IY17-3|Q8IY17-2|Q8IY17-5	Isoform 4 of Neuropathy target esterase
0.4mg_Rep2	K-ε-GG	4	21.67	22.17	20.6	95.3	18700000	99	1	1	1	0	K54k	TMT10	(K)	EEAATGGGSTGEADGkTAAAAAEHSQR	(E)	TGEADGkTAAAAA	k:Ubiquitin Residual GG from Tryp Cut on K	100	33.03	5	719.092	2988.47	-115.118	0.8	61090.6	HUMAN	O43242	O43242	26S proteasome non-ATPase regulatory subunit 3
0.8mg_Rep1	Non-K-ε-GG	3	21.65	21.65	21.65	97.7	84900000	-1	0	0	0	0		TMT10	(R)	GNFGGSFAGSFGGAGGHAPGVAR	(K)			100	62.5	14	755.378	2264.12	0.0047	2.1	77799.7	HUMAN	P52272	P52272|P52272-2	Heterogeneous nuclear ribonucleoprotein M
0.2mg_Rep1	K-ε-GG	3	21.64	23.55	21.64	91.1	10600000	5.168	2	1	1	0	K26k	TMT10	(R)	ADQQYECVAEIGEGAYGkVFK	(A)	GEGAYGkVFKARD	C:Carbamidomethylation,K:TMT10,k:Ubiquitin Residual GG from Tryp Cut on K	100	81.47	14	978.83	3049.59	-115.115	1.5	37280	HUMAN	Q00534	Q00534	Cyclin-dependent kinase 6
0.2mg_Rep2	K-ε-GG	3	21.64	20.32	19.73	91.6	48600000	99	1	1	1	0	K137k	TMT10	(K)	GAEAANVTGPGGVPVQGSkYAADR	(N)	VPVQGSkYAADRN	k:Ubiquitin Residual GG from Tryp Cut on K	100	48.17	16	872.452	2730.46	-115.116	1.4	35923.5	HUMAN	P67809	P67809	Nuclease-sensitive element-binding protein 1
0.4mg_Rep1	K-ε-GG	3	21.63	21.62	18.44	95.8	1050000	99	1	1	1	0	K1211k	TMT10	(R)	LQGVGALGQAASDNSGPEDAkR	(Q)	SGPEDAkRQAKKQ	k:Ubiquitin Residual GG from Tryp Cut on K	100	54.63	0	828.76	2599.38	-115.118	1	140520	HUMAN	Q5JPE7	Q5JPE7|J3KN36|Q5JPE7-2|P69849|Q5JPE7-3	Nodal modulator 2
0.4mg_Rep1	K-ε-GG	4	21.63	15.75	16.98	94.3	3230000	2.185	2	1	1	0	K441k	TMT10	(K)	TVNDIVSALLNAEDEkREEEK	(E)	LNAEDEkREEEKE	K:TMT10,k:Ubiquitin Residual GG from Tryp Cut on K	97.1	92.12	2	744.4	3089.69	-115.116	1.2	71153.6	HUMAN	Q13490	Q13490|E9PMH5|Q13490-2	Baculoviral IAP repeat-containing protein 2
0.8mg_Rep1	Non-K-ε-GG	3	21.62	17.98	21.08	93.6	75500000	-1	1	0	0	0		TMT10	(K)	ITVVGVGQVGMACAISILGK	(S)		C:Carbamidomethylation,K:TMT10,	100	99.33	0	811.144	2431.42	-0.0007	-0.3	36923.1	HUMAN	P07195	P07195	L-lactate dehydrogenase B chain
0.4mg_Rep3	Non-K-ε-GG	3	21.62	18.04	21.04	93.5	22600000	-1	1	0	0	0		TMT10	(K)	ITVVGVGQVGMACAISILGK	(S)		C:Carbamidomethylation,K:TMT10,	100	99.65	5	811.144	2431.42	-0.0014	-0.6	36923.1	HUMAN	P07195	P07195	L-lactate dehydrogenase B chain
0.4mg_Rep2	Non-K-ε-GG	3	21.61	21.1	19.48	97.1	6800000	-1	0	0	0	0		TMT10	(K)	LEGVLAEVAQHYQDTLIR	(A)			87.4	98.5	2	762.089	2284.25	0.0013	0.6	189876	HUMAN	P46940	P46940	Ras GTPase-activating-like protein IQGAP1
0.8mg_Rep1	K-ε-GG	4	21.6	20.46	19.63	93.9	60800000	99	1	1	1	0	K113k	TMT10	(R)	VAPEEHPVLLTEAPLNPkANR	(E)	EAPLNPkANREKM	k:Ubiquitin Residual GG from Tryp Cut on K	100	61.8	28	660.37	2753.57	-115.112	2.9	42078.3	HUMAN	P60709	P60709|P63261|J3KT65|G5E9R0	Actin, cytoplasmic 1
0.8mg_Rep1	Non-K-ε-GG	3	21.6	16.29	16.42	100	11600000	-1	1	0	0	0		TMT10	(K)	NLPLHELITPEFISTFIK	(K)		K:TMT10,	100	99.02	5	857.509	2570.5	0.0118	4.6	42460.8	HUMAN	O75818	O75818|O75818-2|X6RLL4|F8WC38	Ribonuclease P protein subunit p40
0.4mg_Rep1	Non-K-ε-GG	4	21.6	21.6	20.71	100	6580000	-1	1	0	0	0		TMT10	(K)	NLVEQHIQDIVVHYTFNK	(V)		K:TMT10,	98.5	90.23	19	664.622	2655.47	0.0003	0.1	68682.2	HUMAN	P04843	P04843|B7Z4L4	Dolichyl-diphosphooligosaccharide--protein glycosyltransferase subunit 1
0.4mg_Rep1	Non-K-ε-GG	3	21.6	18.04	21.01	93.3	23200000	-1	1	0	0	0		TMT10	(K)	ITVVGVGQVGMACAISILGK	(S)		C:Carbamidomethylation,K:TMT10,	100	99.35	5	811.144	2431.42	-0.0005	-0.2	36923.1	HUMAN	P07195	P07195	L-lactate dehydrogenase B chain
0.8mg_Rep2	Non-K-ε-GG	3	21.6	20.14	19.36	100	4650000	-1	1	0	0	0		TMT10	(K)	TTSCQHLVQYLATIAGISGNK	(V)		C:Carbamidomethylation,K:TMT10,	98.2	97.23	5	907.499	2720.48	0.0016	0.6	234309	HUMAN	Q92614	Q92614|Q92614-4|Q92614-3|Q92614-2|Q92614-5	Unconventional myosin-XVIIIa
0.8mg_Rep2	Non-K-ε-GG	3	21.6	18.48	17.33	100	3610000	-1	0	0	0	0		TMT10	(K)	TDVAVQIISNIYHNFPEQR	(T)			98.1	98.62	2	825.107	2473.3	0.0022	0.9	172376	HUMAN	O60306	O60306	Intron-binding protein aquarius
0.8mg_Rep3	Non-K-ε-GG	3	21.6	22.79	19.95	100	15600000	-1	1	0	0	0		TMT10	(K)	ILGSGISSSSVLHGMVFK	(K)		K:TMT10,	94.3	90.93	14	759.773	2277.3	0.0011	0.5	60190.1	HUMAN	P50990	P50990|P50990-2|P50990-3	T-complex protein 1 subunit theta
0.4mg_Rep3	Non-K-ε-GG	4	21.6	21.6	19.6	100	20400000	-1	1	0	0	0		TMT10	(K)	NLVEQHIQDIVVHYTFNK	(V)		K:TMT10,	98.4	91.75	17	664.623	2655.47	0.0046	1.7	68682.2	HUMAN	P04843	P04843|B7Z4L4	Dolichyl-diphosphooligosaccharide--protein glycosyltransferase subunit 1
0.4mg_Rep3	Non-K-ε-GG	3	21.6	16.36	16.48	100	9400000	-1	1	0	0	0		TMT10	(K)	NLPLHELITPEFISTFIK	(K)		K:TMT10,	98.2	99.27	2	857.507	2570.5	0.0078	3	42460.8	HUMAN	O75818	O75818|O75818-2|X6RLL4|F8WC38	Ribonuclease P protein subunit p40
0.8mg_Rep1	K-ε-GG	4	21.59	21.59	21.88	86.5	677000000	99	1	1	1	0	K130k	TMT10	(K)	TIGGGDDSFNTFFSETGAGkHVPR	(A)	SETGAGkHVPRAV	k:Ubiquitin Residual GG from Tryp Cut on K	97.6	70.75	19	710.851	2955.5	-115.117	1.2	58642	HUMAN	F5H5D3	F5H5D3|Q71U36|P68363|Q6PEY2|Q13748|Q9BQE3|Q13748-2|Q71U36-2|P68363-2|F8W0F6|F8VS66	Tubulin alpha-1C chain
0.4mg_Rep1	K-ε-GG	3	21.59	20.27	19.12	96.6	6620000	99	1	1	1	0	K577k	TMT10	(R)	AIAEGLGSELLVGTTkNALLR	(G)	LLVGTTkNALLRG	k:Ubiquitin Residual GG from Tryp Cut on K	83.4	90.48	9	823.817	2584.54	-115.109	4.5	99012.7	HUMAN	Q32P44-2	Q32P44-2|B7WPE2|Q32P44|G3V1D0|G3V195	Isoform 2 of Echinoderm microtubule-associated protein-like 3
0.4mg_Rep2	Non-K-ε-GG	4	21.58	21.58	20.78	89.3	6520000	-1	0	0	0	0		TMT10	(K)	VVVHPLVLLSVVDHFNR	(I)			100	97.1	9	543.828	2172.29	0.0048	2.2	37081.8	HUMAN	P51665	P51665|H3BTM8|H3BNT7|H3BQV2	26S proteasome non-ATPase regulatory subunit 7
0.4mg_Rep2	Non-K-ε-GG	3	21.58	18.21	21.25	93.4	16600000	-1	1	0	0	0		TMT10	(K)	ITVVGVGQVGMACAISILGK	(S)		C:Carbamidomethylation,K:TMT10,	99.6	99.48	7	811.143	2431.42	-0.0024	-1	36923.1	HUMAN	P07195	P07195	L-lactate dehydrogenase B chain
0.4mg_Rep2	Non-K-ε-GG	3	21.57	21.57	20.55	95.2	4750000	-1	0	0	0	0		TMT10	(R)	NMGGPYGGGNYGPGGSGGSGGYGGR	(S)			100	49.03	14	807.029	2419.07	0.0057	2.3	37486.1	HUMAN	P22626	P22626|P22626-2	Heterogeneous nuclear ribonucleoproteins A2/B1
0.2mg_Rep1	K-ε-GG	3	21.56	23.4	23.16	91.2	11000000	99	1	1	1	0	K20k	TMT10	(K)	ADkASASAPAPASATEILLTPAR	(E)	KGDKADkASASAP	k:Ubiquitin Residual GG from Tryp Cut on K	100	66.75	22	851.469	2667.51	-115.117	1.3	30565.6	HUMAN	Q9NQX7	Q9NQX7|Q9NQX7-3|Q9NQX7-2	Integral membrane protein 2C
0.8mg_Rep1	K-ε-GG	3	21.55	17.91	18.84	99.3	10400000	4.418	2	1	1	0	K373k	TMT10	(R)	NLVNDDDAIVAASkCLK	(M)	AIVAASkCLKMVY	C:Carbamidomethylation,K:TMT10,k:Ubiquitin Residual GG from Tryp Cut on K	97.8	72.38	12	806.776	2533.43	-115.112	3.4	101656	HUMAN	Q05086	Q05086|Q05086-3|Q05086-2	Ubiquitin-protein ligase E3A
0.2mg_Rep1	K-ε-GG	3	21.54	18.21	18.09	94.2	5140000	99	1	1	1	0	K305k	TMT10	(K)	EFEQIEQLkSDDSNGIENNVPR	(H)	EQIEQLkSDDSNG	k:Ubiquitin Residual GG from Tryp Cut on K	100	68.52	5	968.813	3019.54	-115.113	2.5	37336.7	HUMAN	Q6PCB8	Q6PCB8|Q6PCB8-2|D6RDX7	Embigin
0.2mg_Rep3	K-ε-GG	3	21.54	21.77	18.06	99.1	4750000	3.157	2	1	1	0	K196k	TMT10	(K)	AGFSGGMVVDYPNSAkAK	(K)	DYPNSAkAKKFYL	K:TMT10,k:Ubiquitin Residual GG from Tryp Cut on K	100	63.37	14	791.091	2486.37	-115.11	4.1	34187.3	HUMAN	O43709-3	O43709-3|O43709	Isoform 3 of Probable 18S rRNA (guanine-N(7))-methyltransferase
0.8mg_Rep1	Non-K-ε-GG	4	21.53	21.53	17.6	98.7	60700000	-1	1	0	0	0		TMT10	(K)	IVVVWVGTNNHGHTAEQVTGGIK	(A)		K:TMT10,	99.3	71.98	12	719.408	2874.6	0.01	3.5	25847.9	HUMAN	Q15102	Q15102	Platelet-activating factor acetylhydrolase IB subunit gamma
0.2mg_Rep1	K-ε-GG	4	21.53	15.72	15.7	92.6	18400000	99	1	1	1	0	K83k	TMT10	(R)	EPTSSEQGGLEGSGSAAGEGkPALSEEER	(Q)	SAAGEGkPALSEE	k:Ubiquitin Residual GG from Tryp Cut on K	100	43.55	12	798.13	3304.62	-115.122	-0.6	35220.7	HUMAN	Q04323-2	Q04323-2|Q04323|E9PRQ7	Isoform 2 of UBX domain-containing protein 1
0.2mg_Rep2	K-ε-GG	3	21.53	20.36	20.8	98.6	5430000	2.721	2	1	1	0	K390k	TMT10	(K)	IMDSCNPTSNQVLDTSVAkEK	(L)	LDTSVAkEKLVRD	C:Carbamidomethylation,K:TMT10,k:Ubiquitin Residual GG from Tryp Cut on K	100	64.33	10	970.498	3024.59	-115.115	1.9	196680	HUMAN	Q9HCM1	Q9HCM1	Uncharacterized protein KIAA1551
0.2mg_Rep3	K-ε-GG	3	21.52	20.08	19.74	95.7	3490000	8.527	2	1	1	0	K394k	TMT10	(R)	LQDLSSCITQGkDAAVSK	(K)	SCITQGkDAAVSK	C:Carbamidomethylation,K:TMT10,k:Ubiquitin Residual GG from Tryp Cut on K	100	70.97	2	831.784	2608.46	-115.122	-0.9	99203.4	HUMAN	P29590	P29590|P29590-11|P29590-8|P29590-3|P29590-13|P29590-9|P29590-5|P29590-2|P29590-12|H3BT57|P29590-4|P29590-10|P29590-14	Protein PML
0.2mg_Rep2	K-ε-GG	3	21.51	19.77	19.12	93.3	57300000	99	1	1	1	0	K174k	TMT10	(R)	LGAAPEEESAYVAGEkR	(Q)	AYVAGEkRQHSSQ	k:Ubiquitin Residual GG from Tryp Cut on K	100	51.18	14	707.367	2235.2	-115.117	1.5	40815.4	HUMAN	Q9UNZ2-5	Q9UNZ2-5|Q9UNZ2|F2Z2K0|Q9UNZ2-6	Isoform 3 of NSFL1 cofactor p47
0.2mg_Rep2	K-ε-GG	4	21.51	21.12	18.49	93.6	49700000	99	1	1	1	0	K113k	TMT10	(R)	VAPEEHPVLLTEAPLNPkANR	(E)	EAPLNPkANREKM	k:Ubiquitin Residual GG from Tryp Cut on K	100	63	33	660.368	2753.57	-115.122	-0.6	42078.3	HUMAN	P60709	P60709|P63261|J3KT65|G5E9R0	Actin, cytoplasmic 1
0.2mg_Rep1	K-ε-GG	3	21.5	20.35	21.32	98.8	8020000	5.805	2	1	1	0	K263k	TMT10	(R)	EEEEAFASSQSSQGAQSLTFSkFEEK	(K)	QSLTFSkFEEKKT	K:TMT10,k:Ubiquitin Residual GG from Tryp Cut on K	100	70.55	2	1151.9	3568.79	-115.114	1.7	80625	HUMAN	Q9UJ41	Q9UJ41|Q9UJ41-3|E7ERJ8|Q9UJ41-4|E9PFK9|Q9UJ41-2|V9GYI8	Rab5 GDP/GTP exchange factor
0.2mg_Rep3	K-ε-GG	4	21.5	21.71	23.8	95.7	16000000	9.928	3	1	1	0	K53k	TMT10	(K)	LAVDEEENADNNTkANVTKPK	(R)	NADNNTkANVTKP	K:TMT10,k:Ubiquitin Residual GG from Tryp Cut on K	100	50.67	14	776.173	3216.79	-115.117	0.9	85326.2	HUMAN	P02786	P02786|F8WBE5	Transferrin receptor protein 1
0.4mg_Rep1	K-ε-GG	4	21.47	20.64	21.55	94.6	17500000	15.249	2	1	1	0	K544k	TMT10	(K)	IDAHLNkVCPTTETIYNDEFYTK	(Q)	IDAHLNkVCPTTE	C:Carbamidomethylation,K:TMT10,k:Ubiquitin Residual GG from Tryp Cut on K	100	70.92	17	836.931	3459.81	-115.107	4	119280	HUMAN	A0AVT1	A0AVT1|A0AVT1-2	Ubiquitin-like modifier-activating enzyme 6
0.8mg_Rep2	K-ε-GG	4	21.47	17.03	16.61	98.1	2330000	13.354	2	1	1	0	K437k	TMT10	(K)	LFETQESGDLNEELVkAAANGDVAK	(V)	LNEELVkAAANGD	K:TMT10,k:Ubiquitin Residual GG from Tryp Cut on K	100	84.28	2	805.926	3335.79	-115.113	2.1	112530	HUMAN	Q86YT6	Q86YT6	E3 ubiquitin-protein ligase MIB1
0.4mg_Rep2	Non-K-ε-GG	3	21.47	21.47	21.47	98.8	24700000	-1	1	0	0	0		TMT10	(K)	DATNVGDEGGFAPNILENK	(E)		K:TMT10,	100	77.23	12	807.09	2419.25	0.0042	1.7	47510.4	HUMAN	P06733	P06733|P06733-2	Alpha-enolase
0.2mg_Rep3	K-ε-GG	4	21.47	14.77	14.86	91.6	12200000	99	1	1	1	0	K83k	TMT10	(R)	EPTSSEQGGLEGSGSAAGEGkPALSEEER	(Q)	SAAGEGkPALSEE	k:Ubiquitin Residual GG from Tryp Cut on K	100	44.92	3	798.13	3304.62	-115.121	-0.3	35220.7	HUMAN	Q04323-2	Q04323-2|Q04323|E9PRQ7	Isoform 2 of UBX domain-containing protein 1
0.2mg_Rep2	K-ε-GG	3	21.46	17.74	17.8	97.9	1820000	4.465	2	1	1	0	K373k	TMT10	(R)	NLVNDDDAIVAASkCLK	(M)	AIVAASkCLKMVY	C:Carbamidomethylation,K:TMT10,k:Ubiquitin Residual GG from Tryp Cut on K	100	73.82	2	806.775	2533.43	-115.115	1.8	101656	HUMAN	Q05086	Q05086|Q05086-3|Q05086-2	Ubiquitin-protein ligase E3A
0.8mg_Rep3	Non-K-ε-GG	4	21.46	24.53	26.6	92.3	167000000	-1	1	0	0	0		TMT10	(R)	HIADLAGNSEVILPVPAFNVINGGSHAGNK	(L)		K:TMT10,	90.7	90.97	17	868.23	3469.9	0.0017	0.5	47510.4	HUMAN	P06733	P06733|P06733-2	Alpha-enolase
0.4mg_Rep3	Non-K-ε-GG	4	21.46	21.46	20.37	91	11700000	-1	0	0	0	0		TMT10	(K)	VVVHPLVLLSVVDHFNR	(I)			98.8	97.35	7	543.828	2172.29	0.0067	3.1	37081.8	HUMAN	P51665	P51665|H3BTM8|H3BNT7|H3BQV2	26S proteasome non-ATPase regulatory subunit 7
0.4mg_Rep1	Non-K-ε-GG	4	21.45	18.78	17.4	93.6	53400000	99	1	0	0	0	M175m	TMT10	(K)	VIHDNFGIVEGLmTTVHAITATQK	(T)		K:TMT10,m:Oxidized methionine	97.6	96.17	16	768.176	3053.69	15.9969	0.7	36223.7	HUMAN	P04406	P04406|P04406-2|E7EUT5	Glyceraldehyde-3-phosphate dehydrogenase
0.4mg_Rep3	Non-K-ε-GG	3	21.45	17.62	16.62	96.2	7020000	-1	1	0	0	0		TMT10	(K)	IASWADLVNAHVVPGSGVVK	(G)		K:TMT10,	100	94.25	18	826.485	2477.43	0.0127	5.1	52677.1	HUMAN	P11172	P11172|P11172-3|P11172-2	Uridine 5'-monophosphate synthase
0.4mg_Rep2	K-ε-GG	6	21.44	20.23	21.14	95.3	8580000	0	3	1	0	1	K21k	TMT10	(K)	APEPHVEEDDDDELDSkLNYKPPPQK	(S)	DDELDSkLNYKPP	K:TMT10,k:Ubiquitin Residual GG from Tryp Cut on K	90.9	58.2	2	635.329	3922.05	-115.114	1.5	23044.6	HUMAN	P52566	P52566	Rho GDP-dissociation inhibitor 2
0.2mg_Rep2	K-ε-GG	3	21.44	13.02	13.49	92.8	17700000	99	1	1	1	0	K334k	TMT10	(K)	TVQTAAANAASTAASSAAQNAFkGNQI	(-)	AAQNAFkGNQI--	k:Ubiquitin Residual GG from Tryp Cut on K	100	75.82	19	969.827	3022.6	-115.13	-3.4	38319.1	HUMAN	O15126	O15126	Secretory carrier-associated membrane protein 1
0.8mg_Rep1	Non-K-ε-GG	4	21.42	18.89	17.31	92.2	15900000	-1	2	0	0	0		TMT10	(K)	ILGSGISSSSVLHGMVFKK	(E)		K:TMT10,	93.2	82.72	14	659.396	2634.56	0.0011	0.4	60190.1	HUMAN	P50990	P50990|P50990-2|P50990-3	T-complex protein 1 subunit theta
0.4mg_Rep1	K-ε-GG	3	21.42	19.34	18.23	97	2260000	1.403	2	1	1	0	K369k	TMT10	(K)	LENSTQAEEGFDVPDCkK	(T)	FDVPDCkKTIVND	C:Carbamidomethylation,K:TMT10,k:Ubiquitin Residual GG from Tryp Cut on K	100	58.08	3	880.441	2754.42	-115.114	2.4	57073.9	HUMAN	Q00987-11	Q00987-11|Q00987|J3KN53|Q00987-9|G3XA89|Q00987-10|Q00987-8|Q00987-5|Q00987-2|Q00987-3|Q9H4C5|Q00987-4	Isoform 11 of E3 ubiquitin-protein ligase Mdm2
0.4mg_Rep1	Non-K-ε-GG	4	21.42	21.42	19.7	98.1	119000000	-1	0	0	0	0		TMT10	(K)	FENAFLSHVVSQHQALLGTIR	(A)			96.7	86.9	12	649.861	2596.42	0.002	0.8	59863.7	HUMAN	P25705	P25705|P25705-3|P25705-2	ATP synthase subunit alpha, mitochondrial
0.4mg_Rep1	Non-K-ε-GG	3	21.42	18.62	19.79	98.3	51600000	-1	0	0	0	0		TMT10	(K)	CPSIAAAIAAVNALHGR	(W)		C:Carbamidomethylation,	95.7	89.73	21	641.027	1921.06	0.0027	1.4	59663.8	HUMAN	Q14498	Q14498|Q14498-2|Q14498-3	RNA-binding protein 39
0.8mg_Rep2	K-ε-GG	3	21.42	21.61	19.44	98.2	12000000	3.517	2	1	1	0	K2005k	TMT10	(K)	IEDLSQQAQLAAAEkFK	(V)	QLAAAEkFKVQGE	K:TMT10,k:Ubiquitin Residual GG from Tryp Cut on K	95.6	78.12	12	821.462	2577.49	-115.113	2.9	206102	HUMAN	E9PAV3	E9PAV3|E9PAV3-2|Q13765|F8VZJ2	Nascent polypeptide-associated complex subunit alpha, muscle-specific form
0.4mg_Rep2	Non-K-ε-GG	4	21.42	18.73	17.35	93	37400000	99	1	0	0	0	M175m	TMT10	(K)	VIHDNFGIVEGLmTTVHAITATQK	(T)		K:TMT10,m:Oxidized methionine	99.1	96.62	38	768.177	3053.69	15.9988	1.3	36223.7	HUMAN	P04406	P04406|P04406-2|E7EUT5	Glyceraldehyde-3-phosphate dehydrogenase
0.2mg_Rep2	Non-K-ε-GG	3	21.42	20.63	20.63	96.9	18100000	-1	1	0	0	0		TMT10	(K)	LQAVEVVITHLAPGTK	(H)		K:TMT10,	89	98.2	5	712.106	2134.3	0.0044	2.1	16120	HUMAN	Q9Y2V2	Q9Y2V2	Calcium-regulated heat stable protein 1
0.8mg_Rep1	K-ε-GG	3	21.41	14.53	16.18	96.4	10100000	99	1	1	1	0	K21k	TMT10	(K)	ELDQWVEQLNECkQLNENQVR	(T)	EQLNECkQLNENQ	C:Carbamidomethylation,k:Ubiquitin Residual GG from Tryp Cut on K	100	79.38	12	1005.83	3130.6	-115.119	0.4	36145	HUMAN	P62714	P62714|E5RJX4	Serine/threonine-protein phosphatase 2A catalytic subunit beta isoform
0.4mg_Rep2	K-ε-GG	3	21.41	18.36	17.78	95.3	5970000	99	1	1	1	0	K338k	TMT10	(R)	SEDLSDIASLkALYQTGVDNCGR	(T)	SDIASLkALYQTG	C:Carbamidomethylation,k:Ubiquitin Residual GG from Tryp Cut on K	100	84.33	10	952.475	2970.52	-115.114	2.1	56623	HUMAN	Q9NXN4	Q9NXN4|Q9NXN4-2	Ganglioside-induced differentiation-associated protein 2
0.4mg_Rep3	Non-K-ε-GG	4	21.41	18.47	19.39	90.9	5530000	-1	0	0	0	0		TMT10	(R)	CIALAQLLVEQNFPAIAIHR	(G)		C:Carbamidomethylation,	96.2	98.95	3	627.361	2506.42	0.0069	2.8	51134.9	HUMAN	Q13838-2	Q13838-2|Q13838|Q5STU3	Isoform 2 of Spliceosome RNA helicase DDX39B
0.2mg_Rep2	K-ε-GG	3	21.4	16.69	16.66	96.4	34200000	99	1	1	1	0	K63k	TMT10	(R)	TLSDYNIQkESTLHLVLR	(L)	SDYNIQkESTLHL	k:Ubiquitin Residual GG from Tryp Cut on K	100	72.07	14	825.127	2588.48	-115.115	2.2	77037.2	HUMAN	P0CG48	P0CG48|F5H041|Q96C32|P0CG47|P62979|B4DV12|P62987	Polyubiquitin-C
0.4mg_Rep3	K-ε-GG	3	21.4	21.07	21.07	95	7580000	21.401	2	1	1	0	K370k	TMT10	(R)	KGGSYTQAASSDSAQGSDVSLTACkV	(-)	VSLTACkV-----	K:TMT10,C:Carbamidomethylation,k:Ubiquitin Residual GG from Tryp Cut on K	100	52.72	12	1049.86	3262.68	-115.113	2.2	41748.9	HUMAN	P13746-2	P13746-2|Q5SRN5|P30443|P13746|P16188|P04439|P30455	Isoform 2 of HLA class I histocompatibility antigen, A-11 alpha chain
0.4mg_Rep3	K-ε-GG	4	21.4	16.36	18.67	96.9	46700000	99	1	1	1	0	K389k	TMT10	(R)	EDVRPEEIADQELAEALQkSAEDAER	(Q)	LAEALQkSAEDAE	k:Ubiquitin Residual GG from Tryp Cut on K	100	85.47	32	821.91	3399.73	-115.111	2.7	44978.2	HUMAN	Q5TDH0	Q5TDH0	Protein DDI1 homolog 2
0.2mg_Rep1	K-ε-GG	3	21.39	19.42	19.26	96.4	9860000	1.323	2	1	1	0	K369k	TMT10	(K)	LENSTQAEEGFDVPDCkK	(T)	FDVPDCkKTIVND	C:Carbamidomethylation,K:TMT10,k:Ubiquitin Residual GG from Tryp Cut on K	100	57.8	12	880.442	2754.42	-115.112	2.9	57073.9	HUMAN	Q00987-11	Q00987-11|Q00987|J3KN53|Q00987-9|G3XA89|Q00987-10|Q00987-8|Q00987-5|Q00987-2|Q00987-3|Q9H4C5|Q00987-4	Isoform 11 of E3 ubiquitin-protein ligase Mdm2
0.4mg_Rep3	Non-K-ε-GG	4	21.39	15.33	11.99	93.7	1900000	-1	0	0	0	0		TMT10	(R)	TEHSPFHEHVLGALCSLVTDFPQGVR	(E)		C:Carbamidomethylation,	100	86.98	5	791.409	3162.6	0.0132	4.2	45314	HUMAN	Q9NZL4-3	Q9NZL4-3|Q9NZL4	Isoform 3 of Hsp70-binding protein 1
0.4mg_Rep2	K-ε-GG	3	21.38	19.74	19.42	91.4	61200000	99	1	1	1	0	K137k	TMT10	(K)	GAEAANVTGPGGVPVQGSkYAADR	(N)	VPVQGSkYAADRN	k:Ubiquitin Residual GG from Tryp Cut on K	100	47.2	14	872.452	2730.46	-115.115	2.1	35923.5	HUMAN	P67809	P67809	Nuclease-sensitive element-binding protein 1
0.2mg_Rep3	K-ε-GG	5	21.38	18.03	20.19	95.2	7230000	20.82	2	1	1	0	K62k	Hydrogen	(R)	LkTDNAGDQHGGGGGGGGGAGAAGGGGGGENYDDPHK	(T)	RAPKRLkTDNAGD	K:TMT10-Lys-Only,k:Ubiquitin Residual GG from Tryp Cut on K	100	28.12	8	713.924	3680.71	-115.118	0.6	64759.2	HUMAN	P14866	P14866	Heterogeneous nuclear ribonucleoprotein L
0.4mg_Rep1	K-ε-GG	3	21.37	19.42	17.99	94.7	6570000	99	1	1	1	0	K338k	TMT10	(R)	SEDLSDIASLkALYQTGVDNCGR	(T)	SDIASLkALYQTG	C:Carbamidomethylation,k:Ubiquitin Residual GG from Tryp Cut on K	100	83.58	15	952.475	2970.52	-115.115	1.8	56623	HUMAN	Q9NXN4	Q9NXN4|Q9NXN4-2	Ganglioside-induced differentiation-associated protein 2
0.2mg_Rep1	K-ε-GG	4	21.36	20.03	21.11	92.6	30900000	21.107	2	1	1	0	K544k	TMT10	(K)	IDAHLNkVCPTTETIYNDEFYTK	(Q)	IDAHLNkVCPTTE	C:Carbamidomethylation,K:TMT10,k:Ubiquitin Residual GG from Tryp Cut on K	100	70.9	17	836.93	3459.81	-115.109	3.2	119280	HUMAN	A0AVT1	A0AVT1|A0AVT1-2	Ubiquitin-like modifier-activating enzyme 6
0.2mg_Rep3	K-ε-GG	4	21.35	19.84	20.62	100	770000	99	1	1	1	0	K407k	TMT10	(K)	VTESASVMPSQDVSGSEDTFPNkRPR	(L)	EDTFPNkRPRLED	k:Ubiquitin Residual GG from Tryp Cut on K	100	53.37	0	791.896	3279.67	-115.107	4.3	55703.4	HUMAN	Q9H040	Q9H040	SprT-like domain-containing protein Spartan
0.8mg_Rep1	K-ε-GG	4	21.34	13.27	14.94	93.3	25900000	99	1	1	1	0	K83k	TMT10	(R)	EPTSSEQGGLEGSGSAAGEGkPALSEEER	(Q)	SAAGEGkPALSEE	k:Ubiquitin Residual GG from Tryp Cut on K	100	43.42	31	798.131	3304.62	-115.117	1.1	35220.7	HUMAN	Q04323-2	Q04323-2|Q04323|E9PRQ7	Isoform 2 of UBX domain-containing protein 1
0.8mg_Rep3	Non-K-ε-GG	3	21.33	21.51	21.33	96.5	5560000	-1	1	0	0	0		TMT10	(K)	VCLLGCGISTGYGAAVNTAK	(L)		C:Carbamidomethylation,K:TMT10,	100	83.05	12	824.113	2470.32	0.0038	1.5	40579.3	HUMAN	P11766	P11766	Alcohol dehydrogenase class-3
0.8mg_Rep2	K-ε-GG	4	21.32	20.48	21.45	92.6	14000000	14.507	2	1	1	0	K544k	TMT10	(K)	IDAHLNkVCPTTETIYNDEFYTK	(Q)	IDAHLNkVCPTTE	C:Carbamidomethylation,K:TMT10,k:Ubiquitin Residual GG from Tryp Cut on K	100	71.05	10	836.933	3459.81	-115.098	6.4	119280	HUMAN	A0AVT1	A0AVT1|A0AVT1-2	Ubiquitin-like modifier-activating enzyme 6
0.8mg_Rep2	Non-K-ε-GG	3	21.32	18.09	21.12	89.8	8650000	-1	0	0	0	0		TMT10	(R)	GGQLQEQLTQQLSQALSSAVAGR	(L)			100	98.62	0	867.139	2599.4	0.0014	0.5	153085	HUMAN	Q6P2E9	Q6P2E9|Q6P2E9-2	Enhancer of mRNA-decapping protein 4
0.4mg_Rep2	Non-K-ε-GG	3	21.3	21.3	19.14	96.1	3250000	-1	0	0	0	0		TMT10	(K)	FAVSQMSALLDSAHLLASSTQR	(N)			100	98.6	2	854.792	2562.36	0.0065	2.5	137790	HUMAN	O14617-5	O14617-5|O14617|O14617-2|O14617-4|O14617-3	Isoform 5 of AP-3 complex subunit delta-1
0.4mg_Rep1	Non-K-ε-GG	3	21.29	17.84	18.42	98.9	6800000	-1	0	0	0	0		TMT10	(R)	LSAVEAIANAISVVSSNGPGNR	(A)			96.5	100.1	5	785.766	2355.28	0.0005	0.2	312542	HUMAN	O95071	O95071|O95071-2|E7EMW7	E3 ubiquitin-protein ligase UBR5
0.8mg_Rep3	K-ε-GG	4	21.29	16.87	18.89	98.7	130000000	5.066	2	1	1	0	K263k	TMT10	(R)	EEEEAFASSQSSQGAQSLTFSkFEEK	(K)	QSLTFSkFEEKKT	K:TMT10,k:Ubiquitin Residual GG from Tryp Cut on K	100	72.35	15	864.174	3568.79	-115.115	1.6	80625	HUMAN	Q9UJ41	Q9UJ41|Q9UJ41-3|E7ERJ8|Q9UJ41-4|E9PFK9|Q9UJ41-2|V9GYI8	Rab5 GDP/GTP exchange factor
0.8mg_Rep3	Non-K-ε-GG	3	21.29	18.07	18.85	96.9	58200000	-1	0	0	0	0		TMT10	(K)	CPSIAAAIAAVNALHGR	(W)		C:Carbamidomethylation,	100	91.72	20	641.026	1921.06	0.0009	0.5	59663.8	HUMAN	Q14498	Q14498|Q14498-2|Q14498-3	RNA-binding protein 39
0.4mg_Rep1	K-ε-GG	4	21.28	16.81	18.24	98.7	201000000	5.033	2	1	1	0	K263k	TMT10	(R)	EEEEAFASSQSSQGAQSLTFSkFEEK	(K)	QSLTFSkFEEKKT	K:TMT10,k:Ubiquitin Residual GG from Tryp Cut on K	100	70.68	12	864.172	3568.79	-115.124	-1.3	80625	HUMAN	Q9UJ41	Q9UJ41|Q9UJ41-3|E7ERJ8|Q9UJ41-4|E9PFK9|Q9UJ41-2|V9GYI8	Rab5 GDP/GTP exchange factor
0.4mg_Rep1	K-ε-GG	4	21.28	21.28	22.04	84.5	679000000	99	1	1	1	0	K130k	TMT10	(K)	TIGGGDDSFNTFFSETGAGkHVPR	(A)	SETGAGkHVPRAV	k:Ubiquitin Residual GG from Tryp Cut on K	96.8	70.77	17	710.852	2955.5	-115.113	2.4	58642	HUMAN	F5H5D3	F5H5D3|Q71U36|P68363|Q6PEY2|Q13748|Q9BQE3|Q13748-2|Q71U36-2|P68363-2|F8W0F6|F8VS66	Tubulin alpha-1C chain
0.4mg_Rep1	Non-K-ε-GG	3	21.28	22.84	21.13	98.9	8820000	-1	1	0	0	0		TMT10	(K)	GVTIASGGVLPNIHPELLAK	(K)		K:TMT10,	100	86.8	12	815.495	2444.46	0.0065	2.7	39787.5	HUMAN	O75367	O75367|O75367-3|O75367-2|D6RCF2	Core histone macro-H2A.1
0.2mg_Rep1	K-ε-GG	4	21.28	17.38	18.13	98.7	277000000	5.043	2	1	1	0	K263k	TMT10	(R)	EEEEAFASSQSSQGAQSLTFSkFEEK	(K)	QSLTFSkFEEKKT	K:TMT10,k:Ubiquitin Residual GG from Tryp Cut on K	100	70.67	16	864.175	3568.79	-115.111	2.5	80625	HUMAN	Q9UJ41	Q9UJ41|Q9UJ41-3|E7ERJ8|Q9UJ41-4|E9PFK9|Q9UJ41-2|V9GYI8	Rab5 GDP/GTP exchange factor
0.8mg_Rep2	Non-K-ε-GG	4	21.28	18.97	18.07	98.2	42300000	-1	1	0	0	0		TMT10	(K)	GPSFDVQVGLHELLGHGSGK	(L)		K:TMT10,	98.3	84.57	32	623.847	2492.37	0.0019	0.8	84716.8	HUMAN	G3V180	G3V180|G3V1D3|Q9NY33|Q9NY33-4	Dipeptidyl peptidase 3
0.4mg_Rep2	Non-K-ε-GG	4	21.28	19.04	18.18	98.3	114000000	-1	1	0	0	0		TMT10	(K)	GPSFDVQVGLHELLGHGSGK	(L)		K:TMT10,	90.8	85.22	21	623.848	2492.37	0.0033	1.3	84716.8	HUMAN	G3V180	G3V180|G3V1D3|Q9NY33|Q9NY33-4	Dipeptidyl peptidase 3
0.4mg_Rep3	K-ε-GG	4	21.28	23.1	21.94	91.7	1160000000	99	1	1	1	0	K166k	TMT10	(R)	QLFHPEQLITGkEDAANNYAR	(G)	EQLITGkEDAANN	k:Ubiquitin Residual GG from Tryp Cut on K	100	67.47	21	690.36	2873.53	-115.111	3.2	58642	HUMAN	F5H5D3	F5H5D3|Q71U36|P68363|Q13748|Q9BQE3|Q9NY65|P68366|P68366-2|Q13748-2|Q71U36-2|Q9NY65-2|P68363-2|F8VS66	Tubulin alpha-1C chain
0.4mg_Rep3	K-ε-GG	3	21.28	20.29	19.16	95.9	13400000	8.653	2	1	1	0	K394k	TMT10	(R)	LQDLSSCITQGkDAAVSK	(K)	SCITQGkDAAVSK	C:Carbamidomethylation,K:TMT10,k:Ubiquitin Residual GG from Tryp Cut on K	100	69.92	13	831.784	2608.46	-115.121	-0.3	99203.4	HUMAN	P29590	P29590|P29590-11|P29590-8|P29590-3|P29590-13|P29590-9|P29590-5|P29590-2|P29590-12|H3BT57|P29590-4|P29590-10|P29590-14	Protein PML
0.4mg_Rep3	K-ε-GG	4	21.28	18.81	18.78	96.7	12200000	11.098	2	1	1	0	K471k	TMT10	(R)	SQPLQNVSTVLQkPNPLYNQNTDMVQK	(S)	VSTVLQkPNPLYN	K:TMT10,k:Ubiquitin Residual GG from Tryp Cut on K	100	78.3	14	914.996	3772.07	-115.105	4.2	70350.7	HUMAN	Q14677-3	Q14677-3|Q14677-2	Isoform 3 of Clathrin interactor 1
0.2mg_Rep3	K-ε-GG	3	21.28	24.38	22.33	96.7	84200000	99	1	1	1	0	K166k	TMT10	(R)	QLFHPEQLITGkEDAANNYAR	(G)	EQLITGkEDAANN	k:Ubiquitin Residual GG from Tryp Cut on K	100	67.82	22	920.144	2873.53	-115.115	2	58642	HUMAN	F5H5D3	F5H5D3|Q71U36|P68363|Q13748|Q9BQE3|Q9NY65|P68366|P68366-2|Q13748-2|Q71U36-2|Q9NY65-2|P68363-2|F8VS66	Tubulin alpha-1C chain
0.8mg_Rep1	K-ε-GG	4	21.27	17.31	17.06	92.4	104000000	10.233	2	1	1	0	K39k	TMT10	(R)	QVDGDNSHVEMkLAVDEEENADNNTK	(A)	NSHVEMkLAVDEE	K:TMT10,k:Ubiquitin Residual GG from Tryp Cut on K	100	55.07	17	869.171	3588.77	-115.108	3.5	85326.2	HUMAN	P02786	P02786|F8WBE5	Transferrin receptor protein 1
0.4mg_Rep3	Non-K-ε-GG	4	21.27	18.36	17.78	97.8	134000000	-1	1	0	0	0		TMT10	(K)	GPSFDVQVGLHELLGHGSGK	(L)		K:TMT10,	93	86.03	20	623.848	2492.37	0.0033	1.3	84716.8	HUMAN	G3V180	G3V180|G3V1D3|Q9NY33|Q9NY33-4	Dipeptidyl peptidase 3
0.2mg_Rep1	Non-K-ε-GG	4	21.25	16.83	17.83	98.2	11000000	-1	1	0	0	0		TMT10	(K)	FATLAELVQYYMEHHGQLK	(E)		K:TMT10,	99.2	99	0	684.871	2736.46	0.0056	2.1	69005.6	HUMAN	Q06124	Q06124|Q06124-2|Q06124-3	Tyrosine-protein phosphatase non-receptor type 11
0.4mg_Rep2	Non-K-ε-GG	4	21.25	21.25	21.83	95.8	22300000	99	1	0	0	0	M515m	TMT10	(R)	EPLPPIQQHIWNmLNPPAEVTTK	(S)		K:TMT10,m:Oxidized methionine	97.7	85.52	46	782.682	3111.71	16.0008	1.9	83273.6	HUMAN	P13010	P13010	X-ray repair cross-complementing protein 5
0.4mg_Rep1	Non-K-ε-GG	4	21.24	19.08	18.52	93.9	10300000	-1	2	0	0	0		TMT10	(R)	KSDIYVCMISFAHNVAAQGK	(Y)		K:TMT10,C:Carbamidomethylation,	93.6	89.57	20	732.407	2926.59	0.0167	5.7	51118.8	HUMAN	P50395	P50395|P50395-2	Rab GDP dissociation inhibitor beta
0.2mg_Rep1	K-ε-GG	4	21.24	18.14	21.24	98.5	32200000	7.837	2	1	1	0	K52k	TMT10	(R)	HQGVMVGMGQkDSYVGDEAQSK	(R)	MVGMGQkDSYVGD	K:TMT10,k:Ubiquitin Residual GG from Tryp Cut on K	92.2	48.72	12	731.617	3038.56	-115.116	1.3	42407.6	HUMAN	P62736	P62736|P68032|P68133|P63267|P60709|P63261|Q5T8M7|A6NL76|Q5T8M8|J3KT65|G5E9R0|B8ZZJ2|F8WB63	Actin, aortic smooth muscle
0.2mg_Rep2	Non-K-ε-GG	3	21.24	18.98	21.48	98.5	38500000	-1	0	0	0	0		TMT10	(K)	LQISHEAAACITGLR	(A)		C:Carbamidomethylation,	99	66.73	10	623.68	1869.02	0.0046	2.4	142268	HUMAN	Q08211	Q08211|Q08211-2	ATP-dependent RNA helicase A
0.4mg_Rep1	K-ε-GG	4	21.23	18.03	19.03	98.4	28500000	8.282	2	1	1	0	K52k	TMT10	(R)	HQGVMVGMGQkDSYVGDEAQSK	(R)	MVGMGQkDSYVGD	K:TMT10,k:Ubiquitin Residual GG from Tryp Cut on K	93.4	48.57	9	731.618	3038.56	-115.113	2.4	42407.6	HUMAN	P62736	P62736|P68032|P68133|P63267|P60709|P63261|Q5T8M7|A6NL76|Q5T8M8|J3KT65|G5E9R0|B8ZZJ2|F8WB63	Actin, aortic smooth muscle
0.4mg_Rep1	Non-K-ε-GG	4	21.23	19.68	19.2	97.7	12500000	-1	1	0	0	0		TMT10	(K)	RVIISAPSADAPMFVMGVNHEK	(Y)		K:TMT10,	98.3	76.3	10	707.642	2827.54	0.0107	3.8	36223.7	HUMAN|BOVIN	P04406	P04406|P04406-2|E7EUT5|P10096	Glyceraldehyde-3-phosphate dehydrogenase
0.2mg_Rep1	K-ε-GG	3	21.23	24.74	23.82	96.3	114000000	99	1	1	1	0	K166k	TMT10	(R)	QLFHPEQLITGkEDAANNYAR	(G)	EQLITGkEDAANN	k:Ubiquitin Residual GG from Tryp Cut on K	100	66.23	17	920.144	2873.53	-115.113	2.6	58642	HUMAN	F5H5D3	F5H5D3|Q71U36|P68363|Q13748|Q9BQE3|Q9NY65|P68366|P68366-2|Q13748-2|Q71U36-2|Q9NY65-2|P68363-2|F8VS66	Tubulin alpha-1C chain
0.4mg_Rep2	K-ε-GG	3	21.23	18.91	17.85	97.6	1740000	99	1	1	1	0	K1211k	TMT10	(R)	LQGVGALGQAASDNSGPEDAkR	(Q)	SGPEDAkRQAKKQ	k:Ubiquitin Residual GG from Tryp Cut on K	93.3	54.9	2	828.761	2599.38	-115.114	2.3	140520	HUMAN	Q5JPE7	Q5JPE7|J3KN36|Q5JPE7-2|P69849|Q5JPE7-3	Nodal modulator 2
0.8mg_Rep3	K-ε-GG	4	21.23	18.22	19.32	98.5	16300000	7.37	2	1	1	0	K52k	TMT10	(R)	HQGVMVGMGQkDSYVGDEAQSK	(R)	MVGMGQkDSYVGD	K:TMT10,k:Ubiquitin Residual GG from Tryp Cut on K	100	49.67	17	731.617	3038.56	-115.117	1	42407.6	HUMAN	P62736	P62736|P68032|P68133|P63267|P60709|P63261|Q5T8M7|A6NL76|Q5T8M8|J3KT65|G5E9R0|B8ZZJ2|F8WB63	Actin, aortic smooth muscle
0.4mg_Rep3	K-ε-GG	3	21.23	20.57	18.96	90.6	58100000	99	1	1	1	0	K137k	TMT10	(K)	GAEAANVTGPGGVPVQGSkYAADR	(N)	VPVQGSkYAADRN	k:Ubiquitin Residual GG from Tryp Cut on K	100	48.12	24	872.452	2730.46	-115.117	1.2	35923.5	HUMAN	P67809	P67809	Nuclease-sensitive element-binding protein 1
0.4mg_Rep3	Non-K-ε-GG	4	21.23	16.98	16.69	97.7	12700000	-1	1	0	0	0		TMT10	(R)	RDEQILAQLLPLLHGNVNGSK	(V)		K:TMT10,	100	97.08	10	694.16	2773.61	0.0093	3.4	108122	HUMAN	Q13111	Q13111|Q13111-3	Chromatin assembly factor 1 subunit A
0.8mg_Rep1	K-ε-GG	4	21.22	21.32	21.64	96.1	11700000	11.173	2	1	1	0	K471k	TMT10	(R)	SQPLQNVSTVLQkPNPLYNQNTDMVQK	(S)	VSTVLQkPNPLYN	K:TMT10,k:Ubiquitin Residual GG from Tryp Cut on K	100	76.97	14	914.994	3772.07	-115.113	1.9	70350.7	HUMAN	Q14677-3	Q14677-3|Q14677-2	Isoform 3 of Clathrin interactor 1
0.4mg_Rep1	K-ε-GG	3	21.22	21.22	21.22	96.3	4480000	99	1	1	1	0	K190k	TMT10	(K)	MNDSNSAGAGGPVkITENR	(S)	GAGGPVkITENRS	k:Ubiquitin Residual GG from Tryp Cut on K	100	40.98	7	754.378	2376.23	-115.116	1.8	23754.8	HUMAN	Q92930	Q92930	Ras-related protein Rab-8B
0.8mg_Rep2	K-ε-GG	4	21.22	16.81	17.8	90.4	4100000	6.815	2	1	1	0	K83k	TMT10	(R)	EPTSSEQGGLEGSGSAAGEGkPALSEEERQEQTK	(R)	SAAGEGkPALSEE	K:TMT10,k:Ubiquitin Residual GG from Tryp Cut on K	100	44.58	2	1009	4148.08	-115.117	0.9	35220.7	HUMAN	Q04323-2	Q04323-2|Q04323|E9PRQ7	Isoform 2 of UBX domain-containing protein 1
0.8mg_Rep2	Non-K-ε-GG	4	21.22	17.88	18.29	97.4	1880000	-1	1	0	0	0		TMT10	(K)	TQVAAVETGGITQHIGAFLVSLPSGEK	(I)		K:TMT10,	100	97.38	4	792.948	3168.77	0.004	1.3	81886.4	HUMAN	P46199	P46199	Translation initiation factor IF-2, mitochondrial
0.4mg_Rep2	Non-K-ε-GG	3	21.22	21.22	21.22	98.3	94100000	-1	1	0	0	0		TMT10	(R)	VIISAPSADAPMFVMGVNHEK	(Y)		K:TMT10,	97.7	87.88	17	891.15	2671.43	0.0012	0.4	36223.7	HUMAN|BOVIN	P04406	P04406|P04406-2|E7EUT5|P10096	Glyceraldehyde-3-phosphate dehydrogenase
0.8mg_Rep1	Non-K-ε-GG	3	21.21	22.49	22.95	98.4	13600000	-1	1	0	0	0		TMT10	(K)	VSHVSTGGGASLELLEGK	(V)		K:TMT10,	95.3	68.37	12	733.753	2199.24	0.0062	2.8	45013.3	HUMAN	P00558	P00558|P07205|P00558-2	Phosphoglycerate kinase 1
0.4mg_Rep1	Non-K-ε-GG	3	21.21	23.3	22.47	97.2	12800000	-1	0	0	0	0		TMT10	(K)	ALLLLLVGGVDQSPR	(G)			95.7	100.12	0	594.035	1780.09	0.0019	1.1	81934.1	HUMAN	P33993	P33993|P33993-3	DNA replication licensing factor MCM7
0.8mg_Rep1	K-ε-GG	4	21.2	19.45	20.34	98.1	40400000	8.39	2	1	1	0	K52k	TMT10	(R)	HQGVMVGMGQkDSYVGDEAQSK	(R)	MVGMGQkDSYVGD	K:TMT10,k:Ubiquitin Residual GG from Tryp Cut on K	100	48.43	11	731.619	3038.56	-115.11	3.4	42407.6	HUMAN	P62736	P62736|P68032|P68133|P63267|P60709|P63261|Q5T8M7|A6NL76|Q5T8M8|J3KT65|G5E9R0|B8ZZJ2|F8WB63	Actin, aortic smooth muscle
0.8mg_Rep1	K-ε-GG	3	21.2	22.34	17.74	95.5	6390000	99	1	1	1	0	K370k	TMT10	(K)	GGSYTQAASSDSAQGSDVSLTACkV	(-)	VSLTACkV-----	C:Carbamidomethylation,k:Ubiquitin Residual GG from Tryp Cut on K	100	54.23	9	930.778	2905.43	-115.107	4.7	41748.9	HUMAN	P13746-2	P13746-2|Q5SRN5|P30443|P13746|P16188|P04439|P30455	Isoform 2 of HLA class I histocompatibility antigen, A-11 alpha chain
0.4mg_Rep1	Non-K-ε-GG	4	21.2	19.22	15.19	98.2	871000	-1	1	0	0	0		TMT10	(K)	IITHPNFNGNTLDNDIMLIKLSSPATLNSR	(V)		K:TMT10,	93.8	95.43	0	942.769	3768.05	0.0042	1.1	25093.7	PIG	P00761	P00761	Trypsin
0.2mg_Rep2	Non-K-ε-GG	3	21.2	21.2	21.2	98	46800000	-1	1	0	0	0		TMT10	(R)	VIISAPSADAPMFVMGVNHEK	(Y)		K:TMT10,	100	88.8	15	891.15	2671.43	0.0018	0.7	36223.7	HUMAN|BOVIN	P04406	P04406|P04406-2|E7EUT5|P10096	Glyceraldehyde-3-phosphate dehydrogenase
0.4mg_Rep2	Non-K-ε-GG	4	21.19	19.45	19.09	98	1810000	-1	2	0	0	0		TMT10	(K)	LVGFISAIPANIHIYDTEKK	(M)		K:TMT10,	92.4	96.9	3	729.933	2916.72	-0.0048	-1.6	57147.5	HUMAN	P30419	P30419|P30419-2	Glycylpeptide N-tetradecanoyltransferase 1
0.8mg_Rep1	Non-K-ε-GG	3	21.18	21.18	21.18	97.7	184000000	-1	1	0	0	0		TMT10	(R)	VIISAPSADAPMFVMGVNHEK	(Y)		K:TMT10,	100	86.83	12	891.147	2671.43	-0.0092	-3.4	36223.7	HUMAN|BOVIN	P04406	P04406|P04406-2|E7EUT5|P10096	Glyceraldehyde-3-phosphate dehydrogenase
0.8mg_Rep1	Non-K-ε-GG	4	21.18	21.18	19.69	98.1	20600000	-1	1	0	0	0		TMT10	(K)	NLVEQHIQDIVVHYTFNK	(V)		K:TMT10,	93	90.08	20	664.623	2655.47	0.0057	2.1	68682.2	HUMAN	P04843	P04843|B7Z4L4	Dolichyl-diphosphooligosaccharide--protein glycosyltransferase subunit 1
0.8mg_Rep3	Non-K-ε-GG	3	21.17	21.17	21.17	97.8	62700000	-1	1	0	0	0		TMT10	(R)	VIISAPSADAPMFVMGVNHEK	(Y)		K:TMT10,	100	88.95	12	891.151	2671.43	0.0031	1.2	36223.7	HUMAN|BOVIN	P04406	P04406|P04406-2|E7EUT5|P10096	Glyceraldehyde-3-phosphate dehydrogenase
0.2mg_Rep1	Non-K-ε-GG	6	21.15	18.85	18.62	94.1	37400000	-1	1	0	0	0		TMT10	(K)	QWTEILHFTEHSGLTTGVAFGHHAK	(F)		K:TMT10,	96.8	80.7	22	544.626	3262.72	0.0029	0.9	55636.2	HUMAN	Q9UMS4	Q9UMS4	Pre-mRNA-processing factor 19
0.4mg_Rep2	Non-K-ε-GG	3	21.15	18.91	19.6	96	99600000	-1	0	0	0	0		TMT10	(K)	CPSIAAAIAAVNALHGR	(W)		C:Carbamidomethylation,	96.3	90.63	15	641.027	1921.06	0.0025	1.3	59663.8	HUMAN	Q14498	Q14498|Q14498-2|Q14498-3	RNA-binding protein 39
0.2mg_Rep2	K-ε-GG	3	21.13	17.29	17.55	96.3	3210000	99	1	1	1	0	K21k	TMT10	(K)	ELDQWVEQLNECkQLNENQVR	(T)	EQLNECkQLNENQ	C:Carbamidomethylation,k:Ubiquitin Residual GG from Tryp Cut on K	100	81.02	2	1005.83	3130.6	-115.116	1.4	36145	HUMAN	P62714	P62714|E5RJX4	Serine/threonine-protein phosphatase 2A catalytic subunit beta isoform
0.2mg_Rep2	Non-K-ε-GG	4	21.13	22.64	22.57	89.2	943000	-1	0	0	0	0		TMT10	(R)	GAAAQGQTQTVAAQAQALAAQAAAAAHAAQAHR	(E)			100	82.42	0	828.437	3310.73	-0.0052	-1.6	54420.7	HUMAN	Q9BTU6	Q9BTU6	Phosphatidylinositol 4-kinase type 2-alpha
0.4mg_Rep3	K-ε-GG	3	21.13	18.54	20.08	91.2	17500000	99	1	1	1	0	K21k	TMT10	(K)	TILSNQTVDIPENVDITLkGR	(T)	NVDITLkGRTVIV	k:Ubiquitin Residual GG from Tryp Cut on K	95	80.18	12	890.494	2784.59	-115.12	0.1	21977.1	HUMAN	P32969	P32969	60S ribosomal protein L9
0.4mg_Rep1	Non-K-ε-GG	3	21.12	20.91	19.69	97.3	15900000	-1	0	0	0	0		TMT10	(K)	LEGVLAEVAQHYQDTLIR	(A)			100	98.27	2	762.09	2284.25	0.0051	2.2	189876	HUMAN	P46940	P46940	Ras GTPase-activating-like protein IQGAP1
0.8mg_Rep3	Non-K-ε-GG	3	21.12	17.13	17.88	96.2	3070000	-1	1	0	0	0		TMT10	(K)	FGAVFLWDSGSSVGEITGHNK	(V)		K:TMT10,	79.1	95.77	3	889.467	2666.4	-0.0122	-4.6	66876.9	HUMAN	O75083	O75083	WD repeat-containing protein 1
0.2mg_Rep1	K-ε-GG	3	21.11	20.26	20.25	97.1	7080000	99	1	1	1	0	K577k	TMT10	(R)	AIAEGLGSELLVGTTkNALLR	(G)	LLVGTTkNALLRG	k:Ubiquitin Residual GG from Tryp Cut on K	87.7	90.67	12	823.815	2584.54	-115.113	2.7	99012.7	HUMAN	Q32P44-2	Q32P44-2|B7WPE2|Q32P44|G3V1D0|G3V195	Isoform 2 of Echinoderm microtubule-associated protein-like 3
0.8mg_Rep1	Non-K-ε-GG	3	21.1	20.4	18.91	100	39600000	-1	1	0	0	0		TMT10	(R)	EIVHIQAGQCGNQIGAK	(F)		C:Carbamidomethylation,K:TMT10,	100	54.88	11	761.09	2281.25	0.0077	3.4	50888.2	HUMAN	Q13509	Q13509|Q13885|Q9BVA1|P07437|G3V2N6|G3V3R4|G3V2R8|G3V5W4|G3V3W7|G3V3J6|G3V4U2|P68371|P04350|M0QX14|M0QY37|M0R2T4|M0R0X0	Tubulin beta-3 chain
0.4mg_Rep1	K-ε-GG	3	21.1	18.02	15.98	100	27100000	8.323	2	1	1	0	K336k	TMT10	(K)	EVDEQMLNVQNkNSSYFVEWIPNNVK	(T)	MLNVQNkNSSYFV	K:TMT10,k:Ubiquitin Residual GG from Tryp Cut on K	100	88.87	22	1232.97	3811.99	-115.112	2	50305.5	HUMAN	Q13885	Q13885|Q9BVA1|P68371|P07437|Q5JP53|Q5ST81	Tubulin beta-2A chain
0.4mg_Rep1	Non-K-ε-GG	3	21.1	22.07	21.08	100	52300000	-1	1	0	0	0		TMT10	(K)	MAVTFIGNSTAIQELFKR	(I)		K:TMT10,	99.8	97.83	3	828.809	2484.41	0.008	3.2	50126.4	HUMAN	P07437	P07437|Q5JP53|Q5ST81	Tubulin beta chain
0.4mg_Rep1	Non-K-ε-GG	2	21.1	18.31	22.95	100	4110000	-1	1	0	0	0		TMT10	(R)	LSFLVSYIASK	(K)		K:TMT10,	100	100.2	0	843.517	1686.02	0.0024	1.4	88710	HUMAN	P47897	P47897	Glutamine--tRNA ligase
0.8mg_Rep2	Non-K-ε-GG	5	21.1	21.1	22.27	100	18900000	-1	1	0	0	0		TMT10	(K)	ITKFENAFLSHVVSQHQALLGTIR	(A)		K:TMT10,	99.3	91.78	13	634.367	3167.81	-0.0025	-0.8	59863.7	HUMAN	P25705	P25705|P25705-3|P25705-2	ATP synthase subunit alpha, mitochondrial
0.8mg_Rep2	Non-K-ε-GG	3	21.1	23.02	21.4	100	33000000	-1	1	0	0	0		TMT10	(K)	MAVTFIGNSTAIQELFKR	(I)		K:TMT10,	100	98	0	828.807	2484.41	0.0025	1	50126.4	HUMAN	P07437	P07437|Q5JP53|Q5ST81	Tubulin beta chain
0.4mg_Rep2	Non-K-ε-GG	3	21.1	21.1	21.1	97.2	98100000	-1	0	0	0	0		TMT10	(R)	GNFGGSFAGSFGGAGGHAPGVAR	(K)			97.8	62.83	11	755.379	2264.12	0.0052	2.3	77799.7	HUMAN	P52272	P52272|P52272-2	Heterogeneous nuclear ribonucleoprotein M
0.4mg_Rep2	Non-K-ε-GG	3	21.1	22.06	21.02	100	44300000	-1	1	0	0	0		TMT10	(K)	MAVTFIGNSTAIQELFKR	(I)		K:TMT10,	99.1	98.07	2	828.808	2484.41	0.0054	2.2	50126.4	HUMAN	P07437	P07437|Q5JP53|Q5ST81	Tubulin beta chain
0.2mg_Rep2	K-ε-GG	3	21.1	19.1	19.1	95.6	10400000	4.694	2	1	1	0	K191k	TMT10	(K)	QETEVELYNEFPEPIkLDK	(N)	EFPEPIkLDKNDR	K:TMT10,k:Ubiquitin Residual GG from Tryp Cut on K	100	84.65	18	965.175	3008.64	-115.133	-4.3	23774.6	HUMAN	P51149	P51149|C9J8S3|C9J4V0|C9J4S4	Ras-related protein Rab-7a
0.8mg_Rep3	Non-K-ε-GG	3	21.1	21.8	20.73	100	14200000	-1	1	0	0	0		TMT10	(K)	MAVTFIGNSTAIQELFKR	(I)		K:TMT10,	99.7	98.13	2	828.808	2484.41	0.0047	1.9	50126.4	HUMAN	P07437	P07437|Q5JP53|Q5ST81	Tubulin beta chain
0.2mg_Rep3	Non-K-ε-GG	3	21.1	23.23	20.52	100	2240000	-1	1	0	0	0		TMT10	(K)	MAVTFIGNSTAIQELFKR	(I)		K:TMT10,	100	98.15	2	828.809	2484.41	0.0085	3.4	50126.4	HUMAN	P07437	P07437|Q5JP53|Q5ST81	Tubulin beta chain
0.2mg_Rep1	K-ε-GG	3	21.09	23.57	24.1	88	11800000	99	1	1	1	0	K201k	TMT10	(K)	ESAQCVGDEFLNCkLATR	(A)	DEFLNCkLATRAK	C:Carbamidomethylation,k:Ubiquitin Residual GG from Tryp Cut on K	100	65.1	5	814.398	2556.3	-115.115	2.2	52967.8	HUMAN	Q9Y5X2	Q9Y5X2	Sorting nexin-8
0.8mg_Rep3	K-ε-GG	3	21.09	20.03	19.35	95.4	11100000	99	1	1	1	0	K740k	TMT10	(R)	NSQFAGGPLGNPNTTAkVQQR	(L)	NPNTTAkVQQRLI	k:Ubiquitin Residual GG from Tryp Cut on K	100	48.63	11	843.444	2643.44	-115.119	0.5	156794	HUMAN	O75694	O75694|O75694-2|E9PF10	Nuclear pore complex protein Nup155
0.4mg_Rep3	K-ε-GG	3	21.09	17.98	17.94	95.1	2600000	99	1	1	1	0	K145k	TMT10	(K)	IEDGNDFGVAIQEkVLER	(V)	GVAIQEkVLERVN	k:Ubiquitin Residual GG from Tryp Cut on K	96.1	79.2	3	792.42	2490.36	-115.114	2.4	27572.3	HUMAN	Q9UL46	Q9UL46|H0YM70	Proteasome activator complex subunit 2
0.4mg_Rep3	Non-K-ε-GG	3	21.09	22.06	21.5	90	172000000	-1	0	0	0	0		TMT10	(K)	LTTPTYGDLNHLVSATMSGVTTCLR	(F)		C:Carbamidomethylation,	100	98.07	3	979.842	2937.5	0.0115	3.9	50305.5	HUMAN	Q13885	Q13885|Q9BVA1|P68371|P04350|P07437|Q5JP53|Q5ST81	Tubulin beta-2A chain
0.2mg_Rep2	Non-K-ε-GG	3	21.08	21.93	21.24	96.1	9450000	-1	0	0	0	0		TMT10	(K)	AMGIMNSFVNDIFER	(I)			99	99.63	2	658.332	1972.98	0.0004	0.2	18803.6	HUMAN	U3KQK0	U3KQK0|Q5QNW6-2|P33778|P62807|Q93079|O60814|P58876|P06899|Q99879|P23527|Q99880|Q99877|Q16778|Q5QNW6|Q8N257|P57053	Histone H2B
0.8mg_Rep1	Non-K-ε-GG	5	21.07	18.94	18.95	89.6	860000	-1	1	0	0	0		TMT10	(K)	GVPLYRHIADLAGNSEVILPVPAFNVINGGSHAGNK	(L)		K:TMT10,	100	95.37	0	831.862	4155.29	-0.0034	-0.8	47510.4	HUMAN	P06733	P06733|P06733-2	Alpha-enolase
0.2mg_Rep1	K-ε-GG	4	21.07	19.97	18.71	95.6	20200000	99	1	1	1	0	K640k	TMT10	(R)	GLQPGEEELPDISPPIVIPDDSkDR	(L)	VIPDDSkDRLMNQ	k:Ubiquitin Residual GG from Tryp Cut on K	91.2	83.6	20	765.65	3174.69	-115.116	1.2	98067.1	HUMAN	Q92995	Q92995|Q92995-2	Ubiquitin carboxyl-terminal hydrolase 13
0.2mg_Rep1	Non-K-ε-GG	4	21.07	16.6	19.09	95.1	2520000	-1	1	0	0	0		TMT10	(K)	TQVAAVETGGITQHIGAFLVSLPSGEK	(I)		K:TMT10,	100	97.33	5	792.949	3168.77	0.006	1.9	81886.4	HUMAN	P46199	P46199	Translation initiation factor IF-2, mitochondrial
0.8mg_Rep3	K-ε-GG	3	21.07	18.37	20.85	91.9	2320000	99	1	1	1	0	K583k	TMT10	(K)	TVTSGSIQPVTQAPQAGQMVDTkR	(L)	GQMVDTkRLKDSA	k:Ubiquitin Residual GG from Tryp Cut on K	100	54.72	5	948.503	2958.61	-115.115	1.7	70642	HUMAN	Q9BXF6	Q9BXF6	Rab11 family-interacting protein 5
0.4mg_Rep1	Non-K-ε-GG	5	21.06	13.91	14.92	95.3	540000	-1	0	0	0	0		TMT10	(R)	TEHSPFHEHVLGALCSLVTDFPQGVR	(E)		C:Carbamidomethylation,	95.1	85.42	0	633.328	3162.6	0.0126	4	45314	HUMAN	Q9NZL4-3	Q9NZL4-3|Q9NZL4	Isoform 3 of Hsp70-binding protein 1
0.4mg_Rep3	Non-K-ε-GG	4	21.06	18.4	21.89	93.2	12100000	-1	0	0	0	0		TMT10	(K)	ILHVDNHIGISIAGLTADAR	(L)			97.1	81.87	19	579.582	2315.3	0.0032	1.4	30524.2	HUMAN	P25786-2	P25786-2|P25786|F5GX11|B4DEV8	Isoform Long of Proteasome subunit alpha type-1
0.2mg_Rep3	K-ε-GG	3	21.06	19.3	19.23	94.3	68800000	99	1	1	1	0	K174k	TMT10	(R)	LGAAPEEESAYVAGEkR	(Q)	AYVAGEkRQHSSQ	k:Ubiquitin Residual GG from Tryp Cut on K	100	51.85	14	707.366	2235.2	-115.118	0.8	40815.4	HUMAN	Q9UNZ2-5	Q9UNZ2-5|Q9UNZ2|F2Z2K0|Q9UNZ2-6	Isoform 3 of NSFL1 cofactor p47
0.4mg_Rep3	K-ε-GG	4	21.04	19.05	20.29	96.2	11700000	9.421	2	1	1	0	K165k	TMT10	(R)	LREDENAEPVGTTYQkTDAAVEMK	(R)	VGTTYQkTDAAVE	K:TMT10,k:Ubiquitin Residual GG from Tryp Cut on K	100	56.8	11	817.671	3382.78	-115.114	1.8	76925.9	HUMAN	Q16643-3	Q16643-3|Q16643-2|Q16643	Isoform 3 of Drebrin
0.2mg_Rep3	K-ε-GG	4	21.04	19.03	16.05	92.6	51800000	10.639	2	1	1	0	K39k	TMT10	(R)	QVDGDNSHVEMkLAVDEEENADNNTK	(A)	NSHVEMkLAVDEE	K:TMT10,k:Ubiquitin Residual GG from Tryp Cut on K	100	57.02	18	869.169	3588.77	-115.117	1	85326.2	HUMAN	P02786	P02786|F8WBE5	Transferrin receptor protein 1
0.8mg_Rep1	Non-K-ε-GG	2	21.02	21.33	21.02	98.7	10900000	-1	1	0	0	0		TMT10	(K)	AAGVNVEPFWPGLFAK	(A)		K:TMT10,	100	98.72	5	1081.12	2161.22	0.0051	2.4	11627.8	HUMAN	P05386	P05386	60S acidic ribosomal protein P1
0.4mg_Rep3	K-ε-GG	3	21.02	16.48	18.27	97.7	7730000	11.756	2	1	1	0	K368k	TMT10	(K)	AISEAQESVTkTTNYSTVPQK	(Q)	AQESVTkTTNYST	K:TMT10,k:Ubiquitin Residual GG from Tryp Cut on K	100	57.62	10	952.179	2969.64	-115.116	1.3	83844.1	HUMAN	Q6PJT7	Q6PJT7|Q6PJT7-2|Q6PJT7-9|Q6PJT7-5|G3V256|Q6PJT7-11|Q6PJT7-3|Q6PJT7-4|Q6PJT7-10|G3V5I6	Zinc finger CCCH domain-containing protein 14
0.4mg_Rep3	Non-K-ε-GG	4	21.02	17.9	17.05	98.6	95600000	-1	1	0	0	0		TMT10	(K)	IVVVWVGTNNHGHTAEQVTGGIK	(A)		K:TMT10,	97.9	73.33	15	719.408	2874.6	0.0091	3.2	25847.9	HUMAN	Q15102	Q15102	Platelet-activating factor acetylhydrolase IB subunit gamma
0.8mg_Rep2	Non-K-ε-GG	3	21	20.83	16.26	96.1	1110000	99	1	0	0	0	M34m	TMT10	(K)	ITVVGVGQVGmACAISILGK	(S)		C:Carbamidomethylation,K:TMT10,m:Oxidized methionine	95.5	97.25	3	816.479	2431.42	16.0027	3.2	36923.1	HUMAN	P07195	P07195	L-lactate dehydrogenase B chain
0.4mg_Rep3	Non-K-ε-GG	3	21	17.7	19.06	98.5	5520000	-1	1	0	0	0		TMT10	(R)	IFSLLSGEGNVTFNGHK	(A)		K:TMT10,	100	92.08	12	760.093	2278.26	0.0043	1.9	107181	HUMAN	Q9UNX4	Q9UNX4	WD repeat-containing protein 3
0.8mg_Rep1	K-ε-GG	3	20.99	20.49	19.37	95.5	8710000	8.579	2	1	1	0	K394k	TMT10	(R)	LQDLSSCITQGkDAAVSK	(K)	SCITQGkDAAVSK	C:Carbamidomethylation,K:TMT10,k:Ubiquitin Residual GG from Tryp Cut on K	100	68.67	12	831.784	2608.46	-115.12	0.1	99203.4	HUMAN	P29590	P29590|P29590-11|P29590-8|P29590-3|P29590-13|P29590-9|P29590-5|P29590-2|P29590-12|H3BT57|P29590-4|P29590-10|P29590-14	Protein PML
0.8mg_Rep1	Non-K-ε-GG	3	20.99	19.11	19.89	98.2	41200000	-1	1	0	0	0		TMT10	(R)	LTSFIGAIAIGDLVK	(S)		K:TMT10,	99.4	100.15	2	659.411	1976.22	-0.0015	-0.8	57829.5	HUMAN	P78371	P78371|F5GWF6|F8VQ14	T-complex protein 1 subunit beta
0.8mg_Rep1	Non-K-ε-GG	2	20.99	22.87	20.99	99.1	6570000	-1	1	0	0	0		TMT10	(K)	SALASVIMGLSPILGK	(D)		K:TMT10,	96.8	100.28	3	1008.12	2015.23	0.0009	0.4	66106.2	HUMAN	P30153	P30153|B3KQV6	Serine/threonine-protein phosphatase 2A 65 kDa regulatory subunit A alpha isoform
0.4mg_Rep2	K-ε-GG	3	20.99	17.3	18.2	98.3	6230000	4.479	2	1	1	0	K373k	TMT10	(R)	NLVNDDDAIVAASkCLK	(M)	AIVAASkCLKMVY	C:Carbamidomethylation,K:TMT10,k:Ubiquitin Residual GG from Tryp Cut on K	100	73.1	12	806.776	2533.43	-115.112	3.2	101656	HUMAN	Q05086	Q05086|Q05086-3|Q05086-2	Ubiquitin-protein ligase E3A
0.2mg_Rep1	Non-K-ε-GG	4	20.98	18.81	17.92	93.9	33300000	99	1	0	0	0	M175m	TMT10	(K)	VIHDNFGIVEGLmTTVHAITATQK	(T)		K:TMT10,m:Oxidized methionine	99	96.3	17	768.177	3053.69	16.0006	1.9	36223.7	HUMAN	P04406	P04406|P04406-2|E7EUT5	Glyceraldehyde-3-phosphate dehydrogenase
0.4mg_Rep3	Non-K-ε-GG	3	20.98	19.48	20.28	98.1	14200000	-1	1	0	0	0		TMT10	(R)	LTSFIGAIAIGDLVK	(S)		K:TMT10,	99.4	100.4	2	659.412	1976.22	0.0015	0.8	57829.5	HUMAN	P78371	P78371|F5GWF6|F8VQ14	T-complex protein 1 subunit beta
0.2mg_Rep3	K-ε-GG	4	20.98	17.18	16.76	94.4	40100000	99	1	1	1	0	K315k	TMT10	(K)	TEDHEEAGPLPTkVNLAHSEI	(-)	AGPLPTkVNLAHS	k:Ubiquitin Residual GG from Tryp Cut on K	97.8	59.98	19	658.338	2745.45	-115.115	2	36907.4	HUMAN	Q9BXS4	Q9BXS4|Q5T6Z8	Transmembrane protein 59
0.4mg_Rep1	K-ε-GG	3	20.97	16.76	16.52	97.7	9280000	99	1	1	1	0	K21k	TMT10	(K)	ELDQWVEQLNECkQLNENQVR	(T)	EQLNECkQLNENQ	C:Carbamidomethylation,k:Ubiquitin Residual GG from Tryp Cut on K	100	79.47	12	1005.83	3130.6	-115.116	1.3	36145	HUMAN	P62714	P62714|E5RJX4	Serine/threonine-protein phosphatase 2A catalytic subunit beta isoform
0.2mg_Rep1	Non-K-ε-GG	3	20.97	19.31	20.35	98.1	5810000	-1	1	0	0	0		TMT10	(K)	LQANLTFDPAALLPGASPK	(S)		K:TMT10,	92.1	98.42	5	794.801	2382.38	0.0074	3.1	44788.4	HUMAN	Q6JBY9	Q6JBY9|B7ZKW8	CapZ-interacting protein
0.4mg_Rep2	K-ε-GG	4	20.97	19.33	18.77	96	11000000	11.341	2	1	1	0	K471k	TMT10	(R)	SQPLQNVSTVLQkPNPLYNQNTDMVQK	(S)	VSTVLQkPNPLYN	K:TMT10,k:Ubiquitin Residual GG from Tryp Cut on K	100	77.68	12	914.995	3772.07	-115.108	3.2	70350.7	HUMAN	Q14677-3	Q14677-3|Q14677-2	Isoform 3 of Clathrin interactor 1
0.4mg_Rep2	Non-K-ε-GG	3	20.97	21.43	20.97	94.4	10200000	-1	1	0	0	0		TMT10	(K)	GLIAAICAGPTALLAHEIGFGSK	(V)		C:Carbamidomethylation,K:TMT10,	100	98.93	7	909.189	2725.55	0.0043	1.6	20061.9	HUMAN	Q99497	Q99497|K7ELW0	Protein DJ-1
0.8mg_Rep3	K-ε-GG	4	20.97	18.53	18.57	98.6	22300000	1.998	2	1	1	0	K565k	TMT10	(K)	DQVTAQEIFQDNHEDGPTAkK	(L)	EDGPTAkKLKTEQ	K:TMT10,k:Ubiquitin Residual GG from Tryp Cut on K	88.5	56.82	19	736.628	3058.61	-115.114	2	83273.6	HUMAN	P13010	P13010	X-ray repair cross-complementing protein 5
0.8mg_Rep3	Non-K-ε-GG	4	20.97	20.97	19.36	98.3	6990000	-1	1	0	0	0		TMT10	(K)	NLVEQHIQDIVVHYTFNK	(V)		K:TMT10,	100	92.07	19	664.622	2655.47	0.0003	0.1	68682.2	HUMAN	P04843	P04843|B7Z4L4	Dolichyl-diphosphooligosaccharide--protein glycosyltransferase subunit 1
0.4mg_Rep3	Non-K-ε-GG	3	20.97	18.45	22	94.8	5070000	-1	1	0	0	0		TMT10	(K)	SLTGLLSSFVEVESIKR	(H)		K:TMT10,	97.5	99.05	3	775.129	2323.36	0.0081	3.5	583137	HUMAN	Q5T4S7-2	Q5T4S7-2|Q5T4S7|Q5T4S7-4|Q5T4S7-3	Isoform 2 of E3 ubiquitin-protein ligase UBR4
0.4mg_Rep1	Non-K-ε-GG	4	20.96	17.74	16.86	97.6	101000000	-1	1	0	0	0		TMT10	(K)	IVVVWVGTNNHGHTAEQVTGGIK	(A)		K:TMT10,	100	72.1	14	719.407	2874.6	0.0062	2.1	25847.9	HUMAN	Q15102	Q15102	Platelet-activating factor acetylhydrolase IB subunit gamma
0.4mg_Rep1	K-ε-GG	4	20.96	16.87	15.78	98	2190000	13.73	2	1	1	0	K437k	TMT10	(K)	LFETQESGDLNEELVkAAANGDVAK	(V)	LNEELVkAAANGD	K:TMT10,k:Ubiquitin Residual GG from Tryp Cut on K	100	84.22	3	805.929	3335.79	-115.1	6.4	112530	HUMAN	Q86YT6	Q86YT6	E3 ubiquitin-protein ligase MIB1
0.8mg_Rep2	Non-K-ε-GG	4	20.96	19.34	18.61	97.2	11900000	-1	1	0	0	0		TMT10	(K)	RVIISAPSADAPMFVMGVNHEK	(Y)		K:TMT10,	100	76.65	12	707.642	2827.54	0.009	3.2	36223.7	HUMAN|BOVIN	P04406	P04406|P04406-2|E7EUT5|P10096	Glyceraldehyde-3-phosphate dehydrogenase
0.4mg_Rep2	K-ε-GG	3	20.96	19.19	18.21	98.4	15500000	11.5	2	1	1	0	K21k	TMT10	(K)	ELDQWIEQLNECkQLSESQVK	(S)	EQLNECkQLSESQ	C:Carbamidomethylation,K:TMT10,k:Ubiquitin Residual GG from Tryp Cut on K	93.6	89.58	12	1059.55	3291.75	-115.113	2.1	36164.1	HUMAN	P67775	P67775|P67775-2	Serine/threonine-protein phosphatase 2A catalytic subunit alpha isoform
0.2mg_Rep2	Non-K-ε-GG	4	20.96	17.16	16.2	90.6	12800000	-1	0	0	0	0		TMT10	(K)	GAVEALAAALAHISGATSVDQR	(S)			98.7	99.12	0	585.074	2337.27	0.0029	1.2	87856.3	HUMAN	Q9NR30	Q9NR30|Q9NR30-2	Nucleolar RNA helicase 2
0.8mg_Rep1	Non-K-ε-GG	4	20.95	21.1	20.93	95.4	1850000	-1	1	0	0	0		TMT10	(R)	SLKPWSQGTFSDQQWETLQHIFR	(V)		K:TMT10,	95.3	92.85	5	820.187	3277.72	0.0116	3.5	38115.9	HUMAN	P15813	P15813	Antigen-presenting glycoprotein CD1d
0.4mg_Rep2	Non-K-ε-GG	3	20.95	20.95	18.52	96	11100000	-1	0	0	0	0		TMT10	(R)	NFEATLGWLQEHACSR	(T)		C:Carbamidomethylation,	95.9	86.15	15	716.688	2148.05	-0.0003	-0.2	135662	HUMAN	Q9P2J5	Q9P2J5|B4DER1|B4DJ10	Leucine--tRNA ligase, cytoplasmic
0.4mg_Rep2	Non-K-ε-GG	4	20.95	20.95	20.06	98.4	14100000	-1	1	0	0	0		TMT10	(K)	NLVEQHIQDIVVHYTFNK	(V)		K:TMT10,	98.6	91.12	20	664.624	2655.47	0.0086	3.2	68682.2	HUMAN	P04843	P04843|B7Z4L4	Dolichyl-diphosphooligosaccharide--protein glycosyltransferase subunit 1
0.4mg_Rep3	K-ε-GG	4	20.95	16.23	14.37	96.5	146000000	6.473	2	1	1	0	K336k	TMT10	(K)	EVDEQMLNVQNkNSSYFVEWIPNNVK	(T)	MLNVQNkNSSYFV	K:TMT10,k:Ubiquitin Residual GG from Tryp Cut on K	100	90.52	17	924.975	3811.99	-115.117	0.9	50305.5	HUMAN	Q13885	Q13885|Q9BVA1|P68371|P07437|Q5JP53|Q5ST81	Tubulin beta-2A chain
0.2mg_Rep3	K-ε-GG	4	20.95	25.12	23.31	94.5	2310000	99	1	1	1	0	K325k	TMT10	(K)	ELSHATIDSkTGDLGDINAEQLPGR	(E)	HATIDSkTGDLGD	k:Ubiquitin Residual GG from Tryp Cut on K	96.7	62.28	2	745.887	3095.64	-115.112	2.6	88696	HUMAN	Q9Y263	Q9Y263|E5RIM3	Phospholipase A-2-activating protein
0.2mg_Rep2	Non-K-ε-GG	3	20.94	21.34	21.2	90.3	41300000	-1	0	0	0	0		TMT10	(K)	LTTPTYGDLNHLVSATMSGVTTCLR	(F)		C:Carbamidomethylation,	99.8	98.07	2	979.841	2937.5	0.006	2.1	50305.5	HUMAN	Q13885	Q13885|Q9BVA1|P68371|P04350|P07437|Q5JP53|Q5ST81	Tubulin beta-2A chain
0.4mg_Rep3	Non-K-ε-GG	3	20.94	21.89	19.95	97.6	11600000	-1	1	0	0	0		TMT10	(R)	GVQDIVVGEGTHFLIPWVQK	(P)		K:TMT10,	100	98.23	2	894.179	2680.52	0.0013	0.5	29860.6	HUMAN	P35232	P35232|E9PCW0|P35232-2	Prohibitin
0.8mg_Rep1	Non-K-ε-GG	3	20.93	21.21	20.93	93.9	22200000	-1	1	0	0	0		TMT10	(K)	GLIAAICAGPTALLAHEIGFGSK	(V)		C:Carbamidomethylation,K:TMT10,	100	98.78	4	909.191	2725.55	0.0109	4	20061.9	HUMAN	Q99497	Q99497|K7ELW0	Protein DJ-1
0.4mg_Rep1	K-ε-GG	3	20.93	21.32	19.14	98.3	14700000	3.64	2	1	1	0	K2005k	TMT10	(K)	IEDLSQQAQLAAAEkFK	(V)	QLAAAEkFKVQGE	K:TMT10,k:Ubiquitin Residual GG from Tryp Cut on K	92.1	77.87	12	821.463	2577.49	-115.111	3.5	206102	HUMAN	E9PAV3	E9PAV3|E9PAV3-2|Q13765|F8VZJ2	Nascent polypeptide-associated complex subunit alpha, muscle-specific form
0.4mg_Rep3	K-ε-GG	4	20.93	20.95	23.03	95.1	22900000	10.57	3	1	1	0	K53k	TMT10	(K)	LAVDEEENADNNTkANVTKPK	(R)	NADNNTkANVTKP	K:TMT10,k:Ubiquitin Residual GG from Tryp Cut on K	100	50.15	16	776.173	3216.79	-115.118	0.6	85326.2	HUMAN	P02786	P02786|F8WBE5	Transferrin receptor protein 1
0.4mg_Rep3	K-ε-GG	3	20.93	15.43	18.12	96.7	46600000	99	1	1	1	0	K172k	TMT10	(K)	TENLVDSSVTFkTTSR	(N)	DSSVTFkTTSRNL	k:Ubiquitin Residual GG from Tryp Cut on K	100	57.73	17	710.042	2243.23	-115.116	1.7	25276.9	HUMAN	P51809	P51809|P51809-3	Vesicle-associated membrane protein 7
0.4mg_Rep3	K-ε-GG	4	20.93	20.93	23.81	92.5	3300000	99	1	1	1	0	K325k	TMT10	(K)	ELSHATIDSkTGDLGDINAEQLPGR	(E)	HATIDSkTGDLGD	k:Ubiquitin Residual GG from Tryp Cut on K	90.6	61.83	2	745.886	3095.64	-115.113	2.3	88696	HUMAN	Q9Y263	Q9Y263|E5RIM3	Phospholipase A-2-activating protein
0.4mg_Rep3	K-ε-GG	3	20.92	20.82	20.86	96.7	13600000	2.641	2	1	1	0	K936k	TMT10	(K)	SSEDATDDISSGNIPVLQkDK	(D)	NIPVLQkDKDNTN	K:TMT10,k:Ubiquitin Residual GG from Tryp Cut on K	100	63.85	7	931.152	2906.56	-115.114	2.3	112530	HUMAN	Q86YT6	Q86YT6	E3 ubiquitin-protein ligase MIB1
0.8mg_Rep3	Non-K-ε-GG	3	20.91	20.91	20.91	96	14700000	-1	1	0	0	0		TMT10	(K)	TIGGGDDSFNTFFSETGAGK	(H)		K:TMT10,	96	87.32	12	822.744	2466.22	-0.0009	-0.3	58642	HUMAN	F5H5D3	F5H5D3|Q71U36|P68363|Q6PEY2|Q13748|Q9BQE3|Q13748-2|Q71U36-2|P68363-2|F8W0F6|F8VS66	Tubulin alpha-1C chain
0.8mg_Rep3	K-ε-GG	2	20.91	20.91	20.91	87.5	10500000	99	1	1	1	0	K16k	Acetyl	(M)	ASSVGNVADSTEPTkR	(M)	DSTEPTkRMLSFQ	k:Ubiquitin Residual GG from Tryp Cut on K	100	36.88	5	887.932	1660.81	114.043	-0.1	118178	HUMAN	O15294	O15294	UDP-N-acetylglucosamine--peptide N-acetylglucosaminyltransferase 110 kDa subunit
0.2mg_Rep3	K-ε-GG	3	20.91	18.14	18.76	96	9350000	5.605	2	1	1	0	K115k	TMT10	(R)	LVVPATQCGSLIGkGGCK	(I)	CGSLIGkGGCKIK	C:Carbamidomethylation,K:TMT10,k:Ubiquitin Residual GG from Tryp Cut on K	100	67.25	7	806.454	2532.46	-115.112	3.2	38010.7	HUMAN	Q15365	Q15365	Poly(rC)-binding protein 1
0.8mg_Rep1	Non-K-ε-GG	4	20.9	19.22	18.79	96.1	33500000	-1	1	0	0	0		TMT10	(K)	RVIISAPSADAPMFVMGVNHEK	(Y)		K:TMT10,	100	76.23	15	707.641	2827.54	0.0076	2.7	36223.7	HUMAN|BOVIN	P04406	P04406|P04406-2|E7EUT5|P10096	Glyceraldehyde-3-phosphate dehydrogenase
0.8mg_Rep1	K-ε-GG	3	20.9	15.57	15.27	95	4330000	6.359	2	1	1	0	K165k	TMT10	(K)	TASNVEEAFINTAkEIYEK	(I)	AFINTAkEIYEKI	K:TMT10,k:Ubiquitin Residual GG from Tryp Cut on K	100	97.3	2	910.488	2844.56	-115.111	3.2	23716.3	HUMAN	P61019	P61019|P61019-2	Ras-related protein Rab-2A
0.4mg_Rep1	K-ε-GG	3	20.9	19.72	19.28	93	8080000	99	1	1	1	0	K305k	TMT10	(K)	EFEQIEQLkSDDSNGIENNVPR	(H)	EQIEQLkSDDSNG	k:Ubiquitin Residual GG from Tryp Cut on K	100	68.42	12	968.813	3019.54	-115.114	2	37336.7	HUMAN	Q6PCB8	Q6PCB8|Q6PCB8-2|D6RDX7	Embigin
0.2mg_Rep1	K-ε-GG	3	20.9	21.3	21.08	96.4	21100000	2.642	2	1	1	0	K936k	TMT10	(K)	SSEDATDDISSGNIPVLQkDK	(D)	NIPVLQkDKDNTN	K:TMT10,k:Ubiquitin Residual GG from Tryp Cut on K	100	62.7	22	931.152	2906.56	-115.114	2.3	112530	HUMAN	Q86YT6	Q86YT6	E3 ubiquitin-protein ligase MIB1
0.4mg_Rep2	Non-K-ε-GG	3	20.9	19.39	17.89	96	7150000	-1	1	0	0	0		TMT10	(R)	NPDDITNEEYGEFYK	(S)		K:TMT10,	100	70.48	19	764.709	2292.11	0.0058	2.5	98729.9	HUMAN	P07900-2	P07900-2|P07900	Isoform 2 of Heat shock protein HSP 90-alpha
0.2mg_Rep2	K-ε-GG	3	20.9	17.97	17.63	91.7	3150000	99	1	1	1	0	K145k	TMT10	(K)	IEDGNDFGVAIQEkVLER	(V)	GVAIQEkVLERVN	k:Ubiquitin Residual GG from Tryp Cut on K	91.9	79.6	2	792.42	2490.36	-115.115	1.9	27572.3	HUMAN	Q9UL46	Q9UL46|H0YM70	Proteasome activator complex subunit 2
0.4mg_Rep3	Non-K-ε-GG	3	20.9	20.9	21.46	97.1	7000000	-1	0	0	0	0		TMT10	(R)	IIEVVDAIMTTAQSHQR	(T)			98.7	99.72	2	714.392	2141.16	0.002	0.9	86507.4	HUMAN	Q01813	Q01813|Q01813-2	ATP-dependent 6-phosphofructokinase, platelet type
0.8mg_Rep1	Non-K-ε-GG	5	20.89	15.05	14.46	86.2	462000000	-1	1	0	0	0		Hydrogen	(R)	GRPQGPPQQGGHQQGPPPPPPGKPQGPPPQGGRPQGPPQGQSPQ	(-)			100	28.75	39	874.644	4369.18	0.0055	1.3	17016.1	HUMAN	P02810	P02810	Salivary acidic proline-rich phosphoprotein 1/2
0.8mg_Rep3	K-ε-GG	3	20.89	15.3	17.47	95.9	38000000	99	1	1	1	0	K172k	TMT10	(K)	TENLVDSSVTFkTTSR	(N)	DSSVTFkTTSRNL	k:Ubiquitin Residual GG from Tryp Cut on K	100	57.87	12	710.042	2243.23	-115.116	1.9	25276.9	HUMAN	P51809	P51809|P51809-3	Vesicle-associated membrane protein 7
0.4mg_Rep3	Non-K-ε-GG	4	20.89	19.13	18.15	93	63400000	99	1	0	0	0	M175m	TMT10	(K)	VIHDNFGIVEGLmTTVHAITATQK	(T)		K:TMT10,m:Oxidized methionine	97.1	97.1	22	768.178	3053.69	16.0026	2.5	36223.7	HUMAN	P04406	P04406|P04406-2|E7EUT5	Glyceraldehyde-3-phosphate dehydrogenase
0.2mg_Rep3	K-ε-GG	4	20.89	20.16	20.17	93.2	19700000	15.549	2	1	1	0	K544k	TMT10	(K)	IDAHLNkVCPTTETIYNDEFYTK	(Q)	IDAHLNkVCPTTE	C:Carbamidomethylation,K:TMT10,k:Ubiquitin Residual GG from Tryp Cut on K	98	73.32	14	836.929	3459.81	-115.112	2.5	119280	HUMAN	A0AVT1	A0AVT1|A0AVT1-2	Ubiquitin-like modifier-activating enzyme 6
0.2mg_Rep1	K-ε-GG	3	20.88	14.41	17.1	95.9	39000000	99	1	1	1	0	K172k	TMT10	(K)	TENLVDSSVTFkTTSR	(N)	DSSVTFkTTSRNL	k:Ubiquitin Residual GG from Tryp Cut on K	100	56.68	12	710.043	2243.23	-115.115	2.5	25276.9	HUMAN	P51809	P51809|P51809-3	Vesicle-associated membrane protein 7
0.2mg_Rep1	K-ε-GG	3	20.88	18.65	19.49	94.9	14700000	99	1	1	1	0	K105k	TMT10	(K)	DSISSYEAQITALkQER	(Q)	AQITALkQERQQQ	k:Ubiquitin Residual GG from Tryp Cut on K	100	70.93	17	761.401	2397.3	-115.114	2.9	63998.1	HUMAN	Q9H5N1	Q9H5N1|Q9H5N1-2	Rab GTPase-binding effector protein 2
0.4mg_Rep2	Non-K-ε-GG	5	20.88	23.41	19.23	92.9	2190000	-1	2	0	0	0		TMT10	(R)	YEHFSSCLHQVLGLLNGKDPDSSSK	(V)		C:Carbamidomethylation,K:TMT10,	93.8	88.95	2	701.975	3505.84	0.0081	2.3	103381	HUMAN	Q8TCG1	Q8TCG1|Q8TCG1-2	Protein CIP2A
0.4mg_Rep1	K-ε-GG	3	20.87	16.07	17.69	95.9	40500000	99	1	1	1	0	K172k	TMT10	(K)	TENLVDSSVTFkTTSR	(N)	DSSVTFkTTSRNL	k:Ubiquitin Residual GG from Tryp Cut on K	96	56.8	14	710.043	2243.23	-115.115	2.2	25276.9	HUMAN	P51809	P51809|P51809-3	Vesicle-associated membrane protein 7
0.2mg_Rep1	Non-K-ε-GG	4	20.87	19.17	18.76	95.7	20400000	-1	1	0	0	0		TMT10	(K)	RVIISAPSADAPMFVMGVNHEK	(Y)		K:TMT10,	96.8	76.58	15	707.641	2827.54	0.0071	2.5	36223.7	HUMAN|BOVIN	P04406	P04406|P04406-2|E7EUT5|P10096	Glyceraldehyde-3-phosphate dehydrogenase
0.4mg_Rep2	K-ε-GG	3	20.86	18.39	19.14	95	9250000	5.632	2	1	1	0	K115k	TMT10	(R)	LVVPATQCGSLIGkGGCK	(I)	CGSLIGkGGCKIK	C:Carbamidomethylation,K:TMT10,k:Ubiquitin Residual GG from Tryp Cut on K	100	66.05	13	806.454	2532.46	-115.115	2.2	38010.7	HUMAN	Q15365	Q15365	Poly(rC)-binding protein 1
0.4mg_Rep3	Non-K-ε-GG	3	20.86	18.35	19.15	96.4	37500000	-1	1	0	0	0		TMT10	(K)	VTVNTNMVDLNDYLQHILK	(S)		K:TMT10,	100	98.72	0	896.833	2688.48	0.0041	1.5	108281	HUMAN	P53618	P53618	Coatomer subunit beta
0.2mg_Rep1	K-ε-GG	3	20.85	20.85	20.85	100	2490000	6.391	2	1	1	0	K485k	TMT10	(K)	PNPLYNQNTDMVQkSVSK	(T)	NTDMVQkSVSKTL	K:TMT10,k:Ubiquitin Residual GG from Tryp Cut on K	100	59.63	3	879.137	2750.51	-115.114	2.3	70350.7	HUMAN	Q14677-3	Q14677-3|Q14677-2	Isoform 3 of Clathrin interactor 1
0.2mg_Rep1	K-ε-GG	2	20.85	11.92	15.78	96.8	1380000	99	1	1	1	0	K200k	TMT10	(K)	LIGEELAQLkEQR	(V)	EELAQLkEQRVHK	k:Ubiquitin Residual GG from Tryp Cut on K	100	73.78	0	935.532	1985.18	-115.123	-1.5	42799	HUMAN	F5H211	F5H211|P54252|P54252-2|C9JQV6|P54252-4|P54252-3|G3V526|P54252-5	Ataxin-3
0.8mg_Rep1	K-ε-GG	3	20.84	18.93	18.48	95.5	4740000	1.417	2	1	1	0	K369k	TMT10	(K)	LENSTQAEEGFDVPDCkK	(T)	FDVPDCkKTIVND	C:Carbamidomethylation,K:TMT10,k:Ubiquitin Residual GG from Tryp Cut on K	100	57.82	7	880.441	2754.42	-115.115	2	57073.9	HUMAN	Q00987-11	Q00987-11|Q00987|J3KN53|Q00987-9|G3XA89|Q00987-10|Q00987-8|Q00987-5|Q00987-2|Q00987-3|Q9H4C5|Q00987-4	Isoform 11 of E3 ubiquitin-protein ligase Mdm2
0.4mg_Rep2	Non-K-ε-GG	3	20.84	18.28	18.82	96.1	13900000	-1	1	0	0	0		TMT10	(K)	VTVNTNMVDLNDYLQHILK	(S)		K:TMT10,	100	98.63	0	896.835	2688.48	0.0097	3.6	108281	HUMAN	P53618	P53618	Coatomer subunit beta
0.8mg_Rep3	Non-K-ε-GG	3	20.84	20.84	20.84	97.5	10300000	-1	1	0	0	0		TMT10	(K)	DATNVGDEGGFAPNILENK	(E)		K:TMT10,	100	78.23	17	807.089	2419.25	0.0019	0.8	47510.4	HUMAN	P06733	P06733|P06733-2	Alpha-enolase
0.4mg_Rep1	K-ε-GG	3	20.83	24.09	23.14	97.3	70400000	99	1	1	1	0	K166k	TMT10	(R)	QLFHPEQLITGkEDAANNYAR	(G)	EQLITGkEDAANN	k:Ubiquitin Residual GG from Tryp Cut on K	100	66.08	14	920.144	2873.53	-115.112	2.9	58642	HUMAN	F5H5D3	F5H5D3|Q71U36|P68363|Q13748|Q9BQE3|Q9NY65|P68366|P68366-2|Q13748-2|Q71U36-2|Q9NY65-2|P68363-2|F8VS66	Tubulin alpha-1C chain
0.4mg_Rep1	K-ε-GG	3	20.83	13.29	15.05	90.5	10100000	99	1	1	1	0	K334k	TMT10	(K)	TVQTAAANAASTAASSAAQNAFkGNQI	(-)	AAQNAFkGNQI--	k:Ubiquitin Residual GG from Tryp Cut on K	100	74.4	3	969.826	3022.6	-115.132	-3.9	38319.1	HUMAN	O15126	O15126	Secretory carrier-associated membrane protein 1
0.8mg_Rep2	Non-K-ε-GG	4	20.83	12.26	10.8	85.3	5340000	99	0	0	0	0	M59m	TMT10	(K)	GGGGGGGGGGGLGGGLGNVLGGLISGAGGGGGGGGGGGGGGGGGGGGTAmR	(I)		m:Oxidized methionine	97.7	90.95	7	957.463	3810.82	16.0079	3.4	29610.7	HUMAN	K7ELJ7	K7ELJ7|P04632|K7EKD8	Calpain small subunit 1
0.2mg_Rep2	K-ε-GG	3	20.83	15.79	18.64	95.6	27700000	99	1	1	1	0	K172k	TMT10	(K)	TENLVDSSVTFkTTSR	(N)	DSSVTFkTTSRNL	k:Ubiquitin Residual GG from Tryp Cut on K	96.9	57.53	12	710.043	2243.23	-115.115	2.2	25276.9	HUMAN	P51809	P51809|P51809-3	Vesicle-associated membrane protein 7
0.8mg_Rep2	Non-K-ε-GG	6	20.82	17.23	17.31	95.9	10700000	-1	1	0	0	0		TMT10	(K)	QWTEILHFTEHSGLTTGVAFGHHAK	(F)		K:TMT10,	94.1	80.97	22	544.626	3262.72	0.0026	0.8	55636.2	HUMAN	Q9UMS4	Q9UMS4	Pre-mRNA-processing factor 19
0.2mg_Rep2	Non-K-ε-GG	3	20.82	20.2	19.47	96.4	11700000	-1	0	0	0	0		TMT10	(R)	LNIISNLDCVNEVIGIR	(Q)		C:Carbamidomethylation,	96.7	98.78	2	724.408	2171.21	0.0041	1.9	74211	HUMAN	P30154-2	P30154-2|P30154-3|P30154|P30153|P30154-4|P30154-5|B3KQV6	Isoform 2 of Serine/threonine-protein phosphatase 2A 65 kDa regulatory subunit A beta isoform
0.4mg_Rep3	Non-K-ε-GG	4	20.81	19.9	19.4	96.7	3260000	-1	1	0	0	0		TMT10	(K)	QTISNACGTIGLIHAIANNK	(D)		C:Carbamidomethylation,K:TMT10,	95.4	81.57	0	639.361	2554.42	0.0057	2.2	26353.3	HUMAN	P15374	P15374	Ubiquitin carboxyl-terminal hydrolase isozyme L3
0.4mg_Rep1	K-ε-GG	3	20.8	18.61	18.61	95.1	11500000	4.765	2	1	1	0	K191k	TMT10	(K)	QETEVELYNEFPEPIkLDK	(N)	EFPEPIkLDKNDR	K:TMT10,k:Ubiquitin Residual GG from Tryp Cut on K	100	82.98	20	965.18	3008.64	-115.118	0.7	23774.6	HUMAN	P51149	P51149|C9J8S3|C9J4V0|C9J4S4	Ras-related protein Rab-7a
0.4mg_Rep3	K-ε-GG	3	20.8	18.95	18.3	93.9	63700000	99	1	1	1	0	K174k	TMT10	(R)	LGAAPEEESAYVAGEkR	(Q)	AYVAGEkRQHSSQ	k:Ubiquitin Residual GG from Tryp Cut on K	100	51.42	14	707.367	2235.2	-115.117	1.4	40815.4	HUMAN	Q9UNZ2-5	Q9UNZ2-5|Q9UNZ2|F2Z2K0|Q9UNZ2-6	Isoform 3 of NSFL1 cofactor p47
0.2mg_Rep1	K-ε-GG	4	20.79	18.95	20.82	91.6	2480000	99	1	1	1	0	K575k	TMT10	(K)	EEETEAAIGAPPTATEGPETkPVLMALAEGPGAEGPR	(L)	TEGPETkPVLMAL	k:Ubiquitin Residual GG from Tryp Cut on K	100	83.45	2	1005.01	4132.12	-115.111	2.2	90316.8	HUMAN	Q13263	Q13263|Q13263-2	Transcription intermediary factor 1-beta
0.2mg_Rep3	Non-K-ε-GG	3	20.79	18.13	22.23	95.1	1740000	-1	0	0	0	0		TMT10	(R)	GGQLQEQLTQQLSQALSSAVAGR	(L)			100	98.75	0	867.139	2599.4	0.0021	0.8	153085	HUMAN	Q6P2E9	Q6P2E9|Q6P2E9-2	Enhancer of mRNA-decapping protein 4
0.8mg_Rep1	K-ε-GG	3	20.78	18.78	19.11	98.9	32200000	99	1	1	1	0	K1121k	TMT10	(K)	MQEVVANLQYDDGSGMkR	(E)	DDGSGMkREATAD	k:Ubiquitin Residual GG from Tryp Cut on K	100	67.03	14	795.391	2499.27	-115.114	2.7	128221	HUMAN	Q16531	Q16531|Q16531-2|F5GZ34|F8WF81	DNA damage-binding protein 1
0.8mg_Rep1	Non-K-ε-GG	3	20.78	21.93	19.98	95	2330000	-1	1	0	0	0		TMT10	(K)	GLAFIQDPDGYWIEILNPNK	(M)		K:TMT10,	94.5	99.47	0	921.173	2761.5	0.0089	3.2	21005.6	HUMAN	Q04760	Q04760|Q04760-2	Lactoylglutathione lyase
0.2mg_Rep1	Non-K-ε-GG	4	20.78	20.78	16.76	98.8	99200000	-1	1	0	0	0		TMT10	(K)	IVVVWVGTNNHGHTAEQVTGGIK	(A)		K:TMT10,	99.3	72.25	12	719.407	2874.6	0.0058	2	25847.9	HUMAN	Q15102	Q15102	Platelet-activating factor acetylhydrolase IB subunit gamma
0.8mg_Rep1	Non-K-ε-GG	4	20.77	18.14	18.5	98.4	2950000	-1	1	0	0	0		TMT10	(K)	TQVAAVETGGITQHIGAFLVSLPSGEK	(I)		K:TMT10,	100	97.18	2	792.946	3168.77	-0.0045	-1.4	81886.4	HUMAN	P46199	P46199	Translation initiation factor IF-2, mitochondrial
0.2mg_Rep2	K-ε-GG	3	20.77	20.09	20.88	94.3	16100000	1.41	2	1	1	0	K206k	TMT10	(K)	GADFLVTEVENGGSLGSkK	(G)	GGSLGSkKGVNLP	K:TMT10,k:Ubiquitin Residual GG from Tryp Cut on K	90.5	77.52	14	827.449	2595.46	-115.128	-3.1	58506.4	HUMAN	P14618	P14618|P14618-2|P14618-3|H3BQ34	Pyruvate kinase PKM
0.8mg_Rep2	Non-K-ε-GG	3	20.76	14.34	17.75	96.9	8990000	-1	1	0	0	0		TMT10	(K)	AIGPHDVLATLLNNLK	(V)		K:TMT10,	97.7	98.82	5	716.438	2147.3	0.0045	2.1	146570	HUMAN	O75533	O75533	Splicing factor 3B subunit 1
0.2mg_Rep1	Non-K-ε-GG	4	20.75	12.67	12.27	84.2	1370000	99	0	0	0	0	M59m	TMT10	(K)	GGGGGGGGGGGLGGGLGNVLGGLISGAGGGGGGGGGGGGGGGGGGGGTAmR	(I)		m:Oxidized methionine	97.8	90.87	0	957.46	3810.82	15.9939	-0.3	29610.7	HUMAN	K7ELJ7	K7ELJ7|P04632|K7EKD8	Calpain small subunit 1
0.2mg_Rep2	Non-K-ε-GG	4	20.75	16.42	17.93	80.2	1010000	99	0	0	0	0	M153m	TMT10	(R)	TTGIVmDSGDGVTHTVPIYEGYALPHAILR	(L)		m:Oxidized methionine	76.3	81.73	0	857.945	3412.78	15.9822	-3.7	42078.3	HUMAN	P60709	P60709|P63261	Actin, cytoplasmic 1
0.4mg_Rep3	K-ε-GG	4	20.75	19.73	18.96	95.4	52100000	99	1	1	1	0	K113k	TMT10	(R)	VAPEEHPVLLTEAPLNPkANR	(E)	EAPLNPkANREKM	k:Ubiquitin Residual GG from Tryp Cut on K	100	63.08	16	660.369	2753.57	-115.118	0.8	42078.3	HUMAN	P60709	P60709|P63261|J3KT65|G5E9R0	Actin, cytoplasmic 1
0.2mg_Rep1	K-ε-GG	4	20.74	17.81	17.14	97.6	11800000	99	1	1	1	0	K489k	TMT10	(K)	LSEEVVVAPNQESGMkTADSLR	(V)	NQESGMkTADSLR	k:Ubiquitin Residual GG from Tryp Cut on K	97.2	62.87	12	676.602	2818.5	-115.115	1.8	83844.1	HUMAN	Q6PJT7	Q6PJT7|Q6PJT7-2|Q6PJT7-9|Q6PJT7-5|G3V411	Zinc finger CCCH domain-containing protein 14
0.4mg_Rep2	K-ε-GG	4	20.74	17.41	19.15	97.7	212000000	5.024	2	1	1	0	K263k	TMT10	(R)	EEEEAFASSQSSQGAQSLTFSkFEEK	(K)	QSLTFSkFEEKKT	K:TMT10,k:Ubiquitin Residual GG from Tryp Cut on K	100	71.28	17	864.174	3568.79	-115.117	1	80625	HUMAN	Q9UJ41	Q9UJ41|Q9UJ41-3|E7ERJ8|Q9UJ41-4|E9PFK9|Q9UJ41-2|V9GYI8	Rab5 GDP/GTP exchange factor
0.2mg_Rep2	Non-K-ε-GG	2	20.74	16.26	13.03	98.1	2750000	-1	1	0	0	0		TMT10	(R)	SFLLDLLNATGK	(D)		K:TMT10,	94.9	100.05	2	875.53	1750.05	0.0022	1.3	73641.5	HUMAN	O00571	O00571|O00571-2	ATP-dependent RNA helicase DDX3X
0.4mg_Rep3	K-ε-GG	3	20.74	18.87	17.82	94.3	10700000	1.385	2	1	1	0	K369k	TMT10	(K)	LENSTQAEEGFDVPDCkK	(T)	FDVPDCkKTIVND	C:Carbamidomethylation,K:TMT10,k:Ubiquitin Residual GG from Tryp Cut on K	100	59.18	14	880.441	2754.42	-115.115	2	57073.9	HUMAN	Q00987-11	Q00987-11|Q00987|J3KN53|Q00987-9|G3XA89|Q00987-10|Q00987-8|Q00987-5|Q00987-2|Q00987-3|Q9H4C5|Q00987-4	Isoform 11 of E3 ubiquitin-protein ligase Mdm2
0.2mg_Rep1	K-ε-GG	4	20.73	14.97	16.23	90.3	22000000	6.263	2	1	1	0	K83k	TMT10	(R)	EPTSSEQGGLEGSGSAAGEGkPALSEEERQEQTK	(R)	SAAGEGkPALSEE	K:TMT10,k:Ubiquitin Residual GG from Tryp Cut on K	100	44.48	14	1009	4148.08	-115.111	2.3	35220.7	HUMAN	Q04323-2	Q04323-2|Q04323|E9PRQ7	Isoform 2 of UBX domain-containing protein 1
0.2mg_Rep1	K-ε-GG	3	20.73	21.14	20	96.4	18200000	3.628	2	1	1	0	K2005k	TMT10	(K)	IEDLSQQAQLAAAEkFK	(V)	QLAAAEkFKVQGE	K:TMT10,k:Ubiquitin Residual GG from Tryp Cut on K	94.6	78.1	14	821.462	2577.49	-115.114	2.4	206102	HUMAN	E9PAV3	E9PAV3|E9PAV3-2|Q13765|F8VZJ2	Nascent polypeptide-associated complex subunit alpha, muscle-specific form
0.4mg_Rep2	Non-K-ε-GG	4	20.73	18.96	18.52	97.7	25500000	-1	1	0	0	0		TMT10	(K)	RVIISAPSADAPMFVMGVNHEK	(Y)		K:TMT10,	100	77.05	12	707.641	2827.54	0.0064	2.3	36223.7	HUMAN|BOVIN	P04406	P04406|P04406-2|E7EUT5|P10096	Glyceraldehyde-3-phosphate dehydrogenase
0.4mg_Rep2	Non-K-ε-GG	3	20.73	20.82	20.69	91	1820000	-1	1	0	0	0		TMT10	(K)	QFGAQANVIGPWIQTK	(M)		K:TMT10,	100	86.93	2	739.422	2216.26	-0.0072	-3.3	107710	HUMAN	P12814-4	P12814-4|P12814-3|P12814|P12814-2|H9KV75	Isoform 4 of Alpha-actinin-1
0.2mg_Rep3	K-ε-GG	4	20.73	16.84	18.28	97.5	134000000	5.045	2	1	1	0	K263k	TMT10	(R)	EEEEAFASSQSSQGAQSLTFSkFEEK	(K)	QSLTFSkFEEKKT	K:TMT10,k:Ubiquitin Residual GG from Tryp Cut on K	100	73.12	12	864.173	3568.79	-115.118	0.4	80625	HUMAN	Q9UJ41	Q9UJ41|Q9UJ41-3|E7ERJ8|Q9UJ41-4|E9PFK9|Q9UJ41-2|V9GYI8	Rab5 GDP/GTP exchange factor
0.8mg_Rep1	Non-K-ε-GG	5	20.72	19.46	19.75	98.5	2150000	-1	1	0	0	0		TMT10	(R)	FSTHESAAHAIVSVNGTTIEGHVVK	(C)		K:TMT10,	85.2	60.43	0	610.737	3049.65	0.0098	3.2	43790.3	HUMAN	Q01085-2	Q01085-2|Q01085	Isoform 2 of Nucleolysin TIAR
0.8mg_Rep1	K-ε-GG	4	20.72	16.83	18.23	97.3	181000000	5.054	2	1	1	0	K263k	TMT10	(R)	EEEEAFASSQSSQGAQSLTFSkFEEK	(K)	QSLTFSkFEEKKT	K:TMT10,k:Ubiquitin Residual GG from Tryp Cut on K	100	70.62	14	864.174	3568.79	-115.114	1.7	80625	HUMAN	Q9UJ41	Q9UJ41|Q9UJ41-3|E7ERJ8|Q9UJ41-4|E9PFK9|Q9UJ41-2|V9GYI8	Rab5 GDP/GTP exchange factor
0.2mg_Rep1	Non-K-ε-GG	3	20.72	21.87	20.52	98	6450000	-1	1	0	0	0		TMT10	(K)	GVTIASGGVLPNIHPELLAK	(K)		K:TMT10,	100	86.77	8	815.493	2444.46	-0.0006	-0.2	39787.5	HUMAN	O75367	O75367|O75367-3|O75367-2|D6RCF2	Core histone macro-H2A.1
0.2mg_Rep2	Non-K-ε-GG	2	20.72	20.49	17.61	86.9	14600000	-1	0	0	0	0		Hydrogen	(R)	ASITPGTILIILTGR	(H)			98.4	99.93	5	763.469	1525.93	-0.0002	-0.2	32784.4	HUMAN	Q02878	Q02878	60S ribosomal protein L6
0.4mg_Rep1	Non-K-ε-GG	3	20.71	20.71	20.71	97.8	35800000	-1	1	0	0	0		TMT10	(R)	ATGISFAIHGNFSGTK	(Q)		K:TMT10,	83.7	69.33	15	689.388	2066.14	0.0044	2.1	136659	HUMAN	Q15393	Q15393|Q15393-2	Splicing factor 3B subunit 3
0.8mg_Rep2	K-ε-GG	4	20.71	16.97	14.12	96.6	101000000	6.932	2	1	1	0	K336k	TMT10	(K)	EVDEQMLNVQNkNSSYFVEWIPNNVK	(T)	MLNVQNkNSSYFV	K:TMT10,k:Ubiquitin Residual GG from Tryp Cut on K	98.5	89.17	17	924.976	3811.99	-115.109	2.8	50305.5	HUMAN	Q13885	Q13885|Q9BVA1|P68371|P07437|Q5JP53|Q5ST81	Tubulin beta-2A chain
0.4mg_Rep2	K-ε-GG	3	20.71	20.71	20.71	93.4	5350000	99	2	2	2	0	K346k K370k	TMT10-Nterm-Only	(R)	kGGSYTQAASSDSAQGSDVSLTACkV	(-)	EGVKDRkGGSYTQ|VSLTACkV-----	C:Carbamidomethylation,k:Ubiquitin Residual GG from Tryp Cut on K	100	47.8	14	1011.49	2804.36	228.093	2.2	41748.9	HUMAN	P13746-2	P13746-2|Q5SRN5|P30443|P13746|P16188|P04439|P30455	Isoform 2 of HLA class I histocompatibility antigen, A-11 alpha chain
0.4mg_Rep2	Non-K-ε-GG	3	20.71	19.66	20.9	95.4	5950000	99	1	0	0	0	M34m	TMT10	(K)	ITVVGVGQVGmACAISILGK	(S)		C:Carbamidomethylation,K:TMT10,m:Oxidized methionine	97.7	97.48	12	816.477	2431.42	15.9996	1.9	36923.1	HUMAN	P07195	P07195	L-lactate dehydrogenase B chain
0.2mg_Rep2	Non-K-ε-GG	5	20.71	20.71	20.71	98.2	6550000	-1	1	0	0	0		TMT10	(K)	ITKFENAFLSHVVSQHQALLGTIR	(A)		K:TMT10,	94	93.35	15	634.365	3167.81	-0.0138	-4.4	59863.7	HUMAN	P25705	P25705|P25705-3|P25705-2	ATP synthase subunit alpha, mitochondrial
0.8mg_Rep3	K-ε-GG	3	20.71	20.1	18.69	90.9	43500000	99	1	1	1	0	K137k	TMT10	(K)	GAEAANVTGPGGVPVQGSkYAADR	(N)	VPVQGSkYAADRN	k:Ubiquitin Residual GG from Tryp Cut on K	100	48.33	14	872.452	2730.46	-115.117	1.1	35923.5	HUMAN	P67809	P67809	Nuclease-sensitive element-binding protein 1
0.4mg_Rep3	K-ε-GG	4	20.71	16.83	17.62	97.3	226000000	5.059	2	1	1	0	K263k	TMT10	(R)	EEEEAFASSQSSQGAQSLTFSkFEEK	(K)	QSLTFSkFEEKKT	K:TMT10,k:Ubiquitin Residual GG from Tryp Cut on K	100	72.05	15	864.175	3568.79	-115.112	2.3	80625	HUMAN	Q9UJ41	Q9UJ41|Q9UJ41-3|E7ERJ8|Q9UJ41-4|E9PFK9|Q9UJ41-2|V9GYI8	Rab5 GDP/GTP exchange factor
0.8mg_Rep3	K-ε-GG	4	20.7	18.92	19.93	94	10600000	13.883	2	1	1	0	K544k	TMT10	(K)	IDAHLNkVCPTTETIYNDEFYTK	(Q)	IDAHLNkVCPTTE	C:Carbamidomethylation,K:TMT10,k:Ubiquitin Residual GG from Tryp Cut on K	100	72.53	14	836.93	3459.81	-115.109	3.4	119280	HUMAN	A0AVT1	A0AVT1|A0AVT1-2	Ubiquitin-like modifier-activating enzyme 6
0.8mg_Rep1	K-ε-GG	3	20.69	20.81	20.59	97	20700000	2.642	2	1	1	0	K936k	TMT10	(K)	SSEDATDDISSGNIPVLQkDK	(D)	NIPVLQkDKDNTN	K:TMT10,k:Ubiquitin Residual GG from Tryp Cut on K	100	62.57	21	931.154	2906.56	-115.109	3.8	112530	HUMAN	Q86YT6	Q86YT6	E3 ubiquitin-protein ligase MIB1
0.4mg_Rep1	Non-K-ε-GG	3	20.68	20.68	20.68	96	16200000	-1	2	0	0	0		TMT10	(R)	VVIIGAGKPAAVVLQTK	(G)		K:TMT10,	100	82.43	14	784.518	2351.54	0.0047	2	109892	HUMAN	Q14697-2	Q14697-2|Q14697|E9PKU7|F5H6X6	Isoform 2 of Neutral alpha-glucosidase AB
0.8mg_Rep2	Non-K-ε-GG	4	20.68	20.68	19.37	98.1	8420000	-1	1	0	0	0		TMT10	(K)	NLVEQHIQDIVVHYTFNK	(V)		K:TMT10,	95.2	90.48	16	664.623	2655.47	0.0051	1.9	68682.2	HUMAN	P04843	P04843|B7Z4L4	Dolichyl-diphosphooligosaccharide--protein glycosyltransferase subunit 1
0.2mg_Rep2	K-ε-GG	5	20.68	23.01	21.77	95.2	11900000	4.312	3	1	1	0	K21k	TMT10	(K)	APEPHVEEDDDDELDSkLNYKPPPQK	(S)	DDELDSkLNYKPP	K:TMT10,k:Ubiquitin Residual GG from Tryp Cut on K	98.4	59	12	762.195	3922.05	-115.109	2.9	23044.6	HUMAN	P52566	P52566	Rho GDP-dissociation inhibitor 2
0.8mg_Rep3	Non-K-ε-GG	4	20.68	16.91	15.85	92.5	7290000	-1	0	0	0	0		TMT10	(K)	GAVEALAAALAHISGATSVDQR	(S)			99.3	99.02	0	585.074	2337.27	0.0017	0.7	87856.3	HUMAN	Q9NR30	Q9NR30|Q9NR30-2	Nucleolar RNA helicase 2
0.4mg_Rep3	Non-K-ε-GG	3	20.68	19.71	16.34	84.5	126000000	-1	0	0	0	0		TMT10	(R)	GLVSTLQSATEQMAATVAGSVR	(A)			99.9	99.72	2	802.768	2406.29	0.002	0.8	153085	HUMAN	Q6P2E9	Q6P2E9|Q6P2E9-2	Enhancer of mRNA-decapping protein 4
0.4mg_Rep1	K-ε-GG	3	20.67	20.2	17.19	90.7	5480000	5.039	2	1	1	0	K26k	TMT10	(R)	ADQQYECVAEIGEGAYGkVFK	(A)	GEGAYGkVFKARD	C:Carbamidomethylation,K:TMT10,k:Ubiquitin Residual GG from Tryp Cut on K	100	81.57	17	978.83	3049.59	-115.115	1.7	37280	HUMAN	Q00534	Q00534	Cyclin-dependent kinase 6
0.4mg_Rep1	Non-K-ε-GG	3	20.67	19.04	19.77	97.2	26900000	-1	1	0	0	0		TMT10	(R)	LTSFIGAIAIGDLVK	(S)		K:TMT10,	95.1	100.22	4	659.412	1976.22	0.0009	0.4	57829.5	HUMAN	P78371	P78371|F5GWF6|F8VQ14	T-complex protein 1 subunit beta
0.2mg_Rep1	K-ε-GG	3	20.67	14.89	16.53	96.8	12000000	99	1	1	1	0	K21k	TMT10	(K)	ELDQWVEQLNECkQLNENQVR	(T)	EQLNECkQLNENQ	C:Carbamidomethylation,k:Ubiquitin Residual GG from Tryp Cut on K	100	79.63	9	1005.83	3130.6	-115.114	1.9	36145	HUMAN	P62714	P62714|E5RJX4	Serine/threonine-protein phosphatase 2A catalytic subunit beta isoform
0.2mg_Rep1	K-ε-GG	3	20.67	18.06	17.08	95.6	8530000	99	1	1	1	0	K338k	TMT10	(R)	SEDLSDIASLkALYQTGVDNCGR	(T)	SDIASLkALYQTG	C:Carbamidomethylation,k:Ubiquitin Residual GG from Tryp Cut on K	100	83.8	15	952.475	2970.52	-115.115	1.8	56623	HUMAN	Q9NXN4	Q9NXN4|Q9NXN4-2	Ganglioside-induced differentiation-associated protein 2
0.4mg_Rep2	K-ε-GG	5	20.67	20.22	21.2	95.7	1750000	7.902	4	1	1	0	K479k	TMT10	(K)	ESKEEETSIDVAGKPNEVTkAAESPDQK	(D)	KPNEVTkAAESPD	K:TMT10,k:Ubiquitin Residual GG from Tryp Cut on K	100	54.33	0	810.239	4162.27	-115.111	2.4	54627.8	HUMAN	P53985	P53985	Monocarboxylate transporter 1
0.4mg_Rep2	Non-K-ε-GG	3	20.67	19.82	16.41	84.6	70200000	-1	0	0	0	0		TMT10	(R)	GLVSTLQSATEQMAATVAGSVR	(A)			100	99.57	2	802.766	2406.29	-0.0024	-1	153085	HUMAN	Q6P2E9	Q6P2E9|Q6P2E9-2	Enhancer of mRNA-decapping protein 4
0.2mg_Rep3	K-ε-GG	5	20.67	14.68	16.35	94.4	971000	7.387	2	1	1	0	K83k	TMT10	(R)	EPTSSEQGGLEGSGSAAGEGkPALSEEERQEQTK	(R)	SAAGEGkPALSEE	K:TMT10,k:Ubiquitin Residual GG from Tryp Cut on K	100	45.83	0	807.399	4148.08	-115.115	1.3	35220.7	HUMAN	Q04323-2	Q04323-2|Q04323|E9PRQ7	Isoform 2 of UBX domain-containing protein 1
0.8mg_Rep2	Non-K-ε-GG	3	20.66	19.47	20.66	97.7	61000000	-1	1	0	0	0		TMT10	(R)	VIISAPSADAPMFVMGVNHEK	(Y)		K:TMT10,	100	87.22	17	891.15	2671.43	0.0014	0.5	36223.7	HUMAN|BOVIN	P04406	P04406|P04406-2|E7EUT5|P10096	Glyceraldehyde-3-phosphate dehydrogenase
0.8mg_Rep2	Non-K-ε-GG	3	20.66	17.26	17.29	96.8	12000000	-1	1	0	0	0		TMT10	(R)	YVASYLLAALGGNSSPSAK	(D)		K:TMT10,	100	98.75	2	776.44	2327.3	0.0031	1.3	11664.7	HUMAN	P05387	P05387	60S acidic ribosomal protein P2
0.4mg_Rep3	Non-K-ε-GG	3	20.66	18.2	17.76	94.8	7390000	-1	1	0	0	0		TMT10	(K)	QQLSSLITDLQSSISNLSQAK	(E)		K:TMT10,	95.6	100.1	3	907.18	2719.52	0.0009	0.3	239339	HUMAN	Q14980	Q14980|Q14980-2|Q14980-3|Q14980-4	Nuclear mitotic apparatus protein 1
0.8mg_Rep1	Non-K-ε-GG	3	20.65	22.24	17.37	95.7	21000000	-1	0	0	0	0		TMT10	(K)	GLVAVITGGASGLGLATAER	(L)			97.6	96.6	15	681.399	2042.18	0.003	1.5	27150.8	HUMAN	Q99714	Q99714|Q99714-2|Q5H928	3-hydroxyacyl-CoA dehydrogenase type-2
0.8mg_Rep1	Non-K-ε-GG	3	20.65	21.59	19.48	98	77000000	-1	1	0	0	0		TMT10	(K)	MAVTFIGNSTAIQELFKR	(I)		K:TMT10,	99.8	97.83	0	828.808	2484.41	0.0056	2.3	50126.4	HUMAN	P07437	P07437|Q5JP53|Q5ST81	Tubulin beta chain
0.8mg_Rep3	K-ε-GG	4	20.65	16.95	14.1	95.3	48000000	7.05	2	1	1	0	K336k	TMT10	(K)	EVDEQMLNVQNkNSSYFVEWIPNNVK	(T)	MLNVQNkNSSYFV	K:TMT10,k:Ubiquitin Residual GG from Tryp Cut on K	94.4	90.88	14	924.975	3811.99	-115.115	1.2	50305.5	HUMAN	Q13885	Q13885|Q9BVA1|P68371|P07437|Q5JP53|Q5ST81	Tubulin beta-2A chain
0.4mg_Rep3	Non-K-ε-GG	3	20.65	18.03	17.24	97.5	18600000	-1	1	0	0	0		TMT10	(R)	LHIEALLHGNITK	(Q)		K:TMT10,	98.4	76.03	15	639.73	1917.17	0.0063	3.3	118765	HUMAN	P14735	P14735|P14735-2	Insulin-degrading enzyme
0.2mg_Rep1	K-ε-GG	3	20.64	17.87	22.24	94.2	11400000	15.853	2	1	1	0	K228k	TMT10	(R)	QSDENNLkDPGGSEFDSISK	(N)	SDENNLkDPGGSE	K:TMT10,k:Ubiquitin Residual GG from Tryp Cut on K	100	55.7	14	913.79	2854.47	-115.11	3.5	33156.3	HUMAN	Q9H6K1	Q9H6K1|Q9H6K1-2|Q5TH58	Uncharacterized protein C6orf106
0.2mg_Rep1	K-ε-GG	3	20.64	19.17	20.19	85.6	1650000000	99	1	1	1	0	K440k	TMT10	(K)	VGINYQPPTVVPGGDLAkVQR	(A)	PGGDLAkVQRAVC	k:Ubiquitin Residual GG from Tryp Cut on K	100	70.17	12	851.146	2666.54	-115.115	2.1	58642	HUMAN	F5H5D3	F5H5D3|Q71U36|P68363|Q6PEY2|Q13748|Q9BQE3|Q9NY65|P68366|P68366-2|Q13748-2|Q71U36-2|Q9NY65-2|P68363-2	Tubulin alpha-1C chain
0.8mg_Rep2	K-ε-GG	4	20.64	14.55	15.81	94.4	3050000	2.144	2	1	1	0	K441k	TMT10	(K)	TVNDIVSALLNAEDEkREEEK	(E)	LNAEDEkREEEKE	K:TMT10,k:Ubiquitin Residual GG from Tryp Cut on K	98.3	92.27	5	744.4	3089.69	-115.115	1.8	71153.6	HUMAN	Q13490	Q13490|E9PMH5|Q13490-2	Baculoviral IAP repeat-containing protein 2
0.4mg_Rep1	K-ε-GG	4	20.63	15.46	16.4	93.4	65500000	99	1	1	1	0	K315k	TMT10	(K)	TEDHEEAGPLPTkVNLAHSEI	(-)	AGPLPTkVNLAHS	k:Ubiquitin Residual GG from Tryp Cut on K	100	58.48	12	658.338	2745.45	-115.115	2	36907.4	HUMAN	Q9BXS4	Q9BXS4|Q5T6Z8	Transmembrane protein 59
0.8mg_Rep2	Non-K-ε-GG	3	20.63	17.55	17.55	94.1	1170000	-1	1	0	0	0		TMT10	(K)	SDIYVCMISFAHNVAAQGK	(Y)		C:Carbamidomethylation,K:TMT10,	89.5	97.28	0	857.117	2569.33	0.007	2.7	51118.8	HUMAN	P50395	P50395|P50395-2	Rab GDP dissociation inhibitor beta
0.8mg_Rep1	K-ε-GG	6	20.62	18.42	19.32	92	8500000	0	3	1	0	1	K21k	TMT10	(K)	APEPHVEEDDDDELDSkLNYKPPPQK	(S)	DDELDSkLNYKPP	K:TMT10,k:Ubiquitin Residual GG from Tryp Cut on K	100	57.55	9	635.329	3922.05	-115.114	1.5	23044.6	HUMAN	P52566	P52566	Rho GDP-dissociation inhibitor 2
0.2mg_Rep1	K-ε-GG	3	20.62	18.19	16.39	95.7	7150000	99	1	1	1	0	K145k	TMT10	(K)	IEDGNDFGVAIQEkVLER	(V)	GVAIQEkVLERVN	k:Ubiquitin Residual GG from Tryp Cut on K	100	78.33	5	792.417	2490.36	-115.124	-1.7	27572.3	HUMAN	Q9UL46	Q9UL46|H0YM70	Proteasome activator complex subunit 2
0.2mg_Rep1	Non-K-ε-GG	4	20.62	14.47	16.86	77.5	7910000	99	0	0	0	0	M153m	TMT10	(R)	TTGIVmDSGDGVTHTVPIYEGYALPHAILR	(L)		m:Oxidized methionine	100	80.1	10	857.954	3412.78	16.0151	5.9	42078.3	HUMAN	P60709	P60709|P63261	Actin, cytoplasmic 1
0.8mg_Rep3	K-ε-GG	3	20.62	16.87	17.1	95.7	27000000	99	1	1	1	0	K390k	TMT10	(K)	ADGGAEYATYQTkSTTPAEQR	(G)	YATYQTkSTTPAE	k:Ubiquitin Residual GG from Tryp Cut on K	100	39.42	19	863.42	2703.36	-115.117	1	45263.9	HUMAN	P15529-2	P15529-2|P15529-5|P15529-3|P15529-6|P15529-4|P15529-7|P15529-16	Isoform B of Membrane cofactor protein
0.8mg_Rep3	Non-K-ε-GG	3	20.62	20.62	20.62	97.1	86300000	-1	0	0	0	0		TMT10	(R)	GNFGGSFAGSFGGAGGHAPGVAR	(K)			91.6	64.03	17	755.379	2264.12	0.0055	2.4	77799.7	HUMAN	P52272	P52272|P52272-2	Heterogeneous nuclear ribonucleoprotein M
0.8mg_Rep3	K-ε-GG	3	20.62	20.46	18.45	97.4	6520000	11.542	2	1	1	0	K21k	TMT10	(K)	ELDQWIEQLNECkQLSESQVK	(S)	EQLNECkQLSESQ	C:Carbamidomethylation,K:TMT10,k:Ubiquitin Residual GG from Tryp Cut on K	100	90.55	15	1059.55	3291.75	-115.12	0.1	36164.1	HUMAN	P67775	P67775|P67775-2	Serine/threonine-protein phosphatase 2A catalytic subunit alpha isoform
0.4mg_Rep3	Non-K-ε-GG	4	20.62	18.96	16.48	94.4	3730000	-1	1	0	0	0		TMT10	(K)	IITHPNFNGNTLDNDIMLIKLSSPATLNSR	(V)		K:TMT10,	84	97.05	3	942.771	3768.05	0.0105	2.8	25093.7	PIG	P00761	P00761	Trypsin
0.8mg_Rep1	Non-K-ε-GG	3	20.6	22.8	17.11	100	82100000	-1	1	0	0	0		TMT10	(R)	LQLLSNLFHGMDK	(N)		K:TMT10,	99.6	98.4	0	658.715	1974.12	0.0048	2.4	42958.6	HUMAN	Q7L2H7	Q7L2H7	Eukaryotic translation initiation factor 3 subunit M
0.4mg_Rep1	Non-K-ε-GG	5	20.6	16.1	17.54	96.3	2660000	-1	1	0	0	0		TMT10	(K)	EATAHFQITLNEIQAQLEQHDIHNAK	(L)		K:TMT10,	85	83.68	2	692.373	3457.82	0.0142	4.1	61098.1	HUMAN	Q9NUQ3	Q9NUQ3|Q9NUQ3-2	Gamma-taxilin
0.4mg_Rep1	Non-K-ε-GG	5	20.6	20.6	21.86	100	33600000	-1	1	0	0	0		TMT10	(K)	ITKFENAFLSHVVSQHQALLGTIR	(A)		K:TMT10,	96.5	91.52	18	634.368	3167.81	0.0006	0.2	59863.7	HUMAN	P25705	P25705|P25705-3|P25705-2	ATP synthase subunit alpha, mitochondrial
0.4mg_Rep1	Non-K-ε-GG	3	20.6	20.6	17.06	100	62500000	-1	1	0	0	0		TMT10	(R)	LQLLSNLFHGMDK	(N)		K:TMT10,	99.7	98.4	2	658.714	1974.12	0.0035	1.8	42958.6	HUMAN	Q7L2H7	Q7L2H7	Eukaryotic translation initiation factor 3 subunit M
0.2mg_Rep1	Non-K-ε-GG	3	20.6	22.99	17.11	100	66000000	-1	1	0	0	0		TMT10	(R)	LQLLSNLFHGMDK	(N)		K:TMT10,	96	98.43	2	658.715	1974.12	0.0049	2.5	42958.6	HUMAN	Q7L2H7	Q7L2H7	Eukaryotic translation initiation factor 3 subunit M
0.4mg_Rep2	Non-K-ε-GG	3	20.6	20.6	16.97	100	50800000	-1	1	0	0	0		TMT10	(R)	LQLLSNLFHGMDK	(N)		K:TMT10,	94.6	98.62	2	658.714	1974.12	0.0037	1.9	42958.6	HUMAN	Q7L2H7	Q7L2H7	Eukaryotic translation initiation factor 3 subunit M
0.2mg_Rep2	K-ε-GG	3	20.6	22.73	20.79	95	86300000	99	1	1	1	0	K166k	TMT10	(R)	QLFHPEQLITGkEDAANNYAR	(G)	EQLITGkEDAANN	k:Ubiquitin Residual GG from Tryp Cut on K	100	67.13	24	920.144	2873.53	-115.114	2.4	58642	HUMAN	F5H5D3	F5H5D3|Q71U36|P68363|Q13748|Q9BQE3|Q9NY65|P68366|P68366-2|Q13748-2|Q71U36-2|Q9NY65-2|P68363-2|F8VS66	Tubulin alpha-1C chain
0.4mg_Rep3	K-ε-GG	4	20.6	18.66	20.84	96.7	28400000	7.717	2	1	1	0	K52k	TMT10	(R)	HQGVMVGMGQkDSYVGDEAQSK	(R)	MVGMGQkDSYVGD	K:TMT10,k:Ubiquitin Residual GG from Tryp Cut on K	100	49.88	14	731.618	3038.56	-115.116	1.4	42407.6	HUMAN	P62736	P62736|P68032|P68133|P63267|P60709|P63261|Q5T8M7|A6NL76|Q5T8M8|J3KT65|G5E9R0|B8ZZJ2|F8WB63	Actin, aortic smooth muscle
0.2mg_Rep3	Non-K-ε-GG	4	20.6	18.47	15.72	91.5	1960000	99	1	0	0	0	M175m	TMT10	(K)	VIHDNFGIVEGLmTTVHAITATQK	(T)		K:TMT10,m:Oxidized methionine	90.1	97.3	3	768.177	3053.69	16.0004	1.8	36223.7	HUMAN	P04406	P04406|P04406-2|E7EUT5	Glyceraldehyde-3-phosphate dehydrogenase
0.2mg_Rep3	Non-K-ε-GG	3	20.6	20.6	16.97	100	6400000	-1	1	0	0	0		TMT10	(R)	LQLLSNLFHGMDK	(N)		K:TMT10,	96.8	98.62	3	658.714	1974.12	0.0022	1.1	42958.6	HUMAN	Q7L2H7	Q7L2H7	Eukaryotic translation initiation factor 3 subunit M
0.8mg_Rep1	Non-K-ε-GG	3	20.59	20.43	17.89	96	15300000	-1	1	0	0	0		TMT10	(K)	FGAVFLWDSGSSVGEITGHNK	(V)		K:TMT10,	91.7	93.82	13	889.473	2666.4	0.0056	2.1	66876.9	HUMAN	O75083	O75083	WD repeat-containing protein 1
0.8mg_Rep2	K-ε-GG	4	20.59	17.43	19.06	93.6	491000	99	1	1	1	0	K575k	TMT10	(K)	EEETEAAIGAPPTATEGPETkPVLMALAEGPGAEGPR	(L)	TEGPETkPVLMAL	k:Ubiquitin Residual GG from Tryp Cut on K	100	83.35	0	1005	4132.12	-115.118	0.5	90316.8	HUMAN	Q13263	Q13263|Q13263-2	Transcription intermediary factor 1-beta
0.8mg_Rep1	Non-K-ε-GG	3	20.58	19.05	16.49	94.1	14600000	-1	1	0	0	0		TMT10	(K)	IASWADLVNAHVVPGSGVVK	(G)		K:TMT10,	97.9	92.27	30	826.483	2477.43	0.0054	2.2	52677.1	HUMAN	P11172	P11172|P11172-3|P11172-2	Uridine 5'-monophosphate synthase
0.8mg_Rep1	Non-K-ε-GG	3	20.58	21.94	23.78	95.6	9280000	-1	0	0	0	0		TMT10	(K)	NFESLSEAFSVASAAAVLSHNR	(Y)			93.4	97.8	7	846.102	2536.3	-0.0064	-2.5	69396.8	HUMAN	P04844	P04844|P04844-2	Dolichyl-diphosphooligosaccharide--protein glycosyltransferase subunit 2
0.2mg_Rep1	Non-K-ε-GG	4	20.58	21.5	20.58	95	24800000	-1	1	0	0	0		TMT10	(K)	RVLGLVLLRGENLVSMTVEGPPPK	(D)		K:TMT10,	99.4	97.33	10	758.959	3032.81	0.0068	2.3	30488.2	HUMAN	P14678-3	P14678-3|P63162-2|P14678|P63162|P14678-2	Isoform SM-B1 of Small nuclear ribonucleoprotein-associated proteins B and B'
0.8mg_Rep2	Non-K-ε-GG	3	20.58	19.71	17.66	95.7	6250000	-1	1	0	0	0		TMT10	(K)	FGAVFLWDSGSSVGEITGHNK	(V)		K:TMT10,	92.8	94.32	13	889.473	2666.4	0.0055	2.1	66876.9	HUMAN	O75083	O75083	WD repeat-containing protein 1
0.4mg_Rep2	Non-K-ε-GG	4	20.58	15.83	17.41	85.1	4870000	99	0	0	0	0	M153m	TMT10	(R)	TTGIVmDSGDGVTHTVPIYEGYALPHAILR	(L)		m:Oxidized methionine	100	80.55	5	857.947	3412.78	15.9902	-1.4	42078.3	HUMAN	P60709	P60709|P63261	Actin, cytoplasmic 1
0.2mg_Rep2	K-ε-GG	3	20.58	19.08	18.74	95.7	5650000	99	1	1	1	0	K305k	TMT10	(K)	EFEQIEQLkSDDSNGIENNVPR	(H)	EQIEQLkSDDSNG	k:Ubiquitin Residual GG from Tryp Cut on K	100	69.65	17	968.813	3019.54	-115.113	2.3	37336.7	HUMAN	Q6PCB8	Q6PCB8|Q6PCB8-2|D6RDX7	Embigin
0.4mg_Rep3	Non-K-ε-GG	4	20.58	20.58	21.2	93.9	38400000	99	1	0	0	0	M515m	TMT10	(R)	EPLPPIQQHIWNmLNPPAEVTTK	(S)		K:TMT10,m:Oxidized methionine	100	86.52	53	782.681	3111.71	15.9967	0.6	83273.6	HUMAN	P13010	P13010	X-ray repair cross-complementing protein 5
0.2mg_Rep1	Non-K-ε-GG	3	20.57	20.08	16.65	93.9	15300000	-1	0	0	0	0		TMT10	(K)	GLVAVITGGASGLGLATAER	(L)			96.3	96.85	12	681.399	2042.18	0.0021	1	27150.8	HUMAN	Q99714	Q99714|Q99714-2|Q5H928	3-hydroxyacyl-CoA dehydrogenase type-2
0.2mg_Rep2	Non-K-ε-GG	3	20.57	18.79	19.23	95.3	46100000	-1	0	0	0	0		TMT10	(K)	CPSIAAAIAAVNALHGR	(W)		C:Carbamidomethylation,	100	91.77	17	641.027	1921.06	0.0014	0.7	59663.8	HUMAN	Q14498	Q14498|Q14498-2|Q14498-3	RNA-binding protein 39
0.4mg_Rep3	K-ε-GG	3	20.57	19.38	19.06	96.6	6360000	99	1	1	1	0	K577k	TMT10	(R)	AIAEGLGSELLVGTTkNALLR	(G)	LLVGTTkNALLRG	k:Ubiquitin Residual GG from Tryp Cut on K	100	91.7	12	823.816	2584.54	-115.112	3.4	99012.7	HUMAN	Q32P44-2	Q32P44-2|B7WPE2|Q32P44|G3V1D0|G3V195	Isoform 2 of Echinoderm microtubule-associated protein-like 3
0.2mg_Rep2	Non-K-ε-GG	3	20.56	15.82	16.13	99.2	6350000	-1	1	0	0	0		TMT10	(K)	CANLFEALVGTLK	(A)		C:Carbamidomethylation,K:TMT10,	96.2	100.07	0	632.034	1894.09	0.0017	0.9	9113.4	HUMAN	Q9P1F3	Q9P1F3	Costars family protein ABRACL
0.8mg_Rep3	Non-K-ε-GG	3	20.56	16.91	17.48	89.4	70000000	-1	1	0	0	0		TMT10	(R)	SLHDALCVLAQTVK	(D)		C:Carbamidomethylation,K:TMT10,	100	94.62	17	671.726	2013.16	0.0079	3.9	57829.5	HUMAN	P78371	P78371|F5GWF6|P78371-2|F8VQ14	T-complex protein 1 subunit beta
0.8mg_Rep1	Non-K-ε-GG	4	20.55	18.09	17.47	94.7	8080000	-1	1	0	0	0		TMT10	(K)	IASWADLVNAHVVPGSGVVK	(G)		K:TMT10,	96.8	92.4	15	620.113	2477.43	0.0021	0.9	52677.1	HUMAN	P11172	P11172|P11172-3|P11172-2	Uridine 5'-monophosphate synthase
0.8mg_Rep1	Non-K-ε-GG	3	20.55	19.98	21.08	91.1	86000000	-1	0	0	0	0		TMT10	(K)	LTTPTYGDLNHLVSATMSGVTTCLR	(F)		C:Carbamidomethylation,	100	97.77	2	979.842	2937.5	0.0108	3.7	50305.5	HUMAN	Q13885	Q13885|Q9BVA1|P68371|P04350|P07437|Q5JP53|Q5ST81	Tubulin beta-2A chain
0.4mg_Rep3	Non-K-ε-GG	3	20.55	20.55	17.52	98.9	34300000	-1	0	0	0	0		TMT10	(K)	SVTLGYLFSQGHLTR	(A)			97.7	81.75	19	636.69	1908.05	0.0012	0.6	142148	HUMAN	P55265-4	P55265-4|P55265|P55265-2|P55265-3|P55265-5	Isoform 4 of Double-stranded RNA-specific adenosine deaminase
0.8mg_Rep1	Non-K-ε-GG	3	20.54	21.31	19.05	99	5950000	-1	1	0	0	0		TMT10	(K)	GVTIASGGVLPNIHPELLAK	(K)		K:TMT10,	100	86.58	4	815.493	2444.46	-0.0004	-0.2	39787.5	HUMAN	O75367	O75367|O75367-3|O75367-2|D6RCF2	Core histone macro-H2A.1
0.8mg_Rep3	K-ε-GG	3	20.54	18.73	18.41	95.8	3830000	7.907	2	1	1	0	K394k	TMT10	(R)	LQDLSSCITQGkDAAVSK	(K)	SCITQGkDAAVSK	C:Carbamidomethylation,K:TMT10,k:Ubiquitin Residual GG from Tryp Cut on K	100	70.07	4	831.784	2608.46	-115.122	-0.9	99203.4	HUMAN	P29590	P29590|P29590-11|P29590-8|P29590-3|P29590-13|P29590-9|P29590-5|P29590-2|P29590-12|H3BT57|P29590-4|P29590-10|P29590-14	Protein PML
0.4mg_Rep3	K-ε-GG	4	20.54	17.3	15.75	92.8	106000000	9.6	2	1	1	0	K39k	TMT10	(R)	QVDGDNSHVEMkLAVDEEENADNNTK	(A)	NSHVEMkLAVDEE	K:TMT10,k:Ubiquitin Residual GG from Tryp Cut on K	100	56.42	16	869.169	3588.77	-115.115	1.5	85326.2	HUMAN	P02786	P02786|F8WBE5	Transferrin receptor protein 1
0.4mg_Rep2	Non-K-ε-GG	4	20.53	21.24	20.38	92.4	4160000	-1	2	0	0	0		TMT10	(R)	AITVFSPDGHLFQVEYAQEAVKK	(G)		K:TMT10,	100	86.57	8	816.964	3264.82	0.0106	3.2	28700.4	HUMAN	Q8TAA3	Q8TAA3|Q8TAA3-5|O14818|Q8TAA3-2|O14818-4|F5GY34	Proteasome subunit alpha type-7-like
0.4mg_Rep3	Non-K-ε-GG	4	20.53	16.81	18.06	91.8	100000000	-1	0	0	0	0		TMT10	(K)	GAVEALAAALAHISGATSVDQR	(S)			99.9	99.12	2	585.075	2337.27	0.0049	2.1	87856.3	HUMAN	Q9NR30	Q9NR30|Q9NR30-2	Nucleolar RNA helicase 2
0.8mg_Rep1	Non-K-ε-GG	4	20.52	16.81	19.33	91.7	98000000	-1	0	0	0	0		TMT10	(K)	GAVEALAAALAHISGATSVDQR	(S)			99.8	98.78	4	585.076	2337.27	0.0081	3.5	87856.3	HUMAN	Q9NR30	Q9NR30|Q9NR30-2	Nucleolar RNA helicase 2
0.8mg_Rep2	K-ε-GG	4	20.52	18.04	17.16	92.8	82800000	10.92	2	1	1	0	K39k	TMT10	(R)	QVDGDNSHVEMkLAVDEEENADNNTK	(A)	NSHVEMkLAVDEE	K:TMT10,k:Ubiquitin Residual GG from Tryp Cut on K	100	55.12	17	869.17	3588.77	-115.111	2.5	85326.2	HUMAN	P02786	P02786|F8WBE5	Transferrin receptor protein 1
0.2mg_Rep2	K-ε-GG	4	20.52	17.31	15.78	92.7	67900000	9.606	2	1	1	0	K39k	TMT10	(R)	QVDGDNSHVEMkLAVDEEENADNNTK	(A)	NSHVEMkLAVDEE	K:TMT10,k:Ubiquitin Residual GG from Tryp Cut on K	100	56.2	14	869.169	3588.77	-115.113	2	85326.2	HUMAN	P02786	P02786|F8WBE5	Transferrin receptor protein 1
0.8mg_Rep1	Non-K-ε-GG	3	20.51	19.04	21.25	94.9	3590000	-1	1	0	0	0		TMT10	(R)	VEANSTLLNVHIVFEGEK	(E)		K:TMT10,	93.7	85.18	15	819.798	2457.38	0.0054	2.2	38287.9	HUMAN	Q9UHD1	Q9UHD1|Q9UHD1-2|E9PHZ2	Cysteine and histidine-rich domain-containing protein 1
0.4mg_Rep1	Non-K-ε-GG	3	20.51	19.08	18.31	98.7	15600000	-1	0	0	0	0		TMT10	(R)	LNIISNLDCVNEVIGIR	(Q)		C:Carbamidomethylation,	99.6	98.52	4	724.409	2171.21	0.006	2.7	74211	HUMAN	P30154-2	P30154-2|P30154-3|P30154|P30153|P30154-4|P30154-5|B3KQV6	Isoform 2 of Serine/threonine-protein phosphatase 2A 65 kDa regulatory subunit A beta isoform
0.4mg_Rep3	K-ε-GG	3	20.51	20.1	18.4	98.8	2150000	3.236	2	1	1	0	K196k	TMT10	(K)	AGFSGGMVVDYPNSAkAK	(K)	DYPNSAkAKKFYL	K:TMT10,k:Ubiquitin Residual GG from Tryp Cut on K	100	62.77	2	791.092	2486.37	-115.106	6	34187.3	HUMAN	O43709-3	O43709-3|O43709	Isoform 3 of Probable 18S rRNA (guanine-N(7))-methyltransferase
0.4mg_Rep1	K-ε-GG	5	20.5	19.32	15.57	95.2	24600000	8.174	2	1	1	0	K336k	TMT10	(K)	EVDEQMLNVQNkNSSYFVEWIPNNVK	(T)	MLNVQNkNSSYFV	K:TMT10,k:Ubiquitin Residual GG from Tryp Cut on K	100	88.87	9	740.181	3811.99	-115.117	0.8	50305.5	HUMAN	Q13885	Q13885|Q9BVA1|P68371|P07437|Q5JP53|Q5ST81	Tubulin beta-2A chain
0.2mg_Rep1	K-ε-GG	3	20.5	20.5	20.5	98	7890000	99	1	1	1	0	K391k	TMT10	(K)	DVVIQDDDVECTMVEkR	(V)	ECTMVEkRVLALP	C:Carbamidomethylation,k:Ubiquitin Residual GG from Tryp Cut on K	100	59.7	14	798.721	2509.27	-115.119	0.4	78208.9	HUMAN	P05771-2	P05771-2|P17252|P05771	Isoform Beta-II of Protein kinase C beta type
0.4mg_Rep1	Non-K-ε-GG	4	20.49	18.91	18.71	98.5	14600000	-1	1	0	0	0		TMT10	(K)	NGTQVHGTITGVDVSMNTHLK	(A)		K:TMT10,	98.1	58.37	12	667.614	2667.43	0.0054	2	13281.3	HUMAN	P62314	P62314	Small nuclear ribonucleoprotein Sm D1
0.8mg_Rep2	K-ε-GG	3	20.49	21.7	16.29	90.2	5030000	99	1	1	1	0	K370k	TMT10	(K)	GGSYTQAASSDSAQGSDVSLTACkV	(-)	VSLTACkV-----	C:Carbamidomethylation,k:Ubiquitin Residual GG from Tryp Cut on K	100	54.3	10	930.774	2905.43	-115.116	1.4	41748.9	HUMAN	P13746-2	P13746-2|Q5SRN5|P30443|P13746|P16188|P04439|P30455	Isoform 2 of HLA class I histocompatibility antigen, A-11 alpha chain
0.4mg_Rep2	Non-K-ε-GG	3	20.49	14.09	16.65	96.3	15800000	-1	1	0	0	0		TMT10	(K)	AIGPHDVLATLLNNLK	(V)		K:TMT10,	98.5	98.87	6	716.439	2147.3	0.0059	2.7	146570	HUMAN	O75533	O75533	Splicing factor 3B subunit 1
0.2mg_Rep2	K-ε-GG	3	20.49	19.03	18.66	95.4	9980000	7.981	2	1	1	0	K394k	TMT10	(R)	LQDLSSCITQGkDAAVSK	(K)	SCITQGkDAAVSK	C:Carbamidomethylation,K:TMT10,k:Ubiquitin Residual GG from Tryp Cut on K	100	70.08	14	831.785	2608.46	-115.118	0.8	99203.4	HUMAN	P29590	P29590|P29590-11|P29590-8|P29590-3|P29590-13|P29590-9|P29590-5|P29590-2|P29590-12|H3BT57|P29590-4|P29590-10|P29590-14	Protein PML
0.2mg_Rep2	K-ε-GG	4	20.49	15.97	17.95	97.6	155000000	5	2	1	1	0	K263k	TMT10	(R)	EEEEAFASSQSSQGAQSLTFSkFEEK	(K)	QSLTFSkFEEKKT	K:TMT10,k:Ubiquitin Residual GG from Tryp Cut on K	100	72.23	9	864.174	3568.79	-115.114	1.6	80625	HUMAN	Q9UJ41	Q9UJ41|Q9UJ41-3|E7ERJ8|Q9UJ41-4|E9PFK9|Q9UJ41-2|V9GYI8	Rab5 GDP/GTP exchange factor
0.4mg_Rep3	Non-K-ε-GG	3	20.49	20.93	5.99	91	20400000	-1	0	0	0	0		TMT10	(K)	NVVHQLSVTLEDLYNGATR	(K)			99.1	98.3	5	786.761	2358.26	0.0076	3.2	45609.1	HUMAN	P31689	P31689|P31689-2	DnaJ homolog subfamily A member 1
0.8mg_Rep1	K-ε-GG	3	20.48	21.02	21.02	88.9	6000000	5.119	2	1	1	0	K26k	TMT10	(R)	ADQQYECVAEIGEGAYGkVFK	(A)	GEGAYGkVFKARD	C:Carbamidomethylation,K:TMT10,k:Ubiquitin Residual GG from Tryp Cut on K	100	81.22	12	978.831	3049.59	-115.112	2.8	37280	HUMAN	Q00534	Q00534	Cyclin-dependent kinase 6
0.2mg_Rep1	K-ε-GG	5	20.48	19.46	15.69	95.1	55600000	8.26	2	1	1	0	K336k	TMT10	(K)	EVDEQMLNVQNkNSSYFVEWIPNNVK	(T)	MLNVQNkNSSYFV	K:TMT10,k:Ubiquitin Residual GG from Tryp Cut on K	99.3	89.07	19	740.179	3811.99	-115.125	-1.3	50305.5	HUMAN	Q13885	Q13885|Q9BVA1|P68371|P07437|Q5JP53|Q5ST81	Tubulin beta-2A chain
0.4mg_Rep2	K-ε-GG	4	20.48	17.58	16.41	92.4	90400000	10.853	2	1	1	0	K39k	TMT10	(R)	QVDGDNSHVEMkLAVDEEENADNNTK	(A)	NSHVEMkLAVDEE	K:TMT10,k:Ubiquitin Residual GG from Tryp Cut on K	100	55.48	24	869.169	3588.77	-115.114	1.8	85326.2	HUMAN	P02786	P02786|F8WBE5	Transferrin receptor protein 1
0.2mg_Rep1	K-ε-GG	3	20.47	15.9	13.94	93.6	1110000	6.461	2	1	1	0	K380k	TMT10	(R)	VQQVELICEYNDLkTELK	(D)	CEYNDLkTELKDY	C:Carbamidomethylation,K:TMT10,k:Ubiquitin Residual GG from Tryp Cut on K	100	86.68	0	932.172	2909.63	-115.125	-1.8	49367.3	HUMAN	Q8N806	Q8N806|E9PCJ7	Putative E3 ubiquitin-protein ligase UBR7
0.4mg_Rep2	K-ε-GG	5	20.47	19.56	16.19	95.4	24000000	8.445	2	1	1	0	K336k	TMT10	(K)	EVDEQMLNVQNkNSSYFVEWIPNNVK	(T)	MLNVQNkNSSYFV	K:TMT10,k:Ubiquitin Residual GG from Tryp Cut on K	97.5	89.78	9	740.181	3811.99	-115.12	0	50305.5	HUMAN	Q13885	Q13885|Q9BVA1|P68371|P07437|Q5JP53|Q5ST81	Tubulin beta-2A chain
0.4mg_Rep2	Non-K-ε-GG	4	20.47	16.62	17.39	90.7	63000000	-1	0	0	0	0		TMT10	(K)	GAVEALAAALAHISGATSVDQR	(S)			99.7	98.98	0	585.074	2337.27	0.0024	1	87856.3	HUMAN	Q9NR30	Q9NR30|Q9NR30-2	Nucleolar RNA helicase 2
0.8mg_Rep3	K-ε-GG	4	20.47	16.65	16.36	91.9	62800000	9.608	2	1	1	0	K39k	TMT10	(R)	QVDGDNSHVEMkLAVDEEENADNNTK	(A)	NSHVEMkLAVDEE	K:TMT10,k:Ubiquitin Residual GG from Tryp Cut on K	100	56.55	17	869.169	3588.77	-115.116	1.2	85326.2	HUMAN	P02786	P02786|F8WBE5	Transferrin receptor protein 1
0.4mg_Rep3	K-ε-GG	3	20.47	17.9	17.46	97.6	10600000	99	1	1	1	0	K346k	TMT10	(K)	QSPVFLMGANTQDTkNSR	(H)	ANTQDTkNSRHQF	k:Ubiquitin Residual GG from Tryp Cut on K	100	59.58	9	779.734	2452.3	-115.115	2	42919.8	HUMAN	P15812-2	P15812-2|P15812-4|P15812-6|P15812-7|P15812-9|P15812-12	Isoform 2 of T-cell surface glycoprotein CD1e, membrane-associated
0.4mg_Rep3	K-ε-GG	4	20.47	16.9	13.05	97	605000000	99	1	1	1	0	K63k	TMT10	(R)	TLSDYNIQkESTLHLVLR	(L)	SDYNIQkESTLHL	k:Ubiquitin Residual GG from Tryp Cut on K	100	71.87	11	619.098	2588.48	-115.112	3.4	77037.2	HUMAN	P0CG48	P0CG48|F5H041|Q96C32|P0CG47|P62979|B4DV12|P62987	Polyubiquitin-C
0.4mg_Rep3	Non-K-ε-GG	5	20.47	15.95	16.25	98.1	2370000	-1	1	0	0	0		TMT10	(K)	EATAHFQITLNEIQAQLEQHDIHNAK	(L)		K:TMT10,	90.7	85.37	2	692.37	3457.82	-0.0032	-0.9	61098.1	HUMAN	Q9NUQ3	Q9NUQ3|Q9NUQ3-2	Gamma-taxilin
0.4mg_Rep3	Non-K-ε-GG	3	20.47	17.99	20.98	94.3	2940000	-1	1	0	0	0		TMT10	(K)	GALQYLVPILTQTLTK	(Q)		K:TMT10,	100	100.67	2	739.793	2217.36	0.0025	1.1	98480.7	HUMAN	Q14974	Q14974|Q14974-2	Importin subunit beta-1
0.8mg_Rep1	K-ε-GG	4	20.46	16.76	16.11	97.5	7670000	4.979	3	1	1	0	K62k	TMT10	(K)	EKEEFAVPENSSVQQFkEEISK	(R)	SSVQQFkEEISKR	K:TMT10,k:Ubiquitin Residual GG from Tryp Cut on K	100	73.65	0	846.703	3498.91	-115.122	-0.6	62517.9	HUMAN	Q9UMX0	Q9UMX0|Q9UMX0-2	Ubiquilin-1
0.4mg_Rep1	Non-K-ε-GG	4	20.46	14.74	17.43	82.5	3410000	99	0	0	0	0	M153m	TMT10	(R)	TTGIVmDSGDGVTHTVPIYEGYALPHAILR	(L)		m:Oxidized methionine	89.4	80.07	5	857.951	3412.78	16.0029	2.3	42078.3	HUMAN	P60709	P60709|P63261	Actin, cytoplasmic 1
0.2mg_Rep1	Non-K-ε-GG	4	20.46	20.46	22.34	96.5	25400000	-1	1	0	0	0		TMT10	(R)	EPLPPIQQHIWNMLNPPAEVTTK	(S)		K:TMT10,	88	96.12	44	778.683	3111.71	0.0028	0.9	83273.6	HUMAN	P13010	P13010	X-ray repair cross-complementing protein 5
0.4mg_Rep2	K-ε-GG	2	20.46	18.94	16.75	98.4	2810000	99	1	1	1	0	K58k	TMT10	(R)	ISVYYNEATGGkYVPR	(A)	NEATGGkYVPRAI	k:Ubiquitin Residual GG from Tryp Cut on K	100	64.63	2	1080.57	2275.25	-115.119	0.4	50126.4	HUMAN	P07437	P07437|Q5JP53	Tubulin beta chain
0.4mg_Rep2	K-ε-GG	3	20.46	17.57	17.67	97.6	11500000	99	1	1	1	0	K218k	TMT10	(K)	ENMYAVQTLkDFQYVDR	(D)	YAVQTLkDFQYVD	k:Ubiquitin Residual GG from Tryp Cut on K	97.9	78.85	14	821.745	2578.34	-115.118	0.9	69266.5	HUMAN	Q9Y6I3-1	Q9Y6I3-1|Q9Y6I3|Q9Y6I3-3	Isoform 2 of Epsin-1
0.2mg_Rep3	Non-K-ε-GG	3	20.46	17.27	16.35	95.7	6940000	-1	0	0	0	0		TMT10	(R)	ATENDIYNFFSPLNPVR	(V)			99.5	98.17	2	742.719	2226.14	0.0044	2	51514.2	HUMAN	G8JLB6	G8JLB6|P31943|E9PCY7|P52597	Heterogeneous nuclear ribonucleoprotein H
0.4mg_Rep1	Non-K-ε-GG	4	20.45	20.45	19.65	90.8	7140000	-1	0	0	0	0		TMT10	(K)	VVVHPLVLLSVVDHFNR	(I)			94.9	96.73	12	543.828	2172.29	0.0039	1.8	37081.8	HUMAN	P51665	P51665|H3BTM8|H3BNT7|H3BQV2	26S proteasome non-ATPase regulatory subunit 7
0.2mg_Rep1	K-ε-GG	4	20.45	16.44	12.64	96.6	898000000	99	1	1	1	0	K63k	TMT10	(R)	TLSDYNIQkESTLHLVLR	(L)	SDYNIQkESTLHL	k:Ubiquitin Residual GG from Tryp Cut on K	91.6	70.65	16	619.096	2588.48	-115.117	1.1	77037.2	HUMAN	P0CG48	P0CG48|F5H041|Q96C32|P0CG47|P62979|B4DV12|P62987	Polyubiquitin-C
0.8mg_Rep2	K-ε-GG	3	20.45	15.01	17.73	97.3	43400000	99	1	1	1	0	K172k	TMT10	(K)	TENLVDSSVTFkTTSR	(N)	DSSVTFkTTSRNL	k:Ubiquitin Residual GG from Tryp Cut on K	98.6	56.68	14	710.043	2243.23	-115.115	2.5	25276.9	HUMAN	P51809	P51809|P51809-3	Vesicle-associated membrane protein 7
0.2mg_Rep2	K-ε-GG	4	20.45	20.45	21.97	85.1	617000000	99	1	1	1	0	K130k	TMT10	(K)	TIGGGDDSFNTFFSETGAGkHVPR	(A)	SETGAGkHVPRAV	k:Ubiquitin Residual GG from Tryp Cut on K	98	72.23	15	710.852	2955.5	-115.114	2.1	58642	HUMAN	F5H5D3	F5H5D3|Q71U36|P68363|Q6PEY2|Q13748|Q9BQE3|Q13748-2|Q71U36-2|P68363-2|F8W0F6|F8VS66	Tubulin alpha-1C chain
0.4mg_Rep3	K-ε-GG	3	20.45	18.73	15.67	96.5	1360000	99	1	1	1	0	K61k	TMT10	(K)	GGGGGGPGEGFDVAkTGDAR	(I)	EGFDVAkTGDARI	k:Ubiquitin Residual GG from Tryp Cut on K	100	42.15	2	702.347	2220.14	-115.115	2.6	40826.7	HUMAN	Q9Y295	Q9Y295	Developmentally-regulated GTP-binding protein 1
0.8mg_Rep1	Non-K-ε-GG	4	20.44	20.44	21.78	96.3	73800000	-1	1	0	0	0		TMT10	(R)	EPLPPIQQHIWNMLNPPAEVTTK	(S)		K:TMT10,	100	95.72	34	778.684	3111.71	0.0058	1.9	83273.6	HUMAN	P13010	P13010	X-ray repair cross-complementing protein 5
0.4mg_Rep1	K-ε-GG	3	20.44	15.93	17.68	95.3	3960000	11.751	2	1	1	0	K368k	TMT10	(K)	AISEAQESVTkTTNYSTVPQK	(Q)	AQESVTkTTNYST	K:TMT10,k:Ubiquitin Residual GG from Tryp Cut on K	100	56.5	7	952.18	2969.64	-115.114	2.2	83844.1	HUMAN	Q6PJT7	Q6PJT7|Q6PJT7-2|Q6PJT7-9|Q6PJT7-5|G3V256|Q6PJT7-11|Q6PJT7-3|Q6PJT7-4|Q6PJT7-10|G3V5I6	Zinc finger CCCH domain-containing protein 14
0.4mg_Rep1	Non-K-ε-GG	3	20.44	18.02	18.82	94	25200000	-1	1	0	0	0		TMT10	(K)	VTVNTNMVDLNDYLQHILK	(S)		K:TMT10,	100	98.42	0	896.834	2688.48	0.007	2.6	108281	HUMAN	P53618	P53618	Coatomer subunit beta
0.8mg_Rep2	K-ε-GG	3	20.44	20.99	20.44	94.9	8890000	99	1	1	1	0	K864k	TMT10	(R)	DGSLASNPYSGDLTkFGR	(G)	YSGDLTkFGRGDA	k:Ubiquitin Residual GG from Tryp Cut on K	100	63.65	9	743.377	2343.24	-115.117	1.1	116866	HUMAN	Q14157-5	Q14157-5|Q14157|F8W726|Q14157-3|Q14157-1|Q14157-4	Isoform 5 of Ubiquitin-associated protein 2-like
0.4mg_Rep3	Non-K-ε-GG	3	20.44	20.44	20.44	95.7	9480000	-1	0	0	0	0		TMT10	(R)	NFEATLGWLQEHACSR	(T)		C:Carbamidomethylation,	93.5	87.05	15	716.689	2148.05	0.0024	1.1	135662	HUMAN	Q9P2J5	Q9P2J5|B4DER1|B4DJ10	Leucine--tRNA ligase, cytoplasmic
0.8mg_Rep1	Non-K-ε-GG	3	20.43	19.22	19.07	97.5	22300000	-1	0	0	0	0		TMT10	(R)	LNIISNLDCVNEVIGIR	(Q)		C:Carbamidomethylation,	100	98.5	5	724.41	2171.21	0.0094	4.4	74211	HUMAN	P30154-2	P30154-2|P30154-3|P30154|P30153|P30154-4|P30154-5|B3KQV6	Isoform 2 of Serine/threonine-protein phosphatase 2A 65 kDa regulatory subunit A beta isoform
0.2mg_Rep1	Non-K-ε-GG	3	20.43	16.78	16.46	94.9	5090000	-1	0	0	0	0		TMT10	(R)	ATENDIYNFFSPLNPVR	(V)			100	97.68	7	742.72	2226.14	0.0046	2.1	51514.2	HUMAN	G8JLB6	G8JLB6|P31943|E9PCY7|P52597	Heterogeneous nuclear ribonucleoprotein H
0.8mg_Rep2	K-ε-GG	4	20.43	13.96	14.33	90.5	19900000	99	1	1	1	0	K83k	TMT10	(R)	EPTSSEQGGLEGSGSAAGEGkPALSEEER	(Q)	SAAGEGkPALSEE	k:Ubiquitin Residual GG from Tryp Cut on K	100	43.62	22	798.13	3304.62	-115.118	0.5	35220.7	HUMAN	Q04323-2	Q04323-2|Q04323|E9PRQ7	Isoform 2 of UBX domain-containing protein 1
0.8mg_Rep2	Non-K-ε-GG	3	20.43	19.05	18.54	96.8	150000000	-1	1	0	0	0		TMT10	(K)	THINIVVIGHVDSGK	(S)		K:TMT10,	100	61.12	18	683.074	2047.21	0.0012	0.6	50811.6	HUMAN	Q05639	Q05639|P68104|Q5VTE0	Elongation factor 1-alpha 2
0.4mg_Rep3	K-ε-GG	3	20.43	20.43	25.41	92.1	5370000	99	1	1	1	0	K190k	TMT10	(K)	MNDSNSAGAGGPVkITENR	(S)	GAGGPVkITENRS	k:Ubiquitin Residual GG from Tryp Cut on K	100	41.97	19	754.379	2376.23	-115.111	3.9	23754.8	HUMAN	Q92930	Q92930	Ras-related protein Rab-8B
0.4mg_Rep3	Non-K-ε-GG	4	20.43	17.96	17.6	97	18100000	-1	1	0	0	0		TMT10	(R)	LTLYDIAHTPGVAADLSHIETK	(A)		K:TMT10,	96.7	89.82	17	706.648	2823.57	0.0038	1.4	35959.1	HUMAN	P40926	P40926|P40926-2	Malate dehydrogenase, mitochondrial
0.8mg_Rep1	K-ε-GG	3	20.42	17.93	17.73	96.7	3940000	99	1	1	1	0	K91k	TMT10	(K)	INEELESQYQQSMDSkLSGR	(Y)	QQSMDSkLSGRYR	k:Ubiquitin Residual GG from Tryp Cut on K	100	67.6	5	895.773	2800.42	-115.114	2.2	20389.2	HUMAN	O00193	O00193	Small acidic protein
0.4mg_Rep1	Non-K-ε-GG	4	20.42	18.49	18.84	97.4	12200000	-1	1	0	0	0		TMT10	(K)	TTSCQHLVQYLATIAGISGNK	(V)		C:Carbamidomethylation,K:TMT10,	97	97.08	7	680.877	2720.48	0.0064	2.4	234309	HUMAN	Q92614	Q92614|Q92614-4|Q92614-3|Q92614-2|Q92614-5	Unconventional myosin-XVIIIa
0.4mg_Rep2	Non-K-ε-GG	4	20.42	18.39	18.72	97.4	15300000	-1	1	0	0	0		TMT10	(K)	TTSCQHLVQYLATIAGISGNK	(V)		C:Carbamidomethylation,K:TMT10,	94.8	97.42	5	680.877	2720.48	0.0064	2.3	234309	HUMAN	Q92614	Q92614|Q92614-4|Q92614-3|Q92614-2|Q92614-5	Unconventional myosin-XVIIIa
0.2mg_Rep2	Non-K-ε-GG	4	20.42	17.47	17.09	96.4	14900000	-1	1	0	0	0		TMT10	(R)	LTLYDIAHTPGVAADLSHIETK	(A)		K:TMT10,	100	90.12	18	706.648	2823.57	0.0043	1.5	35959.1	HUMAN	P40926	P40926|P40926-2	Malate dehydrogenase, mitochondrial
0.8mg_Rep3	Non-K-ε-GG	3	20.42	20.98	21.59	94.2	14400000	-1	0	0	0	0		TMT10	(K)	DLVSSLTSGLLTIGDR	(F)			97.3	99.15	2	626.024	1876.06	0	0	121750	HUMAN	P53396	P53396|P53396-2|B4E3P0	ATP-citrate synthase
0.4mg_Rep3	Non-K-ε-GG	5	20.42	19.42	18.88	94.2	6860000	-1	2	0	0	0		TMT10	(R)	LLALYNQGHIKPHIDSVWPFEK	(V)		K:TMT10,	97.1	90.95	3	659.38	3292.88	-0.0104	-3.2	42147.7	HUMAN	Q99536	Q99536|Q99536-3|Q99536-2	Synaptic vesicle membrane protein VAT-1 homolog
0.8mg_Rep1	Non-K-ε-GG	4	20.41	20.41	18.46	98	261000000	-1	0	0	0	0		TMT10	(K)	FENAFLSHVVSQHQALLGTIR	(A)			98.7	86.75	15	649.859	2596.42	-0.0048	-1.8	59863.7	HUMAN	P25705	P25705|P25705-3|P25705-2	ATP synthase subunit alpha, mitochondrial
0.2mg_Rep1	Non-K-ε-GG	4	20.41	18.25	18.58	97.1	19300000	-1	1	0	0	0		TMT10	(K)	TTSCQHLVQYLATIAGISGNK	(V)		C:Carbamidomethylation,K:TMT10,	98.7	97.15	7	680.878	2720.48	0.0076	2.8	234309	HUMAN	Q92614	Q92614|Q92614-4|Q92614-3|Q92614-2|Q92614-5	Unconventional myosin-XVIIIa
0.2mg_Rep2	K-ε-GG	4	20.41	15.26	15.84	90.3	12200000	99	1	1	1	0	M302m K304k	TMT10	(K)	AYHEQLSVAEITNACFEPANQmVkCDPR	(H)	PANQMVkCDPRHG	C:Carbamidomethylation,m:Oxidized methionine,k:Ubiquitin Residual GG from Tryp Cut on K	100	67.33	20	910.184	3736.83	-99.1144	2.9	50819.4	HUMAN	Q71U36	Q71U36|P68363|Q6PEY2|Q13748|P68366|P68366-2|Q13748-2|Q71U36-2|P68363-2	Tubulin alpha-1A chain
0.2mg_Rep2	Non-K-ε-GG	4	20.41	20.41	21.95	96.1	21200000	-1	1	0	0	0		TMT10	(R)	EPLPPIQQHIWNMLNPPAEVTTK	(S)		K:TMT10,	92.5	97.38	15	778.683	3111.71	0.0026	0.8	83273.6	HUMAN	P13010	P13010	X-ray repair cross-complementing protein 5
0.8mg_Rep3	Non-K-ε-GG	4	20.41	18.68	19.04	97.3	3270000	-1	1	0	0	0		TMT10	(K)	TTSCQHLVQYLATIAGISGNK	(V)		C:Carbamidomethylation,K:TMT10,	94.4	97.55	2	680.877	2720.48	0.0054	2	234309	HUMAN	Q92614	Q92614|Q92614-4|Q92614-3|Q92614-2|Q92614-5	Unconventional myosin-XVIIIa
0.4mg_Rep3	K-ε-GG	4	20.41	17.98	17.3	95.7	98900000	9.559	2	1	1	0	K186k	TMT10	(R)	SVEEIAPDPSEAkRPEPPSTSTLK	(Q)	PDPSEAkRPEPPS	K:TMT10,k:Ubiquitin Residual GG from Tryp Cut on K	98.2	57.48	19	785.175	3252.79	-115.114	1.8	57077.5	HUMAN	Q9NS91	Q9NS91|F8WE49	E3 ubiquitin-protein ligase RAD18
0.4mg_Rep3	Non-K-ε-GG	4	20.41	20.41	22.28	96	49000000	-1	1	0	0	0		TMT10	(R)	EPLPPIQQHIWNMLNPPAEVTTK	(S)		K:TMT10,	95.7	97.3	14	778.685	3111.71	0.0109	3.5	83273.6	HUMAN	P13010	P13010	X-ray repair cross-complementing protein 5
0.8mg_Rep1	K-ε-GG	3	20.4	17.62	17.78	96.7	4150000	20.4	2	1	1	0	K16k	TMT10	(R)	QEkMATVWDEAEQDGIGEEVLK	(M)	PVTRQEkMATVWD	K:TMT10,k:Ubiquitin Residual GG from Tryp Cut on K	100	81.92	7	1026.52	3192.67	-115.117	1.1	49488	HUMAN	P17980	P17980|E9PM69	26S protease regulatory subunit 6A
0.2mg_Rep1	K-ε-GG	4	20.4	15.52	14.33	94.8	7310000	1.095	2	1	0	1	K441k	TMT10	(K)	TVNDIVSALLNAEDEkREEEK	(E)	LNAEDEkREEEKE	K:TMT10,k:Ubiquitin Residual GG from Tryp Cut on K	100	92.35	20	744.398	3089.69	-115.125	-1.6	71153.6	HUMAN	Q13490	Q13490|E9PMH5|Q13490-2	Baculoviral IAP repeat-containing protein 2
0.4mg_Rep2	K-ε-GG	3	20.39	19.45	18.58	94.8	5180000	8.283	2	1	1	0	K394k	TMT10	(R)	LQDLSSCITQGkDAAVSK	(K)	SCITQGkDAAVSK	C:Carbamidomethylation,K:TMT10,k:Ubiquitin Residual GG from Tryp Cut on K	100	69.07	2	831.786	2608.46	-115.116	1.6	99203.4	HUMAN	P29590	P29590|P29590-11|P29590-8|P29590-3|P29590-13|P29590-9|P29590-5|P29590-2|P29590-12|H3BT57|P29590-4|P29590-10|P29590-14	Protein PML
0.4mg_Rep2	K-ε-GG	2	20.39	20.39	20.39	85.7	8740000	99	1	1	1	0	K16k	Acetyl	(M)	ASSVGNVADSTEPTkR	(M)	DSTEPTkRMLSFQ	k:Ubiquitin Residual GG from Tryp Cut on K	100	36.72	4	887.932	1660.81	114.043	0.1	118178	HUMAN	O15294	O15294	UDP-N-acetylglucosamine--peptide N-acetylglucosaminyltransferase 110 kDa subunit
0.2mg_Rep2	K-ε-GG	3	20.38	20.37	21.49	97.9	3280000	2	2	1	1	0	K101k	TMT10	(K)	NYGSYSTQASAAAATAELLkK	(Q)	ATAELLkKQEELN	K:TMT10,k:Ubiquitin Residual GG from Tryp Cut on K	100	75.62	0	906.49	2832.57	-115.117	1.3	38685.6	HUMAN	O14828	O14828|O14828-2	Secretory carrier-associated membrane protein 3
0.8mg_Rep3	Non-K-ε-GG	3	20.38	19.05	19.21	96.6	2530000	-1	1	0	0	0		TMT10	(K)	TTSCQHLVQYLATIAGISGNK	(V)		C:Carbamidomethylation,K:TMT10,	92.5	97.55	2	907.5	2720.48	0.0065	2.4	234309	HUMAN	Q92614	Q92614|Q92614-4|Q92614-3|Q92614-2|Q92614-5	Unconventional myosin-XVIIIa
0.4mg_Rep3	Non-K-ε-GG	4	20.38	15.43	17.02	95.9	6800000	-1	1	0	0	0		TMT10	(K)	FATLAELVQYYMEHHGQLK	(E)		K:TMT10,	96.1	99.28	0	684.872	2736.46	0.0064	2.3	69005.6	HUMAN	Q06124	Q06124|Q06124-2|Q06124-3	Tyrosine-protein phosphatase non-receptor type 11
0.2mg_Rep1	Non-K-ε-GG	3	20.37	19.77	20.12	95.9	78700000	-1	1	0	0	0		TMT10	(K)	LQAVEVVITHLAPGTK	(H)		K:TMT10,	95.5	97.92	2	712.106	2134.3	0.005	2.3	16120	HUMAN	Q9Y2V2	Q9Y2V2	Calcium-regulated heat stable protein 1
0.8mg_Rep3	Non-K-ε-GG	3	20.37	15.56	18.12	96.1	2540000	-1	1	0	0	0		TMT10	(R)	ENNAVYAFLGLTAPPGSK	(E)		K:TMT10,	98.5	97.63	3	769.765	2307.28	0.0067	2.9	12774	HUMAN	O75368	O75368	SH3 domain-binding glutamic acid-rich-like protein
0.2mg_Rep3	K-ε-GG	3	20.37	14.98	18.24	95.8	23300000	99	1	1	1	0	K172k	TMT10	(K)	TENLVDSSVTFkTTSR	(N)	DSSVTFkTTSRNL	k:Ubiquitin Residual GG from Tryp Cut on K	100	58.25	12	710.043	2243.23	-115.113	3.1	25276.9	HUMAN	P51809	P51809|P51809-3	Vesicle-associated membrane protein 7
0.2mg_Rep1	K-ε-GG	3	20.36	19.8	17.55	97.1	23200000	11.515	2	1	1	0	K21k	TMT10	(K)	ELDQWIEQLNECkQLSESQVK	(S)	EQLNECkQLSESQ	C:Carbamidomethylation,K:TMT10,k:Ubiquitin Residual GG from Tryp Cut on K	100	88.7	12	1059.55	3291.75	-115.118	0.8	36164.1	HUMAN	P67775	P67775|P67775-2	Serine/threonine-protein phosphatase 2A catalytic subunit alpha isoform
0.8mg_Rep2	Non-K-ε-GG	3	20.36	23.31	20.36	97.3	1770000	-1	1	0	0	0		TMT10	(K)	DATNVGDEGGFAPNILENK	(E)		K:TMT10,	100	76.85	2	807.089	2419.25	0.0019	0.8	47510.4	HUMAN	P06733	P06733|P06733-2	Alpha-enolase
0.8mg_Rep2	Non-K-ε-GG	3	20.36	19.79	20.19	95.9	64600000	-1	1	0	0	0		TMT10	(K)	LQAVEVVITHLAPGTK	(H)		K:TMT10,	94.8	97.98	2	712.105	2134.3	0.0011	0.5	16120	HUMAN	Q9Y2V2	Q9Y2V2	Calcium-regulated heat stable protein 1
0.8mg_Rep2	Non-K-ε-GG	3	20.36	19.74	16.29	84.4	35300000	-1	0	0	0	0		TMT10	(R)	GLVSTLQSATEQMAATVAGSVR	(A)			100	99.53	5	802.767	2406.29	0.0014	0.6	153085	HUMAN	Q6P2E9	Q6P2E9|Q6P2E9-2	Enhancer of mRNA-decapping protein 4
0.4mg_Rep2	K-ε-GG	3	20.36	21.09	21.27	95.9	21800000	2.714	2	1	1	0	K936k	TMT10	(K)	SSEDATDDISSGNIPVLQkDK	(D)	NIPVLQkDKDNTN	K:TMT10,k:Ubiquitin Residual GG from Tryp Cut on K	100	62.82	22	931.154	2906.56	-115.11	3.5	112530	HUMAN	Q86YT6	Q86YT6	E3 ubiquitin-protein ligase MIB1
0.8mg_Rep1	K-ε-GG	3	20.35	20.02	21.1	100	211000000	9.981	2	1	1	0	K583k	TMT10	(K)	CNEIINWLDkNQTAEK	(E)	IINWLDkNQTAEK	C:Carbamidomethylation,K:TMT10,k:Ubiquitin Residual GG from Tryp Cut on K	100	76.65	17	850.114	2663.44	-115.115	1.8	71125	HUMAN	P11142	P11142|E9PKE3|E9PNE6|A8K7Q2	Heat shock cognate 71 kDa protein
0.4mg_Rep1	Non-K-ε-GG	3	20.35	19.56	18.5	95.5	252000000	-1	1	0	0	0		TMT10	(K)	THINIVVIGHVDSGK	(S)		K:TMT10,	96	60.85	18	683.075	2047.21	0.0048	2.3	50811.6	HUMAN	Q05639	Q05639|P68104|Q5VTE0	Elongation factor 1-alpha 2
0.4mg_Rep1	K-ε-GG	3	20.35	17.45	16.81	100	4520000	99	1	1	1	0	K221k	TMT10	(R)	EYNLNFSGSSTIQEVkR	(N)	STIQEVkRNVYDL	k:Ubiquitin Residual GG from Tryp Cut on K	100	61.92	10	772.401	2430.3	-115.115	2.4	74409.3	HUMAN	Q9UNN5	Q9UNN5|B3KT28	FAS-associated factor 1
0.4mg_Rep1	K-ε-GG	2	20.35	20.35	16.63	100	16000000	2.75	2	1	1	0	K406k	TMT10	(K)	DVNAAIATIkTK	(R)	AAIATIkTKRTIQ	K:TMT10,k:Ubiquitin Residual GG from Tryp Cut on K	100	64.37	3	909.049	1932.21	-115.119	0.7	58642	HUMAN	F5H5D3	F5H5D3|Q71U36|P68363|Q6PEY2|Q13748|Q9BQE3|Q13748-2|Q71U36-2|P68363-2	Tubulin alpha-1C chain
0.4mg_Rep1	Non-K-ε-GG	3	20.35	17.29	18.53	96.6	3470000	-1	1	0	0	0		TMT10	(R)	IFSLLSGEGNVTFNGHK	(A)		K:TMT10,	90.6	90.57	12	760.093	2278.26	0.0062	2.7	107181	HUMAN	Q9UNX4	Q9UNX4	WD repeat-containing protein 3
0.4mg_Rep1	Non-K-ε-GG	3	20.35	20.35	21.18	96.5	5830000	-1	0	0	0	0		TMT10	(R)	IIEVVDAIMTTAQSHQR	(T)			92	99.42	2	714.391	2141.16	0.0007	0.3	86507.4	HUMAN	Q01813	Q01813|Q01813-2	ATP-dependent 6-phosphofructokinase, platelet type
0.2mg_Rep1	K-ε-GG	4	20.35	15.71	17.6	95.5	7840000	20.345	2	1	1	0	K34k	TMT10	(K)	KVEEAEPEEFVVEkVLDR	(R)	EEFVVEkVLDRRV	K:TMT10,k:Ubiquitin Residual GG from Tryp Cut on K	100	80.18	21	680.126	2832.6	-115.115	1.9	20982.2	HUMAN	Q13185	Q13185|B8ZZ43	Chromobox protein homolog 3
0.2mg_Rep1	Non-K-ε-GG	3	20.35	21.81	21.07	100	62600000	-1	1	0	0	0		TMT10	(K)	MAVTFIGNSTAIQELFKR	(I)		K:TMT10,	99.9	97.92	2	828.808	2484.41	0.0056	2.3	50126.4	HUMAN	P07437	P07437|Q5JP53|Q5ST81	Tubulin beta chain
0.4mg_Rep3	Non-K-ε-GG	3	20.35	21.22	21.1	100	59900000	-1	1	0	0	0		TMT10	(K)	MAVTFIGNSTAIQELFKR	(I)		K:TMT10,	99.8	98.22	2	828.809	2484.41	0.0064	2.6	50126.4	HUMAN	P07437	P07437|Q5JP53|Q5ST81	Tubulin beta chain
0.2mg_Rep1	K-ε-GG	4	20.34	15.34	13.93	95.6	11700000	99	1	1	1	0	K107k	TMT10	(K)	ELAEEEPHLVEQFQkLSEAAGR	(V)	LVEQFQkLSEAAG	k:Ubiquitin Residual GG from Tryp Cut on K	100	82.23	49	714.122	2968.58	-115.113	2.4	33091.2	HUMAN	P40855	P40855|P40855-5|B7Z8B3|E9PS71	Peroxisomal biogenesis factor 19
0.8mg_Rep2	Non-K-ε-GG	4	20.34	18.61	18.61	91.7	6520000	-1	2	0	0	0		TMT10	(R)	KSDIYVCMISFAHNVAAQGK	(Y)		K:TMT10,C:Carbamidomethylation,	100	89.92	19	732.406	2926.59	0.0119	4.1	51118.8	HUMAN	P50395	P50395|P50395-2	Rab GDP dissociation inhibitor beta
0.4mg_Rep2	K-ε-GG	3	20.34	15.57	17.14	95.3	35500000	99	1	1	1	0	K172k	TMT10	(K)	TENLVDSSVTFkTTSR	(N)	DSSVTFkTTSRNL	k:Ubiquitin Residual GG from Tryp Cut on K	100	57.12	14	710.042	2243.23	-115.116	2	25276.9	HUMAN	P51809	P51809|P51809-3	Vesicle-associated membrane protein 7
0.4mg_Rep2	K-ε-GG	3	20.34	20.34	15.52	86.6	1060000	99	1	1	1	0	K201k	TMT10	(K)	ESAQCVGDEFLNCkLATR	(A)	DEFLNCkLATRAK	C:Carbamidomethylation,k:Ubiquitin Residual GG from Tryp Cut on K	100	65.7	0	814.398	2556.3	-115.115	1.9	52967.8	HUMAN	Q9Y5X2	Q9Y5X2	Sorting nexin-8
0.2mg_Rep2	K-ε-GG	3	20.34	19.84	20.34	93.9	9150000	99	1	1	1	0	K864k	TMT10	(R)	DGSLASNPYSGDLTkFGR	(G)	YSGDLTkFGRGDA	k:Ubiquitin Residual GG from Tryp Cut on K	100	64.57	7	743.377	2343.24	-115.118	1	116866	HUMAN	Q14157-5	Q14157-5|Q14157|F8W726|Q14157-3|Q14157-1|Q14157-4	Isoform 5 of Ubiquitin-associated protein 2-like
0.2mg_Rep2	Non-K-ε-GG	4	20.34	18.46	17.56	92.1	13600000	99	1	0	0	0	M175m	TMT10	(K)	VIHDNFGIVEGLmTTVHAITATQK	(T)		K:TMT10,m:Oxidized methionine	100	97.2	20	768.176	3053.69	15.9972	0.7	36223.7	HUMAN	P04406	P04406|P04406-2|E7EUT5	Glyceraldehyde-3-phosphate dehydrogenase
0.8mg_Rep3	K-ε-GG	5	20.34	17.5	17.47	96.7	12700000	5.622	2	1	1	0	K263k	TMT10	(K)	LQREEEEAFASSQSSQGAQSLTFSkFEEK	(K)	QSLTFSkFEEKKT	K:TMT10,k:Ubiquitin Residual GG from Tryp Cut on K	90.7	73.13	7	770.989	3966.03	-115.115	1.2	80625	HUMAN	Q9UJ41	Q9UJ41|Q9UJ41-3|Q9UJ41-4|E9PFK9|Q9UJ41-2|V9GYI8	Rab5 GDP/GTP exchange factor
0.4mg_Rep1	Non-K-ε-GG	3	20.33	18.48	17.06	94.7	1300000	-1	0	0	0	0		TMT10	(K)	TWLPGEGAVQNHVLALLR	(W)			100	93.78	5	735.09	2203.26	0.0015	0.7	156227	HUMAN	Q6F5E8	Q6F5E8|Q6F5E8-2	Leucine-rich repeat-containing protein 16C
0.4mg_Rep1	Non-K-ε-GG	3	20.33	21.7	24.53	88.1	3840000	-1	0	0	0	0		TMT10	(K)	FDVNTSAVQVLIEHIGNLDR	(A)			100	99.07	2	823.783	2469.33	0.0053	2.2	193380	HUMAN	Q00610	Q00610|Q00610-2	Clathrin heavy chain 1
0.2mg_Rep1	K-ε-GG	4	20.33	19.28	20.95	88	464000000	99	1	1	1	0	K440k	TMT10	(K)	VGINYQPPTVVPGGDLAkVQR	(A)	PGGDLAkVQRAVC	k:Ubiquitin Residual GG from Tryp Cut on K	99.4	70.18	12	638.612	2666.54	-115.112	3.3	58642	HUMAN	F5H5D3	F5H5D3|Q71U36|P68363|Q6PEY2|Q13748|Q9BQE3|Q9NY65|P68366|P68366-2|Q13748-2|Q71U36-2|Q9NY65-2|P68363-2	Tubulin alpha-1C chain
0.8mg_Rep2	K-ε-GG	4	20.33	19.07	16.8	95.7	398000000	5.41	2	1	1	0	K164k	TMT10	(R)	DLSHIGDAVVISCAkDGVK	(F)	VVISCAkDGVKFS	C:Carbamidomethylation,K:TMT10,k:Ubiquitin Residual GG from Tryp Cut on K	98.3	67.93	17	639.853	2671.51	-115.116	1.5	29110.6	HUMAN	P12004	P12004	Proliferating cell nuclear antigen
0.8mg_Rep2	K-ε-GG	4	20.33	20.1	19.19	89.1	11800000	99	1	1	1	0	K54k	TMT10	(K)	EEAATGGGSTGEADGkTAAAAAEHSQR	(E)	TGEADGkTAAAAA	k:Ubiquitin Residual GG from Tryp Cut on K	94.8	32.85	7	719.092	2988.47	-115.12	0.1	61090.6	HUMAN	O43242	O43242	26S proteasome non-ATPase regulatory subunit 3
0.4mg_Rep2	K-ε-GG	3	20.33	17.73	16.81	99.3	22700000	8.06	2	1	1	0	K336k	TMT10	(K)	EVDEQMLNVQNkNSSYFVEWIPNNVK	(T)	MLNVQNkNSSYFV	K:TMT10,k:Ubiquitin Residual GG from Tryp Cut on K	100	89.78	9	1232.96	3811.99	-115.115	1.3	50305.5	HUMAN	Q13885	Q13885|Q9BVA1|P68371|P07437|Q5JP53|Q5ST81	Tubulin beta-2A chain
0.4mg_Rep3	Non-K-ε-GG	4	20.33	18.17	16.11	84.6	4180000	-1	0	0	0	0		TMT10	(K)	QHLVDFLAAVGGHFR	(M)			100	89.42	8	474.767	1896.04	0.0036	1.9	53426.2	HUMAN	Q9Y2Z4	Q9Y2Z4	Tyrosine--tRNA ligase, mitochondrial
0.4mg_Rep1	Non-K-ε-GG	6	20.32	19.05	16.72	95.9	5620000	-1	2	0	0	0		TMT10	(K)	NGQTREHALLAYTLGVKQLIVGVNK	(M)		K:TMT10,	94	90.58	12	569.178	3410.03	0.0072	2.1	50811.6	HUMAN	Q05639	Q05639|P68104|Q5VTE0	Elongation factor 1-alpha 2
0.2mg_Rep2	K-ε-GG	4	20.32	18.54	19.35	94.1	23600000	2	2	1	1	0	K565k	TMT10	(K)	DQVTAQEIFQDNHEDGPTAkK	(L)	EDGPTAkKLKTEQ	K:TMT10,k:Ubiquitin Residual GG from Tryp Cut on K	89.5	56.43	14	736.628	3058.61	-115.116	1.4	83273.6	HUMAN	P13010	P13010	X-ray repair cross-complementing protein 5
0.4mg_Rep3	K-ε-GG	4	20.32	14.87	15.26	93.2	5070000	6.731	2	1	1	0	K1240k	TMT10	(K)	AGCAVTSLLASELTkDDAMAAVPAK	(V)	LASELTkDDAMAA	C:Carbamidomethylation,K:TMT10,k:Ubiquitin Residual GG from Tryp Cut on K	98.8	92.97	7	766.411	3177.75	-115.124	-1.3	142253	HUMAN	H9KV28	H9KV28|O60610|E9PEZ3|O60610-3|E9PHQ0|O60610-2|E7ERW8	Protein diaphanous homolog 1
0.4mg_Rep1	K-ε-GG	3	20.31	18.39	17.79	93.8	50300000	99	1	1	1	0	K174k	TMT10	(R)	LGAAPEEESAYVAGEkR	(Q)	AYVAGEkRQHSSQ	k:Ubiquitin Residual GG from Tryp Cut on K	100	50.35	17	707.367	2235.2	-115.116	1.9	40815.4	HUMAN	Q9UNZ2-5	Q9UNZ2-5|Q9UNZ2|F2Z2K0|Q9UNZ2-6	Isoform 3 of NSFL1 cofactor p47
0.4mg_Rep2	K-ε-GG	4	20.31	19.28	21.11	87.9	385000000	99	1	1	1	0	K440k	TMT10	(K)	VGINYQPPTVVPGGDLAkVQR	(A)	PGGDLAkVQRAVC	k:Ubiquitin Residual GG from Tryp Cut on K	96	70.68	25	638.612	2666.54	-115.114	2.3	58642	HUMAN	F5H5D3	F5H5D3|Q71U36|P68363|Q6PEY2|Q13748|Q9BQE3|Q9NY65|P68366|P68366-2|Q13748-2|Q71U36-2|Q9NY65-2|P68363-2	Tubulin alpha-1C chain
0.8mg_Rep3	Non-K-ε-GG	3	20.31	21.69	17.78	92.8	1210000	-1	1	0	0	0		TMT10	(R)	GVGAAATAVTQALNELLQHVK	(A)		K:TMT10,	100	100.7	0	850.498	2549.48	-0.0031	-1.2	271930	HUMAN	Q9Y490	Q9Y490	Talin-1
0.8mg_Rep1	Non-K-ε-GG	4	20.3	17.87	16.41	91.5	50800000	99	1	0	0	0	M175m	TMT10	(K)	VIHDNFGIVEGLmTTVHAITATQK	(T)		K:TMT10,m:Oxidized methionine	97.3	95.93	42	768.177	3053.69	15.9996	1.5	36223.7	HUMAN	P04406	P04406|P04406-2|E7EUT5	Glyceraldehyde-3-phosphate dehydrogenase
0.8mg_Rep2	K-ε-GG	3	20.3	18.78	16.67	91.5	45100000	99	1	1	1	0	K137k	TMT10	(K)	GAEAANVTGPGGVPVQGSkYAADR	(N)	VPVQGSkYAADRN	k:Ubiquitin Residual GG from Tryp Cut on K	100	47.27	17	872.452	2730.46	-115.115	1.7	35923.5	HUMAN	P67809	P67809	Nuclease-sensitive element-binding protein 1
0.4mg_Rep1	K-ε-GG	3	20.29	18.81	19.69	99.2	184000000	8.036	2	1	1	0	K583k	TMT10	(K)	CNEIINWLDkNQTAEK	(E)	IINWLDkNQTAEK	C:Carbamidomethylation,K:TMT10,k:Ubiquitin Residual GG from Tryp Cut on K	99	76.72	17	850.114	2663.44	-115.116	1.7	71125	HUMAN	P11142	P11142|E9PKE3|E9PNE6|A8K7Q2	Heat shock cognate 71 kDa protein
0.2mg_Rep1	Non-K-ε-GG	3	20.29	19.95	16.28	93.9	2540000	99	1	0	0	0	M34m	TMT10	(K)	ITVVGVGQVGmACAISILGK	(S)		C:Carbamidomethylation,K:TMT10,m:Oxidized methionine	90.5	97.33	5	816.479	2431.42	16.0038	3.6	36923.1	HUMAN	P07195	P07195	L-lactate dehydrogenase B chain
0.8mg_Rep2	K-ε-GG	4	20.29	20.29	21.09	87.4	490000000	99	1	1	1	0	K130k	TMT10	(K)	TIGGGDDSFNTFFSETGAGkHVPR	(A)	SETGAGkHVPRAV	k:Ubiquitin Residual GG from Tryp Cut on K	96.7	70.93	17	710.852	2955.5	-115.112	2.7	58642	HUMAN	F5H5D3	F5H5D3|Q71U36|P68363|Q6PEY2|Q13748|Q9BQE3|Q13748-2|Q71U36-2|P68363-2|F8W0F6|F8VS66	Tubulin alpha-1C chain
0.2mg_Rep2	Non-K-ε-GG	3	20.29	20.29	22.8	93.3	4360000	-1	0	0	0	0		Hydrogen	(K)	TEAASDPQHPAASEGAAAAAASPPLLR	(C)			100	52.85	7	853.096	2557.26	0.0093	3.6	42147.7	HUMAN	Q99536	Q99536|Q99536-3	Synaptic vesicle membrane protein VAT-1 homolog
0.4mg_Rep1	K-ε-GG	3	20.28	17.58	17.45	94.3	6740000	99	1	1	1	0	K145k	TMT10	(K)	IEDGNDFGVAIQEkVLER	(V)	GVAIQEkVLERVN	k:Ubiquitin Residual GG from Tryp Cut on K	97.7	78.07	8	792.42	2490.36	-115.115	2.1	27572.3	HUMAN	Q9UL46	Q9UL46|H0YM70	Proteasome activator complex subunit 2
0.2mg_Rep1	K-ε-GG	3	20.28	13.04	13.87	89.6	6760000	99	1	1	1	0	K334k	TMT10	(K)	TVQTAAANAASTAASSAAQNAFkGNQI	(-)	AAQNAFkGNQI--	k:Ubiquitin Residual GG from Tryp Cut on K	100	74.58	1	969.832	3022.6	-115.115	1.7	38319.1	HUMAN	O15126	O15126	Secretory carrier-associated membrane protein 1
0.2mg_Rep1	Non-K-ε-GG	3	20.28	13.83	17.25	97.4	9370000	-1	1	0	0	0		TMT10	(K)	AIGPHDVLATLLNNLK	(V)		K:TMT10,	99.4	98.8	3	716.44	2147.3	0.0093	4.3	146570	HUMAN	O75533	O75533	Splicing factor 3B subunit 1
0.8mg_Rep2	Non-K-ε-GG	3	20.28	17.81	18.36	95.5	2700000	-1	1	0	0	0		TMT10	(K)	GHIAVSAAVFPTGTK	(G)		K:TMT10,	100	64.27	0	638.712	1914.12	0.0008	0.4	75481.5	HUMAN	Q9NQW7-3	Q9NQW7-3|Q9NQW7-4|Q9NQW7|Q9NQW7-2|Q5T6H7	Isoform 3 of Xaa-Pro aminopeptidase 1
0.4mg_Rep2	Non-K-ε-GG	3	20.28	22.12	20.97	98.6	4200000	-1	1	0	0	0		TMT10	(R)	VFVHYTGWLLDGTK	(F)		K:TMT10,	100	90.57	15	698.733	2094.18	0.0066	3.1	52088.9	HUMAN	Q02790	Q02790	Peptidyl-prolyl cis-trans isomerase FKBP4
0.4mg_Rep3	K-ε-GG	3	20.28	18.88	19	96.6	15600000	3.486	2	1	1	0	K2005k	TMT10	(K)	IEDLSQQAQLAAAEkFK	(V)	QLAAAEkFKVQGE	K:TMT10,k:Ubiquitin Residual GG from Tryp Cut on K	100	79.17	15	821.462	2577.49	-115.114	2.6	206102	HUMAN	E9PAV3	E9PAV3|E9PAV3-2|Q13765|F8VZJ2	Nascent polypeptide-associated complex subunit alpha, muscle-specific form
0.4mg_Rep3	Non-K-ε-GG	5	20.28	17.64	19.1	95	4030000	-1	2	0	0	0		TMT10	(R)	KSDIYVCMISFAHNVAAQGK	(Y)		K:TMT10,C:Carbamidomethylation,	93.4	91.25	12	586.124	2926.59	0.0036	1.2	51118.8	HUMAN	P50395	P50395|P50395-2	Rab GDP dissociation inhibitor beta
0.4mg_Rep1	K-ε-GG	3	20.27	15.76	17.7	98.1	6170000	10.205	2	1	1	0	K14k	TMT10	(K)	ETTYYDVLGVkPNATQEELK	(K)	YDVLGVkPNATQE	K:TMT10,k:Ubiquitin Residual GG from Tryp Cut on K	100	71.9	13	957.515	2985.64	-115.108	4.1	45609.1	HUMAN	P31689	P31689|P31689-2	DnaJ homolog subfamily A member 1
0.4mg_Rep2	K-ε-GG	4	20.27	19.56	17.87	92.5	779000	15.278	2	1	1	0	K311k	TMT10	(K)	AQQEFATGVMSNkTVQTAAANAASTAASSAAQNAFK	(G)	TGVMSNkTVQTAA	K:TMT10,k:Ubiquitin Residual GG from Tryp Cut on K	100	83.3	0	1029.77	4231.2	-115.131	-2.7	38319.1	HUMAN	O15126	O15126	Secretory carrier-associated membrane protein 1
0.8mg_Rep3	Non-K-ε-GG	4	20.27	17	16.08	98.5	42900000	-1	1	0	0	0		TMT10	(K)	IVVVWVGTNNHGHTAEQVTGGIK	(A)		K:TMT10,	100	73.67	19	719.407	2874.6	0.0052	1.8	25847.9	HUMAN	Q15102	Q15102	Platelet-activating factor acetylhydrolase IB subunit gamma
0.8mg_Rep1	K-ε-GG	3	20.26	18.72	19.06	94	10800000	99	1	1	1	0	K740k	TMT10	(R)	NSQFAGGPLGNPNTTAkVQQR	(L)	NPNTTAkVQQRLI	k:Ubiquitin Residual GG from Tryp Cut on K	100	47.62	18	843.445	2643.44	-115.116	1.6	156794	HUMAN	O75694	O75694|O75694-2|E9PF10	Nuclear pore complex protein Nup155
0.8mg_Rep1	Non-K-ε-GG	4	20.26	15.39	16.73	98.3	7840000	-1	1	0	0	0		TMT10	(K)	FATLAELVQYYMEHHGQLK	(E)		K:TMT10,	98.4	98.98	3	684.873	2736.46	0.0102	3.7	69005.6	HUMAN	Q06124	Q06124|Q06124-2|Q06124-3	Tyrosine-protein phosphatase non-receptor type 11
0.8mg_Rep2	Non-K-ε-GG	3	20.26	20.26	20.42	98.6	5060000	-1	0	0	0	0		TMT10	(R)	VGLIHDVFQLVGAGR	(L)			97.7	98.15	0	604.024	1810.05	0.0034	1.9	111144	HUMAN	Q6P179	Q6P179|Q6P179-3	Endoplasmic reticulum aminopeptidase 2
0.4mg_Rep2	K-ε-GG	3	20.26	19.64	20.48	89.8	14600000	99	1	1	1	0	K21k	TMT10	(K)	TILSNQTVDIPENVDITLkGR	(T)	NVDITLkGRTVIV	k:Ubiquitin Residual GG from Tryp Cut on K	90.4	79.42	10	890.495	2784.59	-115.116	1.6	21977.1	HUMAN	P32969	P32969	60S ribosomal protein L9
0.2mg_Rep2	Non-K-ε-GG	2	20.26	20.66	20.26	98.6	4850000	-1	1	0	0	0		TMT10	(K)	AAGVNVEPFWPGLFAK	(A)		K:TMT10,	86.2	99.08	2	1081.12	2161.22	0.0035	1.6	11627.8	HUMAN	P05386	P05386	60S acidic ribosomal protein P1
0.8mg_Rep3	Non-K-ε-GG	4	20.26	20.32	21.59	92.1	5480000	-1	0	0	0	0		TMT10	(R)	GAAAQGQTQTVAAQAQALAAQAAAAAHAAQAHR	(E)			100	82.67	14	828.44	3310.73	0.0065	2	54420.7	HUMAN	Q9BTU6	Q9BTU6	Phosphatidylinositol 4-kinase type 2-alpha
0.8mg_Rep3	K-ε-GG	3	20.26	21.14	20.61	96.2	7480000	20.263	2	1	1	0	K360k	TMT10	(K)	LEkIFQNAPTDPTQDFSTQVAK	(L)	YVDKLEkIFQNAP	K:TMT10,k:Ubiquitin Residual GG from Tryp Cut on K	100	83.52	17	1017.55	3165.74	-115.118	0.6	96697.4	HUMAN	P45974	P45974|P45974-2	Ubiquitin carboxyl-terminal hydrolase 5
0.4mg_Rep1	Non-K-ε-GG	4	20.25	18.16	17.84	97.7	1510000	3.496	1	0	0	0	M130m	TMT10	(K)	RVIISAPSADAPmFVMGVNHEK	(Y)		K:TMT10,m:Oxidized methionine	100	69.82	0	711.64	2827.54	16.0002	1.9	36223.7	HUMAN|BOVIN	P04406	P04406|P04406-2|E7EUT5|P10096	Glyceraldehyde-3-phosphate dehydrogenase
0.4mg_Rep1	Non-K-ε-GG	3	20.25	17.73	15.87	93.3	5760000	-1	0	0	0	0		TMT10	(K)	LIPHLCILFGDSNSQVR	(D)		C:Carbamidomethylation,	97	91.23	12	733.404	2198.2	0.001	0.5	166780	HUMAN	E7EW49	E7EW49|E7ERI8|F5H604	CLIP-associating protein 2
0.4mg_Rep2	K-ε-GG	3	20.25	18.99	19.38	96.6	17900000	3.548	2	1	1	0	K2005k	TMT10	(K)	IEDLSQQAQLAAAEkFK	(V)	QLAAAEkFKVQGE	K:TMT10,k:Ubiquitin Residual GG from Tryp Cut on K	88.1	78.52	15	821.462	2577.49	-115.115	2.2	206102	HUMAN	E9PAV3	E9PAV3|E9PAV3-2|Q13765|F8VZJ2	Nascent polypeptide-associated complex subunit alpha, muscle-specific form
0.2mg_Rep2	K-ε-GG	4	20.25	13.89	15.21	91.6	1760000	5.662	2	1	1	0	K1240k	TMT10	(K)	AGCAVTSLLASELTkDDAMAAVPAK	(V)	LASELTkDDAMAA	C:Carbamidomethylation,K:TMT10,k:Ubiquitin Residual GG from Tryp Cut on K	99	93.12	0	766.412	3177.75	-115.122	-0.6	142253	HUMAN	H9KV28	H9KV28|O60610|E9PEZ3|O60610-3|E9PHQ0|O60610-2|E7ERW8	Protein diaphanous homolog 1
0.8mg_Rep1	K-ε-GG	3	20.24	20.92	19.73	96.7	19100000	3.687	2	1	1	0	K2005k	TMT10	(K)	IEDLSQQAQLAAAEkFK	(V)	QLAAAEkFKVQGE	K:TMT10,k:Ubiquitin Residual GG from Tryp Cut on K	95.9	77.77	14	821.462	2577.49	-115.112	3	206102	HUMAN	E9PAV3	E9PAV3|E9PAV3-2|Q13765|F8VZJ2	Nascent polypeptide-associated complex subunit alpha, muscle-specific form
0.2mg_Rep1	K-ε-GG	3	20.24	15.78	17.23	96.7	9120000	11.305	2	1	1	0	K368k	TMT10	(K)	AISEAQESVTkTTNYSTVPQK	(Q)	AQESVTkTTNYST	K:TMT10,k:Ubiquitin Residual GG from Tryp Cut on K	100	56.42	12	952.181	2969.64	-115.11	3.4	83844.1	HUMAN	Q6PJT7	Q6PJT7|Q6PJT7-2|Q6PJT7-9|Q6PJT7-5|G3V256|Q6PJT7-11|Q6PJT7-3|Q6PJT7-4|Q6PJT7-10|G3V5I6	Zinc finger CCCH domain-containing protein 14
0.2mg_Rep2	Non-K-ε-GG	3	20.24	22.14	18.62	94.7	1840000	-1	1	0	0	0		TMT10	(K)	GHIAVSAAVFPTGTK	(G)		K:TMT10,	100	65.25	0	638.713	1914.12	0.003	1.6	75481.5	HUMAN	Q9NQW7-3	Q9NQW7-3|Q9NQW7-4|Q9NQW7|Q9NQW7-2|Q5T6H7	Isoform 3 of Xaa-Pro aminopeptidase 1
0.2mg_Rep2	K-ε-GG	3	20.24	19.13	18.21	96.4	16000000	3.585	2	1	1	0	K2005k	TMT10	(K)	IEDLSQQAQLAAAEkFK	(V)	QLAAAEkFKVQGE	K:TMT10,k:Ubiquitin Residual GG from Tryp Cut on K	94.3	79.53	15	821.461	2577.49	-115.117	1.1	206102	HUMAN	E9PAV3	E9PAV3|E9PAV3-2|Q13765|F8VZJ2	Nascent polypeptide-associated complex subunit alpha, muscle-specific form
0.8mg_Rep3	K-ε-GG	4	20.24	16.07	15.7	98	46400000	4.991	3	1	1	0	K62k	TMT10	(K)	EKEEFAVPENSSVQQFkEEISK	(R)	SSVQQFkEEISKR	K:TMT10,k:Ubiquitin Residual GG from Tryp Cut on K	100	75.9	18	846.706	3498.91	-115.11	2.9	62517.9	HUMAN	Q9UMX0	Q9UMX0|Q9UMX0-2	Ubiquilin-1
0.2mg_Rep2	Non-K-ε-GG	3	20.23	22.35	21.51	97.6	2400000	-1	0	0	0	0		TMT10	(K)	ALLLLLVGGVDQSPR	(G)			100	100.32	2	594.034	1780.09	-0.0004	-0.2	81934.1	HUMAN	P33993	P33993|P33993-3	DNA replication licensing factor MCM7
0.8mg_Rep3	Non-K-ε-GG	4	20.23	18.5	18.06	98.4	19900000	-1	1	0	0	0		TMT10	(K)	NGTQVHGTITGVDVSMNTHLK	(A)		K:TMT10,	100	59.28	14	667.614	2667.43	0.0041	1.5	13281.3	HUMAN	P62314	P62314	Small nuclear ribonucleoprotein Sm D1
0.2mg_Rep3	K-ε-GG	3	20.23	18.29	17.42	97.8	14000000	99	1	1	1	0	K24k	TMT10	(K)	VYVGNLGTGAGkGELER	(A)	LGTGAGkGELERA	k:Ubiquitin Residual GG from Tryp Cut on K	100	57.85	12	688.376	2178.23	-115.116	2.1	27594.3	HUMAN	Q16629	Q16629|C9JAB2|Q16629-4|Q16629-2|Q16629-3	Serine/arginine-rich splicing factor 7
0.4mg_Rep2	K-ε-GG	3	20.22	18.48	18.31	97.6	16300000	5.649	2	1	1	0	K787k	TMT10	(K)	GQSPLDLCPDPNLCkALAK	(C)	PDPNLCkALAKCH	C:Carbamidomethylation,K:TMT10,k:Ubiquitin Residual GG from Tryp Cut on K	100	77.43	17	890.478	2784.54	-115.115	1.9	112530	HUMAN	Q86YT6	Q86YT6	E3 ubiquitin-protein ligase MIB1
0.4mg_Rep2	Non-K-ε-GG	4	20.22	17.74	19.58	95.1	5660000	-1	1	0	0	0		TMT10	(K)	LDSHAELLDATQHTLQQQIQTLVK	(E)		K:TMT10,	96.5	93.78	17	797.948	3188.77	0.0012	0.4	82447.3	HUMAN	Q15027	Q15027	Arf-GAP with coiled-coil, ANK repeat and PH domain-containing protein 1
0.2mg_Rep2	K-ε-GG	4	20.22	16.39	13.12	97.1	504000000	99	1	1	1	0	K63k	TMT10	(R)	TLSDYNIQkESTLHLVLR	(L)	SDYNIQkESTLHL	k:Ubiquitin Residual GG from Tryp Cut on K	97.7	72.07	14	619.096	2588.48	-115.117	1.1	77037.2	HUMAN	P0CG48	P0CG48|F5H041|Q96C32|P0CG47|P62979|B4DV12|P62987	Polyubiquitin-C
0.2mg_Rep2	Non-K-ε-GG	3	20.22	16.24	14.7	97.4	8040000	-1	1	0	0	0		TMT10	(K)	FTASAGIQVVGDDLTVTNPK	(R)		K:TMT10,	100	86.72	15	831.133	2491.38	0.0024	1	47510.4	HUMAN	P06733	P06733|P06733-2	Alpha-enolase
0.4mg_Rep3	K-ε-GG	3	20.22	18.39	17.95	98	9470000	4.475	2	1	1	0	K373k	TMT10	(R)	NLVNDDDAIVAASkCLK	(M)	AIVAASkCLKMVY	C:Carbamidomethylation,K:TMT10,k:Ubiquitin Residual GG from Tryp Cut on K	98.3	73.7	14	806.776	2533.43	-115.113	3	101656	HUMAN	Q05086	Q05086|Q05086-3|Q05086-2	Ubiquitin-protein ligase E3A
0.8mg_Rep1	K-ε-GG	4	20.21	16.35	12.51	96.8	438000000	99	1	1	1	0	K63k	TMT10	(R)	TLSDYNIQkESTLHLVLR	(L)	SDYNIQkESTLHL	k:Ubiquitin Residual GG from Tryp Cut on K	97.4	70.68	14	619.097	2588.48	-115.113	2.7	77037.2	HUMAN	P0CG48	P0CG48|F5H041|Q96C32|P0CG47|P62979|B4DV12|P62987	Polyubiquitin-C
0.8mg_Rep1	K-ε-GG	3	20.21	18.64	18.52	97.7	18100000	5.803	2	1	1	0	K787k	TMT10	(K)	GQSPLDLCPDPNLCkALAK	(C)	PDPNLCkALAKCH	C:Carbamidomethylation,K:TMT10,k:Ubiquitin Residual GG from Tryp Cut on K	98.4	76.7	17	890.479	2784.54	-115.114	2.1	112530	HUMAN	Q86YT6	Q86YT6	E3 ubiquitin-protein ligase MIB1
0.8mg_Rep1	Non-K-ε-GG	4	20.21	17.79	16.85	96.1	110000000	-1	1	0	0	0		TMT10	(K)	GPSFDVQVGLHELLGHGSGK	(L)		K:TMT10,	79	84.43	32	623.848	2492.37	0.005	2	84716.8	HUMAN	G3V180	G3V180|G3V1D3|Q9NY33|Q9NY33-4	Dipeptidyl peptidase 3
0.2mg_Rep1	Non-K-ε-GG	6	20.21	19.39	19.66	95.3	6990000	-1	2	0	0	0		TMT10	(K)	ALSDHHIYLEGTLLKPNMVTPGHACTQK	(F)		K:TMT10,C:Carbamidomethylation,	85.8	68.55	8	637.349	3819.07	-0.0055	-1.4	45716.3	HUMAN|RABIT	P04075-2	P04075-2|J3KPS3|P04075|H3BQN4|P00883	Isoform 2 of Fructose-bisphosphate aldolase A
0.2mg_Rep1	Non-K-ε-GG	4	20.21	17.47	17.06	96.3	81200000	-1	1	0	0	0		TMT10	(K)	GPSFDVQVGLHELLGHGSGK	(L)		K:TMT10,	87.2	84.7	31	623.848	2492.37	0.003	1.2	84716.8	HUMAN	G3V180	G3V180|G3V1D3|Q9NY33|Q9NY33-4	Dipeptidyl peptidase 3
0.4mg_Rep2	K-ε-GG	3	20.21	22.26	22.71	91.1	6770000	99	1	1	1	0	K20k	TMT10	(K)	ADkASASAPAPASATEILLTPAR	(E)	KGDKADkASASAP	k:Ubiquitin Residual GG from Tryp Cut on K	100	67.28	5	851.47	2667.51	-115.112	3.3	30565.6	HUMAN	Q9NQX7	Q9NQX7|Q9NQX7-3|Q9NQX7-2	Integral membrane protein 2C
0.4mg_Rep2	Non-K-ε-GG	4	20.21	17.02	16.17	97.6	72700000	-1	1	0	0	0		TMT10	(K)	IVVVWVGTNNHGHTAEQVTGGIK	(A)		K:TMT10,	100	72.75	17	719.407	2874.6	0.0058	2	25847.9	HUMAN	Q15102	Q15102	Platelet-activating factor acetylhydrolase IB subunit gamma
0.2mg_Rep2	Non-K-ε-GG	3	20.21	22.44	20.77	97.9	1120000	-1	1	0	0	0		TMT10	(K)	GVTIASGGVLPNIHPELLAK	(K)		K:TMT10,	100	88.28	2	815.495	2444.46	0.0075	3.1	39787.5	HUMAN	O75367	O75367|O75367-3|O75367-2|D6RCF2	Core histone macro-H2A.1
0.8mg_Rep3	Non-K-ε-GG	4	20.21	16.81	14.41	95.7	4770000	-1	1	0	0	0		TMT10	(R)	NIDNPALADIYTEHAHQVVVAK	(Y)		K:TMT10,	97.5	72.2	7	719.9	2876.57	0.0115	4	66876.9	HUMAN	O75083	O75083	WD repeat-containing protein 1
0.8mg_Rep2	Non-K-ε-GG	4	20.2	17.27	18.28	94.2	1630000	-1	1	0	0	0		TMT10	(K)	LDSHAELLDATQHTLQQQIQTLVK	(E)		K:TMT10,	100	93.07	2	797.949	3188.77	0.0054	1.7	82447.3	HUMAN	Q15027	Q15027	Arf-GAP with coiled-coil, ANK repeat and PH domain-containing protein 1
0.4mg_Rep2	K-ε-GG	3	20.2	21.1	19.85	95.4	10500000	20.196	2	1	1	0	K360k	TMT10	(K)	LEkIFQNAPTDPTQDFSTQVAK	(L)	YVDKLEkIFQNAP	K:TMT10,k:Ubiquitin Residual GG from Tryp Cut on K	100	82.45	13	1017.55	3165.74	-115.115	1.7	96697.4	HUMAN	P45974	P45974|P45974-2	Ubiquitin carboxyl-terminal hydrolase 5
0.4mg_Rep2	Non-K-ε-GG	3	20.2	16.38	16.61	92.1	18200000	-1	0	0	0	0		TMT10	(R)	SANLVAATLGAILNR	(L)			97.1	99.72	2	571.679	1713.02	-0.0005	-0.3	107510	HUMAN	E7ENR4	E7ENR4|P19367-3|P19367|P19367-2|P19367-4	Hexokinase-1
0.2mg_Rep3	K-ε-GG	3	20.2	17.31	16.97	97.5	5620000	99	1	1	1	0	K218k	TMT10	(K)	ENMYAVQTLkDFQYVDR	(D)	YAVQTLkDFQYVD	k:Ubiquitin Residual GG from Tryp Cut on K	100	81.17	12	821.744	2578.34	-115.121	-0.5	69266.5	HUMAN	Q9Y6I3-1	Q9Y6I3-1|Q9Y6I3|Q9Y6I3-3	Isoform 2 of Epsin-1
0.2mg_Rep3	Non-K-ε-GG	3	20.2	20.93	19.22	97.5	1810000	-1	1	0	0	0		TMT10	(K)	ILGSGISSSSVLHGMVFK	(K)		K:TMT10,	100	92.5	5	759.775	2277.3	0.0053	2.3	60190.1	HUMAN	P50990	P50990|P50990-2|P50990-3	T-complex protein 1 subunit theta
0.8mg_Rep1	Non-K-ε-GG	4	20.19	22.42	20.19	94	1600000	-1	2	0	0	0		TMT10	(R)	AITVFSPDGHLFQVEYAQEAVKK	(G)		K:TMT10,	93	85.67	3	816.965	3264.82	0.0137	4.2	28700.4	HUMAN	Q8TAA3	Q8TAA3|Q8TAA3-5|O14818|Q8TAA3-2|O14818-4|F5GY34	Proteasome subunit alpha type-7-like
0.8mg_Rep1	Non-K-ε-GG	3	20.19	22.55	19.4	94.2	54600000	-1	0	0	0	0		TMT10	(R)	DLVEAVAHILGIR	(D)			97.3	100.43	2	545.665	1634.98	0.0013	0.8	276046	HUMAN	P49327	P49327	Fatty acid synthase
0.4mg_Rep1	K-ε-GG	3	20.19	21.14	19.23	92.9	6000000	20.192	2	1	1	0	K360k	TMT10	(K)	LEkIFQNAPTDPTQDFSTQVAK	(L)	YVDKLEkIFQNAP	K:TMT10,k:Ubiquitin Residual GG from Tryp Cut on K	100	81.85	5	1017.55	3165.74	-115.118	0.7	96697.4	HUMAN	P45974	P45974|P45974-2	Ubiquitin carboxyl-terminal hydrolase 5
0.4mg_Rep2	K-ε-GG	4	20.19	24.54	22.81	96.2	3020000	99	1	1	1	0	K325k	TMT10	(K)	ELSHATIDSkTGDLGDINAEQLPGR	(E)	HATIDSkTGDLGD	k:Ubiquitin Residual GG from Tryp Cut on K	93.1	61.02	2	745.886	3095.64	-115.116	1.2	88696	HUMAN	Q9Y263	Q9Y263|E5RIM3	Phospholipase A-2-activating protein
0.4mg_Rep1	K-ε-GG	3	20.18	20.68	20.85	92.7	4540000	99	1	1	1	0	K414k	TMT10	(R)	GQMGPTEQGPYAkTYEGR	(R)	EQGPYAkTYEGRR	k:Ubiquitin Residual GG from Tryp Cut on K	100	42.17	17	771.711	2428.23	-115.114	2.5	62706.1	HUMAN	Q96S66	Q96S66|Q96S66-2|Q96S66-3|Q96S66-4	Chloride channel CLIC-like protein 1
0.4mg_Rep2	K-ε-GG	3	20.18	21.64	18.61	85.2	7190000	99	1	1	1	0	K370k	TMT10	(K)	GGSYTQAASSDSAQGSDVSLTACkV	(-)	VSLTACkV-----	C:Carbamidomethylation,k:Ubiquitin Residual GG from Tryp Cut on K	97.9	54.45	9	930.776	2905.43	-115.11	3.5	41748.9	HUMAN	P13746-2	P13746-2|Q5SRN5|P30443|P13746|P16188|P04439|P30455	Isoform 2 of HLA class I histocompatibility antigen, A-11 alpha chain
0.2mg_Rep2	Non-K-ε-GG	2	20.18	21.01	18.59	97.9	3760000	-1	0	0	0	0		TMT10	(K)	AMGIMNSFVNDIFER	(I)			100	99.63	2	986.995	1972.98	0.0013	0.7	18803.6	HUMAN	U3KQK0	U3KQK0|Q5QNW6-2|P33778|P62807|Q93079|O60814|P58876|P06899|Q99879|P23527|Q99880|Q99877|Q16778|Q5QNW6|Q8N257|P57053	Histone H2B
0.8mg_Rep3	Non-K-ε-GG	3	20.17	19.37	20.17	86.2	5440000	-1	0	0	0	0		TMT10	(K)	HNDDEQYAWESSAGGSFTVR	(T)			100	61.72	28	829.048	2485.12	0.0074	3	98729.9	HUMAN	P07900-2	P07900-2|P07900|P08238|Q14568	Isoform 2 of Heat shock protein HSP 90-alpha
0.8mg_Rep3	Non-K-ε-GG	3	20.17	17.26	17.87	97.5	80200000	-1	1	0	0	0		TMT10	(R)	GCITIIGGGDTATCCAK	(W)		C:Carbamidomethylation,K:TMT10,	100	65.65	12	738.376	2213.11	0	0	45013.3	HUMAN	P00558	P00558|P00558-2	Phosphoglycerate kinase 1
0.2mg_Rep1	Non-K-ε-GG	3	20.15	18.46	18.62	97	5780000	-1	0	0	0	0		TMT10	(R)	LNIISNLDCVNEVIGIR	(Q)		C:Carbamidomethylation,	98.4	98.53	3	724.409	2171.21	0.0067	3.1	74211	HUMAN	P30154-2	P30154-2|P30154-3|P30154|P30153|P30154-4|P30154-5|B3KQV6	Isoform 2 of Serine/threonine-protein phosphatase 2A 65 kDa regulatory subunit A beta isoform
0.4mg_Rep2	Non-K-ε-GG	3	20.15	15.66	17.95	92.8	1220000	-1	1	0	0	0		TMT10	(R)	ENNAVYAFLGLTAPPGSK	(E)		K:TMT10,	94.7	97.98	0	769.765	2307.28	0.0058	2.5	12774	HUMAN	O75368	O75368	SH3 domain-binding glutamic acid-rich-like protein
0.2mg_Rep1	K-ε-GG	5	20.14	18.4	18.43	96	10600000	8.21	3	1	1	0	K38k	TMT10	(K)	AKPPPGGGEQEPPPPPAPQDVEMkEEAATGGGSTGEADGK	(T)	PQDVEMkEEAATG	K:TMT10,k:Ubiquitin Residual GG from Tryp Cut on K	100	55.08	9	934.674	4784.45	-115.106	3	61090.6	HUMAN	O43242	O43242	26S proteasome non-ATPase regulatory subunit 3
0.4mg_Rep3	K-ε-GG	4	20.14	17.08	16.94	93.5	73300000	99	1	1	1	0	K315k	TMT10	(K)	TEDHEEAGPLPTkVNLAHSEI	(-)	AGPLPTkVNLAHS	k:Ubiquitin Residual GG from Tryp Cut on K	100	59.4	12	658.339	2745.45	-115.114	2.5	36907.4	HUMAN	Q9BXS4	Q9BXS4|Q5T6Z8	Transmembrane protein 59
0.2mg_Rep3	K-ε-GG	3	20.14	18.6	18.94	97	1770000	3.741	2	1	1	0	K102k	TMT10	(R)	IDQYQGADAVGLEEkIK	(Q)	AVGLEEkIKQHLE	K:TMT10,k:Ubiquitin Residual GG from Tryp Cut on K	100	71.2	3	817.118	2564.45	-115.114	2.4	32650.1	HUMAN	O43396	O43396	Thioredoxin-like protein 1
0.2mg_Rep3	K-ε-GG	5	20.14	16.57	15.48	94	10700000	99	1	1	1	0	K63k	TMT10	(K)	QLEDGRTLSDYNIQkESTLHLVLR	(L)	SDYNIQkESTLHL	k:Ubiquitin Residual GG from Tryp Cut on K	92.1	71.33	12	635.147	3286.82	-115.11	3.3	77037.2	HUMAN	P0CG48	P0CG48|F5H041|Q96C32|P0CG47|P62979|B4DV12|P62987	Polyubiquitin-C
0.4mg_Rep1	Non-K-ε-GG	3	20.13	20.13	17.06	97.8	5570000	-1	0	0	0	0		TMT10	(R)	NFEATLGWLQEHACSR	(T)		C:Carbamidomethylation,	98.2	85.35	15	716.689	2148.05	0.0033	1.5	135662	HUMAN	Q9P2J5	Q9P2J5|B4DER1|B4DJ10	Leucine--tRNA ligase, cytoplasmic
0.4mg_Rep3	Non-K-ε-GG	4	20.13	18.39	17.91	95.8	35800000	-1	1	0	0	0		TMT10	(K)	RVIISAPSADAPMFVMGVNHEK	(Y)		K:TMT10,	96.7	77.72	14	707.64	2827.54	0.0024	0.9	36223.7	HUMAN|BOVIN	P04406	P04406|P04406-2|E7EUT5|P10096	Glyceraldehyde-3-phosphate dehydrogenase
0.4mg_Rep3	Non-K-ε-GG	3	20.13	17.92	19.65	94.4	2370000	-1	0	0	0	0		TMT10	(R)	QGLLSAVSSVLLSLPAAR	(L)			98.5	100.98	0	671.076	2011.21	0.0031	1.5	92487.1	HUMAN	Q9Y4R8	Q9Y4R8	Telomere length regulation protein TEL2 homolog
0.4mg_Rep1	K-ε-GG	3	20.12	15.85	17.31	95.5	9550000	99	1	1	1	0	K317k	TMT10	(R)	TFNTSTGGLLLPSDTkR	(S)	LLPSDTkRSQIYG	k:Ubiquitin Residual GG from Tryp Cut on K	100	64.88	12	717.724	2266.28	-115.123	-1.5	70127.1	HUMAN	P12956	P12956|P12956-2|B1AHC9|F5H1I8	X-ray repair cross-complementing protein 6
0.2mg_Rep2	Non-K-ε-GG	3	20.12	15.72	13.82	95.3	8510000	-1	1	0	0	0		TMT10	(R)	FLSQPFQVAEVFTGHMGK	(L)		K:TMT10,	97.4	98.55	2	827.785	2481.34	0.0028	1.1	56558.9	HUMAN	P06576	P06576	ATP synthase subunit beta, mitochondrial
0.2mg_Rep3	K-ε-GG	3	20.12	19.59	19.93	96.5	8130000	7.828	2	1	1	0	K353k	TMT10	(R)	ATPEQYQILkENYGQK	(E)	EQYQILkENYGQK	K:TMT10,k:Ubiquitin Residual GG from Tryp Cut on K	95.4	62.73	12	828.119	2597.45	-115.112	3.1	48788.1	HUMAN	P14324	P14324|P14324-2	Farnesyl pyrophosphate synthase
0.4mg_Rep1	Non-K-ε-GG	3	20.11	18.94	19.08	96.3	6470000	-1	1	0	0	0		TMT10	(R)	GVQDIVVGEGTHFLIPWVQK	(P)		K:TMT10,	100	97.9	2	894.181	2680.52	0.0064	2.4	29860.6	HUMAN	P35232	P35232|E9PCW0|P35232-2	Prohibitin
0.4mg_Rep1	Non-K-ε-GG	4	20.11	16.15	16.11	90.8	49200000	-1	0	0	0	0		TMT10	(K)	GAVEALAAALAHISGATSVDQR	(S)			99	98.8	0	585.076	2337.27	0.0078	3.3	87856.3	HUMAN	Q9NR30	Q9NR30|Q9NR30-2	Nucleolar RNA helicase 2
0.2mg_Rep2	Non-K-ε-GG	3	20.11	17.84	21.26	92.8	5780000	-1	1	0	0	0		Hydrogen	(R)	TSRPENAIIYNNNEDFQVGQAK	(V)			100	52.97	14	836.743	2508.21	0.0025	1	69497	HUMAN	P29401-2	P29401-2|P29401|B4E022	Isoform 2 of Transketolase
0.2mg_Rep2	Non-K-ε-GG	3	20.11	20.29	19.11	96.3	7090000	-1	1	0	0	0		TMT10	(R)	GVQDIVVGEGTHFLIPWVQK	(P)		K:TMT10,	100	98.27	0	894.182	2680.52	0.0094	3.5	29860.6	HUMAN	P35232	P35232|E9PCW0|P35232-2	Prohibitin
0.4mg_Rep3	Non-K-ε-GG	3	20.11	15.7	13.8	95	35000000	-1	1	0	0	0		TMT10	(R)	FLSQPFQVAEVFTGHMGK	(L)		K:TMT10,	100	98.52	3	827.784	2481.34	0.0008	0.3	56558.9	HUMAN	P06576	P06576	ATP synthase subunit beta, mitochondrial
0.2mg_Rep1	Non-K-ε-GG	4	20.1	17.58	17.83	92.7	4930000	-1	0	0	0	0		TMT10	(R)	CIALAQLLVEQNFPAIAIHR	(G)		C:Carbamidomethylation,	91.9	98.72	2	627.362	2506.42	0.0089	3.5	51134.9	HUMAN	Q13838-2	Q13838-2|Q13838|Q5STU3	Isoform 2 of Spliceosome RNA helicase DDX39B
0.8mg_Rep2	Non-K-ε-GG	3	20.1	15.66	13.78	94.7	18600000	-1	1	0	0	0		TMT10	(R)	FLSQPFQVAEVFTGHMGK	(L)		K:TMT10,	95.4	98.35	0	827.787	2481.34	0.0085	3.4	56558.9	HUMAN	P06576	P06576	ATP synthase subunit beta, mitochondrial
0.4mg_Rep3	K-ε-GG	3	20.1	19.01	18.01	100	3480000	11.108	2	1	1	0	K53k	TMT10	(R)	SDQLLDMSSTFNkTTQNLAQK	(K)	MSSTFNkTTQNLA	K:TMT10,k:Ubiquitin Residual GG from Tryp Cut on K	100	80.2	5	981.517	3057.65	-115.114	2.1	12975.8	HUMAN	O95183	O95183	Vesicle-associated membrane protein 5
0.4mg_Rep1	K-ε-GG	4	20.09	16	16.5	93.1	17600000	1.589	2	1	1	0	K492k	TMT10	(K)	NVTDVVNTCHDAGISkK	(A)	HDAGISkKAIKLR	C:Carbamidomethylation,K:TMT10,k:Ubiquitin Residual GG from Tryp Cut on K	93.9	48	12	608.328	2545.4	-115.112	3.4	55722.8	HUMAN	Q9Y3I0	Q9Y3I0	tRNA-splicing ligase RtcB homolog
0.4mg_Rep1	Non-K-ε-GG	3	20.09	20.09	20.09	96.7	73500000	-1	1	0	0	0		TMT10	(R)	VIISAPSADAPMFVMGVNHEK	(Y)		K:TMT10,	100	87.08	14	891.151	2671.43	0.0033	1.2	36223.7	HUMAN|BOVIN	P04406	P04406|P04406-2|E7EUT5|P10096	Glyceraldehyde-3-phosphate dehydrogenase
0.4mg_Rep1	Non-K-ε-GG	3	20.09	19.36	16.35	95.1	12300000	-1	0	0	0	0		TMT10	(R)	LSIAEVVHQLQEIAAAR	(N)			95.9	99.57	0	693.071	2077.2	0.0017	0.8	144671	HUMAN	O14976	O14976|O14976-2	Cyclin-G-associated kinase
0.4mg_Rep2	K-ε-GG	4	20.09	20.08	17.49	91.7	63300000	99	1	1	1	0	K113k	TMT10	(R)	VAPEEHPVLLTEAPLNPkANR	(E)	EAPLNPkANREKM	k:Ubiquitin Residual GG from Tryp Cut on K	99.5	62.15	24	660.37	2753.57	-115.112	2.9	42078.3	HUMAN	P60709	P60709|P63261|J3KT65|G5E9R0	Actin, cytoplasmic 1
0.8mg_Rep3	K-ε-GG	3	20.09	20.39	20.17	95.3	8280000	2.685	2	1	1	0	K936k	TMT10	(K)	SSEDATDDISSGNIPVLQkDK	(D)	NIPVLQkDKDNTN	K:TMT10,k:Ubiquitin Residual GG from Tryp Cut on K	100	64	8	931.153	2906.56	-115.113	2.4	112530	HUMAN	Q86YT6	Q86YT6	E3 ubiquitin-protein ligase MIB1
0.2mg_Rep1	Non-K-ε-GG	3	20.08	20.08	20.08	96.5	59000000	-1	1	0	0	0		TMT10	(R)	VIISAPSADAPMFVMGVNHEK	(Y)		K:TMT10,	96.4	87.05	12	891.149	2671.43	-0.0017	-0.6	36223.7	HUMAN|BOVIN	P04406	P04406|P04406-2|E7EUT5|P10096	Glyceraldehyde-3-phosphate dehydrogenase
0.8mg_Rep2	K-ε-GG	5	20.08	18.06	15.77	85.5	23900000	7.825	2	1	1	0	K840k	TMT10	(R)	EHGAFDAVkCTHWAEGGK	(G)	GAFDAVkCTHWAE	C:Carbamidomethylation,K:TMT10,k:Ubiquitin Residual GG from Tryp Cut on K	89.1	50.88	14	515.262	2687.4	-115.114	2.3	111410	HUMAN	F5H2F4	F5H2F4|P11586	C-1-tetrahydrofolate synthase, cytoplasmic
0.8mg_Rep2	K-ε-GG	4	20.08	14.83	12.93	92.4	34600000	6.974	2	1	1	0	M330m K336k	TMT10	(K)	EVDEQmLNVQNkNSSYFVEWIPNNVK	(T)	MLNVQNkNSSYFV	K:TMT10,m:Oxidized methionine,k:Ubiquitin Residual GG from Tryp Cut on K	100	83.83	17	928.973	3811.99	-99.1214	1	50305.5	HUMAN	Q13885	Q13885|Q9BVA1|P68371|P07437|Q5JP53|Q5ST81	Tubulin beta-2A chain
0.8mg_Rep2	K-ε-GG	3	20.08	18.56	18.66	96.5	5420000	99	1	1	1	0	K577k	TMT10	(R)	AIAEGLGSELLVGTTkNALLR	(G)	LLVGTTkNALLRG	k:Ubiquitin Residual GG from Tryp Cut on K	93.2	90.73	10	823.815	2584.54	-115.114	2.3	99012.7	HUMAN	Q32P44-2	Q32P44-2|B7WPE2|Q32P44|G3V1D0|G3V195	Isoform 2 of Echinoderm microtubule-associated protein-like 3
0.8mg_Rep2	Non-K-ε-GG	4	20.08	17.09	16.22	90.9	19800000	99	1	0	0	0	M175m	TMT10	(K)	VIHDNFGIVEGLmTTVHAITATQK	(T)		K:TMT10,m:Oxidized methionine	100	96.43	20	768.177	3053.69	16.0006	1.9	36223.7	HUMAN	P04406	P04406|P04406-2|E7EUT5	Glyceraldehyde-3-phosphate dehydrogenase
0.2mg_Rep1	K-ε-GG	3	20.07	22.53	23.81	88.7	14200000	99	1	1	1	0	K221k	TMT10	(K)	TLkATASSSAQEMEQQLAER	(E)	NIKKTLkATASSS	k:Ubiquitin Residual GG from Tryp Cut on K	100	64.88	16	841.429	2637.39	-115.118	0.8	29906.7	HUMAN	Q9H9Q2	Q9H9Q2|J3KQ34|Q9H9Q2-2	COP9 signalosome complex subunit 7b
0.2mg_Rep1	Non-K-ε-GG	3	20.07	23.14	19.16	92	16500000	-1	1	0	0	0		TMT10	(R)	GVGAAATAVTQALNELLQHVK	(A)		K:TMT10,	99.7	100.48	2	850.5	2549.48	0.0026	1	271930	HUMAN	Q9Y490	Q9Y490	Talin-1
0.4mg_Rep3	Non-K-ε-GG	3	20.07	20.07	20.07	96.5	103000000	-1	1	0	0	0		TMT10	(R)	VIISAPSADAPMFVMGVNHEK	(Y)		K:TMT10,	99.1	88.65	10	891.151	2671.43	0.0036	1.4	36223.7	HUMAN|BOVIN	P04406	P04406|P04406-2|E7EUT5|P10096	Glyceraldehyde-3-phosphate dehydrogenase
0.8mg_Rep1	Non-K-ε-GG	3	20.06	22.68	21.6	95.6	5280000	-1	0	0	0	0		TMT10	(K)	DLYANTVLSGGTTMYPGIADR	(M)			100	82.4	12	815.417	2444.23	0.0033	1.4	42078.3	HUMAN	P60709	P60709|P63261	Actin, cytoplasmic 1
0.8mg_Rep1	K-ε-GG	4	20.06	16.21	16.73	95.2	37300000	10.52	2	1	1	0	K21k	TMT10	(K)	ELDQWIEQLNECkQLSESQVK	(S)	EQLNECkQLSESQ	C:Carbamidomethylation,K:TMT10,k:Ubiquitin Residual GG from Tryp Cut on K	100	88.37	12	794.914	3291.75	-115.114	1.9	36164.1	HUMAN	P67775	P67775|P67775-2	Serine/threonine-protein phosphatase 2A catalytic subunit alpha isoform
0.8mg_Rep1	Non-K-ε-GG	3	20.06	18.06	16.89	95.3	10200000	-1	1	0	0	0		TMT10	(R)	ATAAFILANEHNVALFK	(H)		K:TMT10,	95	88.98	17	763.445	2288.32	0.0024	1.1	127026	HUMAN	O00410-3	O00410-3|O00410|O00410-2	Isoform 3 of Importin-5
0.2mg_Rep1	Non-K-ε-GG	4	20.06	17.13	17.93	93.9	6150000	2.963	1	0	0	0	M130m	TMT10	(K)	RVIISAPSADAPmFVMGVNHEK	(Y)		K:TMT10,m:Oxidized methionine	100	69.85	7	711.641	2827.54	16.0067	4.1	36223.7	HUMAN|BOVIN	P04406	P04406|P04406-2|E7EUT5|P10096	Glyceraldehyde-3-phosphate dehydrogenase
0.2mg_Rep1	Non-K-ε-GG	2	20.06	22.6	20.06	95	5390000	-1	1	0	0	0		TMT10	(K)	VLQATVVAVGSGSK	(G)		K:TMT10,	100	72.62	9	887.547	1774.08	0.0029	1.6	30249.8	HUMAN	S4R3N1	S4R3N1|P61604|B8ZZL8	Protein HSPE1-MOB4
0.8mg_Rep3	Non-K-ε-GG	3	20.06	20.06	20.18	96.4	7370000	-1	1	0	0	0		TMT10	(K)	FSVCVLGDQQHCDEAK	(A)		C:Carbamidomethylation,K:TMT10,	100	66.87	12	784.39	2351.15	0.0046	1.9	25002	HUMAN	P62906	P62906	60S ribosomal protein L10a
0.2mg_Rep3	K-ε-GG	3	20.06	21.82	20.06	94.1	6160000	99	1	1	1	0	K864k	TMT10	(R)	DGSLASNPYSGDLTkFGR	(G)	YSGDLTkFGRGDA	k:Ubiquitin Residual GG from Tryp Cut on K	97.7	65.42	3	743.376	2343.24	-115.12	0.2	116866	HUMAN	Q14157-5	Q14157-5|Q14157|F8W726|Q14157-3|Q14157-1|Q14157-4	Isoform 5 of Ubiquitin-associated protein 2-like
0.4mg_Rep2	Non-K-ε-GG	3	20.05	17.07	18.01	89.4	774000	-1	1	0	0	0		TMT10	(K)	ILIVGGGVAGLASAGAAK	(S)		K:TMT10,	90.3	91.03	2	661.753	1983.24	0.0078	3.9	114635	HUMAN	Q13423	Q13423|E9PCX7	NAD(P) transhydrogenase, mitochondrial
0.4mg_Rep3	Non-K-ε-GG	4	20.05	17.84	18.36	93.9	61900000	-1	1	0	0	0		TMT10	(R)	ISVAGVTSSNVGYLAHAIHQVTK	(-)		K:TMT10,	94.3	87.13	18	703.404	2810.59	0.0031	1.1	47916.2	HUMAN	P00505	P00505|P00505-2	Aspartate aminotransferase, mitochondrial
0.4mg_Rep3	Non-K-ε-GG	3	20.05	19.08	19.44	95.6	18500000	-1	1	0	0	0		TMT10	(K)	TTSCQHLVQYLATIAGISGNK	(V)		C:Carbamidomethylation,K:TMT10,	100	97.68	2	907.503	2720.48	0.0124	4.6	234309	HUMAN	Q92614	Q92614|Q92614-4|Q92614-3|Q92614-2|Q92614-5	Unconventional myosin-XVIIIa
0.2mg_Rep3	Non-K-ε-GG	3	20.05	20.05	20.05	96.5	11500000	-1	1	0	0	0		TMT10	(R)	VIISAPSADAPMFVMGVNHEK	(Y)		K:TMT10,	92.6	91.02	12	891.149	2671.43	-0.002	-0.8	36223.7	HUMAN|BOVIN	P04406	P04406|P04406-2|E7EUT5|P10096	Glyceraldehyde-3-phosphate dehydrogenase
0.4mg_Rep1	K-ε-GG	3	20.04	19.33	18.3	99	1630000	11.188	2	1	1	0	K53k	TMT10	(R)	SDQLLDMSSTFNkTTQNLAQK	(K)	MSSTFNkTTQNLA	K:TMT10,k:Ubiquitin Residual GG from Tryp Cut on K	100	79.07	2	981.516	3057.65	-115.116	1.5	12975.8	HUMAN	O95183	O95183	Vesicle-associated membrane protein 5
0.4mg_Rep1	Non-K-ε-GG	6	20.04	18.22	18.08	92.8	20700000	-1	1	0	0	0		TMT10	(K)	QWTEILHFTEHSGLTTGVAFGHHAK	(F)		K:TMT10,	98.4	80.85	17	544.626	3262.72	0.0062	1.9	55636.2	HUMAN	Q9UMS4	Q9UMS4	Pre-mRNA-processing factor 19
0.4mg_Rep1	Non-K-ε-GG	3	20.04	15.62	19.37	95.2	18500000	-1	0	0	0	0		TMT10	(R)	LYIGLAGLATDVQTVAQR	(L)			78.2	98.3	4	706.744	2118.21	0.0047	2.2	23233.8	HUMAN	P49720	P49720	Proteasome subunit beta type-3
0.2mg_Rep2	Non-K-ε-GG	3	20.04	19.24	15.82	83	59100000	-1	0	0	0	0		TMT10	(R)	GLVSTLQSATEQMAATVAGSVR	(A)			100	99.78	3	802.767	2406.29	0.0004	0.1	153085	HUMAN	Q6P2E9	Q6P2E9|Q6P2E9-2	Enhancer of mRNA-decapping protein 4
0.2mg_Rep2	K-ε-GG	2	20.04	20.04	20.04	85.8	10700000	99	1	1	1	0	K16k	Acetyl	(M)	ASSVGNVADSTEPTkR	(M)	DSTEPTkRMLSFQ	k:Ubiquitin Residual GG from Tryp Cut on K	100	37.05	7	887.933	1660.81	114.045	1.2	118178	HUMAN	O15294	O15294	UDP-N-acetylglucosamine--peptide N-acetylglucosaminyltransferase 110 kDa subunit
0.8mg_Rep3	Non-K-ε-GG	3	20.04	20.04	20.46	90	1840000	-1	1	0	0	0		TMT10	(K)	QAVHCIHAIFTNK	(E)		C:Carbamidomethylation,K:TMT10,	100	57.88	0	666.379	1997.12	0.0072	3.6	152368	HUMAN	Q29RF7	Q29RF7	Sister chromatid cohesion protein PDS5 homolog A
0.8mg_Rep3	K-ε-GG	4	20.04	14.77	12.86	91.4	18500000	6.968	2	1	1	0	M330m K336k	TMT10	(K)	EVDEQmLNVQNkNSSYFVEWIPNNVK	(T)	MLNVQNkNSSYFV	K:TMT10,m:Oxidized methionine,k:Ubiquitin Residual GG from Tryp Cut on K	100	85.88	18	928.974	3811.99	-99.1205	1.2	50305.5	HUMAN	Q13885	Q13885|Q9BVA1|P68371|P07437|Q5JP53|Q5ST81	Tubulin beta-2A chain
0.4mg_Rep3	K-ε-GG	3	20.04	17.29	15.98	98.5	23100000	8.059	2	1	1	0	K336k	TMT10	(K)	EVDEQMLNVQNkNSSYFVEWIPNNVK	(T)	MLNVQNkNSSYFV	K:TMT10,k:Ubiquitin Residual GG from Tryp Cut on K	100	90.52	14	1232.96	3811.99	-115.114	1.5	50305.5	HUMAN	Q13885	Q13885|Q9BVA1|P68371|P07437|Q5JP53|Q5ST81	Tubulin beta-2A chain
0.4mg_Rep1	K-ε-GG	4	20.03	15	13.02	91.5	53600000	7.023	2	1	1	0	M330m K336k	TMT10	(K)	EVDEQmLNVQNkNSSYFVEWIPNNVK	(T)	MLNVQNkNSSYFV	K:TMT10,m:Oxidized methionine,k:Ubiquitin Residual GG from Tryp Cut on K	100	83.72	14	928.974	3811.99	-99.1189	1.7	50305.5	HUMAN	Q13885	Q13885|Q9BVA1|P68371|P07437|Q5JP53|Q5ST81	Tubulin beta-2A chain
0.8mg_Rep2	Non-K-ε-GG	3	20.03	19.31	17.82	98.8	35600000	-1	1	0	0	0		TMT10	(R)	EIVHIQAGQCGNQIGAK	(F)		C:Carbamidomethylation,K:TMT10,	100	54.88	9	761.089	2281.25	0.0035	1.5	50888.2	HUMAN	Q13509	Q13509|Q13885|Q9BVA1|P07437|G3V2N6|G3V3R4|G3V2R8|G3V5W4|G3V3W7|G3V3J6|G3V4U2|P68371|P04350|M0QX14|M0QY37|M0R2T4|M0R0X0	Tubulin beta-3 chain
0.8mg_Rep2	K-ε-GG	3	20.03	17.06	17.68	98.8	7580000	99	1	1	1	0	K346k	TMT10	(K)	QSPVFLMGANTQDTkNSR	(H)	ANTQDTkNSRHQF	k:Ubiquitin Residual GG from Tryp Cut on K	100	58.6	7	779.734	2452.3	-115.114	2.5	42919.8	HUMAN	P15812-2	P15812-2|P15812-4|P15812-6|P15812-7|P15812-9|P15812-12	Isoform 2 of T-cell surface glycoprotein CD1e, membrane-associated
0.4mg_Rep2	K-ε-GG	3	20.03	17.24	16.94	94.5	4200000	99	1	1	1	0	K221k	TMT10	(R)	EYNLNFSGSSTIQEVkR	(N)	STIQEVkRNVYDL	k:Ubiquitin Residual GG from Tryp Cut on K	100	62.48	4	772.402	2430.3	-115.111	3.8	74409.3	HUMAN	Q9UNN5	Q9UNN5|B3KT28	FAS-associated factor 1
0.2mg_Rep2	Non-K-ε-GG	3	20.03	19.35	17.83	98.9	18800000	-1	1	0	0	0		TMT10	(R)	EIVHIQAGQCGNQIGAK	(F)		C:Carbamidomethylation,K:TMT10,	98.4	56.08	12	761.089	2281.25	0.0048	2.1	50888.2	HUMAN	Q13509	Q13509|Q13885|Q9BVA1|P07437|G3V2N6|G3V3R4|G3V2R8|G3V5W4|G3V3W7|G3V3J6|G3V4U2|P68371|P04350|M0QX14|M0QY37|M0R2T4|M0R0X0	Tubulin beta-3 chain
0.8mg_Rep3	Non-K-ε-GG	3	20.03	20.33	20.12	94.8	3550000	-1	0	0	0	0		TMT10	(K)	DLYANTVLSGGTTMYPGIADR	(M)			95	84.52	12	815.414	2444.23	-0.0045	-1.9	42078.3	HUMAN	P60709	P60709|P63261	Actin, cytoplasmic 1
0.8mg_Rep3	Non-K-ε-GG	3	20.03	20.03	16.6	99.1	28600000	-1	1	0	0	0		TMT10	(R)	LQLLSNLFHGMDK	(N)		K:TMT10,	98.6	98.62	0	658.713	1974.12	-0.0011	-0.6	42958.6	HUMAN	Q7L2H7	Q7L2H7	Eukaryotic translation initiation factor 3 subunit M
0.4mg_Rep3	Non-K-ε-GG	3	20.03	13.58	16.98	97.5	22200000	-1	1	0	0	0		TMT10	(K)	AIGPHDVLATLLNNLK	(V)		K:TMT10,	99.6	99.02	4	716.438	2147.3	0.0057	2.6	146570	HUMAN	O75533	O75533	Splicing factor 3B subunit 1
0.2mg_Rep3	K-ε-GG	4	20.03	16.03	15.37	98.8	44400000	5.092	3	1	1	0	K62k	TMT10	(K)	EKEEFAVPENSSVQQFkEEISK	(R)	SSVQQFkEEISKR	K:TMT10,k:Ubiquitin Residual GG from Tryp Cut on K	100	76.68	22	846.706	3498.91	-115.113	2	62517.9	HUMAN	Q9UMX0	Q9UMX0|Q9UMX0-2	Ubiquilin-1
0.8mg_Rep1	K-ε-GG	4	20.02	14.45	13.06	91.4	21900000	7.049	2	1	1	0	M330m K336k	TMT10	(K)	EVDEQmLNVQNkNSSYFVEWIPNNVK	(T)	MLNVQNkNSSYFV	K:TMT10,m:Oxidized methionine,k:Ubiquitin Residual GG from Tryp Cut on K	100	83.52	25	928.975	3811.99	-99.1139	3	50305.5	HUMAN	Q13885	Q13885|Q9BVA1|P68371|P07437|Q5JP53|Q5ST81	Tubulin beta-2A chain
0.8mg_Rep1	Non-K-ε-GG	3	20.02	13.59	16.16	97.1	22900000	-1	1	0	0	0		TMT10	(K)	AIGPHDVLATLLNNLK	(V)		K:TMT10,	95.8	98.73	5	716.439	2147.3	0.0071	3.3	146570	HUMAN	O75533	O75533	Splicing factor 3B subunit 1
0.8mg_Rep1	Non-K-ε-GG	3	20.02	19.49	19.37	90.2	5850000	-1	1	0	0	0		TMT10	(K)	VIHDNFGIVEGLMTTVHAITATQK	(T)		K:TMT10,	88.6	98.77	2	1018.57	3053.69	0.009	3	36223.7	HUMAN	P04406	P04406|P04406-2|E7EUT5	Glyceraldehyde-3-phosphate dehydrogenase
0.4mg_Rep2	Non-K-ε-GG	3	20.02	21.76	22.32	89.1	10800000	-1	0	0	0	0		Hydrogen	(K)	LVQDVANNTNEEAGDGTTTATVLAR	(S)			100	52.62	3	854.089	2560.25	0.0039	1.5	61224.7	HUMAN	P10809	P10809|P10809-2	60 kDa heat shock protein, mitochondrial
0.4mg_Rep2	K-ε-GG	4	20.02	14.47	13.02	91.2	32600000	7.019	2	1	1	0	M330m K336k	TMT10	(K)	EVDEQmLNVQNkNSSYFVEWIPNNVK	(T)	MLNVQNkNSSYFV	K:TMT10,m:Oxidized methionine,k:Ubiquitin Residual GG from Tryp Cut on K	100	84.53	22	928.974	3811.99	-99.1188	1.7	50305.5	HUMAN	Q13885	Q13885|Q9BVA1|P68371|P07437|Q5JP53|Q5ST81	Tubulin beta-2A chain
0.8mg_Rep3	Non-K-ε-GG	3	20.02	15.63	15.19	93	1040000	-1	1	0	0	0		TMT10	(R)	SLAANLQLLTQGQSEQK	(P)		K:TMT10,	87.8	84.33	2	763.107	2287.3	0.003	1.3	140721	HUMAN	Q9BTW9-4	Q9BTW9-4|J3KR97|Q9BTW9|Q9BTW9-5	Isoform 4 of Tubulin-specific chaperone D
0.4mg_Rep3	K-ε-GG	4	20.02	14.81	12.96	91.1	50600000	6.954	2	1	1	0	M330m K336k	TMT10	(K)	EVDEQmLNVQNkNSSYFVEWIPNNVK	(T)	MLNVQNkNSSYFV	K:TMT10,m:Oxidized methionine,k:Ubiquitin Residual GG from Tryp Cut on K	100	85.5	22	928.973	3811.99	-99.1209	1.1	50305.5	HUMAN	Q13885	Q13885|Q9BVA1|P68371|P07437|Q5JP53|Q5ST81	Tubulin beta-2A chain
0.8mg_Rep1	K-ε-GG	5	20.01	15.1	16.52	91.9	936000	20.008	2	1	1	0	K62k	TMT10	(R)	LkTDNAGDQHGGGGGGGGGAGAAGGGGGGENYDDPHK	(T)	RAPKRLkTDNAGD	K:TMT10,k:Ubiquitin Residual GG from Tryp Cut on K	100	33.28	0	759.758	3909.87	-115.111	2.4	64759.2	HUMAN	P14866	P14866	Heterogeneous nuclear ribonucleoprotein L
0.4mg_Rep1	K-ε-GG	3	20.01	16.95	16.2	98.5	12800000	1.674	2	1	1	0	K59k	TMT10	(K)	QISQAYEVLSDAkK	(R)	EVLSDAkKRELYD	K:TMT10,k:Ubiquitin Residual GG from Tryp Cut on K	100	67.38	15	718.074	2267.32	-115.114	2.9	45609.1	HUMAN	P31689	P31689|P31689-2	DnaJ homolog subfamily A member 1
0.4mg_Rep2	K-ε-GG	3	20.01	16.92	16.17	98.6	13100000	1.694	2	1	1	0	K59k	TMT10	(K)	QISQAYEVLSDAkK	(R)	EVLSDAkKRELYD	K:TMT10,k:Ubiquitin Residual GG from Tryp Cut on K	98.9	67.9	12	718.074	2267.32	-115.115	2.4	45609.1	HUMAN	P31689	P31689|P31689-2	DnaJ homolog subfamily A member 1
0.2mg_Rep2	Non-K-ε-GG	2	20.01	14.91	16.01	89.5	5460000	-1	0	0	0	0		Hydrogen	(K)	AQAELVGTADEATR	(A)			100	36.63	15	716.358	1431.71	0.0012	0.8	17489.6	HUMAN	P30049	P30049	ATP synthase subunit delta, mitochondrial
0.4mg_Rep3	K-ε-GG	4	20.01	18.42	20.02	98.9	1360000	13.489	2	1	1	0	K52k	TMT10	(K)	EAGGGGVGGPGAkSAAQAAAQTNSNAAGK	(Q)	VGGPGAkSAAQAA	K:TMT10,k:Ubiquitin Residual GG from Tryp Cut on K	100	42.6	3	757.647	3142.68	-115.114	1.9	45021.6	HUMAN	Q8NC51	Q8NC51|Q8NC51-2|Q8NC51-3|Q8NC51-4	Plasminogen activator inhibitor 1 RNA-binding protein
0.4mg_Rep3	Non-K-ε-GG	3	20.01	19.57	19.11	98.4	8340000	-1	0	0	0	0		TMT10	(K)	NMEVMGFLHGIFER	(L)			94.7	98.23	2	636.994	1908.97	0.0011	0.6	118090	HUMAN	Q9UI26-2	Q9UI26-2|Q9UI26|F8WDV0	Isoform 2 of Importin-11
0.4mg_Rep3	Non-K-ε-GG	3	20.01	20.01	16.32	98.8	74600000	-1	1	0	0	0		TMT10	(R)	LQLLSNLFHGMDK	(N)		K:TMT10,	93.8	98.72	0	658.712	1974.12	-0.0029	-1.5	42958.6	HUMAN	Q7L2H7	Q7L2H7	Eukaryotic translation initiation factor 3 subunit M
0.8mg_Rep1	Non-K-ε-GG	3	20	20	20.96	90.8	6030000	-1	1	0	0	0		TMT10	(K)	QAVHCIHAIFTNK	(E)		C:Carbamidomethylation,K:TMT10,	95.2	56.65	7	666.38	1997.12	0.0084	4.2	152368	HUMAN	Q29RF7	Q29RF7	Sister chromatid cohesion protein PDS5 homolog A
0.8mg_Rep1	Non-K-ε-GG	5	20	15.48	14.23	97.4	44100000	-1	1	0	0	0		TMT10	(K)	VIHDNFGIVEGLMTTVHAITATQK	(T)		K:TMT10,	90.3	98.77	2	611.545	3053.69	0.0112	3.7	36223.7	HUMAN	P04406	P04406|P04406-2|E7EUT5	Glyceraldehyde-3-phosphate dehydrogenase
0.4mg_Rep1	Non-K-ε-GG	3	20	20	20.2	93.6	4620000	-1	1	0	0	0		TMT10	(R)	EYFSWEGAFQHVGK	(A)		K:TMT10,	100	82.72	7	715.04	2143.1	0.003	1.4	56491.1	HUMAN	P26641-2	P26641-2|P26641	Isoform 2 of Elongation factor 1-gamma
0.2mg_Rep1	K-ε-GG	4	20	15.07	13.09	91.2	53200000	7.042	2	1	1	0	M330m K336k	TMT10	(K)	EVDEQmLNVQNkNSSYFVEWIPNNVK	(T)	MLNVQNkNSSYFV	K:TMT10,m:Oxidized methionine,k:Ubiquitin Residual GG from Tryp Cut on K	100	83.93	15	928.973	3811.99	-99.1211	1.1	50305.5	HUMAN	Q13885	Q13885|Q9BVA1|P68371|P07437|Q5JP53|Q5ST81	Tubulin beta-2A chain
0.8mg_Rep2	K-ε-GG	4	20	19.21	20.66	86.7	214000000	99	1	1	1	0	K440k	TMT10	(K)	VGINYQPPTVVPGGDLAkVQR	(A)	PGGDLAkVQRAVC	k:Ubiquitin Residual GG from Tryp Cut on K	100	70.37	17	638.612	2666.54	-115.114	2.3	58642	HUMAN	F5H5D3	F5H5D3|Q71U36|P68363|Q6PEY2|Q13748|Q9BQE3|Q9NY65|P68366|P68366-2|Q13748-2|Q71U36-2|Q9NY65-2|P68363-2	Tubulin alpha-1C chain
0.8mg_Rep2	Non-K-ε-GG	3	20	20	16.41	98.8	47600000	-1	1	0	0	0		TMT10	(R)	LQLLSNLFHGMDK	(N)		K:TMT10,	95.7	98.47	0	658.714	1974.12	0.0027	1.4	42958.6	HUMAN	Q7L2H7	Q7L2H7	Eukaryotic translation initiation factor 3 subunit M
0.4mg_Rep3	Non-K-ε-GG	3	20	17.25	18.09	88.9	1360000	-1	1	0	0	0		TMT10	(K)	ILIVGGGVAGLASAGAAK	(S)		K:TMT10,	88.9	91.67	3	661.753	1983.24	0.0084	4.2	114635	HUMAN	Q13423	Q13423|E9PCX7	NAD(P) transhydrogenase, mitochondrial
0.8mg_Rep1	Non-K-ε-GG	3	19.99	22.11	21.56	97.8	7510000	-1	0	0	0	0		TMT10	(K)	ALLLLLVGGVDQSPR	(G)			99	100.02	0	594.036	1780.09	0.0028	1.6	81934.1	HUMAN	P33993	P33993|P33993-3	DNA replication licensing factor MCM7
0.2mg_Rep1	K-ε-GG	3	19.99	19.92	19.24	93.1	3520000	99	1	1	1	0	K109k	TMT10	(K)	IGGDAATTVNNSTPDFGFGGQkR	(Q)	FGFGGQkRQLEDG	k:Ubiquitin Residual GG from Tryp Cut on K	100	62.93	2	885.112	2768.44	-115.115	1.8	73399.3	HUMAN	Q92945	Q92945	Far upstream element-binding protein 2
0.4mg_Rep2	Non-K-ε-GG	3	19.99	19.99	22.31	94.6	9710000	-1	0	0	0	0		TMT10	(R)	AMTHVINQGMAMYWGTSR	(W)			100	78.08	12	761.707	2283.1	0.0027	1.2	47019.1	HUMAN	Q14722	Q14722|Q13303-3|Q14722-3|Q14722-2|Q2YD85|B7Z8E5|F8W6W4|Q13303|Q13303-2|Q13303-4	Voltage-gated potassium channel subunit beta-1
0.2mg_Rep2	Non-K-ε-GG	3	19.99	19.32	17.33	94.6	7410000	-1	1	0	0	0		TMT10	(K)	FGAVFLWDSGSSVGEITGHNK	(V)		K:TMT10,	93.5	96.05	16	889.472	2666.4	0.003	1.1	66876.9	HUMAN	O75083	O75083	WD repeat-containing protein 1
0.8mg_Rep1	K-ε-GG	4	19.98	16.56	15.78	94.3	67100000	99	1	1	1	0	K315k	TMT10	(K)	TEDHEEAGPLPTkVNLAHSEI	(-)	AGPLPTkVNLAHS	k:Ubiquitin Residual GG from Tryp Cut on K	98.5	58.32	11	658.339	2745.45	-115.112	3.1	36907.4	HUMAN	Q9BXS4	Q9BXS4|Q5T6Z8	Transmembrane protein 59
0.4mg_Rep2	K-ε-GG	3	19.98	20.14	19.65	95.5	15600000	99	1	1	1	0	K378k	TMT10	(K)	TTNYSTVPQkQTLPVAPR	(T)	YSTVPQkQTLPVA	k:Ubiquitin Residual GG from Tryp Cut on K	100	51.05	9	782.099	2459.4	-115.119	0.5	83844.1	HUMAN	Q6PJT7	Q6PJT7|Q6PJT7-2|Q6PJT7-9|Q6PJT7-5|G3V256|Q6PJT7-11|Q6PJT7-3|Q6PJT7-4|Q6PJT7-10|G3V5I6	Zinc finger CCCH domain-containing protein 14
0.2mg_Rep2	Non-K-ε-GG	3	19.98	20.32	21.67	93	75000000	-1	0	0	0	0		TMT10	(K)	DLVSSLTSGLLTIGDR	(F)			97.4	99.28	0	626.025	1876.06	0.0009	0.5	121750	HUMAN	P53396	P53396|P53396-2|B4E3P0	ATP-citrate synthase
0.2mg_Rep2	K-ε-GG	4	19.97	16.05	16.55	90.4	12300000	1.674	2	1	1	0	K492k	TMT10	(K)	NVTDVVNTCHDAGISkK	(A)	HDAGISkKAIKLR	C:Carbamidomethylation,K:TMT10,k:Ubiquitin Residual GG from Tryp Cut on K	85.8	48.88	19	608.327	2545.4	-115.114	2.6	55722.8	HUMAN	Q9Y3I0	Q9Y3I0	tRNA-splicing ligase RtcB homolog
0.2mg_Rep2	K-ε-GG	3	19.97	18.44	17.76	98.2	5870000	3.224	2	1	1	0	K196k	TMT10	(K)	AGFSGGMVVDYPNSAkAK	(K)	DYPNSAkAKKFYL	K:TMT10,k:Ubiquitin Residual GG from Tryp Cut on K	100	62.65	14	791.091	2486.37	-115.111	3.8	34187.3	HUMAN	O43709-3	O43709-3|O43709	Isoform 3 of Probable 18S rRNA (guanine-N(7))-methyltransferase
0.2mg_Rep3	Non-K-ε-GG	3	19.97	19.46	18.13	97	4430000	-1	0	0	0	0		TMT10	(K)	GLVAVITGGASGLGLATAER	(L)			84.4	97.6	5	681.4	2042.18	0.0042	2.1	27150.8	HUMAN	Q99714	Q99714|Q99714-2|Q5H928	3-hydroxyacyl-CoA dehydrogenase type-2
0.8mg_Rep2	K-ε-GG	3	19.96	17.41	16.83	97.6	3600000	99	1	1	1	0	K91k	TMT10	(K)	INEELESQYQQSMDSkLSGR	(Y)	QQSMDSkLSGRYR	k:Ubiquitin Residual GG from Tryp Cut on K	100	67.97	10	895.773	2800.42	-115.115	1.7	20389.2	HUMAN	O00193	O00193	Small acidic protein
0.4mg_Rep2	Non-K-ε-GG	4	19.96	20.74	19.97	91.7	5530000	-1	0	0	0	0		TMT10	(K)	LDINLLDNVVNCLYHGEGAQQR	(M)		C:Carbamidomethylation,	92.9	99.02	5	693.36	2770.41	0.003	1.1	124525	HUMAN	O14980	O14980|C9IZS4|F8WF71	Exportin-1
0.8mg_Rep1	Non-K-ε-GG	3	19.95	17.48	20.06	94.8	106000000	-1	0	0	0	0		TMT10	(K)	LQISHEAAACITGLR	(A)		C:Carbamidomethylation,	94.1	65.8	14	623.68	1869.02	0.0033	1.7	142268	HUMAN	Q08211	Q08211|Q08211-2	ATP-dependent RNA helicase A
0.2mg_Rep1	Non-K-ε-GG	5	19.95	19.95	18.04	98.2	34000000	-1	1	0	0	0		TMT10	(K)	ITKFENAFLSHVVSQHQALLGTIR	(A)		K:TMT10,	95.7	91.77	23	634.368	3167.81	-0.0001	0	59863.7	HUMAN	P25705	P25705|P25705-3|P25705-2	ATP synthase subunit alpha, mitochondrial
0.2mg_Rep2	Non-K-ε-GG	4	19.95	19.31	19.45	93.8	5720000	-1	2	0	0	0		TMT10	(R)	KSDIYVCMISFAHNVAAQGK	(Y)		K:TMT10,C:Carbamidomethylation,	100	91.68	15	732.404	2926.59	0.0075	2.6	51118.8	HUMAN	P50395	P50395|P50395-2	Rab GDP dissociation inhibitor beta
0.2mg_Rep2	Non-K-ε-GG	3	19.95	22.33	19.21	94.1	11400000	-1	0	0	0	0		TMT10	(R)	DLVEAVAHILGIR	(D)			99.7	100.67	5	545.665	1634.98	0.0007	0.5	276046	HUMAN	P49327	P49327	Fatty acid synthase
0.4mg_Rep3	K-ε-GG	3	19.95	17	16.31	97.6	15900000	1.605	2	1	1	0	K59k	TMT10	(K)	QISQAYEVLSDAkK	(R)	EVLSDAkKRELYD	K:TMT10,k:Ubiquitin Residual GG from Tryp Cut on K	100	68.6	14	718.073	2267.32	-115.117	1.6	45609.1	HUMAN	P31689	P31689|P31689-2	DnaJ homolog subfamily A member 1
0.2mg_Rep1	K-ε-GG	3	19.94	22.06	19.94	95.5	18100000	9.532	2	1	1	0	K47k	TMT10	(K)	ASGPPVSELITkAVAASK	(E)	VSELITkAVAASK	K:TMT10,k:Ubiquitin Residual GG from Tryp Cut on K	95.9	87.07	29	766.786	2413.46	-115.119	0.5	22349.5	HUMAN	P16402	P16402|P10412|P16403	Histone H1.3
0.4mg_Rep1	K-ε-GG	4	19.93	16.67	15.83	91.3	88900000	9.601	2	1	1	0	K39k	TMT10	(R)	QVDGDNSHVEMkLAVDEEENADNNTK	(A)	NSHVEMkLAVDEE	K:TMT10,k:Ubiquitin Residual GG from Tryp Cut on K	100	54.98	17	869.17	3588.77	-115.11	2.8	85326.2	HUMAN	P02786	P02786|F8WBE5	Transferrin receptor protein 1
0.8mg_Rep2	Non-K-ε-GG	3	19.93	22.14	19.08	94	13300000	-1	0	0	0	0		TMT10	(R)	DLVEAVAHILGIR	(D)			97.4	100.52	2	545.665	1634.98	0.0005	0.3	276046	HUMAN	P49327	P49327	Fatty acid synthase
0.4mg_Rep2	K-ε-GG	4	19.93	16.4	13.15	96	481000000	99	1	1	1	0	K63k	TMT10	(R)	TLSDYNIQkESTLHLVLR	(L)	SDYNIQkESTLHL	k:Ubiquitin Residual GG from Tryp Cut on K	92.1	71.2	19	619.097	2588.48	-115.115	2.2	77037.2	HUMAN	P0CG48	P0CG48|F5H041|Q96C32|P0CG47|P62979|B4DV12|P62987	Polyubiquitin-C
0.4mg_Rep2	K-ε-GG	4	19.93	19.08	19.93	86.6	21800000	13.646	2	1	1	0	K544k	TMT10	(K)	IDAHLNkVCPTTETIYNDEFYTK	(Q)	IDAHLNkVCPTTE	C:Carbamidomethylation,K:TMT10,k:Ubiquitin Residual GG from Tryp Cut on K	100	71.52	12	836.93	3459.81	-115.108	3.6	119280	HUMAN	A0AVT1	A0AVT1|A0AVT1-2	Ubiquitin-like modifier-activating enzyme 6
0.8mg_Rep1	K-ε-GG	4	19.92	19.77	20.77	86	344000000	99	1	1	1	0	K440k	TMT10	(K)	VGINYQPPTVVPGGDLAkVQR	(A)	PGGDLAkVQRAVC	k:Ubiquitin Residual GG from Tryp Cut on K	99.6	70.12	16	638.612	2666.54	-115.113	2.8	58642	HUMAN	F5H5D3	F5H5D3|Q71U36|P68363|Q6PEY2|Q13748|Q9BQE3|Q9NY65|P68366|P68366-2|Q13748-2|Q71U36-2|Q9NY65-2|P68363-2	Tubulin alpha-1C chain
0.8mg_Rep1	K-ε-GG	3	19.92	12.77	12.53	90.5	17500000	99	1	1	1	0	K334k	TMT10	(K)	TVQTAAANAASTAASSAAQNAFkGNQI	(-)	AAQNAFkGNQI--	k:Ubiquitin Residual GG from Tryp Cut on K	100	73.97	2	969.826	3022.6	-115.132	-3.9	38319.1	HUMAN	O15126	O15126	Secretory carrier-associated membrane protein 1
0.4mg_Rep1	K-ε-GG	3	19.92	17.63	14.33	95.5	80500000	99	1	1	1	0	K30k	TMT10	(R)	VDFNVPMkNNQITNNQR	(I)	DFNVPMkNNQITN	k:Ubiquitin Residual GG from Tryp Cut on K	100	60.12	14	792.41	2490.33	-115.113	3	45013.3	HUMAN	P00558	P00558	Phosphoglycerate kinase 1
0.2mg_Rep1	K-ε-GG	3	19.92	17.64	14.59	95.5	90000000	99	1	1	1	0	K30k	TMT10	(R)	VDFNVPMkNNQITNNQR	(I)	DFNVPMkNNQITN	k:Ubiquitin Residual GG from Tryp Cut on K	100	60.3	16	792.409	2490.33	-115.115	2.1	45013.3	HUMAN	P00558	P00558	Phosphoglycerate kinase 1
0.2mg_Rep1	Non-K-ε-GG	5	19.92	20.67	21.04	98.3	17600000	-1	1	0	0	0		TMT10	(K)	RVLGLVLLRGENLVSMTVEGPPPK	(D)		K:TMT10,	98	97.32	10	607.368	3032.81	0.0065	2.1	30488.2	HUMAN	P14678-3	P14678-3|P63162-2|P14678|P63162|P14678-2	Isoform SM-B1 of Small nuclear ribonucleoprotein-associated proteins B and B'
0.8mg_Rep2	Non-K-ε-GG	4	19.92	15.95	16.7	89.5	19200000	-1	0	0	0	0		TMT10	(K)	GAVEALAAALAHISGATSVDQR	(S)			98	98.9	0	585.075	2337.27	0.0044	1.9	87856.3	HUMAN	Q9NR30	Q9NR30|Q9NR30-2	Nucleolar RNA helicase 2
0.4mg_Rep2	Non-K-ε-GG	3	19.92	22.06	18.9	94.1	30400000	-1	0	0	0	0		TMT10	(R)	DLVEAVAHILGIR	(D)			97.9	100.55	0	545.665	1634.98	0	0	276046	HUMAN	P49327	P49327	Fatty acid synthase
0.2mg_Rep1	K-ε-GG	3	19.91	17.95	16.51	96.5	8060000	99	1	1	1	0	K221k	TMT10	(R)	EYNLNFSGSSTIQEVkR	(N)	STIQEVkRNVYDL	k:Ubiquitin Residual GG from Tryp Cut on K	100	62.22	16	772.402	2430.3	-115.113	3.2	74409.3	HUMAN	Q9UNN5	Q9UNN5|B3KT28	FAS-associated factor 1
0.2mg_Rep1	K-ε-GG	4	19.91	17.87	17.87	93.7	13500000	5.127	2	1	1	0	K191k	TMT10	(K)	QETEVELYNEFPEPIkLDK	(N)	EFPEPIkLDKNDR	K:TMT10,k:Ubiquitin Residual GG from Tryp Cut on K	94	83.15	22	724.138	3008.64	-115.115	1.8	23774.6	HUMAN	P51149	P51149|C9J8S3|C9J4V0|C9J4S4	Ras-related protein Rab-7a
0.8mg_Rep2	K-ε-GG	3	19.91	18.08	16.12	95	1460000	99	1	1	1	0	K338k	TMT10	(R)	SEDLSDIASLkALYQTGVDNCGR	(T)	SDIASLkALYQTG	C:Carbamidomethylation,k:Ubiquitin Residual GG from Tryp Cut on K	100	83.72	2	952.472	2970.52	-115.122	-0.6	56623	HUMAN	Q9NXN4	Q9NXN4|Q9NXN4-2	Ganglioside-induced differentiation-associated protein 2
0.4mg_Rep2	Non-K-ε-GG	3	19.91	19.91	19.91	95.8	14100000	-1	1	0	0	0		TMT10	(K)	SDMNTVLNYIFSHAQVTK	(K)		K:TMT10,	100	98.7	2	842.788	2526.34	0.0065	2.6	271706	HUMAN	Q13085-4	Q13085-4|Q13085|Q13085-2|Q13085-3	Isoform 4 of Acetyl-CoA carboxylase 1
0.8mg_Rep3	Non-K-ε-GG	2	19.91	18.03	17.88	97.1	4520000	-1	1	0	0	0		TMT10	(K)	VAVFFGGLSIK	(K)		K:TMT10,	97.9	98.55	2	798.501	1595.99	0.0025	1.6	51134.9	HUMAN	Q13838-2	Q13838-2|Q13838|Q5STU3	Isoform 2 of Spliceosome RNA helicase DDX39B
0.4mg_Rep3	Non-K-ε-GG	5	19.91	19.91	15.18	97.1	4950000	-1	3	0	0	0		TMT10	(R)	ALKDPNAFLFDHLLTLKPVK	(F)		K:TMT10,	91.7	96.87	9	640.198	3196.96	-0.0032	-1	42958.6	HUMAN	Q7L2H7	Q7L2H7|B4E2Q4	Eukaryotic translation initiation factor 3 subunit M
0.8mg_Rep1	K-ε-GG	3	19.9	17.96	16.69	96.9	8310000	99	1	1	1	0	K56k	TMT10	(K)	EHIAASVSIPSEkQR	(L)	VSIPSEkQRLIYQ	k:Ubiquitin Residual GG from Tryp Cut on K	100	42.18	16	665.701	2110.2	-115.114	3.3	122796	HUMAN	P46379-3	P46379-3|P46379|P46379-2|P46379-5|P46379-4	Isoform 3 of Large proline-rich protein BAG6
0.4mg_Rep1	Non-K-ε-GG	3	19.9	19.35	19.9	97.1	4750000	-1	2	0	0	0		TMT10	(R)	KAIIIFVPVPQLK	(S)		K:TMT10,	95.1	97.33	2	718.486	2153.44	0.0039	1.8	22126.4	HUMAN	P62081	P62081|B5MCP9	40S ribosomal protein S7
0.4mg_Rep2	Non-K-ε-GG	3	19.9	19.28	19.9	97	5370000	-1	2	0	0	0		TMT10	(R)	KAIIIFVPVPQLK	(S)		K:TMT10,	98	97.6	7	718.486	2153.44	0.0037	1.7	22126.4	HUMAN	P62081	P62081|B5MCP9	40S ribosomal protein S7
0.8mg_Rep1	Non-K-ε-GG	2	19.89	21.01	20.82	95.8	5500000	-1	1	0	0	0		TMT10	(R)	LTSFIGAIAIGDLVK	(S)		K:TMT10,	100	100.17	0	988.613	1976.22	-0.0012	-0.6	57829.5	HUMAN	P78371	P78371|F5GWF6|F8VQ14	T-complex protein 1 subunit beta
0.4mg_Rep1	K-ε-GG	3	19.89	18.17	18.39	96.3	15300000	5.735	2	1	1	0	K787k	TMT10	(K)	GQSPLDLCPDPNLCkALAK	(C)	PDPNLCkALAKCH	C:Carbamidomethylation,K:TMT10,k:Ubiquitin Residual GG from Tryp Cut on K	98.8	76.7	17	890.479	2784.54	-115.114	2.3	112530	HUMAN	Q86YT6	Q86YT6	E3 ubiquitin-protein ligase MIB1
0.4mg_Rep1	Non-K-ε-GG	4	19.89	19.89	23.64	95.9	3100000	-1	1	0	0	0		Hydrogen	(R)	HIADLAGNSEVILPVPAFNVINGGSHAGNK	(L)		K:TMT10-Lys-Only,	100	86.12	2	810.939	3240.73	0.0021	0.6	47510.4	HUMAN	P06733	P06733|P06733-2	Alpha-enolase
0.2mg_Rep3	Non-K-ε-GG	3	19.89	19.17	15.6	84.8	7080000	-1	0	0	0	0		TMT10	(R)	GLVSTLQSATEQMAATVAGSVR	(A)			99.4	99.6	0	802.768	2406.29	0.0018	0.8	153085	HUMAN	Q6P2E9	Q6P2E9|Q6P2E9-2	Enhancer of mRNA-decapping protein 4
0.8mg_Rep3	Non-K-ε-GG	3	19.88	18.76	14.55	95.4	17000000	-1	1	0	0	0		TMT10	(K)	IISNASCTTNCLAPLAK	(V)		C:Carbamidomethylation,K:TMT10,	100	76.73	14	764.755	2292.25	0.0055	2.4	36223.7	HUMAN	P04406	P04406|P04406-2|E7EUT5	Glyceraldehyde-3-phosphate dehydrogenase
0.4mg_Rep3	Non-K-ε-GG	4	19.88	17.72	18.44	97.1	20300000	-1	1	0	0	0		TMT10	(K)	NGTQVHGTITGVDVSMNTHLK	(A)		K:TMT10,	98.3	59.32	9	667.614	2667.43	0.0061	2.3	13281.3	HUMAN	P62314	P62314	Small nuclear ribonucleoprotein Sm D1
0.2mg_Rep3	Non-K-ε-GG	4	19.88	14.58	14.17	91	1120000	-1	1	0	0	0		TMT10	(R)	RDEQILAQLLPLLHGNVNGSK	(V)		K:TMT10,	95.4	97.3	3	694.159	2773.61	0.0065	2.3	108122	HUMAN	Q13111	Q13111|Q13111-3	Chromatin assembly factor 1 subunit A
0.2mg_Rep1	K-ε-GG	3	19.86	15.89	17.51	95.2	9220000	99	1	1	1	0	K317k	TMT10	(R)	TFNTSTGGLLLPSDTkR	(S)	LLPSDTkRSQIYG	k:Ubiquitin Residual GG from Tryp Cut on K	100	64.95	15	717.727	2266.28	-115.113	3.2	70127.1	HUMAN	P12956	P12956|P12956-2|B1AHC9|F5H1I8	X-ray repair cross-complementing protein 6
0.4mg_Rep2	K-ε-GG	3	19.86	18.26	17.68	96.4	11000000	1.466	2	1	1	0	K369k	TMT10	(K)	LENSTQAEEGFDVPDCkK	(T)	FDVPDCkKTIVND	C:Carbamidomethylation,K:TMT10,k:Ubiquitin Residual GG from Tryp Cut on K	100	58.25	11	880.442	2754.42	-115.111	3.5	57073.9	HUMAN	Q00987-11	Q00987-11|Q00987|J3KN53|Q00987-9|G3XA89|Q00987-10|Q00987-8|Q00987-5|Q00987-2|Q00987-3|Q9H4C5|Q00987-4	Isoform 11 of E3 ubiquitin-protein ligase Mdm2
0.4mg_Rep3	Non-K-ε-GG	5	19.86	17.95	19.28	90.5	4210000	-1	1	0	0	0		TMT10	(R)	VDHQTGPIVWGEPGTNGQHAFYQLIHQGTK	(M)		K:TMT10,	90.7	78.22	12	755.598	3773.95	0.0046	1.2	64608.7	HUMAN	P06744-2	P06744-2|P06744|K7EQ48	Isoform 2 of Glucose-6-phosphate isomerase
0.8mg_Rep1	K-ε-GG	2	19.85	10.23	14.35	96.6	2520000	99	1	1	1	0	K200k	TMT10	(K)	LIGEELAQLkEQR	(V)	EELAQLkEQRVHK	k:Ubiquitin Residual GG from Tryp Cut on K	100	73.58	0	935.534	1985.18	-115.118	1.2	42799	HUMAN	F5H211	F5H211|P54252|P54252-2|C9JQV6|P54252-4|P54252-3|G3V526|P54252-5	Ataxin-3
0.2mg_Rep1	K-ε-GG	3	19.85	17.27	18.7	100	3260000	2.74	2	1	1	0	K390k	TMT10	(K)	IMDSCNPTSNQVLDTSVAkEK	(L)	LDTSVAkEKLVRD	C:Carbamidomethylation,K:TMT10,k:Ubiquitin Residual GG from Tryp Cut on K	100	63.3	3	970.498	3024.59	-115.116	1.4	196680	HUMAN	Q9HCM1	Q9HCM1	Uncharacterized protein KIAA1551
0.8mg_Rep2	K-ε-GG	3	19.85	17.98	17.9	94.6	37000000	99	1	1	1	0	K174k	TMT10	(R)	LGAAPEEESAYVAGEkR	(Q)	AYVAGEkRQHSSQ	k:Ubiquitin Residual GG from Tryp Cut on K	100	50.38	19	707.367	2235.2	-115.117	1.7	40815.4	HUMAN	Q9UNZ2-5	Q9UNZ2-5|Q9UNZ2|F2Z2K0|Q9UNZ2-6	Isoform 3 of NSFL1 cofactor p47
0.8mg_Rep2	Non-K-ε-GG	4	19.85	17.31	18.4	94.7	2630000	-1	1	0	0	0		TMT10	(K)	VAHALAEGLGVIACIGEK	(L)		C:Carbamidomethylation,K:TMT10,	55	97.72	5	567.335	2266.3	0.0177	7.8	31075.7	HUMAN	P60174	P60174|P60174-1|P60174-4	Triosephosphate isomerase
0.4mg_Rep2	Non-K-ε-GG	2	19.85	15.5	18.47	100	20100000	-1	1	0	0	0		TMT10	(R)	ASILNTWISLK	(Q)		K:TMT10,	98	98.35	2	852.527	1704.05	0.0013	0.7	48699	HUMAN	P22234-2	P22234-2|P22234|D6RF62	Isoform 2 of Multifunctional protein ADE2
0.2mg_Rep2	K-ε-GG	4	19.85	14.03	15.58	100	111000000	11.821	2	1	1	0	K109k	TMT10	(R)	LLLPGELAkHAVSEGTK	(A)	LPGELAkHAVSEG	K:TMT10,k:Ubiquitin Residual GG from Tryp Cut on K	99.4	74.1	14	584.6	2450.49	-115.115	1.9	18803.6	HUMAN	U3KQK0	U3KQK0|Q5QNW6-2|Q96A08|P33778|P62807|Q93079|O60814|P58876|P06899|Q99879|P23527|Q99880|Q99877|Q16778|Q5QNW6|Q8N257|P57053	Histone H2B
0.2mg_Rep2	Non-K-ε-GG	3	19.85	21.03	19.46	97.4	14700000	-1	1	0	0	0		TMT10	(K)	MAVTFIGNSTAIQELFKR	(I)		K:TMT10,	99.5	98.25	3	828.809	2484.41	0.0082	3.3	50126.4	HUMAN	P07437	P07437|Q5JP53|Q5ST81	Tubulin beta chain
0.2mg_Rep2	Non-K-ε-GG	3	19.85	17.58	18.46	100	18900000	-1	1	0	0	0		TMT10	(K)	SVNEVMEWMNNVMNAQAK	(K)		K:TMT10,	99.7	99.57	3	851.76	2553.27	0.0004	0.1	98256.6	HUMAN	Q92598-4	Q92598-4|Q92598|Q92598-3|Q92598-2	Isoform 4 of Heat shock protein 105 kDa
0.4mg_Rep3	K-ε-GG	3	19.85	16.62	16.62	95.2	3150000	99	1	1	1	0	K268k	TMT10	(R)	SSQDEMVSTkQQNNTSQER	(Q)	DEMVSTkQQNNTS	k:Ubiquitin Residual GG from Tryp Cut on K	100	27.75	5	847.399	2655.3	-115.121	-0.3	79239.7	HUMAN	O43164	O43164|O43164-2	E3 ubiquitin-protein ligase Praja-2
0.2mg_Rep3	Non-K-ε-GG	2	19.85	15.22	18.1	100	11200000	-1	1	0	0	0		TMT10	(R)	ASILNTWISLK	(Q)		K:TMT10,	95.5	98.5	3	852.528	1704.05	0.0016	1	48699	HUMAN	P22234-2	P22234-2|P22234|D6RF62	Isoform 2 of Multifunctional protein ADE2
0.8mg_Rep1	K-ε-GG	3	19.84	19.81	17.05	84.5	1180000000	99	1	1	1	0	K440k	TMT10	(K)	VGINYQPPTVVPGGDLAkVQR	(A)	PGGDLAkVQRAVC	k:Ubiquitin Residual GG from Tryp Cut on K	100	70.12	19	851.147	2666.54	-115.114	2.4	58642	HUMAN	F5H5D3	F5H5D3|Q71U36|P68363|Q6PEY2|Q13748|Q9BQE3|Q9NY65|P68366|P68366-2|Q13748-2|Q71U36-2|Q9NY65-2|P68363-2	Tubulin alpha-1C chain
0.8mg_Rep1	Non-K-ε-GG	4	19.84	19.84	25.47	93.9	18900000	-1	1	0	0	0		Hydrogen	(R)	HIADLAGNSEVILPVPAFNVINGGSHAGNK	(L)		K:TMT10-Lys-Only,	100	86.13	15	810.94	3240.73	0.0039	1.2	47510.4	HUMAN	P06733	P06733|P06733-2	Alpha-enolase
0.2mg_Rep1	Non-K-ε-GG	3	19.84	19.07	19.84	96	6010000	-1	2	0	0	0		TMT10	(R)	KAIIIFVPVPQLK	(S)		K:TMT10,	95.5	97.38	5	718.486	2153.44	0.0054	2.5	22126.4	HUMAN	P62081	P62081|B5MCP9	40S ribosomal protein S7
0.2mg_Rep2	Non-K-ε-GG	4	19.84	19.84	15.9	95.6	12600000	-1	1	0	0	0		TMT10	(K)	IVVVWVGTNNHGHTAEQVTGGIK	(A)		K:TMT10,	100	73.5	12	719.407	2874.6	0.0054	1.9	25847.9	HUMAN	Q15102	Q15102	Platelet-activating factor acetylhydrolase IB subunit gamma
0.4mg_Rep3	K-ε-GG	3	19.84	19.01	17.41	96.3	2190000	99	1	1	1	0	K93k	TMT10	(K)	LSSLGTGSSSGNGkVATAPTR	(Y)	SSSGNGkVATAPT	k:Ubiquitin Residual GG from Tryp Cut on K	100	46.1	3	764.411	2406.34	-115.117	1.3	33218.1	HUMAN	Q56P03	Q56P03	E2F-associated phosphoprotein
0.4mg_Rep3	K-ε-GG	3	19.84	18.27	16.58	95.6	5670000	19.839	2	1	1	0	K772k	TMT10	(K)	kGQSPLDLCPDPNLCK	(A)	LSIRNKkGQSPLD	C:Carbamidomethylation,K:TMT10,k:Ubiquitin Residual GG from Tryp Cut on K	100	65.15	0	805.422	2529.38	-115.125	-2.1	112530	HUMAN	Q86YT6	Q86YT6	E3 ubiquitin-protein ligase MIB1
0.8mg_Rep1	Non-K-ε-GG	3	19.83	16.17	18.27	96.4	4350000	-1	2	0	0	0		TMT10	(K)	GVTIIGPATVGGIKPGCFK	(I)		K:TMT10,C:Carbamidomethylation,	100	82.32	5	853.847	2559.53	-0.0026	-1	121750	HUMAN	P53396	P53396|P53396-2|B4E3P0	ATP-citrate synthase
0.2mg_Rep2	K-ε-GG	3	19.83	15.35	17.54	94.9	5660000	99	1	1	1	0	K317k	TMT10	(R)	TFNTSTGGLLLPSDTkR	(S)	LLPSDTkRSQIYG	k:Ubiquitin Residual GG from Tryp Cut on K	100	66.03	12	717.727	2266.28	-115.114	2.7	70127.1	HUMAN	P12956	P12956|P12956-2|B1AHC9|F5H1I8	X-ray repair cross-complementing protein 6
0.8mg_Rep1	Non-K-ε-GG	3	19.82	18.63	18.98	95.5	4610000	-1	2	0	0	0		TMT10	(-)	MKPLVVFVLGGPGAGK	(G)		K:TMT10,	91.3	97.12	10	753.142	2257.41	0.004	1.8	22450.2	HUMAN	P30085	P30085|P30085-2|P30085|P30085-2	UMP-CMP kinase
0.4mg_Rep1	K-ε-GG	3	19.82	16.95	15.17	95.3	28600000	4.352	2	1	1	0	K151k	TMT10	(R)	EMSGSTSELLIkENK	(S)	TSELLIkENKSKF	K:TMT10,k:Ubiquitin Residual GG from Tryp Cut on K	100	58.85	9	746.742	2353.32	-115.113	3	57077.5	HUMAN	Q9NS91	Q9NS91|F8WE49	E3 ubiquitin-protein ligase RAD18
0.4mg_Rep1	Non-K-ε-GG	4	19.82	21.12	19.82	94.8	32200000	-1	1	0	0	0		TMT10	(K)	RVLGLVLLRGENLVSMTVEGPPPK	(D)		K:TMT10,	97.8	97.25	12	758.958	3032.81	0.0056	1.8	30488.2	HUMAN	P14678-3	P14678-3|P63162-2|P14678|P63162|P14678-2	Isoform SM-B1 of Small nuclear ribonucleoprotein-associated proteins B and B'
0.4mg_Rep1	Non-K-ε-GG	3	19.82	19.9	23.64	92.7	27800000	-1	1	0	0	0		TMT10	(K)	GLIAAICAGPTALLAHEIGFGSK	(V)		C:Carbamidomethylation,K:TMT10,	100	98.78	4	909.19	2725.55	0.0081	3	20061.9	HUMAN	Q99497	Q99497|K7ELW0	Protein DJ-1
0.8mg_Rep2	Non-K-ε-GG	3	19.82	17.69	16.96	89.1	1690000	-1	1	0	0	0		TMT10	(R)	IINEPTAAAIAYGLDK	(R)		K:TMT10,	96.7	90.75	10	706.748	2118.22	0.0076	3.6	72445.7	HUMAN	P11021	P11021|P11142|P34931|P54652|E9PKE3|P11142-2	78 kDa glucose-regulated protein
0.4mg_Rep2	Non-K-ε-GG	3	19.82	17.05	14.05	95.1	5170000	-1	0	0	0	0		TMT10	(R)	LILIACGTSYHAGVATR	(Q)		C:Carbamidomethylation,	92.2	73.4	5	678.047	2032.12	0.0066	3.2	79603.8	HUMAN	Q06210	Q06210|Q06210-2	Glutamine--fructose-6-phosphate aminotransferase [isomerizing] 1
0.4mg_Rep2	Non-K-ε-GG	4	19.82	19.82	19.82	82.1	22300000	-1	1	0	0	0		Hydrogen	(R)	HIADLAGNSEVILPVPAFNVINGGSHAGNK	(L)			96.5	85.08	22	753.649	3011.57	0.0033	1.1	47510.4	HUMAN	P06733	P06733|P06733-2	Alpha-enolase
0.2mg_Rep3	K-ε-GG	3	19.82	15.74	16.37	95	51700000	99	1	1	1	0	K390k	TMT10	(K)	ADGGAEYATYQTkSTTPAEQR	(G)	YATYQTkSTTPAE	k:Ubiquitin Residual GG from Tryp Cut on K	100	39.87	28	863.419	2703.36	-115.119	0.2	45263.9	HUMAN	P15529-2	P15529-2|P15529-5|P15529-3|P15529-6|P15529-4|P15529-7|P15529-16	Isoform B of Membrane cofactor protein
0.4mg_Rep1	Non-K-ε-GG	3	19.8	19.5	19.5	94.7	82100000	-1	1	0	0	0		TMT10	(K)	LQAVEVVITHLAPGTK	(H)		K:TMT10,	94.6	97.83	3	712.107	2134.3	0.0055	2.6	16120	HUMAN	Q9Y2V2	Q9Y2V2	Calcium-regulated heat stable protein 1
0.8mg_Rep2	Non-K-ε-GG	3	19.8	20.15	23.76	92.8	6160000	-1	1	0	0	0		TMT10	(K)	GLIAAICAGPTALLAHEIGFGSK	(V)		C:Carbamidomethylation,K:TMT10,	100	98.88	3	909.189	2725.55	0.0041	1.5	20061.9	HUMAN	Q99497	Q99497|K7ELW0	Protein DJ-1
0.4mg_Rep2	K-ε-GG	3	19.8	19.95	20.06	84.4	1460000000	99	1	1	1	0	K440k	TMT10	(K)	VGINYQPPTVVPGGDLAkVQR	(A)	PGGDLAkVQRAVC	k:Ubiquitin Residual GG from Tryp Cut on K	100	70.68	22	851.146	2666.54	-115.115	2	58642	HUMAN	F5H5D3	F5H5D3|Q71U36|P68363|Q6PEY2|Q13748|Q9BQE3|Q9NY65|P68366|P68366-2|Q13748-2|Q71U36-2|Q9NY65-2|P68363-2	Tubulin alpha-1C chain
0.8mg_Rep1	K-ε-GG	3	19.79	22.95	20.61	96.8	90600000	99	1	1	1	0	K166k	TMT10	(R)	QLFHPEQLITGkEDAANNYAR	(G)	EQLITGkEDAANN	k:Ubiquitin Residual GG from Tryp Cut on K	100	66.15	19	920.145	2873.53	-115.11	3.6	58642	HUMAN	F5H5D3	F5H5D3|Q71U36|P68363|Q13748|Q9BQE3|Q9NY65|P68366|P68366-2|Q13748-2|Q71U36-2|Q9NY65-2|P68363-2|F8VS66	Tubulin alpha-1C chain
0.2mg_Rep1	K-ε-GG	3	19.79	16.83	16.58	99	17700000	1.656	2	1	1	0	K59k	TMT10	(K)	QISQAYEVLSDAkK	(R)	EVLSDAkKRELYD	K:TMT10,k:Ubiquitin Residual GG from Tryp Cut on K	100	67.4	12	718.073	2267.32	-115.116	2	45609.1	HUMAN	P31689	P31689|P31689-2	DnaJ homolog subfamily A member 1
0.8mg_Rep2	K-ε-GG	3	19.79	22.9	21.78	96.7	52300000	99	1	1	1	0	K166k	TMT10	(R)	QLFHPEQLITGkEDAANNYAR	(G)	EQLITGkEDAANN	k:Ubiquitin Residual GG from Tryp Cut on K	100	66.27	22	920.144	2873.53	-115.114	2.3	58642	HUMAN	F5H5D3	F5H5D3|Q71U36|P68363|Q13748|Q9BQE3|Q9NY65|P68366|P68366-2|Q13748-2|Q71U36-2|Q9NY65-2|P68363-2|F8VS66	Tubulin alpha-1C chain
0.8mg_Rep3	K-ε-GG	3	19.79	19.06	19.88	99.2	161000000	8.417	2	1	1	0	K583k	TMT10	(K)	CNEIINWLDkNQTAEK	(E)	IINWLDkNQTAEK	C:Carbamidomethylation,K:TMT10,k:Ubiquitin Residual GG from Tryp Cut on K	99.3	78.48	17	850.113	2663.44	-115.117	1	71125	HUMAN	P11142	P11142|E9PKE3|E9PNE6|A8K7Q2	Heat shock cognate 71 kDa protein
0.4mg_Rep3	K-ε-GG	3	19.79	18.54	17.35	93.9	19100000	11.427	2	1	1	0	K21k	TMT10	(K)	ELDQWIEQLNECkQLSESQVK	(S)	EQLNECkQLSESQ	C:Carbamidomethylation,K:TMT10,k:Ubiquitin Residual GG from Tryp Cut on K	96.7	90.22	12	1059.56	3291.75	-115.09	9.5	36164.1	HUMAN	P67775	P67775|P67775-2	Serine/threonine-protein phosphatase 2A catalytic subunit alpha isoform
0.2mg_Rep3	Non-K-ε-GG	3	19.79	14.49	17.38	94.9	1500000	-1	1	0	0	0		TMT10	(R)	ENNAVYAFLGLTAPPGSK	(E)		K:TMT10,	100	97.85	3	769.766	2307.28	0.0091	3.9	12774	HUMAN	O75368	O75368	SH3 domain-binding glutamic acid-rich-like protein
0.8mg_Rep1	K-ε-GG	4	19.78	19.52	19.62	91.7	20500000	19.76	2	1	1	0	K544k	TMT10	(K)	IDAHLNkVCPTTETIYNDEFYTK	(Q)	IDAHLNkVCPTTE	C:Carbamidomethylation,K:TMT10,k:Ubiquitin Residual GG from Tryp Cut on K	100	70.87	12	836.932	3459.81	-115.103	5.1	119280	HUMAN	A0AVT1	A0AVT1|A0AVT1-2	Ubiquitin-like modifier-activating enzyme 6
0.4mg_Rep1	Non-K-ε-GG	2	19.78	21.73	19.78	96.9	6500000	-1	1	0	0	0		TMT10	(K)	VLQATVVAVGSGSK	(G)		K:TMT10,	100	72.53	15	887.546	1774.08	0.0018	1	30249.8	HUMAN	S4R3N1	S4R3N1|P61604|B8ZZL8	Protein HSPE1-MOB4
0.2mg_Rep1	K-ε-GG	3	19.78	20.01	19.18	93.2	15100000	99	1	1	1	0	K378k	TMT10	(K)	TTNYSTVPQkQTLPVAPR	(T)	YSTVPQkQTLPVA	k:Ubiquitin Residual GG from Tryp Cut on K	100	50.72	10	782.099	2459.4	-115.119	0.6	83844.1	HUMAN	Q6PJT7	Q6PJT7|Q6PJT7-2|Q6PJT7-9|Q6PJT7-5|G3V256|Q6PJT7-11|Q6PJT7-3|Q6PJT7-4|Q6PJT7-10|G3V5I6	Zinc finger CCCH domain-containing protein 14
0.2mg_Rep1	K-ε-GG	4	19.78	16.87	17.14	94.8	1660000	10.199	2	1	1	0	K140k	TMT10	(R)	YLSEVASGDNkQTTVSNSQQAYQEAFEISK	(K)	VASGDNkQTTVSN	K:TMT10,k:Ubiquitin Residual GG from Tryp Cut on K	100	75.23	0	974.494	4010.06	-115.107	3.4	28196	HUMAN	P31946	P31946|P31946-2	14-3-3 protein beta/alpha
0.2mg_Rep1	Non-K-ε-GG	3	19.78	16.97	17.15	95.4	3340000	-1	1	0	0	0		TMT10	(R)	IFSLLSGEGNVTFNGHK	(A)		K:TMT10,	90.1	90.77	15	760.095	2278.26	0.0093	4.1	107181	HUMAN	Q9UNX4	Q9UNX4	WD repeat-containing protein 3
0.8mg_Rep2	K-ε-GG	3	19.78	16.76	16.63	98.8	9810000	1.666	2	1	1	0	K59k	TMT10	(K)	QISQAYEVLSDAkK	(R)	EVLSDAkKRELYD	K:TMT10,k:Ubiquitin Residual GG from Tryp Cut on K	100	67.45	14	718.074	2267.32	-115.114	2.9	45609.1	HUMAN	P31689	P31689|P31689-2	DnaJ homolog subfamily A member 1
0.4mg_Rep2	K-ε-GG	3	19.78	19.24	19.58	96.7	3370000	2	2	1	1	0	K101k	TMT10	(K)	NYGSYSTQASAAAATAELLkK	(Q)	ATAELLkKQEELN	K:TMT10,k:Ubiquitin Residual GG from Tryp Cut on K	100	75.03	0	906.491	2832.57	-115.111	3.2	38685.6	HUMAN	O14828	O14828|O14828-2	Secretory carrier-associated membrane protein 3
0.4mg_Rep2	K-ε-GG	3	19.78	16.39	18.67	98.5	1440000	10.38	2	1	1	0	K429k	TMT10	(K)	GDATVSYEDPPTAkAAVEWFDGK	(D)	EDPPTAkAAVEWF	K:TMT10,k:Ubiquitin Residual GG from Tryp Cut on K	100	84.58	5	1009.51	3141.64	-115.121	-0.4	69249.8	HUMAN	Q01844-5	Q01844-5|Q01844|Q01844-3|B0QYK0|Q01844-6|Q01844-2|C9JGE3	Isoform 5 of RNA-binding protein EWS
0.4mg_Rep3	Non-K-ε-GG	3	19.78	22.71	22.88	87.3	11700000	-1	0	0	0	0		Hydrogen	(K)	LVQDVANNTNEEAGDGTTTATVLAR	(S)			98.5	52.67	12	854.091	2560.25	0.0114	4.5	61224.7	HUMAN	P10809	P10809|P10809-2	60 kDa heat shock protein, mitochondrial
0.4mg_Rep3	Non-K-ε-GG	3	19.78	20.16	19.78	92.6	19900000	-1	1	0	0	0		TMT10	(K)	GLIAAICAGPTALLAHEIGFGSK	(V)		C:Carbamidomethylation,K:TMT10,	98.7	99.08	3	909.19	2725.55	0.0079	2.9	20061.9	HUMAN	Q99497	Q99497|K7ELW0	Protein DJ-1
0.4mg_Rep1	K-ε-GG	3	19.77	14.55	14.28	98	7330000	4.929	2	1	1	0	K437k	TMT10	(K)	NQAEMSELSVAQkPEK	(L)	ELSVAQkPEKLLE	K:TMT10,k:Ubiquitin Residual GG from Tryp Cut on K	100	52.13	13	787.756	2476.37	-115.116	1.9	66336.5	HUMAN	Q6PJT7-3	Q6PJT7-3|Q6PJT7-10|G3V5I6	Isoform 3 of Zinc finger CCCH domain-containing protein 14
0.4mg_Rep3	Non-K-ε-GG	3	19.77	18.3	18.31	98.8	7240000	-1	1	0	0	0		TMT10	(K)	GVTIASGGVLPNIHPELLAK	(K)		K:TMT10,	100	88.28	14	815.494	2444.46	0.0028	1.2	39787.5	HUMAN	O75367	O75367|O75367-3|O75367-2|D6RCF2	Core histone macro-H2A.1
0.8mg_Rep1	K-ε-GG	3	19.76	18.35	18.59	98.6	1480000000	99	1	1	1	0	K58k	TMT10	(R)	ISVYYNEATGGkYVPR	(A)	NEATGGkYVPRAI	k:Ubiquitin Residual GG from Tryp Cut on K	100	63.87	19	720.714	2275.25	-115.12	-0.1	50126.4	HUMAN	P07437	P07437|Q5JP53	Tubulin beta chain
0.8mg_Rep1	K-ε-GG	3	19.76	16.69	16.53	98.6	16000000	1.696	2	1	1	0	K59k	TMT10	(K)	QISQAYEVLSDAkK	(R)	EVLSDAkKRELYD	K:TMT10,k:Ubiquitin Residual GG from Tryp Cut on K	98.6	67.23	10	718.075	2267.32	-115.112	4	45609.1	HUMAN	P31689	P31689|P31689-2	DnaJ homolog subfamily A member 1
0.4mg_Rep1	K-ε-GG	3	19.76	15.8	16.8	93.6	2120000	3.398	2	1	1	0	K113k	TMT10	(R)	VNDFETADILCPkAK	(R)	ADILCPkAKRTSR	C:Carbamidomethylation,K:TMT10,k:Ubiquitin Residual GG from Tryp Cut on K	88.2	71.43	2	765.083	2408.35	-115.111	4.1	54645	HUMAN	Q9BZD4	Q9BZD4|E9PQC4|E9PP32	Kinetochore protein Nuf2
0.2mg_Rep1	K-ε-GG	3	19.76	15.3	17.07	92.8	2990000	5.151	2	1	1	0	K449k	TMT10	(R)	SPGQPIGSCSPLGLkLQK	(F)	CSPLGLkLQKFLV	C:Carbamidomethylation,K:TMT10,k:Ubiquitin Residual GG from Tryp Cut on K	100	67.83	2	813.799	2554.5	-115.116	1.5	183954	HUMAN	Q13395	Q13395	Probable methyltransferase TARBP1
0.2mg_Rep1	Non-K-ε-GG	3	19.76	19.47	17.21	94.6	6940000	-1	1	0	0	0		TMT10	(R)	SPLVAAMQHFLPVLK	(D)		K:TMT10,	94	99.12	7	703.762	2109.27	0.006	2.9	120827	HUMAN	O95373	O95373	Importin-7
0.8mg_Rep2	Non-K-ε-GG	3	19.76	14.95	15.36	98.3	3660000	-1	1	0	0	0		TMT10	(K)	CANLFEALVGTLK	(A)		C:Carbamidomethylation,K:TMT10,	100	99.77	0	632.034	1894.09	0	0	9113.4	HUMAN	Q9P1F3	Q9P1F3	Costars family protein ABRACL
0.4mg_Rep3	Non-K-ε-GG	3	19.76	16.54	15.2	98.2	12500000	-1	1	0	0	0		TMT10	(K)	FTASAGIQVVGDDLTVTNPK	(R)		K:TMT10,	100	86.67	22	831.131	2491.38	-0.0021	-0.8	47510.4	HUMAN	P06733	P06733|P06733-2	Alpha-enolase
0.2mg_Rep3	Non-K-ε-GG	3	19.76	19.76	19.42	92.8	2340000	-1	1	0	0	0		TMT10	(K)	FSVCVLGDQQHCDEAK	(A)		C:Carbamidomethylation,K:TMT10,	100	67.37	3	784.39	2351.15	0.0021	0.9	25002	HUMAN	P62906	P62906	60S ribosomal protein L10a
0.2mg_Rep3	K-ε-GG	3	19.76	17.2	17.36	98.2	5410000	99	1	1	1	0	K91k	TMT10	(K)	INEELESQYQQSMDSkLSGR	(Y)	QQSMDSkLSGRYR	k:Ubiquitin Residual GG from Tryp Cut on K	100	69.87	15	895.773	2800.42	-115.116	1.5	20389.2	HUMAN	O00193	O00193	Small acidic protein
0.2mg_Rep3	K-ε-GG	4	19.76	18.75	22.26	87.1	391000000	99	1	1	1	0	K440k	TMT10	(K)	VGINYQPPTVVPGGDLAkVQR	(A)	PGGDLAkVQRAVC	k:Ubiquitin Residual GG from Tryp Cut on K	97.1	72.63	17	638.61	2666.54	-115.12	0.1	58642	HUMAN	F5H5D3	F5H5D3|Q71U36|P68363|Q6PEY2|Q13748|Q9BQE3|Q9NY65|P68366|P68366-2|Q13748-2|Q71U36-2|Q9NY65-2|P68363-2	Tubulin alpha-1C chain
0.8mg_Rep1	K-ε-GG	3	19.75	19.75	19.36	95.8	10300000	19.747	2	1	1	0	K360k	TMT10	(K)	LEkIFQNAPTDPTQDFSTQVAK	(L)	YVDKLEkIFQNAP	K:TMT10,k:Ubiquitin Residual GG from Tryp Cut on K	100	81.48	12	1017.55	3165.74	-115.109	3.6	96697.4	HUMAN	P45974	P45974|P45974-2	Ubiquitin carboxyl-terminal hydrolase 5
0.2mg_Rep1	K-ε-GG	4	19.75	19.45	18.57	84.5	64300000	99	1	1	1	0	K113k	TMT10	(R)	VAPEEHPVLLTEAPLNPkANR	(E)	EAPLNPkANREKM	k:Ubiquitin Residual GG from Tryp Cut on K	93.6	61.88	26	660.37	2753.57	-115.115	2	42078.3	HUMAN	P60709	P60709|P63261|J3KT65|G5E9R0	Actin, cytoplasmic 1
0.2mg_Rep1	Non-K-ε-GG	4	19.75	17.78	18.09	92.9	46900000	-1	1	0	0	0		TMT10	(R)	ISVAGVTSSNVGYLAHAIHQVTK	(-)		K:TMT10,	100	85.8	12	703.405	2810.59	0.0039	1.4	47916.2	HUMAN	P00505	P00505|P00505-2	Aspartate aminotransferase, mitochondrial
0.8mg_Rep2	K-ε-GG	2	19.75	14.7	17.12	97.6	6660000	3.778	2	1	1	0	K15k	Acetyl	(M)	SDAAVDTSSEITTkDLK	(E)	SSEITTkDLKEKK	K:TMT10,k:Ubiquitin Residual GG from Tryp Cut on K	100	58.98	12	1083.55	2281.22	-115.115	2.2	12202.8	HUMAN	P06454	P06454|P06454-2|B8ZZQ6	Prothymosin alpha
0.4mg_Rep2	K-ε-GG	3	19.75	22.11	19.75	93.2	11800000	99	1	1	1	0	K864k	TMT10	(R)	DGSLASNPYSGDLTkFGR	(G)	YSGDLTkFGRGDA	k:Ubiquitin Residual GG from Tryp Cut on K	100	63.77	4	743.379	2343.24	-115.112	3.6	116866	HUMAN	Q14157-5	Q14157-5|Q14157|F8W726|Q14157-3|Q14157-1|Q14157-4	Isoform 5 of Ubiquitin-associated protein 2-like
0.4mg_Rep3	Non-K-ε-GG	3	19.75	19.1	19.75	96.9	5250000	-1	1	0	0	0		TMT10	(K)	AGVSISVVHGNLSEEAAK	(Q)		K:TMT10,	100	62.98	5	742.756	2226.25	0.004	1.8	50949.8	HUMAN	P36551	P36551	Oxygen-dependent coproporphyrinogen-III oxidase, mitochondrial
0.8mg_Rep1	Non-K-ε-GG	4	19.74	15.44	16.91	82.6	1770000	99	0	0	0	0	M153m	TMT10	(R)	TTGIVmDSGDGVTHTVPIYEGYALPHAILR	(L)		m:Oxidized methionine	96.3	79.9	0	857.952	3412.78	16.0083	3.9	42078.3	HUMAN	P60709	P60709|P63261	Actin, cytoplasmic 1
0.8mg_Rep2	Non-K-ε-GG	3	19.74	17.56	11.77	95.3	63200000	-1	0	0	0	0		TMT10	(K)	LQISHEAAACITGLR	(A)		C:Carbamidomethylation,	87.3	65.85	14	623.679	1869.02	0.0011	0.6	142268	HUMAN	Q08211	Q08211|Q08211-2	ATP-dependent RNA helicase A
0.4mg_Rep3	K-ε-GG	3	19.74	21.37	21.45	88.1	12700000	99	1	1	1	0	K20k	TMT10	(K)	ADkASASAPAPASATEILLTPAR	(E)	KGDKADkASASAP	k:Ubiquitin Residual GG from Tryp Cut on K	100	67.85	17	851.47	2667.51	-115.114	2.5	30565.6	HUMAN	Q9NQX7	Q9NQX7|Q9NQX7-3|Q9NQX7-2	Integral membrane protein 2C
0.2mg_Rep1	K-ε-GG	4	19.73	18.37	19.73	94.8	2430000	6.374	2	1	1	0	M49m K52k	TMT10	(R)	HQGVMVGmGQkDSYVGDEAQSK	(R)	MVGMGQkDSYVGD	K:TMT10,m:Oxidized methionine,k:Ubiquitin Residual GG from Tryp Cut on K	100	41.7	2	735.617	3038.56	-99.1164	3	42407.6	HUMAN	P62736	P62736|P68032|P68133|P63267|P60709|P63261|Q5T8M7|A6NL76|Q5T8M8|J3KT65|G5E9R0|B8ZZJ2|F8WB63	Actin, aortic smooth muscle
0.2mg_Rep1	Non-K-ε-GG	4	19.73	15.62	11.19	93.8	8520000	99	1	0	0	0	M82m	TMT10	(K)	FATLAELVQYYmEHHGQLK	(E)		K:TMT10,m:Oxidized methionine	98.5	97.78	2	688.869	2736.46	15.9937	-0.4	69005.6	HUMAN	Q06124	Q06124|Q06124-2|Q06124-3	Tyrosine-protein phosphatase non-receptor type 11
0.8mg_Rep2	K-ε-GG	3	19.73	17.11	17.05	94	4470000	1.378	2	1	1	0	K369k	TMT10	(K)	LENSTQAEEGFDVPDCkK	(T)	FDVPDCkKTIVND	C:Carbamidomethylation,K:TMT10,k:Ubiquitin Residual GG from Tryp Cut on K	100	57.9	5	880.441	2754.42	-115.115	1.8	57073.9	HUMAN	Q00987-11	Q00987-11|Q00987|J3KN53|Q00987-9|G3XA89|Q00987-10|Q00987-8|Q00987-5|Q00987-2|Q00987-3|Q9H4C5|Q00987-4	Isoform 11 of E3 ubiquitin-protein ligase Mdm2
0.2mg_Rep2	K-ε-GG	3	19.73	18.06	17.63	93.8	5530000	99	1	1	1	0	K595k	TMT10	(R)	TSSTNEDEDLNPEQkIER	(E)	DLNPEQkIEREKE	k:Ubiquitin Residual GG from Tryp Cut on K	100	45.42	19	816.73	2563.29	-115.115	2.1	76072.1	HUMAN	Q99081-3	Q99081-3|Q99081|F5GY10|Q99081-2|B4E1W1|B4DZP2	Isoform 3 of Transcription factor 12
0.8mg_Rep3	K-ε-GG	3	19.73	23.21	20.7	96.2	53000000	99	1	1	1	0	K166k	TMT10	(R)	QLFHPEQLITGkEDAANNYAR	(G)	EQLITGkEDAANN	k:Ubiquitin Residual GG from Tryp Cut on K	100	67.53	24	920.144	2873.53	-115.114	2.3	58642	HUMAN	F5H5D3	F5H5D3|Q71U36|P68363|Q13748|Q9BQE3|Q9NY65|P68366|P68366-2|Q13748-2|Q71U36-2|Q9NY65-2|P68363-2|F8VS66	Tubulin alpha-1C chain
0.8mg_Rep1	Non-K-ε-GG	3	19.72	19.72	19.72	96.7	14400000	-1	2	0	0	0		TMT10	(R)	VVIIGAGKPAAVVLQTK	(G)		K:TMT10,	100	82.18	19	784.518	2351.54	0.0039	1.7	109892	HUMAN	Q14697-2	Q14697-2|Q14697|E9PKU7|F5H6X6	Isoform 2 of Neutral alpha-glucosidase AB
0.4mg_Rep1	Non-K-ε-GG	3	19.72	17.53	17.53	97	54400000	-1	1	0	0	0		TMT10	(R)	VTIAQGGVLPNIQAVLLPK	(K)		K:TMT10,	100	98.68	4	797.171	2389.49	0.0044	1.9	14135.2	HUMAN	P04908	P04908|Q93077|P20671|P0C0S8|Q6FI13|Q7L7L0|Q16777|Q9BTM1|Q96KK5|Q99878	Histone H2A type 1-B/E
0.4mg_Rep3	Non-K-ε-GG	3	19.72	17.41	18.29	92.6	1810000	-1	1	0	0	0		TMT10	(K)	DVLIEFYAPWCGHCK	(Q)		C:Carbamidomethylation,K:TMT10,	94.6	93.75	5	785.068	2353.19	0.0035	1.5	73273.4	HUMAN	P13667	P13667|P30101	Protein disulfide-isomerase A4
0.8mg_Rep2	K-ε-GG	4	19.71	15.82	12.56	96.8	299000000	99	1	1	1	0	K63k	TMT10	(R)	TLSDYNIQkESTLHLVLR	(L)	SDYNIQkESTLHL	k:Ubiquitin Residual GG from Tryp Cut on K	98.1	70.82	14	619.097	2588.48	-115.117	1.3	77037.2	HUMAN	P0CG48	P0CG48|F5H041|Q96C32|P0CG47|P62979|B4DV12|P62987	Polyubiquitin-C
0.8mg_Rep2	Non-K-ε-GG	2	19.71	13.73	18.61	98.3	8510000	-1	1	0	0	0		TMT10	(K)	VSVFFGGLSIK	(K)		K:TMT10,	94.9	98.08	2	806.499	1611.99	0.0032	2	49642.1	HUMAN	O00148	O00148|O00148-2|B1Q2N1	ATP-dependent RNA helicase DDX39A
0.4mg_Rep2	K-ε-GG	2	19.71	20.09	17.93	98.3	21900000	2.822	2	1	1	0	K406k	TMT10	(K)	DVNAAIATIkTK	(R)	AAIATIkTKRTIQ	K:TMT10,k:Ubiquitin Residual GG from Tryp Cut on K	100	64.83	6	909.049	1932.21	-115.119	0.6	58642	HUMAN	F5H5D3	F5H5D3|Q71U36|P68363|Q6PEY2|Q13748|Q9BQE3|Q13748-2|Q71U36-2|P68363-2	Tubulin alpha-1C chain
0.4mg_Rep2	Non-K-ε-GG	3	19.71	15.76	17.46	88.3	106000000	-1	1	0	0	0		TMT10	(R)	SLHDALCVLAQTVK	(D)		C:Carbamidomethylation,K:TMT10,	99	93.72	22	671.725	2013.16	0.0037	1.8	57829.5	HUMAN	P78371	P78371|F5GWF6|P78371-2|F8VQ14	T-complex protein 1 subunit beta
0.4mg_Rep2	Non-K-ε-GG	4	19.71	19.71	21.74	94.2	39500000	-1	1	0	0	0		TMT10	(R)	EPLPPIQQHIWNMLNPPAEVTTK	(S)		K:TMT10,	96.8	96.73	43	778.683	3111.71	0.0036	1.1	83273.6	HUMAN	P13010	P13010	X-ray repair cross-complementing protein 5
0.4mg_Rep2	Non-K-ε-GG	3	19.71	17.5	17.5	96.7	46500000	-1	1	0	0	0		TMT10	(R)	VTIAQGGVLPNIQAVLLPK	(K)		K:TMT10,	99.9	98.83	2	797.172	2389.49	0.0066	2.8	14135.2	HUMAN	P04908	P04908|Q93077|P20671|P0C0S8|Q6FI13|Q7L7L0|Q16777|Q9BTM1|Q96KK5|Q99878	Histone H2A type 1-B/E
0.8mg_Rep3	K-ε-GG	3	19.71	15.58	16.56	97.3	5790000	99	1	1	1	0	K21k	TMT10	(K)	ELDQWVEQLNECkQLNENQVR	(T)	EQLNECkQLNENQ	C:Carbamidomethylation,k:Ubiquitin Residual GG from Tryp Cut on K	100	81.28	14	1005.83	3130.6	-115.115	1.7	36145	HUMAN	P62714	P62714|E5RJX4	Serine/threonine-protein phosphatase 2A catalytic subunit beta isoform
0.4mg_Rep3	K-ε-GG	4	19.71	11.57	13.33	96.7	16300000	7.324	2	1	1	0	K368k	TMT10	(K)	AISEAQESVTkTTNYSTVPQK	(Q)	AQESVTkTTNYST	K:TMT10,k:Ubiquitin Residual GG from Tryp Cut on K	100	57.6	14	714.387	2969.64	-115.112	2.8	83844.1	HUMAN	Q6PJT7	Q6PJT7|Q6PJT7-2|Q6PJT7-9|Q6PJT7-5|G3V256|Q6PJT7-11|Q6PJT7-3|Q6PJT7-4|Q6PJT7-10|G3V5I6	Zinc finger CCCH domain-containing protein 14
0.2mg_Rep3	K-ε-GG	4	19.71	11.02	13.27	96.5	13600000	7.277	2	1	1	0	K368k	TMT10	(K)	AISEAQESVTkTTNYSTVPQK	(Q)	AQESVTkTTNYST	K:TMT10,k:Ubiquitin Residual GG from Tryp Cut on K	100	58.18	9	714.388	2969.64	-115.111	3.3	83844.1	HUMAN	Q6PJT7	Q6PJT7|Q6PJT7-2|Q6PJT7-9|Q6PJT7-5|G3V256|Q6PJT7-11|Q6PJT7-3|Q6PJT7-4|Q6PJT7-10|G3V5I6	Zinc finger CCCH domain-containing protein 14
0.8mg_Rep1	K-ε-GG	3	19.7	18.63	17.43	97.4	7800000	99	1	1	1	0	K24k	TMT10	(K)	VYVGNLGTGAGkGELER	(A)	LGTGAGkGELERA	k:Ubiquitin Residual GG from Tryp Cut on K	100	56.1	7	688.375	2178.23	-115.118	1.2	27594.3	HUMAN	Q16629	Q16629|C9JAB2|Q16629-4|Q16629-2|Q16629-3	Serine/arginine-rich splicing factor 7
0.4mg_Rep1	K-ε-GG	3	19.7	18.2	17.99	86.8	118000000	19.702	2	1	1	0	K385k	TMT10	(K)	TDGkIVQYECEGDTCQEEK	(I)	ASKTDGkIVQYEC	C:Carbamidomethylation,K:TMT10,k:Ubiquitin Residual GG from Tryp Cut on K	100	47.75	14	954.451	2976.45	-115.114	2.1	68615.7	HUMAN	Q7Z569	Q7Z569|J3KNN7|Q7Z569-2	BRCA1-associated protein
0.4mg_Rep2	K-ε-GG	4	19.7	15.73	15.05	97	42000000	4.978	3	1	1	0	K62k	TMT10	(K)	EKEEFAVPENSSVQQFkEEISK	(R)	SSVQQFkEEISKR	K:TMT10,k:Ubiquitin Residual GG from Tryp Cut on K	95.5	74.98	5	846.705	3498.91	-115.115	1.5	62517.9	HUMAN	Q9UMX0	Q9UMX0|Q9UMX0-2	Ubiquilin-1
0.8mg_Rep3	K-ε-GG	4	19.7	17.42	16.8	97.5	17300000	10.568	2	1	1	0	K21k	TMT10	(K)	ELDQWIEQLNECkQLSESQVK	(S)	EQLNECkQLSESQ	C:Carbamidomethylation,K:TMT10,k:Ubiquitin Residual GG from Tryp Cut on K	97.2	90.55	19	794.913	3291.75	-115.119	0.2	36164.1	HUMAN	P67775	P67775|P67775-2	Serine/threonine-protein phosphatase 2A catalytic subunit alpha isoform
0.8mg_Rep3	Non-K-ε-GG	3	19.7	21.84	19.09	94.4	3820000	-1	0	0	0	0		TMT10	(R)	DLVEAVAHILGIR	(D)			96.7	100.58	2	545.664	1634.98	-0.0002	-0.1	276046	HUMAN	P49327	P49327	Fatty acid synthase
0.4mg_Rep3	K-ε-GG	3	19.7	17.7	19.7	94.7	11700000	14.521	2	1	1	0	K228k	TMT10	(R)	QSDENNLkDPGGSEFDSISK	(N)	SDENNLkDPGGSE	K:TMT10,k:Ubiquitin Residual GG from Tryp Cut on K	100	57	17	913.788	2854.47	-115.118	0.8	33156.3	HUMAN	Q9H6K1	Q9H6K1|Q9H6K1-2|Q5TH58	Uncharacterized protein C6orf106
0.4mg_Rep3	Non-K-ε-GG	2	19.7	18.89	18.06	98.2	10600000	-1	0	0	0	0		TMT10	(R)	SANLVAATLGAILNR	(L)			98.7	99.9	0	857.015	1713.02	0.0005	0.3	107510	HUMAN	E7ENR4	E7ENR4|P19367-3|P19367|P19367-2|P19367-4	Hexokinase-1
0.4mg_Rep1	Non-K-ε-GG	5	19.69	17.62	19.69	95.2	4470000	-1	1	0	0	0		TMT10	(K)	FENAFLSHVVSQHQALLGTIRADGK	(I)		K:TMT10,	95.7	84.83	5	640.159	3196.76	0.0003	0.1	59863.7	HUMAN	P25705	P25705|P25705-3|P25705-2	ATP synthase subunit alpha, mitochondrial
0.2mg_Rep1	K-ε-GG	3	19.69	18.23	18.02	86.8	97100000	18.02	2	1	1	0	K385k	TMT10	(K)	TDGkIVQYECEGDTCQEEK	(I)	ASKTDGkIVQYEC	C:Carbamidomethylation,K:TMT10,k:Ubiquitin Residual GG from Tryp Cut on K	100	47.77	14	954.451	2976.45	-115.115	1.7	68615.7	HUMAN	Q7Z569	Q7Z569|J3KNN7|Q7Z569-2	BRCA1-associated protein
0.2mg_Rep1	Non-K-ε-GG	5	19.69	18.98	20.24	98.1	5800000	-1	1	0	0	0		TMT10	(K)	DGRISVAGVTSSNVGYLAHAIHQVTK	(-)		K:TMT10,	98.2	78.8	7	628.555	3138.74	0.005	1.6	47916.2	HUMAN	P00505	P00505|P00505-2	Aspartate aminotransferase, mitochondrial
0.8mg_Rep3	K-ε-GG	3	19.69	17.76	20.95	92.1	25900000	9.909	2	1	1	0	K191k	TMT10	(K)	VAEDEAEAAAAAkFTGLSK	(E)	EAAAAAkFTGLSK	K:TMT10,k:Ubiquitin Residual GG from Tryp Cut on K	100	80.08	36	817.778	2566.43	-115.115	1.9	71350.3	HUMAN	P08195-4	P08195-4|J3KPF3|P08195|F5GZS6|P08195-3|P08195-2	Isoform 4 of 4F2 cell-surface antigen heavy chain
0.2mg_Rep3	K-ε-GG	4	19.69	15.37	15.68	97.3	9230000	9.393	2	1	1	0	K21k	TMT10	(K)	ELDQWIEQLNECkQLSESQVK	(S)	EQLNECkQLSESQ	C:Carbamidomethylation,K:TMT10,k:Ubiquitin Residual GG from Tryp Cut on K	96.3	92.25	12	794.912	3291.75	-115.124	-1.2	36164.1	HUMAN	P67775	P67775|P67775-2	Serine/threonine-protein phosphatase 2A catalytic subunit alpha isoform
0.8mg_Rep1	K-ε-GG	4	19.68	15.87	13.08	93.5	1850000	99	1	1	1	0	K107k	TMT10	(K)	ELAEEEPHLVEQFQkLSEAAGR	(V)	LVEQFQkLSEAAG	k:Ubiquitin Residual GG from Tryp Cut on K	97.4	82.02	3	714.121	2968.58	-115.114	2	33091.2	HUMAN	P40855	P40855|P40855-5|B7Z8B3|E9PS71	Peroxisomal biogenesis factor 19
0.4mg_Rep3	Non-K-ε-GG	4	19.68	17.23	17.83	97.4	21500000	-1	1	0	0	0		TMT10	(K)	TTSCQHLVQYLATIAGISGNK	(V)		C:Carbamidomethylation,K:TMT10,	97.1	97.68	2	680.879	2720.48	0.012	4.4	234309	HUMAN	Q92614	Q92614|Q92614-4|Q92614-3|Q92614-2|Q92614-5	Unconventional myosin-XVIIIa
0.4mg_Rep3	Non-K-ε-GG	3	19.68	21.81	21.25	96.5	4520000	-1	0	0	0	0		TMT10	(K)	ALLLLLVGGVDQSPR	(G)			98.1	100.28	2	594.035	1780.09	0.0023	1.3	81934.1	HUMAN	P33993	P33993|P33993-3	DNA replication licensing factor MCM7
0.2mg_Rep3	K-ε-GG	3	19.68	18.75	17.21	96.7	39900000	99	1	1	1	0	K432k	TMT10	(R)	LSQVPDNPPDYQkYYR	(Q)	NPPDYQkYYRQMR	k:Ubiquitin Residual GG from Tryp Cut on K	100	61.18	40	776.062	2441.29	-115.115	2.1	84505.4	HUMAN	P48449	P48449|P48449-3|P48449-2	Lanosterol synthase
0.4mg_Rep1	K-ε-GG	3	19.67	17.07	16.25	96.6	7410000	99	1	1	1	0	K346k	TMT10	(K)	QSPVFLMGANTQDTkNSR	(H)	ANTQDTkNSRHQF	k:Ubiquitin Residual GG from Tryp Cut on K	100	58.58	4	779.734	2452.3	-115.115	2.2	42919.8	HUMAN	P15812-2	P15812-2|P15812-4|P15812-6|P15812-7|P15812-9|P15812-12	Isoform 2 of T-cell surface glycoprotein CD1e, membrane-associated
0.4mg_Rep1	K-ε-GG	3	19.67	16.87	17.58	97.3	6800000	4.434	2	1	1	0	K373k	TMT10	(R)	NLVNDDDAIVAASkCLK	(M)	AIVAASkCLKMVY	C:Carbamidomethylation,K:TMT10,k:Ubiquitin Residual GG from Tryp Cut on K	100	72.53	12	806.775	2533.43	-115.115	2.1	101656	HUMAN	Q05086	Q05086|Q05086-3|Q05086-2	Ubiquitin-protein ligase E3A
0.2mg_Rep1	K-ε-GG	4	19.67	15.92	16.26	95.8	5740000	9.926	2	1	1	0	K14k	TMT10	(K)	ETTYYDVLGVkPNATQEELK	(K)	YDVLGVkPNATQE	K:TMT10,k:Ubiquitin Residual GG from Tryp Cut on K	95.3	72.07	5	718.388	2985.64	-115.111	3.2	45609.1	HUMAN	P31689	P31689|P31689-2	DnaJ homolog subfamily A member 1
0.8mg_Rep3	Non-K-ε-GG	3	19.67	19.56	18.49	94.9	6180000	-1	1	0	0	0		TMT10	(K)	GIVDQSQQAYQEAFEISK	(K)		K:TMT10,	100	82.03	15	833.777	2499.31	0.0018	0.7	27915.8	HUMAN	P63104	P63104|P63104-2|B0AZS6|B7Z2E6	14-3-3 protein zeta/delta
0.2mg_Rep3	Non-K-ε-GG	4	19.67	19.67	16.55	98	14900000	-1	0	0	0	0		TMT10	(K)	FENAFLSHVVSQHQALLGTIR	(A)			100	90.53	17	649.861	2596.42	0.0019	0.7	59863.7	HUMAN	P25705	P25705|P25705-3|P25705-2	ATP synthase subunit alpha, mitochondrial
0.8mg_Rep2	K-ε-GG	4	19.66	15.74	17.18	96.2	154000000	5.064	2	1	1	0	K263k	TMT10	(R)	EEEEAFASSQSSQGAQSLTFSkFEEK	(K)	QSLTFSkFEEKKT	K:TMT10,k:Ubiquitin Residual GG from Tryp Cut on K	98.6	70.87	17	864.173	3568.79	-115.118	0.6	80625	HUMAN	Q9UJ41	Q9UJ41|Q9UJ41-3|E7ERJ8|Q9UJ41-4|E9PFK9|Q9UJ41-2|V9GYI8	Rab5 GDP/GTP exchange factor
0.4mg_Rep3	Non-K-ε-GG	4	19.66	13.91	18.41	89.6	8490000	-1	1	0	0	0		Hydrogen	(K)	TNHIGHTGYLNTVTVSPDGSLCASGGK	(D)		C:Carbamidomethylation,K:TMT10-Lys-Only,	96	56.5	12	743.875	2972.47	0.0031	1	35532.5	HUMAN	P63244	P63244|J3KPE3|D6RAC2|D6RHH4	Guanine nucleotide-binding protein subunit beta-2-like 1
0.2mg_Rep1	K-ε-GG	4	19.65	11.45	12.58	95.2	18100000	7.834	2	1	1	0	K368k	TMT10	(K)	AISEAQESVTkTTNYSTVPQK	(Q)	AQESVTkTTNYST	K:TMT10,k:Ubiquitin Residual GG from Tryp Cut on K	95.6	56.42	12	714.388	2969.64	-115.111	3.2	83844.1	HUMAN	Q6PJT7	Q6PJT7|Q6PJT7-2|Q6PJT7-9|Q6PJT7-5|G3V256|Q6PJT7-11|Q6PJT7-3|Q6PJT7-4|Q6PJT7-10|G3V5I6	Zinc finger CCCH domain-containing protein 14
0.2mg_Rep1	Non-K-ε-GG	4	19.65	17.28	19.35	96.3	13500000	-1	1	0	0	0		TMT10	(K)	GTEVVVCAVNALAHHVLNK	(D)		C:Carbamidomethylation,K:TMT10,	98.9	98.08	5	623.109	2489.41	0.006	2.4	53095.1	HUMAN	Q7L5Y1-5	Q7L5Y1-5|Q7L5Y1-4|Q7L5Y1|J3QSB6|J3QL99	Isoform 5 of Mitochondrial enolase superfamily member 1
0.8mg_Rep2	K-ε-GG	3	19.65	18.25	19.65	96.8	923000000	99	1	1	1	0	K58k	TMT10	(R)	ISVYYNEATGGkYVPR	(A)	NEATGGkYVPRAI	k:Ubiquitin Residual GG from Tryp Cut on K	100	64.3	20	720.715	2275.25	-115.119	0.3	50126.4	HUMAN	P07437	P07437|Q5JP53	Tubulin beta chain
0.4mg_Rep2	Non-K-ε-GG	3	19.65	21.67	21.12	95.8	3730000	-1	0	0	0	0		TMT10	(K)	ALLLLLVGGVDQSPR	(G)			100	100.17	3	594.035	1780.09	0.0001	0	81934.1	HUMAN	P33993	P33993|P33993-3	DNA replication licensing factor MCM7
0.2mg_Rep3	K-ε-GG	3	19.65	17.36	19.74	95.7	4960000	5.648	2	1	1	0	K115k	TMT10	(R)	LVVPASQCGSLIGkGGCK	(I)	CGSLIGkGGCKIK	C:Carbamidomethylation,K:TMT10,k:Ubiquitin Residual GG from Tryp Cut on K	100	66	0	801.779	2518.45	-115.124	-1.8	39049.9	HUMAN	Q15366-2	Q15366-2|Q15366|Q15366-3|Q15366-6|Q15366-5|Q15366-4|B4DXP5|F8VZX2|Q15366-7	Isoform 2 of Poly(rC)-binding protein 2
0.8mg_Rep1	K-ε-GG	5	19.64	16.68	17.09	95.9	3950000	7.081	3	1	1	0	K38k	TMT10	(K)	AKPPPGGGEQEPPPPPAPQDVEMkEEAATGGGSTGEADGK	(T)	PQDVEMkEEAATG	K:TMT10,k:Ubiquitin Residual GG from Tryp Cut on K	100	54.77	3	934.675	4784.45	-115.106	3.1	61090.6	HUMAN	O43242	O43242	26S proteasome non-ATPase regulatory subunit 3
0.4mg_Rep1	K-ε-GG	4	19.64	16.85	16.28	96.5	41500000	10.569	2	1	1	0	K21k	TMT10	(K)	ELDQWIEQLNECkQLSESQVK	(S)	EQLNECkQLSESQ	C:Carbamidomethylation,K:TMT10,k:Ubiquitin Residual GG from Tryp Cut on K	100	88.62	14	794.914	3291.75	-115.116	1.4	36164.1	HUMAN	P67775	P67775|P67775-2	Serine/threonine-protein phosphatase 2A catalytic subunit alpha isoform
0.2mg_Rep1	Non-K-ε-GG	4	19.64	19.78	25.15	93.7	15900000	-1	1	0	0	0		Hydrogen	(R)	HIADLAGNSEVILPVPAFNVINGGSHAGNK	(L)		K:TMT10-Lys-Only,	98.7	86.2	15	810.939	3240.73	0.0011	0.3	47510.4	HUMAN	P06733	P06733|P06733-2	Alpha-enolase
0.8mg_Rep2	Non-K-ε-GG	4	19.64	16.38	15.52	96.3	46700000	-1	1	0	0	0		TMT10	(K)	IVVVWVGTNNHGHTAEQVTGGIK	(A)		K:TMT10,	100	72.25	17	719.407	2874.6	0.0052	1.8	25847.9	HUMAN	Q15102	Q15102	Platelet-activating factor acetylhydrolase IB subunit gamma
0.8mg_Rep1	K-ε-GG	4	19.63	16.47	16.07	93.9	17200000	1.587	2	1	1	0	K492k	TMT10	(K)	NVTDVVNTCHDAGISkK	(A)	HDAGISkKAIKLR	C:Carbamidomethylation,K:TMT10,k:Ubiquitin Residual GG from Tryp Cut on K	92.5	47.93	12	608.328	2545.4	-115.113	3	55722.8	HUMAN	Q9Y3I0	Q9Y3I0	tRNA-splicing ligase RtcB homolog
0.8mg_Rep2	Non-K-ε-GG	4	19.63	19.63	19.25	93.7	13700000	99	1	0	0	0	M515m	TMT10	(R)	EPLPPIQQHIWNmLNPPAEVTTK	(S)		K:TMT10,m:Oxidized methionine	89.7	84.97	44	782.682	3111.71	15.998	1	83273.6	HUMAN	P13010	P13010	X-ray repair cross-complementing protein 5
0.4mg_Rep2	K-ε-GG	3	19.63	17.98	18.1	93.2	5680000	99	1	1	1	0	K93k	TMT10	(K)	LSSLGTGSSSGNGkVATAPTR	(Y)	SSSGNGkVATAPT	k:Ubiquitin Residual GG from Tryp Cut on K	96.6	45.35	12	764.413	2406.34	-115.112	3.3	33218.1	HUMAN	Q56P03	Q56P03	E2F-associated phosphoprotein
0.4mg_Rep3	K-ε-GG	3	19.63	15.95	15.91	91.2	5870000	99	1	1	1	0	K486k	TMT10	(R)	ETVVEVPQVTWEDIGGLEDVkR	(E)	GGLEDVkRELQEL	k:Ubiquitin Residual GG from Tryp Cut on K	95.9	90.25	8	947.833	2956.6	-115.119	0.3	90004.9	HUMAN	P55072	P55072	Transitional endoplasmic reticulum ATPase
0.8mg_Rep1	Non-K-ε-GG	3	19.62	17.88	19.2	91.9	3670000	-1	1	0	0	0		TMT10	(R)	IFSLLSGEGNVTFNGHK	(A)		K:TMT10,	89.1	90.43	8	760.093	2278.26	0.0062	2.7	107181	HUMAN	Q9UNX4	Q9UNX4	WD repeat-containing protein 3
0.8mg_Rep1	Non-K-ε-GG	3	19.62	21.63	18.71	92	26200000	-1	1	0	0	0		TMT10	(R)	GVGAAATAVTQALNELLQHVK	(A)		K:TMT10,	99.5	100.47	3	850.499	2549.48	0.0008	0.3	271930	HUMAN	Q9Y490	Q9Y490	Talin-1
0.2mg_Rep2	K-ε-GG	3	19.62	15.17	17.19	96.3	6330000	99	1	1	1	0	K56k	TMT10	(K)	EHIAASVSIPSEkQR	(L)	VSIPSEkQRLIYQ	k:Ubiquitin Residual GG from Tryp Cut on K	100	43.13	11	665.7	2110.2	-115.116	1.9	122796	HUMAN	P46379-3	P46379-3|P46379|P46379-2|P46379-5|P46379-4	Isoform 3 of Large proline-rich protein BAG6
0.4mg_Rep3	Non-K-ε-GG	4	19.62	18.76	16.31	96.5	3760000	-1	2	0	0	0		TMT10	(R)	KLVGFISAIPANIHIYDTEK	(K)		K:TMT10,	93.1	95.57	0	729.935	2916.72	0.0018	0.6	57147.5	HUMAN	P30419	P30419|P30419-2	Glycylpeptide N-tetradecanoyltransferase 1
0.4mg_Rep3	Non-K-ε-GG	3	19.62	13.87	17.36	96.1	3870000	-1	1	0	0	0		TMT10	(R)	GFASQVEQLISMGANVHSK	(A)		K:TMT10,	100	97.57	7	821.115	2461.33	0.0022	0.9	161672	HUMAN	Q9H6S0	Q9H6S0|D6RA70	Probable ATP-dependent RNA helicase YTHDC2
0.8mg_Rep1	K-ε-GG	3	19.61	18.11	16.51	96	4660000	19.61	2	1	1	0	K772k	TMT10	(K)	kGQSPLDLCPDPNLCK	(A)	LSIRNKkGQSPLD	C:Carbamidomethylation,K:TMT10,k:Ubiquitin Residual GG from Tryp Cut on K	100	63.85	0	805.423	2529.38	-115.122	-1	112530	HUMAN	Q86YT6	Q86YT6	E3 ubiquitin-protein ligase MIB1
0.4mg_Rep1	K-ε-GG	3	19.61	19.61	17.82	91.9	43200000	99	1	1	1	0	K58k	TMT10	(R)	INVYYNEATGGkYVPR	(A)	NEATGGkYVPRAV	k:Ubiquitin Residual GG from Tryp Cut on K	100	63.22	16	729.72	2302.26	-115.116	2	50286.6	HUMAN	P68371	P68371	Tubulin beta-4B chain
0.2mg_Rep1	K-ε-GG	3	19.61	19.61	22.81	91.2	5160000	99	1	1	1	0	K190k	TMT10	(K)	MNDSNSAGAGGPVkITENR	(S)	GAGGPVkITENRS	k:Ubiquitin Residual GG from Tryp Cut on K	100	41.08	13	754.378	2376.23	-115.115	2	23754.8	HUMAN	Q92930	Q92930	Ras-related protein Rab-8B
0.8mg_Rep2	K-ε-GG	3	19.61	18.85	19.61	94	5690000	8.078	2	1	1	0	K394k	TMT10	(R)	LQDLSSCITQGkDAAVSK	(K)	SCITQGkDAAVSK	C:Carbamidomethylation,K:TMT10,k:Ubiquitin Residual GG from Tryp Cut on K	100	68.93	7	831.783	2608.46	-115.126	-2.2	99203.4	HUMAN	P29590	P29590|P29590-11|P29590-8|P29590-3|P29590-13|P29590-9|P29590-5|P29590-2|P29590-12|H3BT57|P29590-4|P29590-10|P29590-14	Protein PML
0.4mg_Rep2	Non-K-ε-GG	3	19.61	18.71	18.18	95.3	14100000	-1	0	0	0	0		TMT10	(K)	GVVPLAGTNGETTTQGLDGLSER	(C)			100	72.17	13	834.444	2501.3	0.0126	5	45716.3	HUMAN|RABIT	P04075-2	P04075-2|J3KPS3|P04075|H3BQN4|P00883	Isoform 2 of Fructose-bisphosphate aldolase A
0.8mg_Rep3	Non-K-ε-GG	3	19.61	18.93	14.91	83.6	5360000	-1	0	0	0	0		TMT10	(R)	GLVSTLQSATEQMAATVAGSVR	(A)			98.3	99.58	3	802.766	2406.29	-0.0009	-0.4	153085	HUMAN	Q6P2E9	Q6P2E9|Q6P2E9-2	Enhancer of mRNA-decapping protein 4
0.8mg_Rep1	K-ε-GG	3	19.6	19.84	24.32	88.7	7550000	99	1	1	1	0	K107k	TMT10	(R)	SAGVQCFGPTAEAAQLESSkR	(F)	AQLESSkRFAKEF	C:Carbamidomethylation,k:Ubiquitin Residual GG from Tryp Cut on K	100	57.93	19	846.429	2652.38	-115.11	3.9	109020	HUMAN	P22102	P22102|P22102-2|F8WD69	Trifunctional purine biosynthetic protein adenosine-3
0.8mg_Rep1	Non-K-ε-GG	3	19.6	19.8	18.27	96	10400000	-1	1	0	0	0		TMT10	(R)	TFSVWYVPEVTGTHK	(V)		K:TMT10,	100	83.92	14	737.075	2209.21	0.0034	1.5	283472	HUMAN	P21333	P21333|P21333-2|Q5HY54	Filamin-A
0.2mg_Rep1	K-ε-GG	2	19.6	20.29	16.52	100	6020000	3.991	2	1	1	0	K406k	TMT10	(K)	DVNAAIATIkTK	(R)	AAIATIkTKRTIQ	K:TMT10,k:Ubiquitin Residual GG from Tryp Cut on K	100	64.38	0	909.05	1932.21	-115.117	1.6	58642	HUMAN	F5H5D3	F5H5D3|Q71U36|P68363|Q6PEY2|Q13748|Q9BQE3|Q13748-2|Q71U36-2|P68363-2	Tubulin alpha-1C chain
0.2mg_Rep2	K-ε-GG	3	19.6	19.97	18.7	95.5	15600000	2.706	2	1	1	0	K936k	TMT10	(K)	SSEDATDDISSGNIPVLQkDK	(D)	NIPVLQkDKDNTN	K:TMT10,k:Ubiquitin Residual GG from Tryp Cut on K	100	63.73	22	931.153	2906.56	-115.111	3.3	112530	HUMAN	Q86YT6	Q86YT6	E3 ubiquitin-protein ligase MIB1
0.2mg_Rep2	Non-K-ε-GG	4	19.6	19.6	18.84	92.2	1590000	-1	0	0	0	0		TMT10	(K)	VVVHPLVLLSVVDHFNR	(I)			100	97.45	5	543.828	2172.29	0.0063	2.9	37081.8	HUMAN	P51665	P51665|H3BTM8|H3BNT7|H3BQV2	26S proteasome non-ATPase regulatory subunit 7
0.2mg_Rep3	K-ε-GG	3	19.6	16.85	16.61	100	5660000	99	1	1	1	0	K346k	TMT10	(K)	QSPVFLMGANTQDTkNSR	(H)	ANTQDTkNSRHQF	k:Ubiquitin Residual GG from Tryp Cut on K	100	60.23	5	779.733	2452.3	-115.116	1.5	42919.8	HUMAN	P15812-2	P15812-2|P15812-4|P15812-6|P15812-7|P15812-9|P15812-12	Isoform 2 of T-cell surface glycoprotein CD1e, membrane-associated
0.2mg_Rep1	K-ε-GG	3	19.59	20.83	19.27	94.1	10700000	19.592	2	1	1	0	K360k	TMT10	(K)	LEkIFQNAPTDPTQDFSTQVAK	(L)	YVDKLEkIFQNAP	K:TMT10,k:Ubiquitin Residual GG from Tryp Cut on K	100	81.78	9	1017.55	3165.74	-115.113	2.3	96697.4	HUMAN	P45974	P45974|P45974-2	Ubiquitin carboxyl-terminal hydrolase 5
0.2mg_Rep1	K-ε-GG	3	19.59	19.75	19.07	96	3360000	3.202	2	1	1	0	K139k	TMT10	(K)	NLPIYSEEIVEMYkGK	(K)	EIVEMYkGKKRHE	K:TMT10,k:Ubiquitin Residual GG from Tryp Cut on K	96.4	87.38	12	829.122	2600.46	-115.109	4.6	227784	HUMAN	P35579	P35579|Q5BKV1	Myosin-9
0.4mg_Rep2	Non-K-ε-GG	4	19.59	17.96	18.71	96.6	24400000	-1	1	0	0	0		TMT10	(K)	NGTQVHGTITGVDVSMNTHLK	(A)		K:TMT10,	100	58.48	9	667.614	2667.43	0.0046	1.7	13281.3	HUMAN	P62314	P62314	Small nuclear ribonucleoprotein Sm D1
0.2mg_Rep2	Non-K-ε-GG	2	19.59	18.77	19.59	82.9	23300000	-1	1	0	0	0		Hydrogen	(R)	IINEPTAAAIAYGLDK	(R)			100	72.73	15	830.452	1659.89	0.0021	1.3	72445.7	HUMAN	P11021	P11021|P11142|P34931|P54652|E9PKE3|P11142-2	78 kDa glucose-regulated protein
0.8mg_Rep1	K-ε-GG	3	19.58	17.84	17.64	96.3	6280000	99	1	1	1	0	K577k	TMT10	(R)	AIAEGLGSELLVGTTkNALLR	(G)	LLVGTTkNALLRG	k:Ubiquitin Residual GG from Tryp Cut on K	90.6	90.4	15	823.815	2584.54	-115.114	2.3	99012.7	HUMAN	Q32P44-2	Q32P44-2|B7WPE2|Q32P44|G3V1D0|G3V195	Isoform 2 of Echinoderm microtubule-associated protein-like 3
0.8mg_Rep1	Non-K-ε-GG	3	19.58	19.23	15.09	83.9	164000000	-1	0	0	0	0		TMT10	(R)	GLVSTLQSATEQMAATVAGSVR	(A)			100	99.42	4	802.768	2406.29	0.0031	1.3	153085	HUMAN	Q6P2E9	Q6P2E9|Q6P2E9-2	Enhancer of mRNA-decapping protein 4
0.2mg_Rep1	K-ε-GG	3	19.58	18.26	18.42	95.7	21200000	5.718	2	1	1	0	K787k	TMT10	(K)	GQSPLDLCPDPNLCkALAK	(C)	PDPNLCkALAKCH	C:Carbamidomethylation,K:TMT10,k:Ubiquitin Residual GG from Tryp Cut on K	100	77.03	17	890.478	2784.54	-115.116	1.5	112530	HUMAN	Q86YT6	Q86YT6	E3 ubiquitin-protein ligase MIB1
0.2mg_Rep1	K-ε-GG	4	19.58	13.34	14.74	92.6	1990000	99	1	1	1	0	K102k	TMT10	(K)	VEDMAELTCLNEASVLHNLkER	(Y)	SVLHNLkERYYSG	C:Carbamidomethylation,k:Ubiquitin Residual GG from Tryp Cut on K	88.9	83.55	2	729.371	3029.58	-115.117	1	227784	HUMAN	P35579	P35579|Q5BKV1	Myosin-9
0.8mg_Rep2	K-ε-GG	5	19.58	15.78	16.8	96.3	18100000	5.421	2	1	1	0	K263k	TMT10	(K)	LQREEEEAFASSQSSQGAQSLTFSkFEEK	(K)	QSLTFSkFEEKKT	K:TMT10,k:Ubiquitin Residual GG from Tryp Cut on K	100	71.63	12	770.99	3966.03	-115.11	2.5	80625	HUMAN	Q9UJ41	Q9UJ41|Q9UJ41-3|Q9UJ41-4|E9PFK9|Q9UJ41-2|V9GYI8	Rab5 GDP/GTP exchange factor
0.8mg_Rep2	K-ε-GG	3	19.58	16.65	17.28	95.5	29300000	99	1	1	1	0	K390k	TMT10	(K)	ADGGAEYATYQTkSTTPAEQR	(G)	YATYQTkSTTPAE	k:Ubiquitin Residual GG from Tryp Cut on K	100	38.78	12	863.42	2703.36	-115.116	1.4	45263.9	HUMAN	P15529-2	P15529-2|P15529-5|P15529-3|P15529-6|P15529-4|P15529-7|P15529-16	Isoform B of Membrane cofactor protein
0.4mg_Rep2	K-ε-GG	3	19.58	19.58	21.91	93.7	10500000	13.821	2	1	1	0	K228k	TMT10	(R)	QSDENNLkDPGGSEFDSISK	(N)	SDENNLkDPGGSE	K:TMT10,k:Ubiquitin Residual GG from Tryp Cut on K	100	56.13	14	913.79	2854.47	-115.112	3	33156.3	HUMAN	Q9H6K1	Q9H6K1|Q9H6K1-2|Q5TH58	Uncharacterized protein C6orf106
0.4mg_Rep2	Non-K-ε-GG	3	19.58	17.72	17.24	91.4	11100000	-1	1	0	0	0		TMT10	(R)	ATAAFILANEHNVALFK	(H)		K:TMT10,	95.3	89.93	14	763.443	2288.32	-0.0023	-1	127026	HUMAN	O00410-3	O00410-3|O00410|O00410-2	Isoform 3 of Importin-5
0.2mg_Rep2	K-ε-GG	5	19.58	15.56	14.97	92.4	11600000	99	1	1	1	0	K63k	TMT10	(K)	QLEDGRTLSDYNIQkESTLHLVLR	(L)	SDYNIQkESTLHL	k:Ubiquitin Residual GG from Tryp Cut on K	97	70.55	12	635.146	3286.82	-115.116	1.2	77037.2	HUMAN	P0CG48	P0CG48|F5H041|Q96C32|P0CG47|P62979|B4DV12|P62987	Polyubiquitin-C
0.2mg_Rep2	Non-K-ε-GG	3	19.58	21.79	17.62	91.8	5380000	-1	1	0	0	0		TMT10	(R)	GVGAAATAVTQALNELLQHVK	(A)		K:TMT10,	100	100.72	0	850.498	2549.48	-0.0009	-0.3	271930	HUMAN	Q9Y490	Q9Y490	Talin-1
0.4mg_Rep3	Non-K-ε-GG	4	19.58	18.14	18.97	92.4	31700000	-1	2	0	0	0		TMT10	(R)	KSDIYVCMISFAHNVAAQGK	(Y)		K:TMT10,C:Carbamidomethylation,	86.9	91.23	21	732.405	2926.59	0.008	2.7	51118.8	HUMAN	P50395	P50395|P50395-2	Rab GDP dissociation inhibitor beta
0.4mg_Rep3	Non-K-ε-GG	3	19.58	22.04	19.1	92.1	14000000	-1	1	0	0	0		TMT10	(R)	GVGAAATAVTQALNELLQHVK	(A)		K:TMT10,	99.6	100.77	5	850.499	2549.48	-0.0003	-0.1	271930	HUMAN	Q9Y490	Q9Y490	Talin-1
0.8mg_Rep1	K-ε-GG	3	19.57	19.76	19.91	92.1	13900000	16.75	2	1	1	0	K701k	TMT10	(K)	NPSLPSkLDPFESSDPFSSSSVSSK	(G)	NPSLPSkLDPFES	K:TMT10,k:Ubiquitin Residual GG from Tryp Cut on K	100	81.03	24	1066.88	3313.74	-115.112	2.4	99718.3	HUMAN	Q9UBC2-2	Q9UBC2-2|Q9UBC2|M0R165|Q9UBC2-3	Isoform 2 of Epidermal growth factor receptor substrate 15-like 1
0.4mg_Rep1	K-ε-GG	3	19.57	18.13	19.82	84.6	1110000000	99	1	1	1	0	K440k	TMT10	(K)	VGINYQPPTVVPGGDLAkVQR	(A)	PGGDLAkVQRAVC	k:Ubiquitin Residual GG from Tryp Cut on K	100	70.13	19	851.146	2666.54	-115.115	2	58642	HUMAN	F5H5D3	F5H5D3|Q71U36|P68363|Q6PEY2|Q13748|Q9BQE3|Q9NY65|P68366|P68366-2|Q13748-2|Q71U36-2|Q9NY65-2|P68363-2	Tubulin alpha-1C chain
0.4mg_Rep1	Non-K-ε-GG	4	19.57	18.29	17.81	90.3	12000000	-1	0	0	0	0		TMT10	(K)	TDQVIQSLIALVNDPQPEHPLR	(A)			97.6	98.88	2	678.879	2712.49	0.0063	2.3	24174.3	HUMAN	P68036-3	P68036-3|P68036|P68036-2	Isoform 3 of Ubiquitin-conjugating enzyme E2 L3
0.4mg_Rep1	Non-K-ε-GG	3	19.57	18.87	15.35	83.7	134000000	-1	0	0	0	0		TMT10	(R)	GLVSTLQSATEQMAATVAGSVR	(A)			100	99.45	2	802.767	2406.29	-0.0002	-0.1	153085	HUMAN	Q6P2E9	Q6P2E9|Q6P2E9-2	Enhancer of mRNA-decapping protein 4
0.2mg_Rep1	K-ε-GG	4	19.57	15.51	16.01	92.6	13900000	1.638	2	1	1	0	K492k	TMT10	(K)	NVTDVVNTCHDAGISkK	(A)	HDAGISkKAIKLR	C:Carbamidomethylation,K:TMT10,k:Ubiquitin Residual GG from Tryp Cut on K	96.3	47.95	12	608.327	2545.4	-115.113	2.7	55722.8	HUMAN	Q9Y3I0	Q9Y3I0	tRNA-splicing ligase RtcB homolog
0.2mg_Rep1	Non-K-ε-GG	3	19.57	21.19	15.04	94.3	4470000	-1	1	0	0	0		TMT10	(K)	DGALHVIGSLAEILLK	(K)		K:TMT10,	100	100.15	2	703.101	2107.29	-0.0006	-0.3	121020	HUMAN	O15397	O15397|O15397-2	Importin-8
0.8mg_Rep2	Non-K-ε-GG	5	19.57	16.59	19.57	93.8	1940000	-1	2	0	0	0		TMT10	(R)	LLALYNQGHIKPHIDSVWPFEK	(V)		K:TMT10,	96.9	89.72	3	659.381	3292.88	-0.0049	-1.5	42147.7	HUMAN	Q99536	Q99536|Q99536-3|Q99536-2	Synaptic vesicle membrane protein VAT-1 homolog
0.2mg_Rep2	K-ε-GG	4	19.57	17.26	17.6	86.8	7700000	99	1	1	1	0	K137k	TMT10	(K)	GAEAANVTGPGGVPVQGSkYAADR	(N)	VPVQGSkYAADRN	k:Ubiquitin Residual GG from Tryp Cut on K	100	48.15	7	654.592	2730.46	-115.112	3	35923.5	HUMAN	P67809	P67809	Nuclease-sensitive element-binding protein 1
0.4mg_Rep3	Non-K-ε-GG	2	19.57	14.39	21.7	96.1	5550000	-1	1	0	0	0		TMT10	(K)	VHLVGIDIFTGK	(K)		K:TMT10,	100	88.6	8	879.041	1757.07	0.0015	0.8	20959.8	HUMAN	I3L504	I3L504|P63241-2|P63241|Q6IS14|Q9GZV4|C9J7B5|F8WCJ1	Eukaryotic translation initiation factor 5A-1
0.4mg_Rep1	Non-K-ε-GG	3	19.56	22.07	19.09	91.9	17100000	-1	1	0	0	0		TMT10	(R)	GVGAAATAVTQALNELLQHVK	(A)		K:TMT10,	100	100.43	2	850.499	2549.48	0.0017	0.7	271930	HUMAN	Q9Y490	Q9Y490	Talin-1
0.8mg_Rep2	K-ε-GG	3	19.56	18.66	19.8	84.3	797000000	99	1	1	1	0	K440k	TMT10	(K)	VGINYQPPTVVPGGDLAkVQR	(A)	PGGDLAkVQRAVC	k:Ubiquitin Residual GG from Tryp Cut on K	100	70.37	17	851.146	2666.54	-115.115	1.9	58642	HUMAN	F5H5D3	F5H5D3|Q71U36|P68363|Q6PEY2|Q13748|Q9BQE3|Q9NY65|P68366|P68366-2|Q13748-2|Q71U36-2|Q9NY65-2|P68363-2	Tubulin alpha-1C chain
0.2mg_Rep2	Non-K-ε-GG	3	19.56	19.56	19.56	91	8200000	-1	0	0	0	0		TMT10	(R)	NFEATLGWLQEHACSR	(T)		C:Carbamidomethylation,	87	87.15	12	716.688	2148.05	0.001	0.5	135662	HUMAN	Q9P2J5	Q9P2J5|B4DER1|B4DJ10	Leucine--tRNA ligase, cytoplasmic
0.8mg_Rep3	K-ε-GG	4	19.56	18.44	18.8	96.5	5260000	9.655	2	1	1	0	K165k	TMT10	(R)	LREDENAEPVGTTYQkTDAAVEMK	(R)	VGTTYQkTDAAVE	K:TMT10,k:Ubiquitin Residual GG from Tryp Cut on K	100	57.02	7	817.671	3382.78	-115.115	1.7	76925.9	HUMAN	Q16643-3	Q16643-3|Q16643-2|Q16643	Isoform 3 of Drebrin
0.4mg_Rep3	K-ε-GG	3	19.56	18.74	19.84	84.5	1380000000	99	1	1	1	0	K440k	TMT10	(K)	VGINYQPPTVVPGGDLAkVQR	(A)	PGGDLAkVQRAVC	k:Ubiquitin Residual GG from Tryp Cut on K	97.1	71.55	21	851.145	2666.54	-115.118	0.7	58642	HUMAN	F5H5D3	F5H5D3|Q71U36|P68363|Q6PEY2|Q13748|Q9BQE3|Q9NY65|P68366|P68366-2|Q13748-2|Q71U36-2|Q9NY65-2|P68363-2	Tubulin alpha-1C chain
0.4mg_Rep3	K-ε-GG	3	19.56	20.43	19.33	93.9	12100000	19.557	2	1	1	0	K360k	TMT10	(K)	LEkIFQNAPTDPTQDFSTQVAK	(L)	YVDKLEkIFQNAP	K:TMT10,k:Ubiquitin Residual GG from Tryp Cut on K	100	83.23	22	1017.55	3165.74	-115.118	0.5	96697.4	HUMAN	P45974	P45974|P45974-2	Ubiquitin carboxyl-terminal hydrolase 5
0.4mg_Rep3	Non-K-ε-GG	4	19.56	19.39	19.56	93.5	2620000	-1	1	0	0	0		TMT10-Nterm-Only	(R)	HIADLAGNSEVILPVPAFNVINGGSHAGNK	(L)			100	89.27	5	810.94	3240.73	0.0065	2	47510.4	HUMAN	P06733	P06733|P06733-2	Alpha-enolase
0.4mg_Rep3	Non-K-ε-GG	3	19.56	18.15	14.4	94.2	6170000	-1	0	0	0	0		TMT10	(R)	LSIAEVVHQLQEIAAAR	(N)			98.9	99.88	2	693.072	2077.2	0.0032	1.6	144671	HUMAN	O14976	O14976|O14976-2	Cyclin-G-associated kinase
0.2mg_Rep3	K-ε-GG	3	19.56	18.62	19.75	84.3	1290000000	99	1	1	1	0	K440k	TMT10	(K)	VGINYQPPTVVPGGDLAkVQR	(A)	PGGDLAkVQRAVC	k:Ubiquitin Residual GG from Tryp Cut on K	100	72.63	17	851.144	2666.54	-115.121	-0.4	58642	HUMAN	F5H5D3	F5H5D3|Q71U36|P68363|Q6PEY2|Q13748|Q9BQE3|Q9NY65|P68366|P68366-2|Q13748-2|Q71U36-2|Q9NY65-2|P68363-2	Tubulin alpha-1C chain
0.4mg_Rep2	Non-K-ε-GG	3	19.55	15.82	13.87	93.7	25600000	-1	1	0	0	0		TMT10	(R)	FLSQPFQVAEVFTGHMGK	(L)		K:TMT10,	98.6	98.47	2	827.786	2481.34	0.0078	3.1	56558.9	HUMAN	P06576	P06576	ATP synthase subunit beta, mitochondrial
0.4mg_Rep2	Non-K-ε-GG	3	19.55	21.98	19.1	91.9	7480000	-1	1	0	0	0		TMT10	(R)	GVGAAATAVTQALNELLQHVK	(A)		K:TMT10,	100	100.62	3	850.5	2549.48	0.0024	1	271930	HUMAN	Q9Y490	Q9Y490	Talin-1
0.2mg_Rep2	K-ε-GG	3	19.55	19.55	22.02	84.2	17900000	99	1	1	1	0	K151k	TMT10	(K)	PAEkPAETPVATSPTATDSTSGDSSR	(S)	QEKPAEkPAETPV	k:Ubiquitin Residual GG from Tryp Cut on K	100	39.07	22	968.475	3018.53	-115.116	1.5	43227.5	HUMAN	P54727	P54727|P54727-2	UV excision repair protein RAD23 homolog B
0.2mg_Rep2	K-ε-GG	4	19.55	18.08	17.6	90.8	15000000	99	1	1	1	0	K640k	TMT10	(R)	GLQPGEEELPDISPPIVIPDDSkDR	(L)	VIPDDSkDRLMNQ	k:Ubiquitin Residual GG from Tryp Cut on K	84.2	85.17	24	765.65	3174.69	-115.115	1.8	98067.1	HUMAN	Q92995	Q92995|Q92995-2	Ubiquitin carboxyl-terminal hydrolase 13
0.4mg_Rep3	Non-K-ε-GG	2	19.55	19.55	19.74	99.3	3880000	-1	1	0	0	0		TMT10	(K)	SALASVIMGLSPILGK	(D)		K:TMT10,	97.4	100.53	0	1008.12	2015.23	0.0005	0.3	66106.2	HUMAN	P30153	P30153|B3KQV6	Serine/threonine-protein phosphatase 2A 65 kDa regulatory subunit A alpha isoform
0.8mg_Rep1	Non-K-ε-GG	3	19.54	21.33	17.63	85.5	733000	-1	0	0	0	0		TMT10	(R)	DIQVNLGYLCQACTSLLHSR	(K)		C:Carbamidomethylation,	100	91.45	2	859.778	2577.31	0.008	3.1	198493	HUMAN	Q5SRE5	Q5SRE5|Q5SRE5-2	Nucleoporin NUP188 homolog
0.8mg_Rep1	Non-K-ε-GG	5	19.53	20.75	20.61	97.1	38300000	-1	1	0	0	0		TMT10	(K)	RVLGLVLLRGENLVSMTVEGPPPK	(D)		K:TMT10,	96.6	97.32	12	607.369	3032.81	0.0077	2.5	30488.2	HUMAN	P14678-3	P14678-3|P63162-2|P14678|P63162|P14678-2	Isoform SM-B1 of Small nuclear ribonucleoprotein-associated proteins B and B'
0.4mg_Rep1	K-ε-GG	3	19.53	17.47	15.02	90.3	5820000	99	1	1	1	0	K118k	TMT10	(K)	EASDPQPEEADGGLkSWR	(E)	EADGGLkSWRESC	k:Ubiquitin Residual GG from Tryp Cut on K	100	48.88	12	772.376	2430.23	-115.115	2.1	33093.3	HUMAN	P52907	P52907	F-actin-capping protein subunit alpha-1
0.2mg_Rep2	K-ε-GG	3	19.53	17.88	16.26	94.4	3250000	19.529	2	1	1	0	K772k	TMT10	(K)	kGQSPLDLCPDPNLCK	(A)	LSIRNKkGQSPLD	C:Carbamidomethylation,K:TMT10,k:Ubiquitin Residual GG from Tryp Cut on K	100	65.12	0	805.423	2529.38	-115.122	-0.7	112530	HUMAN	Q86YT6	Q86YT6	E3 ubiquitin-protein ligase MIB1
0.2mg_Rep2	K-ε-GG	3	19.53	19.51	20.07	99	111000000	9.807	2	1	1	0	K583k	TMT10	(K)	CNEIINWLDkNQTAEK	(E)	IINWLDkNQTAEK	C:Carbamidomethylation,K:TMT10,k:Ubiquitin Residual GG from Tryp Cut on K	100	78.32	17	850.113	2663.44	-115.118	0.8	71125	HUMAN	P11142	P11142|E9PKE3|E9PNE6|A8K7Q2	Heat shock cognate 71 kDa protein
0.8mg_Rep3	K-ε-GG	3	19.53	18.78	20.32	84.3	762000000	99	1	1	1	0	K440k	TMT10	(K)	VGINYQPPTVVPGGDLAkVQR	(A)	PGGDLAkVQRAVC	k:Ubiquitin Residual GG from Tryp Cut on K	100	71.87	15	851.144	2666.54	-115.121	-0.2	58642	HUMAN	F5H5D3	F5H5D3|Q71U36|P68363|Q6PEY2|Q13748|Q9BQE3|Q9NY65|P68366|P68366-2|Q13748-2|Q71U36-2|Q9NY65-2|P68363-2	Tubulin alpha-1C chain
0.4mg_Rep3	K-ε-GG	3	19.53	18.77	19.53	87.4	9590000	99	1	1	1	0	K107k	TMT10	(R)	SAGVQCFGPTAEAAQLESSkR	(F)	AQLESSkRFAKEF	C:Carbamidomethylation,k:Ubiquitin Residual GG from Tryp Cut on K	100	59.18	19	846.428	2652.38	-115.114	2.5	109020	HUMAN	P22102	P22102|P22102-2|F8WD69	Trifunctional purine biosynthetic protein adenosine-3
0.4mg_Rep3	K-ε-GG	3	19.53	19.47	19.99	99.1	205000000	9.795	2	1	1	0	K583k	TMT10	(K)	CNEIINWLDkNQTAEK	(E)	IINWLDkNQTAEK	C:Carbamidomethylation,K:TMT10,k:Ubiquitin Residual GG from Tryp Cut on K	97.5	78.12	17	850.114	2663.44	-115.116	1.7	71125	HUMAN	P11142	P11142|E9PKE3|E9PNE6|A8K7Q2	Heat shock cognate 71 kDa protein
0.2mg_Rep3	K-ε-GG	3	19.53	16.3	17.69	96	9080000	99	1	1	1	0	K105k	TMT10	(K)	DSISSYEAQITALkQER	(Q)	AQITALkQERQQQ	k:Ubiquitin Residual GG from Tryp Cut on K	100	73.23	15	761.402	2397.3	-115.112	3.5	63998.1	HUMAN	Q9H5N1	Q9H5N1|Q9H5N1-2	Rab GTPase-binding effector protein 2
0.8mg_Rep1	Non-K-ε-GG	3	19.52	18.59	19.77	91.8	63600000	-1	0	0	0	0		TMT10	(K)	DLVSSLTSGLLTIGDR	(F)			97.9	99.02	2	626.027	1876.06	0.0064	3.4	121750	HUMAN	P53396	P53396|P53396-2|B4E3P0	ATP-citrate synthase
0.4mg_Rep2	Non-K-ε-GG	3	19.52	19.01	18.42	98.7	6790000	-1	1	0	0	0		TMT10	(K)	GVTIASGGVLPNIHPELLAK	(K)		K:TMT10,	100	87.45	17	815.492	2444.46	-0.0032	-1.3	39787.5	HUMAN	O75367	O75367|O75367-3|O75367-2|D6RCF2	Core histone macro-H2A.1
0.2mg_Rep2	K-ε-GG	3	19.52	15.1	14.88	93.7	44200000	99	1	1	1	0	K390k	TMT10	(K)	ADGGAEYATYQTkSTTPAEQR	(G)	YATYQTkSTTPAE	k:Ubiquitin Residual GG from Tryp Cut on K	100	39.28	16	863.42	2703.36	-115.117	1.3	45263.9	HUMAN	P15529-2	P15529-2|P15529-5|P15529-3|P15529-6|P15529-4|P15529-7|P15529-16	Isoform B of Membrane cofactor protein
0.2mg_Rep2	Non-K-ε-GG	4	19.52	10.96	10.76	84.7	13100000	99	0	0	0	0	M59m	TMT10	(K)	GGGGGGGGGGGLGGGLGNVLGGLISGAGGGGGGGGGGGGGGGGGGGGTAmR	(I)		m:Oxidized methionine	91.3	92.15	15	957.463	3810.82	16.0076	3.3	29610.7	HUMAN	K7ELJ7	K7ELJ7|P04632|K7EKD8	Calpain small subunit 1
0.8mg_Rep1	K-ε-GG	3	19.51	17.54	17.18	94.2	7560000	99	1	1	1	0	K305k	TMT10	(K)	EFEQIEQLkSDDSNGIENNVPR	(H)	EQIEQLkSDDSNG	k:Ubiquitin Residual GG from Tryp Cut on K	100	68.3	12	968.814	3019.54	-115.111	3.1	37336.7	HUMAN	Q6PCB8	Q6PCB8|Q6PCB8-2|D6RDX7	Embigin
0.8mg_Rep1	Non-K-ε-GG	2	19.51	17.74	16.43	98.7	15600000	-1	1	0	0	0		TMT10	(-)	MSLIINTFYSNK	(E)		K:TMT10,	100	97.42	5	945.035	1889.06	0.0018	0.9	58890.9	HUMAN	Q58FF6	Q58FF6	Putative heat shock protein HSP 90-beta 4
0.4mg_Rep1	K-ε-GG	3	19.51	17.2	18.05	97.4	32200000	7.547	2	1	1	0	K150k	TMT10	(K)	NSDEADLVPAkEANVK	(C)	ADLVPAkEANVKC	K:TMT10,k:Ubiquitin Residual GG from Tryp Cut on K	100	50.98	14	758.078	2387.34	-115.12	-0.1	21531.5	HUMAN	P83916	P83916	Chromobox protein homolog 1
0.4mg_Rep1	K-ε-GG	4	19.51	18.55	16.07	94.7	471000000	5.448	2	1	1	0	K164k	TMT10	(R)	DLSHIGDAVVISCAkDGVK	(F)	VVISCAkDGVKFS	C:Carbamidomethylation,K:TMT10,k:Ubiquitin Residual GG from Tryp Cut on K	99.5	67.78	12	639.853	2671.51	-115.115	2.1	29110.6	HUMAN	P12004	P12004	Proliferating cell nuclear antigen
0.2mg_Rep1	Non-K-ε-GG	3	19.51	19.51	19.51	98.7	11800000	-1	0	0	0	0		TMT10	(R)	VGLIHDVFQLVGAGR	(L)			91.9	98.12	5	604.024	1810.05	0.0028	1.6	111144	HUMAN	Q6P179	Q6P179|Q6P179-3	Endoplasmic reticulum aminopeptidase 2
0.4mg_Rep2	K-ε-GG	5	19.51	16.93	17.14	95.6	26400000	5.538	2	1	1	0	K263k	TMT10	(K)	LQREEEEAFASSQSSQGAQSLTFSkFEEK	(K)	QSLTFSkFEEKKT	K:TMT10,k:Ubiquitin Residual GG from Tryp Cut on K	100	72.03	17	770.99	3966.03	-115.115	1.3	80625	HUMAN	Q9UJ41	Q9UJ41|Q9UJ41-3|Q9UJ41-4|E9PFK9|Q9UJ41-2|V9GYI8	Rab5 GDP/GTP exchange factor
0.4mg_Rep3	K-ε-GG	2	19.51	11.09	14.28	95.4	1460000	99	1	1	1	0	K200k	TMT10	(K)	LIGEELAQLkEQR	(V)	EELAQLkEQRVHK	k:Ubiquitin Residual GG from Tryp Cut on K	100	74.78	0	935.534	1985.18	-115.12	0.2	42799	HUMAN	F5H211	F5H211|P54252|P54252-2|C9JQV6|P54252-4|P54252-3|G3V526|P54252-5	Ataxin-3
0.8mg_Rep1	K-ε-GG	3	19.5	19.5	19.37	93.4	6050000	99	2	2	2	0	K346k K370k	TMT10-Nterm-Only	(R)	kGGSYTQAASSDSAQGSDVSLTACkV	(-)	EGVKDRkGGSYTQ|VSLTACkV-----	C:Carbamidomethylation,k:Ubiquitin Residual GG from Tryp Cut on K	100	47.62	10	1011.49	2804.36	228.093	2.4	41748.9	HUMAN	P13746-2	P13746-2|Q5SRN5|P30443|P13746|P16188|P04439|P30455	Isoform 2 of HLA class I histocompatibility antigen, A-11 alpha chain
0.4mg_Rep2	Non-K-ε-GG	3	19.5	18.36	18.47	96.4	3850000	-1	2	0	0	0		TMT10	(K)	KVEEAEPEEFVVEK	(V)		K:TMT10,	100	66.65	12	783.78	2349.32	0.0113	4.8	20982.2	HUMAN	Q13185	Q13185|B8ZZ43	Chromobox protein homolog 3
0.4mg_Rep2	Non-K-ε-GG	3	19.5	18.85	18.58	98.4	9380000	-1	0	0	0	0		TMT10	(K)	NMEVMGFLHGIFER	(L)			85.5	98.07	7	636.995	1908.97	0.005	2.6	118090	HUMAN	Q9UI26-2	Q9UI26-2|Q9UI26|F8WDV0	Isoform 2 of Importin-11
0.2mg_Rep2	K-ε-GG	3	19.5	18.85	17	84.1	1310000000	99	1	1	1	0	K440k	TMT10	(K)	VGINYQPPTVVPGGDLAkVQR	(A)	PGGDLAkVQRAVC	k:Ubiquitin Residual GG from Tryp Cut on K	100	71.7	22	851.145	2666.54	-115.119	0.4	58642	HUMAN	F5H5D3	F5H5D3|Q71U36|P68363|Q6PEY2|Q13748|Q9BQE3|Q9NY65|P68366|P68366-2|Q13748-2|Q71U36-2|Q9NY65-2|P68363-2	Tubulin alpha-1C chain
0.8mg_Rep1	Non-K-ε-GG	2	19.49	12.89	16.27	95.2	19900000	-1	0	0	0	0		TMT10	(K)	DLVSSLTSGLLTIGDR	(F)			100	99.02	2	938.537	1876.06	0.0076	4	121750	HUMAN	P53396	P53396|P53396-2|B4E3P0	ATP-citrate synthase
0.8mg_Rep2	K-ε-GG	3	19.49	16	16.16	93.8	305000	99	1	1	1	0	K29k	TMT10	(R)	AVAGGDEQVAMkCAIWLAEQR	(V)	DEQVAMkCAIWLA	C:Carbamidomethylation,k:Ubiquitin Residual GG from Tryp Cut on K	100	81.9	0	882.783	2761.45	-115.12	0	59396.4	HUMAN	Q9BYM8	Q9BYM8|G3XAG9|B4DML5|A6PVJ6	RanBP-type and C3HC4-type zinc finger-containing protein 1
0.2mg_Rep2	K-ε-GG	3	19.49	18.73	18.45	89.5	11100000	99	1	1	1	0	K21k	TMT10	(K)	TILSNQTVDIPENVDITLkGR	(T)	NVDITLkGRTVIV	k:Ubiquitin Residual GG from Tryp Cut on K	96.7	80.53	12	890.494	2784.59	-115.119	0.2	21977.1	HUMAN	P32969	P32969	60S ribosomal protein L9
0.8mg_Rep3	K-ε-GG	3	19.49	20	19.14	94.4	7760000	3.807	2	1	1	0	K2005k	TMT10	(K)	IEDLSQQAQLAAAEkFK	(V)	QLAAAEkFKVQGE	K:TMT10,k:Ubiquitin Residual GG from Tryp Cut on K	95.4	79.77	8	821.462	2577.49	-115.115	2	206102	HUMAN	E9PAV3	E9PAV3|E9PAV3-2|Q13765|F8VZJ2	Nascent polypeptide-associated complex subunit alpha, muscle-specific form
0.4mg_Rep3	Non-K-ε-GG	3	19.49	20.05	19.49	91.4	2090000	-1	0	0	0	0		TMT10	(R)	AVLALGGSLAGSAAEASHLVTDR	(I)			93.3	93.48	5	799.112	2395.31	0.0069	2.9	227803	HUMAN	Q14676	Q14676|Q14676-2|Q14676-3|Q14676-4	Mediator of DNA damage checkpoint protein 1
0.8mg_Rep1	Non-K-ε-GG	2	19.48	19.22	17.94	98.5	16400000	-1	1	0	0	0		TMT10	(K)	STGGAPTFNVTVTK	(T)		K:TMT10,	100	64.8	14	919.527	1838.04	0.0044	2.4	15225.1	HUMAN	P07737	P07737|K7EJ44	Profilin-1
0.2mg_Rep1	K-ε-GG	3	19.48	20.61	18.87	95.8	8070000	19.484	2	1	1	0	K370k	TMT10	(R)	KGGSYTQAASSDSAQGSDVSLTACkV	(-)	VSLTACkV-----	K:TMT10,C:Carbamidomethylation,k:Ubiquitin Residual GG from Tryp Cut on K	100	51.67	12	1049.86	3262.68	-115.113	2.1	41748.9	HUMAN	P13746-2	P13746-2|Q5SRN5|P30443|P13746|P16188|P04439|P30455	Isoform 2 of HLA class I histocompatibility antigen, A-11 alpha chain
0.2mg_Rep1	Non-K-ε-GG	4	19.48	19.57	18.87	95.6	15700000	-1	2	0	0	0		TMT10	(R)	VETGVLKPGMVVTFAPVNVTTEVK	(S)		K:TMT10,	97.9	93.23	13	801.478	3202.87	0.0165	5.1	50482.3	HUMAN	P68104	P68104|Q5VTE0	Elongation factor 1-alpha 1
0.8mg_Rep2	Non-K-ε-GG	2	19.48	15.08	17.99	98.7	12900000	-1	1	0	0	0		TMT10	(R)	ASILNTWISLK	(Q)		K:TMT10,	100	98.25	2	852.526	1704.05	-0.0014	-0.8	48699	HUMAN	P22234-2	P22234-2|P22234|D6RF62	Isoform 2 of Multifunctional protein ADE2
0.2mg_Rep2	Non-K-ε-GG	3	19.48	16.31	17.21	94.3	2370000	-1	1	0	0	0		TMT10	(K)	INISQVIAVVGQQNVEGK	(R)		K:TMT10,	96.9	98.1	3	785.467	2354.38	0.0047	2	218542	HUMAN	P24928	P24928	DNA-directed RNA polymerase II subunit RPB1
0.8mg_Rep3	Non-K-ε-GG	3	19.48	15.83	15.32	97.4	3250000	-1	1	0	0	0		TMT10	(K)	CANLFEALVGTLK	(A)		C:Carbamidomethylation,K:TMT10,	95.2	99.88	3	632.034	1894.09	-0.0003	-0.2	9113.4	HUMAN	Q9P1F3	Q9P1F3	Costars family protein ABRACL
0.4mg_Rep3	K-ε-GG	3	19.48	22.08	19.48	93.3	8440000	99	1	1	1	0	K864k	TMT10	(R)	DGSLASNPYSGDLTkFGR	(G)	YSGDLTkFGRGDA	k:Ubiquitin Residual GG from Tryp Cut on K	100	64.55	3	743.378	2343.24	-115.115	2.2	116866	HUMAN	Q14157-5	Q14157-5|Q14157|F8W726|Q14157-3|Q14157-1|Q14157-4	Isoform 5 of Ubiquitin-associated protein 2-like
0.4mg_Rep3	Non-K-ε-GG	2	19.48	14.85	17.79	98.6	27100000	-1	1	0	0	0		TMT10	(R)	ASILNTWISLK	(Q)		K:TMT10,	96.7	98.52	3	852.527	1704.05	0.0005	0.3	48699	HUMAN	P22234-2	P22234-2|P22234|D6RF62	Isoform 2 of Multifunctional protein ADE2
0.2mg_Rep1	Non-K-ε-GG	3	19.47	16.64	17.61	88.6	74500000	-1	1	0	0	0		TMT10	(R)	SLHDALCVLAQTVK	(D)		C:Carbamidomethylation,K:TMT10,	99	93.02	14	671.724	2013.16	0.0018	0.9	57829.5	HUMAN	P78371	P78371|F5GWF6|P78371-2|F8VQ14	T-complex protein 1 subunit beta
0.8mg_Rep2	K-ε-GG	3	19.47	16.58	18.04	95.1	7760000	8.454	2	1	1	0	K399k	TMT10	(K)	NQESSFEAVkDPCFSAK	(R)	SSFEAVkDPCFSA	C:Carbamidomethylation,K:TMT10,k:Ubiquitin Residual GG from Tryp Cut on K	100	58.68	5	839.422	2631.37	-115.116	1.4	66159.9	HUMAN	Q8IYW5	Q8IYW5	E3 ubiquitin-protein ligase RNF168
0.4mg_Rep2	Non-K-ε-GG	5	19.47	19.47	19.47	98.6	17700000	-1	1	0	0	0		TMT10	(K)	ITKFENAFLSHVVSQHQALLGTIR	(A)		K:TMT10,	99.2	92.38	23	634.366	3167.81	-0.0095	-3	59863.7	HUMAN	P25705	P25705|P25705-3|P25705-2	ATP synthase subunit alpha, mitochondrial
0.2mg_Rep2	Non-K-ε-GG	4	19.47	19.47	20.92	91.8	287000	-1	1	0	0	0		TMT10-Nterm-Only	(R)	HIADLAGNSEVILPVPAFNVINGGSHAGNK	(L)			77.9	89.58	0	810.939	3240.73	0.0035	1.1	47510.4	HUMAN	P06733	P06733|P06733-2	Alpha-enolase
0.2mg_Rep3	K-ε-GG	3	19.47	17.37	14.31	93.9	22100000	4.437	2	1	1	0	K151k	TMT10	(R)	EMSGSTSELLIkENK	(S)	TSELLIkENKSKF	K:TMT10,k:Ubiquitin Residual GG from Tryp Cut on K	100	60.45	12	746.741	2353.32	-115.117	1.2	57077.5	HUMAN	Q9NS91	Q9NS91|F8WE49	E3 ubiquitin-protein ligase RAD18
0.8mg_Rep2	Non-K-ε-GG	4	19.46	17.88	17.59	96.7	7790000	-1	1	0	0	0		TMT10	(R)	VTIAQGGVLPNIQAVLLPK	(K)		K:TMT10,	99.3	98.75	2	598.13	2389.49	0.004	1.7	14135.2	HUMAN	P04908	P04908|Q93077|P20671|P0C0S8|Q6FI13|Q7L7L0|Q16777|Q9BTM1|Q96KK5|Q99878	Histone H2A type 1-B/E
0.4mg_Rep2	K-ε-GG	3	19.46	18.77	21.02	89.3	9020000	3.915	2	1	1	0	K85k	TMT10	(R)	ADALQAGASQFETSAAkLK	(R)	FETSAAkLKRKYW	K:TMT10,k:Ubiquitin Residual GG from Tryp Cut on K	96.1	76.12	7	827.125	2594.48	-115.115	1.9	12990.8	HUMAN	F8WCA0	F8WCA0|P63027|J3QRU4|Q15836|K7EKX0|K7ENK9	Vesicle-associated membrane protein 2
0.4mg_Rep3	Non-K-ε-GG	4	19.46	18.1	19.49	88.5	8540000	-1	2	0	0	0		TMT10	(K)	KYETVIMPVFGIATPFHIATIK	(N)		K:TMT10,	96	98.28	2	791.72	3163.86	0.0008	0.2	120482	HUMAN	Q9Y5B9	Q9Y5B9	FACT complex subunit SPT16
0.4mg_Rep1	K-ε-GG	3	19.45	17.24	18.09	97.4	23700000	99	1	1	1	0	K1121k	TMT10	(K)	MQEVVANLQYDDGSGMkR	(E)	DDGSGMkREATAD	k:Ubiquitin Residual GG from Tryp Cut on K	100	67.07	19	795.391	2499.27	-115.115	2.1	128221	HUMAN	Q16531	Q16531|Q16531-2|F5GZ34|F8WF81	DNA damage-binding protein 1
0.2mg_Rep1	Non-K-ε-GG	3	19.45	19.45	16.44	96.6	17500000	-1	0	0	0	0		TMT10	(K)	SVTLGYLFSQGHLTR	(A)			86.3	80.77	17	636.691	1908.05	0.0032	1.7	142148	HUMAN	P55265-4	P55265-4|P55265|P55265-2|P55265-3|P55265-5	Isoform 4 of Double-stranded RNA-specific adenosine deaminase
0.4mg_Rep2	K-ε-GG	3	19.45	16.81	14.34	93.6	29800000	4.458	2	1	1	0	K151k	TMT10	(R)	EMSGSTSELLIkENK	(S)	TSELLIkENKSKF	K:TMT10,k:Ubiquitin Residual GG from Tryp Cut on K	100	59.03	22	746.741	2353.32	-115.116	1.8	57077.5	HUMAN	Q9NS91	Q9NS91|F8WE49	E3 ubiquitin-protein ligase RAD18
0.4mg_Rep3	Non-K-ε-GG	2	19.45	16.56	16.16	93.6	75200000	-1	0	0	0	0		Hydrogen	(K)	SYELPDGQVITIGNER	(F)			100	73.15	26	895.951	1790.89	0.0019	1.1	123097	HUMAN	A5A3E0	A5A3E0|Q6S8J3|P62736|P68032|P68133|Q562R1|P63267|Q9BYX7|P60709|P63261|Q5T8M7|P63267-2|A6NL76|Q5T8M8	POTE ankyrin domain family member F
0.2mg_Rep3	Non-K-ε-GG	4	19.45	17.87	17.6	96.4	3090000	-1	1	0	0	0		TMT10	(R)	VTIAQGGVLPNIQAVLLPK	(K)		K:TMT10,	83.8	98.88	2	598.13	2389.49	0.0038	1.6	14135.2	HUMAN	P04908	P04908|Q93077|P20671|P0C0S8|Q6FI13|Q7L7L0|Q16777|Q9BTM1|Q96KK5|Q99878	Histone H2A type 1-B/E
0.8mg_Rep1	Non-K-ε-GG	5	19.44	13.59	13.5	96.3	24600000	99	1	0	0	0	M175m	TMT10	(K)	VIHDNFGIVEGLmTTVHAITATQK	(T)		K:TMT10,m:Oxidized methionine	97.1	95.95	45	614.741	3053.69	15.9924	-0.8	36223.7	HUMAN	P04406	P04406|P04406-2|E7EUT5	Glyceraldehyde-3-phosphate dehydrogenase
0.8mg_Rep1	Non-K-ε-GG	4	19.44	19.82	20.2	88.7	7910000	-1	2	0	0	0		TMT10	(K)	KYETVIMPVFGIATPFHIATIK	(N)		K:TMT10,	89.9	97.98	0	791.723	3163.86	0.0159	5	120482	HUMAN	Q9Y5B9	Q9Y5B9	FACT complex subunit SPT16
0.4mg_Rep1	Non-K-ε-GG	5	19.44	20.46	17.59	91.8	1530000	-1	2	0	0	0		TMT10	(R)	YEHFSSCLHQVLGLLNGKDPDSSSK	(V)		C:Carbamidomethylation,K:TMT10,	95	88.02	0	701.973	3505.84	-0.0008	-0.2	103381	HUMAN	Q8TCG1	Q8TCG1|Q8TCG1-2	Protein CIP2A
0.4mg_Rep1	Non-K-ε-GG	4	19.44	18.39	18.57	92.1	27600000	-1	2	0	0	0		TMT10	(K)	LAAAILGGVDQIHIKPGAK	(V)		K:TMT10,	96.2	89	12	640.653	2559.59	-0.0049	-1.9	33897.7	HUMAN	P22087	P22087	rRNA 2'-O-methyltransferase fibrillarin
0.4mg_Rep1	Non-K-ε-GG	3	19.44	21.75	18.68	94.3	40500000	-1	0	0	0	0		TMT10	(R)	DLVEAVAHILGIR	(D)			97.1	100.43	0	545.665	1634.98	0.0013	0.8	276046	HUMAN	P49327	P49327	Fatty acid synthase
0.8mg_Rep2	K-ε-GG	4	19.44	18.95	18.83	92.8	2670000	9.774	2	1	1	0	K471k	TMT10	(R)	SQPLQNVSTVLQkPNPLYNQNTDMVQK	(S)	VSTVLQkPNPLYN	K:TMT10,k:Ubiquitin Residual GG from Tryp Cut on K	100	77.38	2	914.994	3772.07	-115.115	1.5	70350.7	HUMAN	Q14677-3	Q14677-3|Q14677-2	Isoform 3 of Clathrin interactor 1
0.8mg_Rep2	Non-K-ε-GG	3	19.44	15.66	15.31	95	5210000	-1	0	0	0	0		TMT10	(R)	ATENDIYNFFSPLNPVR	(V)			99	97.8	5	742.719	2226.14	0.0039	1.8	51514.2	HUMAN	G8JLB6	G8JLB6|P31943|E9PCY7|P52597	Heterogeneous nuclear ribonucleoprotein H
0.8mg_Rep2	K-ε-GG	3	19.44	22.32	21.36	84.8	18500000	99	1	1	1	0	K151k	TMT10	(K)	PAEkPAETPVATSPTATDSTSGDSSR	(S)	QEKPAEkPAETPV	k:Ubiquitin Residual GG from Tryp Cut on K	100	38.58	14	968.477	3018.53	-115.11	3.3	43227.5	HUMAN	P54727	P54727|P54727-2	UV excision repair protein RAD23 homolog B
0.4mg_Rep2	Non-K-ε-GG	3	19.44	20.44	18.69	89.8	11600000	-1	0	0	0	0		TMT10	(K)	NVVHQLSVTLEDLYNGATR	(K)			96.7	98.15	2	786.759	2358.26	0.0018	0.8	45609.1	HUMAN	P31689	P31689|P31689-2	DnaJ homolog subfamily A member 1
0.2mg_Rep2	K-ε-GG	3	19.44	19.44	19.31	96.7	96700000	99	1	1	1	0	K63k	TMT10	(K)	DSYVGDEAQSkR	(G)	GDEAQSkRGILTL	k:Ubiquitin Residual GG from Tryp Cut on K	96.3	29.1	7	566.615	1812.95	-115.118	1.3	42407.6	HUMAN	P62736	P62736|P68032|P68133|P63267|P60709|P63261|Q5T8M7|A6NL76|Q5T8M8|J3KT65|G5E9R0|B8ZZJ2|F8WB63	Actin, aortic smooth muscle
0.8mg_Rep3	Non-K-ε-GG	4	19.44	19.44	17.05	98.1	60800000	-1	0	0	0	0		TMT10	(K)	FENAFLSHVVSQHQALLGTIR	(A)			94.8	88.63	17	649.862	2596.42	0.0047	1.8	59863.7	HUMAN	P25705	P25705|P25705-3|P25705-2	ATP synthase subunit alpha, mitochondrial
0.4mg_Rep3	K-ε-GG	3	19.44	16.56	19.19	95.2	13800000	99	1	1	1	0	K105k	TMT10	(K)	DSISSYEAQITALkQER	(Q)	AQITALkQERQQQ	k:Ubiquitin Residual GG from Tryp Cut on K	100	72.2	14	761.404	2397.3	-115.106	6.3	63998.1	HUMAN	Q9H5N1	Q9H5N1|Q9H5N1-2	Rab GTPase-binding effector protein 2
0.8mg_Rep1	K-ε-GG	3	19.43	18.09	17.5	97.6	9060000	13.145	2	1	1	0	K109k	TMT10	(R)	LLLPGELAkHAVSEGTK	(A)	LPGELAkHAVSEG	K:TMT10,k:Ubiquitin Residual GG from Tryp Cut on K	96.8	72.6	12	779.133	2450.49	-115.111	3.7	18803.6	HUMAN	U3KQK0	U3KQK0|Q5QNW6-2|Q96A08|P33778|P62807|Q93079|O60814|P58876|P06899|Q99879|P23527|Q99880|Q99877|Q16778|Q5QNW6|Q8N257|P57053	Histone H2B
0.4mg_Rep1	K-ε-GG	3	19.43	19.09	19.02	94.6	16700000	99	1	1	1	0	K378k	TMT10	(K)	TTNYSTVPQkQTLPVAPR	(T)	YSTVPQkQTLPVA	k:Ubiquitin Residual GG from Tryp Cut on K	100	50.77	11	782.1	2459.4	-115.117	1.1	83844.1	HUMAN	Q6PJT7	Q6PJT7|Q6PJT7-2|Q6PJT7-9|Q6PJT7-5|G3V256|Q6PJT7-11|Q6PJT7-3|Q6PJT7-4|Q6PJT7-10|G3V5I6	Zinc finger CCCH domain-containing protein 14
0.8mg_Rep2	K-ε-GG	3	19.43	15.79	16.18	97.4	6330000	4.506	2	1	1	0	K373k	TMT10	(R)	NLVNDDDAIVAASkCLK	(M)	AIVAASkCLKMVY	C:Carbamidomethylation,K:TMT10,k:Ubiquitin Residual GG from Tryp Cut on K	100	72.63	17	806.775	2533.43	-115.114	2.3	101656	HUMAN	Q05086	Q05086|Q05086-3|Q05086-2	Ubiquitin-protein ligase E3A
0.8mg_Rep2	Non-K-ε-GG	5	19.43	14.06	13.73	95.9	4430000	-1	1	0	0	0		TMT10	(K)	VIHDNFGIVEGLMTTVHAITATQK	(T)		K:TMT10,	96.5	98.85	0	611.544	3053.69	0.0054	1.8	36223.7	HUMAN	P04406	P04406|P04406-2|E7EUT5	Glyceraldehyde-3-phosphate dehydrogenase
0.4mg_Rep2	K-ε-GG	3	19.43	20.36	19.34	96.5	156000000	99	1	1	1	0	K63k	TMT10	(K)	DSYVGDEAQSkR	(G)	GDEAQSkRGILTL	k:Ubiquitin Residual GG from Tryp Cut on K	96.1	28.77	13	566.615	1812.95	-115.118	1.3	42407.6	HUMAN	P62736	P62736|P68032|P68133|P63267|P60709|P63261|Q5T8M7|A6NL76|Q5T8M8|J3KT65|G5E9R0|B8ZZJ2|F8WB63	Actin, aortic smooth muscle
0.8mg_Rep3	K-ε-GG	3	19.43	17.2	16.82	96.7	13300000	5.582	2	1	1	0	K787k	TMT10	(K)	GQSPLDLCPDPNLCkALAK	(C)	PDPNLCkALAKCH	C:Carbamidomethylation,K:TMT10,k:Ubiquitin Residual GG from Tryp Cut on K	100	78.45	20	890.477	2784.54	-115.118	1	112530	HUMAN	Q86YT6	Q86YT6	E3 ubiquitin-protein ligase MIB1
0.4mg_Rep3	Non-K-ε-GG	5	19.43	18.16	19.73	98	6680000	-1	1	0	0	0		TMT10	(K)	DGRISVAGVTSSNVGYLAHAIHQVTK	(-)		K:TMT10,	98.2	79.58	17	628.558	3138.74	0.0163	5.2	47916.2	HUMAN	P00505	P00505|P00505-2	Aspartate aminotransferase, mitochondrial
0.2mg_Rep3	Non-K-ε-GG	3	19.43	18.99	19.58	92.3	16300000	-1	0	0	0	0		TMT10	(K)	DLVSSLTSGLLTIGDR	(F)			97.5	99.15	2	626.025	1876.06	0.0011	0.6	121750	HUMAN	P53396	P53396|P53396-2|B4E3P0	ATP-citrate synthase
0.8mg_Rep1	Non-K-ε-GG	4	19.42	10.14	10.08	86.9	2870000	99	0	0	0	0	M59m	TMT10	(K)	GGGGGGGGGGGLGGGLGNVLGGLISGAGGGGGGGGGGGGGGGGGGGGTAmR	(I)		m:Oxidized methionine	95.9	90.62	2	957.465	3810.82	16.0162	5.6	29610.7	HUMAN	K7ELJ7	K7ELJ7|P04632|K7EKD8	Calpain small subunit 1
0.8mg_Rep1	Non-K-ε-GG	3	19.42	22.11	19.42	94	137000000	-1	1	0	0	0		TMT10	(K)	AAGVNVEPFWPGLFAK	(A)		K:TMT10,	100	98.72	5	721.08	2161.22	0.0045	2.1	11627.8	HUMAN	P05386	P05386	60S acidic ribosomal protein P1
0.4mg_Rep1	Non-K-ε-GG	4	19.42	19.42	19.42	90.3	14600000	-1	1	0	0	0		TMT10	(K)	QAVHCIHAIFTNK	(E)		C:Carbamidomethylation,K:TMT10,	82.2	56.8	22	500.036	1997.12	0.0055	2.7	152368	HUMAN	Q29RF7	Q29RF7	Sister chromatid cohesion protein PDS5 homolog A
0.8mg_Rep2	K-ε-GG	3	19.42	17.63	18.52	95	7970000	99	1	1	1	0	K105k	TMT10	(K)	DSISSYEAQITALkQER	(Q)	AQITALkQERQQQ	k:Ubiquitin Residual GG from Tryp Cut on K	100	71.05	7	761.403	2397.3	-115.109	4.7	63998.1	HUMAN	Q9H5N1	Q9H5N1|Q9H5N1-2	Rab GTPase-binding effector protein 2
0.8mg_Rep2	Non-K-ε-GG	3	19.42	16.72	17.21	93.8	8150000	-1	1	0	0	0		TMT10	(R)	SPLVAAMQHFLPVLK	(D)		K:TMT10,	98.5	99.2	7	703.762	2109.27	0.0047	2.2	120827	HUMAN	O95373	O95373	Importin-7
0.4mg_Rep2	Non-K-ε-GG	4	19.42	17.05	16.4	87.3	10600000	-1	1	0	0	0		TMT10	(R)	GTLSAELTAAHFGGGGGLLHK	(K)		K:TMT10,	94.7	75.05	10	613.848	2452.37	0.0005	0.2	98351.3	HUMAN	P78316	P78316|P78316-2|E9PFK5	Nucleolar protein 14
0.8mg_Rep3	K-ε-GG	4	19.42	16.95	19.42	89.4	5210000	99	1	1	1	0	K155k	TMT10	(R)	CSASCCEDSQASMkQVHQCIER	(C)	DSQASMkQVHQCI	C:Carbamidomethylation,k:Ubiquitin Residual GG from Tryp Cut on K	100	38.82	7	754.328	3129.41	-115.115	1.5	27460	HUMAN	E7EQY1	E7EQY1|Q96C01	Protein FAM136A
0.8mg_Rep3	Non-K-ε-GG	3	19.42	15.71	15.36	94.5	8470000	-1	0	0	0	0		TMT10	(R)	ATENDIYNFFSPLNPVR	(V)			98.5	98.05	2	742.719	2226.14	0.0037	1.7	51514.2	HUMAN	G8JLB6	G8JLB6|P31943|E9PCY7|P52597	Heterogeneous nuclear ribonucleoprotein H
0.4mg_Rep3	Non-K-ε-GG	3	19.42	14.87	15.05	96.5	2260000	-1	1	0	0	0		TMT10	(K)	CANLFEALVGTLK	(A)		C:Carbamidomethylation,K:TMT10,	89	99.98	0	632.035	1894.09	0.0022	1.2	9113.4	HUMAN	Q9P1F3	Q9P1F3	Costars family protein ABRACL
0.4mg_Rep2	K-ε-GG	3	19.41	20.82	20.28	95.1	5290000	19.415	2	1	1	0	K370k	TMT10	(R)	KGGSYTQAASSDSAQGSDVSLTACkV	(-)	VSLTACkV-----	K:TMT10,C:Carbamidomethylation,k:Ubiquitin Residual GG from Tryp Cut on K	100	51.92	4	1049.86	3262.68	-115.114	1.9	41748.9	HUMAN	P13746-2	P13746-2|Q5SRN5|P30443|P13746|P16188|P04439|P30455	Isoform 2 of HLA class I histocompatibility antigen, A-11 alpha chain
0.4mg_Rep2	Non-K-ε-GG	3	19.41	22.32	19.41	94.2	96300000	-1	1	0	0	0		TMT10	(K)	AAGVNVEPFWPGLFAK	(A)		K:TMT10,	100	98.9	7	721.079	2161.22	0.0027	1.2	11627.8	HUMAN	P05386	P05386	60S acidic ribosomal protein P1
0.4mg_Rep2	Non-K-ε-GG	3	19.41	19.33	16.93	93.1	8450000	-1	1	0	0	0		TMT10	(R)	SPLVAAMQHFLPVLK	(D)		K:TMT10,	96.2	99.23	2	703.762	2109.27	0.0056	2.6	120827	HUMAN	O95373	O95373	Importin-7
0.2mg_Rep2	Non-K-ε-GG	5	19.41	19.41	19.41	89.8	2360000	-1	2	0	0	0		TMT10	(R)	LLALYNQGHIKPHIDSVWPFEK	(V)		K:TMT10,	97.5	91.53	5	659.383	3292.88	0.0045	1.4	42147.7	HUMAN	Q99536	Q99536|Q99536-3|Q99536-2	Synaptic vesicle membrane protein VAT-1 homolog
0.4mg_Rep3	Non-K-ε-GG	3	19.41	15.6	19.41	79.2	5270000	-1	1	0	0	0		Hydrogen	(K)	AYHEQLSVAEITNACFEPANQMVK	(C)		C:Carbamidomethylation,	100	73.77	12	917.436	2750.29	0.0019	0.7	50819.4	HUMAN	Q71U36	Q71U36|P68363|Q6PEY2|Q13748|P68366|P68366-2|Q13748-2|Q71U36-2|P68363-2	Tubulin alpha-1A chain
0.4mg_Rep3	Non-K-ε-GG	3	19.41	15.68	15.34	94	12000000	-1	0	0	0	0		TMT10	(R)	ATENDIYNFFSPLNPVR	(V)			99.4	98.13	2	742.72	2226.14	0.0059	2.7	51514.2	HUMAN	G8JLB6	G8JLB6|P31943|E9PCY7|P52597	Heterogeneous nuclear ribonucleoprotein H
0.8mg_Rep1	K-ε-GG	3	19.4	17.28	14.5	95.2	92700000	99	1	1	1	0	K30k	TMT10	(R)	VDFNVPMkNNQITNNQR	(I)	DFNVPMkNNQITN	k:Ubiquitin Residual GG from Tryp Cut on K	100	60.38	14	792.41	2490.33	-115.112	3.2	45013.3	HUMAN	P00558	P00558	Phosphoglycerate kinase 1
0.8mg_Rep2	K-ε-GG	3	19.4	17.13	19.68	91.9	8290000	99	1	1	1	0	K185k	TMT10	(K)	TTQSGQMSGEGkAGPPGGSSR	(A)	QMSGEGkAGPPGG	k:Ubiquitin Residual GG from Tryp Cut on K	100	25.83	13	774.043	2435.24	-115.121	-0.4	63640.9	HUMAN	Q16630-2	Q16630-2|Q16630	Isoform 2 of Cleavage and polyadenylation specificity factor subunit 6
0.2mg_Rep2	Non-K-ε-GG	2	19.4	18.82	16.5	77.1	2440000	-1	0	0	0	0		Hydrogen	(K)	VWLDPNETNEIANANSR	(Q)			100	62.2	2	971.966	1942.92	-0.0005	-0.3	23579.7	HUMAN	P84098	P84098|J3KTE4|J3QR09	60S ribosomal protein L19
0.2mg_Rep2	Non-K-ε-GG	3	19.4	14.69	14.69	93	775000	-1	0	0	0	0		TMT10	(K)	NFLYDIAGCSGTFTVQNR	(E)		C:Carbamidomethylation,	100	89.67	2	764.713	2292.13	-0.003	-1.3	77455.7	HUMAN	P49915	P49915|P49915-2	GMP synthase [glutamine-hydrolyzing]
0.2mg_Rep2	Non-K-ε-GG	2	19.4	20.04	20.02	98.2	63600000	-1	1	0	0	0		TMT10	(K)	GIFNGFSVTLK	(E)		K:TMT10,	93.1	94.02	16	820.993	1640.98	0.0013	0.8	40550.6	HUMAN	Q00325	Q00325|Q00325-2|F8VVM2|F8VWQ0	Phosphate carrier protein, mitochondrial
0.2mg_Rep2	Non-K-ε-GG	3	19.4	15.66	15.34	93.7	9970000	-1	0	0	0	0		TMT10	(R)	ATENDIYNFFSPLNPVR	(V)			95.8	98.17	2	742.719	2226.14	0.0035	1.6	51514.2	HUMAN	G8JLB6	G8JLB6|P31943|E9PCY7|P52597	Heterogeneous nuclear ribonucleoprotein H
0.2mg_Rep2	Non-K-ε-GG	3	19.4	22.12	19.4	93.7	87800000	-1	1	0	0	0		TMT10	(K)	AAGVNVEPFWPGLFAK	(A)		K:TMT10,	100	99.08	5	721.08	2161.22	0.0029	1.3	11627.8	HUMAN	P05386	P05386	60S acidic ribosomal protein P1
0.4mg_Rep3	K-ε-GG	4	19.4	15.05	15.48	88.9	16800000	5.257	2	1	1	0	K83k	TMT10	(R)	EPTSSEQGGLEGSGSAAGEGkPALSEEERQEQTK	(R)	SAAGEGkPALSEE	K:TMT10,k:Ubiquitin Residual GG from Tryp Cut on K	100	45.65	9	1009	4148.08	-115.118	0.5	35220.7	HUMAN	Q04323-2	Q04323-2|Q04323|E9PRQ7	Isoform 2 of UBX domain-containing protein 1
0.2mg_Rep3	K-ε-GG	4	19.4	18.33	15.88	92.9	387000000	5.408	2	1	1	0	K164k	TMT10	(R)	DLSHIGDAVVISCAkDGVK	(F)	VVISCAkDGVKFS	C:Carbamidomethylation,K:TMT10,k:Ubiquitin Residual GG from Tryp Cut on K	100	69.9	14	639.853	2671.51	-115.115	2.1	29110.6	HUMAN	P12004	P12004	Proliferating cell nuclear antigen
0.2mg_Rep3	Non-K-ε-GG	3	19.4	22.3	19.4	93.9	27600000	-1	1	0	0	0		TMT10	(K)	AAGVNVEPFWPGLFAK	(A)		K:TMT10,	100	99.02	3	721.079	2161.22	0.0019	0.9	11627.8	HUMAN	P05386	P05386	60S acidic ribosomal protein P1
0.2mg_Rep1	K-ε-GG	3	19.39	22.13	19.39	93.6	5000000	3.5	2	1	1	0	K326k	TMT10	(R)	PMPMDTSVYESPYSDPEELkDK	(K)	SDPEELkDKKLFL	K:TMT10,k:Ubiquitin Residual GG from Tryp Cut on K	100	73.13	5	1044.17	3245.62	-115.114	2.1	70841	HUMAN	P43403	P43403|P43403-3	Tyrosine-protein kinase ZAP-70
0.2mg_Rep1	Non-K-ε-GG	4	19.39	17.13	18.1	95.8	497000	-1	2	0	0	0		TMT10	(R)	LLALYNQGHIKPHIDSVWPFEK	(V)		K:TMT10,	89.9	89.68	0	823.977	3292.88	0.0045	1.4	42147.7	HUMAN	Q99536	Q99536|Q99536-3|Q99536-2	Synaptic vesicle membrane protein VAT-1 homolog
0.2mg_Rep2	K-ε-GG	4	19.39	17.33	17.09	97.3	1810000	11.312	2	1	1	0	K154k	TMT10	(K)	EQGVTFPAIGSQAAEQAkASPALVAK	(D)	QAAEQAkASPALV	K:TMT10,k:Ubiquitin Residual GG from Tryp Cut on K	93.6	75.92	2	786.19	3256.85	-115.114	1.9	59577.9	HUMAN	Q92783	Q92783|Q92783-2	Signal transducing adapter molecule 1
0.8mg_Rep3	K-ε-GG	3	19.39	16.94	19.39	92.3	7110000	15.847	2	1	1	0	K228k	TMT10	(R)	QSDENNLkDPGGSEFDSISK	(N)	SDENNLkDPGGSE	K:TMT10,k:Ubiquitin Residual GG from Tryp Cut on K	100	57.2	19	913.789	2854.47	-115.115	2	33156.3	HUMAN	Q9H6K1	Q9H6K1|Q9H6K1-2|Q5TH58	Uncharacterized protein C6orf106
0.8mg_Rep1	Non-K-ε-GG	5	19.38	18.6	16.72	95.3	2120000	-1	2	0	0	0		TMT10	(R)	YEHFSSCLHQVLGLLNGKDPDSSSK	(V)		C:Carbamidomethylation,K:TMT10,	94.1	88.02	2	701.975	3505.84	0.0123	3.5	103381	HUMAN	Q8TCG1	Q8TCG1|Q8TCG1-2	Protein CIP2A
0.4mg_Rep1	Non-K-ε-GG	3	19.38	19.36	16.98	92.9	8750000	-1	1	0	0	0		TMT10	(R)	SPLVAAMQHFLPVLK	(D)		K:TMT10,	94	99.1	7	703.762	2109.27	0.0043	2.1	120827	HUMAN	O95373	O95373	Importin-7
0.2mg_Rep2	K-ε-GG	3	19.38	20.43	22.11	97.6	3880000	99	1	1	1	0	K80k	TMT10	(K)	GSETDSAQDQPVkMNSLPAER	(I)	AQDQPVkMNSLPA	k:Ubiquitin Residual GG from Tryp Cut on K	100	45.77	7	868.426	2718.38	-115.114	2.3	57147.5	HUMAN	P30419	P30419|B7Z8J4	Glycylpeptide N-tetradecanoyltransferase 1
0.4mg_Rep3	Non-K-ε-GG	6	19.38	16.65	17.35	91.1	41300000	-1	1	0	0	0		TMT10	(K)	QWTEILHFTEHSGLTTGVAFGHHAK	(F)		K:TMT10,	97.1	81.75	24	544.626	3262.72	0.0041	1.3	55636.2	HUMAN	Q9UMS4	Q9UMS4	Pre-mRNA-processing factor 19
0.2mg_Rep3	Non-K-ε-GG	4	19.38	16.26	15.85	95.5	5040000	-1	1	0	0	0		TMT10	(R)	LTLYDIAHTPGVAADLSHIETK	(A)		K:TMT10,	96.7	91.87	10	706.648	2823.57	0.0033	1.2	35959.1	HUMAN	P40926	P40926|P40926-2	Malate dehydrogenase, mitochondrial
0.4mg_Rep2	K-ε-GG	3	19.37	22.13	20.14	94.6	2390000	99	1	1	1	0	K234k	TMT10	(K)	EEEGEETAQVLAASkER	(F)	QVLAASkERFPGQ	k:Ubiquitin Residual GG from Tryp Cut on K	100	49.72	4	740.375	2334.22	-115.108	5.6	67846.7	HUMAN	Q8NBR6	Q8NBR6|Q8NBR6-2|J3KNL7|H0YM15	Protein FAM63B
0.4mg_Rep2	Non-K-ε-GG	3	19.37	17.97	17.72	93	12400000	-1	0	0	0	0		TMT10	(R)	LNIISNLDCVNEVIGIR	(Q)		C:Carbamidomethylation,	99.7	98.68	0	724.409	2171.21	0.0063	2.9	74211	HUMAN	P30154-2	P30154-2|P30154-3|P30154|P30153|P30154-4|P30154-5|B3KQV6	Isoform 2 of Serine/threonine-protein phosphatase 2A 65 kDa regulatory subunit A beta isoform
0.4mg_Rep2	Non-K-ε-GG	3	19.37	17.55	18.73	91.9	36300000	-1	0	0	0	0		TMT10	(K)	DLVSSLTSGLLTIGDR	(F)			97.1	99.1	0	626.026	1876.06	0.0035	1.9	121750	HUMAN	P53396	P53396|P53396-2|B4E3P0	ATP-citrate synthase
0.2mg_Rep3	Non-K-ε-GG	3	19.37	18.67	17.61	91.8	1830000	-1	1	0	0	0		TMT10	(R)	IHFPLATYAPVISAEK	(A)		K:TMT10,	100	92.03	5	739.101	2215.29	0.0003	0.1	58642	HUMAN	F5H5D3	F5H5D3|Q71U36|P68363|Q6PEY2|Q13748|Q9BQE3|P68366|P68366-2|Q13748-2|Q71U36-2|P68363-2	Tubulin alpha-1C chain
0.2mg_Rep3	K-ε-GG	4	19.37	17.28	18.8	96.1	1990000	1.313	2	1	1	0	K119k	TMT10	(R)	VTIAQGGVLPNIQAVLLPkK	(T)	QAVLLPkKTESHH	K:TMT10,k:Ubiquitin Residual GG from Tryp Cut on K	96.7	97.15	5	658.664	2746.75	-115.116	1.4	14135.2	HUMAN	P04908	P04908|Q93077|P20671|P0C0S8|Q6FI13|Q7L7L0|Q16777|Q9BTM1|Q96KK5|Q99878	Histone H2A type 1-B/E
0.8mg_Rep1	Non-K-ε-GG	4	19.36	17.62	19.36	79.3	392000000	-1	0	0	0	0		TMT10	(R)	TLHEWLQQHGIPGLQGVDTR	(E)			87.7	78.9	17	629.342	2514.34	0.0054	2.1	245318	HUMAN	P27708	P27708|F8VPD4	CAD protein
0.2mg_Rep1	K-ε-GG	4	19.36	20.05	20.41	97.4	2830000	9.193	3	1	1	0	K475k	TMT10	(R)	IQPEEKPVEVSPAVTkGLYIAK	(Q)	VSPAVTkGLYIAK	K:TMT10,k:Ubiquitin Residual GG from Tryp Cut on K	100	74.07	0	800.219	3312.99	-115.139	-6.1	73402.2	HUMAN	Q8N0X7	Q8N0X7	Spartin
0.4mg_Rep2	K-ε-GG	4	19.36	17.77	17.42	97.1	18000000	11.427	2	1	1	0	K154k	TMT10	(K)	EQGVTFPAIGSQAAEQAkASPALVAK	(D)	QAAEQAkASPALV	K:TMT10,k:Ubiquitin Residual GG from Tryp Cut on K	100	75.27	26	786.191	3256.85	-115.11	3.1	59577.9	HUMAN	Q92783	Q92783|Q92783-2	Signal transducing adapter molecule 1
0.8mg_Rep3	Non-K-ε-GG	3	19.36	16.51	19.43	95.3	5800000	-1	0	0	0	0		TMT10	(K)	VNIEGGAIALGHPLGASGCR	(I)		C:Carbamidomethylation,	96.6	70.3	5	726.726	2178.16	-0.0012	-0.6	45212.4	HUMAN	Q9BWD1-2	Q9BWD1-2|Q9BWD1	Isoform 2 of Acetyl-CoA acetyltransferase, cytosolic
0.8mg_Rep1	Non-K-ε-GG	3	19.35	17.72	16.17	100	33800000	-1	1	0	0	0		TMT10	(K)	DGALHMIGSLAEILLK	(K)		K:TMT10,	99.5	100.12	7	713.758	2139.26	-0.0011	-0.5	120827	HUMAN	O95373	O95373	Importin-7
0.4mg_Rep1	Non-K-ε-GG	3	19.35	15.61	15.37	92.5	7460000	-1	0	0	0	0		TMT10	(R)	ATENDIYNFFSPLNPVR	(V)			92.9	97.67	7	742.719	2226.14	0.0035	1.6	51514.2	HUMAN	G8JLB6	G8JLB6|P31943|E9PCY7|P52597	Heterogeneous nuclear ribonucleoprotein H
0.4mg_Rep1	Non-K-ε-GG	3	19.35	17.78	16.28	100	11600000	-1	1	0	0	0		TMT10	(K)	DGALHMIGSLAEILLK	(K)		K:TMT10,	95.4	100.17	2	713.759	2139.26	0.001	0.5	120827	HUMAN	O95373	O95373	Importin-7
0.4mg_Rep1	Non-K-ε-GG	3	19.35	18.15	20.08	92.8	2710000	-1	1	0	0	0		TMT10	(K)	GALQYLVPILTQTLTK	(Q)		K:TMT10,	100	100.43	2	739.793	2217.36	0.0025	1.1	98480.7	HUMAN	Q14974	Q14974|Q14974-2	Importin subunit beta-1
0.8mg_Rep2	K-ε-GG	3	19.35	14.88	16.54	95	8960000	99	1	1	1	0	K317k	TMT10	(R)	TFNTSTGGLLLPSDTkR	(S)	LLPSDTkRSQIYG	k:Ubiquitin Residual GG from Tryp Cut on K	100	65	15	717.728	2266.28	-115.11	4.5	70127.1	HUMAN	P12956	P12956|P12956-2|B1AHC9|F5H1I8	X-ray repair cross-complementing protein 6
0.2mg_Rep2	K-ε-GG	3	19.35	18.41	19.53	92.3	6720000	15.516	2	1	1	0	K701k	TMT10	(K)	NPSLPSkLDPFESSDPFSSSSVSSK	(G)	NPSLPSkLDPFES	K:TMT10,k:Ubiquitin Residual GG from Tryp Cut on K	100	83.02	19	1066.88	3313.74	-115.127	-2.2	99718.3	HUMAN	Q9UBC2-2	Q9UBC2-2|Q9UBC2|M0R165|Q9UBC2-3	Isoform 2 of Epidermal growth factor receptor substrate 15-like 1
0.2mg_Rep2	Non-K-ε-GG	2	19.35	11.69	19.35	100	3790000	-1	1	0	0	0		TMT10	(K)	VHLVGIDIFTGK	(K)		K:TMT10,	87.9	88.73	7	879.041	1757.07	0.0027	1.5	20959.8	HUMAN	I3L504	I3L504|P63241-2|P63241|Q6IS14|Q9GZV4|C9J7B5|F8WCJ1	Eukaryotic translation initiation factor 5A-1
0.8mg_Rep3	K-ε-GG	4	19.35	16.87	17.28	94.2	57800000	9.652	2	1	1	0	K186k	TMT10	(R)	SVEEIAPDPSEAkRPEPPSTSTLK	(Q)	PDPSEAkRPEPPS	K:TMT10,k:Ubiquitin Residual GG from Tryp Cut on K	95.6	57.65	16	785.175	3252.79	-115.114	1.9	57077.5	HUMAN	Q9NS91	Q9NS91|F8WE49	E3 ubiquitin-protein ligase RAD18
0.4mg_Rep3	Non-K-ε-GG	3	19.35	18.24	18.19	100	35200000	-1	1	0	0	0		TMT10	(K)	SVNEVMEWMNNVMNAQAK	(K)		K:TMT10,	100	99.57	2	851.761	2553.27	0.0027	1.1	98256.6	HUMAN	Q92598-4	Q92598-4|Q92598|Q92598-3|Q92598-2	Isoform 4 of Heat shock protein 105 kDa
0.2mg_Rep3	K-ε-GG	4	19.35	18.81	18.3	94.7	8710000	11.223	2	1	1	0	K471k	TMT10	(R)	SQPLQNVSTVLQkPNPLYNQNTDMVQK	(S)	VSTVLQkPNPLYN	K:TMT10,k:Ubiquitin Residual GG from Tryp Cut on K	100	80	12	914.991	3772.07	-115.124	-1.2	70350.7	HUMAN	Q14677-3	Q14677-3|Q14677-2	Isoform 3 of Clathrin interactor 1
0.8mg_Rep1	K-ε-GG	3	19.34	17.09	17.06	96	22400000	3.472	2	1	1	0	K486k	TMT10	(R)	QGTGLQGQAVFkTK	(L)	QGQAVFkTKLTFR	K:TMT10,k:Ubiquitin Residual GG from Tryp Cut on K	98.7	51.32	14	679.063	2150.29	-115.114	2.9	75516.9	HUMAN	Q8WVC0	Q8WVC0|Q8WVC0-2	RNA polymerase-associated protein LEO1
0.2mg_Rep1	Non-K-ε-GG	3	19.34	20.78	19.34	93.1	13000000	-1	1	0	0	0		TMT10	(K)	GLIAAICAGPTALLAHEIGFGSK	(V)		C:Carbamidomethylation,K:TMT10,	100	98.83	2	909.19	2725.55	0.0073	2.7	20061.9	HUMAN	Q99497	Q99497|K7ELW0	Protein DJ-1
0.8mg_Rep2	K-ε-GG	3	19.34	16.11	16.68	93.2	12800000	99	1	1	1	0	K217k	TMT10	(K)	ELGLDEGVDSLkAAIQSR	(Q)	EGVDSLkAAIQSR	k:Ubiquitin Residual GG from Tryp Cut on K	100	82.13	15	748.74	2359.32	-115.118	0.7	30080.4	HUMAN	Q8WXX5	Q8WXX5	DnaJ homolog subfamily C member 9
0.4mg_Rep2	Non-K-ε-GG	3	19.34	15.7	15.42	92.3	6630000	-1	0	0	0	0		TMT10	(R)	ATENDIYNFFSPLNPVR	(V)			95.9	97.9	5	742.719	2226.14	0.0041	1.8	51514.2	HUMAN	G8JLB6	G8JLB6|P31943|E9PCY7|P52597	Heterogeneous nuclear ribonucleoprotein H
0.2mg_Rep2	Non-K-ε-GG	3	19.34	16.14	15.59	92.1	13300000	-1	1	0	0	0		TMT10	(K)	AHLMEIQVNGGTVAEK	(L)		K:TMT10,	97.3	64.1	14	719.07	2155.2	0.0022	1	46393.3	HUMAN	P39023	P39023|G5E9G0	60S ribosomal protein L3
0.2mg_Rep3	K-ε-GG	4	19.34	15.8	12.55	93.9	556000000	99	1	1	1	0	K63k	TMT10	(R)	TLSDYNIQkESTLHLVLR	(L)	SDYNIQkESTLHL	k:Ubiquitin Residual GG from Tryp Cut on K	98.9	72.9	12	619.097	2588.48	-115.115	2.2	77037.2	HUMAN	P0CG48	P0CG48|F5H041|Q96C32|P0CG47|P62979|B4DV12|P62987	Polyubiquitin-C
0.2mg_Rep2	K-ε-GG	4	19.33	15.52	16.32	94	69600000	8.581	2	1	1	0	K186k	TMT10	(R)	SVEEIAPDPSEAkRPEPPSTSTLK	(Q)	PDPSEAkRPEPPS	K:TMT10,k:Ubiquitin Residual GG from Tryp Cut on K	97.4	57.28	17	785.175	3252.79	-115.114	2	57077.5	HUMAN	Q9NS91	Q9NS91|F8WE49	E3 ubiquitin-protein ligase RAD18
0.8mg_Rep3	Non-K-ε-GG	2	19.33	17.85	18.03	96.8	39600000	-1	1	0	0	0		TMT10	(K)	STGGAPTFNVTVTK	(T)		K:TMT10,	95.7	66.27	14	919.528	1838.04	0.0054	3	15225.1	HUMAN	P07737	P07737|K7EJ44	Profilin-1
0.2mg_Rep3	K-ε-GG	3	19.33	17.73	16.64	82.5	15900000	99	1	1	1	0	K130k	Hydrogen	(K)	TIGGGDDSFNTFFSETGAGkHVPR	(A)	SETGAGkHVPRAV	k:Ubiquitin Residual GG from Tryp Cut on K	100	67.75	22	871.08	2497.17	114.051	2.9	58642	HUMAN	F5H5D3	F5H5D3|Q71U36|P68363|Q6PEY2|Q13748|Q9BQE3|Q13748-2|Q71U36-2|P68363-2|F8W0F6|F8VS66	Tubulin alpha-1C chain
0.8mg_Rep1	Non-K-ε-GG	3	19.32	18.87	17.92	93.5	25500000	-1	1	0	0	0		TMT10	(R)	EPLPPIQQHIWNMLNPPAEVTTK	(S)		K:TMT10,	100	95.72	29	1037.9	3111.71	-0.0089	-2.9	83273.6	HUMAN	P13010	P13010	X-ray repair cross-complementing protein 5
0.2mg_Rep1	K-ε-GG	4	19.32	20.44	18.07	89.3	4170000	2.369	3	1	1	0	K326k	TMT10	(R)	PMPMDTSVYESPYSDPEELkDKK	(L)	SDPEELkDKKLFL	K:TMT10,k:Ubiquitin Residual GG from Tryp Cut on K	100	70.22	3	872.698	3602.88	-115.109	3.3	70841	HUMAN	P43403	P43403|P43403-3	Tyrosine-protein kinase ZAP-70
0.4mg_Rep2	K-ε-GG	3	19.32	19.52	19.16	95.9	40800000	5.834	2	1	1	0	K234k	TMT10	(K)	ADLINNLGTIAkSGTK	(A)	NLGTIAkSGTKAF	K:TMT10,k:Ubiquitin Residual GG from Tryp Cut on K	97.8	76.55	12	730.096	2303.39	-115.116	2	98729.9	HUMAN	P07900-2	P07900-2|P07900|P08238|Q14568	Isoform 2 of Heat shock protein HSP 90-alpha
0.4mg_Rep2	Non-K-ε-GG	3	19.32	20.57	19.32	97.3	7530000	-1	1	0	0	0		TMT10	(K)	TIGGGDDSFNTFFSETGAGK	(H)		K:TMT10,	100	86.12	17	822.745	2466.22	0.0013	0.5	58642	HUMAN	F5H5D3	F5H5D3|Q71U36|P68363|Q6PEY2|Q13748|Q9BQE3|Q13748-2|Q71U36-2|P68363-2|F8W0F6|F8VS66	Tubulin alpha-1C chain
0.8mg_Rep3	K-ε-GG	3	19.32	15.35	15.35	94.4	4070000	99	1	1	1	0	K91k	TMT10	(K)	INEELESQYQQSMDSkLSGR	(Y)	QQSMDSkLSGRYR	k:Ubiquitin Residual GG from Tryp Cut on K	100	69.17	12	895.772	2800.42	-115.117	1	20389.2	HUMAN	O00193	O00193	Small acidic protein
0.8mg_Rep3	Non-K-ε-GG	4	19.32	13.46	13.26	95	2020000	-1	1	0	0	0		TMT10	(R)	RDEQILAQLLPLLHGNVNGSK	(V)		K:TMT10,	86.7	96.9	3	694.158	2773.61	0.0028	1	108122	HUMAN	Q13111	Q13111|Q13111-3	Chromatin assembly factor 1 subunit A
0.2mg_Rep3	K-ε-GG	3	19.32	14.09	15.55	99	4880000	9.607	2	1	1	0	K368k	TMT10	(K)	AISEAQESVTkTTNYSTVPQK	(Q)	AQESVTkTTNYST	K:TMT10,k:Ubiquitin Residual GG from Tryp Cut on K	100	58.17	4	952.182	2969.64	-115.109	3.9	83844.1	HUMAN	Q6PJT7	Q6PJT7|Q6PJT7-2|Q6PJT7-9|Q6PJT7-5|G3V256|Q6PJT7-11|Q6PJT7-3|Q6PJT7-4|Q6PJT7-10|G3V5I6	Zinc finger CCCH domain-containing protein 14
0.2mg_Rep3	K-ε-GG	5	19.32	17.46	13.59	93	2860000	8.246	2	1	1	0	K336k	TMT10	(K)	EVDEQMLNVQNkNSSYFVEWIPNNVK	(T)	MLNVQNkNSSYFV	K:TMT10,k:Ubiquitin Residual GG from Tryp Cut on K	100	92.6	3	740.181	3811.99	-115.12	0.1	50305.5	HUMAN	Q13885	Q13885|Q9BVA1|P68371|P07437|Q5JP53|Q5ST81	Tubulin beta-2A chain
0.8mg_Rep1	Non-K-ε-GG	3	19.31	17.65	17.65	95.5	13700000	-1	1	0	0	0		TMT10	(K)	TTSCQHLVQYLATIAGISGNK	(V)		C:Carbamidomethylation,K:TMT10,	86.8	96.93	12	907.502	2720.48	0.0113	4.2	234309	HUMAN	Q92614	Q92614|Q92614-4|Q92614-3|Q92614-2|Q92614-5	Unconventional myosin-XVIIIa
0.2mg_Rep1	K-ε-GG	3	19.31	15.29	11.53	89.3	2940000	19.315	2	1	1	0	K223k	TMT10	(R)	AATkQAGGFLGPPPPSGK	(F)	PSRAATkQAGGFL	K:TMT10,k:Ubiquitin Residual GG from Tryp Cut on K	100	53.55	5	751.764	2368.4	-115.119	0.3	27477.9	HUMAN	J9JIE6	J9JIE6|Q9UM00|Q9UM00-2|J3QQY2	Transmembrane and coiled-coil domain-containing protein 1
0.2mg_Rep1	Non-K-ε-GG	3	19.31	14.31	17.15	94.8	2310000	-1	1	0	0	0		TMT10	(R)	ENNAVYAFLGLTAPPGSK	(E)		K:TMT10,	100	97.08	10	769.764	2307.28	0.004	1.8	12774	HUMAN	O75368	O75368	SH3 domain-binding glutamic acid-rich-like protein
0.2mg_Rep1	Non-K-ε-GG	4	19.31	16.85	17.4	95.3	27400000	-1	1	0	0	0		TMT10	(K)	MAVTFIGNSTAIQELFKR	(I)		K:TMT10,	100	97.92	2	621.858	2484.41	0.0054	2.2	50126.4	HUMAN	P07437	P07437|Q5JP53|Q5ST81	Tubulin beta chain
0.4mg_Rep2	Non-K-ε-GG	5	19.31	19.49	19.03	90.9	12700000	-1	2	0	0	0		TMT10	(R)	LLALYNQGHIKPHIDSVWPFEK	(V)		K:TMT10,	83.2	90.38	24	659.379	3292.88	-0.0156	-4.7	42147.7	HUMAN	Q99536	Q99536|Q99536-3|Q99536-2	Synaptic vesicle membrane protein VAT-1 homolog
0.4mg_Rep1	K-ε-GG	4	19.3	19.3	17.53	96	6250000	99	1	1	1	0	K658k	TMT10	(R)	SSLVDEHPEDAEFEQkINR	(L)	DAEFEQkINRLMA	k:Ubiquitin Residual GG from Tryp Cut on K	100	53.52	4	647.322	2701.38	-115.119	0.5	230184	HUMAN	Q15154	Q15154|E7ETA6|Q15154-2|E7EV56	Pericentriolar material 1 protein
0.4mg_Rep1	Non-K-ε-GG	3	19.3	17.47	19.97	92.2	4000000	-1	1	0	0	0		TMT10	(R)	VEANSTLLNVHIVFEGEK	(E)		K:TMT10,	100	85.17	10	819.798	2457.38	0.0046	1.9	38287.9	HUMAN	Q9UHD1	Q9UHD1|Q9UHD1-2|E9PHZ2	Cysteine and histidine-rich domain-containing protein 1
0.4mg_Rep1	Non-K-ε-GG	3	19.3	18.32	18.35	95.5	10300000	-1	1	0	0	0		TMT10	(K)	TTSCQHLVQYLATIAGISGNK	(V)		C:Carbamidomethylation,K:TMT10,	98.1	97.08	5	907.5	2720.48	0.0057	2.1	234309	HUMAN	Q92614	Q92614|Q92614-4|Q92614-3|Q92614-2|Q92614-5	Unconventional myosin-XVIIIa
0.4mg_Rep1	Non-K-ε-GG	3	19.3	19.01	18.06	95.2	1830000	-1	2	0	0	0		TMT10	(-)	MKPLVVFVLGGPGAGK	(G)		K:TMT10,	90.2	97.23	7	753.142	2257.41	0.0049	2.2	22450.2	HUMAN	P30085	P30085|P30085-2|P30085|P30085-2	UMP-CMP kinase
0.2mg_Rep1	Non-K-ε-GG	3	19.3	18.11	18.13	95.3	17600000	-1	1	0	0	0		TMT10	(K)	TTSCQHLVQYLATIAGISGNK	(V)		C:Carbamidomethylation,K:TMT10,	97.6	97.15	7	907.5	2720.48	0.005	1.9	234309	HUMAN	Q92614	Q92614|Q92614-4|Q92614-3|Q92614-2|Q92614-5	Unconventional myosin-XVIIIa
0.4mg_Rep3	K-ε-GG	3	19.3	19.13	17.73	93	12400000	99	1	1	1	0	K378k	TMT10	(K)	TTNYSTVPQkQTLPVAPR	(T)	YSTVPQkQTLPVA	k:Ubiquitin Residual GG from Tryp Cut on K	100	51.77	8	782.099	2459.4	-115.119	0.5	83844.1	HUMAN	Q6PJT7	Q6PJT7|Q6PJT7-2|Q6PJT7-9|Q6PJT7-5|G3V256|Q6PJT7-11|Q6PJT7-3|Q6PJT7-4|Q6PJT7-10|G3V5I6	Zinc finger CCCH domain-containing protein 14
0.4mg_Rep3	K-ε-GG	3	19.3	15.18	17.18	93.9	5180000	99	1	1	1	0	K479k	TMT10	(R)	SGANVLICGPNGCGkSSLFR	(V)	GPNGCGkSSLFRV	C:Carbamidomethylation,k:Ubiquitin Residual GG from Tryp Cut on K	94.4	65.95	15	813.078	2552.35	-115.129	-3.7	75988	HUMAN	P28288	P28288|P28288-2	ATP-binding cassette sub-family D member 3
0.4mg_Rep3	Non-K-ε-GG	3	19.3	16.54	16.42	93.8	22300000	-1	0	0	0	0		TMT10	(R)	SANLVAATLGAILNR	(L)			97.1	99.9	0	571.679	1713.02	0.0012	0.7	107510	HUMAN	E7ENR4	E7ENR4|P19367-3|P19367|P19367-2|P19367-4	Hexokinase-1
0.8mg_Rep1	Non-K-ε-GG	4	19.29	16.38	16.71	95.7	17100000	-1	1	0	0	0		TMT10	(K)	TTSCQHLVQYLATIAGISGNK	(V)		C:Carbamidomethylation,K:TMT10,	97.4	96.92	12	680.877	2720.48	0.0061	2.3	234309	HUMAN	Q92614	Q92614|Q92614-4|Q92614-3|Q92614-2|Q92614-5	Unconventional myosin-XVIIIa
0.2mg_Rep1	Non-K-ε-GG	4	19.29	18.61	19.42	93.8	4630000	-1	2	0	0	0		TMT10	(K)	LVGFISAIPANIHIYDTEKK	(M)		K:TMT10,	100	96.32	15	729.935	2916.72	0.0013	0.5	57147.5	HUMAN	P30419	P30419|P30419-2	Glycylpeptide N-tetradecanoyltransferase 1
0.8mg_Rep2	K-ε-GG	3	19.29	19.29	21.57	98.8	6220000	99	1	1	1	0	K391k	TMT10	(K)	DVVIQDDDVECTMVEkR	(V)	ECTMVEkRVLALP	C:Carbamidomethylation,k:Ubiquitin Residual GG from Tryp Cut on K	100	59.73	14	798.723	2509.27	-115.114	2.5	78208.9	HUMAN	P05771-2	P05771-2|P17252|P05771	Isoform Beta-II of Protein kinase C beta type
0.8mg_Rep2	K-ε-GG	4	19.29	19.05	18.87	96.5	13000000	11.57	2	1	1	0	K154k	TMT10	(K)	EQGVTFPAIGSQAAEQAkASPALVAK	(D)	QAAEQAkASPALV	K:TMT10,k:Ubiquitin Residual GG from Tryp Cut on K	95.9	74.7	21	786.19	3256.85	-115.111	2.7	59577.9	HUMAN	Q92783	Q92783|Q92783-2	Signal transducing adapter molecule 1
0.4mg_Rep2	Non-K-ε-GG	3	19.29	16.97	18.08	98.9	23600000	-1	1	0	0	0		TMT10	(K)	SVNEVMEWMNNVMNAQAK	(K)		K:TMT10,	100	99.35	2	851.76	2553.27	-0.0004	-0.1	98256.6	HUMAN	Q92598-4	Q92598-4|Q92598|Q92598-3|Q92598-2	Isoform 4 of Heat shock protein 105 kDa
0.2mg_Rep2	K-ε-GG	4	19.29	16.22	15.82	88.3	42800000	99	1	1	1	0	K315k	TMT10	(K)	TEDHEEAGPLPTkVNLAHSEI	(-)	AGPLPTkVNLAHS	k:Ubiquitin Residual GG from Tryp Cut on K	99.3	59.37	14	658.338	2745.45	-115.114	2.3	36907.4	HUMAN	Q9BXS4	Q9BXS4|Q5T6Z8	Transmembrane protein 59
0.2mg_Rep2	K-ε-GG	4	19.29	16.18	18.12	96.1	37300000	1.459	2	1	1	0	K116k	TMT10	(K)	GVTIASGGVLPNIHPELLAkK	(R)	HPELLAkKRGSKG	K:TMT10,k:Ubiquitin Residual GG from Tryp Cut on K	97.8	80.07	17	672.408	2801.72	-115.11	3.6	39787.5	HUMAN	O75367	O75367|O75367-3|O75367-2|D6RCF2	Core histone macro-H2A.1
0.4mg_Rep1	Non-K-ε-GG	4	19.28	14.52	13.32	93.1	1320000	-1	1	0	0	0		TMT10	(K)	LNCQVIGASVDSHFCHLAWVNTPK	(K)		C:Carbamidomethylation,K:TMT10,	100	81.02	3	803.67	3211.66	0.0048	1.5	22338.2	HUMAN	Q06830	Q06830	Peroxiredoxin-1
0.4mg_Rep2	K-ε-GG	3	19.28	19.28	22.97	96.9	5810000	99	1	1	1	0	K190k	TMT10	(K)	MNDSNSAGAGGPVkITENR	(S)	GAGGPVkITENRS	k:Ubiquitin Residual GG from Tryp Cut on K	100	41.3	23	754.378	2376.23	-115.114	2.9	23754.8	HUMAN	Q92930	Q92930	Ras-related protein Rab-8B
0.4mg_Rep2	Non-K-ε-GG	2	19.28	14.59	15.64	99	6690000	-1	1	0	0	0		TMT10	(R)	ELISNASDALDK	(I)		K:TMT10,	100	68.85	7	867.49	1733.97	0.0046	2.7	92752.5	HUMAN	P14625	P14625|P08238	Endoplasmin
0.4mg_Rep2	K-ε-GG	3	19.28	15.87	17.24	91.7	104000000	13.973	2	1	1	0	K48k	TMT10	(R)	LIFAGkQLEDGRTLSDYNIQK	(E)	RLIFAGkQLEDGR	K:TMT10,k:Ubiquitin Residual GG from Tryp Cut on K	100	75.98	12	994.556	3096.77	-115.112	2.5	77037.2	HUMAN	P0CG48	P0CG48|F5H041|Q96C32|P0CG47|P62979|B4DV12|P62987	Polyubiquitin-C
0.2mg_Rep2	K-ε-GG	5	19.28	17.7	14.61	92.4	20100000	8.128	2	1	1	0	K336k	TMT10	(K)	EVDEQMLNVQNkNSSYFVEWIPNNVK	(T)	MLNVQNkNSSYFV	K:TMT10,k:Ubiquitin Residual GG from Tryp Cut on K	100	90.88	9	740.181	3811.99	-115.116	1	50305.5	HUMAN	Q13885	Q13885|Q9BVA1|P68371|P07437|Q5JP53|Q5ST81	Tubulin beta-2A chain
0.2mg_Rep3	K-ε-GG	3	19.28	19.28	19.28	99	948000	6.51	2	1	1	0	K485k	TMT10	(K)	PNPLYNQNTDMVQkSVSK	(T)	NTDMVQkSVSKTL	K:TMT10,k:Ubiquitin Residual GG from Tryp Cut on K	100	61.23	0	879.137	2750.51	-115.116	1.5	70350.7	HUMAN	Q14677-3	Q14677-3|Q14677-2	Isoform 3 of Clathrin interactor 1
0.2mg_Rep1	K-ε-GG	4	19.27	13.47	15.04	98.4	149000000	11.862	2	1	1	0	K109k	TMT10	(R)	LLLPGELAkHAVSEGTK	(A)	LPGELAkHAVSEG	K:TMT10,k:Ubiquitin Residual GG from Tryp Cut on K	100	72.78	12	584.601	2450.49	-115.113	3.2	18803.6	HUMAN	U3KQK0	U3KQK0|Q5QNW6-2|Q96A08|P33778|P62807|Q93079|O60814|P58876|P06899|Q99879|P23527|Q99880|Q99877|Q16778|Q5QNW6|Q8N257|P57053	Histone H2B
0.8mg_Rep2	Non-K-ε-GG	3	19.27	14.65	13.8	93.1	5730000	-1	1	0	0	0		TMT10	(K)	FTASAGIQVVGDDLTVTNPK	(R)		K:TMT10,	100	85.28	13	831.133	2491.38	0.0023	0.9	47510.4	HUMAN	P06733	P06733|P06733-2	Alpha-enolase
0.4mg_Rep2	K-ε-GG	3	19.27	20.57	19.78	96.5	130000000	99	1	1	1	0	K166k	TMT10	(R)	QLFHPEQLITGkEDAANNYAR	(G)	EQLITGkEDAANN	k:Ubiquitin Residual GG from Tryp Cut on K	100	66.85	17	920.145	2873.53	-115.112	3.1	58642	HUMAN	F5H5D3	F5H5D3|Q71U36|P68363|Q13748|Q9BQE3|Q9NY65|P68366|P68366-2|Q13748-2|Q71U36-2|Q9NY65-2|P68363-2|F8VS66	Tubulin alpha-1C chain
0.4mg_Rep2	K-ε-GG	4	19.27	13.46	14.98	98.5	123000000	11.797	2	1	1	0	K109k	TMT10	(R)	LLLPGELAkHAVSEGTK	(A)	LPGELAkHAVSEG	K:TMT10,k:Ubiquitin Residual GG from Tryp Cut on K	100	73.32	15	584.601	2450.49	-115.115	2.3	18803.6	HUMAN	U3KQK0	U3KQK0|Q5QNW6-2|Q96A08|P33778|P62807|Q93079|O60814|P58876|P06899|Q99879|P23527|Q99880|Q99877|Q16778|Q5QNW6|Q8N257|P57053	Histone H2B
0.2mg_Rep2	Non-K-ε-GG	3	19.27	18.22	15.36	93.7	2120000	-1	0	0	0	0		TMT10	(R)	LSIAEVVHQLQEIAAAR	(N)			94.4	100	0	693.07	2077.2	-0.0003	-0.2	144671	HUMAN	O14976	O14976|O14976-2	Cyclin-G-associated kinase
0.4mg_Rep3	K-ε-GG	4	19.27	18.3	21.85	87.5	383000000	99	1	1	1	0	K440k	TMT10	(K)	VGINYQPPTVVPGGDLAkVQR	(A)	PGGDLAkVQRAVC	k:Ubiquitin Residual GG from Tryp Cut on K	94.8	71.55	19	638.611	2666.54	-115.117	1.1	58642	HUMAN	F5H5D3	F5H5D3|Q71U36|P68363|Q6PEY2|Q13748|Q9BQE3|Q9NY65|P68366|P68366-2|Q13748-2|Q71U36-2|Q9NY65-2|P68363-2	Tubulin alpha-1C chain
0.8mg_Rep1	Non-K-ε-GG	3	19.26	19.26	19.26	93.8	9050000	-1	0	0	0	0		TMT10	(R)	NFEATLGWLQEHACSR	(T)		C:Carbamidomethylation,	94.2	85.32	7	716.69	2148.05	0.0051	2.4	135662	HUMAN	Q9P2J5	Q9P2J5|B4DER1|B4DJ10	Leucine--tRNA ligase, cytoplasmic
0.4mg_Rep1	Non-K-ε-GG	3	19.26	16.18	17.1	89.9	24900000	99	1	0	0	0	M274m	TMT10	(K)	NmAEQIIQEIYSQIQSK	(K)		K:TMT10,m:Oxidized methionine	100	99.25	4	833.119	2481.34	15.9991	1.7	69497	HUMAN	P29401-2	P29401-2|P29401|B4E022|E9PFF2	Isoform 2 of Transketolase
0.2mg_Rep1	Non-K-ε-GG	3	19.26	16.15	17.06	89.7	9630000	99	1	0	0	0	M274m	TMT10	(K)	NmAEQIIQEIYSQIQSK	(K)		K:TMT10,m:Oxidized methionine	100	99.3	4	833.117	2481.34	15.9952	0.1	69497	HUMAN	P29401-2	P29401-2|P29401|B4E022|E9PFF2	Isoform 2 of Transketolase
0.8mg_Rep2	K-ε-GG	3	19.26	17.76	17.53	87.3	102000000	17.528	2	1	1	0	K385k	TMT10	(K)	TDGkIVQYECEGDTCQEEK	(I)	ASKTDGkIVQYEC	C:Carbamidomethylation,K:TMT10,k:Ubiquitin Residual GG from Tryp Cut on K	100	47.8	15	954.451	2976.45	-115.115	1.6	68615.7	HUMAN	Q7Z569	Q7Z569|J3KNN7|Q7Z569-2	BRCA1-associated protein
0.4mg_Rep2	K-ε-GG	3	19.26	20.25	17.89	87	5750000	5.269	2	1	1	0	K26k	TMT10	(R)	ADQQYECVAEIGEGAYGkVFK	(A)	GEGAYGkVFKARD	C:Carbamidomethylation,K:TMT10,k:Ubiquitin Residual GG from Tryp Cut on K	100	82.28	15	978.831	3049.59	-115.114	2.2	37280	HUMAN	Q00534	Q00534	Cyclin-dependent kinase 6
0.8mg_Rep1	K-ε-GG	3	19.25	15.03	15.24	95.7	12500000	5.003	2	1	1	0	K113k	TMT10	(K)	DLSTVEALQNLkNLK	(S)	EALQNLkNLKSLD	K:TMT10,k:Ubiquitin Residual GG from Tryp Cut on K	96.7	85.07	14	753.444	2373.43	-115.114	2.5	30920.2	HUMAN	Q9BTT0	Q9BTT0|Q9BTT0-3	Acidic leucine-rich nuclear phosphoprotein 32 family member E
0.4mg_Rep1	Non-K-ε-GG	2	19.25	19.25	19.33	98.7	17000000	-1	1	0	0	0		TMT10	(K)	TFVNITPAEVGVLVGK	(D)		K:TMT10,	100	97.97	2	1051.64	2102.26	0.0044	2.1	15225.1	HUMAN	P07737	P07737	Profilin-1
0.2mg_Rep1	K-ε-GG	3	19.25	14.82	16.43	93.5	7850000	99	1	1	1	0	K325k	TMT10	(R)	EGPVEIGLPCSIkNEAR	(P)	GLPCSIkNEARPP	C:Carbamidomethylation,k:Ubiquitin Residual GG from Tryp Cut on K	100	64.7	2	738.06	2327.28	-115.114	2.5	83460.8	HUMAN	Q04759	Q04759|Q04759-2|Q04759-3	Protein kinase C theta type
0.2mg_Rep1	K-ε-GG	3	19.25	15.31	15.7	92.7	9040000	99	1	1	1	0	K486k	TMT10	(R)	ETVVEVPQVTWEDIGGLEDVkR	(E)	GGLEDVkRELQEL	k:Ubiquitin Residual GG from Tryp Cut on K	98.1	88.87	20	947.833	2956.6	-115.118	0.7	90004.9	HUMAN	P55072	P55072	Transitional endoplasmic reticulum ATPase
0.8mg_Rep3	K-ε-GG	3	19.25	17.66	17.94	98.3	418000000	99	1	1	1	0	K58k	TMT10	(R)	ISVYYNEATGGkYVPR	(A)	NEATGGkYVPRAI	k:Ubiquitin Residual GG from Tryp Cut on K	100	65.53	17	720.714	2275.25	-115.12	-0.1	50126.4	HUMAN	P07437	P07437|Q5JP53	Tubulin beta chain
0.8mg_Rep1	Non-K-ε-GG	3	19.24	15.71	15.76	93.1	5650000	-1	1	0	0	0		TMT10	(R)	DMIILPEMVGSMVGVYNGK	(T)		K:TMT10,	98.4	99.63	5	837.788	2511.34	0.006	2.4	17722.6	HUMAN	K7ELC2	K7ELC2|P62841|K7EQJ5|K7EJ78|K7EM56	40S ribosomal protein S15
0.4mg_Rep1	Non-K-ε-GG	3	19.24	17.69	18.78	98.1	1400000	-1	1	0	0	0		TMT10	(R)	TVPLAGHVGFDSLPDQLVNK	(S)		K:TMT10,	100	84.22	3	855.823	2565.44	0.0094	3.7	50115.1	HUMAN	Q14141	Q14141|B1AMS2|Q14141-4|Q14141-2|Q14141-3	Septin-6
0.4mg_Rep1	Non-K-ε-GG	2	19.24	15.51	16.97	86.8	4860000	-1	1	0	0	0		TMT10	(K)	MFIGGLSWDTTK	(K)		K:TMT10,	95.2	93.07	7	907.497	1813.99	-0.0053	-2.9	38604.6	HUMAN	Q14103	Q14103|Q14103-2|Q14103-3|Q14103-4	Heterogeneous nuclear ribonucleoprotein D0
0.2mg_Rep1	Non-K-ε-GG	6	19.24	19.97	21.45	88.5	21000000	-1	1	0	0	0		TMT10	(R)	HIADLAGNSEVILPVPAFNVINGGSHAGNK	(L)		K:TMT10,	97.5	89.42	15	579.155	3469.9	-0.0015	-0.4	47510.4	HUMAN	P06733	P06733|P06733-2	Alpha-enolase
0.2mg_Rep1	Non-K-ε-GG	4	19.24	16.45	17.65	94.1	7360000	-1	1	0	0	0		TMT10	(K)	FGAVFLWDSGSSVGEITGHNK	(V)		K:TMT10,	88	94.17	15	667.355	2666.4	-0.0017	-0.7	66876.9	HUMAN	O75083	O75083	WD repeat-containing protein 1
0.2mg_Rep1	Non-K-ε-GG	3	19.24	18.51	14.96	82.3	37300000	-1	0	0	0	0		TMT10	(R)	GLVSTLQSATEQMAATVAGSVR	(A)			100	99.47	3	802.767	2406.29	-0.0006	-0.2	153085	HUMAN	Q6P2E9	Q6P2E9|Q6P2E9-2	Enhancer of mRNA-decapping protein 4
0.8mg_Rep1	Non-K-ε-GG	2	19.23	19.23	19.46	98.5	18500000	-1	1	0	0	0		TMT10	(K)	TFVNITPAEVGVLVGK	(D)		K:TMT10,	97.9	97.95	4	1051.64	2102.26	0.0056	2.6	15225.1	HUMAN	P07737	P07737	Profilin-1
0.8mg_Rep1	Non-K-ε-GG	2	19.23	16.82	12.04	97.8	6870000	-1	1	0	0	0		TMT10	(R)	SFLLDLLNATGK	(D)		K:TMT10,	98.2	99.63	2	875.532	1750.05	0.0058	3.3	73641.5	HUMAN	O00571	O00571|O00571-2	ATP-dependent RNA helicase DDX3X
0.2mg_Rep1	Non-K-ε-GG	2	19.23	16.82	13.01	97.8	3190000	-1	1	0	0	0		TMT10	(R)	SFLLDLLNATGK	(D)		K:TMT10,	100	99.7	3	875.53	1750.05	0.001	0.6	73641.5	HUMAN	O00571	O00571|O00571-2	ATP-dependent RNA helicase DDX3X
0.8mg_Rep2	Non-K-ε-GG	4	19.23	19.23	19.23	81.7	17100000	-1	1	0	0	0		Hydrogen	(R)	HIADLAGNSEVILPVPAFNVINGGSHAGNK	(L)			92.6	84.55	27	753.648	3011.57	0.0012	0.4	47510.4	HUMAN	P06733	P06733|P06733-2	Alpha-enolase
0.4mg_Rep2	Non-K-ε-GG	3	19.23	19.23	19.23	94.6	44500000	-1	1	0	0	0		TMT10	(R)	ATGISFAIHGNFSGTK	(Q)		K:TMT10,	86.5	69.67	15	689.387	2066.14	0.0028	1.4	136659	HUMAN	Q15393	Q15393|Q15393-2	Splicing factor 3B subunit 3
0.4mg_Rep2	K-ε-GG	4	19.23	13.41	13.24	97.8	2430000	5.109	3	1	1	0	K58k	TMT10	(K)	EKEEFAVPENSSVQQFkEAISK	(R)	SSVQQFkEAISKR	K:TMT10,k:Ubiquitin Residual GG from Tryp Cut on K	100	76.12	3	832.206	3440.91	-115.108	3.7	65695	HUMAN	Q9UHD9	Q9UHD9	Ubiquilin-2
0.4mg_Rep2	Non-K-ε-GG	5	19.23	16.36	19.23	93.6	8390000	-1	1	0	0	0		TMT10	(K)	FENAFLSHVVSQHQALLGTIRADGK	(I)		K:TMT10,	95.9	85.67	12	640.158	3196.76	-0.0028	-0.9	59863.7	HUMAN	P25705	P25705|P25705-3|P25705-2	ATP synthase subunit alpha, mitochondrial
0.4mg_Rep2	Non-K-ε-GG	5	19.23	20.57	20.46	94.3	9190000	-1	1	0	0	0		TMT10	(K)	RVLGLVLLRGENLVSMTVEGPPPK	(D)		K:TMT10,	98.2	97.48	5	607.369	3032.81	0.0074	2.4	30488.2	HUMAN	P14678-3	P14678-3|P63162-2|P14678|P63162|P14678-2	Isoform SM-B1 of Small nuclear ribonucleoprotein-associated proteins B and B'
0.4mg_Rep2	Non-K-ε-GG	3	19.23	20.55	22.7	93.7	19700000	-1	1	0	0	0		TMT10	(K)	SILSSASATVATVGQGISNVIEK	(A)		K:TMT10,	93.5	98.98	2	897.517	2690.53	0.0027	1	55752.5	HUMAN	Q9NRY5	Q9NRY5	Protein FAM114A2
0.2mg_Rep2	Non-K-ε-GG	3	19.23	20.4	23.09	94	16000000	-1	1	0	0	0		TMT10	(K)	SILSSASATVATVGQGISNVIEK	(A)		K:TMT10,	99.2	99.1	2	897.517	2690.53	0.0018	0.7	55752.5	HUMAN	Q9NRY5	Q9NRY5	Protein FAM114A2
0.2mg_Rep3	Non-K-ε-GG	3	19.23	18.35	16.94	97.9	44400000	-1	1	0	0	0		TMT10	(R)	EIVHIQAGQCGNQIGAK	(F)		C:Carbamidomethylation,K:TMT10,	96.8	56.97	11	761.089	2281.25	0.0043	1.9	50888.2	HUMAN	Q13509	Q13509|Q13885|Q9BVA1|P07437|G3V2N6|G3V3R4|G3V2R8|G3V5W4|G3V3W7|G3V3J6|G3V4U2|P68371|P04350|M0QX14|M0QY37|M0R2T4|M0R0X0	Tubulin beta-3 chain
0.4mg_Rep1	Non-K-ε-GG	2	19.22	15.45	18.44	98.6	30100000	-1	1	0	0	0		TMT10	(R)	ASILNTWISLK	(Q)		K:TMT10,	100	98.15	4	852.526	1704.05	-0.0012	-0.7	48699	HUMAN	P22234-2	P22234-2|P22234|D6RF62	Isoform 2 of Multifunctional protein ADE2
0.2mg_Rep1	K-ε-GG	3	19.22	21.38	19.65	95.4	29400000	7.304	2	1	1	0	K340k	TMT10	(K)	GNQWVGYDDVkSMETK	(V)	VGYDDVkSMETKV	K:TMT10,k:Ubiquitin Residual GG from Tryp Cut on K	100	64.83	17	810.412	2544.34	-115.115	2	43728.1	HUMAN	Q15782	Q15782|Q15782-6|Q15782-5	Chitinase-3-like protein 2
0.2mg_Rep1	K-ε-GG	5	19.22	16.16	16.64	95	32800000	5.518	2	1	1	0	K263k	TMT10	(K)	LQREEEEAFASSQSSQGAQSLTFSkFEEK	(K)	QSLTFSkFEEKKT	K:TMT10,k:Ubiquitin Residual GG from Tryp Cut on K	100	71.6	7	770.989	3966.03	-115.116	1	80625	HUMAN	Q9UJ41	Q9UJ41|Q9UJ41-3|Q9UJ41-4|E9PFK9|Q9UJ41-2|V9GYI8	Rab5 GDP/GTP exchange factor
0.4mg_Rep2	Non-K-ε-GG	3	19.22	17.88	17.77	93.8	2480000	-1	2	0	0	0		TMT10	(-)	MKPLVVFVLGGPGAGK	(G)		K:TMT10,	88.7	97.53	5	753.142	2257.41	0.0033	1.5	22450.2	HUMAN	P30085	P30085|P30085-2|P30085|P30085-2	UMP-CMP kinase
0.8mg_Rep3	Non-K-ε-GG	3	19.22	19.08	17.97	97.9	1050000	-1	1	0	0	0		TMT10	(R)	TVPLAGHVGFDSLPDQLVNK	(S)		K:TMT10,	96.1	86.2	3	855.82	2565.44	0.0012	0.5	50115.1	HUMAN	Q14141	Q14141|B1AMS2|Q14141-4|Q14141-2|Q14141-3	Septin-6
0.4mg_Rep3	Non-K-ε-GG	3	19.22	16.58	20.62	91.6	951000	-1	1	0	0	0		TMT10	(R)	VEANSTLLNVHIVFEGEK	(E)		K:TMT10,	94.2	86.83	0	819.799	2457.38	0.0071	2.9	38287.9	HUMAN	Q9UHD1	Q9UHD1|Q9UHD1-2|E9PHZ2	Cysteine and histidine-rich domain-containing protein 1
0.4mg_Rep3	Non-K-ε-GG	4	19.22	17.26	16.18	94.2	40300000	-1	1	0	0	0		TMT10	(R)	KFDVNTSAVQVLIEHIGNLDR	(A)		K:TMT10,	100	98.27	2	707.403	2826.59	0.0019	0.7	193380	HUMAN	Q00610	Q00610|Q00610-2	Clathrin heavy chain 1
0.8mg_Rep1	Non-K-ε-GG	3	19.21	17.86	17.42	88.8	2560000	-1	1	0	0	0		TMT10	(K)	DVLIEFYAPWCGHCK	(Q)		C:Carbamidomethylation,K:TMT10,	100	91.57	19	785.068	2353.19	0.0032	1.3	73273.4	HUMAN	P13667	P13667|P30101	Protein disulfide-isomerase A4
0.4mg_Rep2	K-ε-GG	3	19.21	17.53	16.56	97.3	7450000	99	1	1	1	0	K346k	TMT10	(K)	QSPVFLMGANTQDTkNSR	(H)	ANTQDTkNSRHQF	k:Ubiquitin Residual GG from Tryp Cut on K	100	58.72	6	779.734	2452.3	-115.114	2.5	42919.8	HUMAN	P15812-2	P15812-2|P15812-4|P15812-6|P15812-7|P15812-9|P15812-12	Isoform 2 of T-cell surface glycoprotein CD1e, membrane-associated
0.8mg_Rep3	Non-K-ε-GG	2	19.21	15.53	18.4	98.4	13600000	-1	1	0	0	0		TMT10	(R)	ASILNTWISLK	(Q)		K:TMT10,	98.4	98.47	0	852.527	1704.05	-0.0001	0	48699	HUMAN	P22234-2	P22234-2|P22234|D6RF62	Isoform 2 of Multifunctional protein ADE2
0.4mg_Rep3	K-ε-GG	3	19.21	19.79	17.57	94.4	3470000	13.026	2	1	1	0	K949k	TMT10	(K)	DNTNVNADVQkLQQQLQDIK	(E)	VNADVQkLQQQLQ	K:TMT10,k:Ubiquitin Residual GG from Tryp Cut on K	100	84.67	2	962.189	2999.67	-115.121	-0.4	112530	HUMAN	Q86YT6	Q86YT6	E3 ubiquitin-protein ligase MIB1
0.4mg_Rep1	Non-K-ε-GG	4	19.2	15.58	15.34	93.5	1880000	-1	1	0	0	0		TMT10	(R)	TFHIFYQLLSGAGEHLK	(S)		K:TMT10,	92.1	96.15	13	605.595	2419.35	0.0042	1.7	233494	HUMAN	P35580-4	P35580-4|P35580-3|P35580-2|F8W6L6|P35580-5|P35580	Isoform 4 of Myosin-10
0.4mg_Rep1	Non-K-ε-GG	3	19.2	18.23	19.04	97.7	13200000	-1	0	0	0	0		TMT10	(R)	VGLIHDVFQLVGAGR	(L)			98.2	98.05	3	604.025	1810.05	0.0067	3.7	111144	HUMAN	Q6P179	Q6P179|Q6P179-3	Endoplasmic reticulum aminopeptidase 2
0.2mg_Rep1	K-ε-GG	3	19.2	17.42	19.2	92.1	10200000	5.697	2	1	1	0	K115k	TMT10	(R)	LVVPATQCGSLIGkGGCK	(I)	CGSLIGkGGCKIK	C:Carbamidomethylation,K:TMT10,k:Ubiquitin Residual GG from Tryp Cut on K	96.7	65.48	15	806.454	2532.46	-115.113	3.1	38010.7	HUMAN	Q15365	Q15365	Poly(rC)-binding protein 1
0.2mg_Rep1	Non-K-ε-GG	3	19.2	19.2	19.2	94.3	32000000	-1	1	0	0	0		TMT10	(R)	ATGISFAIHGNFSGTK	(Q)		K:TMT10,	76	69.47	14	689.387	2066.14	0.0027	1.3	136659	HUMAN	Q15393	Q15393|Q15393-2	Splicing factor 3B subunit 3
0.8mg_Rep2	K-ε-GG	3	19.2	18.72	18.93	96.9	87700000	99	1	1	1	0	K63k	TMT10	(K)	DSYVGDEAQSkR	(G)	GDEAQSkRGILTL	k:Ubiquitin Residual GG from Tryp Cut on K	77.2	28.62	10	566.615	1812.95	-115.119	0.5	42407.6	HUMAN	P62736	P62736|P68032|P68133|P63267|P60709|P63261|Q5T8M7|A6NL76|Q5T8M8|J3KT65|G5E9R0|B8ZZJ2|F8WB63	Actin, aortic smooth muscle
0.4mg_Rep2	Non-K-ε-GG	3	19.2	18.63	17.29	97.5	39100000	-1	1	0	0	0		TMT10	(R)	EIVHIQAGQCGNQIGAK	(F)		C:Carbamidomethylation,K:TMT10,	94.5	55.2	17	761.089	2281.25	0.0038	1.7	50888.2	HUMAN	Q13509	Q13509|Q13885|Q9BVA1|P07437|G3V2N6|G3V3R4|G3V2R8|G3V5W4|G3V3W7|G3V3J6|G3V4U2|P68371|P04350|M0QX14|M0QY37|M0R2T4|M0R0X0	Tubulin beta-3 chain
0.4mg_Rep2	Non-K-ε-GG	3	19.2	17	17.1	91.1	13300000	-1	1	0	0	0		TMT10	(R)	NPDDITQEEYGEFYK	(S)		K:TMT10,	88.1	71.47	19	769.381	2306.12	0.005	2.2	83605	HUMAN	P08238	P08238	Heat shock protein HSP 90-beta
0.4mg_Rep2	Non-K-ε-GG	3	19.2	16.79	16.56	89.7	3580000	-1	0	0	0	0		TMT10	(K)	TVQVVPHITDAIQEWVMR	(Q)			100	97.6	7	784.431	2351.27	0.0037	1.6	67373.8	HUMAN	P17812	P17812	CTP synthase 1
0.4mg_Rep2	Non-K-ε-GG	3	19.2	19.3	19.66	93.3	48800000	-1	1	0	0	0		TMT10	(K)	LQAVEVVITHLAPGTK	(H)		K:TMT10,	96.3	98.05	4	712.106	2134.3	0.0042	2	16120	HUMAN	Q9Y2V2	Q9Y2V2	Calcium-regulated heat stable protein 1
0.8mg_Rep3	K-ε-GG	4	19.2	19.43	15.97	94.1	360000000	5.517	2	1	1	0	K164k	TMT10	(R)	DLSHIGDAVVISCAkDGVK	(F)	VVISCAkDGVKFS	C:Carbamidomethylation,K:TMT10,k:Ubiquitin Residual GG from Tryp Cut on K	94.3	69.15	12	639.853	2671.51	-115.117	1.4	29110.6	HUMAN	P12004	P12004	Proliferating cell nuclear antigen
0.4mg_Rep3	Non-K-ε-GG	4	19.2	14.84	14.81	91.7	5200000	-1	1	0	0	0		TMT10	(K)	SDIYVCMISFAHNVAAQGK	(Y)		C:Carbamidomethylation,K:TMT10,	79.2	97.73	3	643.092	2569.33	0.0149	5.8	51118.8	HUMAN	P50395	P50395|P50395-2	Rab GDP dissociation inhibitor beta
0.2mg_Rep1	Non-K-ε-GG	3	19.19	12.02	14.95	86.7	373000	-1	1	0	0	0		TMT10	(K)	TTHVVNLGSNQYLFSVIVDPK	(E)		K:TMT10,	86.6	91.1	0	930.525	2789.56	0.0005	0.2	67553.4	HUMAN	Q96RS6	Q96RS6|Q96RS6-2|Q96RS6-3	NudC domain-containing protein 1
0.2mg_Rep1	Non-K-ε-GG	3	19.19	18	18.05	92.8	35400000	-1	0	0	0	0		TMT10	(K)	DLVSSLTSGLLTIGDR	(F)			99.5	99.05	0	626.026	1876.06	0.004	2.1	121750	HUMAN	P53396	P53396|P53396-2|B4E3P0	ATP-citrate synthase
0.2mg_Rep2	K-ε-GG	3	19.19	16.03	14.57	91.6	56300000	4.156	2	1	1	0	K14k	TMT10	(K)	ISFQPAVAGIkGDK	(A)	PAVAGIkGDKADK	K:TMT10,k:Ubiquitin Residual GG from Tryp Cut on K	98.4	69.5	15	668.394	2118.29	-115.12	0	30565.6	HUMAN	Q9NQX7	Q9NQX7|Q9NQX7-3|Q9NQX7-2	Integral membrane protein 2C
0.8mg_Rep3	K-ε-GG	3	19.19	20.6	19.19	92.9	9730000	1.39	2	1	1	0	K206k	TMT10	(K)	GADFLVTEVENGGSLGSkK	(G)	GGSLGSkKGVNLP	K:TMT10,k:Ubiquitin Residual GG from Tryp Cut on K	94.3	77.68	8	827.449	2595.46	-115.126	-2.4	58506.4	HUMAN	P14618	P14618|P14618-2|P14618-3|H3BQ34	Pyruvate kinase PKM
0.4mg_Rep3	K-ε-GG	3	19.19	17	17.17	97.3	18800000	5.8	2	1	1	0	K787k	TMT10	(K)	GQSPLDLCPDPNLCkALAK	(C)	PDPNLCkALAKCH	C:Carbamidomethylation,K:TMT10,k:Ubiquitin Residual GG from Tryp Cut on K	100	78.08	14	890.478	2784.54	-115.117	1.2	112530	HUMAN	Q86YT6	Q86YT6	E3 ubiquitin-protein ligase MIB1
0.2mg_Rep1	Non-K-ε-GG	4	19.18	16.24	14.31	93.3	384000	-1	1	0	0	0		TMT10	(R)	TFHIFYQLLSGAGEHLK	(S)		K:TMT10,	93.1	96.4	0	605.595	2419.35	0.0033	1.3	233494	HUMAN	P35580-4	P35580-4|P35580-3|P35580-2|F8W6L6|P35580-5|P35580	Isoform 4 of Myosin-10
0.2mg_Rep2	K-ε-GG	3	19.18	19.01	17.65	93.7	2680000	99	1	1	1	0	K93k	TMT10	(K)	LSSLGTGSSSGNGkVATAPTR	(Y)	SSSGNGkVATAPT	k:Ubiquitin Residual GG from Tryp Cut on K	100	45.87	5	764.412	2406.34	-115.115	2.3	33218.1	HUMAN	Q56P03	Q56P03	E2F-associated phosphoprotein
0.4mg_Rep3	Non-K-ε-GG	3	19.18	19.08	16.55	96.7	15600000	-1	1	0	0	0		TMT10	(K)	QLLGEHLTAILQK	(G)		K:TMT10,	100	82.9	19	641.404	1922.18	0.0148	7.7	104550	HUMAN	Q13620	Q13620|K4DI93|Q13620-1|Q13619|Q13620-3|Q13619-2	Cullin-4B
0.4mg_Rep3	Non-K-ε-GG	3	19.18	16.98	16.98	96.2	45900000	-1	1	0	0	0		TMT10	(R)	VTIAQGGVLPNIQAVLLPK	(K)		K:TMT10,	100	98.97	5	797.171	2389.49	0.0045	1.9	14135.2	HUMAN	P04908	P04908|Q93077|P20671|P0C0S8|Q6FI13|Q7L7L0|Q16777|Q9BTM1|Q96KK5|Q99878	Histone H2A type 1-B/E
0.8mg_Rep1	Non-K-ε-GG	3	19.17	18.83	18.96	97	229000000	-1	1	0	0	0		TMT10	(K)	TTIEAIHGLMSQVIK	(D)		K:TMT10,	96.4	92.02	15	700.416	2099.23	0.0034	1.6	37806.4	HUMAN	Q92905	Q92905	COP9 signalosome complex subunit 5
0.8mg_Rep1	Non-K-ε-GG	3	19.17	16.96	16.96	95.8	55500000	-1	1	0	0	0		TMT10	(R)	VTIAQGGVLPNIQAVLLPK	(K)		K:TMT10,	100	98.67	2	797.171	2389.49	0.0051	2.1	14135.2	HUMAN	P04908	P04908|Q93077|P20671|P0C0S8|Q6FI13|Q7L7L0|Q16777|Q9BTM1|Q96KK5|Q99878	Histone H2A type 1-B/E
0.4mg_Rep1	K-ε-GG	4	19.17	18.33	20.32	89.3	315000000	99	1	1	1	0	K440k	TMT10	(K)	VGINYQPPTVVPGGDLAkVQR	(A)	PGGDLAkVQRAVC	k:Ubiquitin Residual GG from Tryp Cut on K	100	70.13	19	638.612	2666.54	-115.114	2.6	58642	HUMAN	F5H5D3	F5H5D3|Q71U36|P68363|Q6PEY2|Q13748|Q9BQE3|Q9NY65|P68366|P68366-2|Q13748-2|Q71U36-2|Q9NY65-2|P68363-2	Tubulin alpha-1C chain
0.2mg_Rep1	K-ε-GG	3	19.17	15.67	18.23	94	28000000	99	1	1	1	0	K245k	TMT10	(R)	QDLGFFQETkTGELNSR	(L)	GFFQETkTGELNS	k:Ubiquitin Residual GG from Tryp Cut on K	100	64.98	14	771.73	2428.29	-115.111	4.1	76233	HUMAN	Q03519	Q03519|Q03519-2	Antigen peptide transporter 2
0.2mg_Rep1	Non-K-ε-GG	3	19.17	17.51	17.51	96.1	44600000	-1	1	0	0	0		TMT10	(R)	VTIAQGGVLPNIQAVLLPK	(K)		K:TMT10,	100	98.72	2	797.17	2389.49	0.0024	1	14135.2	HUMAN	P04908	P04908|Q93077|P20671|P0C0S8|Q6FI13|Q7L7L0|Q16777|Q9BTM1|Q96KK5|Q99878	Histone H2A type 1-B/E
0.2mg_Rep2	Non-K-ε-GG	2	19.17	15.78	15.54	92.9	170000000	-1	0	0	0	0		Hydrogen	(K)	SYELPDGQVITIGNER	(F)			100	73.28	24	895.95	1790.89	0.001	0.6	123097	HUMAN	A5A3E0	A5A3E0|Q6S8J3|P62736|P68032|P68133|Q562R1|P63267|Q9BYX7|P60709|P63261|Q5T8M7|P63267-2|A6NL76|Q5T8M8	POTE ankyrin domain family member F
0.2mg_Rep2	Non-K-ε-GG	3	19.17	16.97	16.97	95.9	26600000	-1	1	0	0	0		TMT10	(R)	VTIAQGGVLPNIQAVLLPK	(K)		K:TMT10,	98.9	98.98	2	797.17	2389.49	0.002	0.8	14135.2	HUMAN	P04908	P04908|Q93077|P20671|P0C0S8|Q6FI13|Q7L7L0|Q16777|Q9BTM1|Q96KK5|Q99878	Histone H2A type 1-B/E
0.8mg_Rep1	Non-K-ε-GG	3	19.16	18.81	19.16	86.8	7750000	-1	1	0	0	0		TMT10	(K)	SDIYVCMISFAHNVAAQGK	(Y)		C:Carbamidomethylation,K:TMT10,	86.8	96.9	10	857.117	2569.33	0.0069	2.7	51118.8	HUMAN	P50395	P50395|P50395-2	Rab GDP dissociation inhibitor beta
0.4mg_Rep1	K-ε-GG	4	19.16	10.36	11.99	95.2	12800000	7.722	2	1	1	0	K368k	TMT10	(K)	AISEAQESVTkTTNYSTVPQK	(Q)	AQESVTkTTNYST	K:TMT10,k:Ubiquitin Residual GG from Tryp Cut on K	98.3	56.5	19	714.388	2969.64	-115.111	3.1	83844.1	HUMAN	Q6PJT7	Q6PJT7|Q6PJT7-2|Q6PJT7-9|Q6PJT7-5|G3V256|Q6PJT7-11|Q6PJT7-3|Q6PJT7-4|Q6PJT7-10|G3V5I6	Zinc finger CCCH domain-containing protein 14
0.2mg_Rep1	K-ε-GG	3	19.16	18.39	16.18	96.5	42500000	99	1	1	1	0	K432k	TMT10	(R)	LSQVPDNPPDYQkYYR	(Q)	NPPDYQkYYRQMR	k:Ubiquitin Residual GG from Tryp Cut on K	93.3	59.23	41	776.062	2441.29	-115.114	2.8	84505.4	HUMAN	P48449	P48449|P48449-3|P48449-2	Lanosterol synthase
[truncated: 40,170 more rows]
