# Supplementary material for: Rapid and deep-scale ubiquitylation profiling for biology and translational research
Source: Nat Commun. 2020 Jan 17;11:359. doi: 10.1038/s41467-019-14175-1 (PMC6969155; doi:10.1038/s41467-019-14175-1)
Supplement: Supplementary file 4 — Supplementary Data 2 [file 41467_2019_14175_MOESM4_ESM.xlsx]

## Sheet: Decriptions
Column Header
TMT_Time_Replicate	TMT labeling time and replicate
KGG_Modified	KGG Modified or not modified
parent_charge	Charge of precursor ion
score	SM score
deltaForwardReverseScore	The difference between Spectrum Mill identification score of the best target peptide (forward peptide sequence) and decoy peptide (reversed peptide sequence). A value less than or equal to zero indicates a likely false-positive identification.
deltaRank1Rank2Score	The difference between Spectrum Mill identification score of the rank1 and rank2 target peptides (forward peptide sequence).
percent_scored_peak_intensity	Percent of product ion intensity (after peak detection) that is matched to a scored ion type
totalIntensity	Chromatographic peak area of precursor ion and its isotopes
scoreVML	Variable modification localization score is the difference in Spectrum Mill identification score between the top two site localizations
numPossibleVMsites_K	Count K residues in sequence
numActualVMSites_k	Count of K-GG sites measured in the sequence
numLocalizedVMsites_k	Count of KGG sites confidently localized to a particular K residue in the sequence
numAmbiguousVMsites_k	Count of KGG sites not confidently localized to a particular K residue in the sequence
variableSites	The amino acid position in the protein sequence of a modified amino acid indicated in lowercase.
nterm	modification at the nterm of the peptide
previous_aa	Amino acid preceding the peptide.
sequence	Peptide sequence
next_aa	Amino acid following the peptide.
VMsiteFlanks	15 mer KGG peptide sequence
modifications	Amino acid modified: name of modification (Ex: k:Ubiquitin Residual GG from Tryp Cut on K, C:Carbamidomethylation, m:Oxidized methionine)
precursorIsolationPurityPercent	The intensity of the precursor ion and its isotopes divided by the total peak intensity in the precursor isolation window used for the MS2 scan
retentionTimeMin	Time from the start of the LC gradient to the chromatographic apex of the precursor ion
chromatographicPeakWidthSec	Width of precursor ion chromatographic peak, 0 means no more than 1 MS 1 scan had a satisfactory precursor isotope cluster shape
parent_m_over_z	Measured precursor m/z
matched_parent_mass	Calculated mass of peptide MH+ in database before accounting for variable modifications
delta_parent_mass	Difference in measured parent mass (Da) of identified peptide and calculated mass of peptide in database before accounting for variable modifications. +16 is consistent with oxidation.
delta_parent_mass_ppm	Difference in measured parent mass (Da) of identified peptide and calculated mass of peptide in database after accounting for variable modifications.
protein_mw	Calculated protein MW (Da) of the protein sequence belonging to accession_number
species	human
accession_number	Uniprot accession number
accession_numbers	All Uniprot accession numbers containing the representative sequence
entry_name	Gene description

## Sheet: Supplemental Table 2_TMT_Time
TMT_Time_Replicate	KGG_Modified	parent_charge	score	deltaForwardReverseScore	deltaRank1Rank2Score	percent_scored_peak_intensity	totalIntensity	scoreVML	numPossibleVMsites_K	numActualVMSites_k	numLocalizedVMsites_k	numAmbiguousVMsites_k	variableSites	nterm	previous_aa	sequence	next_aa	VMsiteFlanks	modifications	precursorIsolationPurityPercent	retentionTimeMin	chromatographicPeakWidthSec	parent_m_over_z	matched_parent_mass	delta_parent_mass	delta_parent_mass_ppm	protein_mw	species	accession_number	accession_numbers	entry_name
05min_Rep1	Non-K-ε-GG	4	31.07	25.6	26.21	95.7	5700000	-1	0	0	0	0		TMT10	(K)	GGGGGGGGGGGLGGGLGNVLGGLISGAGGGGGGGGGGGGGGGGGGGGTAMR	(I)			92.8	93.47	12	953.459	3810.82	-0.009	-2.4	29610.7	HUMAN	K7ELJ7	K7ELJ7|P04632|K7EKD8	Calpain small subunit 1
05min_Rep1	K-ε-GG	3	29.35	21.18	22.57	100	60000000	99	1	1	1	0	K83k	TMT10	(R)	EPTSSEQGGLEGSGSAAGEGkPALSEEER	(Q)	SAAGEGkPALSEE	k:Ubiquitin Residual GG from Tryp Cut on K	100	45.58	25	1063.84	3304.62	-115.121	-0.4	35220.7	HUMAN	Q04323-2	Q04323-2|Q04323|E9PRQ7	Isoform 2 of UBX domain-containing protein 1
05min_Rep1	Non-K-ε-GG	3	28.67	24.79	22.73	98.7	6090000	-1	0	0	0	0		TMT10	(R)	FDGALNVDLTEFQTNLVPYPR	(I)			100	99	0	880.129	2638.37	0.0016	0.6	58642	HUMAN	F5H5D3	F5H5D3|Q71U36|P68363|Q6PEY2|Q13748|Q9BQE3|Q9NY65|P68366|P68366-2|Q13748-2|Q71U36-2|Q9NY65-2|P68363-2	Tubulin alpha-1C chain
05min_Rep1	K-ε-GG	4	28.52	22.99	21.33	95.9	103000000	99	1	1	1	0	K304k	TMT10	(K)	AYHEQLSVAEITNACFEPANQMVkCDPR	(H)	PANQMVkCDPRHG	C:Carbamidomethylation,k:Ubiquitin Residual GG from Tryp Cut on K	99.6	71.82	12	906.182	3736.83	-115.121	-0.4	50819.4	HUMAN	Q71U36	Q71U36|P68363|Q6PEY2|Q13748|P68366|P68366-2|Q13748-2|Q71U36-2|P68363-2	Tubulin alpha-1A chain
05min_Rep1	Non-K-ε-GG	4	28.39	27.48	28.04	95.3	11400000	-1	0	0	0	0		TMT10	(R)	TLHEWLQQHGIPGLQGVDTR	(E)			87.8	79.62	12	629.335	2514.34	-0.0215	-8.6	245318	HUMAN	P27708	P27708|F8VPD4	CAD protein
05min_Rep1	Non-K-ε-GG	4	28.07	24.4	21.89	92.3	1220000	-1	0	0	0	0		TMT10	(R)	TTGIVMDSGDGVTHTVPIYEGYALPHAILR	(L)			100	84.03	2	853.95	3412.78	0.0017	0.5	42078.3	HUMAN	P60709	P60709|P63261	Actin, cytoplasmic 1
05min_Rep1	K-ε-GG	5	27.02	21.11	20.55	96.1	9420000	99	1	1	1	0	K304k	TMT10	(K)	AYHEQLSVAEITNACFEPANQMVkCDPR	(H)	PANQMVkCDPRHG	C:Carbamidomethylation,k:Ubiquitin Residual GG from Tryp Cut on K	97.9	71.83	12	725.147	3736.83	-115.121	-0.3	50819.4	HUMAN	Q71U36	Q71U36|P68363|Q6PEY2|Q13748|P68366|P68366-2|Q13748-2|Q71U36-2|P68363-2	Tubulin alpha-1A chain
05min_Rep1	K-ε-GG	4	26.93	20.48	20.46	94.4	7040000	99	1	1	1	0	K374k	TMT10	(K)	AYHEQLTVAEITNACFEPANQMVkCDPR	(H)	PANQMVkCDPRHG	C:Carbamidomethylation,k:Ubiquitin Residual GG from Tryp Cut on K	100	72.42	13	909.686	3750.84	-115.124	-1	58642	HUMAN	F5H5D3	F5H5D3|Q9BQE3	Tubulin alpha-1C chain
05min_Rep1	Non-K-ε-GG	3	26.77	26.08	28.89	96.5	16300000	-1	0	0	0	0		TMT10	(R)	GNFGGSFAGSFGGAGGHAPGVAR	(K)			100	63.38	10	755.377	2264.12	-0.0003	-0.1	77799.7	HUMAN	P52272	P52272|P52272-2	Heterogeneous nuclear ribonucleoprotein M
05min_Rep1	K-ε-GG	4	26.69	27.47	25.06	97.1	12000000	99	1	1	1	0	K54k	TMT10	(K)	EEAATGGGSTGEADGkTAAAAAEHSQR	(E)	TGEADGkTAAAAA	k:Ubiquitin Residual GG from Tryp Cut on K	100	35.33	10	719.092	2988.47	-115.118	0.5	61090.6	HUMAN	O43242	O43242	26S proteasome non-ATPase regulatory subunit 3
05min_Rep1	K-ε-GG	3	26.38	24	25.45	96.5	3200000	99	1	1	1	0	K21k	TMT10	(K)	TILSNQTVDIPENVDITLkGR	(T)	NVDITLkGRTVIV	k:Ubiquitin Residual GG from Tryp Cut on K	100	79.78	3	890.494	2784.59	-115.121	-0.3	21977.1	HUMAN	P32969	P32969	60S ribosomal protein L9
05min_Rep1	K-ε-GG	3	26.19	28.09	30.33	94.7	18100000	99	1	1	1	0	K130k	TMT10	(K)	TIGGGDDSFNTFFSETGAGkHVPR	(A)	SETGAGkHVPRAV	k:Ubiquitin Residual GG from Tryp Cut on K	100	71.45	8	947.465	2955.5	-115.121	-0.4	58642	HUMAN	F5H5D3	F5H5D3|Q71U36|P68363|Q6PEY2|Q13748|Q9BQE3|Q13748-2|Q71U36-2|P68363-2|F8W0F6|F8VS66	Tubulin alpha-1C chain
05min_Rep1	Non-K-ε-GG	4	26.19	16.05	17.61	92.6	11700000	99	0	0	0	0	M59m	TMT10	(K)	GGGGGGGGGGGLGGGLGNVLGGLISGAGGGGGGGGGGGGGGGGGGGGTAmR	(I)		m:Oxidized methionine	93.4	92.1	11	957.459	3810.82	15.9888	-1.6	29610.7	HUMAN	K7ELJ7	K7ELJ7|P04632|K7EKD8	Calpain small subunit 1
05min_Rep1	K-ε-GG	5	26.14	23.07	26.14	95.9	3230000	26.14	2	1	1	0	K62k	Hydrogen	(R)	LkTDNAGDQHGGGGGGGGGAGAAGGGGGGENYDDPHK	(T)	RAPKRLkTDNAGD	K:TMT10-Lys-Only,k:Ubiquitin Residual GG from Tryp Cut on K	100	28.13	2	713.922	3680.71	-115.127	-1.9	64759.2	HUMAN	P14866	P14866	Heterogeneous nuclear ribonucleoprotein L
05min_Rep1	K-ε-GG	4	26.05	17.71	19.33	94	5030000	99	1	1	1	0	K304k	Hydrogen	(K)	AYHEQLSVAEITNACFEPANQMVkCDPR	(H)	PANQMVkCDPRHG	C:Carbamidomethylation,k:Ubiquitin Residual GG from Tryp Cut on K	100	69.32	15	848.889	3278.5	114.033	-2.8	50819.4	HUMAN	Q71U36	Q71U36|P68363|Q6PEY2|Q13748|P68366|P68366-2|Q13748-2|Q71U36-2|P68363-2	Tubulin alpha-1A chain
05min_Rep1	K-ε-GG	3	25.83	27.74	21.42	96.2	7660000	99	1	1	1	0	K370k	TMT10	(K)	GGSYTQAASSDSAQGSDVSLTACkV	(-)	VSLTACkV-----	C:Carbamidomethylation,k:Ubiquitin Residual GG from Tryp Cut on K	100	55.88	12	930.772	2905.43	-115.122	-0.8	41748.9	HUMAN	P13746-2	P13746-2|Q5SRN5|P30443|P13746|P16188|P04439|P30455	Isoform 2 of HLA class I histocompatibility antigen, A-11 alpha chain
05min_Rep1	K-ε-GG	4	25.78	24.33	22.49	98.1	527000	99	1	1	1	0	K262k	TMT10	(R)	AAAASAAEAGIATTGTEDSDDALLkMTISQQEFGR	(T)	SDDALLkMTISQQ	k:Ubiquitin Residual GG from Tryp Cut on K	85.8	84.65	0	960.973	3956	-115.125	-1.3	40964.2	HUMAN	P55036	P55036	26S proteasome non-ATPase regulatory subunit 4
05min_Rep1	K-ε-GG	3	25.76	23.57	20.11	98.3	31400000	99	1	1	1	0	K489k	TMT10	(K)	LSEEVVVAPNQESGMkTADSLR	(V)	NQESGMkTADSLR	k:Ubiquitin Residual GG from Tryp Cut on K	100	63.77	12	901.798	2818.5	-115.123	-1.1	83844.1	HUMAN	Q6PJT7	Q6PJT7|Q6PJT7-2|Q6PJT7-9|Q6PJT7-5|G3V411	Zinc finger CCCH domain-containing protein 14
05min_Rep1	Non-K-ε-GG	3	25.37	27.64	28.26	97.6	4020000	-1	0	0	0	0		TMT10	(K)	LDINLLDNVVNCLYHGEGAQQR	(M)		C:Carbamidomethylation,	100	99.27	0	924.143	2770.41	-0.0006	-0.2	124525	HUMAN	O14980	O14980|C9IZS4|F8WF71	Exportin-1
05min_Rep1	Non-K-ε-GG	4	25.34	26.62	27.01	90	30100000	-1	1	0	0	0		TMT10	(R)	HIADLAGNSEVILPVPAFNVINGGSHAGNK	(L)		K:TMT10,	97.5	88.75	15	868.228	3469.9	-0.0048	-1.4	47510.4	HUMAN	P06733	P06733|P06733-2	Alpha-enolase
05min_Rep1	K-ε-GG	4	25.1	22.06	24.54	100	53800000	6.433	2	1	1	0	K263k	TMT10	(K)	LQREEEEAFASSQSSQGAQSLTFSkFEEK	(K)	QSLTFSkFEEKKT	K:TMT10,k:Ubiquitin Residual GG from Tryp Cut on K	100	72.13	3	963.483	3966.03	-115.124	-0.9	80625	HUMAN	Q9UJ41	Q9UJ41|Q9UJ41-3|Q9UJ41-4|E9PFK9|Q9UJ41-2|V9GYI8	Rab5 GDP/GTP exchange factor
05min_Rep1	K-ε-GG	3	25.04	23.43	20.51	96.2	2400000	99	1	1	1	0	K433k	TMT10	(K)	DSMQDESSQTSLQkEISTEEQLR	(R)	SQTSLQkEISTEE	k:Ubiquitin Residual GG from Tryp Cut on K	100	62.55	5	1004.81	3127.55	-115.12	0	57824.9	HUMAN	P98170	P98170	E3 ubiquitin-protein ligase XIAP
05min_Rep1	K-ε-GG	4	25.01	16.15	16.37	95.3	21900000	99	1	1	1	0	M302m K304k	TMT10	(K)	AYHEQLSVAEITNACFEPANQmVkCDPR	(H)	PANQMVkCDPRHG	C:Carbamidomethylation,m:Oxidized methionine,k:Ubiquitin Residual GG from Tryp Cut on K	100	67.02	12	910.182	3736.83	-99.1212	1.1	50819.4	HUMAN	Q71U36	Q71U36|P68363|Q6PEY2|Q13748|P68366|P68366-2|Q13748-2|Q71U36-2|P68363-2	Tubulin alpha-1A chain
05min_Rep1	Non-K-ε-GG	3	24.97	23.39	22.56	95.8	11300000	-1	0	0	0	0		TMT10	(K)	GAVEALAAALAHISGATSVDQR	(S)			98.9	99.18	0	779.762	2337.27	0.0002	0.1	87856.3	HUMAN	Q9NR30	Q9NR30|Q9NR30-2	Nucleolar RNA helicase 2
05min_Rep1	Non-K-ε-GG	3	24.83	23.07	22.55	94.9	13100000	-1	0	0	0	0		TMT10	(K)	CPSIAAAIAAVNALHGR	(W)		C:Carbamidomethylation,	96	88.77	12	641.026	1921.06	-0.0015	-0.8	59663.8	HUMAN	Q14498	Q14498|Q14498-2|Q14498-3	RNA-binding protein 39
05min_Rep1	K-ε-GG	3	24.67	22.06	22.06	97.4	4310000	99	1	1	1	0	K91k	TMT10	(K)	INEELESQYQQSMDSkLSGR	(Y)	QQSMDSkLSGRYR	k:Ubiquitin Residual GG from Tryp Cut on K	100	69.1	10	895.771	2800.42	-115.121	-0.3	20389.2	HUMAN	O00193	O00193	Small acidic protein
05min_Rep1	Non-K-ε-GG	4	24.6	24.6	24.12	96.1	16300000	-1	0	0	0	0		TMT10	(K)	FENAFLSHVVSQHQALLGTIR	(A)			99.3	86.82	10	649.86	2596.42	-0.0017	-0.7	59863.7	HUMAN	P25705	P25705|P25705-3|P25705-2	ATP synthase subunit alpha, mitochondrial
05min_Rep1	Non-K-ε-GG	4	24.58	20.38	20.94	96.7	6130000	-1	0	0	0	0		TMT10	(K)	GAVEALAAALAHISGATSVDQR	(S)			99.2	99.18	0	585.074	2337.27	0.0009	0.4	87856.3	HUMAN	Q9NR30	Q9NR30|Q9NR30-2	Nucleolar RNA helicase 2
05min_Rep1	K-ε-GG	4	24.56	24.56	24.56	94.1	2280000	99	1	1	1	0	K199k	TMT10	(R)	QLAPGMVQQMQSVCSDCNGEGEVINEkDR	(C)	GEVINEkDRCKKC	C:Carbamidomethylation,k:Ubiquitin Residual GG from Tryp Cut on K	100	66.77	2	906.414	3737.78	-115.139	-5.4	46372.4	HUMAN	O60884	O60884	DnaJ homolog subfamily A member 2
05min_Rep1	K-ε-GG	3	24.53	24.62	24.22	93.5	3470000	99	1	1	1	0	K144k	TMT10	(R)	EAGDVCYADVQkDGVGMVEYLR	(K)	CYADVQkDGVGMV	C:Carbamidomethylation,k:Ubiquitin Residual GG from Tryp Cut on K	100	76.9	12	939.784	2932.46	-115.121	-0.3	25655.9	HUMAN	Q13242	Q13242	Serine/arginine-rich splicing factor 9
05min_Rep1	K-ε-GG	3	24.51	22.43	22.47	98.2	1610000	99	1	1	1	0	K1211k	TMT10	(R)	LQGVGALGQAASDNSGPEDAkR	(Q)	SGPEDAkRQAKKQ	k:Ubiquitin Residual GG from Tryp Cut on K	100	56.03	7	828.759	2599.38	-115.12	-0.1	140520	HUMAN	Q5JPE7	Q5JPE7|J3KN36|Q5JPE7-2|P69849|Q5JPE7-3	Nodal modulator 2
05min_Rep1	K-ε-GG	4	24.5	22.21	21.77	90.5	3710000	99	1	1	1	0	K63k	TMT10	(K)	EVHSGVSTDPQPLkEQPALNDSR	(Y)	TDPQPLkEQPALN	k:Ubiquitin Residual GG from Tryp Cut on K	100	46.03	7	712.617	2962.56	-115.117	1.1	20196.4	HUMAN	A0A5B9	A0A5B9|P01850	T-cell receptor beta-2 chain C region
05min_Rep1	K-ε-GG	3	24.3	16.82	20.16	95.1	20900000	99	1	1	1	0	K172k	TMT10	(K)	TENLVDSSVTFkTTSR	(N)	DSSVTFkTTSRNL	k:Ubiquitin Residual GG from Tryp Cut on K	100	58.08	10	710.041	2243.23	-115.121	-0.2	25276.9	HUMAN	P51809	P51809|P51809-3	Vesicle-associated membrane protein 7
05min_Rep1	K-ε-GG	4	24.17	23.06	24.17	92.6	3830000	99	1	1	1	0	K155k	TMT10	(R)	CSASCCEDSQASMkQVHQCIER	(C)	DSQASMkQVHQCI	C:Carbamidomethylation,k:Ubiquitin Residual GG from Tryp Cut on K	98.2	40.23	7	754.325	3129.41	-115.124	-1.5	27460	HUMAN	E7EQY1	E7EQY1|Q96C01	Protein FAM136A
05min_Rep1	Non-K-ε-GG	3	24.1	25.28	24.6	100	24600000	-1	1	0	0	0		TMT10	(K)	VQASLAANTFTITGHAETK	(Q)		K:TMT10,	94.8	69.43	7	806.784	2418.34	-0.0015	-0.6	22224.6	HUMAN	P20290	P20290|P20290-2	Transcription factor BTF3
05min_Rep1	K-ε-GG	3	24.05	20.26	20.59	95.1	23200000	99	1	1	1	0	K390k	TMT10	(K)	ADGGAEYATYQTkSTTPAEQR	(G)	YATYQTkSTTPAE	k:Ubiquitin Residual GG from Tryp Cut on K	100	40.18	12	863.418	2703.36	-115.122	-0.9	45263.9	HUMAN	P15529-2	P15529-2|P15529-5|P15529-3|P15529-6|P15529-4|P15529-7|P15529-16	Isoform B of Membrane cofactor protein
05min_Rep1	K-ε-GG	4	23.94	20.4	20.76	94.5	25400000	99	1	1	1	0	K315k	TMT10	(K)	TEDHEEAGPLPTkVNLAHSEI	(-)	AGPLPTkVNLAHS	k:Ubiquitin Residual GG from Tryp Cut on K	99.3	59.43	7	658.337	2745.45	-115.121	-0.4	36907.4	HUMAN	Q9BXS4	Q9BXS4|Q5T6Z8	Transmembrane protein 59
05min_Rep1	K-ε-GG	4	23.89	23.19	20.26	93.2	20800000	99	1	1	1	0	K113k	TMT10	(R)	VAPEEHPVLLTEAPLNPkANR	(E)	EAPLNPkANREKM	k:Ubiquitin Residual GG from Tryp Cut on K	96.7	62.18	22	660.368	2753.57	-115.122	-0.8	42078.3	HUMAN	P60709	P60709|P63261|J3KT65|G5E9R0	Actin, cytoplasmic 1
05min_Rep1	Non-K-ε-GG	4	23.85	23.85	23.91	100	1110000	-1	2	0	0	0		TMT10	(R)	LNIIIVAEGAIDTQNKPITSEK	(I)		K:TMT10,	100	97.68	2	764.455	3054.8	-0.0052	-1.7	86507.4	HUMAN	Q01813	Q01813|Q01813-2	ATP-dependent 6-phosphofructokinase, platelet type
05min_Rep1	K-ε-GG	3	23.85	19.93	17.12	100	1090000	6.492	2	1	1	0	K165k	TMT10	(K)	TASNVEEAFINTAkEIYEK	(I)	AFINTAkEIYEKI	K:TMT10,k:Ubiquitin Residual GG from Tryp Cut on K	96.9	97.92	2	910.485	2844.56	-115.12	0	23716.3	HUMAN	P61019	P61019|P61019-2	Ras-related protein Rab-2A
05min_Rep1	K-ε-GG	3	23.84	20.86	19.79	93	13900000	99	1	1	1	0	K297k	TMT10	(R)	ALTVPELTQQVFDAkNMMAACDPR	(H)	QQVFDAkNMMAAC	C:Carbamidomethylation,k:Ubiquitin Residual GG from Tryp Cut on K	95.4	96.48	33	1017.17	3164.63	-115.125	-1.5	50126.4	HUMAN	P07437	P07437|Q5JP53|Q5ST81	Tubulin beta chain
05min_Rep1	K-ε-GG	3	23.8	20.25	21.49	93.8	1860000	99	1	1	1	0	K305k	TMT10	(K)	EFEQIEQLkSDDSNGIENNVPR	(H)	EQIEQLkSDDSNG	k:Ubiquitin Residual GG from Tryp Cut on K	100	70.07	0	968.811	3019.54	-115.12	-0.1	37336.7	HUMAN	Q6PCB8	Q6PCB8|Q6PCB8-2|D6RDX7	Embigin
05min_Rep1	K-ε-GG	4	23.73	22.71	20.47	95.8	10400000	99	1	1	1	0	K640k	TMT10	(R)	GLQPGEEELPDISPPIVIPDDSkDR	(L)	VIPDDSkDRLMNQ	k:Ubiquitin Residual GG from Tryp Cut on K	85.1	83.52	29	765.649	3174.69	-115.121	-0.2	98067.1	HUMAN	Q92995	Q92995|Q92995-2	Ubiquitin carboxyl-terminal hydrolase 13
05min_Rep1	K-ε-GG	3	23.7	23.12	23.7	97.5	516000000	99	1	1	1	0	K58k	TMT10	(R)	ISVYYNEATGGkYVPR	(A)	NEATGGkYVPRAI	k:Ubiquitin Residual GG from Tryp Cut on K	100	65.23	12	720.715	2275.25	-115.12	0.2	50126.4	HUMAN	P07437	P07437|Q5JP53	Tubulin beta chain
05min_Rep1	Non-K-ε-GG	3	23.67	21.23	25.34	93.8	3670000	-1	1	0	0	0		TMT10	(K)	VAHALAEGLGVIACIGEK	(L)		C:Carbamidomethylation,K:TMT10,	100	98.18	0	756.103	2266.3	-0.0039	-1.7	31075.7	HUMAN	P60174	P60174|P60174-1|P60174-4	Triosephosphate isomerase
05min_Rep1	K-ε-GG	3	23.66	19.7	19.74	96.5	1520000	99	1	1	1	0	K346k	TMT10	(K)	QSPVFLMGANTQDTkNSR	(H)	ANTQDTkNSRHQF	k:Ubiquitin Residual GG from Tryp Cut on K	100	59.08	2	779.733	2452.3	-115.118	1	42919.8	HUMAN	P15812-2	P15812-2|P15812-4|P15812-6|P15812-7|P15812-9|P15812-12	Isoform 2 of T-cell surface glycoprotein CD1e, membrane-associated
05min_Rep1	K-ε-GG	3	23.65	25.03	25.03	98.1	7780000	23.652	2	1	1	0	K370k	TMT10	(R)	KGGSYTQAASSDSAQGSDVSLTACkV	(-)	VSLTACkV-----	K:TMT10,C:Carbamidomethylation,k:Ubiquitin Residual GG from Tryp Cut on K	98.4	53.05	2	1049.86	3262.68	-115.123	-0.8	41748.9	HUMAN	P13746-2	P13746-2|Q5SRN5|P30443|P13746|P16188|P04439|P30455	Isoform 2 of HLA class I histocompatibility antigen, A-11 alpha chain
05min_Rep1	Non-K-ε-GG	3	23.65	21.25	19.33	92.6	1970000	-1	0	0	0	0		TMT10	(R)	TLHEWLQQHGIPGLQGVDTR	(E)			89	79.63	2	838.783	2514.34	-0.0075	-3	245318	HUMAN	P27708	P27708|F8VPD4	CAD protein
05min_Rep1	Non-K-ε-GG	3	23.6	19.77	19.19	100	9700000	-1	1	0	0	0		TMT10	(K)	NMAEQIIQEIYSQIQSK	(K)		K:TMT10,	100	100.87	0	827.784	2481.34	-0.0047	-1.9	69497	HUMAN	P29401-2	P29401-2|P29401|B4E022|E9PFF2	Isoform 2 of Transketolase
05min_Rep1	K-ε-GG	3	23.56	22.28	24.53	95.3	17800000	99	1	1	1	0	K640k	TMT10	(R)	GLQPGEEELPDISPPIVIPDDSkDR	(L)	VIPDDSkDRLMNQ	k:Ubiquitin Residual GG from Tryp Cut on K	100	83.52	32	1020.53	3174.69	-115.121	-0.3	98067.1	HUMAN	Q92995	Q92995|Q92995-2	Ubiquitin carboxyl-terminal hydrolase 13
05min_Rep1	K-ε-GG	3	23.55	15.54	15.77	95	7130000	99	1	1	1	0	K334k	TMT10	(K)	TVQTAAANAASTAASSAAQNAFkGNQI	(-)	AAQNAFkGNQI--	k:Ubiquitin Residual GG from Tryp Cut on K	100	75.82	23	969.829	3022.6	-115.123	-1	38319.1	HUMAN	O15126	O15126	Secretory carrier-associated membrane protein 1
05min_Rep1	K-ε-GG	3	23.51	22.43	21.23	89.8	5590000	99	1	1	1	0	K31k	Acetyl	(M)	AASAAAASAAAASAASGSPGPGEGSAGGEkR	(S)	GSAGGEkRSTAPS	k:Ubiquitin Residual GG from Tryp Cut on K	100	54.52	12	900.425	2585.22	114.043	0.1	90316.8	HUMAN	Q13263	Q13263|Q13263-2	Transcription intermediary factor 1-beta
05min_Rep1	K-ε-GG	4	23.44	21.07	19.99	87.8	29900000	99	1	1	1	0	K191k	TMT10	(R)	EQFYHSCkQYGITGENVR	(G)	QFYHSCkQYGITG	C:Carbamidomethylation,k:Ubiquitin Residual GG from Tryp Cut on K	99.7	47.88	10	640.561	2674.34	-115.121	-0.3	59930	HUMAN	Q96JB5-4	Q96JB5-4|Q96JB5|Q96JB5-2	Isoform 4 of CDK5 regulatory subunit-associated protein 3
05min_Rep1	K-ε-GG	4	23.39	16.16	16.32	92	32900000	99	1	1	1	0	K83k	TMT10	(R)	EPTSSEQGGLEGSGSAAGEGkPALSEEER	(Q)	SAAGEGkPALSEE	k:Ubiquitin Residual GG from Tryp Cut on K	100	45.58	25	798.13	3304.62	-115.121	-0.3	35220.7	HUMAN	Q04323-2	Q04323-2|Q04323|E9PRQ7	Isoform 2 of UBX domain-containing protein 1
05min_Rep1	K-ε-GG	3	23.38	18.48	19.92	96.6	3810000	99	1	1	1	0	K21k	TMT10	(K)	ELDQWVEQLNECkQLNENQVR	(T)	EQLNECkQLNENQ	C:Carbamidomethylation,k:Ubiquitin Residual GG from Tryp Cut on K	100	80.3	10	1005.83	3130.6	-115.123	-1.1	36145	HUMAN	P62714	P62714|E5RJX4	Serine/threonine-protein phosphatase 2A catalytic subunit beta isoform
05min_Rep1	K-ε-GG	3	23.35	22.28	23.16	100	44300000	5.994	2	1	1	0	K263k	TMT10	(R)	EEEEAFASSQSSQGAQSLTFSkFEEK	(K)	QSLTFSkFEEKKT	K:TMT10,k:Ubiquitin Residual GG from Tryp Cut on K	99.7	71.35	7	1151.89	3568.79	-115.125	-1.4	80625	HUMAN	Q9UJ41	Q9UJ41|Q9UJ41-3|E7ERJ8|Q9UJ41-4|E9PFK9|Q9UJ41-2|V9GYI8	Rab5 GDP/GTP exchange factor
05min_Rep1	Non-K-ε-GG	4	23.35	22.01	21.32	100	3700000	-1	1	0	0	0		TMT10	(R)	ISVAGVTSSNVGYLAHAIHQVTK	(-)		K:TMT10,	98.4	86.5	4	703.402	2810.59	-0.0061	-2.2	47916.2	HUMAN	P00505	P00505|P00505-2	Aspartate aminotransferase, mitochondrial
05min_Rep1	Non-K-ε-GG	3	23.35	22.49	23.37	92.3	44900000	-1	0	0	0	0		TMT10	(K)	LTTPTYGDLNHLVSATMSGVTTCLR	(F)		C:Carbamidomethylation,	100	98.47	0	979.839	2937.5	0.0011	0.4	50305.5	HUMAN	Q13885	Q13885|Q9BVA1|P68371|P04350|P07437|Q5JP53|Q5ST81	Tubulin beta-2A chain
05min_Rep1	Non-K-ε-GG	3	23.34	22.42	20.95	96.5	6310000	-1	0	0	0	0		TMT10	(R)	LNIISNLDCVNEVIGIR	(Q)		C:Carbamidomethylation,	96.2	99	0	724.407	2171.21	0.0003	0.1	74211	HUMAN	P30154-2	P30154-2|P30154-3|P30154|P30153|P30154-4|P30154-5|B3KQV6	Isoform 2 of Serine/threonine-protein phosphatase 2A 65 kDa regulatory subunit A beta isoform
05min_Rep1	K-ε-GG	3	23.28	24.2	23.72	96.4	64200000	99	1	1	1	0	K166k	TMT10	(R)	QLFHPEQLITGkEDAANNYAR	(G)	EQLITGkEDAANN	k:Ubiquitin Residual GG from Tryp Cut on K	98.8	67.1	20	920.141	2873.53	-115.121	-0.5	58642	HUMAN	F5H5D3	F5H5D3|Q71U36|P68363|Q13748|Q9BQE3|Q9NY65|P68366|P68366-2|Q13748-2|Q71U36-2|Q9NY65-2|P68363-2|F8VS66	Tubulin alpha-1C chain
05min_Rep1	K-ε-GG	3	23.26	19.77	18.67	98.5	29700000	99	1	1	1	0	K63k	TMT10	(R)	TLSDYNIQkESTLHLVLR	(L)	SDYNIQkESTLHL	k:Ubiquitin Residual GG from Tryp Cut on K	100	71.33	7	825.124	2588.48	-115.125	-1.9	77037.2	HUMAN	P0CG48	P0CG48|F5H041|Q96C32|P0CG47|P62979|B4DV12|P62987	Polyubiquitin-C
05min_Rep1	K-ε-GG	3	23.2	20.85	22.93	97.6	3870000	99	1	1	1	0	K145k	TMT10	(K)	IEDGNDFGVAIQEkVLER	(V)	GVAIQEkVLERVN	k:Ubiquitin Residual GG from Tryp Cut on K	100	78.8	12	792.418	2490.36	-115.121	-0.5	27572.3	HUMAN	Q9UL46	Q9UL46|H0YM70	Proteasome activator complex subunit 2
05min_Rep1	Non-K-ε-GG	3	23.1	18.17	20.67	100	15400000	-1	1	0	0	0		TMT10	(R)	YVASYLLAALGGNSSPSAK	(D)		K:TMT10,	99.8	99.08	3	776.438	2327.3	-0.001	-0.4	11664.7	HUMAN	P05387	P05387	60S acidic ribosomal protein P2
05min_Rep1	K-ε-GG	4	23.09	18.01	18.38	87.1	2160000	99	1	1	1	0	K240k	TMT10	(K)	DPGGSEFDSISkNTWAPAPDTWAPAPDQTEQDQNR	(L)	EFDSISkNTWAPA	k:Ubiquitin Residual GG from Tryp Cut on K	96.5	76.43	7	1043.73	4287.03	-115.121	-0.2	33156.3	HUMAN	Q9H6K1	Q9H6K1|Q9H6K1-2|Q5TH58	Uncharacterized protein C6orf106
05min_Rep1	K-ε-GG	3	23.05	20.98	21.08	99.1	2580000	99	1	1	1	0	K239k	TMT10	(R)	LTSPVINTSLDTkNIAFER	(T)	NTSLDTkNIAFER	k:Ubiquitin Residual GG from Tryp Cut on K	100	75.65	2	821.452	2577.47	-115.124	-1.5	68017.2	HUMAN	Q8IZ07	Q8IZ07|S4R3D2	Ankyrin repeat domain-containing protein 13A
05min_Rep1	K-ε-GG	3	23.03	21.22	19.46	92.3	35600000	99	1	1	1	0	K137k	TMT10	(K)	GAEAANVTGPGGVPVQGSkYAADR	(N)	VPVQGSkYAADRN	k:Ubiquitin Residual GG from Tryp Cut on K	100	48.33	19	872.45	2730.46	-115.122	-0.7	35923.5	HUMAN	P67809	P67809	Nuclease-sensitive element-binding protein 1
05min_Rep1	K-ε-GG	4	23.03	23.03	23.03	94.5	10100000	18.814	2	1	1	0	K223k	TMT10	(K)	QIPTHDYQkGDQYDVCAICLDEYEDGDK	(L)	PTHDYQkGDQYDV	C:Carbamidomethylation,K:TMT10,k:Ubiquitin Residual GG from Tryp Cut on K	100	68.1	31	987.709	4062.93	-115.117	0.8	38811.5	HUMAN	Q9H6Y7	Q9H6Y7|I3L0L6	E3 ubiquitin-protein ligase RNF167
05min_Rep1	K-ε-GG	3	23.02	19.82	18.87	95.3	688000	99	1	1	1	0	K577k	TMT10	(R)	AIAEGLGSELLVGTTkNALLR	(G)	LLVGTTkNALLRG	k:Ubiquitin Residual GG from Tryp Cut on K	100	90.63	3	823.813	2584.54	-115.12	-0.1	99012.7	HUMAN	Q32P44-2	Q32P44-2|B7WPE2|Q32P44|G3V1D0|G3V195	Isoform 2 of Echinoderm microtubule-associated protein-like 3
05min_Rep1	Non-K-ε-GG	3	23.02	22.2	24.07	98.5	11100000	-1	1	0	0	0		TMT10	(K)	LQAVEVVITHLAPGTK	(H)		K:TMT10,	100	98.2	3	712.104	2134.3	-0.0025	-1.2	16120	HUMAN	Q9Y2V2	Q9Y2V2	Calcium-regulated heat stable protein 1
05min_Rep1	Non-K-ε-GG	4	23.01	23.05	22.56	93.3	13700000	-1	0	0	0	0		TMT10	(K)	LTTPTYGDLNHLVSATMSGVTTCLR	(F)		C:Carbamidomethylation,	98.3	98.47	0	735.131	2937.5	0.0005	0.2	50305.5	HUMAN	Q13885	Q13885|Q9BVA1|P68371|P04350|P07437|Q5JP53|Q5ST81	Tubulin beta-2A chain
05min_Rep1	Non-K-ε-GG	3	22.89	18.82	20.49	89.6	4620000	-1	0	0	0	0		TMT10	(R)	LYIGLAGLATDVQTVAQR	(L)			76.9	98.82	3	706.742	2118.21	-0.0002	-0.1	23233.8	HUMAN	P49720	P49720	Proteasome subunit beta type-3
05min_Rep1	K-ε-GG	3	22.85	20.85	18.75	100	3100000	5.028	2	1	1	0	K113k	TMT10	(K)	DLSTVEALQNLkNLK	(S)	EALQNLkNLKSLD	K:TMT10,k:Ubiquitin Residual GG from Tryp Cut on K	97.5	84.9	10	753.441	2373.43	-115.124	-1.9	30920.2	HUMAN	Q9BTT0	Q9BTT0|Q9BTT0-3	Acidic leucine-rich nuclear phosphoprotein 32 family member E
05min_Rep1	K-ε-GG	4	22.81	21.95	23.14	85.5	8870000	99	1	1	1	0	K407k	TMT10	(K)	SAEAFGkIVAERPGTNSTGPAPMAPPR	(A)	SAEAFGkIVAERP	k:Ubiquitin Residual GG from Tryp Cut on K	100	61.5	10	763.902	3167.7	-115.117	1.1	90316.8	HUMAN	Q13263	Q13263|Q13263-2	Transcription intermediary factor 1-beta
05min_Rep1	K-ε-GG	3	22.77	24.79	25.77	94.6	1280000	13.781	2	1	1	0	K197k	TMT10	(R)	AVASQLDCNFLkVVSSSIVDK	(Y)	LDCNFLkVVSSSI	C:Carbamidomethylation,K:TMT10,k:Ubiquitin Residual GG from Tryp Cut on K	92.6	98.43	0	951.525	2967.68	-115.118	0.8	44457.5	HUMAN	P62333	P62333	26S protease regulatory subunit 10B
05min_Rep1	K-ε-GG	3	22.76	22.76	20.8	91.1	36800000	99	1	1	1	0	K58k	TMT10	(R)	INVYYNEATGGkYVPR	(A)	NEATGGkYVPRAV	k:Ubiquitin Residual GG from Tryp Cut on K	95	64.08	2	729.718	2302.26	-115.121	-0.3	50286.6	HUMAN	P68371	P68371	Tubulin beta-4B chain
05min_Rep1	K-ε-GG	3	22.74	20.29	22.04	92.3	1900000	99	1	1	1	0	K583k	TMT10	(K)	TVTSGSIQPVTQAPQAGQMVDTkR	(L)	GQMVDTkRLKDSA	k:Ubiquitin Residual GG from Tryp Cut on K	100	54.8	7	948.5	2958.61	-115.123	-0.9	70642	HUMAN	Q9BXF6	Q9BXF6	Rab11 family-interacting protein 5
05min_Rep1	K-ε-GG	3	22.7	22.53	22.7	95.1	1620000	99	1	1	1	0	K86k	TMT10	(R)	ADTSLNNCEGAAGSTSEkSR	(N)	AGSTSEkSRNVPV	C:Carbamidomethylation,k:Ubiquitin Residual GG from Tryp Cut on K	100	31.55	5	800.041	2513.23	-115.122	-0.9	23759.3	HUMAN	O76080	O76080	AN1-type zinc finger protein 5
05min_Rep1	K-ε-GG	3	22.65	19.86	21.07	96.3	689000	99	1	1	1	0	K740k	TMT10	(R)	NSQFAGGPLGNPNTTAkVQQR	(L)	NPNTTAkVQQRLI	k:Ubiquitin Residual GG from Tryp Cut on K	97.7	48.88	0	843.442	2643.44	-115.126	-2.2	156794	HUMAN	O75694	O75694|O75694-2|E9PF10	Nuclear pore complex protein Nup155
05min_Rep1	K-ε-GG	3	22.55	21.72	20.18	94.9	2320000	99	1	1	1	0	K315k	TMT10	(K)	TEDHEEAGPLPTkVNLAHSEI	(-)	AGPLPTkVNLAHS	k:Ubiquitin Residual GG from Tryp Cut on K	96.9	59.45	7	877.446	2745.45	-115.123	-1.2	36907.4	HUMAN	Q9BXS4	Q9BXS4|Q5T6Z8	Transmembrane protein 59
05min_Rep1	K-ε-GG	4	22.53	17.21	20.39	98.7	86400000	5.054	2	1	1	0	K263k	TMT10	(R)	EEEEAFASSQSSQGAQSLTFSkFEEK	(K)	QSLTFSkFEEKKT	K:TMT10,k:Ubiquitin Residual GG from Tryp Cut on K	100	71.35	7	864.171	3568.79	-115.127	-2	80625	HUMAN	Q9UJ41	Q9UJ41|Q9UJ41-3|E7ERJ8|Q9UJ41-4|E9PFK9|Q9UJ41-2|V9GYI8	Rab5 GDP/GTP exchange factor
05min_Rep1	K-ε-GG	3	22.49	18.14	17.84	98.1	18300000	3.975	2	1	1	0	K164k	TMT10	(R)	DLSHIGDAVVISCAkDGVK	(F)	VVISCAkDGVKFS	C:Carbamidomethylation,K:TMT10,k:Ubiquitin Residual GG from Tryp Cut on K	100	68.43	10	852.799	2671.51	-115.122	-0.9	29110.6	HUMAN	P12004	P12004	Proliferating cell nuclear antigen
05min_Rep1	K-ε-GG	3	22.49	19.01	17.34	98	4290000	99	1	1	1	0	K218k	TMT10	(K)	ENMYAVQTLkDFQYVDR	(D)	YAVQTLkDFQYVD	k:Ubiquitin Residual GG from Tryp Cut on K	100	78.97	10	821.742	2578.34	-115.127	-2.7	69266.5	HUMAN	Q9Y6I3-1	Q9Y6I3-1|Q9Y6I3|Q9Y6I3-3	Isoform 2 of Epsin-1
05min_Rep1	Non-K-ε-GG	3	22.49	22.49	22.49	99.1	9790000	-1	2	0	0	0		TMT10	(R)	VVIIGAGKPAAVVLQTK	(G)		K:TMT10,	100	81.12	13	784.517	2351.54	-0.0006	-0.2	109892	HUMAN	Q14697-2	Q14697-2|Q14697|E9PKU7|F5H6X6	Isoform 2 of Neutral alpha-glucosidase AB
05min_Rep1	Non-K-ε-GG	4	22.46	20.5	20.13	97.5	881000	-1	1	0	0	0		TMT10	(K)	RVIISAPSADAPMFVMGVNHEK	(Y)		K:TMT10,	97	75.93	0	707.639	2827.54	-0.0008	-0.3	36223.7	HUMAN|BOVIN	P04406	P04406|P04406-2|E7EUT5|P10096	Glyceraldehyde-3-phosphate dehydrogenase
05min_Rep1	K-ε-GG	3	22.4	20.48	23.94	93.4	6740000	3.856	2	1	1	0	K85k	TMT10	(R)	ADALQAGASQFETSAAkLK	(R)	FETSAAkLKRKYW	K:TMT10,k:Ubiquitin Residual GG from Tryp Cut on K	98.8	76.78	5	827.124	2594.48	-115.119	0.2	12990.8	HUMAN	F8WCA0	F8WCA0|P63027|J3QRU4|Q15836|K7EKX0|K7ENK9	Vesicle-associated membrane protein 2
05min_Rep1	K-ε-GG	4	22.39	22.39	23.25	85.7	536000000	99	1	1	1	0	K130k	TMT10	(K)	TIGGGDDSFNTFFSETGAGkHVPR	(A)	SETGAGkHVPRAV	k:Ubiquitin Residual GG from Tryp Cut on K	99.9	71.43	10	710.851	2955.5	-115.119	0.2	58642	HUMAN	F5H5D3	F5H5D3|Q71U36|P68363|Q6PEY2|Q13748|Q9BQE3|Q13748-2|Q71U36-2|P68363-2|F8W0F6|F8VS66	Tubulin alpha-1C chain
05min_Rep1	K-ε-GG	3	22.35	21.14	20.84	96.3	3510000	99	1	1	1	0	K93k	TMT10	(K)	LSSLGTGSSSGNGkVATAPTR	(Y)	SSSGNGkVATAPT	k:Ubiquitin Residual GG from Tryp Cut on K	100	46.72	7	764.409	2406.34	-115.122	-0.8	33218.1	HUMAN	Q56P03	Q56P03	E2F-associated phosphoprotein
05min_Rep1	K-ε-GG	4	22.35	20.5	22.35	100	23200000	9.66	2	1	1	0	K52k	TMT10	(R)	HQGVMVGMGQkDSYVGDEAQSK	(R)	MVGMGQkDSYVGD	K:TMT10,k:Ubiquitin Residual GG from Tryp Cut on K	96.1	49.92	7	731.616	3038.56	-115.122	-0.7	42407.6	HUMAN	P62736	P62736|P68032|P68133|P63267|P60709|P63261|Q5T8M7|A6NL76|Q5T8M8|J3KT65|G5E9R0|B8ZZJ2|F8WB63	Actin, aortic smooth muscle
05min_Rep1	K-ε-GG	3	22.35	18.86	19.79	100	6870000	12.978	2	1	1	0	K14k	TMT10	(K)	ETTYYDVLGVkPNATQEELK	(K)	YDVLGVkPNATQE	K:TMT10,k:Ubiquitin Residual GG from Tryp Cut on K	98.3	72.25	7	957.511	2985.64	-115.121	-0.2	45609.1	HUMAN	P31689	P31689|P31689-2	DnaJ homolog subfamily A member 1
05min_Rep1	Non-K-ε-GG	3	22.35	21.85	21.02	100	1720000	-1	1	0	0	0		TMT10	(K)	GVTIASGGVLPNIHPELLAK	(K)		K:TMT10,	90.8	86.17	8	815.491	2444.46	-0.0054	-2.2	39787.5	HUMAN	O75367	O75367|O75367-3|O75367-2|D6RCF2	Core histone macro-H2A.1
05min_Rep1	Non-K-ε-GG	4	22.35	16.29	17.52	100	1090000	-1	1	0	0	0		TMT10	(K)	FATLAELVQYYMEHHGQLK	(E)		K:TMT10,	96.8	99.18	0	684.87	2736.46	0.0014	0.5	69005.6	HUMAN	Q06124	Q06124|Q06124-2|Q06124-3	Tyrosine-protein phosphatase non-receptor type 11
05min_Rep1	K-ε-GG	3	22.31	22.31	22.31	96	7490000	9.01	2	1	1	0	K152k	TMT10	(K)	NVLCSACSGQGGkSGAVQK	(C)	CSGQGGkSGAVQK	C:Carbamidomethylation,K:TMT10,k:Ubiquitin Residual GG from Tryp Cut on K	100	44.9	12	827.429	2595.39	-115.121	-0.4	46372.4	HUMAN	O60884	O60884	DnaJ homolog subfamily A member 2
05min_Rep1	Non-K-ε-GG	3	22.31	18.61	17.62	99.3	7120000	-1	1	0	0	0		TMT10	(K)	FTASAGIQVVGDDLTVTNPK	(R)		K:TMT10,	100	85.38	20	831.131	2491.38	-0.0026	-1.1	47510.4	HUMAN	P06733	P06733|P06733-2	Alpha-enolase
05min_Rep1	K-ε-GG	4	22.28	22.28	23.35	95.3	7960000	8.129	3	1	1	0	K53k	TMT10	(K)	LAVDEEENADNNTkANVTKPK	(R)	NADNNTkANVTKP	K:TMT10,k:Ubiquitin Residual GG from Tryp Cut on K	91.3	49.83	5	776.172	3216.79	-115.122	-0.7	85326.2	HUMAN	P02786	P02786|F8WBE5	Transferrin receptor protein 1
05min_Rep1	Non-K-ε-GG	4	22.28	24.15	22.28	95.2	5070000	-1	1	0	0	0		TMT10	(K)	RVLGLVLLRGENLVSMTVEGPPPK	(D)		K:TMT10,	96.4	97.83	6	758.956	3032.81	-0.0025	-0.8	30488.2	HUMAN	P14678-3	P14678-3|P63162-2|P14678|P63162|P14678-2	Isoform SM-B1 of Small nuclear ribonucleoprotein-associated proteins B and B'
05min_Rep1	Non-K-ε-GG	3	22.25	22.49	19.35	98.5	6600000	-1	1	0	0	0		TMT10	(K)	ILGSGISSSSVLHGMVFK	(K)		K:TMT10,	93.5	88.68	10	759.772	2277.3	-0.0026	-1.1	60190.1	HUMAN	P50990	P50990|P50990-2|P50990-3	T-complex protein 1 subunit theta
05min_Rep1	Non-K-ε-GG	3	22.25	16.11	20.46	98.1	1920000	-1	1	0	0	0		TMT10	(R)	ENNAVYAFLGLTAPPGSK	(E)		K:TMT10,	96.8	96.68	2	769.763	2307.28	-0.0012	-0.5	12774	HUMAN	O75368	O75368	SH3 domain-binding glutamic acid-rich-like protein
05min_Rep1	K-ε-GG	3	22.22	21.66	25.43	96.1	3280000	1.585	2	1	1	0	K736k	TMT10	(K)	YSGPEDDAAISLAFSkK	(Q)	ISLAFSkKQIDDR	K:TMT10,k:Ubiquitin Residual GG from Tryp Cut on K	100	73.3	10	791.09	2486.38	-115.119	0.4	183591	HUMAN	P11388-4	P11388-4|P11388-3|P11388-2|P11388	Isoform 4 of DNA topoisomerase 2-alpha
05min_Rep1	Non-K-ε-GG	5	22.21	15.28	13.84	81.2	1850000	99	0	0	0	0	M59m	TMT10	(K)	GGGGGGGGGGGLGGGLGNVLGGLISGAGGGGGGGGGGGGGGGGGGGGTAmR	(I)		m:Oxidized methionine	98.2	92.12	2	766.168	3810.82	15.9853	-2.5	29610.7	HUMAN	K7ELJ7	K7ELJ7|P04632|K7EKD8	Calpain small subunit 1
05min_Rep1	K-ε-GG	3	22.19	23.66	23.66	95	1300000	99	1	1	1	0	K234k	TMT10	(K)	EEEGEETAQVLAASkER	(F)	QVLAASkERFPGQ	k:Ubiquitin Residual GG from Tryp Cut on K	100	50.88	3	740.37	2334.22	-115.122	-0.9	67846.7	HUMAN	Q8NBR6	Q8NBR6|Q8NBR6-2|J3KNL7|H0YM15	Protein FAM63B
05min_Rep1	K-ε-GG	3	22.13	20.52	20.49	96.7	14700000	99	1	1	1	0	K1121k	TMT10	(K)	MQEVVANLQYDDGSGMkR	(E)	DDGSGMkREATAD	k:Ubiquitin Residual GG from Tryp Cut on K	100	68.13	12	795.389	2499.27	-115.121	-0.3	128221	HUMAN	Q16531	Q16531|Q16531-2|F5GZ34|F8WF81	DNA damage-binding protein 1
05min_Rep1	K-ε-GG	4	22.13	17.82	18.73	95.5	2430000	22.134	2	1	1	0	K1210k	TMT10	(R)	TSYEEFTHkDGVWNLQNEVTK	(E)	YEEFTHkDGVWNL	K:TMT10,k:Ubiquitin Residual GG from Tryp Cut on K	100	70.18	2	775.145	3212.68	-115.126	-2.1	274908	HUMAN	Q6P2Q9	Q6P2Q9	Pre-mRNA-processing-splicing factor 8
05min_Rep1	K-ε-GG	4	22.1	18.89	18.65	100	3490000	12.775	2	1	1	0	K153k	TMT10	(K)	EVELNELEPEkQPMNAASGAAMSLAGAEK	(N)	NELEPEkQPMNAA	K:TMT10,k:Ubiquitin Residual GG from Tryp Cut on K	96	81.08	5	897.457	3701.93	-115.128	-2.2	71350.3	HUMAN	P08195-4	P08195-4|J3KPF3|P08195|F5GZS6|P08195-3|P08195-2	Isoform 4 of 4F2 cell-surface antigen heavy chain
05min_Rep1	K-ε-GG	5	21.98	18.07	19.07	95.4	10800000	5.46	2	1	1	0	K263k	TMT10	(K)	LQREEEEAFASSQSSQGAQSLTFSkFEEK	(K)	QSLTFSkFEEKKT	K:TMT10,k:Ubiquitin Residual GG from Tryp Cut on K	100	72.13	5	770.989	3966.03	-115.12	-0.1	80625	HUMAN	Q9UJ41	Q9UJ41|Q9UJ41-3|Q9UJ41-4|E9PFK9|Q9UJ41-2|V9GYI8	Rab5 GDP/GTP exchange factor
05min_Rep1	Non-K-ε-GG	3	21.97	20.26	23.86	98.4	1180000	-1	1	0	0	0		TMT10	(R)	TCATVTIGGINIAEALVSK	(G)		C:Carbamidomethylation,K:TMT10,	96.4	98.63	0	792.791	2376.36	0.0009	0.4	102680	HUMAN	Q7KZF4	Q7KZF4	Staphylococcal nuclease domain-containing protein 1
05min_Rep1	K-ε-GG	3	21.96	24.63	23.11	98.3	1330000	99	1	1	1	0	K276k	TMT10	(R)	QYGLDNSGGYkQQQLR	(N)	DNSGGYkQQQLRN	k:Ubiquitin Residual GG from Tryp Cut on K	100	44.95	2	733.375	2313.24	-115.123	-1.5	67212.8	HUMAN	Q96AP4	Q96AP4	Zinc finger with UFM1-specific peptidase domain protein
05min_Rep1	Non-K-ε-GG	3	21.96	22.36	24.74	98.3	12200000	-1	1	0	0	0		TMT10	(R)	VIISAPSADAPMFVMGVNHEK	(Y)		K:TMT10,	98.4	86.1	7	891.15	2671.43	-0.0003	-0.1	36223.7	HUMAN|BOVIN	P04406	P04406|P04406-2|E7EUT5|P10096	Glyceraldehyde-3-phosphate dehydrogenase
05min_Rep1	K-ε-GG	3	21.92	20.59	21.66	96.7	4770000	5.743	2	1	1	0	K115k	TMT10	(R)	LVVPASQCGSLIGkGGCK	(I)	CGSLIGkGGCKIK	C:Carbamidomethylation,K:TMT10,k:Ubiquitin Residual GG from Tryp Cut on K	100	64.03	7	801.78	2518.45	-115.118	0.7	39049.9	HUMAN	Q15366-2	Q15366-2|Q15366|Q15366-3|Q15366-6|Q15366-5|Q15366-4|B4DXP5|F8VZX2|Q15366-7	Isoform 2 of Poly(rC)-binding protein 2
05min_Rep1	K-ε-GG	3	21.9	20.86	21.56	98.3	13700000	3.684	2	1	1	0	K2005k	TMT10	(K)	IEDLSQQAQLAAAEkFK	(V)	QLAAAEkFKVQGE	K:TMT10,k:Ubiquitin Residual GG from Tryp Cut on K	100	78.23	9	821.46	2577.49	-115.121	-0.6	206102	HUMAN	E9PAV3	E9PAV3|E9PAV3-2|Q13765|F8VZJ2	Nascent polypeptide-associated complex subunit alpha, muscle-specific form
05min_Rep1	Non-K-ε-GG	2	21.85	16.2	15.53	100	1200000	-1	1	0	0	0		TMT10	(K)	LGTLSALDILIK	(N)		K:TMT10,	82.9	99.75	0	858.058	1715.11	0.0005	0.3	138085	HUMAN	Q86VP6	Q86VP6|Q86VP6-2	Cullin-associated NEDD8-dissociated protein 1
05min_Rep1	K-ε-GG	3	21.84	19.17	22.42	97.5	3450000	10.416	2	1	1	0	K191k	TMT10	(K)	VAEDEAEAAAAAkFTGLSK	(E)	EAAAAAkFTGLSK	K:TMT10,k:Ubiquitin Residual GG from Tryp Cut on K	100	78.67	19	817.776	2566.43	-115.12	0	71350.3	HUMAN	P08195-4	P08195-4|J3KPF3|P08195|F5GZS6|P08195-3|P08195-2	Isoform 4 of 4F2 cell-surface antigen heavy chain
05min_Rep1	Non-K-ε-GG	3	21.77	18.18	17.51	98.7	9060000	-1	1	0	0	0		TMT10	(K)	AHLMEIQVNGGTVAEK	(L)		K:TMT10,	98.6	63.53	7	719.07	2155.2	0.002	0.9	46393.3	HUMAN	P39023	P39023|G5E9G0	60S ribosomal protein L3
05min_Rep1	K-ε-GG	3	21.76	18.45	19.54	90.7	56000000	99	1	1	1	0	K122k	TMT10	(R)	EDkSPSEESAPTTSPESVSGSVPSSGSSGR	(E)	PAAREDkSPSEES	k:Ubiquitin Residual GG from Tryp Cut on K	100	41.12	19	1089.17	3380.63	-115.128	-2.3	39665.6	HUMAN	P54725	P54725|P54725-3|P54725-2	UV excision repair protein RAD23 homolog A
05min_Rep1	Non-K-ε-GG	3	21.75	21.81	21.75	98.6	2150000	-1	1	0	0	0		TMT10	(K)	LQATLDMQSGIIHAAEEK	(D)		K:TMT10,	100	82.7	2	805.111	2413.32	0.0009	0.4	47819.3	HUMAN	O00231-2	O00231-2|O00231	Isoform 2 of 26S proteasome non-ATPase regulatory subunit 11
05min_Rep1	Non-K-ε-GG	3	21.72	18.89	19.75	94	1160000	-1	1	0	0	0		TMT10	(K)	VTVNTNMVDLNDYLQHILK	(S)		K:TMT10,	85.9	98.83	0	896.832	2688.48	0.0005	0.2	108281	HUMAN	P53618	P53618	Coatomer subunit beta
05min_Rep1	K-ε-GG	5	21.66	19.68	16.16	97.1	3030000	8.04	2	1	1	0	K336k	TMT10	(K)	EVDEQMLNVQNkNSSYFVEWIPNNVK	(T)	MLNVQNkNSSYFV	K:TMT10,k:Ubiquitin Residual GG from Tryp Cut on K	100	88.93	2	740.181	3811.99	-115.12	0.1	50305.5	HUMAN	Q13885	Q13885|Q9BVA1|P68371|P07437|Q5JP53|Q5ST81	Tubulin beta-2A chain
05min_Rep1	K-ε-GG	3	21.55	18.42	20.13	93	5890000	99	1	1	1	0	K105k	TMT10	(K)	DSISSYEAQITALkQER	(Q)	AQITALkQERQQQ	k:Ubiquitin Residual GG from Tryp Cut on K	98.8	71.75	10	761.399	2397.3	-115.121	-0.7	63998.1	HUMAN	Q9H5N1	Q9H5N1|Q9H5N1-2	Rab GTPase-binding effector protein 2
05min_Rep1	K-ε-GG	3	21.53	19.58	19.13	85.9	982000000	99	1	1	1	0	K440k	TMT10	(K)	VGINYQPPTVVPGGDLAkVQR	(A)	PGGDLAkVQRAVC	k:Ubiquitin Residual GG from Tryp Cut on K	95.9	70.5	12	851.144	2666.54	-115.123	-1.1	58642	HUMAN	F5H5D3	F5H5D3|Q71U36|P68363|Q6PEY2|Q13748|Q9BQE3|Q9NY65|P68366|P68366-2|Q13748-2|Q71U36-2|Q9NY65-2|P68363-2	Tubulin alpha-1C chain
05min_Rep1	K-ε-GG	3	21.53	20.82	19.48	96.4	7440000	12.124	2	1	1	0	K21k	TMT10	(K)	ELDQWIEQLNECkQLSESQVK	(S)	EQLNECkQLSESQ	C:Carbamidomethylation,K:TMT10,k:Ubiquitin Residual GG from Tryp Cut on K	100	88.72	13	1059.55	3291.75	-115.119	0.4	36164.1	HUMAN	P67775	P67775|P67775-2	Serine/threonine-protein phosphatase 2A catalytic subunit alpha isoform
05min_Rep1	Non-K-ε-GG	3	21.53	21.53	21.17	87.1	15100000	-1	0	0	0	0		TMT10	(K)	GLVAVITGGASGLGLATAER	(L)			98.6	97.08	12	681.398	2042.18	-0.0014	-0.7	27150.8	HUMAN	Q99714	Q99714|Q99714-2|Q5H928	3-hydroxyacyl-CoA dehydrogenase type-2
05min_Rep1	Non-K-ε-GG	4	21.51	18.71	19.81	98.6	3180000	-1	1	0	0	0		TMT10	(K)	TTSCQHLVQYLATIAGISGNK	(V)		C:Carbamidomethylation,K:TMT10,	97.6	96.65	5	680.875	2720.48	-0.0009	-0.3	234309	HUMAN	Q92614	Q92614|Q92614-4|Q92614-3|Q92614-2|Q92614-5	Unconventional myosin-XVIIIa
05min_Rep1	Non-K-ε-GG	3	21.48	17.8	17.59	92.9	847000	-1	0	0	0	0		TMT10	(K)	GTLGGLFSQILQGEDIVR	(E)			96.2	99.8	2	711.401	2132.19	-0.0016	-0.8	59345.8	HUMAN	Q9BZZ5	Q9BZZ5|B4E283|G3V1C3|Q9BZZ5-2|Q9BZZ5-5|Q9BZZ5-3|Q9BZZ5-1	Apoptosis inhibitor 5
05min_Rep1	K-ε-GG	3	21.43	20.7	20.7	94.7	11200000	8.007	2	1	1	0	K394k	TMT10	(R)	LQDLSSCITQGkDAAVSK	(K)	SCITQGkDAAVSK	C:Carbamidomethylation,K:TMT10,k:Ubiquitin Residual GG from Tryp Cut on K	100	70.05	2	831.781	2608.46	-115.129	-3.5	99203.4	HUMAN	P29590	P29590|P29590-11|P29590-8|P29590-3|P29590-13|P29590-9|P29590-5|P29590-2|P29590-12|H3BT57|P29590-4|P29590-10|P29590-14	Protein PML
05min_Rep1	K-ε-GG	3	21.36	18.63	18.28	95.9	1430000	99	1	1	1	0	K268k	TMT10	(R)	SSQDEMVSTkQQNNTSQER	(Q)	DEMVSTkQQNNTS	k:Ubiquitin Residual GG from Tryp Cut on K	100	28.3	3	847.399	2655.3	-115.123	-1.2	79239.7	HUMAN	O43164	O43164|O43164-2	E3 ubiquitin-protein ligase Praja-2
05min_Rep1	Non-K-ε-GG	3	21.35	18.75	18.86	97.2	9040000	-1	2	0	0	0		TMT10	(K)	GVTIIGPATVGGIKPGCFK	(I)		K:TMT10,C:Carbamidomethylation,	100	81.47	17	853.847	2559.53	-0.0027	-1	121750	HUMAN	P53396	P53396|P53396-2|B4E3P0	ATP-citrate synthase
05min_Rep1	K-ε-GG	3	21.33	21.33	26.67	95.8	2780000	99	1	1	1	0	K190k	TMT10	(K)	MNDSNSAGAGGPVkITENR	(S)	GAGGPVkITENRS	k:Ubiquitin Residual GG from Tryp Cut on K	100	42.83	12	754.375	2376.23	-115.124	-1.6	23754.8	HUMAN	Q92930	Q92930	Ras-related protein Rab-8B
05min_Rep1	K-ε-GG	3	21.33	20.61	20.13	93.4	11000000	99	1	1	1	0	K378k	TMT10	(K)	TTNYSTVPQkQTLPVAPR	(T)	YSTVPQkQTLPVA	k:Ubiquitin Residual GG from Tryp Cut on K	92.4	51.6	12	782.099	2459.4	-115.121	-0.2	83844.1	HUMAN	Q6PJT7	Q6PJT7|Q6PJT7-2|Q6PJT7-9|Q6PJT7-5|G3V256|Q6PJT7-11|Q6PJT7-3|Q6PJT7-4|Q6PJT7-10|G3V5I6	Zinc finger CCCH domain-containing protein 14
05min_Rep1	K-ε-GG	3	21.3	20.54	21.94	90.6	43900000	99	1	1	1	0	K174k	TMT10	(R)	LGAAPEEESAYVAGEkR	(Q)	AYVAGEkRQHSSQ	k:Ubiquitin Residual GG from Tryp Cut on K	98.2	51.58	9	707.365	2235.2	-115.121	-0.2	40815.4	HUMAN	Q9UNZ2-5	Q9UNZ2-5|Q9UNZ2|F2Z2K0|Q9UNZ2-6	Isoform 3 of NSFL1 cofactor p47
05min_Rep1	K-ε-GG	4	21.29	19.8	22.93	89.1	233000000	99	1	1	1	0	K440k	TMT10	(K)	VGINYQPPTVVPGGDLAkVQR	(A)	PGGDLAkVQRAVC	k:Ubiquitin Residual GG from Tryp Cut on K	100	70.5	12	638.61	2666.54	-115.122	-0.9	58642	HUMAN	F5H5D3	F5H5D3|Q71U36|P68363|Q6PEY2|Q13748|Q9BQE3|Q9NY65|P68366|P68366-2|Q13748-2|Q71U36-2|Q9NY65-2|P68363-2	Tubulin alpha-1C chain
05min_Rep1	Non-K-ε-GG	3	21.27	19.42	17.2	95.7	1770000	-1	1	0	0	0		TMT10	(K)	QQLSSLITDLQSSISNLSQAK	(E)		K:TMT10,	100	100.33	3	907.179	2719.52	-0.0008	-0.3	239339	HUMAN	Q14980	Q14980|Q14980-2|Q14980-3|Q14980-4	Nuclear mitotic apparatus protein 1
05min_Rep1	K-ε-GG	4	21.25	18.94	19.8	96.4	8070000	12.323	2	1	1	0	K471k	TMT10	(R)	SQPLQNVSTVLQkPNPLYNQNTDMVQK	(S)	VSTVLQkPNPLYN	K:TMT10,k:Ubiquitin Residual GG from Tryp Cut on K	100	77.82	9	914.992	3772.07	-115.12	0	70350.7	HUMAN	Q14677-3	Q14677-3|Q14677-2	Isoform 3 of Clathrin interactor 1
05min_Rep1	Non-K-ε-GG	3	21.25	20.29	1.32	98.7	2250000	-1	1	0	0	0		TMT10	(K)	MSATFIGNSTAIQELFKR	(I)		K:TMT10,	94.6	94.12	9	824.792	2472.37	-0.0071	-2.9	50305.5	HUMAN	Q13885	Q13885|Q9BVA1|P68371	Tubulin beta-2A chain
05min_Rep1	Non-K-ε-GG	3	21.24	19.08	17.21	97.6	4640000	-1	0	0	0	0		TMT10	(K)	SVTLGYLFSQGHLTR	(A)			97	80.85	9	636.689	1908.05	-0.0028	-1.5	142148	HUMAN	P55265-4	P55265-4|P55265|P55265-2|P55265-3|P55265-5	Isoform 4 of Double-stranded RNA-specific adenosine deaminase
05min_Rep1	K-ε-GG	3	21.21	16.06	18.91	91.9	9440000	12.269	2	1	1	0	K726k	TMT10	(R)	QLQDMQDVGkVDAAWEPSK	(N)	DMQDVGkVDAAWE	K:TMT10,k:Ubiquitin Residual GG from Tryp Cut on K	100	70.97	8	906.467	2832.52	-115.129	-3.3	112530	HUMAN	Q86YT6	Q86YT6	E3 ubiquitin-protein ligase MIB1
05min_Rep1	Non-K-ε-GG	3	21.18	22.16	17.77	86.8	33200000	-1	0	0	0	0		TMT10	(R)	GLVSTLQSATEQMAATVAGSVR	(A)			99.9	100.03	0	802.766	2406.29	-0.0015	-0.6	153085	HUMAN	Q6P2E9	Q6P2E9|Q6P2E9-2	Enhancer of mRNA-decapping protein 4
05min_Rep1	K-ε-GG	3	21.17	18.23	21.17	94.6	5190000	17.088	2	1	1	0	K228k	TMT10	(R)	QSDENNLkDPGGSEFDSISK	(N)	SDENNLkDPGGSE	K:TMT10,k:Ubiquitin Residual GG from Tryp Cut on K	100	57.2	5	913.787	2854.47	-115.121	-0.5	33156.3	HUMAN	Q9H6K1	Q9H6K1|Q9H6K1-2|Q5TH58	Uncharacterized protein C6orf106
05min_Rep1	Non-K-ε-GG	4	21.17	18.08	17.64	91.3	4600000	-1	1	0	0	0		TMT10	(K)	VIHDNFGIVEGLMTTVHAITATQK	(T)		K:TMT10,	100	99.23	0	764.176	3053.69	-0.003	-1	36223.7	HUMAN	P04406	P04406|P04406-2|E7EUT5	Glyceraldehyde-3-phosphate dehydrogenase
05min_Rep1	Non-K-ε-GG	3	21.16	24.02	21.51	96.2	755000	-1	0	0	0	0		TMT10	(K)	DLYANTVLSGGTTMYPGIADR	(M)			100	83.02	3	815.417	2444.23	0.0043	1.7	42078.3	HUMAN	P60709	P60709|P63261	Actin, cytoplasmic 1
05min_Rep1	Non-K-ε-GG	3	21.15	19.35	20.76	97.2	7880000	-1	1	0	0	0		TMT10	(R)	EIVHIQAGQCGNQIGAK	(F)		C:Carbamidomethylation,K:TMT10,	99.2	55.73	9	761.087	2281.25	-0.0011	-0.5	50888.2	HUMAN	Q13509	Q13509|Q13885|Q9BVA1|P07437|G3V2N6|G3V3R4|G3V2R8|G3V5W4|G3V3W7|G3V3J6|G3V4U2|P68371|P04350|M0QX14|M0QY37|M0R2T4|M0R0X0	Tubulin beta-3 chain
05min_Rep1	K-ε-GG	3	21.15	21.11	22.22	89.9	16500000	99	1	1	1	0	K185k	TMT10	(K)	TTQSGQMSGEGkAGPPGGSSR	(A)	QMSGEGkAGPPGG	k:Ubiquitin Residual GG from Tryp Cut on K	100	27.53	13	774.041	2435.24	-115.126	-2.6	63640.9	HUMAN	Q16630-2	Q16630-2|Q16630	Isoform 2 of Cleavage and polyadenylation specificity factor subunit 6
05min_Rep1	K-ε-GG	4	21.12	18.6	17.32	96.1	641000	5.451	3	1	1	0	K787k	TMT10	(K)	KGQSPLDLCPDPNLCkALAK	(C)	PDPNLCkALAKCH	K:TMT10,C:Carbamidomethylation,k:Ubiquitin Residual GG from Tryp Cut on K	96.3	72.28	0	757.425	3141.79	-115.115	1.5	112530	HUMAN	Q86YT6	Q86YT6	E3 ubiquitin-protein ligase MIB1
05min_Rep1	K-ε-GG	3	21.11	19.93	18.17	95.8	2210000	99	1	1	1	0	K595k	TMT10	(R)	TSSTNEDEDLNPEQkIER	(E)	DLNPEQkIEREKE	k:Ubiquitin Residual GG from Tryp Cut on K	100	46.88	5	816.727	2563.29	-115.121	-0.3	76072.1	HUMAN	Q99081-3	Q99081-3|Q99081|F5GY10|Q99081-2|B4E1W1|B4DZP2	Isoform 3 of Transcription factor 12
05min_Rep1	K-ε-GG	4	21.05	22.48	21.27	91.5	522000000	99	1	1	1	0	K166k	TMT10	(R)	QLFHPEQLITGkEDAANNYAR	(G)	EQLITGkEDAANN	k:Ubiquitin Residual GG from Tryp Cut on K	100	67.1	22	690.358	2873.53	-115.121	-0.2	58642	HUMAN	F5H5D3	F5H5D3|Q71U36|P68363|Q13748|Q9BQE3|Q9NY65|P68366|P68366-2|Q13748-2|Q71U36-2|Q9NY65-2|P68363-2|F8VS66	Tubulin alpha-1C chain
05min_Rep1	K-ε-GG	3	21.03	19.4	20.92	88.9	1490000	99	1	1	1	0	K389k	TMT10	(R)	SPTQSQPAFLATNEEkCAR	(E)	LATNEEkCAREQI	C:Carbamidomethylation,k:Ubiquitin Residual GG from Tryp Cut on K	100	49.65	7	826.747	2593.34	-115.118	0.9	107270	HUMAN	Q49A88	Q49A88|J3QT39|Q49A88-6|Q49A88-3|Q49A88-2|Q49A88-4	Coiled-coil domain-containing protein 14
05min_Rep1	K-ε-GG	4	21.01	17.55	18.29	87.7	13900000	99	1	1	1	0	K388k	TMT10	(K)	RGEIIAkQGGGGGGGSVPGIER	(M)	RGEIIAkQGGGGG	k:Ubiquitin Residual GG from Tryp Cut on K	94.3	42.5	12	599.581	2510.42	-115.12	0	77799.7	HUMAN	P52272	P52272|P52272-2	Heterogeneous nuclear ribonucleoprotein M
05min_Rep1	K-ε-GG	4	21.01	18.42	18.07	98.6	11400000	10.997	2	1	1	0	K21k	TMT10	(K)	ELDQWIEQLNECkQLSESQVK	(S)	EQLNECkQLSESQ	C:Carbamidomethylation,K:TMT10,k:Ubiquitin Residual GG from Tryp Cut on K	98.5	88.72	13	794.91	3291.75	-115.13	-3.2	36164.1	HUMAN	P67775	P67775|P67775-2	Serine/threonine-protein phosphatase 2A catalytic subunit alpha isoform
05min_Rep1	K-ε-GG	3	20.99	20.33	20.47	95.6	3400000	3.781	2	1	1	0	K102k	TMT10	(R)	IDQYQGADAVGLEEkIK	(Q)	AVGLEEkIKQHLE	K:TMT10,k:Ubiquitin Residual GG from Tryp Cut on K	100	69.58	10	817.117	2564.45	-115.118	0.7	32650.1	HUMAN	O43396	O43396	Thioredoxin-like protein 1
05min_Rep1	Non-K-ε-GG	3	20.97	20.3	20.01	98.1	16900000	-1	1	0	0	0		TMT10	(K)	TTIEAIHGLMSQVIK	(D)		K:TMT10,	100	92.32	13	700.414	2099.23	-0.0019	-0.9	37806.4	HUMAN	Q92905	Q92905	COP9 signalosome complex subunit 5
05min_Rep1	K-ε-GG	3	20.96	19.91	20.52	97.7	4800000	4.583	2	1	1	0	K191k	TMT10	(K)	QETEVELYNEFPEPIkLDK	(N)	EFPEPIkLDKNDR	K:TMT10,k:Ubiquitin Residual GG from Tryp Cut on K	100	83.08	17	965.18	3008.64	-115.119	0.3	23774.6	HUMAN	P51149	P51149|C9J8S3|C9J4V0|C9J4S4	Ras-related protein Rab-7a
05min_Rep1	Non-K-ε-GG	3	20.95	21.31	23.78	95.1	4580000	-1	1	0	0	0		TMT10	(K)	VCLLGCGISTGYGAAVNTAK	(L)		C:Carbamidomethylation,K:TMT10,	100	81.42	13	824.111	2470.32	-0.0008	-0.3	40579.3	HUMAN	P11766	P11766	Alcohol dehydrogenase class-3
05min_Rep1	Non-K-ε-GG	3	20.92	17.98	17.03	94.9	4790000	-1	0	0	0	0		TMT10	(R)	ATENDIYNFFSPLNPVR	(V)			98.2	98.18	0	742.717	2226.14	-0.0035	-1.6	51514.2	HUMAN	G8JLB6	G8JLB6|P31943|E9PCY7|P52597	Heterogeneous nuclear ribonucleoprotein H
05min_Rep1	K-ε-GG	4	20.87	20.66	18.22	88.7	17200000	18.221	2	1	1	0	K544k	TMT10	(K)	IDAHLNkVCPTTETIYNDEFYTK	(Q)	IDAHLNkVCPTTE	C:Carbamidomethylation,K:TMT10,k:Ubiquitin Residual GG from Tryp Cut on K	97.3	71.5	12	836.927	3459.81	-115.121	-0.4	119280	HUMAN	A0AVT1	A0AVT1|A0AVT1-2	Ubiquitin-like modifier-activating enzyme 6
05min_Rep1	Non-K-ε-GG	4	20.87	19.65	18.72	94.4	733000	-1	1	0	0	0		TMT10	(R)	GYSLVSGGTDNHLVLVDLRPK	(G)		K:TMT10,	88.8	77.08	0	675.389	2698.53	0.0029	1.1	56448.4	HUMAN	P34897	P34897|P34897-2|P34897-3	Serine hydroxymethyltransferase, mitochondrial
05min_Rep1	K-ε-GG	3	20.85	23	20.13	95.2	5060000	99	1	1	1	0	K80k	TMT10	(K)	GSETDSAQDQPVkMNSLPAER	(I)	AQDQPVkMNSLPA	k:Ubiquitin Residual GG from Tryp Cut on K	100	46.73	10	868.424	2718.38	-115.119	0.3	57147.5	HUMAN	P30419	P30419|B7Z8J4	Glycylpeptide N-tetradecanoyltransferase 1
05min_Rep1	K-ε-GG	3	20.85	20.85	20.85	100	3480000	6.36	2	1	1	0	K485k	TMT10	(K)	PNPLYNQNTDMVQkSVSK	(T)	NTDMVQkSVSKTL	K:TMT10,k:Ubiquitin Residual GG from Tryp Cut on K	100	60.5	12	879.136	2750.51	-115.119	0.4	70350.7	HUMAN	Q14677-3	Q14677-3|Q14677-2	Isoform 3 of Clathrin interactor 1
05min_Rep1	Non-K-ε-GG	3	20.85	20.97	20.85	100	5890000	-1	1	0	0	0		TMT10	(R)	ATGISFAIHGNFSGTK	(Q)		K:TMT10,	100	69.57	14	689.385	2066.14	-0.0041	-2	136659	HUMAN	Q15393	Q15393|Q15393-2	Splicing factor 3B subunit 3
05min_Rep1	Non-K-ε-GG	3	20.79	16.38	18.77	98.9	2220000	-1	1	0	0	0		TMT10	(R)	SLAANLQLLTQGQSEQK	(P)		K:TMT10,	94.5	82.73	3	763.105	2287.3	-0.002	-0.9	140721	HUMAN	Q9BTW9-4	Q9BTW9-4|J3KR97|Q9BTW9|Q9BTW9-5	Isoform 4 of Tubulin-specific chaperone D
05min_Rep1	K-ε-GG	3	20.78	18.01	19.57	94.2	6610000	5.211	2	1	1	0	K115k	TMT10	(R)	LVVPATQCGSLIGkGGCK	(I)	CGSLIGkGGCKIK	C:Carbamidomethylation,K:TMT10,k:Ubiquitin Residual GG from Tryp Cut on K	96	65.5	14	806.452	2532.46	-115.118	0.8	38010.7	HUMAN	Q15365	Q15365	Poly(rC)-binding protein 1
05min_Rep1	Non-K-ε-GG	2	20.76	19.69	18.06	98.8	30700000	-1	1	0	0	0		TMT10	(K)	STGGAPTFNVTVTK	(T)		K:TMT10,	100	65.38	10	919.525	1838.04	0.001	0.6	15225.1	HUMAN	P07737	P07737|K7EJ44	Profilin-1
05min_Rep1	K-ε-GG	4	20.75	11.77	14.04	97.3	3780000	7.187	2	1	1	0	K368k	TMT10	(K)	AISEAQESVTkTTNYSTVPQK	(Q)	AQESVTkTTNYST	K:TMT10,k:Ubiquitin Residual GG from Tryp Cut on K	97.8	57.95	3	714.385	2969.64	-115.124	-1.3	83844.1	HUMAN	Q6PJT7	Q6PJT7|Q6PJT7-2|Q6PJT7-9|Q6PJT7-5|G3V256|Q6PJT7-11|Q6PJT7-3|Q6PJT7-4|Q6PJT7-10|G3V5I6	Zinc finger CCCH domain-containing protein 14
05min_Rep1	K-ε-GG	3	20.72	20.72	20.72	97.7	3570000	99	1	1	1	0	K391k	TMT10	(K)	DVVIQDDDVECTMVEkR	(V)	ECTMVEkRVLALP	C:Carbamidomethylation,k:Ubiquitin Residual GG from Tryp Cut on K	98.3	60.87	8	798.72	2509.27	-115.122	-1	78208.9	HUMAN	P05771-2	P05771-2|P17252|P05771	Isoform Beta-II of Protein kinase C beta type
05min_Rep1	K-ε-GG	3	20.71	19.64	19	97.9	8580000	5.917	2	1	1	0	K787k	TMT10	(K)	GQSPLDLCPDPNLCkALAK	(C)	PDPNLCkALAKCH	C:Carbamidomethylation,K:TMT10,k:Ubiquitin Residual GG from Tryp Cut on K	100	77.15	12	890.476	2784.54	-115.123	-1	112530	HUMAN	Q86YT6	Q86YT6	E3 ubiquitin-protein ligase MIB1
05min_Rep1	Non-K-ε-GG	3	20.71	20.45	20.24	98.1	5030000	-1	1	0	0	0		TMT10	(K)	TTSCQHLVQYLATIAGISGNK	(V)		C:Carbamidomethylation,K:TMT10,	98.8	96.65	12	907.498	2720.48	-0.0008	-0.3	234309	HUMAN	Q92614	Q92614|Q92614-4|Q92614-3|Q92614-2|Q92614-5	Unconventional myosin-XVIIIa
05min_Rep1	Non-K-ε-GG	2	20.68	19.55	20.68	97	4980000	-1	1	0	0	0		TMT10	(K)	AAGVNVEPFWPGLFAK	(A)		K:TMT10,	80.3	99.03	2	1081.12	2161.22	0.0019	0.9	11627.8	HUMAN	P05386	P05386	60S acidic ribosomal protein P1
05min_Rep1	Non-K-ε-GG	3	20.67	20.67	20.67	90.4	4540000	-1	0	0	0	0		TMT10	(K)	LLGQFTLIGIPPAPR	(G)			83.2	99.02	7	608.044	1822.12	0.0019	1	73964.5	HUMAN	P38646	P38646	Stress-70 protein, mitochondrial
05min_Rep1	K-ε-GG	4	20.65	15.98	14.88	95.5	445000	3.405	2	1	1	0	K502k	TMT10	(R)	ELQELVQYPVEHPDkFLK	(F)	PVEHPDkFLKFGM	K:TMT10,k:Ubiquitin Residual GG from Tryp Cut on K	94.4	82.72	0	696.889	2899.65	-115.121	-0.4	90004.9	HUMAN	P55072	P55072	Transitional endoplasmic reticulum ATPase
05min_Rep1	Non-K-ε-GG	3	20.62	23.62	19.94	92.3	1220000	-1	1	0	0	0		TMT10	(R)	GVGAAATAVTQALNELLQHVK	(A)		K:TMT10,	100	100.78	2	850.499	2549.48	-0.0005	-0.2	271930	HUMAN	Q9Y490	Q9Y490	Talin-1
05min_Rep1	K-ε-GG	3	20.61	19.53	20.81	97.3	1930000	14.035	2	1	1	0	K270k	TMT10	(K)	TAEELMNFSkGEENLMDAQVK	(A)	ELMNFSkGEENLM	K:TMT10,k:Ubiquitin Residual GG from Tryp Cut on K	100	82.72	3	986.165	3071.6	-115.119	0.2	60190.1	HUMAN	P50990	P50990|P50990-2|P50990-3	T-complex protein 1 subunit theta
05min_Rep1	K-ε-GG	3	20.6	21.32	18.3	96.2	1100000	3.011	2	1	1	0	K196k	TMT10	(K)	AGFSGGMVVDYPNSAkAK	(K)	DYPNSAkAKKFYL	K:TMT10,k:Ubiquitin Residual GG from Tryp Cut on K	100	61.65	3	791.087	2486.37	-115.122	-1	34187.3	HUMAN	O43709-3	O43709-3|O43709	Isoform 3 of Probable 18S rRNA (guanine-N(7))-methyltransferase
05min_Rep1	Non-K-ε-GG	4	20.56	18.04	13.45	88.7	446000	-1	2	0	0	0		TMT10	(K)	ILGSGISSSSVLHGMVFKK	(E)		K:TMT10,	84	82.52	0	659.395	2634.56	-0.002	-0.8	60190.1	HUMAN	P50990	P50990|P50990-2|P50990-3	T-complex protein 1 subunit theta
05min_Rep1	Non-K-ε-GG	3	20.56	18.42	18.83	95.2	2090000	-1	1	0	0	0		TMT10	(K)	INISQVIAVVGQQNVEGK	(R)		K:TMT10,	100	98.02	0	785.464	2354.38	-0.0024	-1	218542	HUMAN	P24928	P24928	DNA-directed RNA polymerase II subunit RPB1
05min_Rep1	K-ε-GG	3	20.54	15.78	15.59	98	1950000	10.642	2	1	1	0	K368k	TMT10	(K)	AISEAQESVTkTTNYSTVPQK	(Q)	AQESVTkTTNYST	K:TMT10,k:Ubiquitin Residual GG from Tryp Cut on K	100	57.98	2	952.177	2969.64	-115.123	-1.1	83844.1	HUMAN	Q6PJT7	Q6PJT7|Q6PJT7-2|Q6PJT7-9|Q6PJT7-5|G3V256|Q6PJT7-11|Q6PJT7-3|Q6PJT7-4|Q6PJT7-10|G3V5I6	Zinc finger CCCH domain-containing protein 14
05min_Rep1	K-ε-GG	3	20.54	17.08	17.18	95.3	4350000	99	1	1	1	0	K217k	TMT10	(K)	ELGLDEGVDSLkAAIQSR	(Q)	EGVDSLkAAIQSR	k:Ubiquitin Residual GG from Tryp Cut on K	89.3	82.83	15	748.739	2359.32	-115.122	-1.1	30080.4	HUMAN	Q8WXX5	Q8WXX5	DnaJ homolog subfamily C member 9
05min_Rep1	Non-K-ε-GG	3	20.54	18.5	20.17	93.9	626000	-1	1	0	0	0		TMT10	(R)	VEANSTLLNVHIVFEGEK	(E)		K:TMT10,	97.1	85	2	819.795	2457.38	-0.0048	-2	38287.9	HUMAN	Q9UHD1	Q9UHD1|Q9UHD1-2|E9PHZ2	Cysteine and histidine-rich domain-containing protein 1
05min_Rep1	K-ε-GG	4	20.53	18.88	19.78	96.1	6480000	9.797	2	1	1	0	K165k	TMT10	(R)	LREDENAEPVGTTYQkTDAAVEMK	(R)	VGTTYQkTDAAVE	K:TMT10,k:Ubiquitin Residual GG from Tryp Cut on K	100	57.03	19	817.668	3382.78	-115.127	-2.3	76925.9	HUMAN	Q16643-3	Q16643-3|Q16643-2|Q16643	Isoform 3 of Drebrin
05min_Rep1	K-ε-GG	3	20.53	20.83	20.83	99	98500000	9.683	2	1	1	0	K583k	TMT10	(K)	CNEIINWLDkNQTAEK	(E)	IINWLDkNQTAEK	C:Carbamidomethylation,K:TMT10,k:Ubiquitin Residual GG from Tryp Cut on K	100	76.95	13	850.112	2663.44	-115.123	-1	71125	HUMAN	P11142	P11142|E9PKE3|E9PNE6|A8K7Q2	Heat shock cognate 71 kDa protein
05min_Rep1	K-ε-GG	3	20.52	21.42	22.56	86.8	5140000	99	1	1	1	0	K221k	TMT10	(K)	TLkATASSSAQEMEQQLAER	(E)	NIKKTLkATASSS	k:Ubiquitin Residual GG from Tryp Cut on K	97	66.8	12	841.429	2637.39	-115.118	0.9	29906.7	HUMAN	Q9H9Q2	Q9H9Q2|J3KQ34|Q9H9Q2-2	COP9 signalosome complex subunit 7b
05min_Rep1	K-ε-GG	2	20.47	22.02	16.8	98.5	17100000	4.046	2	1	1	0	K406k	TMT10	(K)	DVNAAIATIkTK	(R)	AAIATIkTKRTIQ	K:TMT10,k:Ubiquitin Residual GG from Tryp Cut on K	100	65.12	9	909.048	1932.21	-115.122	-1.1	58642	HUMAN	F5H5D3	F5H5D3|Q71U36|P68363|Q6PEY2|Q13748|Q9BQE3|Q13748-2|Q71U36-2|P68363-2	Tubulin alpha-1C chain
05min_Rep1	K-ε-GG	4	20.47	19.18	17.3	94	252000000	5.547	2	1	1	0	K164k	TMT10	(R)	DLSHIGDAVVISCAkDGVK	(F)	VVISCAkDGVKFS	C:Carbamidomethylation,K:TMT10,k:Ubiquitin Residual GG from Tryp Cut on K	98.7	68.43	10	639.852	2671.51	-115.12	-0.2	29110.6	HUMAN	P12004	P12004	Proliferating cell nuclear antigen
05min_Rep1	K-ε-GG	4	20.46	19.69	21.34	93.5	4070000	3.653	2	1	1	0	K390k	TMT10	(K)	IMDSCNPTSNQVLDTSVAkEK	(L)	LDTSVAkEKLVRD	C:Carbamidomethylation,K:TMT10,k:Ubiquitin Residual GG from Tryp Cut on K	98.4	64.03	5	728.124	3024.59	-115.122	-0.7	196680	HUMAN	Q9HCM1	Q9HCM1	Uncharacterized protein KIAA1551
05min_Rep1	K-ε-GG	3	20.46	17.98	18.17	97.6	1790000	11.259	2	1	1	0	K329k	TMT10	(R)	LQDQQVPYAVkGNQWVGYDDVK	(S)	QVPYAVkGNQWVG	K:TMT10,k:Ubiquitin Residual GG from Tryp Cut on K	100	72.68	5	1041.55	3237.75	-115.128	-2.7	43728.1	HUMAN	Q15782	Q15782|Q15782-6|Q15782-5	Chitinase-3-like protein 2
05min_Rep1	Non-K-ε-GG	3	20.46	15.65	17.73	97.7	1190000	-1	0	0	0	0		TMT10	(R)	QALVAIFTHLR	(K)			100	89.73	8	499.975	1497.91	-0.0008	-0.5	535137	HUMAN	Q14204	Q14204	Cytoplasmic dynein 1 heavy chain 1
05min_Rep1	K-ε-GG	3	20.44	20.44	21.96	86.2	29700000	99	1	1	1	0	K151k	TMT10	(K)	PAEkPAETPVATSPTATDSTSGDSSR	(S)	QEKPAEkPAETPV	k:Ubiquitin Residual GG from Tryp Cut on K	100	40.02	11	968.473	3018.53	-115.122	-0.6	43227.5	HUMAN	P54727	P54727|P54727-2	UV excision repair protein RAD23 homolog B
05min_Rep1	Non-K-ε-GG	3	20.44	20.7	18.83	97.9	3610000	-1	1	0	0	0		TMT10	(R)	GCITIIGGGDTATCCAK	(W)		C:Carbamidomethylation,K:TMT10,	100	64.9	0	738.377	2213.11	0.0029	1.3	45013.3	HUMAN	P00558	P00558|P00558-2	Phosphoglycerate kinase 1
05min_Rep1	K-ε-GG	3	20.44	19.14	22.08	86.3	7330000	99	1	1	1	0	K20k	TMT10	(K)	ADkASASAPAPASATEILLTPAR	(E)	KGDKADkASASAP	k:Ubiquitin Residual GG from Tryp Cut on K	100	67.27	15	851.467	2667.51	-115.121	-0.5	30565.6	HUMAN	Q9NQX7	Q9NQX7|Q9NQX7-3|Q9NQX7-2	Integral membrane protein 2C
05min_Rep1	K-ε-GG	3	20.44	18.81	19.74	97.3	2180000	99	1	1	1	0	K295k	TMT10	(R)	DLFTESWDTQkAPNNYR	(S)	ESWDTQkAPNNYR	k:Ubiquitin Residual GG from Tryp Cut on K	95.9	68.72	2	810.062	2543.29	-115.12	-0.2	39012.7	HUMAN	Q15762	Q15762|J3QR77	CD226 antigen
05min_Rep1	K-ε-GG	3	20.43	17.76	15.35	96	41700000	99	1	1	1	0	K30k	TMT10	(R)	VDFNVPMkNNQITNNQR	(I)	DFNVPMkNNQITN	k:Ubiquitin Residual GG from Tryp Cut on K	100	61.15	9	792.407	2490.33	-115.122	-0.8	45013.3	HUMAN	P00558	P00558	Phosphoglycerate kinase 1
05min_Rep1	Non-K-ε-GG	3	20.42	20.42	20.42	98	214000	-1	1	0	0	0		TMT10	(K)	SDIYVCMISFAHNVAAQGK	(Y)		C:Carbamidomethylation,K:TMT10,	100	97.02	0	857.113	2569.33	-0.0058	-2.3	51118.8	HUMAN	P50395	P50395|P50395-2	Rab GDP dissociation inhibitor beta
05min_Rep1	K-ε-GG	5	20.39	17.78	15.33	89.2	4720000	7.698	2	1	1	0	K840k	TMT10	(R)	EHGAFDAVkCTHWAEGGK	(G)	GAFDAVkCTHWAE	C:Carbamidomethylation,K:TMT10,k:Ubiquitin Residual GG from Tryp Cut on K	98.5	52.07	5	515.261	2687.4	-115.121	-0.5	111410	HUMAN	F5H2F4	F5H2F4|P11586	C-1-tetrahydrofolate synthase, cytoplasmic
05min_Rep1	Non-K-ε-GG	3	20.39	20.02	19.92	87.3	3770000	-1	0	0	0	0		TMT10	(R)	AIFTTGQGASAVGLTAYVQR	(H)			100	82.15	11	747.412	2240.22	-0.0037	-1.7	102579	HUMAN	P49736	P49736	DNA replication licensing factor MCM2
05min_Rep1	K-ε-GG	3	20.35	19.65	20.09	100	1930000	11.659	2	1	1	0	K1733k	TMT10	(K)	GNDTPLALESTNTEkETSLEETK	(I)	ESTNTEkETSLEE	K:TMT10,k:Ubiquitin Residual GG from Tryp Cut on K	100	62.38	4	1027.19	3194.69	-115.12	-0.1	485819	HUMAN	Q7Z6Z7	Q7Z6Z7|Q7Z6Z7-3|Q7Z6Z7-2	E3 ubiquitin-protein ligase HUWE1
05min_Rep1	K-ε-GG	4	20.35	17.02	15.53	88.8	4130000	20.346	2	1	1	0	K52k	TMT10	(K)	AKPSPAPPSTTTAPDASGPQkR	(S)	DASGPQkRSPGDT	K:TMT10,k:Ubiquitin Residual GG from Tryp Cut on K	100	36.87	2	684.378	2849.61	-115.12	-0.1	33091.2	HUMAN	P40855	P40855|B7Z8B3|E9PS71	Peroxisomal biogenesis factor 19
05min_Rep1	Non-K-ε-GG	3	20.34	20.59	19.58	96.6	676000	-1	0	0	0	0		TMT10	(R)	CLFTLLGHLDYIR	(T)		C:Carbamidomethylation,	93.1	98.58	0	617.345	1850.02	0.0017	0.9	140919	HUMAN	P53621-2	P53621-2|P53621	Isoform 2 of Coatomer subunit alpha
05min_Rep1	K-ε-GG	4	20.3	14.03	15.57	91.9	2670000	6.631	2	1	1	0	K1240k	TMT10	(K)	AGCAVTSLLASELTkDDAMAAVPAK	(V)	LASELTkDDAMAA	C:Carbamidomethylation,K:TMT10,k:Ubiquitin Residual GG from Tryp Cut on K	100	91.07	11	766.408	3177.75	-115.136	-5.2	142253	HUMAN	H9KV28	H9KV28|O60610|E9PEZ3|O60610-3|E9PHQ0|O60610-2|E7ERW8	Protein diaphanous homolog 1
05min_Rep1	Non-K-ε-GG	3	20.29	17.35	20.29	96.2	23800000	-1	2	0	0	0		TMT10	(K)	NILFVITKPDVYK	(S)		K:TMT10,	91.7	90.95	15	746.467	2237.39	-0.0016	-0.7	206102	HUMAN	E9PAV3	E9PAV3|E9PAV3-2|Q13765|Q9BZK3|F8VZJ2	Nascent polypeptide-associated complex subunit alpha, muscle-specific form
05min_Rep1	K-ε-GG	3	20.23	18.65	17.17	94.5	5210000	99	1	1	1	0	K530k	TMT10	(R)	VNEFGESYEEkATR	(A)	GESYEEkATRAPH	k:Ubiquitin Residual GG from Tryp Cut on K	95.5	50.7	10	667.995	2117.09	-115.12	0.1	62570.4	HUMAN	Q96KA5	Q96KA5|Q96KA5-2|G5E9Z2	Cleft lip and palate transmembrane protein 1-like protein
05min_Rep1	K-ε-GG	3	20.23	18.2	17.71	97.8	7880000	99	1	1	1	0	K123k	TMT10	(K)	EVLEYNAIGGkYNR	(G)	YNAIGGkYNRGLT	k:Ubiquitin Residual GG from Tryp Cut on K	95.7	57.42	10	657.016	2084.15	-115.12	-0.2	48788.1	HUMAN	P14324	P14324|P14324-2	Farnesyl pyrophosphate synthase
05min_Rep1	K-ε-GG	3	20.21	20.21	20.21	97.7	7180000	11.835	2	1	1	0	K6k	Acetyl	(-)	MDGEEkTYGGCEGPDAMYVK	(L)	-----CkTYGGCE	C:Carbamidomethylation,K:TMT10,k:Ubiquitin Residual GG from Tryp Cut on K	100	64.05	5	874.717	2737.26	-115.118	0.8	12644.1	HUMAN	Q15369	Q15369|R4GMY8	Transcription elongation factor B polypeptide 1
05min_Rep1	Non-K-ε-GG	3	20.21	20.21	20.21	90.5	20500000	-1	1	0	0	0		TMT10	(K)	AFVAIGDYNGHVGLGVK	(C)		K:TMT10,	99.5	78.08	10	725.749	2175.23	-0.0009	-0.4	31609.1	HUMAN	P15880	P15880|E9PM36|E9PPT0	40S ribosomal protein S2
05min_Rep1	Non-K-ε-GG	3	20.2	20.7	22.49	93.1	899000	-1	1	0	0	0		TMT10	(K)	GLAFIQDPDGYWIEILNPNK	(M)		K:TMT10,	100	99.8	0	921.169	2761.5	-0.0031	-1.1	21005.6	HUMAN	Q04760	Q04760|Q04760-2	Lactoylglutathione lyase
05min_Rep1	K-ε-GG	4	20.18	15.53	17.23	84.2	15500000	99	1	1	1	0	K122k	TMT10	(R)	EDkSPSEESAPTTSPESVSGSVPSSGSSGR	(E)	PAAREDkSPSEES	k:Ubiquitin Residual GG from Tryp Cut on K	100	41.12	17	817.135	3380.63	-115.118	0.6	39665.6	HUMAN	P54725	P54725|P54725-3|P54725-2	UV excision repair protein RAD23 homolog A
05min_Rep1	K-ε-GG	4	20.17	19.66	18.37	98	1910000	11.734	2	1	1	0	K154k	TMT10	(K)	EQGVTFPAIGSQAAEQAkASPALVAK	(D)	QAAEQAkASPALV	K:TMT10,k:Ubiquitin Residual GG from Tryp Cut on K	100	74.65	0	786.187	3256.85	-115.126	-1.9	59577.9	HUMAN	Q92783	Q92783|Q92783-2	Signal transducing adapter molecule 1
05min_Rep1	K-ε-GG	3	20.17	20.17	20.17	86.7	3280000	5.275	2	1	1	0	K26k	TMT10	(R)	ADQQYECVAEIGEGAYGkVFK	(A)	GEGAYGkVFKARD	C:Carbamidomethylation,K:TMT10,k:Ubiquitin Residual GG from Tryp Cut on K	100	82.53	10	978.828	3049.59	-115.121	-0.5	37280	HUMAN	Q00534	Q00534	Cyclin-dependent kinase 6
05min_Rep1	Non-K-ε-GG	2	20.16	18.36	22.12	98.4	1440000	-1	1	0	0	0		TMT10	(R)	YTVTLGGTSVTVK	(Y)		K:TMT10,	89.2	76.43	3	892.533	1784.06	0.002	1.1	30947.2	HUMAN	Q96ND0	Q96ND0	Protein FAM210A
05min_Rep1	Non-K-ε-GG	3	20.16	22.18	22.58	96.3	5730000	-1	2	0	0	0		TMT10	(R)	VETGVLKPGMVVTFAPVNVTTEVK	(S)		K:TMT10,	96.5	91.88	11	1068.29	3202.87	-0.0063	-2	50482.3	HUMAN	P68104	P68104|Q5VTE0	Elongation factor 1-alpha 1
05min_Rep1	K-ε-GG	3	20.15	15.18	15.12	86.4	2330000	99	1	1	1	0	K486k	TMT10	(R)	ETVVEVPQVTWEDIGGLEDVkR	(E)	GGLEDVkRELQEL	k:Ubiquitin Residual GG from Tryp Cut on K	80.2	89.05	29	947.833	2956.6	-115.119	0.3	90004.9	HUMAN	P55072	P55072	Transitional endoplasmic reticulum ATPase
05min_Rep1	K-ε-GG	3	20.13	19	16.81	95.7	6310000	20.128	2	1	1	0	K772k	TMT10	(K)	kGQSPLDLCPDPNLCK	(A)	LSIRNKkGQSPLD	C:Carbamidomethylation,K:TMT10,k:Ubiquitin Residual GG from Tryp Cut on K	100	64.53	2	805.421	2529.38	-115.13	-4.1	112530	HUMAN	Q86YT6	Q86YT6	E3 ubiquitin-protein ligase MIB1
05min_Rep1	Non-K-ε-GG	3	20.1	22.27	20.1	94.3	29100000	-1	1	0	0	0		TMT10	(K)	AAGVNVEPFWPGLFAK	(A)		K:TMT10,	99.8	99.03	2	721.08	2161.22	0.0041	1.9	11627.8	HUMAN	P05386	P05386	60S acidic ribosomal protein P1
05min_Rep1	K-ε-GG	3	20.09	19.93	19.59	96	14000000	5.86	2	1	1	0	K234k	TMT10	(K)	ADLINNLGTIAkSGTK	(A)	NLGTIAkSGTKAF	K:TMT10,k:Ubiquitin Residual GG from Tryp Cut on K	100	76.65	12	730.094	2303.39	-115.121	-0.7	98729.9	HUMAN	P07900-2	P07900-2|P07900|P08238|Q14568	Isoform 2 of Heat shock protein HSP 90-alpha
05min_Rep1	Non-K-ε-GG	3	20.09	18.91	13.63	95.9	3840000	-1	1	0	0	0		TMT10	(R)	AFYAELYHIISSNLEK	(I)		K:TMT10,	100	99.58	3	786.103	2356.3	-0.0004	-0.2	27572.3	HUMAN	Q9UL46	Q9UL46|H0YM70	Proteasome activator complex subunit 2
05min_Rep1	K-ε-GG	3	20.08	20.71	21.19	95.1	9900000	2.563	2	1	1	0	K936k	TMT10	(K)	SSEDATDDISSGNIPVLQkDK	(D)	NIPVLQkDKDNTN	K:TMT10,k:Ubiquitin Residual GG from Tryp Cut on K	100	63.82	7	931.15	2906.56	-115.121	-0.4	112530	HUMAN	Q86YT6	Q86YT6	E3 ubiquitin-protein ligase MIB1
05min_Rep1	K-ε-GG	3	20.05	20.68	18.59	96.5	17700000	3.586	2	1	1	0	K116k	TMT10	(K)	NPQEGLYNELQkDK	(M)	LYNELQkDKMAEA	K:TMT10,k:Ubiquitin Residual GG from Tryp Cut on K	96.8	60.48	14	750.07	2363.32	-115.121	-0.4	18753.2	HUMAN	P20963	P20963|P20963-3	T-cell surface glycoprotein CD3 zeta chain
05min_Rep1	Non-K-ε-GG	4	20.04	16.29	15.3	89.2	6210000	99	1	0	0	0	M175m	TMT10	(K)	VIHDNFGIVEGLmTTVHAITATQK	(T)		K:TMT10,m:Oxidized methionine	98.9	96.6	12	768.175	3053.69	15.9906	-1.4	36223.7	HUMAN	P04406	P04406|P04406-2|E7EUT5	Glyceraldehyde-3-phosphate dehydrogenase
05min_Rep1	Non-K-ε-GG	3	20.03	20.21	17.23	99	5570000	-1	1	0	0	0		TMT10	(R)	LQLLSNLFHGMDK	(N)		K:TMT10,	100	98.77	2	658.713	1974.12	0.0002	0.1	42958.6	HUMAN	Q7L2H7	Q7L2H7	Eukaryotic translation initiation factor 3 subunit M
05min_Rep1	Non-K-ε-GG	2	20.02	18.73	18.86	99	3530000	-1	1	0	0	0		TMT10	(K)	VAVFFGGLSIK	(K)		K:TMT10,	97.7	98.52	2	798.5	1595.99	-0.0003	-0.2	51134.9	HUMAN	Q13838-2	Q13838-2|Q13838|Q5STU3	Isoform 2 of Spliceosome RNA helicase DDX39B
05min_Rep1	K-ε-GG	3	20	22.13	21.47	91.2	4330000	99	1	1	1	0	K414k	TMT10	(R)	GQMGPTEQGPYAkTYEGR	(R)	EQGPYAkTYEGRR	k:Ubiquitin Residual GG from Tryp Cut on K	100	43.77	22	771.709	2428.23	-115.121	-0.5	62706.1	HUMAN	Q96S66	Q96S66|Q96S66-2|Q96S66-3|Q96S66-4	Chloride channel CLIC-like protein 1
05min_Rep1	K-ε-GG	3	19.99	13.69	15.84	96.9	11200000	99	1	1	1	0	K481k	TMT10	(K)	TDTLEDLFPTTkIPNPR	(F)	DLFPTTkIPNPRF	k:Ubiquitin Residual GG from Tryp Cut on K	95.4	81.78	22	767.747	2416.35	-115.122	-0.9	83273.6	HUMAN	P13010	P13010	X-ray repair cross-complementing protein 5
05min_Rep1	Non-K-ε-GG	3	19.99	20.19	22.23	94.1	4250000	-1	1	0	0	0		TMT10	(K)	MAVTFIGNSTAIQELFKR	(I)		K:TMT10,	99.2	98.28	5	828.806	2484.41	-0.0008	-0.3	50126.4	HUMAN	P07437	P07437|Q5JP53|Q5ST81	Tubulin beta chain
05min_Rep1	K-ε-GG	4	19.97	19.97	20.32	86.4	28400000	99	1	1	1	0	K153k	TMT10	(R)	DMLLANPHELSLLkER	(N)	HELSLLkERNPPL	k:Ubiquitin Residual GG from Tryp Cut on K	97.1	73.2	7	556.309	2337.34	-115.123	-1.5	47083.7	HUMAN	Q5TDH0-3	Q5TDH0-3|Q5TDH0|Q5TDH0-2	Isoform 3 of Protein DDI1 homolog 2
05min_Rep1	K-ε-GG	3	19.95	17.3	16.34	97.3	1470000	10.785	2	1	1	0	K43k	TMT10	(K)	DQLIYNLLkEEQTPQNK	(I)	LIYNLLkEEQTPQ	K:TMT10,k:Ubiquitin Residual GG from Tryp Cut on K	100	82.57	3	882.823	2761.57	-115.114	2.2	40121.8	HUMAN	P00338-3	P00338-3|P00338|P00338-2|P00338-4|P00338-5|F5H6W8|F5H5J4|F5GXU1|F5GWW2|F5GXC7|F5H8H6	Isoform 3 of L-lactate dehydrogenase A chain
05min_Rep1	Non-K-ε-GG	3	19.95	20.29	21.77	95.1	5860000	-1	1	0	0	0		TMT10	(K)	SILSSASATVATVGQGISNVIEK	(A)		K:TMT10,	99.1	99.45	2	897.518	2690.53	0.0045	1.7	55752.5	HUMAN	Q9NRY5	Q9NRY5	Protein FAM114A2
05min_Rep1	K-ε-GG	4	19.95	16.94	16.6	97.4	31900000	1.146	2	1	1	0	K31k	TMT10	(K)	APVQPQQSPAAAPGGTDEKPSGkER	(R)	DEKPSGkERRDAG	K:TMT10,k:Ubiquitin Residual GG from Tryp Cut on K	100	38.15	19	769.661	3190.74	-115.121	-0.4	100940	HUMAN	Q13200	Q13200|F8WBS8	26S proteasome non-ATPase regulatory subunit 2
05min_Rep1	Non-K-ε-GG	2	19.94	21.84	22.53	98.6	14800000	-1	1	0	0	0		TMT10	(K)	TSFFQALGITTK	(I)		K:TMT10,	100	95.27	10	886.521	1772.04	-0.0016	-0.9	34444.1	HUMAN	P05388	P05388|Q8NHW5|F8VWS0|P05388-2|G3V210	60S acidic ribosomal protein P0
05min_Rep1	Non-K-ε-GG	3	19.92	19.92	20.87	88.5	11000000	-1	0	0	0	0		TMT10	(R)	ASITPGTILIILTGR	(H)			100	100.42	3	585.703	1755.09	0.0003	0.2	32784.4	HUMAN	Q02878	Q02878	60S ribosomal protein L6
05min_Rep1	Non-K-ε-GG	2	19.91	17.18	19.83	98.2	11500000	-1	1	0	0	0		TMT10	(R)	ASILNTWISLK	(Q)		K:TMT10,	100	98.52	0	852.527	1704.05	-0.0001	0	48699	HUMAN	P22234-2	P22234-2|P22234|D6RF62	Isoform 2 of Multifunctional protein ADE2
05min_Rep1	K-ε-GG	3	19.9	17.32	17.08	91.9	27300000	4.206	2	1	1	0	K14k	TMT10	(K)	ISFQPAVAGIkGDK	(A)	PAVAGIkGDKADK	K:TMT10,k:Ubiquitin Residual GG from Tryp Cut on K	95.1	68.48	9	668.394	2118.29	-115.122	-0.8	30565.6	HUMAN	Q9NQX7	Q9NQX7|Q9NQX7-3|Q9NQX7-2	Integral membrane protein 2C
05min_Rep1	K-ε-GG	3	19.87	17.12	12	95.9	12500000	1.541	2	1	1	0	K60k	TMT10	(K)	QVAEAYEVLSDAkK	(R)	EVLSDAkKRDIYD	K:TMT10,k:Ubiquitin Residual GG from Tryp Cut on K	100	68.87	17	708.395	2238.3	-115.124	-1.7	36143.4	HUMAN	O75190	O75190|O75190-3|O75190-2|E9PH18|Q8WWF6|F8WCZ4	DnaJ homolog subfamily B member 6
05min_Rep1	K-ε-GG	3	19.83	18.3	14.76	94.9	1550000	99	1	1	1	0	K61k	TMT10	(K)	GGGGGGPGEGFDVAkTGDAR	(I)	EGFDVAkTGDARI	k:Ubiquitin Residual GG from Tryp Cut on K	100	42.93	0	702.344	2220.14	-115.123	-1.2	40826.7	HUMAN	Q9Y295	Q9Y295	Developmentally-regulated GTP-binding protein 1
05min_Rep1	K-ε-GG	3	19.83	19.83	19.83	96.4	829000	3.161	2	1	1	0	K38k	TMT10	(K)	EGTGSTATSSSSTAGAAGkGK	(G)	TAGAAGkGKGKGG	K:TMT10,k:Ubiquitin Residual GG from Tryp Cut on K	100	28.42	3	795.746	2500.35	-115.122	-0.7	41751.7	HUMAN	B3KS98	B3KS98|O15372|E5RH59|E5RHC7	Eukaryotic translation initiation factor 3 subunit H
05min_Rep1	K-ε-GG	3	19.82	19.82	19.82	88.9	126000000	19.822	2	1	1	0	K385k	TMT10	(K)	TDGkIVQYECEGDTCQEEK	(I)	ASKTDGkIVQYEC	C:Carbamidomethylation,K:TMT10,k:Ubiquitin Residual GG from Tryp Cut on K	100	49.12	9	954.45	2976.45	-115.119	0.4	68615.7	HUMAN	Q7Z569	Q7Z569|J3KNN7|Q7Z569-2	BRCA1-associated protein
05min_Rep1	Non-K-ε-GG	4	19.81	19.46	16.16	95.3	5900000	-1	1	0	0	0		TMT10	(K)	IVVVWVGTNNHGHTAEQVTGGIK	(A)		K:TMT10,	94.4	71.73	8	719.405	2874.6	0	0	25847.9	HUMAN	Q15102	Q15102	Platelet-activating factor acetylhydrolase IB subunit gamma
05min_Rep1	K-ε-GG	4	19.79	19.79	19.79	81.9	6020000	99	1	1	1	0	K151k	TMT10	(K)	PAEkPAETPVATSPTATDSTSGDSSR	(S)	QEKPAEkPAETPV	k:Ubiquitin Residual GG from Tryp Cut on K	100	40.02	11	726.606	3018.53	-115.125	-1.7	43227.5	HUMAN	P54727	P54727|P54727-2	UV excision repair protein RAD23 homolog B
05min_Rep1	K-ε-GG	4	19.79	14.13	15.92	98.9	69300000	12.633	2	1	1	0	K109k	TMT10	(R)	LLLPGELAkHAVSEGTK	(A)	LPGELAkHAVSEG	K:TMT10,k:Ubiquitin Residual GG from Tryp Cut on K	99.6	72.87	12	584.599	2450.49	-115.122	-1	18803.6	HUMAN	U3KQK0	U3KQK0|Q5QNW6-2|Q96A08|P33778|P62807|Q93079|O60814|P58876|P06899|Q99879|P23527|Q99880|Q99877|Q16778|Q5QNW6|Q8N257|P57053	Histone H2B
05min_Rep1	K-ε-GG	4	19.77	18.5	17.84	95.3	15800000	3.208	2	1	1	0	K59k	TMT10	(K)	EVAEAYEVLSDkHK	(R)	YEVLSDkHKREIY	K:TMT10,k:Ubiquitin Residual GG from Tryp Cut on K	96.8	61.92	19	548.301	2305.3	-115.118	1.1	35693.5	HUMAN	P25686	P25686|P25686-2	DnaJ homolog subfamily B member 2
05min_Rep1	K-ε-GG	4	19.77	14.31	14.68	87.3	3590000	99	1	1	1	0	K206k	TMT10	(R)	EGPIDLGACNQDDWISAVRPVIEkR	(I)	VRPVIEkRIQKDG	C:Carbamidomethylation,k:Ubiquitin Residual GG from Tryp Cut on K	100	81.38	12	796.161	3296.75	-115.125	-1.6	40878.9	HUMAN	Q5LJA5	Q5LJA5|Q9Y5K5|Q9Y5K5-3|Q9Y5K5-4|Q9Y5K5-2	Ubiquitin carboxyl-terminal hydrolase isozyme L5
05min_Rep1	K-ε-GG	3	19.76	19.76	19.76	92.2	1850000	19.763	2	1	1	0	K818k	TMT10	(K)	EkDPEIFCDPFTSATTTTNK	(E)	NDSPKEkDPEIFC	C:Carbamidomethylation,K:TMT10,k:Ubiquitin Residual GG from Tryp Cut on K	100	73.55	3	958.813	2989.54	-115.12	0.1	99281.5	HUMAN	P42566	P42566|B1AUU8|P42566-2	Epidermal growth factor receptor substrate 15
05min_Rep1	K-ε-GG	3	19.75	19.96	19.75	91.1	10300000	19.748	2	1	1	0	K387k	TMT10	(K)	GIkTCNCETEDYGEK	(F)	YSLKGIkTCNCET	C:Carbamidomethylation,K:TMT10,k:Ubiquitin Residual GG from Tryp Cut on K	100	41.93	16	792.712	2491.24	-115.12	-0.2	91324.5	HUMAN	Q00839	Q00839|Q00839-2	Heterogeneous nuclear ribonucleoprotein U
05min_Rep1	K-ε-GG	4	19.75	18.5	19.24	91.6	1950000	99	1	1	1	0	K583k	TMT10	(K)	TVTSGSIQPVTQAPQAGQMVDTkR	(L)	GQMVDTkRLKDSA	k:Ubiquitin Residual GG from Tryp Cut on K	89.1	54.35	0	711.627	2958.61	-115.122	-0.6	70642	HUMAN	Q9BXF6	Q9BXF6	Rab11 family-interacting protein 5
05min_Rep1	K-ε-GG	3	19.72	18.18	17.11	97.7	11200000	99	1	1	1	0	K23k	TMT10	(K)	VYVGNLGNNGNkTELER	(A)	LGNNGNkTELERA	k:Ubiquitin Residual GG from Tryp Cut on K	98.1	53.92	10	740.724	2335.28	-115.121	-0.4	19557.5	HUMAN	P84103	P84103|P84103-2	Serine/arginine-rich splicing factor 3
05min_Rep1	K-ε-GG	4	19.72	20.67	20.68	90.3	4060000	99	1	1	1	0	K658k	TMT10	(R)	SSLVDEHPEDAEFEQkINR	(L)	DAEFEQkINRLMA	k:Ubiquitin Residual GG from Tryp Cut on K	89.8	55.18	8	647.319	2701.38	-115.127	-2.8	230184	HUMAN	Q15154	Q15154|E7ETA6|Q15154-2|E7EV56	Pericentriolar material 1 protein
05min_Rep1	Non-K-ε-GG	2	19.72	13.01	19.72	98.5	2080000	-1	1	0	0	0		TMT10	(K)	VHLVGIDIFTGK	(K)		K:TMT10,	86.3	86.73	5	879.04	1757.07	0.0005	0.3	20959.8	HUMAN	I3L504	I3L504|P63241-2|P63241|Q6IS14|Q9GZV4|C9J7B5|F8WCJ1	Eukaryotic translation initiation factor 5A-1
05min_Rep1	Non-K-ε-GG	4	19.71	18.94	19.69	98.5	9940000	-1	1	0	0	0		TMT10	(K)	NGTQVHGTITGVDVSMNTHLK	(A)		K:TMT10,	98.2	59.17	4	667.613	2667.43	0.0017	0.6	13281.3	HUMAN	P62314	P62314	Small nuclear ribonucleoprotein Sm D1
05min_Rep1	K-ε-GG	4	19.71	19.71	19.71	92.6	2980000	99	1	1	1	0	K424k	TMT10	(K)	GDSVEkNQDYYDMESMVHADTR	(S)	KGDSVEkNQDYYD	k:Ubiquitin Residual GG from Tryp Cut on K	100	60.43	5	734.077	3048.41	-115.122	-0.8	80989.9	HUMAN	Q6PJT7-5	Q6PJT7-5	Isoform 5 of Zinc finger CCCH domain-containing protein 14
05min_Rep1	K-ε-GG	4	19.7	15.02	16.62	97.4	695000	19.705	2	1	1	0	K34k	TMT10	(K)	KVEEAEPEEFVVEkVLDR	(R)	EEFVVEkVLDRRV	K:TMT10,k:Ubiquitin Residual GG from Tryp Cut on K	100	80.23	3	680.123	2832.6	-115.124	-1.6	20982.2	HUMAN	Q13185	Q13185|B8ZZ43	Chromobox protein homolog 3
05min_Rep1	K-ε-GG	3	19.69	19.69	19.69	93.9	5300000	99	1	1	1	0	K350k	TMT10	(R)	SSGPYGGGGQYFAkPR	(N)	GGQYFAkPRNQGG	k:Ubiquitin Residual GG from Tryp Cut on K	100	46.15	14	658.001	2087.11	-115.119	0.7	38860.1	HUMAN	P09651	P09651|P09651-2|F8W6I7|P09651-3	Heterogeneous nuclear ribonucleoprotein A1
05min_Rep1	K-ε-GG	3	19.69	17.73	16.48	97.2	8580000	99	1	1	1	0	K24k	TMT10	(K)	VYVGNLGTGAGkGELER	(A)	LGTGAGkGELERA	k:Ubiquitin Residual GG from Tryp Cut on K	97.1	57.33	9	688.374	2178.23	-115.121	-0.7	27594.3	HUMAN	Q16629	Q16629|C9JAB2|Q16629-4|Q16629-2|Q16629-3	Serine/arginine-rich splicing factor 7
05min_Rep1	K-ε-GG	4	19.69	18.3	18.75	94.8	1630000	5.17	2	1	1	0	K191k	TMT10	(K)	QETEVELYNEFPEPIkLDK	(N)	EFPEPIkLDKNDR	K:TMT10,k:Ubiquitin Residual GG from Tryp Cut on K	100	83	5	724.136	3008.64	-115.12	-0.2	23774.6	HUMAN	P51149	P51149|C9J8S3|C9J4V0|C9J4S4	Ras-related protein Rab-7a
05min_Rep1	Non-K-ε-GG	2	19.68	20.7	15.38	97	2770000	-1	1	0	0	0		TMT10	(K)	ISIEGNIAAGK	(S)		K:TMT10,	91.4	66.92	8	765.966	1530.93	-0.0012	-0.8	37277.6	HUMAN	D6RFG8	D6RFG8|P27707|D6RCP9	Deoxycytidine kinase
05min_Rep1	Non-K-ε-GG	3	19.68	15.11	19.68	95.2	2430000	-1	1	0	0	0		TMT10	(R)	LLIHQSLAGGIIGVK	(G)		K:TMT10,	100	81.88	7	659.759	1977.26	-0.0012	-0.6	51312.6	HUMAN	P61978-2	P61978-2|P61978|P61978-3|Q5T6W5|Q5T6W1	Isoform 2 of Heterogeneous nuclear ribonucleoprotein K
05min_Rep1	Non-K-ε-GG	4	19.65	19.92	20.47	92.7	3930000	-1	2	0	0	0		TMT10	(K)	LAAAILGGVDQIHIKPGAK	(V)		K:TMT10,	96.8	88.62	9	640.654	2559.59	-0.001	-0.4	33897.7	HUMAN	P22087	P22087	rRNA 2'-O-methyltransferase fibrillarin
05min_Rep1	K-ε-GG	3	19.64	16.59	15.57	84	4310000	99	1	1	1	0	K371k	TMT10	(K)	GGSCSQAACSNSAQGSDESLITCkA	(-)	ESLITCkA-----	C:Carbamidomethylation,k:Ubiquitin Residual GG from Tryp Cut on K	100	47.8	9	963.757	3004.38	-115.124	-1.4	41814	HUMAN	A2AEA2	A2AEA2|P10321	HLA class I histocompatibility antigen, Cw-14 alpha chain
05min_Rep1	Non-K-ε-GG	3	19.64	21.1	18.97	92.4	1680000	-1	1	0	0	0		TMT10	(R)	NLHVVFTMNPSSEGLK	(D)		K:TMT10,	100	76.02	4	744.408	2231.23	-0.0151	-6.7	535137	HUMAN	Q14204	Q14204	Cytoplasmic dynein 1 heavy chain 1
05min_Rep1	Non-K-ε-GG	2	19.62	15.22	10.41	96.7	1670000	-1	0	0	0	0		TMT10	(K)	LHLGFIEIR	(E)			100	82.4	7	663.908	1326.81	-0.001	-0.8	54793.4	HUMAN	Q96HJ9-2	Q96HJ9-2|Q9Y383|Q9Y383-2|Q9Y383-3	Isoform 2 of UPF0562 protein C7orf55
05min_Rep1	K-ε-GG	3	19.59	18.63	19.3	94.4	4230000	99	1	1	1	0	K330k	TMT10	(R)	GCkGLGLGTEGPQGTGGLEPDLAR	(G)	DRPRGCkGLGLGT	C:Carbamidomethylation,k:Ubiquitin Residual GG from Tryp Cut on K	100	63.35	7	895.127	2798.49	-115.12	0.1	122731	HUMAN	Q96EP0	Q96EP0|Q96EP0-3	E3 ubiquitin-protein ligase RNF31
05min_Rep1	K-ε-GG	3	19.58	15.57	16.59	95.7	11200000	1.638	2	1	1	0	K59k	TMT10	(K)	QISQAYEVLSDAkK	(R)	EVLSDAkKRELYD	K:TMT10,k:Ubiquitin Residual GG from Tryp Cut on K	95.6	68.03	10	718.072	2267.32	-115.119	0.3	45609.1	HUMAN	P31689	P31689|P31689-2	DnaJ homolog subfamily A member 1
05min_Rep1	K-ε-GG	4	19.57	18.6	21.16	87.1	12700000	99	1	1	1	0	K78k	TMT10	(R)	EIQVQHPAAkSMIEISR	(T)	VQHPAAkSMIEIS	k:Ubiquitin Residual GG from Tryp Cut on K	96.1	54.4	7	570.814	2395.35	-115.118	0.9	61103.4	HUMAN	P49368	P49368|B4DUR8	T-complex protein 1 subunit gamma
05min_Rep1	K-ε-GG	4	19.57	19.57	23.03	88.7	1790000	99	1	1	1	0	K325k	TMT10	(K)	ELSHATIDSkTGDLGDINAEQLPGR	(E)	HATIDSkTGDLGD	k:Ubiquitin Residual GG from Tryp Cut on K	100	61.7	2	745.883	3095.64	-115.128	-2.7	88696	HUMAN	Q9Y263	Q9Y263|E5RIM3	Phospholipase A-2-activating protein
05min_Rep1	K-ε-GG	4	19.57	21.57	21.47	94.3	3110000	8.858	2	1	1	0	K88k	TMT10	(R)	NVESGEEELASkLDHYK	(A)	EEELASkLDHYKA	K:TMT10,k:Ubiquitin Residual GG from Tryp Cut on K	94.5	70.75	4	630.829	2635.42	-115.123	-1.3	32232.1	HUMAN	Q96HS1	Q96HS1|Q96HS1-2	Serine/threonine-protein phosphatase PGAM5, mitochondrial
05min_Rep1	K-ε-GG	3	19.56	18.08	20.43	97.9	2110000	99	1	1	1	0	K197k	TMT10	(K)	IFVGGLSPDTPEEkIR	(E)	PDTPEEkIREYFG	k:Ubiquitin Residual GG from Tryp Cut on K	98.4	71.48	3	701.054	2216.27	-115.12	-0.1	38604.6	HUMAN	Q14103	Q14103|Q14103-2|Q14103-3|Q14103-4	Heterogeneous nuclear ribonucleoprotein D0
05min_Rep1	Non-K-ε-GG	3	19.56	21.03	18.27	95.1	14300000	-1	2	0	0	0		TMT10	(K)	NFVVVMVTKPK	(A)		K:TMT10,	95.1	77.6	15	650.412	1949.22	-0.001	-0.5	43227.5	HUMAN	P54727	P54727	UV excision repair protein RAD23 homolog B
05min_Rep1	K-ε-GG	2	19.55	14.07	18.72	94	4710000	3.903	2	1	1	0	K15k	Acetyl	(M)	SDAAVDTSSEITTkDLK	(E)	SSEITTkDLKEKK	K:TMT10,k:Ubiquitin Residual GG from Tryp Cut on K	96.6	60.7	5	1083.55	2281.22	-115.117	1.2	12202.8	HUMAN	P06454	P06454|P06454-2|B8ZZQ6	Prothymosin alpha
05min_Rep1	K-ε-GG	3	19.54	17.44	18.17	98.3	22100000	8.217	2	1	1	0	K150k	TMT10	(K)	NSDEADLVPAkEANVK	(C)	ADLVPAkEANVKC	K:TMT10,k:Ubiquitin Residual GG from Tryp Cut on K	100	52.13	19	758.077	2387.34	-115.121	-0.5	21531.5	HUMAN	P83916	P83916	Chromobox protein homolog 1
05min_Rep1	Non-K-ε-GG	3	19.53	16.34	16.01	94	1610000	-1	0	0	0	0		TMT10	(R)	TIAIIAEGIPEALTR	(K)			100	97.87	3	599.695	1797.07	0.0016	0.9	121750	HUMAN	P53396	P53396|P53396-2|B4E3P0	ATP-citrate synthase
05min_Rep1	Non-K-ε-GG	3	19.53	18.62	18.22	98.7	5160000	-1	1	0	0	0		TMT10	(K)	SVNEVMEWMNNVMNAQAK	(K)		K:TMT10,	100	99.63	0	851.761	2553.27	0.0009	0.4	98256.6	HUMAN	Q92598-4	Q92598-4|Q92598|Q92598-3|Q92598-2	Isoform 4 of Heat shock protein 105 kDa
05min_Rep1	K-ε-GG	4	19.52	19.52	19.68	90.3	24500000	99	1	1	1	0	K285k	TMT10	(K)	EYkEAIHDMNFSNEDMIR	(E)	HYLKEYkEAIHDM	k:Ubiquitin Residual GG from Tryp Cut on K	99.4	65.37	10	647.055	2700.32	-115.118	0.7	40919.8	HUMAN	Q96EI5-2	Q96EI5-2|Q96EI5	Isoform 2 of Transcription elongation factor A protein-like 4
05min_Rep1	Non-K-ε-GG	3	19.5	14.51	16.91	94.9	17000000	-1	1	0	0	0		TMT10	(K)	LVINGNPITIFQERDPSK	(I)		K:TMT10,	96.6	87.35	15	833.815	2499.43	-0.0044	-1.8	36223.7	HUMAN	P04406	P04406|P04406-2	Glyceraldehyde-3-phosphate dehydrogenase
05min_Rep1	K-ε-GG	3	19.49	18.62	18.11	98.2	991000	11.543	2	1	1	0	K53k	TMT10	(R)	SDQLLDMSSTFNkTTQNLAQK	(K)	MSSTFNkTTQNLA	K:TMT10,k:Ubiquitin Residual GG from Tryp Cut on K	100	80.4	3	981.512	3057.65	-115.129	-3	12975.8	HUMAN	O95183	O95183	Vesicle-associated membrane protein 5
05min_Rep1	K-ε-GG	3	19.48	19.48	19.48	86.1	25400000	99	1	1	1	0	K19k	TMT10	(R)	ALAAPAAEEkEEAR	(E)	APAAEEkEEAREK	k:Ubiquitin Residual GG from Tryp Cut on K	87.5	39.45	15	600.321	1914.07	-115.122	-0.9	55693.8	HUMAN	Q01650	Q01650	Large neutral amino acids transporter small subunit 1
05min_Rep1	Non-K-ε-GG	3	19.48	19.39	18.82	94.4	1550000	-1	1	0	0	0		TMT10	(K)	NILEQINALTGTLFTSK	(V)		K:TMT10,	100	100.9	0	774.453	2321.35	-0.0027	-1.2	126740	HUMAN	Q7Z2Z2	Q7Z2Z2|Q7Z2Z2-2	Elongation factor Tu GTP-binding domain-containing protein 1
05min_Rep1	Non-K-ε-GG	2	19.47	14.7	19.8	98.7	9940000	-1	1	0	0	0		TMT10	(K)	VSVFFGGLSIK	(K)		K:TMT10,	100	98.18	0	806.496	1611.99	-0.003	-1.9	49642.1	HUMAN	O00148	O00148|O00148-2|B1Q2N1	ATP-dependent RNA helicase DDX39A
05min_Rep1	Non-K-ε-GG	5	19.47	13.55	13.45	96.6	1650000	-1	1	0	0	0		TMT10	(K)	VIHDNFGIVEGLMTTVHAITATQK	(T)		K:TMT10,	96.7	99.23	0	611.543	3053.69	0.0018	0.6	36223.7	HUMAN	P04406	P04406|P04406-2|E7EUT5	Glyceraldehyde-3-phosphate dehydrogenase
05min_Rep1	Non-K-ε-GG	3	19.46	16.55	17.51	92.4	13200000	99	1	0	0	0	M274m	TMT10	(K)	NmAEQIIQEIYSQIQSK	(K)		K:TMT10,m:Oxidized methionine	100	99.62	2	833.118	2481.34	15.9958	0.3	69497	HUMAN	P29401-2	P29401-2|P29401|B4E022|E9PFF2	Isoform 2 of Transketolase
05min_Rep1	K-ε-GG	5	19.45	18.24	19.45	93.9	4900000	7.301	3	1	1	0	K53k	TMT10	(K)	LAVDEEENADNNTkANVTKPK	(R)	NADNNTkANVTKP	K:TMT10,k:Ubiquitin Residual GG from Tryp Cut on K	98.9	49.85	3	621.139	3216.79	-115.122	-0.8	85326.2	HUMAN	P02786	P02786|F8WBE5	Transferrin receptor protein 1
05min_Rep1	K-ε-GG	3	19.43	15	12.58	93.4	15400000	4.447	2	1	1	0	K151k	TMT10	(R)	EMSGSTSELLIkENK	(S)	TSELLIkENKSKF	K:TMT10,k:Ubiquitin Residual GG from Tryp Cut on K	100	59.5	10	746.74	2353.32	-115.121	-0.5	57077.5	HUMAN	Q9NS91	Q9NS91|F8WE49	E3 ubiquitin-protein ligase RAD18
05min_Rep1	Non-K-ε-GG	3	19.42	19.25	19.98	89.3	1150000	-1	1	0	0	0		TMT10	(K)	LQVELDNVTGLLSQSDSK	(S)		K:TMT10,	100	97.37	2	802.114	2404.33	-0.0072	-3	227784	HUMAN	P35579	P35579	Myosin-9
05min_Rep1	Non-K-ε-GG	4	19.41	19.41	19.41	92.1	8960000	-1	1	0	0	0		TMT10	(R)	VIISAPSADAPMFVMGVNHEK	(Y)		K:TMT10,	100	86.1	7	668.613	2671.43	-0.0036	-1.3	36223.7	HUMAN|BOVIN	P04406	P04406|P04406-2|E7EUT5|P10096	Glyceraldehyde-3-phosphate dehydrogenase
05min_Rep1	Non-K-ε-GG	3	19.41	15.77	16.49	96.6	2780000	-1	1	0	0	0		TMT10	(K)	FHVDISLTDFIQK	(Y)		K:TMT10,	100	95.98	12	674.386	2021.15	-0.0038	-1.9	71952.2	HUMAN	Q15046-2	Q15046-2|Q15046	Isoform Mitochondrial of Lysine--tRNA ligase
05min_Rep1	K-ε-GG	4	19.4	17.66	18.85	87.4	3130000	99	1	1	1	0	K137k	TMT10	(K)	GAEAANVTGPGGVPVQGSkYAADR	(N)	VPVQGSkYAADRN	k:Ubiquitin Residual GG from Tryp Cut on K	100	48.38	5	654.59	2730.46	-115.121	-0.2	35923.5	HUMAN	P67809	P67809	Nuclease-sensitive element-binding protein 1
05min_Rep1	K-ε-GG	3	19.39	13.7	14.08	95.5	10500000	4.241	2	1	1	0	K314k	TMT10	(K)	AVEEPLNAFkESK	(G)	EPLNAFkESKGMM	K:TMT10,k:Ubiquitin Residual GG from Tryp Cut on K	100	63.75	14	678.713	2149.25	-115.122	-1	35612.4	HUMAN	Q08722	Q08722	Leukocyte surface antigen CD47
05min_Rep1	K-ε-GG	3	19.39	19.39	17.21	83	1910000	99	1	1	1	0	K334k	TMT10	(R)	QVQSLTCEVDALkGTNESLER	(Q)	CEVDALkGTNESL	C:Carbamidomethylation,k:Ubiquitin Residual GG from Tryp Cut on K	94.1	71.53	2	907.463	2835.49	-115.117	1.3	53707.8	HUMAN	P08670	P08670|B0YJC4|B0YJC5	Vimentin
05min_Rep1	K-ε-GG	4	19.38	21.74	21.43	97.4	2840000	2.944	2	1	1	0	K936k	TMT10	(K)	SSEDATDDISSGNIPVLQkDK	(D)	NIPVLQkDKDNTN	K:TMT10,k:Ubiquitin Residual GG from Tryp Cut on K	92.1	63.75	7	698.614	2906.56	-115.122	-0.7	112530	HUMAN	Q86YT6	Q86YT6	E3 ubiquitin-protein ligase MIB1
05min_Rep1	K-ε-GG	3	19.34	19.51	18.93	92.3	10200000	16.88	2	1	1	0	K701k	TMT10	(K)	NPSLPSkLDPFESSDPFSSSSVSSK	(G)	NPSLPSkLDPFES	K:TMT10,k:Ubiquitin Residual GG from Tryp Cut on K	100	81.6	15	1066.88	3313.74	-115.123	-1	99718.3	HUMAN	Q9UBC2-2	Q9UBC2-2|Q9UBC2|M0R165|Q9UBC2-3	Isoform 2 of Epidermal growth factor receptor substrate 15-like 1
05min_Rep1	K-ε-GG	4	19.32	15.65	14.13	94.5	1920000	5.047	3	1	1	0	K58k	TMT10	(K)	EKEEFAVPENSSVQQFkEAISK	(R)	SSVQQFkEAISKR	K:TMT10,k:Ubiquitin Residual GG from Tryp Cut on K	91.2	75.93	7	832.202	3440.91	-115.12	-0.1	65695	HUMAN	Q9UHD9	Q9UHD9	Ubiquilin-2
05min_Rep1	Non-K-ε-GG	2	19.32	13.95	14.3	96	8670000	-1	1	0	0	0		TMT10	(R)	VFSGLVSTGLK	(V)		K:TMT10,	100	84.52	10	783.486	1565.97	-0.0025	-1.6	96306.4	HUMAN	P13639	P13639	Elongation factor 2
05min_Rep1	K-ε-GG	4	19.3	20.9	20.9	88.1	2960000	99	1	1	1	0	K157k	TMT10	(K)	CSVCPDYDLCSVCEGkGLHR	(G)	CSVCEGkGLHRGH	C:Carbamidomethylation,k:Ubiquitin Residual GG from Tryp Cut on K	100	55.55	12	689.562	2870.35	-115.12	0.2	48485.1	HUMAN	Q13501	Q13501|E7EMC7|Q13501-2	Sequestosome-1
05min_Rep1	Non-K-ε-GG	3	19.28	19.28	17.99	88.7	1360000	-1	0	0	0	0		TMT10	(R)	TGEMSGPVFTDSGIHIILR	(T)			100	82.97	12	753.738	2259.2	-0.0015	-0.6	18357.1	HUMAN	Q13526	Q13526	Peptidyl-prolyl cis-trans isomerase NIMA-interacting 1
05min_Rep1	K-ε-GG	4	19.27	16.95	17.42	92.2	7840000	1.617	2	1	1	0	K492k	TMT10	(K)	NVTDVVNTCHDAGISkK	(A)	HDAGISkKAIKLR	C:Carbamidomethylation,K:TMT10,k:Ubiquitin Residual GG from Tryp Cut on K	94.3	49.48	8	608.326	2545.4	-115.12	0.2	55722.8	HUMAN	Q9Y3I0	Q9Y3I0	tRNA-splicing ligase RtcB homolog
05min_Rep1	K-ε-GG	3	19.27	16.51	15.57	93.2	373000	9.96	2	1	1	0	K182k	TMT10	(R)	LYSEDELPAEFkLYLPVQNK	(A)	ELPAEFkLYLPVQ	K:TMT10,k:Ubiquitin Residual GG from Tryp Cut on K	87.2	94.45	0	990.197	3083.73	-115.15	-10.2	22945.2	HUMAN	Q9Y6A4	Q9Y6A4	Cilia- and flagella-associated protein 20
05min_Rep1	Non-K-ε-GG	3	19.27	19.1	19.6	91.4	26300000	-1	0	0	0	0		TMT10	(K)	DLVSSLTSGLLTIGDR	(F)			97.3	99.52	2	626.024	1876.06	-0.0015	-0.8	121750	HUMAN	P53396	P53396|P53396-2|B4E3P0	ATP-citrate synthase
05min_Rep1	Non-K-ε-GG	3	19.26	20.51	21.76	91.4	1760000	-1	1	0	0	0		TMT10	(R)	TFSVWYVPEVTGTHK	(V)		K:TMT10,	100	83.6	10	737.072	2209.21	-0.0033	-1.5	283472	HUMAN	P21333	P21333|P21333-2|Q5HY54	Filamin-A
05min_Rep1	K-ε-GG	4	19.23	19.23	19.23	92.2	6460000	1.343	2	1	1	0	K147k	TMT10	(K)	QEkPAEKPAETPVATSPTATDSTSGDSSR	(S)	SAAKQEkPAEKPA	K:TMT10,k:Ubiquitin Residual GG from Tryp Cut on K	100	39.25	5	880.197	3632.89	-115.121	-0.4	43227.5	HUMAN	P54727	P54727|P54727-2	UV excision repair protein RAD23 homolog B
05min_Rep1	Non-K-ε-GG	3	19.22	17.01	18.07	94.5	2050000	-1	1	0	0	0		TMT10	(K)	ITVVGVGQVGMACAISILGK	(S)		C:Carbamidomethylation,K:TMT10,	100	99.75	3	811.144	2431.42	-0.0007	-0.3	36923.1	HUMAN	P07195	P07195	L-lactate dehydrogenase B chain
05min_Rep1	K-ε-GG	3	19.2	18.21	20.5	95.2	8400000	7.487	2	1	1	0	K122k	TMT10	(K)	YQNYIMEGVkATIK	(D)	YIMEGVkATIKDA	K:TMT10,k:Ubiquitin Residual GG from Tryp Cut on K	95.7	81.1	8	744.082	2345.35	-115.12	-0.2	26663.8	HUMAN	Q9Y508	Q9Y508|Q9Y508-2	E3 ubiquitin-protein ligase RNF114
05min_Rep1	Non-K-ε-GG	3	19.2	20.15	17.21	91.9	905000	-1	1	0	0	0		TMT10	(K)	DGALHVIGSLAEILLK	(K)		K:TMT10,	100	100.48	0	703.1	2107.29	-0.0034	-1.6	121020	HUMAN	O15397	O15397|O15397-2	Importin-8
05min_Rep1	Non-K-ε-GG	3	19.15	15.77	16.79	97	1030000	-1	1	0	0	0		TMT10	(R)	VLSGEFQIVNPHLLK	(D)		K:TMT10,	86.5	87.37	2	718.101	2152.29	-0.0013	-0.6	90981.4	HUMAN	P23921	P23921|E9PL69	Ribonucleoside-diphosphate reductase large subunit
05min_Rep1	Non-K-ε-GG	3	19.15	18.41	17.9	96.4	11800000	-1	1	0	0	0		TMT10	(K)	LGFAGLVQEISFGTTK	(D)		K:TMT10,	99.7	99.55	0	709.413	2126.23	-0.0007	-0.3	60126.4	HUMAN	P48643	P48643|E9PCA1|B7ZAR1|E7ENZ3|P48643-2	T-complex protein 1 subunit epsilon
05min_Rep1	K-ε-GG	3	19.14	16.01	20.29	94.7	61200000	19.144	2	1	1	0	K385k	Hydrogen	(K)	TDGkIVQYECEGDTCQEEK	(I)	ASKTDGkIVQYEC	C:Carbamidomethylation,K:TMT10-Lys-Only,k:Ubiquitin Residual GG from Tryp Cut on K	100	43.07	12	878.061	2747.29	-115.122	-0.8	68615.7	HUMAN	Q7Z569	Q7Z569|J3KNN7|Q7Z569-2	BRCA1-associated protein
05min_Rep1	K-ε-GG	3	19.14	17.86	19.14	95.5	7630000	99	1	1	1	0	K165k	TMT10	(K)	SLNWEEMEkSR	(C)	NWEEMEkSRCIPE	k:Ubiquitin Residual GG from Tryp Cut on K	83.9	57.7	7	584.624	1866.98	-115.121	-0.4	29794.9	HUMAN	Q969U7	Q969U7|K7ENR6|Q969U7-2	Proteasome assembly chaperone 2
05min_Rep1	Non-K-ε-GG	3	19.14	17.36	18.83	96.6	5210000	-1	1	0	0	0		TMT10	(R)	LTSFIGAIAIGDLVK	(S)		K:TMT10,	97	100.45	0	659.411	1976.22	-0.0019	-0.9	57829.5	HUMAN	P78371	P78371|F5GWF6|F8VQ14	T-complex protein 1 subunit beta
05min_Rep1	Non-K-ε-GG	3	19.12	17.35	19.12	92.9	2870000	-1	1	0	0	0		TMT10	(K)	VTLSFPSTLQTGTGTLK	(I)		K:TMT10,	94.5	86.92	7	737.098	2209.28	-0.0034	-1.6	103959	HUMAN	P55786	P55786|E9PLK3|P55786-2|A6NEC2|A6NEC2-3|E9PPD4	Puromycin-sensitive aminopeptidase
05min_Rep1	K-ε-GG	3	19.1	20.25	19.16	92.1	6110000	3.316	2	1	1	0	K326k	TMT10	(R)	PMPMDTSVYESPYSDPEELkDK	(K)	SDPEELkDKKLFL	K:TMT10,k:Ubiquitin Residual GG from Tryp Cut on K	100	73.3	14	1044.17	3245.62	-115.124	-1.3	70841	HUMAN	P43403	P43403|P43403-3	Tyrosine-protein kinase ZAP-70
05min_Rep1	Non-K-ε-GG	3	19.09	16.79	17.35	96.6	19700000	-1	0	0	0	0		TMT10	(K)	LQISHEAAACITGLR	(A)		C:Carbamidomethylation,	99.3	66.75	10	623.679	1869.02	0.0005	0.3	142268	HUMAN	Q08211	Q08211|Q08211-2	ATP-dependent RNA helicase A
05min_Rep1	K-ε-GG	3	19.08	20.26	21.34	93.7	2980000	7.134	2	1	1	0	K39k	TMT10	(R)	VFEVNASNLEkQTSK	(G)	NASNLEkQTSKGK	K:TMT10,k:Ubiquitin Residual GG from Tryp Cut on K	96.3	65.07	0	756.087	2381.36	-115.118	0.9	135662	HUMAN	Q9P2J5	Q9P2J5|B4DER1	Leucine--tRNA ligase, cytoplasmic
05min_Rep1	Non-K-ε-GG	3	19.06	19.06	17.5	94.4	1420000	-1	0	0	0	0		TMT10	(K)	ILFIFIDSDHTDNQR	(I)			100	98.23	0	688.36	2063.08	-0.0109	-5.3	57514.7	HUMAN	P07237	P07237|H7BZ94|F5H8J2	Protein disulfide-isomerase
05min_Rep1	Non-K-ε-GG	5	19.05	22.26	19.05	89.1	2210000	-1	1	0	0	0		TMT10	(K)	RVLGLVLLRGENLVSMTVEGPPPK	(D)		K:TMT10,	85.1	97.83	6	607.367	3032.81	-0.0002	-0.1	30488.2	HUMAN	P14678-3	P14678-3|P63162-2|P14678|P63162|P14678-2	Isoform SM-B1 of Small nuclear ribonucleoprotein-associated proteins B and B'
05min_Rep1	Non-K-ε-GG	3	19.05	16.25	13.99	93.7	1420000	-1	0	0	0	0		TMT10	(K)	LFDIFSQQVATVIQSR	(Q)			100	100.17	0	694.391	2081.16	-0.0003	-0.1	92504.1	HUMAN	Q96QK1	Q96QK1	Vacuolar protein sorting-associated protein 35
05min_Rep1	Non-K-ε-GG	3	19.04	16.78	18.32	93.9	1150000	-1	1	0	0	0		TMT10	(R)	QIGVEHVVVYVNK	(A)		K:TMT10,	87.4	66.02	0	648.054	1942.15	-0.0061	-3.1	49883	HUMAN	P49411	P49411	Elongation factor Tu, mitochondrial
05min_Rep1	K-ε-GG	3	19.03	18.54	17.73	92	13100000	99	1	1	1	0	K81k	TMT10	(K)	DSSSVVEWTQAPkER	(G)	EWTQAPkERGHRG	k:Ubiquitin Residual GG from Tryp Cut on K	100	53.15	14	688.017	2177.16	-115.125	-2.5	80402.1	HUMAN	Q8TC07	Q8TC07|Q8TC07-3|Q8TC07-2|F8WCB5	TBC1 domain family member 15
05min_Rep1	K-ε-GG	4	19.03	18.64	17.71	86.1	10000000	99	1	1	1	0	K147k	TMT10	(K)	EQGQAPITPQQGQALAkQIHAVR	(Y)	QGQALAkQIHAVR	k:Ubiquitin Residual GG from Tryp Cut on K	84.4	59.68	12	703.89	2927.66	-115.12	-0.1	21764.5	HUMAN	P84095	P84095	Rho-related GTP-binding protein RhoG
05min_Rep1	K-ε-GG	4	19.03	16.07	16.15	88.9	14900000	99	1	1	1	0	K297k	TMT10	(R)	ALTVPELTQQVFDAkNMMAACDPR	(H)	QQVFDAkNMMAAC	C:Carbamidomethylation,k:Ubiquitin Residual GG from Tryp Cut on K	100	96.5	29	763.132	3164.63	-115.126	-2	50126.4	HUMAN	P07437	P07437|Q5JP53|Q5ST81	Tubulin beta chain
05min_Rep1	Non-K-ε-GG	3	19.02	16.11	16.31	98.6	1090000	-1	0	0	0	0		TMT10	(R)	SLGGYVLSLVHDVR	(F)			95.4	94.43	2	582.003	1744	-0.0016	-0.9	70841	HUMAN	P43403	P43403	Tyrosine-protein kinase ZAP-70
05min_Rep1	Non-K-ε-GG	4	19.02	18.09	17.86	94.7	1150000	-1	1	0	0	0		TMT10	(R)	YVASYLLAALGGNSSPSAK	(D)		K:TMT10,	64.8	99.07	3	582.581	2327.3	0.0011	0.5	11664.7	HUMAN	P05387	P05387	60S acidic ribosomal protein P2
05min_Rep1	Non-K-ε-GG	4	19.01	18.71	19.04	94.8	1280000	-1	1	0	0	0		TMT10	(K)	MAVTFIGNSTAIQELFKR	(I)		K:TMT10,	96.4	98.3	0	621.856	2484.41	-0.0036	-1.5	50126.4	HUMAN	P07437	P07437|Q5JP53|Q5ST81	Tubulin beta chain
05min_Rep1	K-ε-GG	3	19	15.67	18.12	89.3	2230000	3.974	2	1	1	0	K148k	TMT10	(K)	EDLNCQEEEDPMNkLK	(G)	EEDPMNkLKGQKI	C:Carbamidomethylation,K:TMT10,k:Ubiquitin Residual GG from Tryp Cut on K	100	60.08	2	855.415	2679.36	-115.125	-2	35895.6	HUMAN	O75821	O75821	Eukaryotic translation initiation factor 3 subunit G
05min_Rep1	K-ε-GG	3	18.99	15.05	16.51	90.5	2750000	99	1	1	1	0	K553k	TMT10	(K)	DkNEQAFEEVFQNANFR	(S)	LGELKDkNEQAFE	k:Ubiquitin Residual GG from Tryp Cut on K	100	76.27	8	810.394	2544.29	-115.122	-1	68764.6	HUMAN	P27694	P27694	Replication protein A 70 kDa DNA-binding subunit
05min_Rep1	K-ε-GG	3	18.98	20.23	16.8	92.9	10000000	9.905	2	1	1	0	K473k	TMT10	(K)	EEETSIDVAGkPNEVTK	(A)	SIDVAGkPNEVTK	K:TMT10,k:Ubiquitin Residual GG from Tryp Cut on K	100	51.5	9	806.764	2533.4	-115.118	0.7	54627.8	HUMAN	P53985	P53985	Monocarboxylate transporter 1
05min_Rep1	K-ε-GG	3	18.98	19.03	17.92	95.5	16400000	3.911	2	1	1	0	K32k	TMT10	(K)	VAGQDGSVVQFkIK	(R)	GSVVQFkIKRHTP	K:TMT10,k:Ubiquitin Residual GG from Tryp Cut on K	96.4	65.07	5	683.4	2163.31	-115.124	-2.1	17127.4	HUMAN	A8MU27	A8MU27|P55854-2|A8MUA9|P55854|P61956|Q6EEV6|H7BZT4|P61956-2	Small ubiquitin-related modifier 3
05min_Rep1	K-ε-GG	3	18.97	14.93	11.62	93.1	2810000	18.971	2	1	1	0	K223k	TMT10	(R)	AATkQAGGFLGPPPPSGK	(F)	PSRAATkQAGGFL	K:TMT10,k:Ubiquitin Residual GG from Tryp Cut on K	100	53.93	15	751.762	2368.4	-115.123	-1.3	27477.9	HUMAN	J9JIE6	J9JIE6|Q9UM00|Q9UM00-2|J3QQY2	Transmembrane and coiled-coil domain-containing protein 1
05min_Rep1	Non-K-ε-GG	3	18.96	18.96	18.96	95.5	7230000	-1	0	0	0	0		TMT10	(R)	MQGSLEAHVNGFR	(F)			92.8	56.08	10	558.958	1674.86	0.0005	0.3	120482	HUMAN	Q9Y5B9	Q9Y5B9	FACT complex subunit SPT16
05min_Rep1	K-ε-GG	3	18.94	18.9	18.9	97.8	8220000	99	1	1	1	0	K71k	TMT10	(K)	NQVAMNPTNTVFDAkR	(L)	NTVFDAkRLIGRR	k:Ubiquitin Residual GG from Tryp Cut on K	100	56.4	12	717.037	2264.22	-115.127	-3.2	71125	HUMAN	P11142	P11142|E9PKE3|E9PNE6|P11142-2	Heat shock cognate 71 kDa protein
05min_Rep1	K-ε-GG	3	18.93	16.5	18.06	97.5	19300000	5.265	3	1	1	0	K12k	Acetyl	(M)	SDKPDMAEIEkFDK	(S)	DMAEIEkFDKSKL	K:TMT10,k:Ubiquitin Residual GG from Tryp Cut on K	92.2	68.32	14	756.392	2382.28	-115.122	-0.7	5052.6	HUMAN	P62328	P62328|Q5T4B6	Thymosin beta-4
05min_Rep1	K-ε-GG	3	18.93	18.58	18.51	97.8	836000	1.868	2	1	1	0	K240k	TMT10	(K)	NVDSILEDYANYkK	(S)	EDYANYkKSRGNT	K:TMT10,k:Ubiquitin Residual GG from Tryp Cut on K	100	77.33	3	748.736	2359.31	-115.119	0.5	41586.9	HUMAN	Q9UBU8	Q9UBU8|B3KTM8|Q9UBU8-2|H0YLJ3|Q9UBU8-3	Mortality factor 4-like protein 1
05min_Rep1	K-ε-GG	3	18.93	19.26	16.38	94.3	2190000	13.444	2	1	1	0	K949k	TMT10	(K)	DNTNVNADVQkLQQQLQDIK	(E)	VNADVQkLQQQLQ	K:TMT10,k:Ubiquitin Residual GG from Tryp Cut on K	94.2	84.07	9	962.189	2999.67	-115.121	-0.3	112530	HUMAN	Q86YT6	Q86YT6	E3 ubiquitin-protein ligase MIB1
05min_Rep1	Non-K-ε-GG	4	18.92	17.13	16.37	90.1	14000000	-1	1	0	0	0		TMT10	(K)	GPSFDVQVGLHELLGHGSGK	(L)		K:TMT10,	87.2	84.52	18	623.846	2492.37	-0.0047	-1.9	84716.8	HUMAN	G3V180	G3V180|G3V1D3|Q9NY33|Q9NY33-4	Dipeptidyl peptidase 3
05min_Rep1	Non-K-ε-GG	2	18.92	13.76	12.66	96.9	2500000	-1	1	0	0	0		TMT10	(K)	LTLSALIDGK	(N)		K:TMT10,	100	95.3	7	744.973	1488.94	-0.0013	-0.9	31131.6	HUMAN	Q9Y277-2	Q9Y277-2|Q9Y277|P21796	Isoform 2 of Voltage-dependent anion-selective channel protein 3
05min_Rep1	K-ε-GG	4	18.92	14.15	15.54	92.3	1000000	10.176	2	1	1	0	K438k	TMT10	(R)	NLTEDNSQNQDLIAkMEEQGLADASLLK	(K)	NQDLIAkMEEQGL	K:TMT10,k:Ubiquitin Residual GG from Tryp Cut on K	95.3	98.3	0	915.977	3776	-115.112	2.1	54229.5	HUMAN	Q9UBB4	Q9UBB4|Q9UBB4-2|B1AHE3	Ataxin-10
05min_Rep1	K-ε-GG	3	18.91	20.2	19.67	93.7	8590000	7.871	2	1	1	0	K340k	TMT10	(K)	GNQWVGYDDVkSMETK	(V)	VGYDDVkSMETKV	K:TMT10,k:Ubiquitin Residual GG from Tryp Cut on K	100	65.67	12	810.41	2544.34	-115.12	0	43728.1	HUMAN	Q15782	Q15782|Q15782-6|Q15782-5	Chitinase-3-like protein 2
05min_Rep1	K-ε-GG	3	18.9	20.81	18.9	96.7	25500000	99	1	1	1	0	K129k	TMT10	(K)	MAEAYSEIGMkGER	(R)	YSEIGMkGERRRG	k:Ubiquitin Residual GG from Tryp Cut on K	100	56.37	14	638.979	2030.05	-115.123	-1.6	18753.2	HUMAN	P20963	P20963|P20963-3	T-cell surface glycoprotein CD3 zeta chain
05min_Rep1	K-ε-GG	3	18.89	14.2	15.89	85.3	6670000	99	1	1	1	0	K440k	Hydrogen	(K)	VGINYQPPTVVPGGDLAkVQR	(A)	PGGDLAkVQRAVC	k:Ubiquitin Residual GG from Tryp Cut on K	100	65.32	12	774.757	2208.21	114.043	-0.1	58642	HUMAN	F5H5D3	F5H5D3|Q71U36|P68363|Q6PEY2|Q13748|Q9BQE3|Q9NY65|P68366|P68366-2|Q13748-2|Q71U36-2|Q9NY65-2|P68363-2	Tubulin alpha-1C chain
05min_Rep1	Non-K-ε-GG	3	18.89	18.39	15.32	94	5090000	99	1	0	0	0	M363m	TMT10	(K)	mAVTFIGNSTAIQELFKR	(I)		K:TMT10,m:Oxidized methionine	96.1	92.37	13	834.137	2484.41	15.9914	-1.4	50126.4	HUMAN	P07437	P07437|Q5JP53|Q5ST81	Tubulin beta chain
05min_Rep1	K-ε-GG	4	18.87	19.75	14.21	90.9	5870000	9.165	2	1	1	0	K262k	TMT10	(R)	GITGVEDkESWHGK	(P)	ITGVEDkESWHGK	K:TMT10,k:Ubiquitin Residual GG from Tryp Cut on K	91.6	49.25	7	529.536	2230.24	-115.123	-1.4	69497	HUMAN	P29401-2	P29401-2|P29401|B4E022|E9PFF2	Isoform 2 of Transketolase
05min_Rep1	K-ε-GG	3	18.86	16.8	13.99	88.8	8750000	99	1	1	1	0	K314k	TMT10	(R)	QMSGAQIkIANPVEGSSGR	(Q)	MSGAQIkIANPVE	k:Ubiquitin Residual GG from Tryp Cut on K	100	55.62	12	758.401	2388.31	-115.12	0.1	38010.7	HUMAN	Q15365	Q15365	Poly(rC)-binding protein 1
05min_Rep1	Non-K-ε-GG	3	18.86	20.24	17.33	96.1	4500000	-1	0	0	0	0		TMT10	(R)	MYIALTGLQHAGR	(I)			94.7	72.73	12	553.979	1659.92	0.0006	0.4	69386.7	HUMAN	Q9H845	Q9H845	Acyl-CoA dehydrogenase family member 9, mitochondrial
05min_Rep1	K-ε-GG	4	18.86	17.4	15.68	93.3	876000	11.498	2	1	1	0	K329k	TMT10	(R)	LQDQQVPYAVkGNQWVGYDDVK	(S)	QVPYAVkGNQWVG	K:TMT10,k:Ubiquitin Residual GG from Tryp Cut on K	97.8	72.68	0	781.412	3237.75	-115.125	-1.7	43728.1	HUMAN	Q15782	Q15782|Q15782-6|Q15782-5	Chitinase-3-like protein 2
05min_Rep1	Non-K-ε-GG	3	18.85	20.12	9.21	86.9	10900000	-1	0	0	0	0		TMT10	(R)	LHFFMPGFAPLTSR	(G)			98.9	93.17	10	617.337	1850	-0.0023	-1.2	50312.7	HUMAN	Q9BUF5	Q9BUF5|Q13885|Q9BVA1|P68371|P04350|P07437|A6NNZ2|Q3ZCM7|Q5JP53|Q5SQY0|I3L2F9|A0A075B736|Q5ST81	Tubulin beta-6 chain
05min_Rep1	K-ε-GG	4	18.84	18.84	18.84	79.4	5080000	99	1	1	1	0	K182k	TMT10	(K)	HELQANCYEEVkDR	(C)	NCYEEVkDRCTLA	C:Carbamidomethylation,k:Ubiquitin Residual GG from Tryp Cut on K	88.2	38.35	7	534.26	2249.14	-115.12	0.1	22956	HUMAN	E9PK25	E9PK25|P23528|G3V1A4	Cofilin-1
05min_Rep1	K-ε-GG	3	18.83	16.41	15.25	83.2	21500000	99	1	1	1	0	K30k	TMT10	(K)	MLAAkSADGSAPAGEGEGVTLQR	(N)	EKMLAAkSADGSA	k:Ubiquitin Residual GG from Tryp Cut on K	100	53.73	14	853.773	2674.42	-115.119	0.5	55693.8	HUMAN	Q01650	Q01650	Large neutral amino acids transporter small subunit 1
05min_Rep1	K-ε-GG	3	18.83	15.81	15.59	95.4	4950000	99	1	1	1	0	K141k	TMT10	(R)	ESMLVEWEQVkQR	(I)	VEWEQVkQRILHT	k:Ubiquitin Residual GG from Tryp Cut on K	97.5	71	5	669.018	2120.16	-115.118	0.8	100352	HUMAN	H3BVG0	H3BVG0|Q8N1F7|Q8N1F7-2	Nuclear pore complex protein Nup93
05min_Rep1	K-ε-GG	3	18.83	17.65	13.08	93.4	445000	6.819	2	1	1	0	K243k	TMT10	(R)	DGIDDESYGQIFkPIISK	(V)	SYGQIFkPIISKV	K:TMT10,k:Ubiquitin Residual GG from Tryp Cut on K	100	84.17	3	866.466	2712.51	-115.124	-1.6	55933.8	HUMAN	Q92769	Q92769|Q92769-3	Histone deacetylase 2
05min_Rep1	Non-K-ε-GG	3	18.82	17.82	16.76	95.4	12100000	-1	2	0	0	0		TMT10	(K)	TKPYIQVDIGGGQTK	(T)		K:TMT10,	100	64.63	2	764.785	2292.35	-0.0114	-5	72445.7	HUMAN	P11021	P11021	78 kDa glucose-regulated protein
05min_Rep1	K-ε-GG	3	18.81	18.23	19.84	89.2	9630000	5.464	2	1	1	0	K17k	Acetyl	(M)	SETAPAAPAAAPPAEkAPVK	(K)	AAPPAEkAPVKKK	K:TMT10,k:Ubiquitin Residual GG from Tryp Cut on K	100	49.58	12	753.744	2374.34	-115.12	-0.2	21364.4	HUMAN	P16403	P16403	Histone H1.2
05min_Rep1	Non-K-ε-GG	3	18.8	18.8	18.8	93.1	1400000	-1	1	0	0	0		TMT10	(R)	VNVNVGVLGHIDSGK	(T)		K:TMT10,	96.6	72	2	656.054	1966.15	-0.0005	-0.3	65931.1	HUMAN	P57772	P57772|C9J8T0	Selenocysteine-specific elongation factor
05min_Rep1	K-ε-GG	3	18.79	18.22	16.7	85.7	1040000	99	1	1	1	0	K20k	Acetyl	(M)	ASMGTLAFDEYGRPFLIIkDQDR	(K)	RPFLIIkDQDRKS	k:Ubiquitin Residual GG from Tryp Cut on K	89.3	94	3	933.798	2914.5	-115.119	0.3	60126.4	HUMAN	P48643	P48643|E7ENZ3|D6RIZ7	T-complex protein 1 subunit epsilon
05min_Rep1	K-ε-GG	4	18.78	16.7	17.84	95.2	260000	13.848	2	1	1	0	K437k	TMT10	(K)	LFETQESGDLNEELVkAAANGDVAK	(V)	LNEELVkAAANGD	K:TMT10,k:Ubiquitin Residual GG from Tryp Cut on K	94.9	84.3	0	805.921	3335.79	-115.132	-3.7	112530	HUMAN	Q86YT6	Q86YT6	E3 ubiquitin-protein ligase MIB1
05min_Rep1	K-ε-GG	3	18.77	16.16	17.17	95.2	10100000	99	1	1	1	0	K245k	TMT10	(R)	QDLGFFQETkTGELNSR	(L)	GFFQETkTGELNS	k:Ubiquitin Residual GG from Tryp Cut on K	100	65.78	12	771.727	2428.29	-115.12	0	76233	HUMAN	Q03519	Q03519|Q03519-2	Antigen peptide transporter 2
05min_Rep1	K-ε-GG	4	18.76	18.76	18.76	88.8	8620000	3.462	2	1	1	0	K316k	TMT10	(R)	QFCFNCGENWHDPVkCK	(W)	NWHDPVkCKWLKK	C:Carbamidomethylation,K:TMT10,k:Ubiquitin Residual GG from Tryp Cut on K	91.3	63.3	12	700.331	2913.42	-115.119	0.3	65942.4	HUMAN	Q9Y4X5	Q9Y4X5	E3 ubiquitin-protein ligase ARIH1
05min_Rep1	Non-K-ε-GG	2	18.76	22.1	19.56	96.9	2530000	-1	1	0	0	0		TMT10	(K)	VSTAVLSITAK	(A)		K:TMT10,	100	76.77	9	774.492	1547.98	0	0	106861	HUMAN	Q99460	Q99460|Q99460-2	26S proteasome non-ATPase regulatory subunit 1
05min_Rep1	Non-K-ε-GG	3	18.75	19.63	18.39	89.4	5840000	-1	0	0	0	0		TMT10	(K)	QIVLTGILEQVVNCR	(D)		C:Carbamidomethylation,	96.5	99.12	0	657.714	1971.13	0.0005	0.2	92504.1	HUMAN	Q96QK1	Q96QK1	Vacuolar protein sorting-associated protein 35
05min_Rep1	Non-K-ε-GG	3	18.75	19.35	17.07	91.1	2450000	-1	1	0	0	0		TMT10	(K)	NIISLLNVFTPQK	(T)		K:TMT10,	100	100.17	5	649.067	1945.19	-0.0007	-0.4	53212.1	HUMAN	P53779	P53779|P53779-3|P45984|P45984-4|P53779-2|P45984-2|P45984-3|J3KNK1|P45984-5|D7R525	Mitogen-activated protein kinase 10
05min_Rep1	Non-K-ε-GG	3	18.74	19.6	20.24	92.7	3210000	-1	1	0	0	0		TMT10	(R)	NSQLANSVMQTLLSQLK	(Q)		K:TMT10,	96.8	99.92	0	778.447	2333.33	-0.0009	-0.4	150862	HUMAN	Q9NVI1	Q9NVI1|Q9NVI1-1|Q9NVI1-2|F8W7R3	Fanconi anemia group I protein
05min_Rep1	K-ε-GG	4	18.69	18.3	16.36	85.5	26600000	99	1	1	1	0	K40k	TMT10	(R)	LQAQQDAVNIVCHSkTR	(S)	NIVCHSkTRSNPE	C:Carbamidomethylation,k:Ubiquitin Residual GG from Tryp Cut on K	96.3	53.25	12	578.559	2426.33	-115.12	0	41306.5	HUMAN	Q5VWC4	Q5VWC4|P55036|P55036-2	26S proteasome non-ATPase regulatory subunit 4
05min_Rep1	K-ε-GG	3	18.69	15.34	16.69	93.8	14100000	3.111	2	1	1	0	K27k	TMT10	(K)	TITLEVEPSDTIENVkAK	(I)	DTIENVkAKIQDK	K:TMT10,k:Ubiquitin Residual GG from Tryp Cut on K	97.9	71.78	10	853.814	2674.55	-115.119	0.3	77037.2	HUMAN	P0CG48	P0CG48|F5H041|Q96C32|P0CG47|J3QRK5|J3QLP7|P62979|B4DV12|P62987	Polyubiquitin-C
05min_Rep1	K-ε-GG	3	18.68	13.14	14.59	90	2640000	99	1	1	1	0	K3k	Acetyl	(-)	MEkSNETNGYLDSAQAGPAAGPGAPGTAAGR	(A)	--ESVLkSNETNG	k:Ubiquitin Residual GG from Tryp Cut on K	100	55.02	5	1034.81	2988.38	114.042	-0.4	56121.4	HUMAN	P43007	P43007	Neutral amino acid transporter A
05min_Rep1	K-ε-GG	3	18.67	19.36	19.94	90.6	19700000	18.671	2	1	1	0	K106k	TMT10	(K)	IISPkNNPPTIVQDK	(V)	VKIISPkNNPPTI	K:TMT10,k:Ubiquitin Residual GG from Tryp Cut on K	100	60.42	17	746.107	2351.43	-115.121	-0.3	55897.7	HUMAN	Q6ZVM7	Q6ZVM7|B7Z2L7|Q6ZVM7-3|B7Z2U2	TOM1-like protein 2
05min_Rep1	K-ε-GG	4	18.67	14.26	11.99	96.1	474000	10.25	2	1	1	0	K735k	TMT10	(K)	VDAAWEPSkNTLIMGLGTQGAEK	(K)	AAWEPSkNTLIMG	K:TMT10,k:Ubiquitin Residual GG from Tryp Cut on K	100	81.53	0	747.899	3103.71	-115.132	-4.1	112530	HUMAN	Q86YT6	Q86YT6	E3 ubiquitin-protein ligase MIB1
05min_Rep1	Non-K-ε-GG	3	18.67	17.54	18.67	82.6	19100000	-1	1	0	0	0		TMT10	(R)	SLHDALCVLAQTVK	(D)		C:Carbamidomethylation,K:TMT10,	98.1	92.95	14	671.723	2013.16	-0.0022	-1.1	57829.5	HUMAN	P78371	P78371|F5GWF6|P78371-2|F8VQ14	T-complex protein 1 subunit beta
05min_Rep1	Non-K-ε-GG	4	18.67	16.81	16.54	95.4	6200000	-1	1	0	0	0		TMT10	(R)	VTIAQGGVLPNIQAVLLPK	(K)		K:TMT10,	99.2	98.98	3	598.129	2389.49	0.0011	0.5	14135.2	HUMAN	P04908	P04908|Q93077|P20671|P0C0S8|Q6FI13|Q7L7L0|Q16777|Q9BTM1|Q96KK5|Q99878	Histone H2A type 1-B/E
05min_Rep1	K-ε-GG	3	18.66	17.22	17.88	93.4	14700000	5.743	2	1	1	0	K364k	TMT10	(K)	AAAAAAALQAkSDEK	(A)	AAALQAkSDEKAA	K:TMT10,k:Ubiquitin Residual GG from Tryp Cut on K	95.8	54.27	9	663.378	2103.24	-115.118	1.1	47981.8	HUMAN	P36578	P36578|H3BM89	60S ribosomal protein L4
05min_Rep1	K-ε-GG	4	18.66	18.53	18.66	89.9	1540000	16.249	3	1	1	0	K424k	TMT10	(K)	GDSVEkNQAEMSELSVAQKPEK	(L)	KGDSVEkNQAEMS	K:TMT10,k:Ubiquitin Residual GG from Tryp Cut on K	100	56.28	2	802.18	3320.82	-115.118	0.5	66336.5	HUMAN	Q6PJT7-3	Q6PJT7-3|Q6PJT7-10|G3V5I6	Isoform 3 of Zinc finger CCCH domain-containing protein 14
05min_Rep1	K-ε-GG	3	18.65	16.61	16.68	95.9	1180000	99	1	1	1	0	K661k	TMT10	(R)	QQATDYSQEQQGkLLSPR	(S)	SQEQQGkLLSPRS	k:Ubiquitin Residual GG from Tryp Cut on K	100	45.75	4	807.417	2535.36	-115.12	0	299484	HUMAN	P15822	P15822	Zinc finger protein 40
05min_Rep1	K-ε-GG	3	18.65	20.08	19.42	91.3	519000	5.08	2	1	1	0	K812k	TMT10	(R)	SDGAEGQGQGQLLIkTVK	(L)	QGQLLIkTVKLAF	K:TMT10,k:Ubiquitin Residual GG from Tryp Cut on K	100	59.75	0	801.12	2516.47	-115.12	-0.1	198493	HUMAN	Q5SRE5	Q5SRE5|Q5SRE5-2	Nucleoporin NUP188 homolog
05min_Rep1	K-ε-GG	3	18.64	16.5	18.06	97.3	54500000	5.335	2	1	1	0	K13k	TMT10	(K)	VTFNSALAQkEAK	(K)	NSALAQkEAKKDE	K:TMT10,k:Ubiquitin Residual GG from Tryp Cut on K	100	58.03	7	660.383	2094.25	-115.12	0.2	30851	HUMAN	Q9Y287	Q9Y287|Q9Y287-2	Integral membrane protein 2B
05min_Rep1	K-ε-GG	4	18.64	17.93	17.22	82	3720000	9.801	2	1	1	0	K292k	TMT10	(R)	TVGTPIASVPGSTNTGTVPGSEkDSDSMETEEK	(T)	TVPGSEkDSDSME	K:TMT10,k:Ubiquitin Residual GG from Tryp Cut on K	100	61.08	5	970.98	3996.02	-115.121	-0.3	106861	HUMAN	Q99460	Q99460|Q99460-2	26S proteasome non-ATPase regulatory subunit 1
05min_Rep1	K-ε-GG	3	18.64	18.6	22.06	95.5	39800000	18.641	2	1	1	0	K43k	TMT10	(K)	EkEEFAVPENSSVQQFK	(E)	VKTPKEkEEFAVP	K:TMT10,k:Ubiquitin Residual GG from Tryp Cut on K	100	62.47	7	856.783	2683.45	-115.121	-0.5	65695	HUMAN	Q9UHD9	Q9UHD9|Q9UMX0|Q9UMX0-2	Ubiquilin-2
05min_Rep1	Non-K-ε-GG	3	18.64	20.18	18.64	93.1	286000	-1	1	0	0	0		TMT10	(K)	GTMTTGHNVADLVVILK	(I)		K:TMT10,	83.5	85.02	0	743.102	2227.29	0.0026	1.2	43289.6	HUMAN	Q12905	Q12905	Interleukin enhancer-binding factor 2
05min_Rep1	K-ε-GG	3	18.63	16.58	16.67	96.4	2070000	13.483	2	1	1	0	K467k	TMT10	(K)	ENMTLQPkSFGSTCQLSEK	(F)	NMTLQPkSFGSTC	C:Carbamidomethylation,K:TMT10,k:Ubiquitin Residual GG from Tryp Cut on K	97.2	62.6	2	919.804	2872.51	-115.119	0.4	183591	HUMAN	P11388-4	P11388-4|P11388-3|P11388-2|P11388	Isoform 4 of DNA topoisomerase 2-alpha
05min_Rep1	K-ε-GG	3	18.63	17.7	18.74	85	35400000	99	1	1	1	0	K142k	TMT10	(K)	TFNIkNDFTEEEEAQVR	(K)	RKTFNIkNDFTEE	k:Ubiquitin Residual GG from Tryp Cut on K	100	67.88	13	805.066	2528.3	-115.12	0	18828.8	HUMAN	P63208	P63208|E5RJR5	S-phase kinase-associated protein 1
05min_Rep1	Non-K-ε-GG	2	18.63	16.64	15.25	95.2	1550000	-1	1	0	0	0		TMT10	(R)	IAIYELLFK	(E)		K:TMT10,	100	100.17	0	784.496	1567.99	-0.0013	-0.9	19924.8	HUMAN	F6U211	F6U211|P46783	40S ribosomal protein S10
05min_Rep1	K-ε-GG	3	18.62	17.81	18.93	88.9	39500000	99	1	1	1	0	K160k	TMT10	(R)	AICIDPAYSkAYGR	(M)	IDPAYSkAYGRMG	C:Carbamidomethylation,k:Ubiquitin Residual GG from Tryp Cut on K	97.5	59.43	13	643.334	2043.11	-115.121	-0.5	34290.7	HUMAN	O43765	O43765	Small glutamine-rich tetratricopeptide repeat-containing protein alpha
05min_Rep1	Non-K-ε-GG	2	18.61	18.61	15.3	95.3	1310000	-1	1	0	0	0		TMT10	(K)	TGLLGIFWK	(C)		K:TMT10,	94	99.35	0	746.968	1492.93	0.0005	0.4	8345	HUMAN	Q8TBQ9	Q8TBQ9	Protein kish-A
05min_Rep1	K-ε-GG	3	18.57	15.88	13.94	94	2980000000	2.899	2	1	1	0	K406k	TMT10	(K)	DVNAAIATIkTK	(R)	AAIATIkTKRTIQ	K:TMT10,k:Ubiquitin Residual GG from Tryp Cut on K	100	65.12	11	606.368	1932.21	-115.121	-0.4	58642	HUMAN	F5H5D3	F5H5D3|Q71U36|P68363|Q6PEY2|Q13748|Q9BQE3|Q13748-2|Q71U36-2|P68363-2	Tubulin alpha-1C chain
05min_Rep1	Non-K-ε-GG	4	18.55	17.07	17.71	95.4	28500000	-1	1	0	0	0		TMT10	(R)	QATINIGTIGHVAHGK	(S)		K:TMT10,	97.4	58.1	8	519.559	2075.21	0.0004	0.2	51679.1	HUMAN	P41091	P41091|Q2VIR3|Q2VIR3-2|F8W810	Eukaryotic translation initiation factor 2 subunit 3
05min_Rep1	Non-K-ε-GG	3	18.55	21.62	20.36	83.6	1090000	-1	1	0	0	0		TMT10	(K)	QTISNACGTIGLIHAIANNK	(D)		C:Carbamidomethylation,K:TMT10,	65.7	80.9	2	852.142	2554.42	-0.006	-2.4	26353.3	HUMAN	P15374	P15374	Ubiquitin carboxyl-terminal hydrolase isozyme L3
05min_Rep1	K-ε-GG	4	18.53	18.53	17.59	80.4	14200000	99	1	1	1	0	K130k	Hydrogen	(K)	TIGGGDDSFNTFFSETGAGkHVPR	(A)	SETGAGkHVPRAV	k:Ubiquitin Residual GG from Tryp Cut on K	99.3	67.17	20	653.56	2497.17	114.045	0.7	58642	HUMAN	F5H5D3	F5H5D3|Q71U36|P68363|Q6PEY2|Q13748|Q9BQE3|Q13748-2|Q71U36-2|P68363-2|F8W0F6|F8VS66	Tubulin alpha-1C chain
05min_Rep1	K-ε-GG	3	18.53	14.76	14.21	97.8	18300000	7.701	2	1	1	0	K336k	TMT10	(K)	EVDEQMLNVQNkNSSYFVEWIPNNVK	(T)	MLNVQNkNSSYFV	K:TMT10,k:Ubiquitin Residual GG from Tryp Cut on K	100	88.93	12	1232.97	3811.99	-115.103	4.7	50305.5	HUMAN	Q13885	Q13885|Q9BVA1|P68371|P07437|Q5JP53|Q5ST81	Tubulin beta-2A chain
05min_Rep1	K-ε-GG	4	18.52	15.41	15.41	90.1	3460000	99	1	1	1	0	K923k	TMT10	(R)	AASDYAGkQAHVELAER	(M)	ASDYAGkQAHVEL	k:Ubiquitin Residual GG from Tryp Cut on K	100	41.48	2	540.531	2274.22	-115.121	-0.4	127926	HUMAN	M0R2B7	M0R2B7|P28340|M0QZR8	DNA polymerase
05min_Rep1	Non-K-ε-GG	4	18.52	12.6	18.15	87.3	3810000	-1	1	0	0	0		Hydrogen	(K)	TNHIGHTGYLNTVTVSPDGSLCASGGK	(D)		C:Carbamidomethylation,K:TMT10-Lys-Only,	100	56.48	12	743.874	2972.47	0	0	35532.5	HUMAN	P63244	P63244|J3KPE3|D6RAC2|D6RHH4	Guanine nucleotide-binding protein subunit beta-2-like 1
05min_Rep1	K-ε-GG	3	18.52	16.35	15.95	93.7	1720000	99	1	1	1	0	K40k	TMT10	(K)	EDGQEYAQVIkMLGNGR	(L)	EYAQVIkMLGNGR	k:Ubiquitin Residual GG from Tryp Cut on K	92	78.28	5	751.049	2366.25	-115.122	-0.9	16574.2	HUMAN	P47813	P47813|O14602|A6NJH9	Eukaryotic translation initiation factor 1A, X-chromosomal
05min_Rep1	Non-K-ε-GG	2	18.52	17.15	16.48	95.7	1220000	-1	1	0	0	0		TMT10	(K)	SIIGVIPYFPYSK	(Q)		K:TMT10,	62.3	98.57	2	971.577	1942.14	0.0004	0.2	41324.4	HUMAN	O60256	O60256|O60256-2|O60256-3|O60256-4|E7EW35	Phosphoribosyl pyrophosphate synthase-associated protein 2
05min_Rep1	K-ε-GG	3	18.48	16.08	16.08	97.7	1540000	3.055	2	1	1	0	K557k	TMT10	(K)	AESEEMETSQAGSkDK	(K)	TSQAGSkDKKMDQ	K:TMT10,k:Ubiquitin Residual GG from Tryp Cut on K	100	35.1	5	767.042	2414.23	-115.122	-1	95185.1	HUMAN	P34932	P34932	Heat shock 70 kDa protein 4
05min_Rep1	Non-K-ε-GG	4	18.47	18.64	19.43	95.6	17300000	-1	2	0	0	0		TMT10	(R)	VETGVLKPGMVVTFAPVNVTTEVK	(S)		K:TMT10,	98.6	91.9	11	801.473	3202.87	-0.0041	-1.3	50482.3	HUMAN	P68104	P68104|Q5VTE0	Elongation factor 1-alpha 1
05min_Rep1	K-ε-GG	3	18.46	12.45	12.67	91.7	5490000	18.456	2	1	1	0	K178k	Hydrogen	(K)	IkVAEDEAEAAAAAK	(F)	NGLVKIkVAEDEA	K:TMT10-Lys-Only,k:Ubiquitin Residual GG from Tryp Cut on K	88	47.27	12	610.665	1945.1	-115.12	-0.1	71350.3	HUMAN	P08195-4	P08195-4|J3KPF3|P08195|F5GZS6|P08195-3|P08195-2	Isoform 4 of 4F2 cell-surface antigen heavy chain
05min_Rep1	K-ε-GG	4	18.46	11.46	15.58	88.1	3760000	99	1	1	1	0	K334k	TMT10	(K)	TVQTAAANAASTAASSAAQNAFkGNQI	(-)	AAQNAFkGNQI--	k:Ubiquitin Residual GG from Tryp Cut on K	100	75.82	5	727.624	3022.6	-115.12	0	38319.1	HUMAN	O15126	O15126	Secretory carrier-associated membrane protein 1
05min_Rep1	K-ε-GG	4	18.45	16.42	16.17	93.2	2070000	2.798	2	1	1	0	K260k	TMT10	(K)	DTEAGETFSSVQANLSkAEK	(H)	VQANLSkAEKHKY	K:TMT10,k:Ubiquitin Residual GG from Tryp Cut on K	96.6	67.52	10	671.849	2799.5	-115.124	-1.6	128766	HUMAN	P35251	P35251|P35251-2	Replication factor C subunit 1
05min_Rep1	Non-K-ε-GG	3	18.45	12.02	18.45	93.7	235000000	-1	1	0	0	0		TMT10	(K)	VHLVGIDIFTGK	(K)		K:TMT10,	97.5	86.75	12	586.361	1757.07	-0.0028	-1.6	20959.8	HUMAN	I3L504	I3L504|P63241-2|P63241|Q6IS14|Q9GZV4|C9J7B5|F8WCJ1	Eukaryotic translation initiation factor 5A-1
05min_Rep1	Non-K-ε-GG	3	18.45	18.75	18.25	96.9	819000	-1	1	0	0	0		TMT10	(K)	VNVHVLGVLLGQK	(E)		K:TMT10,	100	89.17	3	612.06	1834.17	-0.0037	-2	177594	HUMAN	Q6PGP7	Q6PGP7	Tetratricopeptide repeat protein 37
05min_Rep1	K-ε-GG	2	18.44	9.52	11.19	95.5	8590000000	99	1	1	1	0	K48k	TMT10	(R)	LIFAGkQLEDGR	(T)	RLIFAGkQLEDGR	k:Ubiquitin Residual GG from Tryp Cut on K	100	64.47	57	845.475	1805.07	-115.125	-3.2	77037.2	HUMAN	P0CG48	P0CG48|F5H041|Q96C32|P0CG47|J3QRK5|J3QLP7|P62979|B4DV12|P62987	Polyubiquitin-C
05min_Rep1	K-ε-GG	3	18.44	18.06	18.44	94.8	7710000	99	1	1	1	0	K142k	TMT10	(K)	VEVTEFEDIkSGYR	(I)	TEFEDIkSGYRID	k:Ubiquitin Residual GG from Tryp Cut on K	97.6	68.83	12	672.348	2130.15	-115.12	0.1	34881.8	HUMAN	P0DME0	P0DME0|Q01105|Q01105-2|Q01105-4|Q01105-3	Protein SETSIP
05min_Rep1	Non-K-ε-GG	2	18.44	14.34	16.03	94.4	2240000	-1	1	0	0	0		TMT10	(K)	TSIAIDTIINQK	(R)		K:TMT10,	91.2	80.42	10	888.037	1775.07	-0.0013	-0.7	59863.7	HUMAN	P25705	P25705|P25705-3|P25705-2	ATP synthase subunit alpha, mitochondrial
05min_Rep1	K-ε-GG	3	18.43	16.69	19.54	97.7	438000	99	1	1	1	0	K250k	TMT10	(K)	ADIFMFDEPSSYLDVkQR	(L)	SSYLDVkQRLKAA	k:Ubiquitin Residual GG from Tryp Cut on K	100	87.58	3	835.415	2619.35	-115.123	-1.3	68283	HUMAN	P61221	P61221|D6R9I9	ATP-binding cassette sub-family E member 1
05min_Rep1	K-ε-GG	3	18.42	13.19	15.39	92.7	8750000	6.144	2	1	1	0	K597k	TMT10	(K)	EEFEHQQkELEK	(V)	EFEHQQkELEKVC	K:TMT10,k:Ubiquitin Residual GG from Tryp Cut on K	93.7	44.33	7	716.044	2261.24	-115.12	0	71125	HUMAN	P11142	P11142|E9PKE3|E9PNE6|A8K7Q2	Heat shock cognate 71 kDa protein
05min_Rep1	K-ε-GG	3	18.42	18.48	17.27	92.1	2080000	8.207	2	1	1	0	K285k	TMT10	(K)	LELEQTYQAkLDSAK	(L)	EQTYQAkLDSAKL	K:TMT10,k:Ubiquitin Residual GG from Tryp Cut on K	100	70.43	7	770.43	2424.39	-115.119	0.3	70061.3	HUMAN	J9JID7	J9JID7|Q03252	Lamin B2, isoform CRA_a
05min_Rep1	K-ε-GG	4	18.42	15.56	16.15	91.9	5190000	15.558	2	1	1	0	K701k	TMT10	(K)	NPSLPSkLDPFESSDPFSSSSVSSK	(G)	NPSLPSkLDPFES	K:TMT10,k:Ubiquitin Residual GG from Tryp Cut on K	100	81.58	7	800.41	3313.74	-115.121	-0.3	99718.3	HUMAN	Q9UBC2-2	Q9UBC2-2|Q9UBC2|M0R165|Q9UBC2-3	Isoform 2 of Epidermal growth factor receptor substrate 15-like 1
05min_Rep1	K-ε-GG	3	18.42	16.8	17.6	96.7	611000	3.13	2	1	1	0	K139k	TMT10	(K)	NLPIYSEEIVEMYkGK	(K)	EIVEMYkGKKRHE	K:TMT10,k:Ubiquitin Residual GG from Tryp Cut on K	100	87.05	2	829.117	2600.46	-115.124	-1.6	227784	HUMAN	P35579	P35579|Q5BKV1	Myosin-9
05min_Rep1	K-ε-GG	3	18.41	16.93	18.11	98.1	773000	99	1	1	1	0	K199k	TMT10	(R)	QLAPGMVQQMQSVCSDCNGEGEVINEkDR	(C)	GEVINEkDRCKKC	C:Carbamidomethylation,k:Ubiquitin Residual GG from Tryp Cut on K	100	66.78	0	1208.23	3737.78	-115.11	2.7	46372.4	HUMAN	O60884	O60884	DnaJ homolog subfamily A member 2
05min_Rep1	K-ε-GG	3	18.4	14.42	18.14	92.7	3460000	99	1	1	1	0	K116k	TMT10	(R)	ADPTVESEEAFkNR	(M)	ESEEAFkNRMEVK	k:Ubiquitin Residual GG from Tryp Cut on K	100	46.82	7	645.992	2051.08	-115.119	0.6	32364.3	HUMAN	Q15014	Q15014	Mortality factor 4-like protein 2
05min_Rep1	K-ε-GG	4	18.4	19.23	18	92.6	29300000	18.402	2	1	1	0	K112k	TMT10	(R)	RPETISEPkTYVDLTNEETTDSTTSK	(I)	ETISEPkTYVDLT	K:TMT10,k:Ubiquitin Residual GG from Tryp Cut on K	100	58.7	17	879.449	3629.9	-115.127	-2.1	45136.6	HUMAN	O95551-2	O95551-2|O95551	Isoform 2 of Tyrosyl-DNA phosphodiesterase 2
05min_Rep1	K-ε-GG	3	18.4	18.66	16.32	92.3	2810000	99	1	1	1	0	K59k	TMT10	(R)	TSQETADVkASVLLGSR	(G)	QETADVkASVLLG	k:Ubiquitin Residual GG from Tryp Cut on K	96.3	59.28	2	702.385	2220.26	-115.12	0	100352	HUMAN	H3BVG0	H3BVG0|Q8N1F7	Nuclear pore complex protein Nup93
05min_Rep1	K-ε-GG	3	18.4	18.4	15.29	93.1	31700000	99	1	1	1	0	K432k	TMT10	(R)	LSQVPDNPPDYQkYYR	(Q)	NPPDYQkYYRQMR	k:Ubiquitin Residual GG from Tryp Cut on K	83.3	60.42	34	776.06	2441.29	-115.121	-0.5	84505.4	HUMAN	P48449	P48449|P48449-3|P48449-2	Lanosterol synthase
05min_Rep1	Non-K-ε-GG	2	18.4	14.1	15.87	94.2	9750000	-1	0	0	0	0		TMT10	(K)	DLVSSLTSGLLTIGDR	(F)			100	99.52	2	938.533	1876.06	-0.001	-0.5	121750	HUMAN	P53396	P53396|P53396-2|B4E3P0	ATP-citrate synthase
05min_Rep1	Non-K-ε-GG	3	18.38	18.6	20.31	96.3	7530000	-1	0	0	0	0		TMT10	(K)	GWAAAVTFHPR	(A)			96.2	63.83	12	481.268	1441.79	-0.0003	-0.2	146386	HUMAN	O15067	O15067	Phosphoribosylformylglycinamidine synthase
05min_Rep1	K-ε-GG	4	18.38	14.76	14.19	94.6	17300000	18.38	2	1	1	0	K360k	TMT10	(K)	LEkIFQNAPTDPTQDFSTQVAK	(L)	YVDKLEkIFQNAP	K:TMT10,k:Ubiquitin Residual GG from Tryp Cut on K	100	82.18	16	763.409	3165.74	-115.127	-2.4	96697.4	HUMAN	P45974	P45974|P45974-2	Ubiquitin carboxyl-terminal hydrolase 5
05min_Rep1	Non-K-ε-GG	2	18.35	13.77	12.95	100	879000	-1	1	0	0	0		TMT10	(K)	FALGSVVAVTK	(A)		K:TMT10,	100	84.38	5	775.488	1549.97	-0.0032	-2.1	101628	HUMAN	Q01780	Q01780|Q01780-2|K7EJ37	Exosome component 10
05min_Rep1	Non-K-ε-GG	3	18.35	15.01	16.21	89.8	3510000	-1	1	0	0	0		TMT10	(R)	QAQIEVVPSASALIIK	(A)		K:TMT10,	100	87.08	6	709.104	2125.3	-0.0017	-0.8	17989.4	HUMAN	P30050	P30050	60S ribosomal protein L12
05min_Rep1	Non-K-ε-GG	5	18.35	18.35	19.98	97.5	525000	-1	1	0	0	0		TMT10	(K)	ITKFENAFLSHVVSQHQALLGTIR	(A)		K:TMT10,	100	91.43	0	634.369	3167.81	0.0048	1.5	59863.7	HUMAN	P25705	P25705|P25705-3|P25705-2	ATP synthase subunit alpha, mitochondrial
05min_Rep1	K-ε-GG	2	18.35	12.27	15.1	97.1	13100000	15.033	2	1	1	0	K121k	TMT10	(K)	AVTkYTSAK	(-)	GTKAVTkYTSAK-	K:TMT10,k:Ubiquitin Residual GG from Tryp Cut on K	100	38.98	13	770.958	1656.03	-115.121	-0.9	13889.9	HUMAN	O60814	O60814|P06899|P57053	Histone H2B type 1-K
05min_Rep1	Non-K-ε-GG	3	18.34	12.57	13.84	90.2	1910000	-1	1	0	0	0		TMT10	(K)	LTLFVNGQPRPLESSQVK	(Y)		K:TMT10,	94.3	77.1	4	824.485	2471.44	0.0027	1.1	43504.2	HUMAN	Q92734	Q92734|Q92734-2	Protein TFG
05min_Rep1	K-ε-GG	3	18.33	19.88	19.09	96.7	823000	9.422	2	1	1	0	K1709k	TMT10	(R)	GEEVTLSNPkGSQEGTK	(Y)	VTLSNPkGSQEGT	K:TMT10,k:Ubiquitin Residual GG from Tryp Cut on K	100	43.57	0	778.413	2448.36	-115.131	-4.7	227456	HUMAN	Q14669-3	Q14669-3|Q14669-2|Q14669|Q14669-4	Isoform 3 of E3 ubiquitin-protein ligase TRIP12
05min_Rep1	K-ε-GG	3	18.33	18.33	20.23	97.2	14300000	18.332	2	1	1	0	K360k	TMT10	(K)	LEkIFQNAPTDPTQDFSTQVAK	(L)	YVDKLEkIFQNAP	K:TMT10,k:Ubiquitin Residual GG from Tryp Cut on K	96.3	82.18	16	1017.54	3165.74	-115.122	-0.7	96697.4	HUMAN	P45974	P45974|P45974-2	Ubiquitin carboxyl-terminal hydrolase 5
05min_Rep1	Non-K-ε-GG	3	18.33	17.09	15.16	95.7	346000	-1	1	0	0	0		TMT10	(K)	FGAVFLWDSGSSVGEITGHNK	(V)		K:TMT10,	96.7	93.38	0	889.467	2666.4	-0.0109	-4.1	66876.9	HUMAN	O75083	O75083	WD repeat-containing protein 1
05min_Rep1	Non-K-ε-GG	3	18.32	16.25	16.17	95.4	2650000	-1	1	0	0	0		TMT10	(K)	VFELMTSLHTK	(L)		K:TMT10,	95.7	84.97	10	588.676	1764.01	0.0007	0.4	28772.3	HUMAN	Q06323-2	Q06323-2|Q06323|Q06323-3	Isoform 2 of Proteasome activator complex subunit 1
05min_Rep1	K-ε-GG	3	18.32	15.63	18.32	80.3	3040000	99	1	1	1	0	K643k	TMT10	(K)	SSSDECEEITkSR	(N)	ECEEITkSRNEPF	C:Carbamidomethylation,k:Ubiquitin Residual GG from Tryp Cut on K	93.2	30.22	5	624.292	1985.98	-115.122	-1.2	268353	HUMAN	Q8NG31	Q8NG31|Q8NG31-2|Q8NG31-4|Q8NG31-3	Protein CASC5
05min_Rep1	Non-K-ε-GG	2	18.26	11.38	8.95	95.4	108000000	-1	0	0	0	0		TMT10	(K)	LVINGNPITIFQER	(D)			55.7	94.1	17	922.034	1843.06	-0.0024	-1.3	36223.7	HUMAN	P04406	P04406|P04406-2	Glyceraldehyde-3-phosphate dehydrogenase
05min_Rep1	Non-K-ε-GG	3	18.26	19.13	17.9	94.4	1760000	-1	0	0	0	0		TMT10	(K)	AMGIMNSFVNDIFER	(I)			100	99.78	3	658.332	1972.98	-0.0016	-0.8	18803.6	HUMAN	U3KQK0	U3KQK0|Q5QNW6-2|P33778|P62807|Q93079|O60814|P58876|P06899|Q99879|P23527|Q99880|Q99877|Q16778|Q5QNW6|Q8N257|P57053	Histone H2B
05min_Rep1	Non-K-ε-GG	3	18.25	18.25	8.83	90.1	5800000	-1	1	0	0	0		TMT10	(R)	APIICVLGHVDTGK	(T)		C:Carbamidomethylation,K:TMT10,	100	79.58	12	646.713	1938.12	-0.0006	-0.3	139281	HUMAN	O60841	O60841	Eukaryotic translation initiation factor 5B
05min_Rep1	Non-K-ε-GG	3	18.25	12.12	11.77	90.4	5830000	-1	1	0	0	0		TMT10	(R)	GSYGDLGGPIITTQVTIPK	(D)		K:TMT10,	95.2	84.87	8	792.456	2375.36	-0.0039	-1.7	51312.6	HUMAN	P61978-2	P61978-2|P61978|P61978-3|Q5T6W5	Isoform 2 of Heterogeneous nuclear ribonucleoprotein K
05min_Rep1	K-ε-GG	3	18.25	18.25	18.4	84.5	944000	99	1	1	1	0	K170k	TMT10	(R)	NPPLAEALLSGDLEkFSR	(V)	LSGDLEkFSRVLV	k:Ubiquitin Residual GG from Tryp Cut on K	75.8	92.55	4	767.421	2415.36	-115.116	1.7	47083.7	HUMAN	Q5TDH0-3	Q5TDH0-3|Q5TDH0|Q5TDH0-2	Isoform 3 of Protein DDI1 homolog 2
05min_Rep1	K-ε-GG	3	18.24	15.8	17.17	90.1	90700000	4.296	2	1	1	0	K105k	TMT10	(K)	STGGAPTFNVTVTkTDK	(T)	FNVTVTkTDKTLV	K:TMT10,k:Ubiquitin Residual GG from Tryp Cut on K	100	56.5	24	766.085	2411.38	-115.135	-6.6	15225.1	HUMAN	P07737	P07737|K7EJ44	Profilin-1
05min_Rep1	K-ε-GG	3	18.24	14.72	15.64	89.2	33700000	99	1	1	1	0	K446k	TMT10	(K)	EFDPLGPLPPGWEkR	(T)	LPPGWEkRTDSNG	k:Ubiquitin Residual GG from Tryp Cut on K	97.6	78.58	66	694.371	2196.22	-115.123	-1.2	103657	HUMAN	Q96J02	Q96J02|Q96J02-2|Q96J02-3	E3 ubiquitin-protein ligase Itchy homolog
05min_Rep1	Non-K-ε-GG	3	18.24	17.36	18.09	93.8	329000	-1	1	0	0	0		TMT10	(R)	IAPVHIDTESISALIK	(Q)		K:TMT10,	100	90.25	2	722.434	2165.3	-0.0059	-2.7	165920	HUMAN	Q9NTI5	Q9NTI5|Q9NTI5-2	Sister chromatid cohesion protein PDS5 homolog B
05min_Rep1	Non-K-ε-GG	2	18.24	17.47	17.38	92.2	36000000	-1	1	0	0	0		TMT10	(K)	GIFNGFSVTLK	(E)		K:TMT10,	90.2	91.77	10	820.992	1640.98	-0.0014	-0.8	40550.6	HUMAN	Q00325	Q00325|Q00325-2|F8VVM2|F8VWQ0	Phosphate carrier protein, mitochondrial
05min_Rep1	K-ε-GG	3	18.23	16.63	16.63	93.8	5990000	3.826	2	1	1	0	K95k	TMT10	(K)	MDETDASSAVkVK	(R)	DASSAVkVKRAVQ	K:TMT10,k:Ubiquitin Residual GG from Tryp Cut on K	97	48.85	10	651.683	2068.16	-115.121	-0.3	45081.4	HUMAN	Q13148	Q13148|G3V162|B1AKP7	TAR DNA-binding protein 43
05min_Rep1	Non-K-ε-GG	2	18.23	22.04	18.23	94.6	7570000	-1	1	0	0	0		TMT10	(K)	VLQATVVAVGSGSK	(G)		K:TMT10,	100	72.98	9	887.544	1774.08	-0.0039	-2.2	30249.8	HUMAN	S4R3N1	S4R3N1|P61604|B8ZZL8	Protein HSPE1-MOB4
05min_Rep1	Non-K-ε-GG	3	18.22	17.71	15.37	94	1050000	-1	1	0	0	0		TMT10	(K)	LTIVSTVGFGDQINK	(E)		K:TMT10,	100	87.53	5	684.07	2050.2	-0.0003	-0.2	50115.1	HUMAN	Q14141	Q14141|B1AMS2|Q14141-4|Q14141-2|Q14141-3	Septin-6
05min_Rep1	K-ε-GG	3	18.22	17.24	15.28	95.6	413000	9.221	2	1	1	0	K338k	TMT10	(K)	VNFPENGFLSPDkLSLLEK	(L)	GFLSPDkLSLLEK	K:TMT10,k:Ubiquitin Residual GG from Tryp Cut on K	94.3	94.45	2	907.173	2834.63	-115.122	-0.6	45609.1	HUMAN	P31689	P31689	DnaJ homolog subfamily A member 1
05min_Rep1	K-ε-GG	3	18.22	16.85	15.37	92.4	1610000	99	1	1	1	0	K1480k	TMT10	(R)	GGNLCSGGASTAGkR	(S)	GASTAGkRSCLNF	C:Carbamidomethylation,k:Ubiquitin Residual GG from Tryp Cut on K	100	25.25	8	579.294	1850.99	-115.122	-1.2	219675	HUMAN	Q6ZT12-4	Q6ZT12-4|Q6ZT12|Q6ZT12-2	Isoform 4 of E3 ubiquitin-protein ligase UBR3
05min_Rep1	Non-K-ε-GG	3	18.2	17.03	16.44	91.3	10900000	-1	1	0	0	0		TMT10	(K)	MASTFIGNSTAIQELFK	(R)		K:TMT10,	100	98.9	3	772.759	2316.27	-0.0037	-1.6	50312.7	HUMAN	Q9BUF5	Q9BUF5|Q13885|Q9BVA1|P68371	Tubulin beta-6 chain
05min_Rep1	K-ε-GG	3	18.19	12.87	16.25	93.3	5540000	99	1	1	1	0	K325k	TMT10	(R)	EGPVEIGLPCSIkNEAR	(P)	GLPCSIkNEARPP	C:Carbamidomethylation,k:Ubiquitin Residual GG from Tryp Cut on K	68.2	65.3	10	738.058	2327.28	-115.12	0.2	83460.8	HUMAN	Q04759	Q04759|Q04759-2|Q04759-3	Protein kinase C theta type
05min_Rep1	Non-K-ε-GG	2	18.19	19.58	18.19	95.4	11900000	-1	1	0	0	0		TMT10	(K)	FGFAIGSQTTK	(K)		K:TMT10,	98.6	75.18	7	807.965	1614.93	-0.0021	-1.3	18924.5	HUMAN	Q8WW12	Q8WW12|Q8WW12-2	PEST proteolytic signal-containing nuclear protein
05min_Rep1	Non-K-ε-GG	3	18.19	13.49	15.04	94.7	2150000	-1	1	0	0	0		TMT10	(K)	AIGPHDVLATLLNNLK	(V)		K:TMT10,	97.9	99.13	2	716.438	2147.3	0.0033	1.5	146570	HUMAN	O75533	O75533	Splicing factor 3B subunit 1
05min_Rep1	K-ε-GG	3	18.19	18.19	15.46	93.6	2980000	99	1	1	1	0	K139k	TMT10	(R)	VSTSSQESkTTNVR	(Q)	TSSQESkTTNVRQ	k:Ubiquitin Residual GG from Tryp Cut on K	98	26.98	6	622.994	1982.09	-115.125	-2.6	83844.1	HUMAN	Q6PJT7	Q6PJT7|Q6PJT7-2|Q6PJT7-9|Q6PJT7-5|G3V256|Q6PJT7-11|Q6PJT7-3|Q6PJT7-4	Zinc finger CCCH domain-containing protein 14
05min_Rep1	Non-K-ε-GG	2	18.18	14.88	15.27	97.6	1210000	-1	1	0	0	0		TMT10	(K)	GLSFLFPLLK	(L)		K:TMT10,	95.1	100.73	2	797.012	1593.02	-0.0018	-1.2	102874	HUMAN	P78344	P78344|P78344-2|H0Y3P2	Eukaryotic translation initiation factor 4 gamma 2
05min_Rep1	K-ε-GG	4	18.17	14.78	18.92	90.4	348000000	99	1	1	1	0	K12k	Acetyl	(M)	SHTILLVQPTkRPEGR	(T)	LLVQPTkRPEGRT	k:Ubiquitin Residual GG from Tryp Cut on K	86.3	45.48	19	497.781	1874.06	114.043	-0.1	12429.9	HUMAN	P84090	P84090|G3V279	Enhancer of rudimentary homolog
05min_Rep1	K-ε-GG	3	18.15	14.41	16.06	96	53500000	5.49	2	1	1	0	K35k	TMT10	(K)	ETDNAAIIMkVDK	(D)	NAAIIMkVDKDRQ	K:TMT10,k:Ubiquitin Residual GG from Tryp Cut on K	100	61.82	12	674.042	2135.24	-115.123	-1.4	16972.2	HUMAN	O60234	O60234|M0QYJ8|M0QXC2|M0QX47	Glia maturation factor gamma
05min_Rep1	K-ε-GG	3	18.14	17.26	17.4	94.1	3040000	3.934	2	1	1	0	K139k	TMT10	(K)	LGEMWSEQSAkDK	(Q)	WSEQSAkDKQPYE	K:TMT10,k:Ubiquitin Residual GG from Tryp Cut on K	100	61.78	2	694.361	2196.19	-115.125	-2.3	24204.5	HUMAN	P26583	P26583	High mobility group protein B2
05min_Rep1	K-ε-GG	3	18.14	18.28	18.14	94.2	6220000	6.955	2	1	1	0	K231k	TMT10	(R)	DEEDTSFESLSkFNVK	(F)	SFESLSkFNVKFP	K:TMT10,k:Ubiquitin Residual GG from Tryp Cut on K	100	72.82	12	816.416	2562.35	-115.121	-0.4	48442.4	HUMAN	Q92844	Q92844|E7EQA9	TRAF family member-associated NF-kappa-B activator
05min_Rep1	K-ε-GG	3	18.13	18.13	15.6	93.4	8220000	99	1	1	1	0	K284k	TMT10	(R)	IFGTDSQYNAYNEkR	(K)	YNAYNEkRKKFEK	k:Ubiquitin Residual GG from Tryp Cut on K	100	56.4	12	717.022	2264.17	-115.121	-0.3	35614.4	HUMAN	Q15800	Q15800|Q15800-2	Methylsterol monooxygenase 1
05min_Rep1	Non-K-ε-GG	2	18.13	16.34	16.26	97.1	916000	-1	1	0	0	0		TMT10	(K)	GTIQVITQGTSLK	(N)		K:TMT10,	100	70.77	2	902.551	1804.09	0.001	0.5	57391.2	HUMAN	O43175	O43175|Q5SZU1	D-3-phosphoglycerate dehydrogenase
05min_Rep1	Non-K-ε-GG	3	18.13	17.52	15.75	89.2	5060000	-1	1	0	0	0		TMT10	(K)	SIIGVIPYFPYSK	(Q)		K:TMT10,	100	98.57	2	648.053	1942.14	-0.0008	-0.4	41324.4	HUMAN	O60256	O60256|O60256-2|O60256-3|O60256-4|E7EW35	Phosphoribosyl pyrophosphate synthase-associated protein 2
05min_Rep1	Non-K-ε-GG	3	18.12	15.25	15.88	94.8	3560000	-1	1	0	0	0		TMT10	(K)	GMSLNLEPDNVGVVVFGNDK	(L)		K:TMT10,	100	94.85	9	854.792	2562.36	-0.0029	-1.1	59863.7	HUMAN	P25705	P25705|P25705-3|P25705-2	ATP synthase subunit alpha, mitochondrial
05min_Rep1	Non-K-ε-GG	3	18.12	15.88	16.38	94.5	19800000	-1	1	0	0	0		TMT10	(R)	VTIAQGGVLPNIQAVLLPK	(K)		K:TMT10,	100	99	0	797.17	2389.49	-0.0002	-0.1	14135.2	HUMAN	P04908	P04908|Q93077|P20671|P0C0S8|Q6FI13|Q7L7L0|Q16777|Q9BTM1|Q96KK5|Q99878	Histone H2A type 1-B/E
05min_Rep1	K-ε-GG	3	18.12	16.18	14.05	94.8	11400000	99	1	1	1	0	K271k	TMT10	(R)	EATELNEDGSQVkR	(T)	EDGSQVkRTGGAE	k:Ubiquitin Residual GG from Tryp Cut on K	100	34.58	8	640.327	2034.09	-115.119	0.3	40477.6	HUMAN	A6NED2	A6NED2	RCC1 domain-containing protein 1
05min_Rep1	K-ε-GG	3	18.11	17.68	17.09	92.5	3000000	7.445	2	1	1	0	K2267k	TMT10	(R)	IVNQPSSLFGSkSASSK	(N)	SSLFGSkSASSKN	K:TMT10,k:Ubiquitin Residual GG from Tryp Cut on K	100	62.1	17	770.434	2424.41	-115.118	1	485819	HUMAN	Q7Z6Z7	Q7Z6Z7|Q7Z6Z7-3|Q7Z6Z7-2	E3 ubiquitin-protein ligase HUWE1
05min_Rep1	K-ε-GG	3	18.11	18.11	18.11	90.5	4350000	99	1	1	1	0	K285k	TMT10	(K)	EYkEAIHDMNFSNEDMIR	(E)	HYLKEYkEAIHDM	k:Ubiquitin Residual GG from Tryp Cut on K	96.2	65.37	10	862.405	2700.32	-115.116	1.6	40919.8	HUMAN	Q96EI5-2	Q96EI5-2|Q96EI5	Isoform 2 of Transcription elongation factor A protein-like 4
05min_Rep1	K-ε-GG	3	18.11	17.87	15.99	90.2	3720000	99	1	1	1	0	K444k	TMT10	(R)	AVFQANQENLPILkR	(A)	ENLPILkRAVAGD	k:Ubiquitin Residual GG from Tryp Cut on K	100	69	19	695.399	2199.3	-115.12	0.2	114206	HUMAN	P05023	P05023|P05023-4|P05023-3|P05023-2	Sodium/potassium-transporting ATPase subunit alpha-1
05min_Rep1	Non-K-ε-GG	2	18.11	14.99	15.96	89.1	13300000	-1	0	0	0	0		Hydrogen	(K)	SYELPDGQVITIGNER	(F)			97.9	73.15	17	895.948	1790.89	-0.0041	-2.3	123097	HUMAN	A5A3E0	A5A3E0|Q6S8J3|P62736|P68032|P68133|Q562R1|P63267|Q9BYX7|P60709|P63261|Q5T8M7|P63267-2|A6NL76|Q5T8M8	POTE ankyrin domain family member F
05min_Rep1	Non-K-ε-GG	3	18.11	17.2	14.76	95.2	700000	-1	1	0	0	0		TMT10	(K)	DGALHMIGSLAEILLK	(K)		K:TMT10,	70.1	100.53	0	713.758	2139.26	-0.0032	-1.5	120827	HUMAN	O95373	O95373	Importin-7
05min_Rep1	K-ε-GG	3	18.09	12.84	13.09	88.7	7350000	99	1	1	1	0	K242k	Hydrogen	(R)	NSkQQLSAEELDAQLDAYNAR	(M)	GAGRNSkQQLSAE	k:Ubiquitin Residual GG from Tryp Cut on K	100	61.33	12	826.733	2364.14	114.042	-0.3	27557.2	HUMAN	E9PB61	E9PB61|Q86V81	THO complex subunit 4
05min_Rep1	K-ε-GG	4	18.08	14.57	17.05	93.3	1150000000	15.77	2	1	1	0	K48k	TMT10	(R)	LIFAGkQLEDGRTLSDYNIQK	(E)	RLIFAGkQLEDGR	K:TMT10,k:Ubiquitin Residual GG from Tryp Cut on K	100	75.52	9	746.168	3096.77	-115.118	0.8	77037.2	HUMAN	P0CG48	P0CG48|F5H041|Q96C32|P0CG47|P62979|B4DV12|P62987	Polyubiquitin-C
05min_Rep1	Non-K-ε-GG	3	18.08	16.26	17.68	96.3	1140000	-1	1	0	0	0		TMT10	(K)	LISEMHSFIQIK	(K)		K:TMT10,	100	87.97	2	635.372	1904.11	-0.0052	-2.7	88710.4	HUMAN	Q16666	Q16666|Q16666-2|Q16666-6|Q16666-3	Gamma-interferon-inducible protein 16
05min_Rep1	K-ε-GG	4	18.07	19.94	19.01	91.3	7970000	10.288	2	1	1	0	K195k	TMT10	(R)	LGGHGPSFPLkGITEQQK	(E)	GPSFPLkGITEQQ	K:TMT10,k:Ubiquitin Residual GG from Tryp Cut on K	97.5	63.8	17	617.352	2581.51	-115.119	0.3	83273.6	HUMAN	P13010	P13010	X-ray repair cross-complementing protein 5
05min_Rep1	K-ε-GG	3	18.06	15.08	14.92	92.3	31300000	2.824	3	1	1	0	K18k	Acetyl	(M)	ASGADSKGDDLSTAILkQK	(N)	LSTAILkQKNRPN	K:TMT10,k:Ubiquitin Residual GG from Tryp Cut on K	100	65.77	10	840.462	2634.49	-115.12	0.2	90004.9	HUMAN	P55072	P55072	Transitional endoplasmic reticulum ATPase
05min_Rep1	K-ε-GG	4	18.05	16.74	17.94	91.9	5120000	5.78	2	1	1	0	M46m K52k	TMT10	(R)	HQGVmVGMGQkDSYVGDEAQSK	(R)	MVGMGQkDSYVGD	K:TMT10,m:Oxidized methionine,k:Ubiquitin Residual GG from Tryp Cut on K	100	45.83	5	735.614	3038.56	-99.1288	-1.3	42407.6	HUMAN	P62736	P62736|P68032|P68133|P63267|P60709|P63261|Q5T8M7|A6NL76|Q5T8M8|J3KT65|G5E9R0|B8ZZJ2|F8WB63	Actin, aortic smooth muscle
05min_Rep1	K-ε-GG	3	18.04	18.63	18.97	84.9	4460000	99	1	1	1	0	K464k	TMT10	(R)	DLkTMTDVVGNPEEER	(R)	SQCRDLkTMTDVV	k:Ubiquitin Residual GG from Tryp Cut on K	100	61.35	2	726.029	2291.2	-115.122	-1.1	58516.8	HUMAN	Q96GM5	Q96GM5|F8VRQ4	SWI/SNF-related matrix-associated actin-dependent regulator of chromatin subfamily D member 1
05min_Rep1	Non-K-ε-GG	3	18.03	15.82	17.47	94.3	7780000	-1	1	0	0	0		TMT10	(R)	LGGLTQAPGNPVLAVQINQDK	(N)		K:TMT10,	97.1	84.6	10	864.503	2591.49	0.0021	0.8	53842.4	HUMAN	P26368	P26368|P26368-2|K7ENG2	Splicing factor U2AF 65 kDa subunit
05min_Rep1	K-ε-GG	4	18.02	18.02	18.67	92.7	1320000	10.042	2	1	1	0	K152k	TMT10	(K)	NVLCSACSGQGGkSGAVQK	(C)	CSGQGGkSGAVQK	C:Carbamidomethylation,K:TMT10,k:Ubiquitin Residual GG from Tryp Cut on K	97.4	44.88	0	620.825	2595.39	-115.117	1.2	46372.4	HUMAN	O60884	O60884	DnaJ homolog subfamily A member 2
05min_Rep1	K-ε-GG	3	18.02	18.02	7.69	92.9	25400000	7.688	2	1	1	0	K95k	TMT10	(K)	AIEENNNFSkMAEEK	(L)	ENNNFSkMAEEKL	K:TMT10,k:Ubiquitin Residual GG from Tryp Cut on K	100	58.32	12	776.063	2441.3	-115.121	-0.5	19937.3	HUMAN	P16949-2	P16949-2|P16949|Q93045-2|Q93045|E5RGX5	Isoform 2 of Stathmin
05min_Rep1	K-ε-GG	3	18.02	15.67	18.02	94.9	1570000	99	1	1	1	0	K650k	TMT10	(R)	IGIFGQDEDVTSkAFTGR	(E)	DEDVTSkAFTGRE	k:Ubiquitin Residual GG from Tryp Cut on K	100	76.45	8	762.064	2399.3	-115.119	0.5	116409	HUMAN	P16615	P16615|P16615-4|P16615-3|P16615-2|P16615-5	Sarcoplasmic/endoplasmic reticulum calcium ATPase 2
05min_Rep1	Non-K-ε-GG	3	18	17.35	15.6	94	3900000	-1	1	0	0	0		TMT10	(K)	NIIGLLNVFTPQK	(S)		K:TMT10,	85.1	99.78	7	639.065	1915.18	0.0015	0.8	48865.3	HUMAN	P45983	P45983|P45983-4|P45983-2|P45983-3|P45983-5|A6NF29	Mitogen-activated protein kinase 8
05min_Rep1	K-ε-GG	3	18	17.8	19.14	94.9	2890000	99	1	1	1	0	K568k	TMT10	(K)	EQVAEETSGDSkAR	(N)	ETSGDSkARNLAD	k:Ubiquitin Residual GG from Tryp Cut on K	100	27.23	3	617.307	1965.03	-115.123	-1.4	128766	HUMAN	P35251	P35251|P35251-2	Replication factor C subunit 1
05min_Rep1	Non-K-ε-GG	2	17.96	14.4	12.82	98.1	2020000	-1	1	0	0	0		TMT10	(R)	IDLAVLLGK	(T)		K:TMT10,	100	99.12	2	700.468	1399.93	0.0008	0.5	116866	HUMAN	Q14157-5	Q14157-5|Q14157|F8W726|Q14157-3|Q14157-1|Q14157-4	Isoform 5 of Ubiquitin-associated protein 2-like
05min_Rep1	Non-K-ε-GG	2	17.95	17.76	18.37	98.6	8240000	-1	1	0	0	0		TMT10	(R)	GFGLLGSIFGK	(D)		K:TMT10,	100	99.63	0	777.476	1553.95	0.0002	0.1	20120.6	HUMAN	Q8N0U8	Q8N0U8	Vitamin K epoxide reductase complex subunit 1-like protein 1
05min_Rep1	Non-K-ε-GG	2	17.94	13.4	12.87	97.2	3530000	-1	1	0	0	0		TMT10	(R)	FLFSLFGQK	(H)		K:TMT10,	95.7	99.9	2	772.965	1544.92	-0.0023	-1.5	35690.5	HUMAN	Q13155	Q13155|F8W950|A8MU58	Aminoacyl tRNA synthase complex-interacting multifunctional protein 2
05min_Rep1	Non-K-ε-GG	3	17.93	17.93	18.89	94.4	133000000	-1	1	0	0	0		TMT10	(K)	LILPHVDIQLK	(Y)		K:TMT10,	89.8	88.2	17	583.046	1747.12	-0.0021	-1.2	51364.8	HUMAN	P48735	P48735|P48735-2	Isocitrate dehydrogenase [NADP], mitochondrial
05min_Rep1	Non-K-ε-GG	3	17.92	18.53	17.92	94.9	4460000	-1	0	0	0	0		TMT10	(K)	GQVVTVHLQTSLENGTR	(V)			100	59.2	9	690.051	2068.14	0.0036	1.7	45104.4	HUMAN	Q14318-2	Q14318-2|Q14318	Isoform 2 of Peptidyl-prolyl cis-trans isomerase FKBP8
05min_Rep1	K-ε-GG	3	17.92	14.99	15.03	93.1	30700000	99	1	1	1	0	K262k	TMT10	(K)	ITSDEPLTkDDIPVFLR	(H)	SDEPLTkDDIPVF	k:Ubiquitin Residual GG from Tryp Cut on K	100	84.73	16	768.087	2417.37	-115.122	-1	54229.5	HUMAN	Q9UBB4	Q9UBB4|Q9UBB4-2	Ataxin-10
05min_Rep1	Non-K-ε-GG	3	17.91	15.88	17.91	78	57200000	-1	0	0	0	0		TMT10	(R)	DVFHTTVNFINQNLR	(T)			98.6	88.72	13	683.035	2047.09	-0.0017	-0.8	27178.2	HUMAN	P55957-2	P55957-2|P55957|P55957-4	Isoform 2 of BH3-interacting domain death agonist
05min_Rep1	Non-K-ε-GG	3	17.89	17.87	17.3	93.1	84400000	-1	1	0	0	0		TMT10	(K)	TFVNITPAEVGVLVGK	(D)		K:TMT10,	100	98.32	5	701.425	2102.26	-0.0009	-0.4	15225.1	HUMAN	P07737	P07737	Profilin-1
05min_Rep1	Non-K-ε-GG	2	17.88	13.57	16.9	97	5310000	-1	0	0	0	0		TMT10	(K)	NMQITILTCR	(H)		C:Carbamidomethylation,	92.9	72.05	7	739.904	1478.8	-0.0023	-1.5	33652.1	HUMAN	O95456	O95456|O95456-2	Proteasome assembly chaperone 1
05min_Rep1	Non-K-ε-GG	3	17.87	15.95	16.09	96.5	1320000	-1	1	0	0	0		TMT10	(K)	GFQQISFVNSIATSK	(G)		K:TMT10,	95.2	84.65	2	695.729	2085.18	-0.0035	-1.7	183591	HUMAN	P11388-4	P11388-4|P11388-3|P11388-2|P11388	Isoform 4 of DNA topoisomerase 2-alpha
05min_Rep1	Non-K-ε-GG	3	17.86	15.85	19.8	94.5	2470000	-1	1	0	0	0		TMT10	(R)	NLYVTFPIPDLQK	(Y)		K:TMT10,	100	98.13	5	669.396	2006.17	0.0005	0.2	118765	HUMAN	P14735	P14735	Insulin-degrading enzyme
05min_Rep1	K-ε-GG	3	17.84	15.48	15.61	92.4	7680000	3.43	2	1	1	0	K486k	TMT10	(R)	QGTGLQGQAVFkTK	(L)	QGQAVFkTKLTFR	K:TMT10,k:Ubiquitin Residual GG from Tryp Cut on K	88.6	52.33	10	679.061	2150.29	-115.121	-0.6	75516.9	HUMAN	Q8WVC0	Q8WVC0|Q8WVC0-2	RNA polymerase-associated protein LEO1
05min_Rep1	K-ε-GG	4	17.81	17.81	17.81	89.2	6540000	99	1	1	1	0	K309k	TMT10	(R)	DFTVSAMHGDMDQkER	(D)	HGDMDQkERDVIM	k:Ubiquitin Residual GG from Tryp Cut on K	87.9	50.57	9	553.26	2325.14	-115.119	0.7	46381.4	HUMAN	P60842	P60842|P60842-2|J3KT12	Eukaryotic initiation factor 4A-I
05min_Rep1	K-ε-GG	3	17.81	17.81	17.81	96.2	1530000	99	1	1	1	0	K33k	TMT10	(K)	QTYSTEPNNLkAR	(N)	TEPNNLkARNSFR	k:Ubiquitin Residual GG from Tryp Cut on K	100	34.17	5	622.328	1980.09	-115.121	-0.3	19185.8	HUMAN	H0YKD8	H0YKD8|P46779-3|P46779-2|P46779|H0YMF4|H0YLP6|P46779-5|P46779-4	60S ribosomal protein L28
05min_Rep1	K-ε-GG	3	17.8	17.36	16.21	96	43000000	99	1	1	1	0	K482k	TMT10	(R)	VLITENDVkEGLQR	(S)	ITENDVkEGLQRS	k:Ubiquitin Residual GG from Tryp Cut on K	100	63.9	12	653.034	2072.21	-115.125	-2.4	72873.4	HUMAN	Q96S55	Q96S55|Q96S55-2|Q96S55-3|Q96S55-4	ATPase WRNIP1
05min_Rep1	K-ε-GG	4	17.8	16.06	13.29	95.5	906000	9.526	2	1	1	0	K43k	TMT10	(K)	DQLIYNLLkEEQTPQNK	(I)	LIYNLLkEEQTPQ	K:TMT10,k:Ubiquitin Residual GG from Tryp Cut on K	100	82.6	0	662.367	2761.57	-115.125	-2	40121.8	HUMAN	P00338-3	P00338-3|P00338|P00338-2|P00338-4|P00338-5|F5H6W8|F5H5J4|F5GXU1|F5GWW2|F5GXC7|F5H8H6	Isoform 3 of L-lactate dehydrogenase A chain
05min_Rep1	Non-K-ε-GG	3	17.8	17.8	15.16	87.9	727000	-1	0	0	0	0		TMT10	(K)	LPFTPLSYIQGLSHR	(N)			100	98.92	0	653.371	1958.11	-0.0066	-3.4	27477.9	HUMAN	J9JIE6	J9JIE6|Q9UM00|Q9UM00-2|J3QQY2	Transmembrane and coiled-coil domain-containing protein 1
05min_Rep1	Non-K-ε-GG	3	17.79	18.87	18.68	88.6	5460000	-1	1	0	0	0		TMT10	(K)	ILPTLEAVAALGNK	(V)		K:TMT10,	98.9	99.35	5	623.392	1868.16	-0.0002	-0.1	43289.6	HUMAN	Q12905	Q12905	Interleukin enhancer-binding factor 2
05min_Rep1	K-ε-GG	3	17.76	17.76	17.03	86.7	841000	99	1	1	1	0	K272k	TMT10	(R)	GSGGGGGGGGQGSTNYGkSQR	(R)	GSTNYGkSQRRGG	k:Ubiquitin Residual GG from Tryp Cut on K	100	18.65	1	723.68	2284.14	-115.118	1.1	30814.7	HUMAN	Q99729-4	Q99729-4|Q99729-3	Isoform 4 of Heterogeneous nuclear ribonucleoprotein A/B
05min_Rep1	K-ε-GG	3	17.75	18.17	21.19	87.8	3670000	17.747	2	1	1	0	K1718k	TMT10	(K)	ENkGNDTPLALESTNTEK	(E)	IKRKENkGNDTPL	K:TMT10,k:Ubiquitin Residual GG from Tryp Cut on K	91.8	51.65	2	845.11	2648.43	-115.12	0.1	485819	HUMAN	Q7Z6Z7	Q7Z6Z7|Q7Z6Z7-3|Q7Z6Z7-2	E3 ubiquitin-protein ligase HUWE1
05min_Rep1	Non-K-ε-GG	3	17.74	17.64	15.9	94.4	1930000	-1	1	0	0	0		TMT10	(K)	NSSYFVEWIPNNVK	(V)		K:TMT10,	100	88.88	10	719.058	2155.16	-0.0006	-0.3	50888.2	HUMAN	Q13509	Q13509|Q9BUF5|Q13885|Q9BVA1|P68371|P04350|P07437|Q5JP53|Q13509-2|Q5ST81	Tubulin beta-3 chain
05min_Rep1	K-ε-GG	3	17.74	17.01	16.97	93.5	3690000	2	2	1	1	0	K128k	TMT10	(R)	AAEDDEDDDVDTkK	(Q)	DDDVDTkKQKTDE	K:TMT10,k:Ubiquitin Residual GG from Tryp Cut on K	100	34.58	9	713.342	2253.13	-115.122	-1.1	14775.7	HUMAN	B8ZZW7	B8ZZW7|B8ZZA1|P06454|P06454-2|B8ZZQ6	Thymosin alpha-1
05min_Rep1	K-ε-GG	4	17.72	17.72	17.72	77.1	3760000	99	1	1	1	0	K796k	TMT10	(R)	LHLGACPTEECkACTR	(C)	CPTEECkACTRCG	C:Carbamidomethylation,k:Ubiquitin Residual GG from Tryp Cut on K	100	42.15	12	562.273	2361.19	-115.117	1.3	98503.1	HUMAN	Q9Y2X0	Q9Y2X0|Q9Y2X0-3|Q9Y2X0-2	Mediator of RNA polymerase II transcription subunit 16
05min_Rep1	Non-K-ε-GG	2	17.72	13.66	15.34	96.5	1730000	-1	1	0	0	0		TMT10	(K)	LGGSAVISLEGK	(P)		K:TMT10,	100	74.3	0	794.983	1588.97	-0.0088	-5.5	22956	HUMAN	E9PK25	E9PK25|P23528|G3V1A4	Cofilin-1
05min_Rep1	K-ε-GG	3	17.72	16.6	17.72	89	439000	1.436	2	1	1	0	K187k	TMT10	(R)	IINEPTAAAIAYGLDkK	(V)	IAYGLDkKVGAER	K:TMT10,k:Ubiquitin Residual GG from Tryp Cut on K	100	81.03	0	787.459	2475.48	-115.116	1.7	71125	HUMAN	P11142	P11142|P54652|E9PKE3|P11142-2	Heat shock cognate 71 kDa protein
05min_Rep1	Non-K-ε-GG	2	17.72	17.72	17.93	95.3	10900000	-1	1	0	0	0		TMT10	(K)	TFVNITPAEVGVLVGK	(D)		K:TMT10,	94.1	98.32	5	1051.63	2102.26	-0.0005	-0.3	15225.1	HUMAN	P07737	P07737	Profilin-1
05min_Rep1	Non-K-ε-GG	2	17.69	17.69	13.79	97.2	7800000	-1	1	0	0	0		TMT10	(K)	AIIIFVPVPQLK	(S)		K:TMT10,	100	99.52	2	898.594	1796.18	-0.0014	-0.8	22126.4	HUMAN	P62081	P62081|B5MCP9	40S ribosomal protein S7
05min_Rep1	K-ε-GG	3	17.69	14.59	17.38	91.5	1130000	2	2	1	1	0	K702k	TMT10	(K)	EEASGSSVTAEEAkK	(F)	VTAEEAkKFLAPK	K:TMT10,k:Ubiquitin Residual GG from Tryp Cut on K	100	36.22	3	699.033	2210.21	-115.128	-3.9	83273.6	HUMAN	P13010	P13010	X-ray repair cross-complementing protein 5
05min_Rep1	K-ε-GG	3	17.68	20.68	20.74	87.3	2110000	2	2	1	1	0	K101k	TMT10	(K)	NYGSYSTQASAAAATAELLkK	(Q)	ATAELLkKQEELN	K:TMT10,k:Ubiquitin Residual GG from Tryp Cut on K	100	74.4	0	906.487	2832.57	-115.124	-1.6	38685.6	HUMAN	O14828	O14828|O14828-2	Secretory carrier-associated membrane protein 3
05min_Rep1	Non-K-ε-GG	3	17.68	13.57	18.23	91.3	5240000	-1	1	0	0	0		TMT10	(R)	AVVYSNTIQSIMAIVK	(A)		K:TMT10,	93.8	99.6	0	732.434	2195.29	-0.0001	0	42060.8	HUMAN	P04899-4	P04899-4|P04899|P04899-2|P04899-5|P04899-3|P04899-6	Isoform sGi2 of Guanine nucleotide-binding protein G(i) subunit alpha-2
05min_Rep1	Non-K-ε-GG	2	17.68	12.2	9.82	95.5	1060000	-1	0	0	0	0		TMT10	(K)	AILCLLLGGVER	(D)		C:Carbamidomethylation,	100	100.2	5	771.964	1542.92	-0.0027	-1.8	96534.2	HUMAN	B4DWW4	B4DWW4|P25205|J3KQ69	DNA replication licensing factor MCM3
05min_Rep1	K-ε-GG	3	17.67	16.34	13.25	93.9	98400000	17.67	2	1	1	0	K11k	Hydrogen	(K)	TLTGkTITLEVEPSDTIENVK	(A)	VKTLTGkTITLEV	K:TMT10-Lys-Only,k:Ubiquitin Residual GG from Tryp Cut on K	98.3	70.5	12	877.815	2746.55	-115.12	0.2	77037.2	HUMAN	P0CG48	P0CG48|F5H041|Q96C32|P0CG47|J3QRK5|J3QLP7|P62979|B4DV12|P62987	Polyubiquitin-C
05min_Rep1	Non-K-ε-GG	3	17.67	13.37	15.95	90.4	9790000	-1	1	0	0	0		TMT10	(K)	LPHSVLLEIQK	(E)		K:TMT10,	98.5	76.03	12	579.034	1735.09	-0.0013	-0.8	40821.3	HUMAN	Q9Y617	Q9Y617|Q9Y617-2	Phosphoserine aminotransferase
05min_Rep1	K-ε-GG	3	17.67	14.82	17.67	94.6	2070000	99	1	1	1	0	K9k	Acetyl	(-)	MENSDSNDkGSGDQSAAQR	(R)	NSDSNDkGSGDQS	k:Ubiquitin Residual GG from Tryp Cut on K	98.4	22.68	5	718.297	2038.84	114.041	-1	68889.9	HUMAN	Q9NVW2	Q9NVW2	E3 ubiquitin-protein ligase RLIM
05min_Rep1	Non-K-ε-GG	3	17.66	17.39	16.2	93.8	11600000	-1	1	0	0	0		TMT10	(K)	MAVTFIGNSTAIQELFK	(R)		K:TMT10,	100	99.52	0	776.772	2328.3	-0.002	-0.9	50126.4	HUMAN	P07437	P07437|Q5JP53|Q5ST81	Tubulin beta chain
05min_Rep1	Non-K-ε-GG	3	17.63	13.84	13.7	94.2	11700000	-1	0	0	0	0		TMT10	(K)	GLEISGTFTHR	(Q)			92.8	57.8	10	482.935	1446.79	0.0003	0.2	106603	HUMAN	P63010-2	P63010-2|P63010|P63010-3	Isoform 2 of AP-2 complex subunit beta
05min_Rep1	K-ε-GG	3	17.62	16.36	16.82	92.7	5250000	9.186	2	1	1	0	K399k	TMT10	(K)	NQESSFEAVkDPCFSAK	(R)	SSFEAVkDPCFSA	C:Carbamidomethylation,K:TMT10,k:Ubiquitin Residual GG from Tryp Cut on K	93.1	59.38	2	839.421	2631.37	-115.121	-0.3	66159.9	HUMAN	Q8IYW5	Q8IYW5	E3 ubiquitin-protein ligase RNF168
05min_Rep1	Non-K-ε-GG	3	17.62	17.53	18.8	88.9	24000000	-1	1	0	0	0		TMT10	(K)	VLQATVVAVGSGSK	(G)		K:TMT10,	90.1	72.98	7	592.033	1774.08	-0.001	-0.6	30249.8	HUMAN	S4R3N1	S4R3N1|P61604|B8ZZL8	Protein HSPE1-MOB4
05min_Rep1	K-ε-GG	3	17.59	17.64	15.69	90	41200000	99	1	1	1	0	K99k	TMT10	(K)	QEILVEPEPLFGAPkR	(R)	PLFGAPkRRRPAR	k:Ubiquitin Residual GG from Tryp Cut on K	97.8	75.07	10	722.742	2281.33	-115.122	-0.9	55260.7	HUMAN	O94888	O94888	UBX domain-containing protein 7
05min_Rep1	Non-K-ε-GG	4	17.59	14.95	14.39	91.4	4670000	-1	1	0	0	0		TMT10	(R)	KFDVNTSAVQVLIEHIGNLDR	(A)		K:TMT10,	100	98.47	0	707.403	2826.59	0.0036	1.3	193380	HUMAN	Q00610	Q00610|Q00610-2	Clathrin heavy chain 1
05min_Rep1	K-ε-GG	3	17.58	17.04	16.25	91.4	6660000	7.326	2	1	1	0	K879k	TMT10	(K)	QEDIAVTGkLSSK	(E)	DIAVTGkLSSKEL	K:TMT10,k:Ubiquitin Residual GG from Tryp Cut on K	100	53.6	10	650.042	2063.23	-115.119	0.4	135687	HUMAN	Q96JH7	Q96JH7	Deubiquitinating protein VCIP135
05min_Rep1	K-ε-GG	3	17.58	15.24	18.09	92.7	48200000	2	2	1	1	0	K53k	TMT10	(R)	EAAEEEGEPEVkK	(R)	EGEPEVkKRRLLC	K:TMT10,k:Ubiquitin Residual GG from Tryp Cut on K	100	38.65	18	673.021	2132.17	-115.121	-0.3	45136.6	HUMAN	O95551-2	O95551-2|O95551|O95551-3	Isoform 2 of Tyrosyl-DNA phosphodiesterase 2
05min_Rep1	K-ε-GG	3	17.56	15.45	13.56	94.8	18700000	4.228	2	1	1	0	K328k	TMT10	(K)	IIEDQQESLNkWK	(S)	QQESLNkWKSKGR	K:TMT10,k:Ubiquitin Residual GG from Tryp Cut on K	92.7	66.42	9	735.076	2318.33	-115.118	0.8	47007.4	HUMAN	P05455	P05455	Lupus La protein
05min_Rep1	Non-K-ε-GG	2	17.56	13.92	12.15	95.4	18200000	-1	1	0	0	0		TMT10	(K)	IGLFGGAGVGK	(T)		K:TMT10,	76.4	79.07	10	717.447	1433.89	-0.0013	-0.9	56558.9	HUMAN	P06576	P06576	ATP synthase subunit beta, mitochondrial
05min_Rep1	K-ε-GG	4	17.54	14.12	13.59	92.7	3500000	5.954	2	1	1	0	K52k	Hydrogen	(R)	HQGVMVGMGQkDSYVGDEAQSK	(R)	MVGMGQkDSYVGD	K:TMT10-Lys-Only,k:Ubiquitin Residual GG from Tryp Cut on K	94	46.78	3	674.327	2809.4	-115.117	1.1	42407.6	HUMAN	P62736	P62736|P68032|P68133|P63267|P60709|P63261|Q5T8M7|A6NL76|Q5T8M8|J3KT65|G5E9R0|B8ZZJ2|F8WB63	Actin, aortic smooth muscle
05min_Rep1	K-ε-GG	3	17.53	15.18	13.84	94.7	3540000	1.557	2	1	1	0	K182k	TMT10	(R)	SGNIVAGIANESkK	(L)	GIANESkKLYGAQ	K:TMT10,k:Ubiquitin Residual GG from Tryp Cut on K	100	55.67	10	654.047	2075.24	-115.117	1.4	77455.7	HUMAN	P49915	P49915|P49915-2	GMP synthase [glutamine-hydrolyzing]
05min_Rep1	K-ε-GG	3	17.51	15.69	19.39	93.4	31900000	7.019	2	1	1	0	K84k	TMT10	(R)	ADTQTYQPYNkDWIK	(E)	TYQPYNkDWIKEK	K:TMT10,k:Ubiquitin Residual GG from Tryp Cut on K	100	61.97	12	815.092	2558.39	-115.125	-2	12429.9	HUMAN	P84090	P84090	Enhancer of rudimentary homolog
05min_Rep1	K-ε-GG	3	17.51	15.09	13.39	94.3	19000000	99	1	1	1	0	K395k	TMT10	(K)	GDGEVLEEIVTkER	(H)	LEEIVTkERHREI	k:Ubiquitin Residual GG from Tryp Cut on K	98	69.67	14	639.676	2032.13	-115.121	-0.3	45314	HUMAN	Q66PJ3	Q66PJ3|Q66PJ3-2|Q66PJ3-3|Q66PJ3-4|Q66PJ3-5|F8WCT1|Q66PJ3-7|F8WEP2	ADP-ribosylation factor-like protein 6-interacting protein 4
05min_Rep1	K-ε-GG	3	17.49	16.68	16.38	89.7	1990000	99	1	1	1	0	K264k	TMT10	(R)	EDGNEEDkENQGDETQGQQPPQR	(R)	DGNEEDkENQGDE	k:Ubiquitin Residual GG from Tryp Cut on K	100	25.52	4	991.106	3086.43	-115.126	-2	35923.5	HUMAN	P67809	P67809	Nuclease-sensitive element-binding protein 1
05min_Rep1	Non-K-ε-GG	2	17.48	13.36	16.27	94.2	20400000	-1	0	0	0	0		TMT10	(K)	LATNAAVTVLR	(V)			85.1	67.13	12	679.422	1357.84	-0.0003	-0.2	60190.1	HUMAN	P50990	P50990|P50990-2|P50990-3	T-complex protein 1 subunit theta
05min_Rep1	Non-K-ε-GG	2	17.47	14.1	15.8	94.8	4590000	-1	0	0	0	0		TMT10	(R)	AVLHVALR	(N)			89.9	54.22	7	554.364	1107.72	0.001	0.9	64608.7	HUMAN	P06744-2	P06744-2|P06744|K7EQ48	Isoform 2 of Glucose-6-phosphate isomerase
05min_Rep1	K-ε-GG	3	17.47	15.59	17.47	85.2	14900000	99	1	1	1	0	K304k	TMT10	(K)	ETkAADPPAENSSAPEAEQGGAE	(-)	QDGKETkAADPPA	k:Ubiquitin Residual GG from Tryp Cut on K	100	34.75	25	867.07	2714.32	-115.121	-0.3	35923.5	HUMAN	P67809	P67809	Nuclease-sensitive element-binding protein 1
05min_Rep1	K-ε-GG	4	17.45	15.65	16.66	90.8	10700000	1.373	2	1	1	0	K116k	TMT10	(K)	GVTIASGGVLPNIHPELLAkK	(R)	HPELLAkKRGSKG	K:TMT10,k:Ubiquitin Residual GG from Tryp Cut on K	97	78.43	14	672.406	2801.72	-115.121	-0.4	39787.5	HUMAN	O75367	O75367|O75367-3|O75367-2|D6RCF2	Core histone macro-H2A.1
05min_Rep1	Non-K-ε-GG	2	17.45	14.99	12.43	95.5	11500000	-1	1	0	0	0		TMT10	(K)	GLVLGIYSK	(E)		K:TMT10,	95.3	79.65	12	704.451	1407.9	-0.0021	-1.5	56564.7	HUMAN	P28838	P28838|P28838-2	Cytosol aminopeptidase
05min_Rep1	Non-K-ε-GG	2	17.44	15.65	15.65	91.4	4860000	-1	1	0	0	0		TMT10	(K)	MFIGGLSWDTTK	(K)		K:TMT10,	82.2	92.47	11	907.498	1813.99	-0.0033	-1.8	38604.6	HUMAN	Q14103	Q14103|Q14103-2|Q14103-3|Q14103-4	Heterogeneous nuclear ribonucleoprotein D0
05min_Rep1	Non-K-ε-GG	3	17.41	17.27	16.76	92.3	2710000	-1	0	0	0	0		TMT10	(R)	LVLEVAQHLGESTVR	(T)			96.6	86.58	2	627.365	1880.08	-0.0004	-0.2	56558.9	HUMAN	P06576	P06576	ATP synthase subunit beta, mitochondrial
05min_Rep1	K-ε-GG	4	17.39	14.06	13.56	87.1	14300000	17.391	2	1	1	0	K520k	TMT10	(R)	EASHkQIMENAEINNIIK	(I)	VREASHkQIMENA	K:TMT10,k:Ubiquitin Residual GG from Tryp Cut on K	100	60.75	7	664.364	2769.55	-115.118	0.8	184234	HUMAN	Q02880	Q02880|Q02880-2|P11388-4|P11388-3|P11388-2|P11388	DNA topoisomerase 2-beta
05min_Rep1	K-ε-GG	3	17.36	14.17	13.86	95.3	1230000	4.265	2	1	1	0	K1053k	TMT10	(R)	EQQLPVNEETLFQkATK	(I)	EETLFQkATKIGR	K:TMT10,k:Ubiquitin Residual GG from Tryp Cut on K	100	72.13	3	859.143	2690.53	-115.118	1	157452	HUMAN	Q7Z3K3	Q7Z3K3|Q7Z3K3-6|Q7Z3K3-3|Q7Z3K3-2|Q7Z3K3-7|Q7Z3K3-5	Pogo transposable element with ZNF domain
05min_Rep1	K-ε-GG	3	17.36	9.4	13.05	92.9	1600000	1.627	2	1	1	0	K404k	TMT10	(R)	ENLISALEEAkK	(G)	SALEEAkKGLAAI	K:TMT10,k:Ubiquitin Residual GG from Tryp Cut on K	100	76.27	2	639.706	2032.23	-115.123	-1.3	109020	HUMAN	P22102	P22102|P22102-2	Trifunctional purine biosynthetic protein adenosine-3
05min_Rep1	K-ε-GG	3	17.35	17.35	17.35	86.5	74400000	99	1	1	1	0	K14k	TMT10	(K)	IAFNTPTAVQkEEAR	(Q)	TPTAVQkEEARQD	k:Ubiquitin Residual GG from Tryp Cut on K	97.1	57.15	12	673.367	2133.21	-115.121	-0.6	30140.3	HUMAN	O43736	O43736|O43736-2	Integral membrane protein 2A
05min_Rep1	K-ε-GG	4	17.35	14.09	14.81	93.7	11400000	6.648	3	1	1	0	K154k	TMT10	(K)	WKDTDEADLVLAkEANVK	(C)	ADLVLAkEANVKC	K:TMT10,k:Ubiquitin Residual GG from Tryp Cut on K	100	72.23	9	712.402	2961.71	-115.12	-0.1	22395.7	HUMAN	P45973	P45973	Chromobox protein homolog 5
05min_Rep1	K-ε-GG	5	17.35	17.35	16.15	81.1	1600000	3.552	2	1	1	0	K664k	TMT10	(R)	HCQDEHDNEIkIK	(Y)	EHDNEIkIKYFCG	C:Carbamidomethylation,K:TMT10,k:Ubiquitin Residual GG from Tryp Cut on K	85.2	33.48	2	448.432	2353.25	-115.123	-1.4	124335	HUMAN	Q9Y4E5	Q9Y4E5|E9PH99|Q9Y4E5-2	Zinc finger protein 451
05min_Rep1	K-ε-GG	3	17.34	19.22	18.41	88.8	62000000	99	1	1	1	0	K388k	TMT10	(R)	GEIIAkQGGGGGGGSVPGIER	(M)	RGEIIAkQGGGGG	k:Ubiquitin Residual GG from Tryp Cut on K	100	50.25	12	747.071	2354.32	-115.122	-0.7	77799.7	HUMAN	P52272	P52272|P52272-2	Heterogeneous nuclear ribonucleoprotein M
05min_Rep1	K-ε-GG	3	17.34	18.17	17.34	91.2	20800000	10.724	2	1	1	0	K302k	TMT10	(K)	DSDSMETEEkTSSAFVGK	(T)	SMETEEkTSSAFV	K:TMT10,k:Ubiquitin Residual GG from Tryp Cut on K	98.7	56.4	20	840.745	2635.34	-115.118	0.8	106861	HUMAN	Q99460	Q99460|Q99460-2	26S proteasome non-ATPase regulatory subunit 1
05min_Rep1	Non-K-ε-GG	3	17.34	14.82	17.73	91.6	3470000	-1	1	0	0	0		TMT10	(K)	TQVSVTAAIPHLK	(T)		K:TMT10,	96.6	69.35	25	608.376	1823.12	-0.0008	-0.5	164836	HUMAN	Q9NYV4	Q9NYV4|Q9NYV4-2|Q9NYV4-3	Cyclin-dependent kinase 12
05min_Rep1	Non-K-ε-GG	2	17.34	16.42	11.36	95.7	1200000	-1	1	0	0	0		TMT10	(R)	SFLLDLLNATGK	(D)		K:TMT10,	100	99.95	0	875.53	1750.05	0.001	0.6	73641.5	HUMAN	O00571	O00571|O00571-2	ATP-dependent RNA helicase DDX3X
05min_Rep1	K-ε-GG	3	17.33	13.09	14.66	93.4	22200000	3.284	2	1	1	0	K102k	TMT10	(K)	SNFSNSADDIkSK	(K)	NSADDIkSKKKRE	K:TMT10,k:Ubiquitin Residual GG from Tryp Cut on K	100	45.72	11	662.349	2100.15	-115.121	-0.7	22395.7	HUMAN	P45973	P45973	Chromobox protein homolog 5
05min_Rep1	K-ε-GG	4	17.33	13.72	15.14	92.7	15400000	4.965	2	1	1	0	K217k	TMT10	(K)	TVYHYLISQDkAGK	(Y)	YLISQDkAGKYCI	K:TMT10,k:Ubiquitin Residual GG from Tryp Cut on K	99	56.02	15	549.561	2310.34	-115.121	-0.3	70841	HUMAN	P43403	P43403|P43403-3	Tyrosine-protein kinase ZAP-70
05min_Rep1	K-ε-GG	3	17.33	16.26	17.48	93.2	16900000	1.55	2	1	1	0	K216k	TMT10	(R)	VAVEYLDPSPEVQkK	(K)	PSPEVQkKKYAFK	K:TMT10,k:Ubiquitin Residual GG from Tryp Cut on K	94.8	65.6	19	758.763	2389.39	-115.12	0.1	37610.5	HUMAN	O43684	O43684|O43684-2	Mitotic checkpoint protein BUB3
05min_Rep1	Non-K-ε-GG	3	17.33	17.33	15.01	95.4	4930000	-1	0	0	0	0		TMT10	(R)	NITVIFHPLLR	(F)			99	84.53	8	517.99	1551.96	-0.0007	-0.5	111238	HUMAN	Q96A65	Q96A65	Exocyst complex component 4
05min_Rep1	Non-K-ε-GG	3	17.33	14.66	13.39	94.9	5230000	-1	0	0	0	0		TMT10	(K)	LFIGGLNVQTSESGLR	(G)			100	86.1	12	640.696	1920.08	-0.0031	-1.6	31011.2	HUMAN	Q13151	Q13151	Heterogeneous nuclear ribonucleoprotein A0
05min_Rep1	K-ε-GG	3	17.33	17.33	18.07	87.3	1250000	16.205	2	1	1	0	K357k	TMT10	(K)	NLILkAISEAQESVTK	(T)	NKNLILkAISEAQ	K:TMT10,k:Ubiquitin Residual GG from Tryp Cut on K	95.3	97.72	8	772.79	2431.47	-115.118	1	83844.1	HUMAN	Q6PJT7	Q6PJT7|Q6PJT7-2|Q6PJT7-9|Q6PJT7-5|G3V256|Q6PJT7-11|Q6PJT7-3|Q6PJT7-4|Q6PJT7-10|G3V5I6	Zinc finger CCCH domain-containing protein 14
05min_Rep1	Non-K-ε-GG	3	17.32	13.76	15.31	94.5	8320000	-1	1	0	0	0		TMT10	(-)	MSLIINTFYSNK	(E)		K:TMT10,	99	97.68	7	630.358	1889.06	-0.0014	-0.7	58890.9	HUMAN	Q58FF6	Q58FF6	Putative heat shock protein HSP 90-beta 4
05min_Rep1	Non-K-ε-GG	2	17.32	16.5	15.64	95	8890000	-1	0	0	0	0		TMT10	(R)	FTLWWSPTINR	(A)			100	98.27	4	825.453	1649.9	-0.0018	-1.1	274908	HUMAN	Q6P2Q9	Q6P2Q9	Pre-mRNA-processing-splicing factor 8
05min_Rep1	Non-K-ε-GG	3	17.31	16.84	19.49	91.3	1680000	-1	1	0	0	0		TMT10	(K)	VSHVSTGGGASLELLEGK	(V)		K:TMT10,	76.5	68.8	5	733.749	2199.24	-0.0069	-3.1	45013.3	HUMAN	P00558	P00558|P07205|P00558-2	Phosphoglycerate kinase 1
05min_Rep1	Non-K-ε-GG	3	17.3	17.3	17.3	83	963000	99	0	0	0	0	M146m	TMT10	(R)	TGEmSGPVFTDSGIHIILR	(T)		m:Oxidized methionine	100	77.58	2	759.068	2259.2	15.989	-2.6	18357.1	HUMAN	Q13526	Q13526	Peptidyl-prolyl cis-trans isomerase NIMA-interacting 1
05min_Rep1	Non-K-ε-GG	2	17.3	16.37	15.69	93.1	2410000	-1	1	0	0	0		TMT10	(-)	MSLIINTFYSNK	(E)		K:TMT10,	80.3	97.68	7	945.032	1889.06	-0.0037	-2	58890.9	HUMAN	Q58FF6	Q58FF6	Putative heat shock protein HSP 90-beta 4
05min_Rep1	K-ε-GG	3	17.3	19.73	19.31	91.1	3090000	99	1	1	1	0	K255k	TMT10	(R)	MAAAGGTVSGPSSACkPGR	(S)	GPSSACkPGRSTT	C:Carbamidomethylation,k:Ubiquitin Residual GG from Tryp Cut on K	100	37.1	14	702.352	2220.16	-115.122	-1.1	292403	HUMAN	Q9ULT8	Q9ULT8	E3 ubiquitin-protein ligase HECTD1
05min_Rep1	K-ε-GG	3	17.29	17.26	13.64	94	9400000	99	1	1	1	0	K400k	TMT10	(R)	AVDDGVNTFkVLTR	(D)	DGVNTFkVLTRDK	k:Ubiquitin Residual GG from Tryp Cut on K	99.4	68.07	9	626.682	1993.15	-115.118	1	60190.1	HUMAN	P50990	P50990|P50990-2|P50990-3	T-complex protein 1 subunit theta
05min_Rep1	K-ε-GG	3	17.28	14.42	12.32	89.7	2190000	3.373	2	1	1	0	K288k	TMT10	(K)	NLQEAEEWYkSK	(Y)	EAEEWYkSKYADL	K:TMT10,k:Ubiquitin Residual GG from Tryp Cut on K	78.5	68.88	10	699.704	2212.22	-115.125	-2.3	53892.2	HUMAN	P41219-2	P41219-2|P41219|P08670|B0YJC4|B0YJC5	Isoform 2 of Peripherin
05min_Rep1	K-ε-GG	3	17.26	14.31	14.89	90.8	4380000	99	1	1	1	0	K34k	TMT10	(R)	DISPVLkDPASFR	(A)	DISPVLkDPASFR	k:Ubiquitin Residual GG from Tryp Cut on K	97.4	65.43	3	596.667	1903.11	-115.119	0.6	19778.6	HUMAN	P07741	P07741|H3BQZ9|P07741-2|H3BSW3	Adenine phosphoribosyltransferase
05min_Rep1	K-ε-GG	3	17.26	15.35	16.36	91.8	2350000	99	1	1	1	0	K54k	TMT10	(K)	TFVNITPAEVGVLVGkDR	(S)	VGVLVGkDRSSFY	k:Ubiquitin Residual GG from Tryp Cut on K	100	86.35	3	753.429	2373.39	-115.119	0.6	15225.1	HUMAN	P07737	P07737	Profilin-1
05min_Rep1	K-ε-GG	3	17.26	13.47	14.58	90.9	2820000	99	1	1	1	0	K513k	TMT10	(R)	TAEQSCDQkLTNTNR	(A)	EQSCDQkLTNTNR	C:Carbamidomethylation,k:Ubiquitin Residual GG from Tryp Cut on K	98.1	28.28	7	703.677	2224.14	-115.123	-1.5	92655.2	HUMAN	Q96T88-2	Q96T88-2|Q96T88	Isoform 2 of E3 ubiquitin-protein ligase UHRF1
05min_Rep1	Non-K-ε-GG	3	17.25	17.25	15.27	93.6	19600000	-1	1	0	0	0		TMT10	(R)	AGLLQVYIHTQK	(N)		K:TMT10,	92.8	73.77	5	610.373	1829.11	0	0	26947.8	HUMAN	Q92979	Q92979	Ribosomal RNA small subunit methyltransferase NEP1
05min_Rep1	K-ε-GG	3	17.25	14.64	9.07	94	12700000	1.396	2	1	1	0	K126k	TMT10	(K)	EGVHGGLINkK	(C)	HGGLINkKCYEMA	K:TMT10,k:Ubiquitin Residual GG from Tryp Cut on K	96.6	37.27	6	575.346	1839.14	-115.119	0.4	15225.1	HUMAN	P07737	P07737|K7EJ44	Profilin-1
05min_Rep1	K-ε-GG	4	17.24	13.65	12.53	94.4	352000	10.839	2	1	1	0	K53k	TMT10	(R)	SDQLLDMSSTFNkTTQNLAQK	(K)	MSSTFNkTTQNLA	K:TMT10,k:Ubiquitin Residual GG from Tryp Cut on K	100	80.38	0	736.389	3057.65	-115.117	1.1	12975.8	HUMAN	O95183	O95183	Vesicle-associated membrane protein 5
05min_Rep1	Non-K-ε-GG	2	17.22	17.33	17.77	95.5	1220000	-1	0	0	0	0		Hydrogen	(R)	TDYNASVSVPDSSGPER	(I)			100	43.7	3	890.902	1780.8	-0.0012	-0.7	51312.6	HUMAN	P61978-2	P61978-2|P61978|P61978-3|Q5T6W5	Isoform 2 of Heterogeneous nuclear ribonucleoprotein K
05min_Rep1	K-ε-GG	3	17.22	15.57	15.95	94.3	3120000	7.45	2	1	1	0	K328k	TMT10	(K)	LNESVMVFTkDQTEK	(E)	SVMVFTkDQTEKE	K:TMT10,k:Ubiquitin Residual GG from Tryp Cut on K	100	70.65	13	781.087	2456.37	-115.12	0.1	57077.5	HUMAN	Q9NS91	Q9NS91	E3 ubiquitin-protein ligase RAD18
05min_Rep1	K-ε-GG	3	17.22	15.04	16.81	92.9	1740000	3.505	2	1	1	0	K314k	TMT10	(R)	NEEEGNSEEIkAK	(V)	GNSEEIkAKVKNK	K:TMT10,k:Ubiquitin Residual GG from Tryp Cut on K	100	35.07	5	683.687	2164.17	-115.124	-2	55097.1	HUMAN	O75844	O75844	CAAX prenyl protease 1 homolog
05min_Rep1	K-ε-GG	3	17.21	17.1	17.14	87.1	3940000	17.206	2	1	1	0	K136k	TMT10	(R)	GkGHDGLYQGLSTATK	(D)	GERRRGkGHDGLY	K:TMT10,k:Ubiquitin Residual GG from Tryp Cut on K	100	46.2	7	735.739	2320.32	-115.12	0	18753.2	HUMAN	P20963	P20963|P20963-3	T-cell surface glycoprotein CD3 zeta chain
05min_Rep1	K-ε-GG	3	17.21	14.8	14.46	80.8	788000	99	1	1	1	0	K864k	TMT10	(R)	DGSLASNPYSGDLTkFGR	(G)	YSGDLTkFGRGDA	k:Ubiquitin Residual GG from Tryp Cut on K	100	64.75	0	743.375	2343.24	-115.125	-2.4	116866	HUMAN	Q14157-5	Q14157-5|Q14157|F8W726|Q14157-3|Q14157-1|Q14157-4	Isoform 5 of Ubiquitin-associated protein 2-like
05min_Rep1	K-ε-GG	3	17.21	13.97	12.75	93	5050000	1.742	2	1	1	0	K28k	TMT10	(K)	FLQEFYQDDELGkK	(Q)	QDDELGkKQFKYG	K:TMT10,k:Ubiquitin Residual GG from Tryp Cut on K	97.8	81.08	5	778.078	2447.34	-115.124	-1.6	81934.1	HUMAN	P33993	P33993|P33993-2	DNA replication licensing factor MCM7
05min_Rep1	Non-K-ε-GG	4	17.21	15.81	15.48	85.4	1160000	-1	1	0	0	0		TMT10	(K)	ISSQQNPNSNTLGHILCVIGHIAK	(H)		C:Carbamidomethylation,K:TMT10,	95.2	96.77	4	765.675	3059.68	-0.0051	-1.7	171056	HUMAN	P42695	P42695|G3V1A9|E9PKK4	Condensin-2 complex subunit D3
05min_Rep1	Non-K-ε-GG	3	17.21	15.5	17.12	94.6	2240000	-1	1	0	0	0		TMT10	(R)	FSMGSVVAGLLK	(R)		K:TMT10,	93.8	99.12	0	556.337	1667	0.0005	0.3	69386.7	HUMAN	Q9H845	Q9H845	Acyl-CoA dehydrogenase family member 9, mitochondrial
05min_Rep1	K-ε-GG	2	17.21	15.32	13.19	95.2	102000000	13.659	2	1	1	0	K121k	TMT10	(K)	AVTkYTSSK	(K)	GTKAVTkYTSSKK	K:TMT10,k:Ubiquitin Residual GG from Tryp Cut on K	97.7	37.38	10	778.955	1672.03	-115.121	-0.9	18803.6	HUMAN	U3KQK0	U3KQK0|Q5QNW6-2|Q96A08|P33778|P62807|Q93079|P58876|Q99879|P23527|Q99880|Q99877|Q16778|Q5QNW6|Q8N257	Histone H2B
05min_Rep1	Non-K-ε-GG	3	17.2	17.2	14.12	83.8	1720000	-1	0	0	0	0		TMT10	(R)	LILIACGTSYHAGVATR	(Q)		C:Carbamidomethylation,	95.6	72.68	10	678.045	2032.12	0.0008	0.4	79603.8	HUMAN	Q06210	Q06210|Q06210-2	Glutamine--fructose-6-phosphate aminotransferase [isomerizing] 1
05min_Rep1	Non-K-ε-GG	3	17.2	12.87	12.45	90.6	1310000	-1	1	0	0	0		TMT10	(R)	SFFSEIISSISDVK	(F)		K:TMT10,	89.7	100.65	0	673.046	2017.13	-0.003	-1.5	63359.2	HUMAN	Q00005-7	Q00005-7|Q00005-5|Q00005-4|P63151-2|Q66LE6|Q00005-3|P63151|Q00005-2|Q00005|Q00005-6|F5GXJ6	Isoform 7 of Serine/threonine-protein phosphatase 2A 55 kDa regulatory subunit B beta isoform
05min_Rep1	Non-K-ε-GG	3	17.18	12.97	14.5	94.5	15800000	-1	0	0	0	0		TMT10	(K)	GSYVSIHSSGFR	(D)			86.7	48.48	12	509.271	1525.8	0.0019	1.3	51134.9	HUMAN	Q13838-2	Q13838-2|Q13838|O00148|Q5STU3|O00148-2|B1Q2N1	Isoform 2 of Spliceosome RNA helicase DDX39B
05min_Rep1	Non-K-ε-GG	2	17.18	12.45	10.42	96.8	6340000	-1	0	0	0	0		TMT10	(R)	ILVATNLFGR	(G)			100	89.12	8	666.913	1332.82	-0.0012	-0.9	51134.9	HUMAN	Q13838-2	Q13838-2|Q13838|O00148|Q5STU3	Isoform 2 of Spliceosome RNA helicase DDX39B
05min_Rep1	K-ε-GG	3	17.17	18.78	17.17	88.3	4640000	14.034	2	1	1	0	K245k	TMT10	(K)	AWNDTTkAPTADTQTQNVNQAK	(M)	AWNDTTkAPTADT	K:TMT10,k:Ubiquitin Residual GG from Tryp Cut on K	100	47.68	5	992.511	3090.64	-115.123	-1.1	92356.3	HUMAN	Q9Y5V3-2	Q9Y5V3-2|Q9Y5V3	Isoform 2 of Melanoma-associated antigen D1
05min_Rep1	K-ε-GG	3	17.16	18.78	17.16	93.2	2900000	99	1	1	1	0	K76k	TMT10	(K)	ALAAAGYDVEkNNSR	(I)	AGYDVEkNNSRIK	k:Ubiquitin Residual GG from Tryp Cut on K	100	46.63	12	641.335	2037.11	-115.123	-1.5	22349.5	HUMAN	P16402	P16402|P10412|Q02539|P16403|P22492	Histone H1.3
05min_Rep1	Non-K-ε-GG	2	17.16	9.54	12.46	91.6	1070000	-1	1	0	0	0		TMT10	(R)	FYVTTCVGK	(S)		C:Carbamidomethylation,K:TMT10,	92.9	69.07	5	766.93	1532.86	-0.0025	-1.6	106347	HUMAN	Q8NI36	Q8NI36	WD repeat-containing protein 36
05min_Rep1	K-ε-GG	4	17.15	18.5	18.03	87.3	9350000	8.032	3	1	1	0	K479k	TMT10	(K)	EEETSIDVAGKPNEVTkAAESPDQK	(D)	KPNEVTkAAESPD	K:TMT10,k:Ubiquitin Residual GG from Tryp Cut on K	95.8	56.73	12	869.211	3588.94	-115.121	-0.3	54627.8	HUMAN	P53985	P53985	Monocarboxylate transporter 1
05min_Rep1	Non-K-ε-GG	3	17.15	19.36	17.15	87.8	12400000	-1	1	0	0	0		TMT10	(R)	NLTNPNTVIILIGNK	(A)		K:TMT10,	98	91.88	12	694.761	2082.27	-0.0015	-0.7	24124.7	HUMAN	P61106	P61106	Ras-related protein Rab-14
05min_Rep1	Non-K-ε-GG	3	17.14	12.37	9.98	93.4	1420000	-1	1	0	0	0		TMT10	(K)	RSFLLDLLNATGK	(D)		K:TMT10,	98	97.35	5	636.055	1906.15	-0.0014	-0.8	73641.5	HUMAN	O00571	O00571|O00571-2	ATP-dependent RNA helicase DDX3X
05min_Rep1	K-ε-GG	3	17.13	14.6	16.76	86.1	3270000	5.14	2	1	1	0	K437k	TMT10	(R)	DTALETALNAkAYK	(R)	ETALNAkAYKRSK	K:TMT10,k:Ubiquitin Residual GG from Tryp Cut on K	76.8	67.75	10	694.393	2196.28	-115.121	-0.4	185213	HUMAN	P51532	P51532|P51532-4|P51532-3|P51532-2|P51532-5	Transcription activator BRG1
05min_Rep1	K-ε-GG	3	17.13	14.22	14.65	84.7	668000	99	1	1	1	0	K396k	TMT10	(K)	DDLSGADIkAICTEAGLMALR	(E)	LSGADIkAICTEA	C:Carbamidomethylation,k:Ubiquitin Residual GG from Tryp Cut on K	100	87.08	2	855.105	2678.43	-115.126	-2.2	49354.8	HUMAN	P62191	P62191|P62191-2	26S protease regulatory subunit 4
05min_Rep1	K-ε-GG	3	17.12	17.12	16.99	94.2	20000000	99	1	1	1	0	K123k	TMT10	(K)	ILLTEPPMNPTkNR	(E)	PPMNPTkNREKIV	k:Ubiquitin Residual GG from Tryp Cut on K	100	66.23	29	656.37	2082.22	-115.119	0.3	45661	HUMAN	P61160-2	P61160-2|P61160|F5H6T1	Isoform 2 of Actin-related protein 2
05min_Rep1	K-ε-GG	3	17.12	13.05	14.86	90.4	2760000	2.936	2	1	1	0	K336k	TMT10	(K)	DVNAAIAAIkTK	(R)	AAIAAIkTKRSIQ	K:TMT10,k:Ubiquitin Residual GG from Tryp Cut on K	82.9	69.42	5	596.365	1902.2	-115.12	-0.1	50665.2	HUMAN	P68366	P68366|P68366-2	Tubulin alpha-4A chain
05min_Rep1	K-ε-GG	4	17.12	14.34	15.13	93.1	46500000	9.693	2	1	1	0	K583k	TMT10	(K)	CNEIINWLDkNQTAEK	(E)	IINWLDkNQTAEK	C:Carbamidomethylation,K:TMT10,k:Ubiquitin Residual GG from Tryp Cut on K	96.5	76.95	13	637.837	2663.44	-115.118	0.9	71125	HUMAN	P11142	P11142|E9PKE3|E9PNE6|A8K7Q2	Heat shock cognate 71 kDa protein
05min_Rep1	K-ε-GG	3	17.11	17.11	17.11	90.1	4730000	8.321	2	1	1	0	K353k	TMT10	(R)	ATPEQYQILkENYGQK	(E)	EQYQILkENYGQK	K:TMT10,k:Ubiquitin Residual GG from Tryp Cut on K	100	61.08	9	828.116	2597.45	-115.122	-0.7	48788.1	HUMAN	P14324	P14324|P14324-2	Farnesyl pyrophosphate synthase
05min_Rep1	K-ε-GG	3	17.1	14.29	15.57	100	487000	17.1	2	1	1	0	K485k	TMT10	(K)	kGWNMEPPSSDISK	(S)	VFPAPKkGWNMEP	K:TMT10,k:Ubiquitin Residual GG from Tryp Cut on K	100	59.62	0	716.71	2263.24	-115.121	-0.4	140142	HUMAN	Q86Y13	Q86Y13	E3 ubiquitin-protein ligase DZIP3
05min_Rep1	Non-K-ε-GG	2	17.1	15.53	7.8	100	3070000	-1	1	0	0	0		TMT10	(K)	LTLTFSAQTK	(R)		K:TMT10,	100	75.9	8	784.476	1567.95	-0.0018	-1.2	142253	HUMAN	H9KV28	H9KV28|O60610|E9PEZ3|O60610-3|E9PHQ0|O60610-2|E7ERW8|E7EMV0	Protein diaphanous homolog 1
05min_Rep1	Non-K-ε-GG	2	17.09	14.34	11.22	91.6	773000	-1	1	0	0	0		TMT10	(K)	TIFAYFTGSK	(D)		K:TMT10,	87.1	92.13	2	796.958	1592.91	0.0001	0.1	14225.8	HUMAN	Q9BRA2	Q9BRA2|I3L3M7|I3L0K2	Thioredoxin domain-containing protein 17
05min_Rep1	Non-K-ε-GG	2	17.08	12.75	15.97	94.6	8740000	-1	1	0	0	0		TMT10	(K)	NVSIGIVGK	(D)		K:TMT10,	84	66.93	8	672.935	1344.86	0.0004	0.3	30524.2	HUMAN	P25786-2	P25786-2|P25786|F5GX11	Isoform Long of Proteasome subunit alpha type-1
05min_Rep1	Non-K-ε-GG	3	17.08	18.73	16.66	92.3	1020000	-1	0	0	0	0		TMT10	(K)	YNFLGISIVGQSNER	(G)			88.3	89.5	6	642.68	1926.03	-0.0035	-1.8	79231.8	HUMAN	O14641	O14641|I3L2N2|Q92997|Q92997-2	Segment polarity protein dishevelled homolog DVL-2
05min_Rep1	K-ε-GG	4	17.08	13.59	14.57	93.5	4020000	99	1	1	1	0	K463k	TMT10	(K)	HSEDVNVkVSNAQSVTSER	(E)	SEDVNVkVSNAQS	k:Ubiquitin Residual GG from Tryp Cut on K	100	38.22	12	608.061	2544.34	-115.12	-0.2	52598.7	HUMAN	O60669	O60669	Monocarboxylate transporter 2
05min_Rep1	K-ε-GG	3	17.07	15.4	14.46	91.9	4220000	99	1	1	1	0	K748k	TMT10	(K)	VTTDYGETEkER	(L)	DYGETEkERLARQ	k:Ubiquitin Residual GG from Tryp Cut on K	100	34.85	5	590.962	1885.99	-115.118	1.1	140142	HUMAN	Q86Y13	Q86Y13	E3 ubiquitin-protein ligase DZIP3
05min_Rep1	Non-K-ε-GG	3	17.06	14.52	12.47	90.5	1610000	-1	0	0	0	0		TMT10	(K)	LQMEAPHIIVGTPGR	(V)			94.2	69.55	5	616.683	1848.04	-0.0013	-0.7	46381.4	HUMAN	P60842	P60842|P60842-2|J3KT12	Eukaryotic initiation factor 4A-I
05min_Rep1	K-ε-GG	3	17.04	19.76	20.11	88.8	68600000	12.294	2	1	1	0	K162k	TMT10	(K)	ASPALVAkDPGTVANK	(K)	SPALVAkDPGTVA	K:TMT10,k:Ubiquitin Residual GG from Tryp Cut on K	98	52.77	16	704.411	2226.34	-115.125	-2.5	59577.9	HUMAN	Q92783	Q92783|Q92783-2	Signal transducing adapter molecule 1
05min_Rep1	K-ε-GG	4	17.04	9.35	14.28	85.1	6650000	99	1	1	1	0	K245k	TMT10	(R)	GTADVTHDLQEMkEESR	(Q)	HDLQEMkEESRQM	k:Ubiquitin Residual GG from Tryp Cut on K	100	58.82	12	573.03	2404.22	-115.121	-0.5	54425.1	HUMAN	P11166	P11166	Solute carrier family 2, facilitated glucose transporter member 1
05min_Rep1	Non-K-ε-GG	4	17.04	18.16	20.95	93.7	2070000	-1	0	0	0	0		TMT10	(R)	LSLNNGSITHLVIRPNGR	(V)			97.2	68.25	2	548.322	2190.27	-0.0006	-0.3	32232.1	HUMAN	Q96HS1	Q96HS1|F5GXG4	Serine/threonine-protein phosphatase PGAM5, mitochondrial
05min_Rep1	K-ε-GG	3	17	16.57	16.7	90	10700000	4.287	2	1	1	0	K198k	TMT10	(K)	VVDLLAPYAkGGK	(I)	LLAPYAkGGKIGL	K:TMT10,k:Ubiquitin Residual GG from Tryp Cut on K	97.9	77.18	17	635.052	2018.26	-115.122	-0.9	56558.9	HUMAN	P06576	P06576	ATP synthase subunit beta, mitochondrial
05min_Rep1	K-ε-GG	3	17	17	15.82	91.9	1860000	99	1	1	1	0	K238k	TMT10	(R)	VVGSEFVQkYLGEGPR	(M)	GSEFVQkYLGEGP	k:Ubiquitin Residual GG from Tryp Cut on K	100	78.53	5	703.382	2223.25	-115.122	-1.1	47479.5	HUMAN	P43686	P43686|P43686-2	26S protease regulatory subunit 6B
05min_Rep1	Non-K-ε-GG	3	17	15.75	14.82	86.6	128000000	-1	0	0	0	0		TMT10	(K)	LVINGNPITIFQER	(D)			97.5	94.1	17	615.025	1843.06	-0.002	-1.1	36223.7	HUMAN	P04406	P04406|P04406-2	Glyceraldehyde-3-phosphate dehydrogenase
05min_Rep1	K-ε-GG	3	16.99	16.99	16.99	89.1	15800000	99	1	1	1	0	K610k	TMT10	(K)	NYEDEDSLkTLR	(Y)	EDEDSLkTLRYGK	k:Ubiquitin Residual GG from Tryp Cut on K	95.6	49.25	7	609.309	1941.03	-115.121	-0.5	183591	HUMAN	P11388-4	P11388-4|P11388-3|P11388-2|P11388	Isoform 4 of DNA topoisomerase 2-alpha
05min_Rep1	K-ε-GG	3	16.99	15.17	15.37	90.4	4870000	99	1	1	1	0	K550k	TMT10	(K)	SYDDAESLkTLR	(Y)	DDAESLkTLRYGK	k:Ubiquitin Residual GG from Tryp Cut on K	100	51.73	12	580.97	1856.02	-115.121	-0.8	184234	HUMAN	Q02880	Q02880|Q02880-2	DNA topoisomerase 2-beta
05min_Rep1	Non-K-ε-GG	4	16.99	10.88	16.99	90.8	1680000	-1	1	0	0	0		TMT10	(K)	VHLVGIDIFTGK	(K)		K:TMT10,	93.6	86.73	5	440.023	1757.07	-0.0024	-1.3	20959.8	HUMAN	I3L504	I3L504|P63241-2|P63241|Q6IS14|Q9GZV4|C9J7B5|F8WCJ1	Eukaryotic translation initiation factor 5A-1
05min_Rep1	Non-K-ε-GG	3	16.99	15.24	13.67	98.1	1120000	-1	1	0	0	0		TMT10	(R)	ATAAFILANEHNVALFK	(H)		K:TMT10,	96.6	88.33	4	763.444	2288.32	0.0001	0	127026	HUMAN	O00410-3	O00410-3|O00410|O00410-2	Isoform 3 of Importin-5
05min_Rep1	K-ε-GG	4	16.98	14.13	14.08	83.9	4430000	99	1	1	1	0	K208k	TMT10	(K)	YGGSVGSQPPPVAPEPGPVPSSPSQEPPTkR	(E)	SQEPPTkREYDQC	k:Ubiquitin Residual GG from Tryp Cut on K	100	55	27	857.442	3541.87	-115.121	-0.3	35220.7	HUMAN	Q04323-2	Q04323-2|Q04323|E9PRQ7|E9PS08	Isoform 2 of UBX domain-containing protein 1
05min_Rep1	K-ε-GG	3	16.98	16.79	16.43	88.8	6570000	99	1	1	1	0	K180k	TMT10	(K)	DALEkNQQWLVYDQQR	(E)	LKDALEkNQQWLV	k:Ubiquitin Residual GG from Tryp Cut on K	100	63.32	10	793.074	2492.33	-115.121	-0.3	54519.6	HUMAN	Q53EZ4	Q53EZ4|Q53EZ4-2	Centrosomal protein of 55 kDa
05min_Rep1	K-ε-GG	3	16.96	15.24	13.56	95.7	8890000	99	1	1	1	0	K507k	TMT10	(R)	DLYDVLAkEPVQR	(N)	LYDVLAkEPVQRN	k:Ubiquitin Residual GG from Tryp Cut on K	97.8	70.13	11	630.348	2004.15	-115.123	-1.7	121074	HUMAN	Q8TDZ2-4	Q8TDZ2-4|Q8TDZ2|Q8TDZ2-2	Isoform 4 of Protein-methionine sulfoxide oxidase MICAL1
05min_Rep1	K-ε-GG	4	16.96	13.68	14.6	92.7	4980000	2.895	2	1	1	0	K27k	TMT10	(K)	TITLEVEPSDTIENVkAK	(I)	DTIENVkAKIQDK	K:TMT10,k:Ubiquitin Residual GG from Tryp Cut on K	100	71.82	5	640.612	2674.55	-115.121	-0.2	77037.2	HUMAN	P0CG48	P0CG48|F5H041|Q96C32|P0CG47|J3QRK5|J3QLP7|P62979|B4DV12|P62987	Polyubiquitin-C
05min_Rep1	Non-K-ε-GG	3	16.95	15.71	15.5	89.2	2080000	-1	1	0	0	0		TMT10	(K)	QIATLHAQVADMK	(K)		K:TMT10,	100	60.67	4	628.697	1884.08	0.0003	0.1	227784	HUMAN	P35579	P35579	Myosin-9
05min_Rep1	K-ε-GG	3	16.95	10.61	12.17	90.7	461000	2.85	2	1	1	0	K1475k	TMT10	(R)	SLENIFAESkIK	(S)	NIFAESkIKSFRR	K:TMT10,k:Ubiquitin Residual GG from Tryp Cut on K	100	75.48	0	651.047	2066.25	-115.121	-0.8	187858	HUMAN	Q15058	Q15058	Kinesin-like protein KIF14
05min_Rep1	K-ε-GG	3	16.95	13.83	8.99	96.2	166000000	13.858	2	1	1	0	K396k	TMT10	(R)	GDVVPkDVNAAIATIK	(T)	RGDVVPkDVNAAI	K:TMT10,k:Ubiquitin Residual GG from Tryp Cut on K	95.5	77.42	12	728.431	2298.4	-115.123	-1.1	58642	HUMAN	F5H5D3	F5H5D3|Q71U36|P68363|Q6PEY2|Q13748|Q9BQE3|Q13748-2|Q71U36-2|P68363-2	Tubulin alpha-1C chain
05min_Rep1	K-ε-GG	3	16.94	13.39	12.89	85.9	39400000	12.488	2	1	1	0	K48k	TMT10	(R)	LIFAGkQLEDGRTLSDYNIQK	(E)	RLIFAGkQLEDGR	K:TMT10,k:Ubiquitin Residual GG from Tryp Cut on K	100	75.52	9	994.553	3096.77	-115.121	-0.4	77037.2	HUMAN	P0CG48	P0CG48|F5H041|Q96C32|P0CG47|P62979|B4DV12|P62987	Polyubiquitin-C
05min_Rep1	Non-K-ε-GG	3	16.93	11.09	14.61	88	572000	-1	1	0	0	0		TMT10	(K)	QLLGEHLTAILQK	(G)		K:TMT10,	100	81.78	3	641.399	1922.18	-0.0013	-0.7	104550	HUMAN	Q13620	Q13620|K4DI93|Q13620-1|Q13619|Q13620-3|Q13619-2	Cullin-4B
05min_Rep1	Non-K-ε-GG	4	16.92	13.97	15.78	85.9	880000	99	1	0	0	0	M274m	TMT10	(K)	NmAEQIIQEIYSQIQSK	(K)		K:TMT10,m:Oxidized methionine	100	99.6	0	625.09	2481.34	15.9946	-0.1	69497	HUMAN	P29401-2	P29401-2|P29401|B4E022|E9PFF2	Isoform 2 of Transketolase
05min_Rep1	K-ε-GG	3	16.91	12.13	13.14	89.1	5080000	16.652	2	1	1	0	K114k	Hydrogen	(R)	NSkCIDTESLCVVAGEK	(V)	RCLRNSkCIDTES	C:Carbamidomethylation,K:TMT10-Lys-Only,k:Ubiquitin Residual GG from Tryp Cut on K	100	57.35	12	751.706	2368.22	-115.121	-0.5	51429.8	HUMAN	Q06265-2	Q06265-2|Q06265|D6RIY6|Q06265-4|Q06265-3|D6RA17	Isoform 2 of Exosome complex component RRP45
05min_Rep1	K-ε-GG	3	16.91	16.33	16.91	91.7	7770000	6.379	2	1	1	0	K262k	TMT10	(R)	NPENWAYYkGLEK	(A)	ENWAYYkGLEKAL	K:TMT10,k:Ubiquitin Residual GG from Tryp Cut on K	100	65.9	16	728.723	2299.27	-115.116	2	102526	HUMAN	Q9BXJ9	Q9BXJ9|Q9BXJ9-4	N-alpha-acetyltransferase 15, NatA auxiliary subunit
05min_Rep1	K-ε-GG	4	16.9	12.16	13.7	90.2	1940000	99	1	1	1	0	K118k	TMT10	(K)	AAGIDEQENWHEGkENIR	(A)	ENWHEGkENIRAA	k:Ubiquitin Residual GG from Tryp Cut on K	86.7	44.55	7	610.553	2554.3	-115.115	1.9	56564.7	HUMAN	P28838	P28838|P28838-2	Cytosol aminopeptidase
05min_Rep1	Non-K-ε-GG	3	16.9	22.74	17.54	86.6	1210000	99	1	0	0	0	M3068m	TMT10	(R)	NLHVVFTmNPSSEGLK	(D)		K:TMT10,m:Oxidized methionine	100	67.65	0	749.745	2231.23	15.9959	0.4	535137	HUMAN	Q14204	Q14204	Cytoplasmic dynein 1 heavy chain 1
05min_Rep1	Non-K-ε-GG	3	16.9	16.9	17.26	87.1	7410000	-1	0	0	0	0		TMT10	(R)	LTIIVSDPSHCNVLR	(A)		C:Carbamidomethylation,	89.9	72.93	12	651.696	1953.08	-0.0055	-2.8	35906.1	HUMAN	P78346-2	P78346-2|P78346	Isoform 2 of Ribonuclease P protein subunit p30
05min_Rep1	K-ε-GG	3	16.9	13.69	17.05	94.1	1930000	99	1	1	1	0	K50k	TMT10	(R)	NLLSVAYkNVIGAR	(R)	LLSVAYkNVIGAR	k:Ubiquitin Residual GG from Tryp Cut on K	100	81.08	5	621.033	1976.21	-115.121	-0.5	29344.6	HUMAN	P62258	P62258|P62258-2|I3L3T1|B4DJF2	14-3-3 protein epsilon
05min_Rep1	K-ε-GG	3	16.9	14.44	11.2	92.2	1530000	99	1	1	1	0	K911k	TMT10	(R)	IDISQLVITkELTR	(A)	SQLVITkELTRAA	k:Ubiquitin Residual GG from Tryp Cut on K	92	87.92	3	658.058	2087.28	-115.125	-2.5	127926	HUMAN	M0R2B7	M0R2B7|P28340|M0QZR8	DNA polymerase
05min_Rep1	K-ε-GG	4	16.89	15.19	14.6	80.6	4080000	99	1	1	1	0	K89k	TMT10	(K)	EHALAQAELLkR	(Q)	AQAELLkRQEELE	k:Ubiquitin Residual GG from Tryp Cut on K	100	46.83	7	431.252	1837.11	-115.119	0.4	38319.1	HUMAN	O15126	O15126|O15126-2	Secretory carrier-associated membrane protein 1
05min_Rep1	Non-K-ε-GG	2	16.89	17.64	15.23	93.8	35000000	-1	1	0	0	0		TMT10	(R)	VNFAMNVGK	(A)		K:TMT10,	100	70.53	9	719.417	1437.83	-0.0017	-1.2	58506.4	HUMAN	P14618	P14618|P14618-2|P14618-3|Q504U3	Pyruvate kinase PKM
05min_Rep1	Non-K-ε-GG	2	16.88	18.32	18.97	73.7	7030000	-1	0	0	0	0		Hydrogen	(R)	GGAGATFECNICLETAR	(E)		C:Carbamidomethylation,	100	60.78	15	913.912	1826.82	0.0013	0.7	20280.4	HUMAN	Q99942	Q99942	E3 ubiquitin-protein ligase RNF5
05min_Rep1	Non-K-ε-GG	3	16.88	16.88	16.88	85.7	2010000	-1	1	0	0	0		TMT10	(R)	FSMGSVVAGLLKR	(L)		K:TMT10,	100	94.58	5	608.37	1823.1	-0.0038	-2.1	69386.7	HUMAN	Q9H845	Q9H845	Acyl-CoA dehydrogenase family member 9, mitochondrial
05min_Rep1	Non-K-ε-GG	3	16.87	16.09	15.14	92	737000	-1	0	0	0	0		TMT10	(K)	AGGFVVGYTSSGNPIFR	(N)			100	79.08	3	653.348	1958.03	-0.0033	-1.7	138420	HUMAN	Q9HAV4	Q9HAV4	Exportin-5
05min_Rep1	Non-K-ε-GG	4	16.87	11.51	11.53	96	26800000	-1	1	0	0	0		TMT10	(K)	NNVRRQATTIIADNIIFLSDQTK	(E)		K:TMT10,	98.9	84.82	18	773.191	3089.75	-0.0033	-1.1	17259.4	HUMAN	Q04837	Q04837	Single-stranded DNA-binding protein, mitochondrial
05min_Rep1	K-ε-GG	3	16.86	15.43	15.53	91	1450000	99	1	1	1	0	K298k	TMT10	(K)	LSSDQNDkAASAAR	(E)	SSDQNDkAASAAR	k:Ubiquitin Residual GG from Tryp Cut on K	98.3	28.72	3	592.972	1892.02	-115.121	-0.6	70061.3	HUMAN	J9JID7	J9JID7|Q03252	Lamin B2, isoform CRA_a
05min_Rep1	K-ε-GG	3	16.86	18.01	16.97	87.7	2820000	1.411	2	1	1	0	K238k	TMT10	(K)	ETDSSSASAATPSkK	(K)	SAATPSkKKSLID	K:TMT10,k:Ubiquitin Residual GG from Tryp Cut on K	100	28.62	0	680.359	2154.19	-115.122	-1	56524.5	HUMAN	P54578	P54578|B7Z4N8|P54578-2|A6NJA2	Ubiquitin carboxyl-terminal hydrolase 14
05min_Rep1	K-ε-GG	3	16.85	15.67	15.64	82.7	572000000	16.851	2	1	1	0	K11k	TMT10	(K)	TLTGkTITLEVEPSDTIENVK	(A)	VKTLTGkTITLEV	K:TMT10,k:Ubiquitin Residual GG from Tryp Cut on K	100	75.2	14	954.202	2975.71	-115.121	-0.4	77037.2	HUMAN	P0CG48	P0CG48|F5H041|Q96C32|P0CG47|J3QRK5|J3QLP7|P62979|B4DV12|P62987	Polyubiquitin-C
05min_Rep1	K-ε-GG	3	16.84	18.1	14.08	91.8	17700000	16.839	2	1	1	0	K377k	TMT10	(K)	GkADGGAEYATYQTK	(S)	RRKKKGkADGGAE	K:TMT10,k:Ubiquitin Residual GG from Tryp Cut on K	100	40.47	9	711.372	2247.22	-115.12	-0.1	45263.9	HUMAN	P15529-2	P15529-2|P15529-5|P15529-3|P15529-6|P15529-4|P15529-7|P15529-16	Isoform B of Membrane cofactor protein
05min_Rep1	K-ε-GG	3	16.84	17.24	16.84	85.5	2600000	99	1	1	1	0	K675k	TMT10	(R)	DIDTQAkYQSYFSR	(G)	DIDTQAkYQSYFS	k:Ubiquitin Residual GG from Tryp Cut on K	100	59.02	10	689.011	2180.14	-115.121	-0.5	96171.6	HUMAN	Q5VVJ2	Q5VVJ2|Q5VVJ2-2|Q5VVJ2-3	Histone H2A deubiquitinase MYSM1
05min_Rep1	K-ε-GG	3	16.84	11.73	12.39	91.7	15700000	2.61	2	1	1	0	K264k	TMT10	(R)	STLNEIYFGkTK	(D)	NEIYFGkTKDIVN	K:TMT10,k:Ubiquitin Residual GG from Tryp Cut on K	95.2	64.03	7	658.375	2088.23	-115.119	0.3	34180	HUMAN	B1AK88	B1AK88|P47756|P47756-2|B1AK87	Capping protein (Actin filament) muscle Z-line, beta, isoform CRA_d
05min_Rep1	K-ε-GG	3	16.84	14.01	13.76	88.5	16100000	3.619	2	1	1	0	K127k	TMT10	(R)	IITEGFEAAkEK	(A)	EGFEAAkEKALQF	K:TMT10,k:Ubiquitin Residual GG from Tryp Cut on K	85.9	66.85	12	636.7	2023.2	-115.12	0.1	58479.6	HUMAN	P40227	P40227|P40227-2	T-complex protein 1 subunit zeta
05min_Rep1	K-ε-GG	3	16.83	16.69	14.3	85.9	7620000	14.597	2	1	1	0	K43k	TMT10	(K)	kGTVEGFEPADNK	(C)	TKPIPKkGTVEGF	K:TMT10,k:Ubiquitin Residual GG from Tryp Cut on K	100	48.12	15	655.355	2079.17	-115.119	0.6	14683.8	HUMAN	P37108	P37108|H0YLA2	Signal recognition particle 14 kDa protein
05min_Rep1	K-ε-GG	4	16.82	14.69	13.57	89.6	630000	6.536	2	1	1	0	K405k	TMT10	(R)	TLDELGIHLTkEELK	(L)	LGIHLTkEELKLN	K:TMT10,k:Ubiquitin Residual GG from Tryp Cut on K	90.6	75.68	0	578.587	2426.45	-115.121	-0.2	110404	HUMAN	Q15029	Q15029|Q15029-3|Q15029-2	116 kDa U5 small nuclear ribonucleoprotein component
05min_Rep1	Non-K-ε-GG	3	16.82	13.86	13.61	98.1	8790000	-1	0	0	0	0		TMT10	(R)	FDLLWLIQDRPDR	(D)			96.3	99.03	0	639.358	1916.06	0.0011	0.6	81934.1	HUMAN	P33993	P33993|P33993-3	DNA replication licensing factor MCM7
05min_Rep1	Non-K-ε-GG	2	16.81	17.14	13.81	95.5	1090000	-1	1	0	0	0		TMT10	(K)	GFISQLLPTVFK	(S)		K:TMT10,	100	99.6	0	904.558	1808.11	-0.0008	-0.4	158994	HUMAN	Q5JWT2	Q5JWT2|Q9ULK4|Q9ULK4-3|Q9ULK4-5|Q9ULK4-4|Q9ULK4-2	Mediator of RNA polymerase II transcription subunit 23
05min_Rep1	Non-K-ε-GG	3	16.8	14.47	16.28	88.8	4350000	-1	0	0	0	0		TMT10	(R)	GALTVGITNTVGSSISR	(E)			98.6	72.43	10	621.357	1862.06	0.0011	0.6	79603.8	HUMAN	Q06210	Q06210|Q06210-2	Glutamine--fructose-6-phosphate aminotransferase [isomerizing] 1
05min_Rep1	K-ε-GG	4	16.8	13.83	15.24	89.7	341000	1.247	2	1	1	0	K119k	TMT10	(R)	VTIAQGGVLPNIQAVLLPkK	(T)	QAVLLPkKTESHH	K:TMT10,k:Ubiquitin Residual GG from Tryp Cut on K	93.5	94.23	0	658.663	2746.75	-115.124	-1.4	14135.2	HUMAN	P04908	P04908|Q93077|P20671|P0C0S8|Q6FI13|Q7L7L0|Q16777|Q9BTM1|Q96KK5|Q99878	Histone H2A type 1-B/E
05min_Rep1	K-ε-GG	3	16.8	17.25	16.19	93.5	3680000	99	1	1	1	0	K211k	TMT10	(K)	QYDQFGDDkSQAAR	(H)	DQFGDDkSQAARH	k:Ubiquitin Residual GG from Tryp Cut on K	100	38	5	657.982	2087.06	-115.123	-1.4	45717.4	HUMAN	J3KPS0	J3KPS0|Q9NXW2-2|Q9NXW2	DnaJ (Hsp40) homolog, subfamily B, member 12, isoform CRA_c
05min_Rep1	Non-K-ε-GG	2	16.79	12.97	13.42	91.9	1350000	-1	0	0	0	0		TMT10	(R)	LSVLGAITSVQQR	(L)			95.4	86.02	3	800.98	1600.96	-0.0051	-3.2	49258.2	HUMAN	P62495	P62495|B7Z7P8|P62495-2|D6RCB3	Eukaryotic peptide chain release factor subunit 1
05min_Rep1	Non-K-ε-GG	2	16.78	11.23	6.96	92.2	1250000	-1	1	0	0	0		TMT10	(K)	IACLDFSLQK	(T)		C:Carbamidomethylation,K:TMT10,	100	85.58	5	826.975	1652.94	-0.0017	-1	60856	HUMAN	P17987	P17987|E7ERF2|E7EQR6|F5H282	T-complex protein 1 subunit alpha
05min_Rep1	K-ε-GG	3	16.78	16.85	12.55	96	12500000	99	1	1	1	0	K277k	TMT10	(K)	EETPGAGQkQELR	(S)	TPGAGQkQELRSF	k:Ubiquitin Residual GG from Tryp Cut on K	100	29.75	10	595.981	1901.05	-115.121	-0.8	56490.9	HUMAN	Q8NBI5-2	Q8NBI5-2|Q8NBI5	Isoform 2 of Solute carrier family 43 member 3
05min_Rep1	K-ε-GG	4	16.76	15.4	16.09	90.4	9000000	4.66	2	1	1	0	K105k	TMT10	(K)	STGGAPTFNVTVTkTDK	(T)	FNVTVTkTDKTLV	K:TMT10,k:Ubiquitin Residual GG from Tryp Cut on K	93.5	56.53	17	574.819	2411.38	-115.122	-0.7	15225.1	HUMAN	P07737	P07737|K7EJ44	Profilin-1
05min_Rep1	Non-K-ε-GG	3	16.76	16.76	16.76	92.8	3170000	-1	1	0	0	0		TMT10	(K)	NSQSFFSGLFGGSSK	(I)		K:TMT10,	97.2	90.82	9	670.023	2008.05	0.0001	0	33688.6	HUMAN	P54920	P54920|M0R0Y2	Alpha-soluble NSF attachment protein
05min_Rep1	K-ε-GG	3	16.75	13.21	14.42	81.4	581000	10.48	2	1	1	0	K845k	TMT10	(R)	TVEDLkNNESQWK	(D)	RTVEDLkNNESQW	K:TMT10,k:Ubiquitin Residual GG from Tryp Cut on K	100	58.18	0	721.72	2278.26	-115.12	0.1	152985	HUMAN	O95155-4	O95155-4|O95155|O95155-2|O95155-3	Isoform 4 of Ubiquitin conjugation factor E4 B
05min_Rep1	K-ε-GG	3	16.75	11.18	12.03	88.8	630000	99	1	1	1	0	K420k	TMT10	(R)	EQPEkEPELQQYVPQLQNNTILR	(L)	VREQPEkEPELQQ	k:Ubiquitin Residual GG from Tryp Cut on K	100	77	0	1046.56	3252.76	-115.111	2.9	166966	HUMAN	Q14152	Q14152|Q14152-2	Eukaryotic translation initiation factor 3 subunit A
05min_Rep1	Non-K-ε-GG	3	16.74	16.74	18.18	89.8	2100000	-1	1	0	0	0		TMT10	(R)	GVAIGQTSLTASVTNK	(A)		K:TMT10,	89.7	67.97	5	669.06	2005.17	-0.0048	-2.4	206020	HUMAN	Q8TEM1	Q8TEM1	Nuclear pore membrane glycoprotein 210
05min_Rep1	Non-K-ε-GG	4	16.73	16.73	16.61	91.6	29000000	-1	1	0	0	0		TMT10	(R)	GFIYVHKPPVHIR	(F)		K:TMT10,	99.7	57.93	12	506.061	2021.22	0.001	0.5	81415.7	HUMAN	Q08945	Q08945	FACT complex subunit SSRP1
05min_Rep1	Non-K-ε-GG	3	16.73	16.73	16.73	93.6	9760000	-1	1	0	0	0		TMT10	(R)	TIVITSHPGQIVK	(H)		K:TMT10,	88.1	61.15	7	617.72	1851.15	-0.0002	-0.1	45609.1	HUMAN	P31689	P31689|P31689-2	DnaJ homolog subfamily A member 1
05min_Rep1	Non-K-ε-GG	3	16.73	14.67	15.63	91.5	1330000	-1	1	0	0	0		TMT10	(R)	SLLSQMLHYDPNK	(R)		K:TMT10,	96.8	82.92	10	668.704	2004.1	-0.0013	-0.6	39577.1	HUMAN	G3V5T9	G3V5T9|P24941|P24941-2|E7ESI2	Cyclin-dependent kinase 2
05min_Rep1	K-ε-GG	3	16.72	15.09	16.18	95.5	10900000	5.883	2	1	1	0	K171k	TMT10	(R)	WDYLTQVEkECK	(E)	YLTQVEkECKEKE	C:Carbamidomethylation,K:TMT10,k:Ubiquitin Residual GG from Tryp Cut on K	100	73.97	4	724.376	2286.24	-115.128	-3.5	26323.6	HUMAN	Q9HB71	Q9HB71|Q9HB71-3	Calcyclin-binding protein
05min_Rep1	K-ε-GG	3	16.71	14.04	14.21	80.7	10500000	99	1	1	1	0	K307k	Hydrogen	(R)	kINNLNVEENSSGDQR	(R)	RGKRTRkINNLNV	k:Ubiquitin Residual GG from Tryp Cut on K	100	29.8	9	644.311	1816.88	114.041	-1.1	92356.3	HUMAN	Q9Y5V3-2	Q9Y5V3-2|Q9Y5V3	Isoform 2 of Melanoma-associated antigen D1
05min_Rep1	Non-K-ε-GG	2	16.7	13.17	8.5	95.8	2660000	-1	1	0	0	0		TMT10	(K)	NFVVVMVTK	(P)		K:TMT10,	100	84.18	9	747.96	1494.91	0.0001	0.1	43227.5	HUMAN	P54727	P54727|P54725|P54725-3|P54725-2|K7ELW1|K7ENJ0	UV excision repair protein RAD23 homolog B
05min_Rep1	K-ε-GG	2	16.7	11.22	18.81	97	1400000	7.207	2	1	1	0	K6k	Acetyl	(-)	MQIFVkTLTGK	(T)	-----VkTLTGKT	K:TMT10,k:Ubiquitin Residual GG from Tryp Cut on K	100	99.68	3	825.976	1766.07	-115.121	-0.7	77037.2	HUMAN	P0CG48	P0CG48|F5H041|Q96C32|P0CG47|P62979|B4DV12|P62987	Polyubiquitin-C
05min_Rep1	Non-K-ε-GG	3	16.69	15.15	10.58	91.5	1830000	-1	1	0	0	0		TMT10	(R)	SQNVMAAASIANIVK	(S)		K:TMT10,	93.7	82.73	3	659.051	1975.14	-0.0029	-1.5	60856	HUMAN	P17987	P17987|E7ERF2|F5GZI8|F5GYL4	T-complex protein 1 subunit alpha
05min_Rep1	Non-K-ε-GG	3	16.69	16.69	16.69	90.4	709000	-1	1	0	0	0		TMT10	(K)	MFVGGLSWDTSK	(K)		K:TMT10,	96.6	87.6	3	595.991	1785.96	-0.0017	-1	36338.3	HUMAN	Q99729	Q99729|Q99729-2|D6RBZ0|Q99729-4|Q99729-3|D6RD18|D6R9P3	Heterogeneous nuclear ribonucleoprotein A/B
05min_Rep1	K-ε-GG	3	16.68	13.22	14.2	81.6	2500000	99	1	1	1	0	K468k	TMT10	(K)	CIELCCGSVkEMR	(E)	LCCGSVkEMRERY	C:Carbamidomethylation,k:Ubiquitin Residual GG from Tryp Cut on K	71.5	55.73	9	662.314	2100.05	-115.119	0.6	114206	HUMAN	P05023	P05023|P05023-4|P05023-3|P05023-2	Sodium/potassium-transporting ATPase subunit alpha-1
05min_Rep1	K-ε-GG	3	16.68	12.13	12.91	94.5	22300000	16.681	2	1	1	0	K68k	TMT10	(R)	kDSSSVVEWTQAPK	(E)	SILYARkDSSSVV	K:TMT10,k:Ubiquitin Residual GG from Tryp Cut on K	98.1	57.08	14	712.056	2249.28	-115.121	-0.5	80402.1	HUMAN	Q8TC07	Q8TC07|Q8TC07-3|Q8TC07-2|F8WCB5	TBC1 domain family member 15
05min_Rep1	K-ε-GG	3	16.68	15.28	15.55	81.5	700000	10.916	2	1	1	0	K429k	TMT10	(K)	GDATVSYEDPPTAkAAVEWFDGK	(D)	EDPPTAkAAVEWF	K:TMT10,k:Ubiquitin Residual GG from Tryp Cut on K	86.7	84	2	1009.51	3141.64	-115.12	0	69249.8	HUMAN	Q01844-5	Q01844-5|Q01844|Q01844-3|B0QYK0|Q01844-6|Q01844-2|C9JGE3	Isoform 5 of RNA-binding protein EWS
05min_Rep1	Non-K-ε-GG	3	16.65	11.4	13.14	89.7	4380000	-1	1	0	0	0		Hydrogen	(R)	TVHAGEVGSAEVVK	(E)		K:TMT10-Lys-Only,	92.9	39.88	10	537.969	1611.89	0.0011	0.7	41049	HUMAN	P00813	P00813|F5GXW0	Adenosine deaminase
05min_Rep1	Non-K-ε-GG	2	16.65	9.77	16.17	93.7	1770000	-1	1	0	0	0		TMT10	(R)	MSASILLSK	(L)		K:TMT10,	83.1	77.57	8	704.435	1407.86	-0.0026	-1.8	104330	HUMAN	Q9H3U1	Q9H3U1|Q9H3U1-2	Protein unc-45 homolog A
05min_Rep1	K-ε-GG	3	16.64	14.72	14.53	92	18700000	99	1	1	1	0	K68k	TMT10	(R)	DDNMFQIGkMR	(Y)	NMFQIGkMRYVSV	k:Ubiquitin Residual GG from Tryp Cut on K	88.5	61.5	7	566.615	1812.95	-115.121	-0.5	14395.1	HUMAN	P53999	P53999	Activated RNA polymerase II transcriptional coactivator p15
05min_Rep1	Non-K-ε-GG	3	16.64	14.56	15.34	88.1	2940000	-1	1	0	0	0		TMT10	(K)	VGINYQPPTVVPGGDLAK	(V)		K:TMT10,	95.7	78.9	12	761.775	2283.31	-0.0019	-0.8	58642	HUMAN	F5H5D3	F5H5D3|Q71U36|P68363|Q6PEY2|Q13748|Q9BQE3|Q9NY65|P68366|P68366-2|Q13748-2|Q71U36-2|Q9NY65-2|P68363-2	Tubulin alpha-1C chain
05min_Rep1	Non-K-ε-GG	2	16.64	13.83	13.83	95	2300000	-1	1	0	0	0		TMT10	(R)	GFGFVLFK	(D)		K:TMT10,	97.5	98.1	5	686.923	1372.84	-0.0005	-0.4	46607.8	HUMAN	O14979	O14979|Q14103|Q14103-2|Q14103-3|O14979-2|Q14103-4|O14979-3	Heterogeneous nuclear ribonucleoprotein D-like
05min_Rep1	K-ε-GG	2	16.63	17.35	16.72	94.4	31400000	16.63	2	1	1	0	K8k	Acetyl	(M)	ASGADSkGDDLSTAILK	(Q)	ASGADSkGDDLST	K:TMT10,k:Ubiquitin Residual GG from Tryp Cut on K	100	66.93	10	1017.53	2149.18	-115.118	0.8	90004.9	HUMAN	P55072	P55072	Transitional endoplasmic reticulum ATPase
05min_Rep1	K-ε-GG	3	16.63	15.52	13.82	89.7	6820000	6.808	2	1	1	0	K154k	TMT10	(K)	DTDEADLVLAkEANVK	(C)	ADLVLAkEANVKC	K:TMT10,k:Ubiquitin Residual GG from Tryp Cut on K	93.1	67.02	10	768.424	2418.37	-115.113	3.1	22395.7	HUMAN	P45973	P45973	Chromobox protein homolog 5
05min_Rep1	K-ε-GG	3	16.62	14.27	12.93	89.6	5100000	5.107	2	1	1	0	K60k	TMT10	(K)	ILNDDTALkEYK	(I)	NDDTALkEYKIDE	K:TMT10,k:Ubiquitin Residual GG from Tryp Cut on K	98.4	65.63	10	665.711	2110.24	-115.118	1.1	43227.5	HUMAN	P54727	P54727	UV excision repair protein RAD23 homolog B
05min_Rep1	Non-K-ε-GG	3	16.62	18.53	16.62	87.7	6210000	1.35	1	0	0	0	M133m	TMT10	(R)	VIISAPSADAPMFVmGVNHEK	(Y)		K:TMT10,m:Oxidized methionine	97.9	79	17	896.482	2671.43	15.9951	0.1	36223.7	HUMAN|BOVIN	P04406	P04406|P04406-2|E7EUT5|P10096	Glyceraldehyde-3-phosphate dehydrogenase
05min_Rep1	Non-K-ε-GG	3	16.6	16.6	15.47	93.5	2610000	-1	1	0	0	0		TMT10	(R)	LHIEALLHGNITK	(Q)		K:TMT10,	93.1	74.95	5	639.729	1917.17	0.0031	1.6	118765	HUMAN	P14735	P14735|P14735-2	Insulin-degrading enzyme
05min_Rep1	Non-K-ε-GG	3	16.6	14.41	16.6	90.6	5640000	-1	1	0	0	0		TMT10	(K)	LHIVALIAQK	(G)		K:TMT10,	89.2	79.05	10	522.016	1564.04	-0.0004	-0.2	228079	HUMAN	Q14008-3	Q14008-3|Q14008|Q14008-2	Isoform 3 of Cytoskeleton-associated protein 5
05min_Rep1	K-ε-GG	3	16.59	16.59	16.59	94	1710000	99	1	1	1	0	K242k	TMT10	(K)	YEIMDGAPVkGESIPIR	(L)	MDGAPVkGESIPI	k:Ubiquitin Residual GG from Tryp Cut on K	100	68.77	5	740.063	2333.29	-115.119	0.3	38283.3	HUMAN	O75436	O75436	Vacuolar protein sorting-associated protein 26A
05min_Rep1	Non-K-ε-GG	2	16.59	14.36	17.17	94.9	3950000	-1	1	0	0	0		TMT10	(R)	SISLYYTGEK	(G)		K:TMT10,	100	68.9	8	809.958	1618.91	-0.0011	-0.7	76670.1	HUMAN	P19338	P19338	Nucleolin
05min_Rep1	K-ε-GG	3	16.58	14.59	14.48	85.3	6180000	99	1	1	1	0	K153k	TMT10	(K)	TGTINCGTkSSFR	(R)	TINCGTkSSFRRG	C:Carbamidomethylation,k:Ubiquitin Residual GG from Tryp Cut on K	100	36.55	8	591.303	1887.02	-115.12	-0.2	124335	HUMAN	Q9Y4E5	Q9Y4E5|E9PH99|Q9Y4E5-2	Zinc finger protein 451
05min_Rep1	K-ε-GG	3	16.57	14.78	14.8	85.6	5560000	99	1	1	1	0	K273k	TMT10	(K)	DLQAEALCkLDR	(R)	QAEALCkLDRRVK	C:Carbamidomethylation,k:Ubiquitin Residual GG from Tryp Cut on K	90.8	61.6	12	592.315	1890.05	-115.121	-0.4	39006.3	HUMAN	Q99933	Q99933|J3QTA2|Q99933-2|Q99933-3|Q99933-4	BAG family molecular chaperone regulator 1
05min_Rep1	Non-K-ε-GG	4	16.57	16.57	14.05	92	14100000	-1	1	0	0	0		TMT10	(R)	IEIPIHIVPHVTIGK	(V)		K:TMT10,	99	83.12	15	531.838	2124.33	-0.002	-0.9	36536.8	HUMAN	H9KVA9	H9KVA9|P46736|P46736-3|P46736-2|P46736-4	Lys-63-specific deubiquitinase BRCC36
05min_Rep1	Non-K-ε-GG	3	16.56	14.72	10.74	85.7	3430000	-1	0	0	0	0		TMT10	(K)	LIHITIEPLYR	(R)			88.1	81.9	7	532.994	1596.97	-0.0001	-0.1	184654	HUMAN	Q8NI27	Q8NI27	THO complex subunit 2
05min_Rep1	Non-K-ε-GG	3	16.56	17.75	14.81	87.6	4970000	-1	1	0	0	0		TMT10	(R)	LNVEFALIHK	(E)		K:TMT10,	100	81.97	9	548.008	1642.01	-0.0005	-0.3	35453.2	HUMAN	P11908-2	P11908-2|P11908	Isoform 2 of Ribose-phosphate pyrophosphokinase 2
05min_Rep1	K-ε-GG	3	16.55	16.55	17.4	92.9	11900000	99	1	1	1	0	K96k	TMT10	(K)	GILAADESTGSIAkR	(L)	STGSIAkRLQSIG	k:Ubiquitin Residual GG from Tryp Cut on K	99	50.68	12	611.341	1947.13	-115.121	-0.3	45716.3	HUMAN|RABIT	P04075-2	P04075-2|J3KPS3|P04075|H3BQN4|P00883	Isoform 2 of Fructose-bisphosphate aldolase A
05min_Rep1	K-ε-GG	3	16.55	15.29	14.23	94.1	4110000	6.556	2	1	1	0	K55k	TMT10	(K)	DCLNVLNkSNEGK	(E)	CLNVLNkSNEGKE	C:Carbamidomethylation,K:TMT10,k:Ubiquitin Residual GG from Tryp Cut on K	98.6	53.37	8	688.37	2178.22	-115.119	0.6	17384.9	HUMAN	Q99471	Q99471	Prefoldin subunit 5
05min_Rep1	K-ε-GG	3	16.55	14.72	17.03	88	2970000	7.041	2	1	1	0	K106k	TMT10	(R)	VIVGGSSEYkINNK	(V)	GGSSEYkINNKVV	K:TMT10,k:Ubiquitin Residual GG from Tryp Cut on K	100	54.98	5	694.065	2195.3	-115.12	-0.2	143858	HUMAN	Q14683	Q14683|G8JLG1	Structural maintenance of chromosomes protein 1A
05min_Rep1	K-ε-GG	3	16.55	13.09	13.24	89.4	1690000	99	1	1	1	0	K1210k	TMT10	(R)	SELELTLGkLEQVR	(S)	LELTLGkLEQVRS	k:Ubiquitin Residual GG from Tryp Cut on K	96.2	82.82	12	653.377	2073.23	-115.115	2.4	533778	HUMAN	Q15149	Q15149|Q15149-2|Q15149-3|Q15149-6|Q15149-4|Q15149-5|Q15149-9|Q15149-8|Q15149-7	Plectin
05min_Rep1	Non-K-ε-GG	2	16.53	12.82	15	90.7	610000	-1	1	0	0	0		TMT10	(R)	ILMVGLDAAGK	(T)		K:TMT10,	73	88.23	2	773.474	1545.94	-0.0039	-2.5	23402.4	HUMAN	F5H423	F5H423|P84077|P61204|P18085|P84085|B7ZB63|F8WDB3	ADP-ribosylation factor 3
05min_Rep1	Non-K-ε-GG	3	16.52	16.34	16.95	85.3	71000000	-1	1	0	0	0		Hydrogen	(K)	THINIVVIGHVDSGK	(S)		K:TMT10-Lys-Only,	97.6	56.15	14	606.686	1818.04	-0.0001	-0.1	50811.6	HUMAN	Q05639	Q05639|P68104|Q5VTE0	Elongation factor 1-alpha 2
05min_Rep1	K-ε-GG	3	16.52	16.52	18.2	79.9	7280000	16.52	2	1	1	0	K464k	TMT10	(R)	LDHkFDLMYAK	(R)	WARLDHkFDLMYA	K:TMT10,k:Ubiquitin Residual GG from Tryp Cut on K	100	67.58	12	651.693	2068.19	-115.122	-1	58642	HUMAN	F5H5D3	F5H5D3|Q71U36|P68363|Q13748|Q9BQE3|Q9NY65|P68366|A6NHL2|P68366-2|Q71U36-2|A6NHL2-2|Q9NY65-2|P68363-2	Tubulin alpha-1C chain
05min_Rep1	Non-K-ε-GG	3	16.49	15.42	18.04	93	5550000	-1	0	0	0	0		TMT10	(R)	ISNLIVLHLR	(K)			95.2	82.3	9	469.639	1406.9	-0.0009	-0.7	93857.5	HUMAN	Q14566	Q14566	DNA replication licensing factor MCM6
05min_Rep1	K-ε-GG	3	16.49	12.87	13.94	96.7	1100000	4.052	2	1	1	0	K118k	TMT10	(K)	ISLEDIQAFEkTYK	(G)	DIQAFEkTYKGSE	K:TMT10,k:Ubiquitin Residual GG from Tryp Cut on K	100	87.42	3	753.087	2372.37	-115.121	-0.6	30080.4	HUMAN	Q8WXX5	Q8WXX5	DnaJ homolog subfamily C member 9
05min_Rep1	Non-K-ε-GG	3	16.48	15.92	15.92	83.8	9820000	-1	1	0	0	0		TMT10	(R)	TGVCICFYQHK	(E)		C:Carbamidomethylation,K:TMT10,	97.8	63.12	9	624.327	1870.97	-0.003	-1.6	87856.3	HUMAN	Q9NR30	Q9NR30|Q9NR30-2	Nucleolar RNA helicase 2
05min_Rep1	Non-K-ε-GG	2	16.48	18.28	14.61	94.6	60700000	-1	1	0	0	0		TMT10	(R)	GNVGFVFTK	(E)		K:TMT10,	100	74.68	12	713.92	1426.85	-0.0121	-8.5	34444.1	HUMAN	P05388	P05388|F8VWS0|P05388-2|G3V210|F8VRK7|F8VQY6	60S acidic ribosomal protein P0
05min_Rep1	Non-K-ε-GG	3	16.48	13.71	15.46	87	3320000	-1	0	0	0	0		TMT10	(R)	LQINQSIIFCNSSQR	(V)		C:Carbamidomethylation,	93.6	78.25	14	679.695	2037.08	-0.0048	-2.3	54815.2	HUMAN	P26196	P26196	Probable ATP-dependent RNA helicase DDX6
05min_Rep1	K-ε-GG	4	16.48	15.18	16.48	77.9	7250000	99	1	1	1	0	K309k	TMT10	(R)	ASLQETHFDSTQTkQDSR	(S)	FDSTQTkQDSRSD	k:Ubiquitin Residual GG from Tryp Cut on K	95	38.25	10	606.3	2537.3	-115.12	0.1	55260.7	HUMAN	O94888	O94888|C9JAT7	UBX domain-containing protein 7
05min_Rep1	Non-K-ε-GG	3	16.47	14.04	14.66	91.8	4820000	-1	0	0	0	0		TMT10	(R)	PSAAGINLMIGSTR	(Y)			100	75.02	10	539.638	1616.9	0.0005	0.3	142268	HUMAN	Q08211	Q08211|Q08211-2	ATP-dependent RNA helicase A
05min_Rep1	Non-K-ε-GG	3	16.47	16.7	18.1	89.9	12700000	-1	0	0	0	0		TMT10	(K)	VTAEVVLAHLGGGSTSR	(A)			100	75.03	15	628.356	1883.06	0	0	68682.2	HUMAN	P04843	P04843|F8WF32	Dolichyl-diphosphooligosaccharide--protein glycosyltransferase subunit 1
05min_Rep1	K-ε-GG	3	16.47	14.12	14.62	93.7	4660000	11.841	2	1	1	0	K82k	TMT10	(K)	SIYGEkFEDENFILK	(H)	KSIYGEkFEDENF	K:TMT10,k:Ubiquitin Residual GG from Tryp Cut on K	98.9	78.85	10	802.097	2519.4	-115.122	-0.8	18240.4	HUMAN	P62937	P62937|C9J5S7|F8WE65|P62937-2	Peptidyl-prolyl cis-trans isomerase A
05min_Rep1	Non-K-ε-GG	3	16.46	16.46	16.46	89.1	5620000	-1	0	0	0	0		TMT10	(K)	NMSVHLSPCFR	(D)		C:Carbamidomethylation,	91.6	59.38	10	526.27	1576.79	0.0017	1	18601.6	HUMAN	P62280	P62280|M0QZC5|M0R1H5	40S ribosomal protein S11
05min_Rep1	K-ε-GG	3	16.45	14.34	15.97	94.6	127000000	16.453	2	1	1	0	K123k	TMT10	(K)	GkLEAIITPPPAK	(K)	KRGSKGkLEAIIT	K:TMT10,k:Ubiquitin Residual GG from Tryp Cut on K	81	65.72	40	636.396	2022.29	-115.12	0.1	39787.5	HUMAN	O75367	O75367|O75367-3|O75367-2|D6RCF2	Core histone macro-H2A.1
05min_Rep1	Non-K-ε-GG	2	16.45	15.44	15.26	98.4	1300000	-1	1	0	0	0		TMT10	(K)	ESYSIYVYK	(V)		K:TMT10,	94.1	69.07	3	805.446	1609.89	-0.0032	-2	21985.2	HUMAN	Q6DN03	Q6DN03|Q6DRA6|P33778|P06899|P23527|Q16778|Q8N257	Putative histone H2B type 2-C
05min_Rep1	Non-K-ε-GG	2	16.45	14.46	12.75	93.9	2650000	-1	1	0	0	0		TMT10	(R)	GIAFAFNAK	(T)		K:TMT10,	92.2	78.05	10	698.92	1396.84	-0.0017	-1.2	125434	HUMAN	E7ESC6	E7ESC6|Q9UIA9	Exportin-7
05min_Rep1	Non-K-ε-GG	2	16.45	11.88	5.96	92.7	1460000	-1	1	0	0	0		TMT10	(K)	ILNIFGVIK	(G)		K:TMT10,	100	99.62	2	737.992	1474.98	0	0	85326.2	HUMAN	P02786	P02786|G3V0E5	Transferrin receptor protein 1
05min_Rep1	K-ε-GG	4	16.44	14.66	15.8	84	685000	99	1	1	1	0	K1398k	TMT10	(R)	AVIkAQHPDYSFGELSR	(L)	EMRAVIkAQHPDY	k:Ubiquitin Residual GG from Tryp Cut on K	97.8	57.22	0	566.052	2376.31	-115.12	-0.1	194200	HUMAN	Q86U86	Q86U86|Q86U86-8|Q86U86-2|Q86U86-9|Q86U86-3|Q86U86-7|Q86U86-4|Q86U86-5	Protein polybromo-1
05min_Rep1	Non-K-ε-GG	3	16.44	14.2	13.25	90.4	5820000	-1	0	0	0	0		TMT10	(R)	GIALIFNHER	(F)			96.1	69.18	12	466.94	1398.81	0.0003	0.2	33879.9	HUMAN	P55212	P55212|D6RBM3	Caspase-6
05min_Rep1	Non-K-ε-GG	2	16.42	14.91	16.07	98.1	3690000	-1	0	0	0	0		TMT10	(K)	LGNGINIIVATPGR	(L)			100	78.88	12	812.49	1623.97	-0.0017	-1	75747.7	HUMAN	Q9NVP1	Q9NVP1	ATP-dependent RNA helicase DDX18
05min_Rep1	Non-K-ε-GG	2	16.42	14.84	16.26	92.7	465000	-1	1	0	0	0		TMT10	(K)	DFLAGGVAAAISK	(T)		K:TMT10,	100	85.15	2	839.5	1677.99	-0.001	-0.6	33079.8	HUMAN	P05141	P05141	ADP/ATP translocase 2
05min_Rep1	K-ε-GG	3	16.42	14.43	14.16	90.2	9160000	99	1	1	1	0	K195k	TMT10	(K)	VSQGVEDGPDTkR	(A)	EDGPDTkRAKLDS	k:Ubiquitin Residual GG from Tryp Cut on K	92.2	30.33	5	577.633	1846.01	-115.122	-1.1	38905.6	HUMAN	Q9UBE0	Q9UBE0|Q9UBE0-3|B3KNJ4|Q9UBE0-2	SUMO-activating enzyme subunit 1
05min_Rep1	K-ε-GG	3	16.42	14.05	15.02	92.9	9650000	99	1	1	1	0	K485k	TMT10	(R)	ATSSPPDkVLNGQR	(K)	TSSPPDkVLNGQR	k:Ubiquitin Residual GG from Tryp Cut on K	97.5	37.58	20	604.997	1928.1	-115.12	0.1	66159.9	HUMAN	Q8IYW5	Q8IYW5	E3 ubiquitin-protein ligase RNF168
05min_Rep1	K-ε-GG	3	16.39	16.39	14.58	83.9	11700000	16.393	2	1	1	0	K249k	TMT10	(R)	GNTDNkEYAVNEVVAGIK	(E)	RGNTDNkEYAVNE	K:TMT10,k:Ubiquitin Residual GG from Tryp Cut on K	100	67.97	10	831.783	2608.45	-115.122	-0.8	41586.9	HUMAN	Q9UBU8	Q9UBU8|B3KTM8|Q9UBU8-2|H0YLJ3|Q9UBU8-3	Mortality factor 4-like protein 1
05min_Rep1	Non-K-ε-GG	3	16.39	16.66	14.02	81.4	281000	-1	0	0	0	0		TMT10	(R)	ILALCMGNHELYMR	(R)		C:Carbamidomethylation,	100	80.27	0	650.669	1950	-0.0027	-1.4	71218.8	HUMAN	P35241-5	P35241-5|P35241|P26038|P35241-4	Isoform 5 of Radixin
05min_Rep1	Non-K-ε-GG	2	16.38	13.96	13.3	90.1	939000	-1	1	0	0	0		TMT10	(K)	AINFNFGYAK	(A)		K:TMT10,	100	81.67	2	801.955	1602.9	-0.0016	-1	88710	HUMAN	P47897	P47897|P47897-2	Glutamine--tRNA ligase
05min_Rep1	K-ε-GG	3	16.38	12.43	12.24	90.6	849000	99	1	1	1	0	K101k	TMT10	(R)	QMTDPNVALTFLEkTR	(E)	ALTFLEkTREKVK	k:Ubiquitin Residual GG from Tryp Cut on K	95.4	82.75	5	736.396	2322.29	-115.116	1.9	43284	HUMAN	Q9UNM6-2	Q9UNM6-2|Q9UNM6|J3KNQ3|E9PQG3	Isoform 2 of 26S proteasome non-ATPase regulatory subunit 13
05min_Rep1	Non-K-ε-GG	3	16.37	13.97	14.08	96	2760000	-1	0	0	0	0		TMT10	(R)	LSTLILHGGGTVCR	(V)		C:Carbamidomethylation,	94	68.22	2	571.66	1712.97	-0.0009	-0.5	44430.3	HUMAN	Q9NYB0	Q9NYB0	Telomeric repeat-binding factor 2-interacting protein 1
05min_Rep1	Non-K-ε-GG	3	16.37	12.41	14.52	93	1930000	-1	1	0	0	0		TMT10	(K)	LGQGVLVQVSPSLVK	(R)		K:TMT10,	94.6	86.28	11	661.419	1982.24	-0.0002	-0.1	33016.6	HUMAN	Q13868	Q13868|A3KFL4	Exosome complex component RRP4
05min_Rep1	Non-K-ε-GG	4	16.37	13.06	10.56	76.6	1740000	99	1	0	0	0	M82m	TMT10	(K)	FATLAELVQYYmEHHGQLK	(E)		K:TMT10,m:Oxidized methionine	97	98.02	0	688.868	2736.46	15.9914	-1.3	69005.6	HUMAN	Q06124	Q06124|Q06124-2|Q06124-3	Tyrosine-protein phosphatase non-receptor type 11
05min_Rep1	K-ε-GG	3	16.36	15.53	16.61	93.3	12400000	6.78	2	1	1	0	K1299k	TMT10	(K)	DFYSEFGNkTTGK	(M)	YSEFGNkTTGKME	K:TMT10,k:Ubiquitin Residual GG from Tryp Cut on K	95.4	60.93	5	689.358	2181.18	-115.12	0.2	168394	HUMAN	Q9Y2I1	Q9Y2I1|Q9Y2I1-2	Nischarin
05min_Rep1	K-ε-GG	3	16.36	12.51	13.54	91.8	2200000	16.355	2	1	1	0	K305k	TMT10	(R)	GVGkDLTGTCETEAYWK	(E)	RARGVGkDLTGTC	C:Carbamidomethylation,K:TMT10,k:Ubiquitin Residual GG from Tryp Cut on K	100	63.92	7	829.759	2602.38	-115.117	1.2	38469.2	HUMAN	Q9BWW8	Q9BWW8	Apolipoprotein L6
05min_Rep1	Non-K-ε-GG	2	16.35	13.79	8.42	100	791000	-1	1	0	0	0		TMT10	(R)	GGSISVQVNSIK	(F)		K:TMT10,	100	62.25	3	823.995	1646.98	-0.0006	-0.3	74745.2	HUMAN	Q14978-2	Q14978-2|Q14978-3|Q14978	Isoform Beta of Nucleolar and coiled-body phosphoprotein 1
05min_Rep1	Non-K-ε-GG	2	16.35	15.59	15.59	100	860000	-1	1	0	0	0		TMT10	(K)	YIAIVSTTVETK	(E)		K:TMT10,	100	78.98	5	892.033	1783.06	-0.0026	-1.5	51118.8	HUMAN	P50395	P50395|P50395-2	Rab GDP dissociation inhibitor beta
05min_Rep1	Non-K-ε-GG	3	16.35	16.96	19.39	85.2	788000	-1	2	0	0	0		TMT10	(R)	NTISLLVAGLKK	(E)		K:TMT10,	91.1	88.8	3	648.765	1944.28	-0.0025	-1.3	535137	HUMAN	Q14204	Q14204	Cytoplasmic dynein 1 heavy chain 1
05min_Rep1	Non-K-ε-GG	2	16.35	14.44	15.46	93.7	15400000	-1	1	0	0	0		TMT10	(K)	NILLTIGSYK	(N)		K:TMT10,	97.1	89.13	8	790.495	1579.98	0.0005	0.3	245318	HUMAN	P27708	P27708|F8VPD4	CAD protein
05min_Rep1	Non-K-ε-GG	3	16.35	11.06	11.37	100	6310000	99	1	0	0	0	M859m	TMT10	(K)	VTVNTNmVDLNDYLQHILK	(S)		K:TMT10,m:Oxidized methionine	100	95.75	15	902.158	2688.48	15.9804	-5.4	108281	HUMAN	P53618	P53618	Coatomer subunit beta
05min_Rep1	K-ε-GG	3	16.34	13.91	14.92	89.8	59900000	9.663	2	1	1	0	K310k	TMT10	(K)	TSSAFVGkTPEASPEPK	(D)	SSAFVGkTPEASP	K:TMT10,k:Ubiquitin Residual GG from Tryp Cut on K	100	49.17	12	769.085	2420.36	-115.124	-1.5	106861	HUMAN	Q99460	Q99460|Q99460-2	26S proteasome non-ATPase regulatory subunit 1
05min_Rep1	Non-K-ε-GG	3	16.34	16.34	16.34	90.2	2670000	-1	1	0	0	0		TMT10	(K)	AALLNQHYQVNFK	(G)		K:TMT10,	84.1	69.45	13	668.721	2004.14	0.0039	1.9	172185	HUMAN	P07814	P07814	Bifunctional glutamate/proline--tRNA ligase
05min_Rep1	Non-K-ε-GG	2	16.34	12.92	11.82	94.2	6150000	-1	1	0	0	0		TMT10	(R)	NLLSVAYK	(N)		K:TMT10,	100	73.48	10	683.428	1365.85	-0.0013	-1	29344.6	HUMAN	P62258	P62258|P31947|P61981|P31946|Q04917|P27348|P63104|P31946-2|P62258-2|P31947-2|I3L3T1|B4DJF2	14-3-3 protein epsilon
05min_Rep1	K-ε-GG	4	16.34	15.7	14.27	87.9	21400000	16.337	2	1	1	0	K424k	TMT10	(K)	EEETKGDSVEkNQGTQQR	(Q)	KGDSVEkNQGTQQ	K:TMT10,k:Ubiquitin Residual GG from Tryp Cut on K	98.2	27.5	9	659.587	2750.45	-115.125	-1.7	83844.1	HUMAN	Q6PJT7	Q6PJT7|Q6PJT7-2|Q6PJT7-9|G3V256|Q6PJT7-11|Q6PJT7-4	Zinc finger CCCH domain-containing protein 14
05min_Rep1	K-ε-GG	3	16.33	14.83	16.19	92.4	8850000	5.177	2	1	1	0	K130k	TMT10	(R)	YALYDATYETkESK	(K)	DATYETkESKKED	K:TMT10,k:Ubiquitin Residual GG from Tryp Cut on K	100	59.6	12	752.06	2369.28	-115.12	0	22956	HUMAN	E9PK25	E9PK25|P23528|Q9Y281|Q9Y281-3|G3V1A4	Cofilin-1
05min_Rep1	Non-K-ε-GG	3	16.33	12.72	12.6	93.8	4760000	-1	1	0	0	0		TMT10	(K)	GTIQVITQGTSLK	(N)		K:TMT10,	97.7	70.75	9	602.037	1804.09	0.0011	0.6	57391.2	HUMAN	O43175	O43175|Q5SZU1	D-3-phosphoglycerate dehydrogenase
05min_Rep1	K-ε-GG	3	16.32	14.97	14.41	94.6	1450000	3.201	2	1	1	0	K108k	TMT10	(K)	EYAEDDNIYQQkIK	(D)	DNIYQQkIKDLHK	K:TMT10,k:Ubiquitin Residual GG from Tryp Cut on K	100	55.03	3	777.075	2444.33	-115.118	0.7	35670.5	HUMAN	J3KR44	J3KR44|F5GYJ8|F5H6Q1|Q96FW1|F5GYN4	Ubiquitin thioesterase OTUB1
05min_Rep1	K-ε-GG	3	16.32	17.88	16.82	91.1	13000000	99	1	1	1	0	K651k	TMT10	(R)	LDQLIYIPLPDEkSR	(V)	IPLPDEkSRVAIL	k:Ubiquitin Residual GG from Tryp Cut on K	96.6	90.42	14	715.07	2258.32	-115.122	-0.9	90004.9	HUMAN	P55072	P55072	Transitional endoplasmic reticulum ATPase
05min_Rep1	K-ε-GG	3	16.31	15.74	16.16	90	2580000	6.438	2	1	1	0	K16k	TMT10	(K)	APGFAQMLkEGAK	(H)	GFAQMLkEGAKHF	K:TMT10,k:Ubiquitin Residual GG from Tryp Cut on K	100	69.97	2	640.698	2035.2	-115.119	0.4	60190.1	HUMAN	P50990	P50990	T-complex protein 1 subunit theta
05min_Rep1	K-ε-GG	3	16.31	16.1	14.61	89.1	1590000	8.597	2	1	1	0	K80k	TMT10	(R)	IEGFTNVkELYGK	(I)	EGFTNVkELYGKI	K:TMT10,k:Ubiquitin Residual GG from Tryp Cut on K	96.8	75.08	2	690.726	2185.28	-115.12	0.1	36162.7	HUMAN	O14908	O14908	PDZ domain-containing protein GIPC1
05min_Rep1	Non-K-ε-GG	3	16.3	15.01	14.09	85.8	26500000	-1	1	0	0	0		TMT10	(K)	FTATASLGVIHK	(G)		K:TMT10,	99.6	69.47	8	568.347	1703.03	-0.0001	-0.1	106861	HUMAN	Q99460	Q99460|Q99460-2	26S proteasome non-ATPase regulatory subunit 1
05min_Rep1	Non-K-ε-GG	2	16.3	17.8	18.36	86	800000	-1	0	0	0	0		TMT10	(K)	GAYIYNALIEFIR	(S)			93.9	100.25	0	886.5	1771.99	-0.0022	-1.2	87829.5	HUMAN	P26639-2	P26639-2|P26639	Isoform 2 of Threonine--tRNA ligase, cytoplasmic
05min_Rep1	K-ε-GG	3	16.29	13.3	11.43	92	2340000	2.972	2	1	1	0	K230k	TMT10	(K)	VDATADYICkVK	(W)	TADYICkVKWGDI	C:Carbamidomethylation,K:TMT10,k:Ubiquitin Residual GG from Tryp Cut on K	100	63.28	8	652.362	2070.19	-115.117	1.5	121750	HUMAN	P53396	P53396|P53396-2	ATP-citrate synthase
05min_Rep1	Non-K-ε-GG	5	16.29	10.24	12.36	94.6	1340000	-1	1	0	0	0		TMT10	(K)	NNVRRQATTIIADNIIFLSDQTK	(E)		K:TMT10,	100	84.75	3	618.755	3089.75	-0.0033	-1.1	17259.4	HUMAN	Q04837	Q04837	Single-stranded DNA-binding protein, mitochondrial
05min_Rep1	K-ε-GG	3	16.28	17.69	17.46	88.4	6240000	5.459	2	1	1	0	K305k	TMT10	(R)	NLDQSGTNVAkVMK	(E)	SGTNVAkVMKEFV	K:TMT10,k:Ubiquitin Residual GG from Tryp Cut on K	94.4	55.18	8	693.054	2192.27	-115.119	0.6	49099.6	HUMAN	J3KQL8	J3KQL8|Q9BQE5	Apolipoprotein L2
05min_Rep1	Non-K-ε-GG	3	16.28	16.26	12.37	88.2	1300000	-1	1	0	0	0		TMT10	(K)	VLCLAVAVGHVK	(M)		C:Carbamidomethylation,K:TMT10,	96.6	80.55	4	575.359	1724.07	-0.0025	-1.4	25002	HUMAN	P62906	P62906	60S ribosomal protein L10a
05min_Rep1	K-ε-GG	3	16.27	16.27	16.27	90	3730000	99	1	1	1	0	K362k	TMT10	(R)	FEEYEWCGQkR	(I)	YEWCGQkRIRATT	C:Carbamidomethylation,k:Ubiquitin Residual GG from Tryp Cut on K	90.5	57.03	12	625.628	1989.99	-115.12	-0.1	63791.2	HUMAN	Q5VTB9	Q5VTB9|Q5VTB9-3	E3 ubiquitin-protein ligase RNF220
05min_Rep1	Non-K-ε-GG	3	16.27	17.93	17.93	91.4	6110000	-1	1	0	0	0		TMT10	(K)	MFIGGLSWDTTK	(K)		K:TMT10,	97	92.47	12	605.335	1813.99	-0.0018	-1	38604.6	HUMAN	Q14103	Q14103|Q14103-2|Q14103-3|Q14103-4	Heterogeneous nuclear ribonucleoprotein D0
05min_Rep1	Non-K-ε-GG	3	16.27	21.32	21.32	93	2390000	-1	1	0	0	0		TMT10	(R)	RFPVAPLIPYPLITK	(E)		K:TMT10,	100	96.67	9	728.46	2183.37	-0.0058	-2.7	100526	HUMAN	P49756	P49756|P49756-3|P49756-2	RNA-binding protein 25
05min_Rep1	K-ε-GG	2	16.26	10.11	10.27	90.8	1230000	99	1	1	1	0	K61k	TMT10	(R)	DQkLSELDDR	(A)	VLERDQkLSELDD	k:Ubiquitin Residual GG from Tryp Cut on K	81.9	41.83	1	781.404	1676.92	-115.12	-0.2	13015.8	HUMAN	P23763	P23763|F8WCA0|P23763-3|P23763-2|P63027|F5GZV7|J3QRU4|Q15836|K7EKX0|K7ENK9	Vesicle-associated membrane protein 1
05min_Rep1	Non-K-ε-GG	2	16.26	14.95	13.86	91.2	560000	-1	0	0	0	0		TMT10	(K)	AFFALVTNGVR	(A)			92.3	90.88	2	712.416	1423.83	-0.0011	-0.8	38760.1	HUMAN	P54619-3	P54619-3|P54619|P54619-2|F8VYY9	Isoform 3 of 5'-AMP-activated protein kinase subunit gamma-1
05min_Rep1	K-ε-GG	3	16.26	16.26	16.26	84.6	908000	99	1	1	1	0	K15k	Acetyl	(M)	AETLEFNDVYQEVkGSMNDGR	(L)	DVYQEVkGSMNDG	k:Ubiquitin Residual GG from Tryp Cut on K	76.7	92.08	3	853.388	2673.27	-115.118	1	81415.7	HUMAN	Q08945	Q08945	FACT complex subunit SSRP1
05min_Rep1	Non-K-ε-GG	3	16.25	12.65	11.24	86.5	5240000	-1	0	0	0	0		TMT10	(K)	AAHLCAEAALR	(L)		C:Carbamidomethylation,	84.2	44.58	7	471.261	1411.77	0.0008	0.6	44128.4	HUMAN	Q9UQ80	Q9UQ80|F8VR77	Proliferation-associated protein 2G4
05min_Rep1	K-ε-GG	3	16.25	13.77	14.25	89.2	5210000	99	1	1	1	0	K24k	TMT10	(K)	DEVDGGPPCAPGGTAkTR	(R)	APGGTAkTRRPDN	C:Carbamidomethylation,k:Ubiquitin Residual GG from Tryp Cut on K	99	35.1	10	710.014	2243.15	-115.122	-0.8	41082.3	HUMAN	Q9NV96	Q9NV96|Q9NV96-2	Cell cycle control protein 50A
05min_Rep1	K-ε-GG	3	16.23	17.18	16.23	88.8	14400000	10.434	2	1	1	0	K45k	TMT10	(K)	DAFPVAGQkLIYAGK	(I)	FPVAGQkLIYAGK	K:TMT10,k:Ubiquitin Residual GG from Tryp Cut on K	100	72.4	10	717.417	2265.36	-115.12	-0.2	43227.5	HUMAN	P54727	P54727|P54725|P54725-3|P54725-2|K7ELW1|K7ENJ0	UV excision repair protein RAD23 homolog B
05min_Rep1	Non-K-ε-GG	3	16.23	10.42	12.89	92.7	1550000	-1	1	0	0	0		TMT10	(K)	TALALAIAQELGSK	(V)		K:TMT10,	97.5	98.75	0	615.38	1844.13	0.001	0.6	50569.4	HUMAN	Q9Y265	Q9Y265|Q9Y265-2|E7ETR0	RuvB-like 1
05min_Rep1	Non-K-ε-GG	2	16.23	14.21	14.24	95.1	3730000	-1	0	0	0	0		TMT10	(K)	NLFLVIFQR	(F)			79.9	99.52	2	689.923	1378.84	-0.0013	-0.9	92921.8	HUMAN	Q09161	Q09161	Nuclear cap-binding protein subunit 1
05min_Rep1	K-ε-GG	3	16.21	18.57	16.9	96	145000	99	1	1	1	0	K324k	TMT10	(R)	EPVSLEEWTkNIDSEGR	(I)	SLEEWTkNIDSEG	k:Ubiquitin Residual GG from Tryp Cut on K	100	74.92	0	778.058	2447.28	-115.123	-1.4	80402.1	HUMAN	Q8TC07	Q8TC07|Q8TC07-3|Q8TC07-2	TBC1 domain family member 15
05min_Rep1	Non-K-ε-GG	2	16.2	14.28	11.5	94.1	12100000	-1	0	0	0	0		TMT10	(R)	AQAALAVNISAAR	(G)			100	61.38	14	742.94	1484.88	-0.0019	-1.3	58479.6	HUMAN	P40227	P40227|P40227-2	T-complex protein 1 subunit zeta
05min_Rep1	K-ε-GG	3	16.2	15.62	13.82	88.2	2890000	99	1	1	1	0	K175k	TMT10	(R)	EPFAVVkTASEMER	(V)	EPFAVVkTASEME	k:Ubiquitin Residual GG from Tryp Cut on K	95.3	67.38	12	646.338	2052.12	-115.119	0.3	143268	HUMAN	Q9C0C7-5	Q9C0C7-5|Q9C0C7|Q9C0C7-3|Q9C0C7-2|Q9C0C7-4|A0A075B6T1|Q9C0C7-6	Isoform 5 of Activating molecule in BECN1-regulated autophagy protein 1
05min_Rep1	K-ε-GG	3	16.19	13.83	15.44	90.8	690000	99	1	1	1	0	K261k	TMT10	(R)	AAGQYSTSYAQQkR	(K)	TSYAQQkRKVSDK	k:Ubiquitin Residual GG from Tryp Cut on K	100	31.8	3	634.66	2017.09	-115.122	-1.2	118312	HUMAN	E5KLJ5	E5KLJ5|O60313-2|E5KLJ9|E5KLK1	Dynamin-like 120 kDa protein, mitochondrial
05min_Rep1	K-ε-GG	3	16.18	16.43	15.91	88.6	578000	99	1	1	1	0	K280k	TMT10	(R)	NENEESTSkAETSEDSASR	(G)	NEESTSkAETSED	k:Ubiquitin Residual GG from Tryp Cut on K	100	23.77	2	805.364	2529.2	-115.119	0.4	64598.8	HUMAN	P17029	P17029|E9PC66|B3KRF7	Zinc finger protein with KRAB and SCAN domains 1
05min_Rep1	Non-K-ε-GG	2	16.17	12.92	11.61	95.3	1350000	-1	1	0	0	0		TMT10	(R)	ILGLLDAYLK	(T)		K:TMT10,	92.2	100.37	0	789.006	1577.01	-0.0035	-2.2	56491.1	HUMAN	P26641-2	P26641-2|P26641	Isoform 2 of Elongation factor 1-gamma
05min_Rep1	K-ε-GG	3	16.16	13.84	12.39	89.5	16700000	4.326	2	1	1	0	K235k	TMT10	(K)	ETEGDVTSVkDAK	(I)	GDVTSVkDAKIAV	K:TMT10,k:Ubiquitin Residual GG from Tryp Cut on K	98.9	42.22	13	651.018	2066.16	-115.12	-0.2	60190.1	HUMAN	P50990	P50990|P50990-2|P50990-3	T-complex protein 1 subunit theta
05min_Rep1	K-ε-GG	4	16.16	10.83	12	95.4	9930000	99	1	1	1	0	K271k	TMT10	(K)	EELEQTYHAkLENAR	(L)	EQTYHAkLENARL	k:Ubiquitin Residual GG from Tryp Cut on K	98.7	50.03	14	544.282	2289.22	-115.119	0.7	66692.5	HUMAN	P20700	P20700|E9PBF6	Lamin-B1
05min_Rep1	K-ε-GG	4	16.16	13.93	15.5	87.7	7680000	10.722	3	1	1	0	K162k	TMT10	(K)	ASPALVAkDPGTVANKK	(E)	SPALVAkDPGTVA	K:TMT10,k:Ubiquitin Residual GG from Tryp Cut on K	92.7	50.97	15	617.876	2583.6	-115.12	0.1	59577.9	HUMAN	Q92783	Q92783|Q92783-2	Signal transducing adapter molecule 1
05min_Rep1	K-ε-GG	3	16.16	12.93	14.98	85.8	939000	99	1	1	1	0	K405k	TMT10	(R)	STDQTVLEELASIkNR	(Q)	EELASIkNRQRIQ	k:Ubiquitin Residual GG from Tryp Cut on K	95.6	79.5	7	716.387	2262.27	-115.125	-2.5	78701.8	HUMAN	Q96S59	Q96S59|Q96S59-3|Q96S59-2	Ran-binding protein 9
05min_Rep1	Non-K-ε-GG	2	16.16	15.4	14.22	93.1	2010000	-1	1	0	0	0		TMT10	(K)	SLVATFIVK	(D)		K:TMT10,	89.3	87.25	13	718.467	1435.93	-0.0019	-1.3	165920	HUMAN	Q9NTI5	Q9NTI5|Q9NTI5-2	Sister chromatid cohesion protein PDS5 homolog B
05min_Rep1	K-ε-GG	3	16.16	16.16	13.53	95.3	429000	99	1	1	1	0	K478k	TMT10	(K)	AFSQSSDLTkHQR	(I)	QSSDLTkHQRIHT	k:Ubiquitin Residual GG from Tryp Cut on K	100	34	0	616.657	1963.08	-115.12	0.2	64598.8	HUMAN	P17029	P17029|E9PC66|B3KRF7	Zinc finger protein with KRAB and SCAN domains 1
05min_Rep1	K-ε-GG	4	16.15	16.15	16.15	80.6	2800000	99	1	1	1	0	K14k	TMT10	(R)	HEGVSCDACLkGNFR	(G)	SCDACLkGNFRGR	C:Carbamidomethylation,k:Ubiquitin Residual GG from Tryp Cut on K	96.4	39.7	7	524.002	2208.11	-115.118	0.9	42629.3	HUMAN	Q9P0J7	Q9P0J7	E3 ubiquitin-protein ligase KCMF1
05min_Rep1	K-ε-GG	3	16.15	19.25	16.44	86.8	1700000	14.753	2	1	1	0	K37k	TMT10	(R)	VLMEkEFPGFLENQK	(D)	LRVLMEkEFPGFL	K:TMT10,k:Ubiquitin Residual GG from Tryp Cut on K	100	83.02	15	794.435	2496.41	-115.123	-1.3	11317	HUMAN	P60903	P60903	Protein S100-A10
05min_Rep1	Non-K-ε-GG	3	16.15	16.15	16.79	86.8	299000	-1	0	0	0	0		TMT10	(R)	GDADQASNILASFGLSAR	(D)			94.3	93.22	0	674.687	2022.05	-0.0002	-0.1	100479	HUMAN	A8MXP9	A8MXP9|P43243|D6REM6	Matrin-3
05min_Rep1	K-ε-GG	4	16.14	16.54	16.06	87.6	13500000	3.162	2	1	1	0	K37k	TMT10	(K)	VIGQDSSEIHFkVK	(M)	SSEIHFkVKMTTH	K:TMT10,k:Ubiquitin Residual GG from Tryp Cut on K	95.8	60.62	5	540.562	2274.34	-115.118	0.7	16701.5	HUMAN	B8ZZN6	B8ZZN6|P63165|B9A032|B8ZZJ0	Small ubiquitin-related modifier 1
05min_Rep1	K-ε-GG	3	16.14	12.91	14.44	91	1290000	99	1	1	1	0	K371k	TMT10	(R)	SLDLLGLEkLDCGR	(F)	DLLGLEkLDCGRF	C:Carbamidomethylation,k:Ubiquitin Residual GG from Tryp Cut on K	93.2	81.67	2	644.685	2047.16	-115.121	-0.5	45136.6	HUMAN	O95551-2	O95551-2|O95551|X6R5A3|O95551-3	Isoform 2 of Tyrosyl-DNA phosphodiesterase 2
05min_Rep1	Non-K-ε-GG	3	16.14	16.62	12.78	95	1820000	-1	0	0	0	0		TMT10	(K)	GIIDAFHQIIR	(D)			100	83.83	14	504.634	1511.89	-0.0012	-0.8	34680.3	HUMAN	O43808	O43808|B4DU97|F8WE74|B0QYW5	Peroxisomal membrane protein PMP34
05min_Rep1	K-ε-GG	4	16.14	13.85	15.78	86.1	5650000	99	2	2	2	0	K377k K390k	TMT10-Nterm-Only	(K)	GkADGGAEYATYQTkSTTPAEQR	(G)	RRKKKGkADGGAE|YATYQTkSTTPAE	k:Ubiquitin Residual GG from Tryp Cut on K	100	35.42	14	722.606	2659.32	228.084	-0.6	45263.9	HUMAN	P15529-2	P15529-2|P15529-5|P15529-3|P15529-6|P15529-4|P15529-7|P15529-16	Isoform B of Membrane cofactor protein
05min_Rep1	K-ε-GG	4	16.13	11.51	10.33	80.2	7440000	16.125	2	1	1	0	K122k	TMT10	(R)	QMkNIVHNYSEAEIK	(V)	SLRRQMkNIVHNY	K:TMT10,k:Ubiquitin Residual GG from Tryp Cut on K	79	55.33	5	594.824	2491.39	-115.12	-0.1	69266.5	HUMAN	Q9Y6I3-1	Q9Y6I3-1|Q9Y6I3|Q9Y6I3-3	Isoform 2 of Epsin-1
05min_Rep1	Non-K-ε-GG	4	16.13	14.52	13.46	83.2	3210000	-1	1	0	0	0		TMT10	(K)	SLSNVIAHEISHSWTGNLVTNK	(T)		K:TMT10,	100	84.52	10	717.145	2865.56	-0.0038	-1.3	69911.6	HUMAN	P09960	P09960|P09960-4|P09960-2|P09960-3	Leukotriene A-4 hydrolase
05min_Rep1	Non-K-ε-GG	2	16.13	14.17	14.17	95.3	6050000	-1	1	0	0	0		TMT10	(K)	IAFAITAIK	(G)		K:TMT10,	100	90.33	12	703.462	1405.92	-0.0011	-0.8	17718.4	HUMAN	P62269	P62269	40S ribosomal protein S18
05min_Rep1	Non-K-ε-GG	3	16.13	16.68	12.04	92.3	3660000	-1	2	0	0	0		TMT10	(K)	VNLEVIKPWITK	(R)		K:TMT10,	100	90.92	12	709.788	2127.35	-0.0024	-1.1	103851	HUMAN	E9PCT1	E9PCT1|A9Z1X7|Q8IYB3|Q8IYB3-2|M0R1E7	Serine/arginine repetitive matrix protein 1
05min_Rep1	Non-K-ε-GG	3	16.13	16.67	16.13	87.7	3760000	-1	1	0	0	0		TMT10	(K)	LVLIGSNHSLPFLK	(F)		K:TMT10,	72	91.8	9	666.082	1996.24	-0.0039	-1.9	253486	HUMAN	J3KNL6	J3KNL6|O15027-5|O15027|O15027-3|O15027-4|O15027-2	Protein transport protein Sec16A
05min_Rep1	K-ε-GG	4	16.12	10.85	12.94	85.3	86000000	6.458	2	1	1	0	K597k	TMT10	(K)	EEFEHQQkELEK	(V)	EFEHQQkELEKVC	K:TMT10,k:Ubiquitin Residual GG from Tryp Cut on K	99.3	44.33	9	537.285	2261.24	-115.119	0.3	71125	HUMAN	P11142	P11142|E9PKE3|E9PNE6|A8K7Q2	Heat shock cognate 71 kDa protein
05min_Rep1	Non-K-ε-GG	3	16.12	16.99	15.05	86.7	22100000	-1	1	0	0	0		TMT10	(R)	FELYFQGPSSNKPR	(V)		K:TMT10,	100	73.77	13	710.059	2128.16	0.0032	1.5	81934.1	HUMAN	P33993	P33993|P33993-2	DNA replication licensing factor MCM7
05min_Rep1	Non-K-ε-GG	2	16.12	9.69	6.86	94.9	6720000	-1	1	0	0	0		TMT10	(K)	AGISFIIK	(R)		K:TMT10,	97.2	82.5	13	653.928	1306.85	-0.0012	-1	112928	HUMAN	P78347	P78347|P78347-3|P78347-4|P78347-2|P78347-5	General transcription factor II-I
05min_Rep1	K-ε-GG	4	16.11	14.52	13.06	85.3	2490000	7.12	2	1	1	0	K84k	TMT10	(R)	ADTQTYQPYNkDWIK	(E)	TYQPYNkDWIKEK	K:TMT10,k:Ubiquitin Residual GG from Tryp Cut on K	100	62	2	611.572	2558.39	-115.122	-0.7	12429.9	HUMAN	P84090	P84090	Enhancer of rudimentary homolog
05min_Rep1	Non-K-ε-GG	3	16.11	14.98	16.11	89.6	12200000	99	1	0	0	0	M113m	TMT10	(R)	LQLLSNLFHGmDK	(N)		K:TMT10,m:Oxidized methionine	100	94.03	17	664.044	1974.12	15.9933	-0.8	42958.6	HUMAN	Q7L2H7	Q7L2H7	Eukaryotic translation initiation factor 3 subunit M
05min_Rep1	K-ε-GG	4	16.1	13.56	15.15	88.6	791000	5.89	2	1	1	0	K787k	TMT10	(K)	GQSPLDLCPDPNLCkALAK	(C)	PDPNLCkALAKCH	C:Carbamidomethylation,K:TMT10,k:Ubiquitin Residual GG from Tryp Cut on K	93.3	77.12	0	668.11	2784.54	-115.118	0.6	112530	HUMAN	Q86YT6	Q86YT6	E3 ubiquitin-protein ligase MIB1
05min_Rep1	Non-K-ε-GG	3	16.1	13.46	14.88	88.1	1030000	-1	0	0	0	0		TMT10	(R)	QGYNMLNLLIHR	(K)			79.1	85.4	9	567.653	1700.95	-0.0023	-1.3	274908	HUMAN	Q6P2Q9	Q6P2Q9	Pre-mRNA-processing-splicing factor 8
05min_Rep1	Non-K-ε-GG	3	16.1	15	14.84	100	520000	-1	1	0	0	0		TMT10	(R)	IFSLLSGEGNVTFNGHK	(A)		K:TMT10,	100	89.52	3	760.091	2278.26	-0.0022	-1	107181	HUMAN	Q9UNX4	Q9UNX4	WD repeat-containing protein 3
05min_Rep1	Non-K-ε-GG	3	16.1	13.3	13.64	95.6	1030000	-1	1	0	0	0		TMT10	(K)	TVNAVVEFFQSNK	(G)		K:TMT10,	97.2	94	3	647.699	1941.09	-0.0009	-0.5	424722	HUMAN	Q709C8	Q709C8|Q709C8-3|Q709C8-2|Q709C8-4	Vacuolar protein sorting-associated protein 13C
05min_Rep1	K-ε-GG	3	16.09	15.42	15.64	91.2	7100000	6.348	2	1	1	0	K41k	TMT10	(K)	MDQDSLSSSLkTCYK	(Y)	SLSSSLkTCYKYL	C:Carbamidomethylation,K:TMT10,k:Ubiquitin Residual GG from Tryp Cut on K	92.5	60.67	7	779.062	2450.29	-115.117	1.2	48627.9	HUMAN	P37268	P37268|P37268-5	Squalene synthase
05min_Rep1	K-ε-GG	2	16.09	13.72	15.1	96.6	19900000	1.513	2	1	1	0	K11k	Acetyl	(M)	ATAEVLNIGkK	(L)	EVLNIGkKLYEGK	K:TMT10,k:Ubiquitin Residual GG from Tryp Cut on K	100	65.07	11	764.947	1644.01	-115.122	-1.5	48699	HUMAN	P22234-2	P22234-2|P22234	Isoform 2 of Multifunctional protein ADE2
05min_Rep1	Non-K-ε-GG	3	16.09	11.83	12.36	82.9	11500000	-1	1	0	0	0		TMT10	(K)	ATLEVILRPK	(I)		K:TMT10,	100	72.65	14	533.351	1598.04	-0.0008	-0.5	25762	HUMAN	Q9NQT4	Q9NQT4	Exosome complex component RRP46
05min_Rep1	Non-K-ε-GG	3	16.09	10.84	9.12	76.7	460000	-1	1	0	0	0		TMT10	(R)	WGLGGTCVNVGCIPK	(K)		C:Carbamidomethylation,K:TMT10,	96.7	81.82	0	692.709	2076.11	-0.0016	-0.8	71861	HUMAN	Q16881	Q16881|Q16881-6|Q16881-3|E9PNQ6|Q16881-4|Q16881-2|E2QRB9|Q9NNW7|D3YTF9|Q16881-5|D3YTF8|Q9NNW7-2|B2R5P6|E7ENA2|E9PIR7|Q16881-7|E7EWK1	Thioredoxin reductase 1, cytoplasmic
05min_Rep1	K-ε-GG	3	16.08	14.66	14.08	95.1	5040000	3.105	2	1	1	0	K330k	TMT10	(K)	YGEPGEVFINkGK	(G)	GEVFINkGKGFGF	K:TMT10,k:Ubiquitin Residual GG from Tryp Cut on K	100	59.97	19	670.707	2125.23	-115.12	0.1	76262.2	HUMAN	P23246	P23246|P23246-2	Splicing factor, proline- and glutamine-rich
05min_Rep1	K-ε-GG	3	16.08	13	13.85	78.2	447000000	99	1	1	1	0	K200k	TMT10	(K)	LIGEELAQLkEQR	(V)	EELAQLkEQRVHK	k:Ubiquitin Residual GG from Tryp Cut on K	99.2	74.1	11	624.023	1985.18	-115.125	-2.6	42799	HUMAN	F5H211	F5H211|P54252|P54252-2|C9JQV6|P54252-4|P54252-3|G3V526|P54252-5	Ataxin-3
05min_Rep1	K-ε-GG	3	16.07	15.87	14.8	92.3	8870000	7.064	2	1	1	0	K154k	TMT10	(R)	QQMFEFDTkTSAK	(E)	MFEFDTkTSAKEE	K:TMT10,k:Ubiquitin Residual GG from Tryp Cut on K	100	61.27	9	711.706	2248.22	-115.121	-0.3	40878.9	HUMAN	Q5LJA5	Q5LJA5|Q9Y5K5|Q9Y5K5-3|Q9Y5K5-4|Q9Y5K5-2	Ubiquitin carboxyl-terminal hydrolase isozyme L5
05min_Rep1	K-ε-GG	3	16.06	15.61	18.07	73.2	6740000	3.719	2	1	1	0	K85k	TMT10	(R)	ADALQAGASQFETSAAkLK	(R)	FETSAAkLKRKYW	K:TMT10,k:Ubiquitin Residual GG from Tryp Cut on K	100	76.78	5	827.121	2594.48	-115.128	-3.2	12990.8	HUMAN	F8WCA0	F8WCA0|P63027|J3QRU4|Q15836|K7EKX0|K7ENK9	Vesicle-associated membrane protein 2
05min_Rep1	K-ε-GG	3	16.04	16.95	16.15	87.9	2470000	9.849	2	1	1	0	K349k	TMT10	(K)	LGGNNTSEkADGLSK	(D)	GNNTSEkADGLSK	K:TMT10,k:Ubiquitin Residual GG from Tryp Cut on K	100	45.53	3	688.376	2178.23	-115.12	0.2	114954	HUMAN	Q14527	Q14527|Q14527-2	Helicase-like transcription factor
05min_Rep1	Non-K-ε-GG	2	16.04	9.81	13.1	93.9	7970000	-1	1	0	0	0		TMT10	(K)	LSAAIVLK	(N)		K:TMT10,	90.9	78.25	12	636.936	1272.87	-0.0003	-0.3	130004	HUMAN	Q8WUM0	Q8WUM0	Nuclear pore complex protein Nup133
05min_Rep1	Non-K-ε-GG	3	16.04	16.04	12.12	90.4	476000	-1	1	0	0	0		TMT10	(K)	TFIIGISGVTNSGK	(T)		K:TMT10,	100	84.13	2	618.036	1852.09	0.0002	0.1	23421.2	HUMAN	Q9NWW6	Q9NWW6|Q9NWW6-2|B3KN26	Nicotinamide riboside kinase 1
05min_Rep1	K-ε-GG	3	16.04	16.49	12.69	86.2	3720000	11.248	2	1	1	0	K264k	TMT10	(K)	SAQPIEkFVTDIDELGK	(D)	SAQPIEkFVTDID	K:TMT10,k:Ubiquitin Residual GG from Tryp Cut on K	97.3	94.05	7	821.458	2577.47	-115.114	2.3	37280	HUMAN	Q00534	Q00534	Cyclin-dependent kinase 6
05min_Rep1	K-ε-GG	3	16.04	14.25	14.66	89.2	3260000	99	1	1	1	0	K137k	TMT10	(K)	GGNEESTkTGNAGSR	(L)	GNEESTkTGNAGS	k:Ubiquitin Residual GG from Tryp Cut on K	100	17.47	3	603.295	1922.99	-115.121	-0.6	16163.7	HUMAN	P00441	P00441|H7BYH4	Superoxide dismutase [Cu-Zn]
05min_Rep1	K-ε-GG	3	16.03	16.03	16.03	85	2770000	99	1	1	1	0	K289k	TMT10	(R)	LILTGAESkSNGEEGYGR	(S)	LTGAESkSNGEEG	k:Ubiquitin Residual GG from Tryp Cut on K	100	56.12	12	742.052	2339.26	-115.119	0.6	85760.1	HUMAN	Q9UJX4	Q9UJX4|F5H0F9|Q9UJX4-3|Q9UJX4-2	Anaphase-promoting complex subunit 5
05min_Rep1	Non-K-ε-GG	2	16.03	11.62	11.62	92.5	37400000	-1	0	0	0	0		TMT10	(R)	YLTVAAVFR	(G)			100	84.62	11	634.881	1268.76	-0.0021	-1.7	50286.6	HUMAN	P68371	P68371|P04350|P07437|Q5JP53|Q5ST81	Tubulin beta-4B chain
05min_Rep1	Non-K-ε-GG	2	16.03	13.54	14.76	95	6040000	-1	1	0	0	0		TMT10	(R)	VFIGNLNTLVVK	(K)		K:TMT10,	75.7	94.35	10	888.062	1775.12	-0.0018	-1	33726.5	HUMAN	P07910	P07910|G3V2Q1|O60812|P07910-2|G3V4C1|B4DY08|P07910-4|G3V576|P07910-3|B4DSU6	Heterogeneous nuclear ribonucleoproteins C1/C2
05min_Rep1	Non-K-ε-GG	3	16.03	13.64	19.49	90.3	192000	-1	1	0	0	0		TMT10	(K)	NDLSICGTLHSVDQYLNIK	(L)		C:Carbamidomethylation,K:TMT10,	80.2	95.08	0	883.475	2648.41	-0.0007	-0.3	10948.4	HUMAN	Q9Y333	Q9Y333	U6 snRNA-associated Sm-like protein LSm2
05min_Rep1	Non-K-ε-GG	3	16.03	16.03	16.03	86.2	6240000	-1	0	0	0	0		TMT10	(R)	FTLWWSPTINR	(A)			99.3	98.27	4	550.638	1649.9	-0.0018	-1.1	274908	HUMAN	Q6P2Q9	Q6P2Q9	Pre-mRNA-processing-splicing factor 8
05min_Rep1	K-ε-GG	4	16.02	17.28	14.98	84	9120000	99	1	1	1	0	K498k	TMT10	(K)	SSQYIPMHGkQIR	(G)	YIPMHGkQIRGLA	k:Ubiquitin Residual GG from Tryp Cut on K	94.7	40.38	14	472.757	2003.13	-115.12	-0.2	86461.7	HUMAN	Q6PCD5	Q6PCD5	E3 ubiquitin-protein ligase RFWD3
05min_Rep1	Non-K-ε-GG	5	16.02	16.02	14.66	83.3	56200000	-1	1	0	0	0		TMT10	(R)	GFIYVHKPPVHIR	(F)		K:TMT10,	99.1	57.93	12	405.05	2021.22	0	0	81415.7	HUMAN	Q08945	Q08945	FACT complex subunit SSRP1
05min_Rep1	K-ε-GG	3	16.02	13.91	14.87	88.5	1500000	99	1	1	1	0	K853k	TMT10	(R)	EGLIDTAVkTAETGYIQR	(R)	LIDTAVkTAETGY	k:Ubiquitin Residual GG from Tryp Cut on K	100	79.85	12	770.082	2423.36	-115.124	-1.8	218542	HUMAN	P24928	P24928	DNA-directed RNA polymerase II subunit RPB1
05min_Rep1	Non-K-ε-GG	3	16.01	18.29	16.01	82.3	1500000	-1	0	0	0	0		TMT10	(R)	DGHPVVVNILIGR	(T)			96.3	71.63	5	539.993	1617.96	0.0002	0.1	68494.1	HUMAN	A1L0T0	A1L0T0|M0R026	Acetolactate synthase-like protein
05min_Rep1	K-ε-GG	3	16	14.59	16.39	74.4	3720000	99	1	1	1	0	K371k	TMT10	(K)	GGSCSQAASSNSAQGSDESLIACkA	(-)	ESLIACkA-----	C:Carbamidomethylation,k:Ubiquitin Residual GG from Tryp Cut on K	100	47.72	9	929.423	2901.37	-115.119	0.5	41636.8	HUMAN	Q95604	Q95604|P04222|P30504|Q29963|Q9TNN7|P30505|P30508|P30510|Q07000|Q29960|Q29865|Q29960-2	HLA class I histocompatibility antigen, Cw-17 alpha chain
05min_Rep1	K-ε-GG	3	16	14.34	12.87	92.7	744000	7.874	2	1	1	0	K258k	TMT10	(R)	VVGSELIQkYLGDGPK	(L)	GSELIQkYLGDGP	K:TMT10,k:Ubiquitin Residual GG from Tryp Cut on K	100	86.38	5	759.106	2390.43	-115.122	-0.9	49354.8	HUMAN	P62191	P62191|P62191-2	26S protease regulatory subunit 4
05min_Rep1	Non-K-ε-GG	3	15.99	15.99	18.66	76.2	2560000	-1	1	0	0	0		TMT10	(R)	GNINICLMGDPGVAK	(S)		C:Carbamidomethylation,K:TMT10,	97.5	77.82	2	673.036	2017.1	-0.0031	-1.6	81934.1	HUMAN	P33993	P33993|P33993-3	DNA replication licensing factor MCM7
05min_Rep1	K-ε-GG	3	15.98	15.69	14.76	87.8	4920000	15.982	2	1	1	0	K104k	TMT10	(R)	kNPQEGLYNELQK	(D)	GKPQRRkNPQEGL	K:TMT10,k:Ubiquitin Residual GG from Tryp Cut on K	100	56.73	12	711.728	2248.29	-115.121	-0.3	18753.2	HUMAN	P20963	P20963|P20963-3	T-cell surface glycoprotein CD3 zeta chain
05min_Rep1	Non-K-ε-GG	3	15.97	13.36	13.35	96.6	4820000	-1	1	0	0	0		TMT10	(R)	INLNLIYDHNPK	(V)		K:TMT10,	93.8	75.28	12	638.039	1912.11	-0.0017	-0.9	151906	HUMAN	O95163	O95163|F5H2T0	Elongator complex protein 1
05min_Rep1	Non-K-ε-GG	4	15.97	15.91	17.31	84.4	966000	-1	2	0	0	0		TMT10	(K)	VHLVGIDIFTGKK	(Y)		K:TMT10,	100	80	2	529.337	2114.33	-0.0027	-1.3	20959.8	HUMAN	I3L504	I3L504|P63241-2|P63241|Q6IS14|Q9GZV4|C9J7B5|F8WCJ1	Eukaryotic translation initiation factor 5A-1
05min_Rep1	Non-K-ε-GG	3	15.96	19.05	15.97	84	89600000	-1	0	0	0	0		TMT10	(K)	ELWLVIHGR	(V)			100	74.37	10	451.272	1351.81	-0.0029	-2.1	16808.4	HUMAN	J3KNF8	J3KNF8|O43169|H3BUX2|D6RFH4	Cytochrome b5 type B
05min_Rep1	K-ε-GG	3	15.96	17.85	18.06	98.3	346000	12.197	2	1	1	0	K437k	TMT10	(K)	LFETQESGDLNEELVkAAANGDVAK	(V)	LNEELVkAAANGD	K:TMT10,k:Ubiquitin Residual GG from Tryp Cut on K	100	84.3	0	1074.23	3335.79	-115.118	0.7	112530	HUMAN	Q86YT6	Q86YT6	E3 ubiquitin-protein ligase MIB1
05min_Rep1	K-ε-GG	4	15.96	10.6	14.17	84.4	2000000	13.701	2	1	1	0	K638k	TMT10	(K)	GADPFkGDPFQNDPFAEQQTTSTDPFGGDPFK	(E)	KGADPFkGDPFQN	K:TMT10,k:Ubiquitin Residual GG from Tryp Cut on K	96.6	93.03	0	1008.48	4146.03	-115.124	-0.9	99718.3	HUMAN	Q9UBC2-2	Q9UBC2-2|Q9UBC2|M0R165|Q9UBC2-3	Isoform 2 of Epidermal growth factor receptor substrate 15-like 1
05min_Rep1	K-ε-GG	2	15.95	18.67	18.77	81.1	5300000	99	1	1	1	0	K58k	TMT10	(R)	ISVYYNEATGGkYVPR	(A)	NEATGGkYVPRAI	k:Ubiquitin Residual GG from Tryp Cut on K	100	65.25	10	1080.57	2275.25	-115.119	0.3	50126.4	HUMAN	P07437	P07437|Q5JP53	Tubulin beta chain
05min_Rep1	Non-K-ε-GG	3	15.95	14.27	13.77	76.9	2700000	-1	0	0	0	0		TMT10	(K)	TDVAVQIISNIYHNFPEQR	(T)			98.5	99.03	0	825.106	2473.3	0.0013	0.5	172376	HUMAN	O60306	O60306	Intron-binding protein aquarius
05min_Rep1	Non-K-ε-GG	3	15.94	14.73	12.48	97.8	471000	-1	1	0	0	0		TMT10	(R)	VSFYQLSHFLQCK	(E)		C:Carbamidomethylation,K:TMT10,	96	93.32	2	705.719	2115.15	-0.0041	-1.9	116409	HUMAN	P16615	P16615|P16615-4|P16615-3|P16615-2|P16615-5	Sarcoplasmic/endoplasmic reticulum calcium ATPase 2
05min_Rep1	Non-K-ε-GG	3	15.94	14.36	14.66	86.5	2220000	-1	1	0	0	0		TMT10	(R)	NIIGVIPYFPYSK	(Q)		K:TMT10,	95.1	98.3	5	657.056	1969.16	-0.0029	-1.5	42752	HUMAN	Q14558-2	Q14558-2|Q14558|B4DP31	Isoform 2 of Phosphoribosyl pyrophosphate synthase-associated protein 1
05min_Rep1	Non-K-ε-GG	4	15.94	15.94	15.94	75.6	15300000	-1	1	0	0	0		TMT10	(K)	MFGIDRDAIAQAVRGLITKA	(-)		K:TMT10,	99.8	99.02	2	651.882	2604.51	0	0	69497	HUMAN	P29401-2	P29401-2|P29401|B4E022	Isoform 2 of Transketolase
05min_Rep1	K-ε-GG	3	15.93	15.93	15.91	87.5	2630000	15.911	2	1	1	0	K47k	TMT10	(K)	VLkQVHPDTGISSK	(A)	YVYKVLkQVHPDT	K:TMT10,k:Ubiquitin Residual GG from Tryp Cut on K	100	48.3	12	694.409	2196.33	-115.119	0.7	18803.6	HUMAN	U3KQK0	U3KQK0|Q5QNW6-2|Q96A08|P33778|P62807|Q93079|O60814|P58876|P06899|Q99879|P23527|Q99880|Q99877|Q16778|Q5QNW6|Q8N257|P57053	Histone H2B
05min_Rep1	K-ε-GG	3	15.93	16.18	11.89	93.7	1390000	99	1	1	1	0	K174k	TMT10	(K)	TLNAGAYSkVVQER	(L)	NAGAYSkVVQERL	k:Ubiquitin Residual GG from Tryp Cut on K	100	53.35	5	627.013	1994.14	-115.12	0.2	34649.3	HUMAN	P50897	P50897|P50897-2	Palmitoyl-protein thioesterase 1
05min_Rep1	Non-K-ε-GG	3	15.93	14.45	15.65	89.9	3240000	99	1	0	0	0	M380m	TMT10	(R)	GNINICLmGDPGVAK	(S)		C:Carbamidomethylation,K:TMT10,m:Oxidized methionine	100	69.1	12	678.368	2017.1	15.9932	-0.8	81934.1	HUMAN	P33993	P33993|P33993-3	DNA replication licensing factor MCM7
05min_Rep1	K-ε-GG	3	15.92	16.08	14.14	93.2	11500000	99	1	1	1	0	K1222k	TMT10	(K)	DGVWNLQNEVTkER	(T)	LQNEVTkERTAQC	k:Ubiquitin Residual GG from Tryp Cut on K	92	61.88	12	677.685	2146.17	-115.125	-2.7	274908	HUMAN	Q6P2Q9	Q6P2Q9	Pre-mRNA-processing-splicing factor 8
05min_Rep1	K-ε-GG	3	15.92	14.57	11.83	92.4	2400000	1.715	2	1	1	0	K78k	TMT10	(K)	MLLEEEYYLSkK	(S)	EEYYLSkKSQPEK	K:TMT10,k:Ubiquitin Residual GG from Tryp Cut on K	89.7	78.98	13	706.724	2233.28	-115.12	0.2	96171.6	HUMAN	Q5VVJ2	Q5VVJ2	Histone H2A deubiquitinase MYSM1
05min_Rep1	K-ε-GG	3	15.91	14.95	14.83	81.2	4530000	15.911	2	1	1	0	K1066k	TMT10	(K)	DAYGkSLSELTFDEIVCK	(I)	LKDAYGkSLSELT	C:Carbamidomethylation,K:TMT10,k:Ubiquitin Residual GG from Tryp Cut on K	94.1	86.9	10	883.127	2762.49	-115.123	-1.2	140142	HUMAN	Q86Y13	Q86Y13	E3 ubiquitin-protein ligase DZIP3
05min_Rep1	K-ε-GG	3	15.89	10.04	10.04	90	8060000	3.308	2	1	1	0	K228k	TMT10	(K)	EALEVDWSSEkAK	(A)	VDWSSEkAKAALK	K:TMT10,k:Ubiquitin Residual GG from Tryp Cut on K	94	61.5	10	688.704	2179.22	-115.124	-2	38905.6	HUMAN	Q9UBE0	Q9UBE0|Q9UBE0-3|B3KNJ4|Q9UBE0-2|M0QZS6	SUMO-activating enzyme subunit 1
05min_Rep1	K-ε-GG	3	15.89	13.52	12.28	89.7	27500000	3.784	2	1	1	0	K328k	TMT10	(K)	EITALAPSTMkIK	(I)	LAPSTMkIKIIAP	K:TMT10,k:Ubiquitin Residual GG from Tryp Cut on K	97.9	69.28	12	659.06	2090.29	-115.121	-0.4	42407.6	HUMAN	P62736	P62736|P68032|P68133|P63267|P60709|P63261|Q5T8M7|P63267-2|A6NL76|Q5T8M8	Actin, aortic smooth muscle
05min_Rep1	K-ε-GG	3	15.89	9.86	12.98	88.9	614000	99	1	1	1	0	K274k	TMT10	(R)	FTDINDSLGkLDFSR	(L)	INDSLGkLDFSRL	k:Ubiquitin Residual GG from Tryp Cut on K	100	80.43	2	691.027	2186.19	-115.121	-0.4	47132.4	HUMAN	Q9NZC7	Q9NZC7|Q9NZC7-2	WW domain-containing oxidoreductase
05min_Rep1	K-ε-GG	3	15.88	13.6	12.84	90.3	984000	6.331	2	1	1	0	K313k	TMT10	(K)	VTEDLFSSLkGYGK	(R)	DLFSSLkGYGKRV	K:TMT10,k:Ubiquitin Residual GG from Tryp Cut on K	93.1	82.52	2	706.061	2231.29	-115.121	-0.7	129634	HUMAN	P55160	P55160|P55160-2|F8W050	Nck-associated protein 1-like
05min_Rep1	Non-K-ε-GG	2	15.87	11.31	10.45	89.6	9810000	-1	0	0	0	0		TMT10	(R)	ASITPGTILIILTGR	(H)			100	100.42	3	878.05	1755.09	-0.0022	-1.2	32784.4	HUMAN	Q02878	Q02878	60S ribosomal protein L6
05min_Rep1	K-ε-GG	4	15.87	15.87	15.87	81	5120000	99	1	1	1	0	K643k	TMT10	(K)	HFAAASGkVSPTASR	(F)	FAAASGkVSPTAS	k:Ubiquitin Residual GG from Tryp Cut on K	100	32.65	6	458.25	1945.1	-115.124	-2.1	91894.6	HUMAN	P21580	P21580	Tumor necrosis factor alpha-induced protein 3
05min_Rep1	K-ε-GG	3	15.87	15.87	17.3	87.4	6230000	99	1	1	1	0	K541k	TMT10	(K)	DDkHGSYEDAVHSGALND	(-)	PESKDDkHGSYED	k:Ubiquitin Residual GG from Tryp Cut on K	100	38.52	9	758.347	2388.15	-115.12	0.2	60856	HUMAN	P17987	P17987|E7EQR6|F5H282	T-complex protein 1 subunit alpha
05min_Rep1	K-ε-GG	3	15.86	14.16	14.89	92.9	1200000	3.786	2	1	1	0	K218k	TMT10	(R)	GDIIGVQGNPGkTK	(K)	VQGNPGkTKKGEL	K:TMT10,k:Ubiquitin Residual GG from Tryp Cut on K	100	49.65	3	652.715	2071.25	-115.119	0.6	71952.2	HUMAN	Q15046-2	Q15046-2|Q15046	Isoform Mitochondrial of Lysine--tRNA ligase
05min_Rep1	K-ε-GG	3	15.85	13.76	12.17	88.1	5070000	99	1	1	1	0	M488m K489k	TMT10	(K)	LSEEVVVAPNQESGmkTADSLR	(V)	NQESGMkTADSLR	m:Oxidized methionine,k:Ubiquitin Residual GG from Tryp Cut on K	100	58.85	9	907.13	2818.5	-99.126	-0.3	83844.1	HUMAN	Q6PJT7	Q6PJT7|Q6PJT7-2|Q6PJT7-9|Q6PJT7-5|G3V411	Zinc finger CCCH domain-containing protein 14
05min_Rep1	K-ε-GG	3	15.85	14.39	16.12	90.6	2780000	9.892	2	1	1	0	K1702k	TMT10	(K)	NSNGQELEkTLEESK	(E)	NGQELEkTLEESK	K:TMT10,k:Ubiquitin Residual GG from Tryp Cut on K	95.3	58.77	8	760.068	2393.31	-115.122	-0.7	485819	HUMAN	Q7Z6Z7	Q7Z6Z7|Q7Z6Z7-3|Q7Z6Z7-2	E3 ubiquitin-protein ligase HUWE1
05min_Rep1	Non-K-ε-GG	3	15.85	15.85	15.85	75.8	3760000	5.678	0	0	0	0	M60m	TMT10	(K)	AmGIMNSFVNDIFER	(I)		m:Oxidized methionine	88	98.72	2	663.664	1972.98	15.9947	-0.1	18803.6	HUMAN	U3KQK0	U3KQK0|Q5QNW6-2|P33778|P62807|Q93079|O60814|P58876|P06899|Q99879|P23527|Q99880|Q99877|Q16778|Q5QNW6|Q8N257|P57053	Histone H2B
05min_Rep1	Non-K-ε-GG	3	15.83	13.38	12.21	90.7	404000	-1	1	0	0	0		TMT10	(K)	TGYSASITFHTK	(P)		K:TMT10,	100	56.1	0	591	1770.98	0.0064	3.6	84383.5	HUMAN	Q9BXB4	Q9BXB4	Oxysterol-binding protein-related protein 11
05min_Rep1	K-ε-GG	3	15.83	9.39	13.19	93.9	196000000	99	1	1	1	0	K724k	TMT10	(R)	TQEAIIQIMkMR	(K)	AIIQIMkMRKKIS	k:Ubiquitin Residual GG from Tryp Cut on K	98.5	77.1	7	602.336	1920.12	-115.125	-2.5	91524.2	HUMAN	Q93034	Q93034	Cullin-5
05min_Rep1	Non-K-ε-GG	3	15.82	11.48	11.61	96.3	371000	-1	0	0	0	0		TMT10	(K)	ENTLNQLVGAAFGAAGQR	(C)			100	93.3	0	682.703	2046.09	0.0013	0.6	58295.2	HUMAN	Q02252	Q02252|Q02252-2|G3V4Z4	Methylmalonate-semialdehyde dehydrogenase [acylating], mitochondrial
05min_Rep1	Non-K-ε-GG	3	15.82	13.84	14.31	94.8	5270000	-1	1	0	0	0		TMT10	(R)	VFIGNLNTLVVK	(K)		K:TMT10,	99.2	94.37	12	592.378	1775.12	-0.0011	-0.6	33726.5	HUMAN	P07910	P07910|G3V2Q1|O60812|P07910-2|G3V4C1|B4DY08|P07910-4|G3V576|P07910-3|B4DSU6	Heterogeneous nuclear ribonucleoproteins C1/C2
05min_Rep1	K-ε-GG	3	15.82	17.19	15.82	89.4	1350000	99	1	1	1	0	K411k	TMT10	(K)	DADSQNPDAPEGkR	(S)	PDAPEGkRSSGLT	k:Ubiquitin Residual GG from Tryp Cut on K	100	22.45	1	614.964	1958	-115.122	-0.9	140919	HUMAN	P53621-2	P53621-2|P53621	Isoform 2 of Coatomer subunit alpha
05min_Rep1	Non-K-ε-GG	3	15.81	17.37	17.04	86.7	1060000	-1	2	0	0	0		TMT10	(K)	VSVFFGGLSIKK	(D)		K:TMT10,	100	89.05	3	657.087	1969.24	0.0008	0.4	49642.1	HUMAN	O00148	O00148|O00148-2|B1Q2N1	ATP-dependent RNA helicase DDX39A
05min_Rep1	K-ε-GG	3	15.8	15.8	15.8	87.3	12800000	99	1	1	1	0	K107k	TMT10	(R)	ENDEFCkMGR	(Y)	ENDEFCkMGRYNL	C:Carbamidomethylation,k:Ubiquitin Residual GG from Tryp Cut on K	100	39.55	11	543.583	1743.86	-115.12	0	38951.5	HUMAN	Q00796	Q00796|H0YLA4	Sorbitol dehydrogenase
05min_Rep1	Non-K-ε-GG	4	15.8	17.04	15.41	88.2	556000000	-1	1	0	0	0		TMT10	(K)	THINIVVIGHVDSGK	(S)		K:TMT10,	99	61.28	21	512.557	2047.21	0.001	0.5	50811.6	HUMAN	Q05639	Q05639|P68104|Q5VTE0	Elongation factor 1-alpha 2
05min_Rep1	K-ε-GG	5	15.8	11.76	13.79	85.7	173000000	8.026	2	1	1	0	K48k	TMT10	(R)	LIFAGkQLEDGRTLSDYNIQK	(E)	RLIFAGkQLEDGR	K:TMT10,k:Ubiquitin Residual GG from Tryp Cut on K	100	75.52	9	597.135	3096.77	-115.121	-0.2	77037.2	HUMAN	P0CG48	P0CG48|F5H041|Q96C32|P0CG47|P62979|B4DV12|P62987	Polyubiquitin-C
05min_Rep1	Non-K-ε-GG	3	15.8	12.96	12.83	95.1	275000	-1	1	0	0	0		TMT10	(R)	IHFPLATYAPVISAEK	(A)		K:TMT10,	100	87.22	0	739.1	2215.29	-0.0028	-1.3	58642	HUMAN	F5H5D3	F5H5D3|Q71U36|P68363|Q6PEY2|Q13748|Q9BQE3|P68366|P68366-2|Q13748-2|Q71U36-2|P68363-2	Tubulin alpha-1C chain
05min_Rep1	K-ε-GG	3	15.8	15.8	15.8	84.8	2330000	99	1	1	1	0	K24k	TMT10	(R)	kVLGSSTSATNSTSVSSR	(K)	AARAPRkVLGSST	k:Ubiquitin Residual GG from Tryp Cut on K	100	34.75	7	704.708	2227.23	-115.12	0	12454.7	HUMAN	H0YMA4	H0YMA4|Q15004|Q15004-2	HCG2039386, isoform CRA_b
05min_Rep1	K-ε-GG	4	15.79	15.79	15.79	86	48100000	8.553	2	1	1	0	K153k	TMT10	(R)	NPDTQWITkPVHK	(H)	DTQWITkPVHKHR	K:TMT10,k:Ubiquitin Residual GG from Tryp Cut on K	97.2	54.57	12	534.805	2251.32	-115.118	0.9	24259.7	HUMAN	P61313	P61313	60S ribosomal protein L15
05min_Rep1	K-ε-GG	4	15.78	15.03	13.63	86.3	47400000	99	1	1	1	0	K77k	TMT10	(R)	QkENADPRPPVQFPNLPR	(I)	VVILRQkENADPR	k:Ubiquitin Residual GG from Tryp Cut on K	98.5	59.13	9	612.335	2561.43	-115.118	0.6	47083.7	HUMAN	Q5TDH0-3	Q5TDH0-3|Q5TDH0|Q5TDH0-2	Isoform 3 of Protein DDI1 homolog 2
05min_Rep1	Non-K-ε-GG	2	15.78	11.66	9.69	91.3	2040000	-1	0	0	0	0		TMT10	(K)	GILLQLFGGTR	(K)			89.2	98.83	2	702.432	1403.86	0.0004	0.3	97126.8	HUMAN	P33991	P33991	DNA replication licensing factor MCM4
05min_Rep1	K-ε-GG	3	15.77	13.68	12.95	86.1	6130000	1.662	2	1	1	0	K872k	TMT10	(K)	IEECVVCSDkK	(A)	CVVCSDkKAAVLF	C:Carbamidomethylation,K:TMT10,k:Ubiquitin Residual GG from Tryp Cut on K	100	49.33	15	647.006	2054.12	-115.118	0.9	112530	HUMAN	Q86YT6	Q86YT6	E3 ubiquitin-protein ligase MIB1
05min_Rep1	K-ε-GG	3	15.77	15.93	17.69	90.9	33300000	99	1	1	1	0	K12k	Acetyl	(M)	SHTILLVQPTkR	(P)	LLVQPTkRPEGRT	k:Ubiquitin Residual GG from Tryp Cut on K	99.5	49.95	15	516.967	1664.01	-115.12	-0.1	12429.9	HUMAN	P84090	P84090|G3V279	Enhancer of rudimentary homolog
05min_Rep1	K-ε-GG	3	15.77	12.01	14.28	93.7	10800000	3.439	2	1	1	0	K414k	TMT10	(K)	YIDQEELNkTK	(P)	DQEELNkTKPIWT	K:TMT10,k:Ubiquitin Residual GG from Tryp Cut on K	96.8	51.63	12	651.694	2068.19	-115.121	-0.3	98729.9	HUMAN	P07900-2	P07900-2|P07900|P08238|Q58FF8|Q14568	Isoform 2 of Heat shock protein HSP 90-alpha
05min_Rep1	Non-K-ε-GG	3	15.77	13.62	15.77	90.8	5590000	-1	1	0	0	0		TMT10	(R)	LNLHYAVVSK	(R)		K:TMT10,	89.4	65.03	5	534.665	1601.98	0.0041	2.6	88710	HUMAN	P47897	P47897|P47897-2	Glutamine--tRNA ligase
05min_Rep1	K-ε-GG	3	15.77	14.55	15.07	81.2	8480000	5.077	2	1	1	0	K17k	Acetyl	(M)	SETAPLAPTIPAPAEkTPVK	(K)	IPAPAEkTPVKKK	K:TMT10,k:Ubiquitin Residual GG from Tryp Cut on K	97.9	69.18	15	801.783	2518.45	-115.119	0.3	22349.5	HUMAN	P16402	P16402	Histone H1.3
05min_Rep1	K-ε-GG	4	15.76	15.04	17.03	89.2	21800000	99	1	1	1	0	K90k	TMT10	(R)	SIRPDNMSEYSkQMQR	(F)	NMSEYSkQMQRFN	k:Ubiquitin Residual GG from Tryp Cut on K	100	46.48	17	579.037	2428.25	-115.12	-0.1	55933.8	HUMAN	Q92769	Q92769|Q13547|Q92769-3	Histone deacetylase 2
05min_Rep1	Non-K-ε-GG	2	15.76	10.98	15.45	96	4060000	-1	1	0	0	0		TMT10	(K)	NILFVITK	(P)		K:TMT10,	100	92.23	12	703.462	1405.92	-0.0012	-0.9	206102	HUMAN	E9PAV3	E9PAV3|E9PAV3-2|Q9H009|Q13765|Q9BZK3|F8VZJ2	Nascent polypeptide-associated complex subunit alpha, muscle-specific form
05min_Rep1	Non-K-ε-GG	3	15.75	15.75	18.6	81.5	3550000	-1	1	0	0	0		TMT10	(K)	LSLSFALADGSHK	(N)		K:TMT10,	93.5	79.13	8	602.018	1804.04	0.0037	2	68263.1	HUMAN	Q6L8Q7	Q6L8Q7|Q6L8Q7-2|F6T1Q0	2',5'-phosphodiesterase 12
05min_Rep1	K-ε-GG	3	15.74	15.74	15.74	87.8	4470000	99	1	1	1	0	K198k	TMT10	(K)	NGIHDLDNISFPkQGS	(-)	DNISFPkQGS---	k:Ubiquitin Residual GG from Tryp Cut on K	100	62.9	15	695.69	2200.18	-115.121	-0.5	23007	HUMAN	P49721	P49721	Proteasome subunit beta type-2
05min_Rep1	Non-K-ε-GG	2	15.74	18.68	13.41	89.3	1240000	-1	1	0	0	0		TMT10	(K)	SALLALGLK	(C)		K:TMT10,	100	86.67	2	672.453	1343.9	-0.0031	-2.3	59190.2	HUMAN	Q12874	Q12874	Splicing factor 3A subunit 3
05min_Rep1	Non-K-ε-GG	4	15.74	12.73	14.35	90.9	550000	-1	1	0	0	0		TMT10	(R)	LIDLHTNVATAVLEHIK	(A)		K:TMT10,	100	92.92	2	587.103	2345.4	-0.0043	-1.8	72720.9	HUMAN	Q8WVM8	Q8WVM8|Q8WVM8-3|Q8WVM8-2	Sec1 family domain-containing protein 1
05min_Rep1	Non-K-ε-GG	3	15.74	15.3	13.37	85.4	4710000	99	1	0	0	0	M435m	TMT10	(K)	DGALHmIGSLAEILLK	(K)		K:TMT10,m:Oxidized methionine	97.1	98.97	3	719.09	2139.26	15.9953	0.2	120827	HUMAN	O95373	O95373	Importin-7
05min_Rep1	K-ε-GG	3	15.73	15.27	16.22	87.2	1540000	3.54	2	1	1	0	K12k	Acetyl	(M)	SASSLLEQRPkGQGNK	(V)	LLEQRPkGQGNKV	K:TMT10,k:Ubiquitin Residual GG from Tryp Cut on K	100	46.27	3	695.713	2200.24	-115.121	-0.4	62504.2	HUMAN	Q9Y5A9	Q9Y5A9	YTH domain-containing family protein 2
05min_Rep1	K-ε-GG	3	15.73	17.03	15.73	75.9	1190000	99	1	1	1	0	K757k	TMT10	(K)	ITNEkGECIVSDFTIGR	(K)	AKITNEkGECIVS	C:Carbamidomethylation,k:Ubiquitin Residual GG from Tryp Cut on K	100	72.65	2	761.392	2397.28	-115.122	-1	198717	HUMAN	P52948	P52948|P52948-5|P52948-2|P52948-6|J3KP29|P52948-3|P52948-4	Nuclear pore complex protein Nup98-Nup96
05min_Rep1	K-ε-GG	3	15.73	11.08	12.85	92.6	5970000	99	1	1	1	0	K329k	TMT10	(K)	EEEVQQQkLAEER	(R)	EEVQQQkLAEERR	k:Ubiquitin Residual GG from Tryp Cut on K	97	36.87	4	653.67	2074.12	-115.122	-0.8	52964.8	HUMAN	Q96CS3	Q96CS3	FAS-associated factor 2
05min_Rep1	Non-K-ε-GG	2	15.72	11.26	11.35	90.7	1630000	-1	1	0	0	0		TMT10	(R)	VIFGLFGK	(T)		K:TMT10,	81.4	98.63	2	669.931	1338.86	0.0003	0.2	23799.1	HUMAN	P23284	P23284	Peptidyl-prolyl cis-trans isomerase B
05min_Rep1	Non-K-ε-GG	3	15.71	12.39	11.66	91.3	28000000	-1	0	0	0	0		TMT10	(K)	LELSVHLQPITR	(S)			100	74.1	1	545.663	1634.98	-0.0032	-1.9	246158	HUMAN	O75643	O75643	U5 small nuclear ribonucleoprotein 200 kDa helicase
05min_Rep1	Non-K-ε-GG	3	15.7	15.7	15.3	97.9	231000	-1	0	0	0	0		TMT10	(K)	VEIAGPGFINVHLR	(K)			67.7	78.75	0	584.344	1751.02	0	0	76176.4	HUMAN	P54136	P54136|P54136-2	Arginine--tRNA ligase, cytoplasmic
05min_Rep1	Non-K-ε-GG	3	15.69	11.53	14.96	90.5	788000	-1	1	0	0	0		TMT10	(R)	FIITALPTIYHCK	(D)		C:Carbamidomethylation,K:TMT10,	96.3	89.7	2	679.064	2035.18	-0.0027	-1.3	32190	HUMAN	Q9H3N1	Q9H3N1	Thioredoxin-related transmembrane protein 1
05min_Rep1	K-ε-GG	3	15.68	15.76	14.87	88.3	2870000	9.223	2	1	1	0	K146k	TMT10	(K)	TEDEVLTSkGDAWAK	(Y)	DEVLTSkGDAWAK	K:TMT10,k:Ubiquitin Residual GG from Tryp Cut on K	100	60.52	7	741.395	2337.29	-115.121	-0.6	18476.2	HUMAN	Q9BQ61	Q9BQ61	Uncharacterized protein C19orf43
05min_Rep1	Non-K-ε-GG	2	15.68	10.17	13.24	92	662000	-1	1	0	0	0		TMT10	(K)	LGSIAIQGAIEK	(A)		K:TMT10,	100	77.92	5	829.514	1658.03	-0.0039	-2.3	45484	HUMAN	P24752	P24752|G3XAB4|E9PRQ6	Acetyl-CoA acetyltransferase, mitochondrial
05min_Rep1	Non-K-ε-GG	3	15.68	13.19	11.16	94.5	457000	-1	1	0	0	0		TMT10	(R)	TIHTDVLFGLLK	(K)		K:TMT10,	100	92.12	2	605.71	1815.11	-0.0005	-0.3	140168	HUMAN	Q14562	Q14562|F5H658	ATP-dependent RNA helicase DHX8
05min_Rep1	K-ε-GG	4	15.68	15.68	15.68	82.9	18800000	99	1	1	1	0	K541k	TMT10	(K)	DDkHGSYEDAVHSGALND	(-)	PESKDDkHGSYED	k:Ubiquitin Residual GG from Tryp Cut on K	95.3	38.52	9	569.012	2388.15	-115.119	0.3	60856	HUMAN	P17987	P17987|E7EQR6|F5H282	T-complex protein 1 subunit alpha
05min_Rep1	Non-K-ε-GG	4	15.67	15.19	15.67	85.9	1130000	99	2	0	0	0	M127m	TMT10	(K)	SYSmIVNNLLKPISVEGSSK	(K)		K:TMT10,m:Oxidized methionine	95.4	92.33	4	718.163	2853.64	15.993	-0.7	26323.6	HUMAN	Q9HB71	Q9HB71|Q9HB71-3	Calcyclin-binding protein
05min_Rep1	K-ε-GG	2	15.65	13.24	12.07	88.5	34000000	99	1	1	1	0	K48k	Hydrogen	(R)	LIFAGkQLEDGR	(T)	RLIFAGkQLEDGR	k:Ubiquitin Residual GG from Tryp Cut on K	97.3	51.3	7	730.896	1346.74	114.042	-0.4	77037.2	HUMAN	P0CG48	P0CG48|F5H041|Q96C32|P0CG47|J3QRK5|J3QLP7|P62979|B4DV12|P62987	Polyubiquitin-C
05min_Rep1	Non-K-ε-GG	3	15.65	13.35	13.44	96	1460000	-1	1	0	0	0		TMT10	(R)	MTIGHLIECLQGK	(V)		C:Carbamidomethylation,K:TMT10,	100	90.78	12	653.37	1958.1	0	0	135321	HUMAN	P30876	P30876|C9J2Y9|C9J4M6	DNA-directed RNA polymerase II subunit RPB2
05min_Rep1	K-ε-GG	3	15.63	13.81	14.84	88.4	11200000	99	1	1	1	0	K649k	TMT10	(K)	DLDAVVkATQEENR	(E)	DLDAVVkATQEEN	k:Ubiquitin Residual GG from Tryp Cut on K	99	59.15	7	644.339	2046.12	-115.121	-0.5	91213.8	HUMAN	Q9Y6A5	Q9Y6A5	Transforming acidic coiled-coil-containing protein 3
05min_Rep1	Non-K-ε-GG	3	15.63	15.02	13.61	89.1	1470000	-1	0	0	0	0		TMT10	(R)	VSLDPHAQVAVGILR	(N)			90.9	73.65	0	602.026	1804.06	-0.0017	-0.9	176929	HUMAN	P35573	P35573|P35573-3|P35573-2	Glycogen debranching enzyme
05min_Rep1	K-ε-GG	4	15.63	15.28	13.35	87.8	714000	99	1	1	1	0	K567k	TMT10	(K)	QHQQQkALQSGPPQSR	(R)	KQHQQQkALQSGP	k:Ubiquitin Residual GG from Tryp Cut on K	100	22.08	1	541.04	2276.26	-115.123	-1.2	64046.2	HUMAN	O00425	O00425|O00425-2	Insulin-like growth factor 2 mRNA-binding protein 3
05min_Rep1	Non-K-ε-GG	4	15.62	14.59	14.4	78	1020000	3.055	1	0	0	0	M130m	TMT10	(K)	RVIISAPSADAPmFVMGVNHEK	(Y)		K:TMT10,m:Oxidized methionine	59	69.78	2	711.639	2827.54	15.9975	0.9	36223.7	HUMAN|BOVIN	P04406	P04406|P04406-2|E7EUT5|P10096	Glyceraldehyde-3-phosphate dehydrogenase
05min_Rep1	Non-K-ε-GG	4	15.62	13.71	15.62	93.1	6000000	-1	2	0	0	0		TMT10	(K)	NILFVITKPDVYK	(S)		K:TMT10,	100	90.95	15	560.102	2237.39	-0.0001	0	206102	HUMAN	E9PAV3	E9PAV3|E9PAV3-2|Q13765|Q9BZK3|F8VZJ2	Nascent polypeptide-associated complex subunit alpha, muscle-specific form
05min_Rep1	Non-K-ε-GG	2	15.61	9.21	11.27	94.4	63000000	-1	0	0	0	0		TMT10	(K)	IVVVTAGVR	(Q)			98.1	63.07	10	571.876	1142.75	-0.001	-0.9	36923.1	HUMAN	P07195	P07195	L-lactate dehydrogenase B chain
05min_Rep1	Non-K-ε-GG	3	15.61	12.56	13.13	93.7	124000000	-1	1	0	0	0		TMT10-Nterm-Only	(R)	LIFAGKQLEDGR	(T)			82.6	64.33	40	525.973	1575.91	0.0004	0.2	77037.2	HUMAN	P0CG48	P0CG48|F5H041|Q96C32|P0CG47|J3QRK5|J3QLP7|P62979|B4DV12|P62987	Polyubiquitin-C
05min_Rep1	K-ε-GG	3	15.6	13.89	15.6	85.8	2210000	99	1	1	1	0	K169k	TMT10	(K)	ELQkSCTFDEQR	(T)	LYKELQkSCTFDE	C:Carbamidomethylation,k:Ubiquitin Residual GG from Tryp Cut on K	95.8	39.87	8	628.642	1999.03	-115.12	0	39751.3	HUMAN	Q96GD4-5	Q96GD4-5|Q96GD4|Q96GD4-2|Q96GD4-4	Isoform 5 of Aurora kinase B
05min_Rep1	Non-K-ε-GG	3	15.6	16.3	14.62	100	181000	-1	1	0	0	0		TMT10	(R)	FQAAVQTTCDLMSLVTK	(A)		C:Carbamidomethylation,K:TMT10,	62.9	99.83	0	791.094	2371.28	-0.0091	-3.9	140078	HUMAN	A6NMN0	A6NMN0|P46020|P46020-2	Phosphorylase b kinase regulatory subunit alpha, skeletal muscle isoform
05min_Rep1	K-ε-GG	4	15.59	10.63	10.54	93.6	844000	2.729	2	1	1	0	K386k	TMT10	(R)	LEILQIHTkNMK	(L)	ILQIHTkNMKLAD	K:TMT10,k:Ubiquitin Residual GG from Tryp Cut on K	100	67.1	2	510.807	2155.32	-115.116	1.9	90004.9	HUMAN	P55072	P55072	Transitional endoplasmic reticulum ATPase
05min_Rep1	K-ε-GG	3	15.59	15.77	14.32	95.9	963000	99	1	1	1	0	K362k	TMT10	(K)	GALTTQDENGQTkR	(K)	DENGQTkRKLQAG	k:Ubiquitin Residual GG from Tryp Cut on K	100	27.1	0	621.323	1977.08	-115.121	-0.7	72103.9	HUMAN	Q9ULX6	Q9ULX6|Q9ULX6-2|V9GZ50	A-kinase anchor protein 8-like
05min_Rep1	K-ε-GG	4	15.58	11.54	14.15	94.4	7560000	15.579	2	1	1	0	K114k	TMT10	(K)	IkGEHPGLSIGDVAK	(K)	EYRPKIkGEHPGL	K:TMT10,k:Ubiquitin Residual GG from Tryp Cut on K	100	55.9	17	524.059	2208.33	-115.118	1.1	25064.5	HUMAN	P09429	P09429|B2RPK0|Q5T7C4	High mobility group protein B1
05min_Rep1	K-ε-GG	3	15.58	14.37	15.95	91.4	103000000	8.529	2	1	1	0	K141k	TMT10	(R)	DLPNALDEkQLIEK	(M)	PNALDEkQLIEKM	K:TMT10,k:Ubiquitin Residual GG from Tryp Cut on K	100	71.32	12	733.418	2313.36	-115.123	-1.1	21766.9	HUMAN	Q9NVJ2	Q9NVJ2	ADP-ribosylation factor-like protein 8B
05min_Rep1	K-ε-GG	3	15.57	14.44	14.71	77.2	8720000	99	1	1	1	0	K307k	TMT10	(R)	kINNLNVEENSSGDQR	(R)	RGKRTRkINNLNV	k:Ubiquitin Residual GG from Tryp Cut on K	100	40.7	12	720.7	2275.2	-115.12	0	92356.3	HUMAN	Q9Y5V3-2	Q9Y5V3-2|Q9Y5V3	Isoform 2 of Melanoma-associated antigen D1
05min_Rep1	K-ε-GG	3	15.57	13.7	13.41	87.8	4310000	99	1	1	1	0	K94k	TMT10	(K)	ADVILkYNADEAR	(S)	KADVILkYNADEA	k:Ubiquitin Residual GG from Tryp Cut on K	97	58.13	10	607.661	1936.09	-115.121	-0.4	16574.2	HUMAN	P47813	P47813|O14602|A6NJH9|X6RAC9	Eukaryotic translation initiation factor 1A, X-chromosomal
05min_Rep1	Non-K-ε-GG	3	15.57	11.14	6.6	83.6	3030000	-1	1	0	0	0		TMT10	(K)	IGLFGGAGVGK	(T)		K:TMT10,	84.2	79.07	10	478.634	1433.89	-0.0007	-0.5	56558.9	HUMAN	P06576	P06576	ATP synthase subunit beta, mitochondrial
05min_Rep1	Non-K-ε-GG	3	15.56	13.29	13.29	95.8	275000	-1	1	0	0	0		TMT10	(K)	LDLFANVVHVK	(S)		K:TMT10,	93.6	89.72	0	571.687	1713.05	0.0003	0.2	42468.2	HUMAN	O43837	O43837|O43837-2	Isocitrate dehydrogenase [NAD] subunit beta, mitochondrial
05min_Rep1	K-ε-GG	3	15.55	15.89	15.54	83.9	7300000	15.545	2	1	1	0	K117k	TMT10	(R)	ELQkANQEQYAEGK	(M)	KQRELQkANQEQY	K:TMT10,k:Ubiquitin Residual GG from Tryp Cut on K	100	41.33	2	736.727	2323.29	-115.121	-0.3	41586.9	HUMAN	Q9UBU8	Q9UBU8|B3KTM8|Q9UBU8-2	Mortality factor 4-like protein 1
05min_Rep1	K-ε-GG	2	15.55	10.17	6.03	94.1	3820000	6.282	2	1	1	0	K9k	TMT10	(K)	TELIQkAK	(L)	KTELIQkAKLAEQ	K:TMT10,k:Ubiquitin Residual GG from Tryp Cut on K	100	48.07	10	751.968	1618.05	-115.122	-1.3	28049	HUMAN	P27348	P27348	14-3-3 protein theta
05min_Rep1	K-ε-GG	3	15.55	15.59	13.35	79.6	3300000	15.549	2	1	1	0	K472k	TMT10	(K)	QLSkYESQLSTNEEK	(V)	IKKQLSkYESQLS	K:TMT10,k:Ubiquitin Residual GG from Tryp Cut on K	100	54.67	2	786.086	2471.36	-115.117	1.2	85501.7	HUMAN	Q13433	Q13433|Q13433-2	Zinc transporter ZIP6
05min_Rep1	K-ε-GG	3	15.55	11.96	12.62	89.5	396000	2.573	2	1	1	0	K217k	TMT10	(K)	TVYHYLISQDkAGK	(Y)	YLISQDkAGKYCI	K:TMT10,k:Ubiquitin Residual GG from Tryp Cut on K	66.8	56.02	0	732.413	2310.34	-115.119	0.5	70841	HUMAN	P43403	P43403|P43403-3	Tyrosine-protein kinase ZAP-70
05min_Rep1	K-ε-GG	3	15.55	13.09	13.41	87.9	12700000	99	1	1	1	0	K232k	TMT10	(K)	SLTINGkEQLLR	(L)	SLTINGkEQLLRL	k:Ubiquitin Residual GG from Tryp Cut on K	100	59.43	7	572.338	1830.12	-115.121	-0.3	26899.2	HUMAN	O75190-2	O75190-2	Isoform B of DnaJ homolog subfamily B member 6
05min_Rep1	Non-K-ε-GG	2	15.55	6.91	12.62	93.6	6250000	-1	0	0	0	0		TMT10	(K)	ISLIQIFR	(A)			95.9	97.15	10	609.892	1218.78	-0.001	-0.8	274908	HUMAN	Q6P2Q9	Q6P2Q9	Pre-mRNA-processing-splicing factor 8
05min_Rep1	K-ε-GG	3	15.55	16.73	14.85	93.5	88400000	99	1	1	1	0	K63k	TMT10	(K)	DSYVGDEAQSkR	(G)	GDEAQSkRGILTL	k:Ubiquitin Residual GG from Tryp Cut on K	100	30.13	7	566.614	1812.95	-115.121	-0.6	42407.6	HUMAN	P62736	P62736|P68032|P68133|P63267|P60709|P63261|Q5T8M7|A6NL76|Q5T8M8|J3KT65|G5E9R0|B8ZZJ2|F8WB63	Actin, aortic smooth muscle
05min_Rep1	Non-K-ε-GG	3	15.54	14.19	13.04	77.8	3360000	-1	1	0	0	0		TMT10	(R)	GSYLTVTLQRPTK	(E)		K:TMT10,	100	62.98	2	641.387	1922.15	-0.001	-0.5	135244	HUMAN	Q9Y2K7	Q9Y2K7|Q9Y2K7-2|Q9Y2K7-5|Q9Y2K7-4	Lysine-specific demethylase 2A
05min_Rep1	Non-K-ε-GG	3	15.54	12.12	15.54	83.8	2400000	-1	0	0	0	0		TMT10	(R)	DGLAFNALIHR	(H)			79.9	70.93	10	485.947	1455.83	-0.0001	-0.1	290178	HUMAN	Q9H254	Q9H254|Q9H254-4|M0QZQ3|Q9H254-2|O43707	Spectrin beta chain, non-erythrocytic 4
05min_Rep1	K-ε-GG	3	15.54	13.47	14.66	91.3	1820000	99	1	1	1	0	K333k	TMT10	(R)	GGDSIGETPTPGASkR	(K)	PTPGASkRKSRWD	k:Ubiquitin Residual GG from Tryp Cut on K	100	33.35	0	624.991	1988.08	-115.124	-1.9	146570	HUMAN	O75533	O75533	Splicing factor 3B subunit 1
05min_Rep1	K-ε-GG	4	15.53	17.1	16.85	88.2	10800000	8.04	2	1	1	0	K167k	TMT10	(K)	EFHLNESGDPSSkSTEIK	(W)	SGDPSSkSTEIKW	K:TMT10,k:Ubiquitin Residual GG from Tryp Cut on K	100	52.23	8	645.085	2692.44	-115.121	-0.5	33488.3	HUMAN	Q01105	Q01105|Q01105-2|Q01105-4|Q01105-3	Protein SET
05min_Rep1	K-ε-GG	4	15.53	15.89	15.83	81.3	6610000	99	1	1	1	0	M141m K153k	TMT10	(R)	DmLLANPHELSLLkER	(N)	HELSLLkERNPPL	m:Oxidized methionine,k:Ubiquitin Residual GG from Tryp Cut on K	97.5	67.22	17	560.309	2337.34	-99.1235	0.7	47083.7	HUMAN	Q5TDH0-3	Q5TDH0-3|Q5TDH0|Q5TDH0-2	Isoform 3 of Protein DDI1 homolog 2
05min_Rep1	K-ε-GG	3	15.53	12.55	12.94	90.5	3660000	3.736	2	1	1	0	K922k	TMT10	(K)	IVETIEELkVK	(I)	ETIEELkVKIPSN	K:TMT10,k:Ubiquitin Residual GG from Tryp Cut on K	94.9	84.12	8	625.052	1988.26	-115.12	-0.2	156426	HUMAN	A6NHB5	A6NHB5|Q14202|Q14202-2|A6NHN7	Zinc finger MYM-type protein 3
05min_Rep1	K-ε-GG	3	15.53	12.57	11.87	72.7	1420000	99	1	1	1	0	K299k	Hydrogen	(R)	TNEVkSGGAVEPLGTR	(I)	HRTNEVkSGGAVE	k:Ubiquitin Residual GG from Tryp Cut on K	100	32.87	0	576.964	1614.85	114.032	-6	51494.9	HUMAN	O75312	O75312	Zinc finger protein ZPR1
05min_Rep1	K-ε-GG	3	15.52	17.41	17.53	82.5	3240000	99	1	1	1	0	K37k	TMT10	(R)	NIQACkELAQTTR	(T)	RNIQACkELAQTT	C:Carbamidomethylation,k:Ubiquitin Residual GG from Tryp Cut on K	96.5	44.63	8	626.002	1991.11	-115.119	0.5	60190.1	HUMAN	P50990	P50990|P50990-2	T-complex protein 1 subunit theta
05min_Rep1	Non-K-ε-GG	2	15.52	12.08	9.43	92.6	1460000	-1	0	0	0	0		TMT10	(K)	ITFLLQAIR	(N)			97.3	99.15	0	652.419	1303.83	0.0007	0.5	127026	HUMAN	O00410-3	O00410-3|O00410|E7EQT5	Isoform 3 of Importin-5
05min_Rep1	K-ε-GG	3	15.52	15.07	14.67	93.2	25600000	99	1	1	1	0	K434k	TMT10	(R)	DEEGNEIkESNAR	(I)	EEGNEIkESNARI	k:Ubiquitin Residual GG from Tryp Cut on K	96.7	27.6	11	611.962	1949	-115.126	-3.2	75516.9	HUMAN	Q8WVC0	Q8WVC0	RNA polymerase-associated protein LEO1
05min_Rep1	Non-K-ε-GG	3	15.51	12.34	15.89	91.8	33600000	-1	1	0	0	0		TMT10	(K)	AIIIFVPVPQLK	(S)		K:TMT10,	99.7	99.52	2	599.398	1796.18	-0.0008	-0.5	22126.4	HUMAN	P62081	P62081|B5MCP9	40S ribosomal protein S7
05min_Rep1	K-ε-GG	3	15.5	13.05	12.56	90.3	9050000	1.464	2	1	1	0	K138k	TMT10	(R)	YLAEVAAGDDkK	(G)	VAAGDDkKGIVDQ	K:TMT10,k:Ubiquitin Residual GG from Tryp Cut on K	96.2	56.2	15	618.012	1967.14	-115.121	-0.7	27915.8	HUMAN	P63104	P63104|P63104-2|B0AZS6|B7Z2E6	14-3-3 protein zeta/delta
05min_Rep1	Non-K-ε-GG	3	15.5	14.96	14.7	85.8	1810000	-1	0	0	0	0		TMT10	(K)	LLHIYYQNSIDDR	(L)			100	68.08	0	627.002	1878.99	0.0016	0.9	165920	HUMAN	Q9NTI5	Q9NTI5|Q9NTI5-2|Q9NTI5-3	Sister chromatid cohesion protein PDS5 homolog B
05min_Rep1	Non-K-ε-GG	3	15.5	18.91	15.94	83.5	6550000	-1	1	0	0	0		TMT10	(R)	DFNHINVELSLLGK	(K)		K:TMT10,	100	87.38	10	686.397	2057.18	-0.0024	-1.2	21977.1	HUMAN	P32969	P32969	60S ribosomal protein L9
05min_Rep1	Non-K-ε-GG	3	15.5	14.99	14.86	86.8	28300000	-1	1	0	0	0		TMT10	(K)	FTITPPTAQVVGVLK	(I)		K:TMT10,	89	93.62	21	677.086	2029.25	-0.0015	-0.7	33093.3	HUMAN	P52907	P52907	F-actin-capping protein subunit alpha-1
05min_Rep1	K-ε-GG	3	15.49	18.83	20.06	89.3	4330000	9.889	2	1	1	0	K68k	TMT10	(R)	VISSIEQkTDTSDK	(K)	ISSIEQkTDTSDK	K:TMT10,k:Ubiquitin Residual GG from Tryp Cut on K	100	58.7	5	708.393	2238.28	-115.115	2.6	28049	HUMAN	P27348	P27348	14-3-3 protein theta
05min_Rep1	Non-K-ε-GG	3	15.49	15.89	13.8	92.8	799000	-1	1	0	0	0		TMT10	(K)	LPVGFTFSFPCQQSK	(I)		C:Carbamidomethylation,K:TMT10,	100	97.05	10	734.398	2201.18	-0.0025	-1.1	107510	HUMAN	E7ENR4	E7ENR4|P19367-3|P19367|P19367-2|P19367-4	Hexokinase-1
05min_Rep1	K-ε-GG	4	15.48	11.91	15.48	58.8	6010000	99	1	1	1	0	K28k	Hydrogen	(K)	WGkQDGGEGHVGTVR	(S)	PDWKWGkQDGGEG	k:Ubiquitin Residual GG from Tryp Cut on K	96	25.87	8	424.959	1582.77	114.041	-1.1	112530	HUMAN	Q86YT6	Q86YT6	E3 ubiquitin-protein ligase MIB1
05min_Rep1	K-ε-GG	3	15.47	19.37	17.86	81.4	2610000	99	1	1	1	0	K182k	TMT10	(K)	EDVkPYQVNGVNPAYPESR	(Y)	LQKEDVkPYQVNG	k:Ubiquitin Residual GG from Tryp Cut on K	100	53.32	7	835.758	2620.38	-115.118	0.7	56095.8	HUMAN	P14921-3	P14921-3|P14921|P14921-2|P14921-5	Isoform 3 of Protein C-ets-1
05min_Rep1	K-ε-GG	3	15.47	12.15	13.83	79.6	156000000	15.47	2	1	1	0	K58k	TMT10	(K)	AEDkEWMPVTK	(L)	GGKAEDkEWMPVT	K:TMT10,k:Ubiquitin Residual GG from Tryp Cut on K	100	59.02	13	636.01	2021.13	-115.118	0.8	31609.1	HUMAN	P15880	P15880|E9PQD7|E9PPT0	40S ribosomal protein S2
05min_Rep1	K-ε-GG	3	15.47	12.05	11.37	91.5	3640000	1.314	2	1	1	0	K688k	TMT10	(K)	AVTDFVIPECQkK	(S)	VIPECQkKSPISK	C:Carbamidomethylation,K:TMT10,k:Ubiquitin Residual GG from Tryp Cut on K	100	66.23	7	703.058	2222.28	-115.122	-1	129996	HUMAN	Q6P0N0	Q6P0N0	Mis18-binding protein 1
05min_Rep1	K-ε-GG	3	15.47	14.44	15.61	90.2	22500000	5.699	2	1	1	0	K215k	TMT10	(R)	GALQNIIPASTGAAkAVGK	(V)	ASTGAAkAVGKVI	K:TMT10,k:Ubiquitin Residual GG from Tryp Cut on K	100	71.07	22	780.465	2454.5	-115.122	-0.7	36223.7	HUMAN	P04406	P04406|P04406-2|E7EUT5	Glyceraldehyde-3-phosphate dehydrogenase
05min_Rep1	Non-K-ε-GG	3	15.46	14.39	15.46	83.1	4920000	-1	0	0	0	0		TMT10	(K)	NQVLVFVHSR	(K)			100	59.83	12	476.615	1427.83	-0.0003	-0.2	246158	HUMAN	O75643	O75643	U5 small nuclear ribonucleoprotein 200 kDa helicase
05min_Rep1	K-ε-GG	3	15.46	18.36	14.44	79.1	4170000	11.043	2	1	1	0	K179k	TMT10	(R)	EAGITEkVVFEQTK	(V)	EAGITEkVVFEQT	K:TMT10,k:Ubiquitin Residual GG from Tryp Cut on K	100	62.63	11	717.741	2266.33	-115.117	1.5	31075.7	HUMAN	P60174	P60174|P60174-1|P60174-4	Triosephosphate isomerase
05min_Rep1	K-ε-GG	3	15.46	15.46	10.11	80.8	8070000	99	1	1	1	0	K208k	TMT10	(K)	GkLPIVNEDDELVAIIAR	(T)	QRSKKGkLPIVNE	k:Ubiquitin Residual GG from Tryp Cut on K	100	89.97	24	770.106	2423.43	-115.123	-1.4	56260.4	HUMAN	P12268	P12268	Inosine-5'-monophosphate dehydrogenase 2
05min_Rep1	K-ε-GG	3	15.45	15.45	15.45	86.1	8160000	99	1	1	1	0	K251k	TMT10	(K)	TEVNSGFFYkSAEER	(E)	NSGFFYkSAEERE	k:Ubiquitin Residual GG from Tryp Cut on K	92.6	57.5	10	703.014	2222.15	-115.121	-0.2	58479.6	HUMAN	P40227	P40227|P40227-2	T-complex protein 1 subunit zeta
05min_Rep1	Non-K-ε-GG	3	15.45	14.6	15.81	85.7	191000000	-1	0	0	0	0		TMT10	(R)	ILISLATGHR	(E)			97.2	73.22	10	437.276	1309.82	-0.0013	-1	76214.3	HUMAN	P08133	P08133|P08133-2|E5RK69|E7EMC6	Annexin A6
05min_Rep1	Non-K-ε-GG	2	15.45	11.38	10.82	93.7	6100000	-1	0	0	0	0		TMT10	(R)	GLTVVVAFR	(E)			100	78.7	15	595.876	1190.75	-0.0003	-0.3	48788.1	HUMAN	P14324	P14324|P14324-2	Farnesyl pyrophosphate synthase
05min_Rep1	K-ε-GG	3	15.44	15.09	13.35	87	4330000	15.438	2	1	1	0	K196k	TMT10	(K)	EkGSTLDLSDLEAEK	(L)	HPAVKEkGSTLDL	K:TMT10,k:Ubiquitin Residual GG from Tryp Cut on K	77.1	66.93	10	736.398	2322.3	-115.12	-0.1	41693	HUMAN	O00767	O00767	Acyl-CoA desaturase
05min_Rep1	Non-K-ε-GG	2	15.44	8.1	9.28	96	12400000	-1	0	0	0	0		TMT10	(K)	ALIEILATR	(T)			98.1	89.55	14	614.895	1228.78	-0.0004	-0.3	76214.3	HUMAN	P08133	P08133|P08133-2|E5RK69|E7EMC6	Annexin A6
05min_Rep1	K-ε-GG	3	15.44	11.68	11.2	96.1	2520000	99	1	1	1	0	K1893k	TMT10	(K)	QLEELLSDMkADVTR	(L)	ELLSDMkADVTRL	k:Ubiquitin Residual GG from Tryp Cut on K	92.4	95.08	14	697.704	2206.22	-115.118	0.8	222442	HUMAN	Q14839-2	Q14839-2|Q14839|F5GWX5	Isoform 2 of Chromodomain-helicase-DNA-binding protein 4
05min_Rep1	Non-K-ε-GG	3	15.43	14.07	10.02	80.6	21500000	-1	0	0	0	0		TMT10	(K)	LHLGFIEIR	(E)			95.8	82.4	10	442.941	1326.81	-0.0008	-0.6	54793.4	HUMAN	Q96HJ9-2	Q96HJ9-2|Q9Y383|Q9Y383-2|Q9Y383-3	Isoform 2 of UPF0562 protein C7orf55
05min_Rep1	K-ε-GG	4	15.43	11.83	13.37	84.6	2990000	11.691	2	1	1	0	K801k	TMT10	(K)	LDSPDPFkLNDPFQPFPGNDSPK	(E)	DSPDPFkLNDPFQ	K:TMT10,k:Ubiquitin Residual GG from Tryp Cut on K	100	89.93	2	786.905	3259.72	-115.125	-1.7	99281.5	HUMAN	P42566	P42566|B1AUU8|P42566-2	Epidermal growth factor receptor substrate 15
05min_Rep1	K-ε-GG	3	15.42	15.42	15.42	89.9	28000000	99	1	1	1	0	K366k	TMT10	(K)	MDAFMHEkNED	(-)	DAFMHEkNED---	k:Ubiquitin Residual GG from Tryp Cut on K	94.6	54.3	7	570.587	1824.87	-115.118	1.1	41198.1	HUMAN	P49366	P49366|P49366-3|P49366-2	Deoxyhypusine synthase
05min_Rep1	K-ε-GG	3	15.42	14.48	18.36	88.6	2020000	99	1	1	1	0	K201k	TMT10	(R)	IGADEEIDDFkGR	(S)	EEIDDFkGRSAEE	k:Ubiquitin Residual GG from Tryp Cut on K	100	57.48	2	603.303	1923.02	-115.129	-5.2	57737.5	HUMAN	Q8WUA2	Q8WUA2	Peptidyl-prolyl cis-trans isomerase-like 4
05min_Rep1	Non-K-ε-GG	3	15.42	15.42	15.42	91.5	4070000	-1	1	0	0	0		TMT10	(R)	AVYIGVHVPFSK	(E)		K:TMT10,	98.4	76.88	12	592.359	1775.06	-0.0005	-0.3	141905	HUMAN	Q9Y6M7-7	Q9Y6M7-7|Q9Y6M7-8|Q9Y6M7|E9PFN4|Q9Y6M7-12|Q9Y6M7-13|Q9Y6M7-6|Q9Y6M7-9|Q9Y6M7-2|Q9Y6M7-10|Q9Y6M7-14|Q9Y6M7-11	Isoform 7 of Sodium bicarbonate cotransporter 3
05min_Rep1	K-ε-GG	3	15.41	11.56	16.75	93.1	1770000	6.86	2	1	1	0	K227k	TMT10	(K)	SSSWINkDGSK	(P)	SSSWINkDGSKPL	K:TMT10,k:Ubiquitin Residual GG from Tryp Cut on K	100	45.05	2	594.323	1896.08	-115.124	-2.3	42538.4	HUMAN	P56589	P56589	Peroxisomal biogenesis factor 3
05min_Rep1	Non-K-ε-GG	3	15.41	15.4	11.22	91.8	367000	-1	1	0	0	0		TMT10	(R)	QLTLSGIYAHITK	(H)		K:TMT10,	96.1	79.53	0	635.051	1903.14	-0.0045	-2.3	75912.4	HUMAN	P85037	P85037|P85037-2	Forkhead box protein K1
05min_Rep1	Non-K-ε-GG	3	15.4	12.35	11.05	87.5	2730000	-1	1	0	0	0		Hydrogen	(R)	TYDATTHFETTCDDIK	(N)		C:Carbamidomethylation,K:TMT10-Lys-Only,	100	51.83	12	716.332	2146.98	0.0005	0.2	51118.8	HUMAN	P50395	P50395|P50395-2	Rab GDP dissociation inhibitor beta
05min_Rep1	K-ε-GG	3	15.4	11.82	12.09	92.2	7460000	3.665	2	1	1	0	K79k	TMT10	(R)	TNLATGIPSSkVK	(Y)	TGIPSSkVKYSRL	K:TMT10,k:Ubiquitin Residual GG from Tryp Cut on K	95.5	53.13	14	630.047	2003.25	-115.119	0.3	20081	HUMAN	Q96A57-2	Q96A57-2|Q96A57	Isoform 1 of Transmembrane protein 230
05min_Rep1	Non-K-ε-GG	3	15.4	12.19	15.37	91	4360000	-1	1	0	0	0		TMT10	(K)	SINSILDYISTSK	(Q)		K:TMT10,	97.6	98.33	3	633.699	1899.08	-0.0015	-0.8	52746	HUMAN	P61201-2	P61201-2|P61201|B4DIH5	Isoform 2 of COP9 signalosome complex subunit 2
05min_Rep1	Non-K-ε-GG	2	15.38	10.01	12.96	95.8	3410000	-1	1	0	0	0		TMT10	(K)	VVINVPIFK	(D)		K:TMT10,	100	92.98	11	743.991	1486.98	-0.0016	-1.1	73563.2	HUMAN	P48506	P48506	Glutamate--cysteine ligase catalytic subunit
05min_Rep1	K-ε-GG	3	15.38	13.73	14.48	81.2	58400000	99	1	1	1	0	K68k	TMT10	(R)	QECPVCkAGISR	(E)	QECPVCkAGISRE	C:Carbamidomethylation,k:Ubiquitin Residual GG from Tryp Cut on K	87	34.27	17	583.297	1863	-115.121	-0.3	20280.4	HUMAN	Q99942	Q99942	E3 ubiquitin-protein ligase RNF5
05min_Rep1	K-ε-GG	3	15.37	15.74	16.03	83.6	2020000	10.502	2	1	1	0	K459k	TMT10	(R)	ALAENSGVkANEVISK	(L)	AENSGVkANEVIS	K:TMT10,k:Ubiquitin Residual GG from Tryp Cut on K	90.3	55	2	734.755	2317.37	-115.119	0.6	60190.1	HUMAN	P50990	P50990|P50990-2|P50990-3	T-complex protein 1 subunit theta
05min_Rep1	K-ε-GG	3	15.37	10.15	10.15	89.6	7630000	2.654	1	1	1	0	M723m K724k	TMT10	(R)	TQEAIIQImkMR	(K)	AIIQIMkMRKKIS	m:Oxidized methionine,k:Ubiquitin Residual GG from Tryp Cut on K	81.7	62.55	9	607.669	1920.12	-99.1245	0.3	91524.2	HUMAN	Q93034	Q93034	Cullin-5
05min_Rep1	Non-K-ε-GG	4	15.37	16.43	16.92	66.4	1560000	-1	1	0	0	0		TMT10	(K)	VQASLAANTFTITGHAETK	(Q)		K:TMT10,	92.8	69.47	0	605.339	2418.34	-0.0052	-2.1	22224.6	HUMAN	P20290	P20290|P20290-2	Transcription factor BTF3
05min_Rep1	K-ε-GG	3	15.36	16.98	15.36	86	4920000	15.365	2	1	1	0	K701k	Hydrogen	(K)	NPSLPSkLDPFESSDPFSSSSVSSK	(G)	NPSLPSkLDPFES	K:TMT10-Lys-Only,k:Ubiquitin Residual GG from Tryp Cut on K	100	79.25	9	990.491	3084.58	-115.118	0.7	99718.3	HUMAN	Q9UBC2-2	Q9UBC2-2|Q9UBC2|M0R165|Q9UBC2-3	Isoform 2 of Epidermal growth factor receptor substrate 15-like 1
05min_Rep1	Non-K-ε-GG	2	15.36	14.88	14.43	92.6	1530000	-1	1	0	0	0		TMT10	(R)	YLYTLVITDK	(E)		K:TMT10,	90.7	91.1	11	844.008	1687.01	-0.0004	-0.2	8274.8	HUMAN	P63173	P63173|J3QL01|J3KT73	60S ribosomal protein L38
05min_Rep1	Non-K-ε-GG	3	15.36	13.96	13.96	79.5	803000	-1	1	0	0	0		TMT10	(K)	IIQQVLQGLDYLHTK	(C)		K:TMT10,	87.6	99.48	3	743.111	2227.32	-0.0033	-1.5	93208.6	HUMAN	Q96SB4-3	Q96SB4-3|Q96SB4|B4DS61|Q5R363	Isoform 1 of SRSF protein kinase 1
05min_Rep1	K-ε-GG	3	15.35	13.07	13.81	76.4	997000	8.826	2	1	1	0	K484k	TMT10	(R)	EAMEADLkAAAEAAAEAK	(A)	AMEADLkAAAEAA	K:TMT10,k:Ubiquitin Residual GG from Tryp Cut on K	100	82.97	2	788.081	2477.35	-115.123	-1.4	65124.3	HUMAN	Q9UNF1	Q9UNF1|Q9UNF1-2|Q5H909|Q5H907	Melanoma-associated antigen D2
05min_Rep1	K-ε-GG	4	15.35	14.84	12.26	74.4	5820000	3.771	2	1	1	0	K464k	TMT10	(K)	SHEGVACVQkEK	(S)	GVACVQkEKSVVK	C:Carbamidomethylation,K:TMT10,k:Ubiquitin Residual GG from Tryp Cut on K	88.6	30.1	7	486.765	2059.16	-115.121	-0.3	124335	HUMAN	Q9Y4E5	Q9Y4E5|E9PH99|Q9Y4E5-2	Zinc finger protein 451
05min_Rep1	K-ε-GG	3	15.34	15.06	14.7	91.2	5200000	7.207	2	1	1	0	K69k	TMT10	(R)	IISSIEQkEENK	(G)	ISSIEQkEENKGG	K:TMT10,k:Ubiquitin Residual GG from Tryp Cut on K	100	62.52	10	664.045	2105.24	-115.121	-0.3	29344.6	HUMAN	P62258	P62258|P62258-2|I3L3T1|B4DJF2	14-3-3 protein epsilon
05min_Rep1	K-ε-GG	3	15.33	10.45	11.97	85.8	3640000	99	1	1	1	0	K307k	TMT10	(K)	VkEFCENLSADCR	(E)	AASHKVkEFCENL	C:Carbamidomethylation,k:Ubiquitin Residual GG from Tryp Cut on K	100	53.23	12	657.647	2086.05	-115.119	0.6	66106.2	HUMAN	P30153	P30153|B3KQV6	Serine/threonine-protein phosphatase 2A 65 kDa regulatory subunit A alpha isoform
05min_Rep1	Non-K-ε-GG	3	15.32	16.16	17.29	82.3	539000	-1	1	0	0	0		TMT10	(R)	TPIIWFHVVPAANK	(E)		K:TMT10,	94	86.95	2	684.411	2051.22	-0.0016	-0.8	151934	HUMAN	Q8TEW0	Q8TEW0|Q8TEW0-2|Q8TEW0-11|Q8TEW0-4|Q8TEW0-6|Q5VWV2|Q8TEW0-7|Q8TEW0-3|Q8TEW0-5|Q8TEW0-8|Q5VWU8|Q8TEW0-10|Q8TEW0-9|F5GZI3	Partitioning defective 3 homolog
05min_Rep1	Non-K-ε-GG	3	15.3	13.12	13.2	85.6	8920000	-1	1	0	0	0		TMT10	(K)	MSSTFIGNSTAIQELFK	(R)		K:TMT10,	100	96.27	11	778.093	2332.26	0.0016	0.7	50888.2	HUMAN	Q13509	Q13509|Q13509-2	Tubulin beta-3 chain
05min_Rep1	K-ε-GG	4	15.29	12.26	14.01	87.4	2810000	8.018	2	1	1	0	K14k	TMT10	(K)	ETTYYDVLGVkPNATQEELK	(K)	YDVLGVkPNATQE	K:TMT10,k:Ubiquitin Residual GG from Tryp Cut on K	86.9	72.25	7	718.385	2985.64	-115.12	0.1	45609.1	HUMAN	P31689	P31689|P31689-2	DnaJ homolog subfamily A member 1
05min_Rep1	Non-K-ε-GG	2	15.29	11.53	11.53	91.1	5520000	-1	1	0	0	0		TMT10	(K)	GVAINFVK	(N)		K:TMT10,	98.6	72.45	12	653.418	1305.83	-0.0008	-0.6	47155.5	HUMAN	P38919	P38919	Eukaryotic initiation factor 4A-III
05min_Rep1	K-ε-GG	4	15.29	15.45	16.39	83	9470000	5.246	2	1	1	0	K2394k	TMT10	(K)	EGQENGHITTkSVK	(A)	NGHITTkSVKALS	K:TMT10,k:Ubiquitin Residual GG from Tryp Cut on K	98.5	31.77	10	525.793	2215.26	-115.117	1.6	281330	HUMAN	P11717	P11717	Cation-independent mannose-6-phosphate receptor
05min_Rep1	K-ε-GG	4	15.28	12.83	11.88	89.3	2170000	7.264	2	1	1	0	K66k	TMT10	(K)	ANAEEMTkYHSDDYIK	(F)	NAEEMTkYHSDDY	K:TMT10,k:Ubiquitin Residual GG from Tryp Cut on K	100	50.68	7	622.561	2602.34	-115.119	0.5	55672.5	HUMAN	Q13547	Q13547	Histone deacetylase 1
05min_Rep1	K-ε-GG	3	15.28	12.78	8.85	90.4	4910000	99	1	1	1	0	K111k	TMT10	(K)	EIDAYIVQAkER	(S)	AYIVQAkERSYET	k:Ubiquitin Residual GG from Tryp Cut on K	86.7	60.9	5	593.326	1893.09	-115.12	-0.2	29565.8	HUMAN	Q9H6H4	Q9H6H4|E5RGS2|Q9H6H4-2	Receptor expression-enhancing protein 4
05min_Rep1	Non-K-ε-GG	3	15.28	12.73	13.98	92.5	1910000	-1	1	0	0	0		TMT10	(K)	HIMIDLGTGNNNK	(I)		K:TMT10,	87.5	62.18	10	629.016	1885.04	-0.0026	-1.4	16900.2	HUMAN	P83876	P83876|K7ESL1	Thioredoxin-like protein 4A
05min_Rep1	Non-K-ε-GG	3	15.28	13.58	13.24	90.8	3020000	-1	1	0	0	0		TMT10	(K)	GSSISIQWNSIHQK	(F)		K:TMT10,	90	63.53	5	681.72	2043.14	0.0067	3.3	162087	HUMAN	O60244	O60244	Mediator of RNA polymerase II transcription subunit 14
05min_Rep1	K-ε-GG	3	15.27	9.52	10.41	89.7	1080000	15.273	2	1	1	0	K112k	TMT10	(R)	LkEVLEYNAIGGK	(Y)	DAIARLkEVLEYN	K:TMT10,k:Ubiquitin Residual GG from Tryp Cut on K	100	73.52	2	669.395	2121.29	-115.119	0.6	48788.1	HUMAN	P14324	P14324|P14324-2	Farnesyl pyrophosphate synthase
05min_Rep1	Non-K-ε-GG	4	15.26	12.97	13.9	91.4	17700000	-1	1	0	0	0		TMT10	(K)	ANGTTVHVGIHPSK	(V)		K:TMT10,	94.1	41.28	14	469.776	1876.08	-0.0002	-0.1	17255.9	HUMAN	Q9UNX3	Q9UNX3|P61254|J3QQV1|J3QQQ9	60S ribosomal protein L26-like 1
05min_Rep1	K-ε-GG	5	15.26	13.54	13.03	78.3	2530000	6.264	2	1	1	0	K39k	TMT10	(R)	QVDGDNSHVEMkLAVDEEENADNNTK	(A)	NSHVEMkLAVDEE	K:TMT10,k:Ubiquitin Residual GG from Tryp Cut on K	97.8	56.32	3	695.535	3588.77	-115.121	-0.4	85326.2	HUMAN	P02786	P02786|F8WBE5	Transferrin receptor protein 1
05min_Rep1	K-ε-GG	3	15.25	12	13.23	88.4	4070000	3.43	2	1	1	0	K17k	Acetyl	(-)	MEVSPLQPVNENMQVNkIK	(K)	ENMQVNkIKKNED	K:TMT10,k:Ubiquitin Residual GG from Tryp Cut on K	100	77.63	13	861.786	2698.47	-115.124	-1.6	183591	HUMAN	P11388-4	P11388-4|P11388-3|P11388-2|P11388	Isoform 4 of DNA topoisomerase 2-alpha
05min_Rep1	Non-K-ε-GG	2	15.25	10.75	8.66	90.5	1710000	-1	1	0	0	0		TMT10	(K)	FTFGLDWVPK	(K)		K:TMT10,	100	98.92	0	834.482	1667.96	0.0007	0.4	98067.1	HUMAN	Q92995	Q92995|P45974|P45974-2|Q92995-2	Ubiquitin carboxyl-terminal hydrolase 13
05min_Rep1	K-ε-GG	3	15.24	15.18	15.42	86.2	4210000	9.593	2	1	1	0	K47k	TMT10	(K)	ASGPPVSELITkAVAASK	(E)	VSELITkAVAASK	K:TMT10,k:Ubiquitin Residual GG from Tryp Cut on K	100	86.17	25	766.783	2413.46	-115.127	-3.3	22349.5	HUMAN	P16402	P16402|P10412|P16403	Histone H1.3
05min_Rep1	K-ε-GG	4	15.23	13.25	14.69	82.7	34500000	99	1	1	1	0	K56k	TMT10	(K)	EHIAASVSIPSEkQR	(L)	VSIPSEkQRLIYQ	k:Ubiquitin Residual GG from Tryp Cut on K	100	43.95	19	499.526	2110.2	-115.12	-0.2	122796	HUMAN	P46379-3	P46379-3|P46379|P46379-2|P46379-5|P46379-4	Isoform 3 of Large proline-rich protein BAG6
05min_Rep1	K-ε-GG	4	15.23	13.3	13.3	87.5	4860000	4.03	2	1	1	0	K132k	TMT10	(R)	VQWYPEGVkQHVK	(E)	WYPEGVkQHVKET	K:TMT10,k:Ubiquitin Residual GG from Tryp Cut on K	100	56.78	14	543.31	2285.34	-115.119	0.5	142717	HUMAN	Q9C0C9	Q9C0C9	E2/E3 hybrid ubiquitin-protein ligase UBE2O
05min_Rep1	K-ε-GG	3	15.23	13.42	15.21	85.1	1270000	11.965	2	1	1	0	K271k	TMT10	(K)	IIVDELkQEVISTSSK	(A)	IIVDELkQEVIST	K:TMT10,k:Ubiquitin Residual GG from Tryp Cut on K	100	89.47	5	787.795	2476.48	-115.114	2.4	35532.5	HUMAN	P63244	P63244|J3KPE3|D6RAC2|D6RF23	Guanine nucleotide-binding protein subunit beta-2-like 1
05min_Rep1	K-ε-GG	5	15.22	11.87	11.98	91.3	9200000	6.246	2	1	1	0	K186k	TMT10	(R)	SVEEIAPDPSEAkRPEPPSTSTLK	(Q)	PDPSEAkRPEPPS	K:TMT10,k:Ubiquitin Residual GG from Tryp Cut on K	100	57.28	19	628.34	3252.79	-115.122	-0.5	57077.5	HUMAN	Q9NS91	Q9NS91|F8WE49	E3 ubiquitin-protein ligase RAD18
05min_Rep1	Non-K-ε-GG	3	15.22	12.37	14.69	93	7210000	-1	0	0	0	0		TMT10	(R)	AQAALAVNISAAR	(G)			100	61.38	18	495.629	1484.88	-0.0011	-0.7	58479.6	HUMAN	P40227	P40227|P40227-2	T-complex protein 1 subunit zeta
05min_Rep1	Non-K-ε-GG	3	15.22	12.99	15.22	85.2	4890000	-1	1	0	0	0		TMT10	(K)	VTVLFAGQHIAK	(S)		K:TMT10,	98.3	72.47	12	581.362	1742.07	-0.0011	-0.6	283472	HUMAN	P21333	P21333|P21333-2|Q5HY54	Filamin-A
05min_Rep1	K-ε-GG	3	15.22	13.02	15.17	88.2	2100000	15.219	2	1	1	0	K232k	TMT10	(K)	NDkSEEEQSSSSVK	(K)	VEMKNDkSEEEQS	K:TMT10,k:Ubiquitin Residual GG from Tryp Cut on K	100	27.9	3	709.358	2241.18	-115.123	-1.4	33726.5	HUMAN	P07910	P07910|G3V2Q1|P07910-2|G3V4C1|B4DY08|P07910-4|P07910-3	Heterogeneous nuclear ribonucleoproteins C1/C2
05min_Rep1	K-ε-GG	4	15.21	13.38	12.67	82.7	276000000	15.206	2	1	1	0	K11k	TMT10	(K)	TLTGkTITLEVEPSDTIENVK	(A)	VKTLTGkTITLEV	K:TMT10,k:Ubiquitin Residual GG from Tryp Cut on K	100	75.22	9	715.903	2975.71	-115.12	-0.1	77037.2	HUMAN	P0CG48	P0CG48|F5H041|Q96C32|P0CG47|J3QRK5|J3QLP7|P62979|B4DV12|P62987	Polyubiquitin-C
05min_Rep1	Non-K-ε-GG	3	15.21	15.21	15.21	85.8	5140000	-1	1	0	0	0		TMT10	(R)	QVILTLQPTLVAVGK	(S)		K:TMT10,	90.1	93.73	9	680.105	2038.3	-0.0033	-1.6	31167.2	HUMAN	P13598	P13598|J3QRT5|J3QKR4	Intercellular adhesion molecule 2
05min_Rep1	K-ε-GG	3	15.2	9.98	9.68	87.1	6240000	4.33	2	1	1	0	K111k	TMT10	(K)	FPLDSTGSELkQK	(I)	STGSELkQKIHSI	K:TMT10,k:Ubiquitin Residual GG from Tryp Cut on K	92.6	63.65	26	674.714	2137.25	-115.12	0	33495.5	HUMAN	O14562	O14562|H3BRL3|H3BUM8	Ubiquitin domain-containing protein UBFD1
05min_Rep1	Non-K-ε-GG	3	15.2	13.52	12.81	90.5	10800000	-1	1	0	0	0		TMT10	(R)	ISVSFYHVK	(N)		K:TMT10,	95.3	68.2	9	513.31	1537.91	0.0006	0.4	99769.3	HUMAN	P55884-2	P55884-2|P55884	Isoform 2 of Eukaryotic translation initiation factor 3 subunit B
05min_Rep1	K-ε-GG	5	15.19	12.56	12.4	85.7	3090000	7.709	2	1	1	0	K296k	TMT10	(R)	TIVITSHPGQIVkHGDIK	(C)	HPGQIVkHGDIKC	K:TMT10,k:Ubiquitin Residual GG from Tryp Cut on K	83.1	52.98	3	503.9	2630.6	-115.126	-2.5	45609.1	HUMAN	P31689	P31689|P31689-2	DnaJ homolog subfamily A member 1
05min_Rep1	K-ε-GG	3	15.19	14.59	13.96	74.9	632000	15.192	2	1	1	0	K255k	TMT10	(K)	ISPkGVDIVMDPLGGSDTAK	(G)	IKKISPkGVDIVM	K:TMT10,k:Ubiquitin Residual GG from Tryp Cut on K	100	80.27	2	858.139	2687.53	-115.122	-0.6	42147.7	HUMAN	Q99536	Q99536|Q99536-3|Q99536-2	Synaptic vesicle membrane protein VAT-1 homolog
05min_Rep1	Non-K-ε-GG	3	15.19	12.68	12.88	74.6	2000000	99	0	0	0	0	M1188m	TMT10	(R)	GLVSTLQSATEQmAATVAGSVR	(A)		m:Oxidized methionine	100	86.8	2	808.096	2406.29	15.9878	-2.9	153085	HUMAN	Q6P2E9	Q6P2E9|Q6P2E9-2	Enhancer of mRNA-decapping protein 4
05min_Rep1	Non-K-ε-GG	3	15.18	17.28	12.43	92.4	572000	-1	1	0	0	0		TMT10	(R)	LQQSFPGIEVTVK	(A)		K:TMT10,	84.9	82.62	2	635.381	1904.13	0.003	1.6	33736.6	HUMAN	O75792	O75792	Ribonuclease H2 subunit A
05min_Rep1	Non-K-ε-GG	4	15.17	13.97	13.64	88.8	17500000	-1	1	0	0	0		TMT10	(K)	ATIAGGGVIPHIHK	(S)		K:TMT10,	88.2	58.88	25	458.034	1829.12	0.0001	0	13508.4	HUMAN	Q71UI9	Q71UI9|P0C0S5|Q71UI9-4|Q71UI9-3	Histone H2A.V
05min_Rep1	K-ε-GG	3	15.15	15.03	14.06	95.8	801000	99	1	1	1	0	K297k	TMT10	(K)	SEGETIMSSSMGkR	(T)	MSSSMGkRTSEAT	k:Ubiquitin Residual GG from Tryp Cut on K	100	44.65	2	614.969	1958.01	-115.116	2.3	62195.8	HUMAN	B0YIW6	B0YIW6|P48444|P48444-2	Archain 1, isoform CRA_a
05min_Rep1	K-ε-GG	3	15.15	12.21	10.13	91.7	5100000	9.676	2	1	1	0	K203k	TMT10	(K)	SEMAFkAQNATTK	(V)	KSEMAFkAQNATT	K:TMT10,k:Ubiquitin Residual GG from Tryp Cut on K	94.7	47.13	9	667.027	2114.19	-115.121	-0.6	92356.3	HUMAN	Q9Y5V3-2	Q9Y5V3-2|Q9Y5V3	Isoform 2 of Melanoma-associated antigen D1
05min_Rep1	K-ε-GG	3	15.15	17.07	18.15	87.4	294000	99	1	1	1	0	K416k	TMT10	(R)	QQQQQLDQkSAATR	(E)	QQQLDQkSAATRE	k:Ubiquitin Residual GG from Tryp Cut on K	100	25.72	0	658.35	2088.16	-115.121	-0.5	113317	HUMAN	P54198	P54198|P54198-2	Protein HIRA
05min_Rep1	K-ε-GG	3	15.14	15.24	14.53	84.1	40100000	99	1	1	1	0	K299k	TMT10	(R)	TNEVkSGGAVEPLGTR	(I)	HRTNEVkSGGAVE	k:Ubiquitin Residual GG from Tryp Cut on K	95.3	41.07	7	653.355	2073.17	-115.121	-0.6	51494.9	HUMAN	O75312	O75312	Zinc finger protein ZPR1
05min_Rep1	K-ε-GG	3	15.14	15.15	13.69	80.7	14800000	99	1	1	1	0	K724k	Hydrogen	(R)	TQEAIIQIMkMR	(K)	AIIQIMkMRKKIS	k:Ubiquitin Residual GG from Tryp Cut on K	100	67.13	15	525.95	1461.79	114.043	0.3	91524.2	HUMAN	Q93034	Q93034	Cullin-5
05min_Rep1	Non-K-ε-GG	2	15.14	12.05	11.71	91.9	6990000	-1	1	0	0	0		TMT10	(K)	FGFGFGGTGK	(K)		K:TMT10,	100	79.27	12	716.902	1432.8	-0.0016	-1.1	83400.6	HUMAN	Q92499	Q92499|Q92499-2|Q92499-3	ATP-dependent RNA helicase DDX1
05min_Rep1	Non-K-ε-GG	4	15.14	11.79	10.93	76.7	2790000	-1	1	0	0	0		TMT10	(K)	LTGMAFRVPTANVSVVDLTCRLEK	(P)		C:Carbamidomethylation,K:TMT10,	89.1	90.65	17	784.691	3135.74	-0.0004	-0.1	36223.7	HUMAN	P04406	P04406|P04406-2|E7EUT5	Glyceraldehyde-3-phosphate dehydrogenase
05min_Rep1	Non-K-ε-GG	2	15.13	13.54	10.24	92.2	18800000	-1	1	0	0	0		TMT10	(K)	VHVIFNYK	(G)		K:TMT10,	86.3	65.17	9	739.449	1477.89	-0.0014	-0.9	48311.8	HUMAN	P27797	P27797	Calreticulin
05min_Rep1	K-ε-GG	4	15.13	13.26	14.4	96.9	8190000	99	1	1	1	0	K389k	TMT10	(R)	EDVRPEEIADQELAEALQkSAEDAER	(Q)	LAEALQkSAEDAE	k:Ubiquitin Residual GG from Tryp Cut on K	93.8	84.2	25	821.904	3399.73	-115.132	-3.5	44978.2	HUMAN	Q5TDH0	Q5TDH0	Protein DDI1 homolog 2
05min_Rep1	K-ε-GG	3	15.12	15.12	14.21	78.8	16500000	99	1	1	1	0	K134k	TMT10	(R)	GkFAQDVSQDDLIR	(A)	VLKGRGkFAQDVS	k:Ubiquitin Residual GG from Tryp Cut on K	97.3	58.25	9	645.676	2050.13	-115.12	-0.2	28977.8	HUMAN	Q96H20	Q96H20|Q96H20-2	Vacuolar-sorting protein SNF8
05min_Rep1	K-ε-GG	4	15.12	13.27	14.19	80.2	1160000	3.409	2	1	1	0	K967k	TMT10	(R)	TQHIGNQEENkSK	(N)	GNQEENkSKNRNS	K:TMT10,k:Ubiquitin Residual GG from Tryp Cut on K	100	25.12	4	522.033	2200.23	-115.12	0.2	148735	HUMAN	P08575	P08575|X6R433|P08575-2	Receptor-type tyrosine-protein phosphatase C
05min_Rep1	K-ε-GG	3	15.11	12.08	12.04	80.8	144000	99	1	1	1	0	K193k	TMT10	(R)	ADGYVLEGkELEFYLR	(K)	GYVLEGkELEFYL	k:Ubiquitin Residual GG from Tryp Cut on K	85	84.87	0	749.062	2360.29	-115.118	0.7	24490	HUMAN	P62241	P62241|Q5JR95	40S ribosomal protein S8
05min_Rep1	K-ε-GG	3	15.1	15.42	15.04	92.5	6490000	99	1	1	1	0	K450k	TMT10	(K)	IAPAEAPDAkVR	(M)	AEAPDAkVRMVII	k:Ubiquitin Residual GG from Tryp Cut on K	92	41.95	10	527.636	1696.02	-115.121	-0.7	64046.2	HUMAN	O00425	O00425|O00425-2	Insulin-like growth factor 2 mRNA-binding protein 3
05min_Rep1	K-ε-GG	3	15.1	12.77	8.15	76.8	2350000	3.279	2	1	1	0	K70k	TMT10	(R)	VTHELQAMkDK	(I)	HELQAMkDKIKEN	K:TMT10,k:Ubiquitin Residual GG from Tryp Cut on K	75.4	50.1	14	624.686	1987.16	-115.117	1.8	49488	HUMAN	P17980	P17980|R4GNH3	26S protease regulatory subunit 6A
05min_Rep1	Non-K-ε-GG	3	15.1	12.08	14.34	100	939000	-1	1	0	0	0		Hydrogen	(R)	TSRPENAIIYNNNEDFQVGQAK	(V)		K:TMT10-Lys-Only,	100	58.67	3	913.13	2737.37	0.0006	0.2	69497	HUMAN	P29401-2	P29401-2|P29401|B4E022	Isoform 2 of Transketolase
05min_Rep1	Non-K-ε-GG	2	15.1	11.38	10.35	89.6	6980000	-1	1	0	0	0		Hydrogen	(R)	TVIIEQSWGSPK	(V)		K:TMT10-Lys-Only,	91.8	63.55	10	787.444	1573.88	0.0025	1.6	61224.7	HUMAN	P10809	P10809|P10809-2	60 kDa heat shock protein, mitochondrial
05min_Rep1	Non-K-ε-GG	3	15.1	12.69	12.5	100	256000	-1	1	0	0	0		TMT10	(R)	QQQFNVQALVAVGDHASK	(Q)		K:TMT10,	100	75.32	0	800.111	2398.32	-0.0051	-2.1	57534.6	HUMAN	P14868	P14868	Aspartate--tRNA ligase, cytoplasmic
05min_Rep1	Non-K-ε-GG	2	15.1	8.77	11.35	87.5	2580000	-1	0	0	0	0		TMT10	(K)	TICAEFAILR	(M)		C:Carbamidomethylation,	87.2	82.33	10	711.902	1422.8	-0.0017	-1.2	246158	HUMAN	O75643	O75643	U5 small nuclear ribonucleoprotein 200 kDa helicase
05min_Rep1	Non-K-ε-GG	3	15.1	14.41	15.22	100	1010000	-1	0	0	0	0		TMT10	(K)	FENAFLSHVVSQHQALLGTIR	(A)			83.9	86.8	8	866.142	2596.42	-0.0075	-2.9	59863.7	HUMAN	P25705	P25705|P25705-3|P25705-2	ATP synthase subunit alpha, mitochondrial
05min_Rep1	Non-K-ε-GG	2	15.1	12.8	12.27	100	1040000	-1	0	0	0	0		TMT10	(R)	FQVIVYNPLGR	(K)			100	88.3	9	767.951	1534.89	0.0003	0.2	114427	HUMAN	O00754	O00754|O00754-2	Lysosomal alpha-mannosidase
05min_Rep1	Non-K-ε-GG	3	15.09	15.09	15.09	89.4	1060000	-1	2	0	0	0		TMT10	(K)	KYVVGLIIK	(T)		K:TMT10,	92.5	78.43	3	574.062	1720.17	0.0004	0.2	124525	HUMAN	O14980	O14980	Exportin-1
05min_Rep1	Non-K-ε-GG	4	15.08	15.08	15.08	82.8	3170000	-1	2	0	0	0		TMT10	(K)	GSFVNGVFEVHKK	(N)		K:TMT10,	95.5	65.47	5	534.571	2135.26	0.0034	1.6	88710.4	HUMAN	Q16666	Q16666|Q16666-2|Q16666-6|Q16666-3	Gamma-interferon-inducible protein 16
05min_Rep1	K-ε-GG	3	15.08	11.21	13.24	85.8	7380000	9.51	2	1	1	0	K328k	TMT10	(K)	LEGPGEQETkLDLISK	(G)	PGEQETkLDLISK	K:TMT10,k:Ubiquitin Residual GG from Tryp Cut on K	93	69.58	14	777.105	2444.42	-115.12	-0.2	59703.7	HUMAN	Q99808-2	Q99808-2|Q99808	Isoform 2 of Equilibrative nucleoside transporter 1
05min_Rep1	K-ε-GG	4	15.08	13.27	11.62	76.2	131000000	15.078	2	1	1	0	K324k	TMT10	(R)	MSMkEVDEQMLNVQNK	(N)	RGRMSMkEVDEQM	K:TMT10,k:Ubiquitin Residual GG from Tryp Cut on K	100	71.3	9	624.821	2611.39	-115.125	-1.9	50305.5	HUMAN	Q13885	Q13885|Q9BVA1|P68371|P07437|Q5JP53|Q5ST81	Tubulin beta-2A chain
05min_Rep1	Non-K-ε-GG	3	15.08	13.91	13.41	91.3	24600000	-1	1	0	0	0		TMT10	(K)	TSFFQALGITTK	(I)		K:TMT10,	95.8	95.27	10	591.35	1772.04	-0.0018	-1	34444.1	HUMAN	P05388	P05388|Q8NHW5|F8VWS0|P05388-2|G3V210	60S acidic ribosomal protein P0
05min_Rep1	Non-K-ε-GG	3	15.07	11.05	11.11	91	4470000	-1	1	0	0	0		TMT10	(R)	FLFTTGFHTK	(K)		K:TMT10,	99.1	79.13	12	552.988	1656.95	-0.0007	-0.4	295698	HUMAN	Q93008	Q93008|O00507|Q93008-1|O00507-2	Probable ubiquitin carboxyl-terminal hydrolase FAF-X
05min_Rep1	K-ε-GG	3	15.05	16.53	16.04	90	10100000	11.136	2	1	1	0	K150k	Hydrogen	(K)	NSDEADLVPAkEANVK	(C)	ADLVPAkEANVKC	K:TMT10-Lys-Only,k:Ubiquitin Residual GG from Tryp Cut on K	100	47.95	17	681.69	2158.18	-115.12	-0.1	21531.5	HUMAN	P83916	P83916	Chromobox protein homolog 1
05min_Rep1	Non-K-ε-GG	3	15.05	10.28	10.28	93.7	950000	-1	0	0	0	0		TMT10	(K)	ELNLILTTGGTGFAPR	(D)			100	89.22	3	630.361	1889.07	-0.0014	-0.7	85531.4	HUMAN	F5H039	F5H039|Q9NQX3-2|Q9NQX3	Gephyrin
05min_Rep1	K-ε-GG	3	15.04	12.97	12.18	88.7	6300000	99	1	1	1	0	K323k	TMT10	(R)	DMGFTEEEFkR	(L)	FTEEEFkRLNINA	k:Ubiquitin Residual GG from Tryp Cut on K	92.8	57.72	9	577.945	1846.94	-115.12	0.2	41049	HUMAN	P00813	P00813|F5GWI4	Adenosine deaminase
05min_Rep1	Non-K-ε-GG	3	15.04	10.71	12.64	87.9	1240000	-1	1	0	0	0		TMT10	(R)	GGYVLHIGTIYGDLK	(V)		K:TMT10,	95.1	81.62	3	688.734	2064.19	-0.0019	-0.9	107550	HUMAN	P49588	P49588	Alanine--tRNA ligase, cytoplasmic
05min_Rep1	Non-K-ε-GG	2	15.04	14.23	12.65	91.2	5930000	-1	0	0	0	0		TMT10	(K)	LAVNMVPFPR	(L)			90.4	84.23	14	686.902	1372.8	-0.0014	-1	50896.6	HUMAN	Q9H4B7	Q9H4B7|Q13509|Q9BUF5|Q13885|Q9BVA1|P68371|P04350|P07437|A6NNZ2|Q3ZCM7|Q5JP53|Q5SQY0|I3L2F9|A0A075B736|Q13509-2|Q5ST81	Tubulin beta-1 chain
05min_Rep1	K-ε-GG	3	15.04	13.64	13.83	90.3	790000	15.045	2	1	1	0	K77k	TMT10	(K)	GkQAEVANQETK	(E)	KRGAKGkQAEVAN	K:TMT10,k:Ubiquitin Residual GG from Tryp Cut on K	93	29.2	0	625.682	1990.15	-115.122	-1	12434.5	HUMAN	A6NEL0	A6NEL0|P05114|A6NL93	Non-histone chromosomal protein HMG-14
05min_Rep1	K-ε-GG	3	15.03	14.54	9.97	91.5	4120000	5.105	2	1	1	0	K368k	TMT10	(R)	NAMGSLASQATkDGK	(K)	LASQATkDGKKDK	K:TMT10,k:Ubiquitin Residual GG from Tryp Cut on K	94.3	50.7	14	684.37	2166.22	-115.119	0.5	41306.5	HUMAN	Q5VWC4	Q5VWC4|P55036	26S proteasome non-ATPase regulatory subunit 4
05min_Rep1	K-ε-GG	3	15.02	13.94	13.4	89	11200000	11.641	2	1	1	0	K479k	TMT10	(R)	SAAEEkAAQALSVQDK	(G)	RSAAEEkAAQALS	K:TMT10,k:Ubiquitin Residual GG from Tryp Cut on K	100	57.88	12	740.075	2333.33	-115.119	0.6	65494.7	HUMAN	P41440	P41440|P41440-2	Folate transporter 1
05min_Rep1	K-ε-GG	3	15.02	12.58	13.08	76.1	185000	4.861	2	1	1	0	K167k	TMT10	(R)	STGEAFVQFASQEIAEkALK	(K)	SQEIAEkALKKHK	K:TMT10,k:Ubiquitin Residual GG from Tryp Cut on K	69.1	94.9	0	909.503	2841.6	-115.102	6.7	51514.2	HUMAN	G8JLB6	G8JLB6|P31943|P55795|E9PCY7	Heterogeneous nuclear ribonucleoprotein H
05min_Rep1	K-ε-GG	3	15.01	14.3	14.2	87.9	4600000	8.658	2	1	1	0	K171k	TMT10	(R)	LTQDAVAkANQTK	(E)	TQDAVAkANQTKE	K:TMT10,k:Ubiquitin Residual GG from Tryp Cut on K	95.8	48.5	12	654.046	2075.24	-115.119	0.3	28181.7	HUMAN	Q9Y224	Q9Y224|G3V4C6	UPF0568 protein C14orf166
05min_Rep1	K-ε-GG	3	15	14.71	13.07	86.1	32500000	99	1	1	1	0	K167k	TMT10	(K)	VSTQNMkMGGLPR	(T)	VSTQNMkMGGLPR	k:Ubiquitin Residual GG from Tryp Cut on K	88.4	51.27	9	587.981	1877.05	-115.121	-0.3	55719.3	HUMAN	Q9NYB9	Q9NYB9|J3KNB2|Q9NYB9-4|E7EW77|Q9NYB9-2|E9PEZ7|Q9NYB9-3	Abl interactor 2
05min_Rep1	K-ε-GG	2	15	6.94	8.8	89.7	4980000	99	1	1	1	0	K48k	TMT10	(R)	LIFAGkQLEDGR	(T)	RLIFAGkQLEDGR	k:Ubiquitin Residual GG from Tryp Cut on K	94.1	66.42	12	845.477	1805.07	-115.121	-0.5	77037.2	HUMAN	P0CG48	P0CG48|F5H041|Q96C32|P0CG47|J3QRK5|J3QLP7|P62979|B4DV12|P62987	Polyubiquitin-C
05min_Rep1	Non-K-ε-GG	4	15	14.4	3.79	84.5	5420000	-1	1	0	0	0		TMT10	(K)	SVVLMSHLGRPDGVPMPDK	(Y)		K:TMT10,	73.5	70.62	13	624.098	2493.37	-0.0017	-0.7	45013.3	HUMAN	P00558	P00558|P00558-2	Phosphoglycerate kinase 1
05min_Rep1	K-ε-GG	3	15	11	7.41	90	1290000	99	1	1	1	0	K38k	TMT10	(K)	DIEDVFYkYGAIR	(D)	IEDVFYkYGAIRD	k:Ubiquitin Residual GG from Tryp Cut on K	97.5	81.67	2	644.674	2047.13	-115.12	0.2	32340.7	HUMAN	Q07955-2	Q07955-2|J3KTL2|Q07955|Q07955-3|J3KSW7|J3QQV5	Isoform ASF-2 of Serine/arginine-rich splicing factor 1
05min_Rep1	K-ε-GG	3	14.99	16.03	15.71	87	1350000	99	1	1	1	0	K173k	TMT10	(R)	DVEQQFkYTQPNICR	(N)	DVEQQFkYTQPNI	C:Carbamidomethylation,k:Ubiquitin Residual GG from Tryp Cut on K	95.5	55.8	2	757.045	2384.24	-115.122	-0.7	93857.5	HUMAN	Q14566	Q14566	DNA replication licensing factor MCM6
05min_Rep1	K-ε-GG	3	14.99	14.99	14.99	70.3	6480000	99	1	1	1	0	K265k	Hydrogen	(K)	CTkEEHLCTQR	(M)	DKLKCTkEEHLCT	C:Carbamidomethylation,k:Ubiquitin Residual GG from Tryp Cut on K	87.2	17.43	5	525.904	1461.66	114.042	-0.8	33450.2	HUMAN	J3KN67	J3KN67|P06753-2|P06753-5|Q5VU59|Q5VU61|P06753-7	Tropomyosin alpha-3 chain
05min_Rep1	K-ε-GG	3	14.98	16.08	14.98	84.9	17100000	99	1	1	1	0	K150k	TMT10	(K)	kAEAGAGSATEFQFR	(G)	PPGADKkAEAGAG	k:Ubiquitin Residual GG from Tryp Cut on K	96.6	49.73	9	638.329	2028.09	-115.12	0.1	20291.1	HUMAN	Q9NQ39	Q9NQ39|P46783	Putative 40S ribosomal protein S10-like
05min_Rep1	K-ε-GG	3	14.97	15.21	14.07	74.8	3000000	99	1	1	1	0	K323k	TMT10	(R)	QMSGAQIkIANPVEGSTDR	(Q)	MSGAQIkIANPVE	k:Ubiquitin Residual GG from Tryp Cut on K	93.7	56.95	3	782.407	2460.33	-115.121	-0.2	39049.9	HUMAN	Q15366-2	Q15366-2|Q15366|Q15366-3|Q15366-6|Q15366-5|Q15366-4|B4DXP5|F8VZX2|Q15366-7	Isoform 2 of Poly(rC)-binding protein 2
05min_Rep1	K-ε-GG	3	14.97	13.51	14.68	82.4	1030000	99	1	1	1	0	K478k	TMT10	(R)	SQGQLNEkPLPEGWEMR	(F)	QGQLNEkPLPEGW	k:Ubiquitin Residual GG from Tryp Cut on K	100	61.22	0	781.394	2457.3	-115.13	-4.3	103657	HUMAN	Q96J02	Q96J02|Q96J02-2|Q96J02-3	E3 ubiquitin-protein ligase Itchy homolog
05min_Rep1	Non-K-ε-GG	2	14.97	9.01	9.76	92.5	3340000	-1	0	0	0	0		TMT10	(K)	AINVFVSANR	(L)			100	67.28	17	660.385	1319.76	-0.0008	-0.6	24701.1	HUMAN	Q9BUL8	Q9BUL8|C9J363	Programmed cell death protein 10
05min_Rep1	Non-K-ε-GG	3	14.97	15.39	14.75	81.5	788000	-1	1	0	0	0		TMT10	(R)	FHATVSFDTDTGLK	(Q)		K:TMT10,	100	69.15	3	666.361	1997.07	-0.0045	-2.2	535137	HUMAN	Q14204	Q14204	Cytoplasmic dynein 1 heavy chain 1
05min_Rep1	Non-K-ε-GG	3	14.97	11.79	11.56	89.4	1480000	-1	1	0	0	0		TMT10	(K)	LNINISLDHK	(R)		K:TMT10,	97.6	71.62	5	542.331	1624.98	-0.0001	0	204850	HUMAN	Q460N5	Q460N5|Q460N5-1|Q460N5-4|Q460N5-3|Q460N5-5	Poly [ADP-ribose] polymerase 14
05min_Rep1	Non-K-ε-GG	2	14.97	8.78	10.65	91	3040000	-1	1	0	0	0		TMT10	(K)	YIEIYVQK	(V)		K:TMT10,	100	76.33	9	757.455	1513.9	0.0001	0.1	193380	HUMAN	Q00610	Q00610|P53675|Q00610-2|P53675-2	Clathrin heavy chain 1
05min_Rep1	K-ε-GG	3	14.97	14.97	14.97	90.5	2890000	99	1	1	1	0	K127k	TMT10	(K)	ANQEQYAEGkMR	(G)	EQYAEGkMRGAAP	k:Ubiquitin Residual GG from Tryp Cut on K	79.9	34.13	5	589.959	1882.98	-115.123	-1.8	41586.9	HUMAN	Q9UBU8	Q9UBU8|B3KTM8|Q9UBU8-2	Mortality factor 4-like protein 1
05min_Rep1	K-ε-GG	3	14.95	15.58	12.56	80.8	190000	99	1	1	1	0	K88k	TMT10	(K)	EEFTSGGPLGQkR	(D)	GGPLGQkRDPKEW	k:Ubiquitin Residual GG from Tryp Cut on K	61.9	48.05	0	583.642	1864.03	-115.12	-0.1	47207.7	HUMAN	P43034	P43034|P43034-2	Platelet-activating factor acetylhydrolase IB subunit alpha
05min_Rep1	K-ε-GG	3	14.95	14.99	14.33	82.5	709000	99	1	1	1	0	K484k	TMT10	(K)	ISDFGLSkALGADDSYYTAR	(S)	SDFGLSkALGADD	k:Ubiquitin Residual GG from Tryp Cut on K	100	80.65	8	831.754	2608.37	-115.12	0.1	70841	HUMAN	P43403	P43403|P43403-3|P43403-2	Tyrosine-protein kinase ZAP-70
05min_Rep1	Non-K-ε-GG	3	14.95	11.8	12.95	91.1	416000	-1	1	0	0	0		TMT10	(K)	LAAAILGGVDQIHIK	(P)		K:TMT10,	91.1	95.28	2	659.747	1977.23	0.0012	0.6	34859.8	HUMAN	R4GMW7	R4GMW7|A6NHQ2|P22087	rRNA/tRNA 2'-O-methyltransferase fibrillarin-like protein 1
05min_Rep1	Non-K-ε-GG	3	14.94	14.65	14.18	84.6	2820000	-1	1	0	0	0		TMT10	(R)	LSLCFHPPGYSEQK	(G)		C:Carbamidomethylation,K:TMT10,	100	72.42	27	707.71	2121.12	-0.0057	-2.7	69173.1	HUMAN	P36915	P36915|P36915-2	Guanine nucleotide-binding protein-like 1
05min_Rep1	Non-K-ε-GG	3	14.94	14.74	14.14	88.4	1820000	-1	1	0	0	0		TMT10	(K)	IRFLILPDMLK	(N)		K:TMT10,	94	98.32	3	606.387	1817.15	-0.0015	-0.8	14030.1	HUMAN	P62318	P62318|P62318-2	Small nuclear ribonucleoprotein Sm D3
05min_Rep1	K-ε-GG	3	14.93	11.26	11.52	87.4	2370000	14.928	2	1	1	0	K779k	TMT10	(K)	EkSDEEEQQYVIK	(C)	HQVHKEkSDEEEQ	K:TMT10,k:Ubiquitin Residual GG from Tryp Cut on K	100	47.52	5	733.051	2312.26	-115.12	-0.2	124335	HUMAN	Q9Y4E5	Q9Y4E5|E9PH99|Q9Y4E5-2	Zinc finger protein 451
05min_Rep1	Non-K-ε-GG	3	14.93	13.16	11.79	92.4	3680000	-1	0	0	0	0		TMT10	(K)	WLLLTGISAQQNR	(V)			100	92.97	8	577.003	1729	-0.0019	-1.1	193380	HUMAN	Q00610	Q00610|Q00610-2	Clathrin heavy chain 1
05min_Rep1	K-ε-GG	3	14.93	11.61	8.24	88	834000000	1.309	2	1	1	0	K138k	TMT10	(R)	SAVPPGADkK	(A)	VPPGADkKAEAGA	K:TMT10,k:Ubiquitin Residual GG from Tryp Cut on K	100	33.37	44	514.639	1657.03	-115.122	-1.5	19924.8	HUMAN	F6U211	F6U211|P46783	40S ribosomal protein S10
05min_Rep1	Non-K-ε-GG	2	14.92	15.88	13.85	84.3	1170000	-1	0	0	0	0		TMT10	(R)	CLYASVLTAQPR	(L)		C:Carbamidomethylation,	100	69.97	2	804.443	1607.88	0.0021	1.3	96306.4	HUMAN	P13639	P13639	Elongation factor 2
05min_Rep1	Non-K-ε-GG	3	14.9	14.9	16.64	69.3	329000	-1	1	0	0	0		TMT10	(K)	TTHLFVVTTENVQSYIVSGK	(D)		K:TMT10,	86.6	87.07	0	894.501	2681.49	-0.0014	-0.5	109147	HUMAN	Q9H270	Q9H270	Vacuolar protein sorting-associated protein 11 homolog
05min_Rep1	Non-K-ε-GG	4	14.89	14.89	11.43	81.1	7200000	-1	1	0	0	0		TMT10	(R)	LHIEALLHGNITK	(Q)		K:TMT10,	87.3	74.95	5	480.047	1917.17	-0.0012	-0.6	118765	HUMAN	P14735	P14735|P14735-2	Insulin-degrading enzyme
05min_Rep1	Non-K-ε-GG	3	14.89	14.89	14.89	82.3	533000	-1	1	0	0	0		TMT10	(K)	LLVSQGASIYIENK	(E)		K:TMT10,	100	81.68	0	665.063	1993.17	0.0016	0.8	24712.7	HUMAN	O75832	O75832|B1AJY7|B1AJY5	26S proteasome non-ATPase regulatory subunit 10
05min_Rep1	K-ε-GG	3	14.89	11.38	13.43	83.8	241000	7.623	2	1	1	0	K806k	TMT10	(K)	NLPENENNETGLENVINkVATFK	(K)	LENVINkVATFKK	K:TMT10,k:Ubiquitin Residual GG from Tryp Cut on K	77.1	92.78	0	1053.9	3274.79	-115.099	6.6	203573	HUMAN	Q8IWV7	Q8IWV7	E3 ubiquitin-protein ligase UBR1
05min_Rep1	K-ε-GG	3	14.88	13.92	13.74	89.7	8590000	99	1	1	1	0	K79k	TMT10	(K)	GTPFETPDQGkAR	(L)	ETPDQGkARLLTH	k:Ubiquitin Residual GG from Tryp Cut on K	98.4	40.25	15	582.971	1862.02	-115.12	-0.2	17363.1	HUMAN	Q53FV1	Q53FV1|Q9P0S3|Q8N138|Q8N138-4|F8VXD5|B9A069	ORM1-like protein 2
05min_Rep1	K-ε-GG	3	14.88	10.03	10.42	86	25700000	14.882	2	1	1	0	K694k	Hydrogen	(K)	NDPFTSDPFTkNPSLPSK	(L)	TSDPFTkNPSLPS	K:TMT10-Lys-Only,k:Ubiquitin Residual GG from Tryp Cut on K	100	68.53	17	779.063	2450.3	-115.121	-0.3	99718.3	HUMAN	Q9UBC2-2	Q9UBC2-2|Q9UBC2|M0R165|Q9UBC2-3	Isoform 2 of Epidermal growth factor receptor substrate 15-like 1
05min_Rep1	Non-K-ε-GG	3	14.88	13.71	15.26	84.3	731000	-1	1	0	0	0		TMT10	(K)	TEIWLELKPQGR	(M)		K:TMT10,	94.8	78.5	4	643.383	1928.14	-0.0019	-1	83460.8	HUMAN	Q04759	Q04759|Q04759-2	Protein kinase C theta type
05min_Rep1	K-ε-GG	3	14.87	10.94	11	83.3	9670000	99	1	1	1	0	K262k	TMT10	(R)	TEAPESkPGSSSSLSLR	(E)	TEAPESkPGSSSS	k:Ubiquitin Residual GG from Tryp Cut on K	100	42.9	5	692.697	2191.2	-115.121	-0.6	48192.6	HUMAN	Q13286	Q13286|Q13286-3|B4DXL3|Q13286-2|B4DFF3|Q2TA70|H3BPM8|Q13286-6|B4DMY6|Q13286-4	Battenin
05min_Rep1	Non-K-ε-GG	3	14.87	14.87	14.54	84.4	4260000	-1	1	0	0	0		TMT10	(K)	LHGVNINVEASK	(N)		K:TMT10,	82.4	58.88	10	580.346	1739.02	0.0006	0.3	40712.5	HUMAN	Q9BWF3	Q9BWF3|Q9BQ04|Q9BWF3-2|Q9BWF3-4|J3QRR5|U3KQD5|D6R9K7|E9PM61|Q9BWF3-3|E9PLB0	RNA-binding protein 4
05min_Rep1	K-ε-GG	3	14.87	13.89	14.87	86.6	1290000	8.31	2	1	1	0	K2405k	TMT10	(R)	SGNFSAAMkDLSGK	(H)	NFSAAMkDLSGKH	K:TMT10,k:Ubiquitin Residual GG from Tryp Cut on K	100	66.83	2	662.355	2100.17	-115.123	-1.5	268488	HUMAN	P18583-9	P18583-9|P18583-5|P18583|P18583-7|P18583-2|J3QSZ5	Isoform I of Protein SON
05min_Rep1	Non-K-ε-GG	2	14.87	13.15	12.06	91.7	4290000	-1	1	0	0	0		Hydrogen	(R)	GLAEALQMEVK	(P)		K:TMT10-Lys-Only,	100	73.15	2	709.399	1417.79	-0.0013	-0.9	36585.8	HUMAN	Q06136	Q06136	3-ketodihydrosphingosine reductase
05min_Rep1	K-ε-GG	3	14.86	8.06	8.91	94.2	9420000	99	1	1	1	0	K136k	TMT10	(K)	VEEIAASkCR	(R)	EEIAASkCRRPAV	C:Carbamidomethylation,k:Ubiquitin Residual GG from Tryp Cut on K	99.2	39.68	9	502.603	1620.91	-115.121	-0.3	21047.3	HUMAN	Q02543	Q02543|M0R117|M0R1A7|M0R0P7	60S ribosomal protein L18a
05min_Rep1	K-ε-GG	3	14.86	10.38	10.98	91.1	8060000	99	1	1	1	0	K809k	TMT10	(K)	ADLESLLQTPGGkPR	(G)	LQTPGGkPRGFSE	k:Ubiquitin Residual GG from Tryp Cut on K	88	71.17	22	642.361	2040.18	-115.117	1.5	134019	HUMAN	Q86XI2-2	Q86XI2-2|Q86XI2	Isoform 2 of Condensin-2 complex subunit G2
05min_Rep1	Non-K-ε-GG	3	14.86	13.38	14.03	93.6	475000	-1	0	0	0	0		TMT10	(K)	NMEVMGFLHGIFER	(L)			100	98.35	0	636.993	1908.97	-0.0011	-0.6	118090	HUMAN	Q9UI26-2	Q9UI26-2|Q9UI26|F8WDV0	Isoform 2 of Importin-11
05min_Rep1	K-ε-GG	3	14.86	14.86	14.86	88.6	12600000	1.669	2	1	1	0	K137k	TMT10	(K)	NkESKDPADETEAD	(-)	EEVRKNkESKDPA	K:TMT10,k:Ubiquitin Residual GG from Tryp Cut on K	95.4	30.4	13	707.682	2236.16	-115.123	-1.4	17302.2	HUMAN	P16949	P16949	Stathmin
05min_Rep1	K-ε-GG	3	14.85	15.2	15.42	86.6	86100000	99	1	1	1	0	K87k	TMT10	(R)	DFCVkFPEEIR	(H)	PRDFCVkFPEEIR	C:Carbamidomethylation,k:Ubiquitin Residual GG from Tryp Cut on K	97.9	71.35	10	594.972	1898.03	-115.122	-1.3	98314.4	HUMAN	Q9HCC9	Q9HCC9|Q9HCC9-2|Q9HCC9-3|Q9HCC9-4|Q9HCC9-6|Q9HCC9-7|Q9HCC9-8	Lateral signaling target protein 2 homolog
05min_Rep1	K-ε-GG	3	14.85	12.01	13.32	89.4	1300000	99	1	1	1	0	K434k	TMT10	(R)	RDEEGNEIkESNAR	(I)	EEGNEIkESNARI	k:Ubiquitin Residual GG from Tryp Cut on K	100	23.02	2	663.997	2105.1	-115.123	-1.4	75516.9	HUMAN	Q8WVC0	Q8WVC0	RNA polymerase-associated protein LEO1
05min_Rep1	K-ε-GG	4	14.84	14.6	13.84	69.4	6020000	99	1	1	1	0	K407k	TMT10	(K)	VTESASVMPSQDVSGSEDTFPNkRPR	(L)	EDTFPNkRPRLED	k:Ubiquitin Residual GG from Tryp Cut on K	100	53.42	21	791.892	3279.67	-115.123	-1.1	55703.4	HUMAN	Q9H040	Q9H040	SprT-like domain-containing protein Spartan
05min_Rep1	K-ε-GG	3	14.84	11.85	10.1	77.8	2600000	99	1	1	1	0	K450k	TMT10	(K)	QTAkIQSGPQITPVMPENAER	(Q)	SLKQTAkIQSGPQ	k:Ubiquitin Residual GG from Tryp Cut on K	78.7	55.27	12	880.131	2753.5	-115.122	-0.8	196680	HUMAN	Q9HCM1	Q9HCM1	Uncharacterized protein KIAA1551
05min_Rep1	K-ε-GG	3	14.84	9.82	10.41	89.7	2480000	3.293	2	1	1	0	K505k	TMT10	(R)	DITAEFLVkSK	(H)	TAEFLVkSKHRDL	K:TMT10,k:Ubiquitin Residual GG from Tryp Cut on K	96.5	71.95	9	608.361	1938.19	-115.12	0.2	95666.6	HUMAN	O60341-2	O60341-2|O60341	Isoform 2 of Lysine-specific histone demethylase 1A
05min_Rep1	K-ε-GG	3	14.84	12.95	14.1	85.3	45200000	99	1	1	1	0	K90k	TMT10	(K)	SPPESENkEQLEAR	(R)	PPESENkEQLEAR	k:Ubiquitin Residual GG from Tryp Cut on K	100	33.28	18	652.996	2072.1	-115.129	-4.5	64321.3	HUMAN	Q14534	Q14534	Squalene monooxygenase
05min_Rep1	K-ε-GG	3	14.82	10.24	11.41	65.8	3990000	99	1	1	1	0	K23k	Hydrogen	(R)	kACADATLSQITNNIDPVGR	(I)	QIRDARkACADAT	C:Carbamidomethylation,k:Ubiquitin Residual GG from Tryp Cut on K	100	66.78	19	753.375	2144.08	114.032	-4.6	38175.1	HUMAN	P62873	P62873|P62873-2	Guanine nucleotide-binding protein G(I)/G(S)/G(T) subunit beta-1
05min_Rep1	Non-K-ε-GG	2	14.82	7.56	9.58	90.7	698000	-1	1	0	0	0		TMT10	(K)	GFVDLVIK	(V)		K:TMT10,	91.1	87.63	10	674.935	1348.86	0.0018	1.3	38699.2	HUMAN	P00387-3	P00387-3|P00387|P00387-2	Isoform 3 of NADH-cytochrome b5 reductase 3
05min_Rep1	Non-K-ε-GG	3	14.81	14.2	13.78	80.5	432000	-1	1	0	0	0		TMT10	(K)	GSFVNGVFEVHK	(K)		K:TMT10,	61	71.18	0	593.339	1778	0.0012	0.7	88710.4	HUMAN	Q16666	Q16666|Q16666-2|Q16666-6|Q16666-3	Gamma-interferon-inducible protein 16
05min_Rep1	K-ε-GG	3	14.8	11.14	10.49	89.5	53500000	11.262	2	1	1	0	K403k	TMT10	(K)	NLPYkVTQDELK	(E)	AKNLPYkVTQDEL	K:TMT10,k:Ubiquitin Residual GG from Tryp Cut on K	100	61.82	12	674.052	2135.27	-115.126	-3	76670.1	HUMAN	P19338	P19338	Nucleolin
05min_Rep1	K-ε-GG	3	14.8	16.24	10.49	77.8	464000000	14.798	2	1	1	0	K324k	TMT10	(R)	MSMkEVDEQMLNVQNK	(N)	RGRMSMkEVDEQM	K:TMT10,k:Ubiquitin Residual GG from Tryp Cut on K	99.3	71.3	9	832.759	2611.39	-115.125	-1.9	50305.5	HUMAN	Q13885	Q13885|Q9BVA1|P68371|P07437|Q5JP53|Q5ST81	Tubulin beta-2A chain
05min_Rep1	K-ε-GG	3	14.8	11.8	12.12	86.2	1810000	99	1	1	1	0	K273k	TMT10	(K)	LDFLEGDQkPLAQR	(K)	FLEGDQkPLAQRK	k:Ubiquitin Residual GG from Tryp Cut on K	86.7	71.9	12	658.36	2088.18	-115.119	0.4	40854.9	HUMAN	H7C2Q8	H7C2Q8|Q99848	EBNA1 binding protein 2, isoform CRA_d
05min_Rep1	Non-K-ε-GG	3	14.8	14.8	14.8	84.6	448000	-1	0	0	0	0		TMT10	(R)	DNHFAIFIIPQGR	(E)			100	80.02	5	586.326	1756.97	-0.0055	-3.1	79622.3	HUMAN	Q8N6R0	Q8N6R0|Q8N6R0-4|Q8N6R0-3	Methyltransferase-like protein 13
05min_Rep1	K-ε-GG	3	14.79	14.79	14.79	86	2590000	14.794	2	1	1	0	K399k	Hydrogen	(K)	NQESSFEAVkDPCFSAK	(R)	SSFEAVkDPCFSA	C:Carbamidomethylation,K:TMT10-Lys-Only,k:Ubiquitin Residual GG from Tryp Cut on K	100	56.25	12	763.033	2402.21	-115.123	-1.4	66159.9	HUMAN	Q8IYW5	Q8IYW5	E3 ubiquitin-protein ligase RNF168
05min_Rep1	K-ε-GG	3	14.78	16.47	12.95	92	9950000	6.041	2	1	1	0	K1250k	TMT10	(K)	DDAMAAVPAkVSK	(N)	MAAVPAkVSKNSE	K:TMT10,k:Ubiquitin Residual GG from Tryp Cut on K	100	53.65	15	625.684	1990.16	-115.122	-1.1	142253	HUMAN	H9KV28	H9KV28|O60610|E9PEZ3|O60610-3|E9PHQ0|O60610-2|E7ERW8	Protein diaphanous homolog 1
05min_Rep1	Non-K-ε-GG	3	14.78	12.97	12.9	88.8	588000	-1	1	0	0	0		TMT10	(R)	LCLTLGIPQATDPDK	(T)		C:Carbamidomethylation,K:TMT10,	85.3	87.85	2	700.73	2100.18	-0.0023	-1.1	604063	HUMAN	Q63HN8-4	Q63HN8-4|Q63HN8	Isoform 2 of E3 ubiquitin-protein ligase RNF213
05min_Rep1	K-ε-GG	2	14.77	15.04	16.58	81.1	6530000	99	1	1	1	0	K11k	Acetyl	(M)	AGITTIEAVkR	(K)	TTIEAVkRKIQVL	k:Ubiquitin Residual GG from Tryp Cut on K	100	57.85	9	657.872	1429.86	-115.12	0	29260.4	HUMAN	P06753-2	P06753-2|P06753-5|P06753-6|P06753-3|P06753-4|Q5VU59|Q5VU61|D6R904|D6RFM2	Isoform 2 of Tropomyosin alpha-3 chain
05min_Rep1	K-ε-GG	3	14.77	13.94	13.22	86.2	4510000	99	1	1	1	0	K33k	TMT10	(K)	SVNAQVTDINSkGLELR	(K)	VTDINSkGLELRK	k:Ubiquitin Residual GG from Tryp Cut on K	83.1	60.63	9	729.736	2302.31	-115.12	0.1	38929.7	HUMAN	P25445	P25445|P25445-6|H7C5Z8|P25445-7|P25445-4|P25445-5|P25445-2|P25445-3	Tumor necrosis factor receptor superfamily member 6
05min_Rep1	Non-K-ε-GG	4	14.77	11.44	15.82	87.6	11500000	-1	0	0	0	0		TMT10	(R)	ILISLATGHREEGGENLDQAR	(E)			89.2	67.67	15	627.84	2508.34	-0.0002	-0.1	76214.3	HUMAN	P08133	P08133|P08133-2|E5RK69|E7EMC6	Annexin A6
05min_Rep1	Non-K-ε-GG	3	14.77	14.77	14.77	73.6	276000	-1	1	0	0	0		TMT10	(K)	LLDSSTVTHLFK	(I)		K:TMT10,	58.3	85.25	2	607.029	1819.07	-0.0002	-0.1	28546.2	HUMAN	G3V5Z7	G3V5Z7|P60900|P60900-2|G3V295|G3V3I1|G3V3U4	Proteasome subunit alpha type
05min_Rep1	K-ε-GG	3	14.77	13.74	14.36	78.6	6400000	4.502	2	1	1	0	K459k	TMT10	(R)	VTSSEPPNPASSSkSEK	(R)	NPASSSkSEKREP	K:TMT10,k:Ubiquitin Residual GG from Tryp Cut on K	93.3	38.73	6	768.741	2419.33	-115.119	0.4	57061.8	HUMAN	Q92575	Q92575	UBX domain-containing protein 4
05min_Rep1	K-ε-GG	3	14.75	11.97	13.32	75.7	22800000	14.755	2	1	1	0	K774k	TMT10	(K)	MNAkWDTGENPIYK	(S)	KEKMNAkWDTGEN	K:TMT10,k:Ubiquitin Residual GG from Tryp Cut on K	100	63.55	10	747.058	2354.28	-115.12	-0.1	91722.9	HUMAN	P05556	P05556	Integrin beta-1
05min_Rep1	K-ε-GG	3	14.75	14.76	13.91	86.5	9780000	11.94	2	1	1	0	K301k	TMT10	(K)	AAALLAkQAEMEVK	(R)	AAALLAkQAEMEV	K:TMT10,k:Ubiquitin Residual GG from Tryp Cut on K	98	71.45	8	682.399	2160.3	-115.12	-0.2	57061.8	HUMAN	Q92575	Q92575	UBX domain-containing protein 4
05min_Rep1	Non-K-ε-GG	3	14.75	11.75	9.83	98.1	15000000	-1	1	0	0	0		TMT10	(R)	FTVWLHGVLDK	(L)		K:TMT10,	94.4	95.27	10	591.687	1773.05	-0.001	-0.5	83844.1	HUMAN	Q6PJT7	Q6PJT7|Q6PJT7-2|Q6PJT7-9|Q6PJT7-5|G3V256|Q6PJT7-11|Q6PJT7-3|Q6PJT7-4|Q6PJT7-10	Zinc finger CCCH domain-containing protein 14
05min_Rep1	K-ε-GG	3	14.74	14.74	14.74	89.4	5710000	99	1	1	1	0	K312k	TMT10	(K)	STLDTDYQMTkR	(D)	TDYQMTkRDMGFT	k:Ubiquitin Residual GG from Tryp Cut on K	95.3	44.13	12	601.303	1917.02	-115.121	-0.7	41049	HUMAN	P00813	P00813|F5GWI4	Adenosine deaminase
05min_Rep1	K-ε-GG	3	14.74	13.64	12.72	86.4	7980000	7.725	2	1	1	0	K199k	TMT10	(K)	AVPLNASkQDGPMPK	(P)	VPLNASkQDGPMP	K:TMT10,k:Ubiquitin Residual GG from Tryp Cut on K	97.3	52.57	14	709.065	2240.3	-115.123	-1.3	32841.2	HUMAN	Q9P0L0-2	Q9P0L0-2|Q9P0L0	Isoform 2 of Vesicle-associated membrane protein-associated protein A
05min_Rep1	Non-K-ε-GG	3	14.74	14.03	12.99	93.5	3130000	-1	1	0	0	0		TMT10	(K)	GQTLVVQFTVK	(H)		K:TMT10,	91.4	78.85	7	560.015	1678.03	0.0005	0.3	48311.8	HUMAN	P27797	P27797	Calreticulin
05min_Rep1	Non-K-ε-GG	3	14.74	11.68	13.68	89.2	1830000	-1	1	0	0	0		TMT10	(R)	QASPNIVIALAGNK	(A)		K:TMT10,	100	80.73	8	618.712	1854.12	0.0008	0.4	27263.3	HUMAN	P51148-2	P51148-2|P51148|K7ERI8	Isoform 2 of Ras-related protein Rab-5C
05min_Rep1	Non-K-ε-GG	3	14.74	17.26	14.74	82.4	731000	99	1	0	0	0	M291m	TMT10	(R)	INVFmAVPTIYTK	(L)		K:TMT10,m:Oxidized methionine	94	93.38	13	657.718	1955.14	15.9944	-0.3	64756.5	HUMAN	Q4G176	Q4G176|F5H2G6|F5H5A1	Acyl-CoA synthetase family member 3, mitochondrial
05min_Rep1	K-ε-GG	4	14.74	11.91	13.15	87.2	18200000	5.591	3	1	1	0	K390k	TMT10	(K)	AMQNNAKPEQkEGDTK	(D)	NAKPEQkEGDTKD	K:TMT10,k:Ubiquitin Residual GG from Tryp Cut on K	100	32.47	20	648.352	2705.51	-115.12	0.1	42437.8	HUMAN	Q16186	Q16186	Proteasomal ubiquitin receptor ADRM1
05min_Rep1	Non-K-ε-GG	3	14.73	12.57	11.56	89.7	5390000	-1	0	0	0	0		TMT10	(R)	VQLHIFTGR	(C)			95.9	64.08	0	433.929	1299.77	0.0002	0.2	228291	HUMAN	O60293	O60293|O60293-2	Zinc finger C3H1 domain-containing protein
05min_Rep1	Non-K-ε-GG	3	14.73	9.16	9.86	92	653000	-1	2	0	0	0		TMT10	(K)	KFGATLEIVTDK	(S)		K:TMT10,	87.6	75.88	5	670.413	2009.22	0.0001	0	49258.2	HUMAN	P62495	P62495|B7Z7P8|P62495-2	Eukaryotic peptide chain release factor subunit 1
05min_Rep1	K-ε-GG	3	14.72	12.45	11.03	79.7	41700000	14.715	2	1	1	0	K222k	Hydrogen	(K)	LkSQEIIPFPSTK	(M)	KSRVKLkSQEIIP	K:TMT10-Lys-Only,k:Ubiquitin Residual GG from Tryp Cut on K	100	64.93	13	611.02	1946.17	-115.127	-4.1	45136.6	HUMAN	O95551-2	O95551-2|O95551|X6R5A3|O95551-3	Isoform 2 of Tyrosyl-DNA phosphodiesterase 2
05min_Rep1	Non-K-ε-GG	2	14.72	6.45	9.42	90.9	26600000	-1	0	0	0	0		TMT10	(R)	FAVGIVIGR	(N)			94.8	80.73	15	580.871	1160.73	-0.0011	-1	69073.8	HUMAN	E9PEB5	E9PEB5|Q96AE4-2|Q96AE4|Q96I24|Q96I24-2	Far upstream element-binding protein 1
05min_Rep1	Non-K-ε-GG	3	14.71	10.32	9.44	87.8	1160000	-1	1	0	0	0		TMT10	(K)	STSLTFHWK	(L)		K:TMT10,	100	67.83	5	522.302	1564.89	0.0019	1.2	65636.2	HUMAN	Q9H4L4	Q9H4L4|J3KNH7	Sentrin-specific protease 3
05min_Rep1	Non-K-ε-GG	2	14.71	10.33	9.66	89.7	148000000	-1	0	0	0	0		TMT10	(R)	LTIGSNLSIR	(I)			100	71.43	10	651.9	1302.79	-0.0007	-0.5	83273.6	HUMAN	P13010	P13010	X-ray repair cross-complementing protein 5
05min_Rep1	Non-K-ε-GG	4	14.71	14.29	18.54	82.7	567000	-1	1	0	0	0		TMT10	(R)	GVGAAATAVTQALNELLQHVK	(A)		K:TMT10,	100	100.82	0	638.125	2549.48	-0.0046	-1.8	271930	HUMAN	Q9Y490	Q9Y490	Talin-1
05min_Rep1	K-ε-GG	3	14.7	11.57	4.74	92.2	7810000	3.807	2	1	1	0	K150k	TMT10	(R)	FLNAENAQkFK	(T)	NAENAQkFKTKFE	K:TMT10,k:Ubiquitin Residual GG from Tryp Cut on K	97.5	61.7	5	628.024	1997.18	-115.12	0.1	23480.9	HUMAN	P43487	P43487|P43487-2|B3KUP2	Ran-specific GTPase-activating protein
05min_Rep1	Non-K-ε-GG	2	14.7	9.55	9	91	6400000	-1	1	0	0	0		TMT10	(R)	VAAGLQIK	(N)		K:TMT10,	89.9	63.25	7	629.418	1257.83	0.0001	0.1	98480.7	HUMAN	Q14974	Q14974	Importin subunit beta-1
05min_Rep1	Non-K-ε-GG	2	14.7	11.27	14	93	16200000	-1	1	0	0	0		TMT10	(K)	TLVLLMGK	(E)		K:TMT10,	100	88.22	14	666.937	1332.87	-0.0021	-1.6	15225.1	HUMAN	P07737	P07737|K7EJ44	Profilin-1
05min_Rep1	Non-K-ε-GG	3	14.7	13.46	14.17	88.5	804000	-1	1	0	0	0		TMT10	(K)	WEVLIGSTHILTPQK	(L)		K:TMT10,	72.9	90.72	3	727.431	2180.28	-0.0073	-3.3	67966.9	HUMAN	P61764	P61764	Syntaxin-binding protein 1
05min_Rep1	K-ε-GG	3	14.69	11.82	11.31	84.9	3530000	1.408	2	1	1	0	K528k	TMT10	(R)	LIDLCQPTQkK	(Y)	LCQPTQkKYQIAV	C:Carbamidomethylation,K:TMT10,k:Ubiquitin Residual GG from Tryp Cut on K	94.4	61.18	3	639.373	2031.22	-115.12	0.1	143858	HUMAN	Q14683	Q14683|G8JLG1	Structural maintenance of chromosomes protein 1A
05min_Rep1	Non-K-ε-GG	2	14.69	10.1	11.77	91.6	1340000	-1	0	0	0	0		TMT10	(R)	VPTANVSVVDLTCR	(L)		C:Carbamidomethylation,	94.5	72.55	4	880.481	1759.96	-0.0025	-1.4	36223.7	HUMAN	P04406	P04406|P04406-2|E7EUT5	Glyceraldehyde-3-phosphate dehydrogenase
05min_Rep1	K-ε-GG	3	14.67	11.53	12.12	90.1	7310000	3.062	2	1	1	0	K92k	TMT10	(K)	GNLEWLDkSK	(S)	NLEWLDkSKSSFL	K:TMT10,k:Ubiquitin Residual GG from Tryp Cut on K	98.2	63.03	12	588.001	1877.11	-115.122	-1.1	20861.5	HUMAN	Q9BRG1	Q9BRG1	Vacuolar protein-sorting-associated protein 25
05min_Rep1	K-ε-GG	3	14.67	11.83	12.26	89.9	536000	4.314	2	1	1	0	K173k	TMT10	(K)	TDESLDWDSSLVkTFK	(L)	WDSSLVkTFKLKK	K:TMT10,k:Ubiquitin Residual GG from Tryp Cut on K	100	84.15	0	815.098	2558.4	-115.117	1.3	71709.9	HUMAN	Q9H0H5	Q9H0H5	Rac GTPase-activating protein 1
05min_Rep1	Non-K-ε-GG	2	14.67	10.01	11.75	93.9	3060000	-1	0	0	0	0		TMT10	(K)	NLGFGMGIEFR	(E)			100	85.85	11	735.391	1469.78	-0.0017	-1.1	120482	HUMAN	Q9Y5B9	Q9Y5B9	FACT complex subunit SPT16
05min_Rep1	K-ε-GG	3	14.66	10.62	11.56	90.7	10600000	1.491	2	1	1	0	K91k	TMT10	(R)	ATAGAYIASQTVkK	(V)	IASQTVkKVIEIN	K:TMT10,k:Ubiquitin Residual GG from Tryp Cut on K	89.5	53.32	12	661.054	2096.27	-115.12	-0.1	28650.9	HUMAN	P28074	P28074|P28074-2	Proteasome subunit beta type-5
05min_Rep1	Non-K-ε-GG	3	14.66	14.66	14.66	70.4	4850000	99	0	0	0	0	M267m	TMT10	(R)	LHFFmPGFAPLTSR	(G)		m:Oxidized methionine	94.6	83.62	20	622.668	1850	15.9922	-1.5	50312.7	HUMAN	Q9BUF5	Q9BUF5|Q13885|Q9BVA1|P68371|P04350|P07437|A6NNZ2|Q3ZCM7|Q5JP53|Q5SQY0|I3L2F9|A0A075B736|Q5ST81	Tubulin beta-6 chain
05min_Rep1	K-ε-GG	3	14.66	15.01	17.02	88.8	2530000	14.656	2	1	1	0	K185k	TMT10	(K)	SkNPDDLQEANK	(L)	AKLLKSkNPDDLQ	K:TMT10,k:Ubiquitin Residual GG from Tryp Cut on K	91.1	36.1	2	644.346	2046.14	-115.121	-0.3	78770.3	HUMAN	Q9NZ52	Q9NZ52|Q9NZ52-2|Q9NZ52-4|J3KSS7|B7Z456|Q9NZ52-3	ADP-ribosylation factor-binding protein GGA3
05min_Rep1	K-ε-GG	3	14.66	14.66	14.66	83.4	4540000	2	2	1	1	0	K168k	TMT10	(K)	CSECGTAFGQkK	(Y)	GTAFGQkKYLIKH	C:Carbamidomethylation,K:TMT10,k:Ubiquitin Residual GG from Tryp Cut on K	100	37.58	4	648.993	2060.09	-115.124	-1.9	34448.3	HUMAN	Q15072	Q15072	Zinc finger protein OZF
05min_Rep1	Non-K-ε-GG	2	14.64	14.64	12.12	87	4300000	-1	1	0	0	0		Hydrogen	(K)	TTQFSCTLGEK	(F)		C:Carbamidomethylation,K:TMT10-Lys-Only,	95.5	51.27	12	750.881	1500.76	-0.0014	-0.9	15506.5	HUMAN	Q01469	Q01469|I6L8B7	Fatty acid-binding protein, epidermal
05min_Rep1	K-ε-GG	3	14.64	13.33	11.59	89.7	5890000	5.634	2	1	1	0	K89k	TMT10	(K)	LNVTEQEkIDK	(L)	NVTEQEkIDKLMI	K:TMT10,k:Ubiquitin Residual GG from Tryp Cut on K	98.1	52.52	10	630.363	2004.19	-115.119	0.5	47510.4	HUMAN	P06733	P06733	Alpha-enolase
05min_Rep1	K-ε-GG	4	14.64	12.42	12.42	66.8	3010000	99	1	1	1	0	K275k	TMT10	(K)	SPYQEFTDHLVkTHTR	(V)	FTDHLVkTHTRVS	k:Ubiquitin Residual GG from Tryp Cut on K	100	57.08	4	576.301	2417.3	-115.117	1.1	31609.1	HUMAN	P15880	P15880|E9PQD7	40S ribosomal protein S2
05min_Rep1	Non-K-ε-GG	2	14.64	11.56	8.89	89.2	11700000	-1	1	0	0	0		TMT10	(R)	LEVNLQAMK	(A)		K:TMT10,	79.5	77.7	15	752.452	1503.9	-0.0001	-0.1	227784	HUMAN	P35579	P35579|P35579-2	Myosin-9
05min_Rep1	K-ε-GG	3	14.63	13.65	13.65	85.1	4600000	1.451	2	1	1	0	K124k	TMT10	(K)	EDVFVHQTAIkK	(N)	VHQTAIkKNNPRK	K:TMT10,k:Ubiquitin Residual GG from Tryp Cut on K	78.9	51.93	10	663.051	2102.26	-115.119	0.5	40089.2	HUMAN	P16989	P16989|P16989-3|P67809|P16989-2	Y-box-binding protein 3
05min_Rep1	K-ε-GG	3	14.63	13.88	13.66	85.5	27600000	99	1	1	1	0	K178k	TMT10	(K)	EWQELDDAEkVQR	(E)	ELDDAEkVQREPL	k:Ubiquitin Residual GG from Tryp Cut on K	99	56.72	9	663.666	2104.11	-115.125	-2.3	100940	HUMAN	Q13200	Q13200|Q13200-3|Q13200-2	26S proteasome non-ATPase regulatory subunit 2
05min_Rep1	K-ε-GG	4	14.63	12.36	13.88	86.9	7950000	10.731	2	1	1	0	K165k	TMT10	(R)	TLIPSPPPRPkNPVFDDEEK	(S)	SPPPRPkNPVFDD	K:TMT10,k:Ubiquitin Residual GG from Tryp Cut on K	100	65.38	19	712.896	2963.68	-115.117	1	78770.3	HUMAN	Q9NZ52	Q9NZ52|Q9NZ52-2|Q9NZ52-4|J3KSS7|B7Z456|Q9NZ52-3	ADP-ribosylation factor-binding protein GGA3
05min_Rep1	Non-K-ε-GG	2	14.63	10.29	10.8	89.1	2280000	-1	0	0	0	0		TMT10	(R)	GIYTGLSAGLLR	(Q)			95.6	80.45	10	725.435	1449.86	0.0009	0.6	34232.3	HUMAN	Q02978	Q02978	Mitochondrial 2-oxoglutarate/malate carrier protein
05min_Rep1	K-ε-GG	3	14.62	12.86	12.78	79.5	7980000	5.071	2	1	1	0	K154k	TMT10	(K)	DSDEADLVLAkEANMK	(C)	ADLVLAkEANMKC	K:TMT10,k:Ubiquitin Residual GG from Tryp Cut on K	84.7	67.85	14	774.405	2436.33	-115.124	-1.8	20982.2	HUMAN	Q13185	Q13185	Chromobox protein homolog 3
05min_Rep1	K-ε-GG	2	14.61	14.61	16.72	81	51300000	99	1	1	1	0	K613k	TMT10	(K)	VEGPPGSTQkAEAACA	(-)	PPGSTQkAEAACA	C:Carbamidomethylation,k:Ubiquitin Residual GG from Tryp Cut on K	100	40.5	7	958.472	2031.06	-115.122	-1.2	70841	HUMAN	P43403	P43403|P43403-3|P43403-2	Tyrosine-protein kinase ZAP-70
05min_Rep1	K-ε-GG	3	14.61	14.61	17	90.3	12700000	99	1	1	1	0	K256k	TMT10	(R)	YIDNQVVSTkGER	(F)	NQVVSTkGERFKD	k:Ubiquitin Residual GG from Tryp Cut on K	98	43.98	12	617.997	1967.1	-115.121	-0.4	32065.8	HUMAN	Q9H467	Q9H467	CUE domain-containing protein 2
05min_Rep1	Non-K-ε-GG	3	14.61	14.18	13.09	84.4	1700000	-1	1	0	0	0		TMT10	(K)	LIHLEIKPAIR	(N)		K:TMT10,	100	70.2	4	587.721	1761.15	-0.0025	-1.4	44708.6	HUMAN	P36507	P36507|Q02750|Q02750-2|G5E9C7	Dual specificity mitogen-activated protein kinase kinase 2
05min_Rep1	Non-K-ε-GG	2	14.61	8.74	9.17	95.5	547000	-1	1	0	0	0		TMT10	(R)	LIFSTITSK	(M)		K:TMT10,	92.6	85.33	2	734.463	1467.92	-0.0007	-0.5	47479.5	HUMAN	P43686	P43686|P43686-2	26S protease regulatory subunit 6B
05min_Rep1	K-ε-GG	3	14.61	14.85	15.87	95.4	99200	99	1	1	1	0	K26k	TMT10	(R)	NSGAGSGGGGPGGAGGkR	(A)	PGGAGGkRAAGRR	k:Ubiquitin Residual GG from Tryp Cut on K	100	17.28	0	581.961	1858.99	-115.12	-0.1	67432.2	HUMAN	Q66K64	Q66K64	DDB1- and CUL4-associated factor 15
05min_Rep1	K-ε-GG	4	14.6	12.16	10.24	88.9	27800000	14.596	2	1	1	0	K47k	TMT10	(K)	VLkQVHPDTGISSK	(A)	YVYKVLkQVHPDT	K:TMT10,k:Ubiquitin Residual GG from Tryp Cut on K	97.2	48.3	17	521.058	2196.33	-115.121	-0.3	18803.6	HUMAN	U3KQK0	U3KQK0|Q5QNW6-2|Q96A08|P33778|P62807|Q93079|O60814|P58876|P06899|Q99879|P23527|Q99880|Q99877|Q16778|Q5QNW6|Q8N257|P57053	Histone H2B
05min_Rep1	Non-K-ε-GG	2	14.6	13.36	12.6	100	314000	-1	1	0	0	0		TMT10	(K)	VTFQFSYGTK	(E)		K:TMT10,	100	76.5	0	818.461	1635.91	-0.0004	-0.3	52374.6	HUMAN	Q9Y512	Q9Y512	Sorting and assembly machinery component 50 homolog
05min_Rep1	K-ε-GG	3	14.59	13.21	13.49	85.8	8100000	99	1	1	1	0	K87k	TMT10	(K)	MVSADAYkITPGAR	(G)	VSADAYkITPGAR	k:Ubiquitin Residual GG from Tryp Cut on K	98.6	54.75	12	608.327	1938.09	-115.121	-0.6	47977.1	HUMAN	P09543	P09543|P09543-2	2',3'-cyclic-nucleotide 3'-phosphodiesterase
05min_Rep1	K-ε-GG	3	14.58	14.58	14.58	66	3900000	99	2	2	2	0	K346k K370k	Hydrogen	(R)	kGGSYTQAASSDSAQGSDVSLTACkV	(-)	EGVKDRkGGSYTQ|VSLTACkV-----	C:Carbamidomethylation,k:Ubiquitin Residual GG from Tryp Cut on K	100	46	7	935.097	2575.19	228.083	-1.1	41748.9	HUMAN	P13746-2	P13746-2|Q5SRN5|P30443|P13746|P16188|P04439|P30455	Isoform 2 of HLA class I histocompatibility antigen, A-11 alpha chain
05min_Rep1	K-ε-GG	3	14.58	15.01	13.54	88.1	9540000	8.189	2	1	1	0	K29k	TMT10	(K)	QLSESQVkSLCEK	(A)	LSESQVkSLCEKA	C:Carbamidomethylation,K:TMT10,k:Ubiquitin Residual GG from Tryp Cut on K	96	54.1	4	703.386	2223.26	-115.12	0.2	36164.1	HUMAN	P67775	P67775|P67775-2	Serine/threonine-protein phosphatase 2A catalytic subunit alpha isoform
05min_Rep1	Non-K-ε-GG	3	14.58	12.06	10.23	93.5	2190000	-1	1	0	0	0		TMT10	(K)	VHILGSFQNIK	(M)		K:TMT10,	91.4	71.57	9	572.018	1714.04	-0.0029	-1.7	28094.9	HUMAN	Q9NRX1	Q9NRX1	RNA-binding protein PNO1
05min_Rep1	K-ε-GG	3	14.57	13.58	14.28	87.5	6860000	99	1	1	1	0	K70k	TMT10	(R)	VISSIEQkTER	(N)	ISSIEQkTERNEK	k:Ubiquitin Residual GG from Tryp Cut on K	93.1	53.45	17	544.976	1748.03	-115.119	0.6	28196	HUMAN	P31946	P31946|P31946-2	14-3-3 protein beta/alpha
05min_Rep1	Non-K-ε-GG	2	14.57	13.81	15.62	89.6	1490000	-1	1	0	0	0		TMT10	(R)	LATFWYYAK	(V)		K:TMT10,	100	94.12	9	810.962	1620.92	-0.0023	-1.4	11428.3	HUMAN	O75964	O75964|E9PN17	ATP synthase subunit g, mitochondrial
05min_Rep1	Non-K-ε-GG	3	14.57	14.57	15.85	77	504000	-1	0	0	0	0		TMT10	(R)	NPHPSSAFLNLIGFVSR	(R)			100	94.28	2	695.719	2085.14	-0.0011	-0.5	33713.1	HUMAN	P53004	P53004	Biliverdin reductase A
05min_Rep1	K-ε-GG	4	14.57	13.55	12.19	89.6	9980000	99	1	1	1	0	K93k	TMT10	(R)	LkTPPRPQGQRPAPESR	(G)	PQDPRLkTPPRPQ	k:Ubiquitin Residual GG from Tryp Cut on K	99	29.13	20	565.322	2373.39	-115.123	-1.2	20280.4	HUMAN	Q99942	Q99942	E3 ubiquitin-protein ligase RNF5
05min_Rep1	K-ε-GG	3	14.56	13.53	13.79	79.2	25600000	11.213	2	1	1	0	K268k	TMT10	(K)	EFLSAkEETPGAGQK	(Q)	KEFLSAkEETPGA	K:TMT10,k:Ubiquitin Residual GG from Tryp Cut on K	87.7	53.48	12	722.059	2279.28	-115.122	-0.8	56490.9	HUMAN	Q8NBI5-2	Q8NBI5-2|Q8NBI5	Isoform 2 of Solute carrier family 43 member 3
05min_Rep1	K-ε-GG	3	14.56	12.9	10.85	82.1	4880000	99	2	2	2	0	K406k K408k	TMT10-Nterm-Only	(K)	DVNAAIATIkTkR	(T)	AAIATIkTKRTIQ|IATIKTkRTIQFV	k:Ubiquitin Residual GG from Tryp Cut on K	78.9	54.38	5	620.029	1629.98	228.088	0.9	58642	HUMAN	F5H5D3	F5H5D3|Q71U36|P68363|Q6PEY2|Q13748|Q9BQE3|Q13748-2|Q71U36-2|P68363-2	Tubulin alpha-1C chain
05min_Rep1	K-ε-GG	3	14.55	10.96	11.01	89.4	7600000	99	1	1	1	0	K2908k	TMT10	(R)	LLPAELPAkR	(V)	PAELPAkRVRGKA	k:Ubiquitin Residual GG from Tryp Cut on K	97.3	60.73	9	484.303	1566.01	-115.119	1	474044	HUMAN	P78527	P78527|P78527-2|E7EUY0	DNA-dependent protein kinase catalytic subunit
05min_Rep1	Non-K-ε-GG	2	14.55	10.03	9.46	89.4	8490000	-1	0	0	0	0		TMT10	(R)	LLLTAGVSAGR	(Q)			93.4	71.83	12	643.903	1286.8	-0.0004	-0.3	43728.1	HUMAN	Q15782	Q15782|Q15782-6|Q15782-5	Chitinase-3-like protein 2
05min_Rep1	K-ε-GG	3	14.54	11.19	11.99	88.2	3750000	99	1	1	1	0	K3158k	TMT10	(K)	QGNLSSQVPLkR	(L)	SSQVPLkRLLNTW	k:Ubiquitin Residual GG from Tryp Cut on K	90.1	42.93	7	557.323	1785.08	-115.121	-0.9	474044	HUMAN	P78527	P78527|P78527-2|E7EUY0	DNA-dependent protein kinase catalytic subunit
05min_Rep1	K-ε-GG	3	14.54	14.33	14.54	79.1	110000000	99	1	1	1	0	K12k	Acetyl	(M)	SHTILLVQPTkRPEGR	(T)	LLVQPTkRPEGRT	k:Ubiquitin Residual GG from Tryp Cut on K	77.7	45.48	19	663.372	1874.06	114.042	-0.7	12429.9	HUMAN	P84090	P84090|G3V279	Enhancer of rudimentary homolog
05min_Rep1	Non-K-ε-GG	5	14.54	10.92	10.17	96.3	25300000	-1	1	0	0	0		TMT10	(K)	RSTITSREIQTAVRLLLPGELAK	(H)		K:TMT10,	100	89.23	13	602.969	3010.81	0.0024	0.8	18803.6	HUMAN	U3KQK0	U3KQK0|Q5QNW6-2|P33778|P62807|Q93079|O60814|P58876|P06899|Q99879|P23527|Q99880|Q99877|Q16778|Q5QNW6|P57053	Histone H2B
05min_Rep1	K-ε-GG	2	14.53	14.53	14.53	86.4	5210000	99	1	1	1	0	K11k	Acetyl	(M)	AGLNSLEAVkR	(K)	NSLEAVkRKIQAL	k:Ubiquitin Residual GG from Tryp Cut on K	100	56.48	12	657.362	1428.84	-115.12	0	28635.4	HUMAN	P67936	P67936	Tropomyosin alpha-4 chain
05min_Rep1	Non-K-ε-GG	2	14.53	10	9.55	91.3	24300000	-1	0	0	0	0		TMT10	(R)	SLLLSVNAR	(G)			94.9	67.77	12	601.377	1201.75	-0.0004	-0.4	109892	HUMAN	Q14697-2	Q14697-2|Q14697|E9PKU7|F5H6X6	Isoform 2 of Neutral alpha-glucosidase AB
05min_Rep1	Non-K-ε-GG	2	14.52	11.46	11.92	76.6	1920000	-1	1	0	0	0		TMT10	(R)	TVVSGLVQFVPK	(E)		K:TMT10,	81.5	90.03	14	866.537	1732.08	-0.0105	-6.1	59484.7	HUMAN	P54577	P54577	Tyrosine--tRNA ligase, cytoplasmic
05min_Rep1	K-ε-GG	2	14.51	17.99	17.43	90.6	3820000	3.288	2	1	1	0	K406k	Hydrogen	(K)	DVNAAIATIkTK	(R)	AAIATIkTKRTIQ	K:TMT10-Lys-Only,k:Ubiquitin Residual GG from Tryp Cut on K	100	59.5	7	794.466	1703.05	-115.121	-0.7	58642	HUMAN	F5H5D3	F5H5D3|Q71U36|P68363|Q6PEY2|Q13748|Q9BQE3|Q13748-2|Q71U36-2|P68363-2	Tubulin alpha-1C chain
05min_Rep1	K-ε-GG	3	14.51	15.16	12.49	90.4	10600000	99	1	1	1	0	K31k	TMT10	(K)	DVETTSSVSVkR	(K)	TSSVSVkRKRRLE	k:Ubiquitin Residual GG from Tryp Cut on K	92.7	34.73	9	550.967	1766.01	-115.12	0	80924.2	HUMAN	Q96RL1	Q96RL1|Q96RL1-2|D6RCF3|D6RCQ3|Q96RL1-5	BRCA1-A complex subunit RAP80
05min_Rep1	K-ε-GG	3	14.5	10.36	10.41	92.7	41700000	1.221	1	1	1	0	K724k M725m	TMT10	(R)	TQEAIIQIMkmR	(K)	AIIQIMkMRKKIS	k:Ubiquitin Residual GG from Tryp Cut on K,m:Oxidized methionine	97.3	68.82	22	607.669	1920.12	-99.1262	-0.6	91524.2	HUMAN	Q93034	Q93034	Cullin-5
05min_Rep1	Non-K-ε-GG	3	14.5	11.62	14.03	92	685000	-1	2	0	0	0		TMT10	(K)	KNILLTIGSYK	(N)		K:TMT10,	95.9	80.82	2	646.418	1937.24	0.0004	0.2	245318	HUMAN	P27708	P27708|F8VPD4	CAD protein
05min_Rep1	Non-K-ε-GG	2	14.5	12.34	8.4	89.9	2430000	-1	0	0	0	0		TMT10	(R)	LGIYTVLFER	(L)			97.1	98.03	3	720.426	1439.85	-0.0005	-0.3	34232.3	HUMAN	Q02978	Q02978|Q02978-2	Mitochondrial 2-oxoglutarate/malate carrier protein
05min_Rep1	Non-K-ε-GG	3	14.5	15.05	12.12	85.5	547000	-1	1	0	0	0		TMT10	(K)	DIVISVGIYNLVQK	(A)		K:TMT10,	86.9	98.43	5	673.747	2019.22	0.0007	0.4	70127.1	HUMAN	P12956	P12956|P12956-2|B1AHC9|F5H1I8	X-ray repair cross-complementing protein 6
05min_Rep1	K-ε-GG	3	14.5	10.1	10.85	85.7	4800000	99	1	1	1	0	K249k	TMT10	(K)	ATGDETGAkVER	(A)	GDETGAkVERADG	k:Ubiquitin Residual GG from Tryp Cut on K	100	24.17	6	526.276	1691.93	-115.12	0.3	30172.6	HUMAN	P61247	P61247|D6RAT0|D6R9B6	40S ribosomal protein S3a
05min_Rep1	K-ε-GG	3	14.49	14.82	14.32	75.6	4310000	14.495	2	1	1	0	K481k	TMT10	(K)	ETQkSIYYITGESK	(E)	RMKETQkSIYYIT	K:TMT10,k:Ubiquitin Residual GG from Tryp Cut on K	85	58.63	5	740.404	2334.32	-115.12	0.2	83605	HUMAN	P08238	P08238	Heat shock protein HSP 90-beta
05min_Rep1	Non-K-ε-GG	3	14.49	13.08	12.52	92.9	5760000	-1	1	0	0	0		TMT10	(K)	LGVQVVITDPEK	(L)		K:TMT10,	88.8	76.9	14	586.025	1756.06	-0.0019	-1.1	60856	HUMAN	P17987	P17987|E7ERF2|E7EQR6|F5H282	T-complex protein 1 subunit alpha
05min_Rep1	K-ε-GG	3	14.49	9.31	11.06	73.2	46400000	9.812	2	1	1	0	K25k	TMT10	(R)	TTSFkGTSPSSK	(Y)	TRTTSFkGTSPSS	K:TMT10,k:Ubiquitin Residual GG from Tryp Cut on K	93	37.3	12	600.668	1915.11	-115.12	-0.1	35831	HUMAN	Q9H3F6	Q9H3F6|Q9H3F6-2|F5GWA4|F8W8I7	BTB/POZ domain-containing adapter for CUL3-mediated RhoA degradation protein 3
05min_Rep1	K-ε-GG	4	14.48	13.63	11.86	83.3	6900000	6.38	2	1	1	0	K74k	TMT10	(R)	EAIQHPADEkLQEK	(A)	QHPADEkLQEKAW	K:TMT10,k:Ubiquitin Residual GG from Tryp Cut on K	90.1	40.53	9	552.806	2323.32	-115.119	0.5	37032.6	HUMAN	Q9NUQ9	Q9NUQ9	Protein FAM49B
05min_Rep1	K-ε-GG	4	14.47	11.41	9.96	73.4	10000000	10.942	2	1	1	0	K362k	TMT10	(R)	TRPSSDQLkEASGTDVK	(Q)	PSSDQLkEASGTD	K:TMT10,k:Ubiquitin Residual GG from Tryp Cut on K	99.2	39.82	22	598.577	2506.41	-115.12	-0.1	73402.2	HUMAN	Q8N0X7	Q8N0X7	Spartin
05min_Rep1	K-ε-GG	3	14.47	15.18	10.53	79.2	36300000	8.14	2	1	1	0	K324k M330m	TMT10	(R)	MSMkEVDEQmLNVQNK	(N)	RGRMSMkEVDEQM	K:TMT10,k:Ubiquitin Residual GG from Tryp Cut on K,m:Oxidized methionine	100	59.17	10	838.092	2611.39	-99.1258	-0.3	50305.5	HUMAN	Q13885	Q13885|Q9BVA1|P68371|P07437|Q5JP53|Q5ST81	Tubulin beta-2A chain
05min_Rep1	K-ε-GG	3	14.47	10.42	13.28	78.8	50400000	14.474	2	1	1	0	K601k	TMT10	(K)	ELEkVCNPIITK	(L)	QQKELEkVCNPII	C:Carbamidomethylation,K:TMT10,k:Ubiquitin Residual GG from Tryp Cut on K	100	62.72	14	672.724	2131.28	-115.12	0	71125	HUMAN	P11142	P11142|E9PKE3|E9PNE6|A8K7Q2	Heat shock cognate 71 kDa protein
05min_Rep1	Non-K-ε-GG	4	14.47	12.1	13.31	80.5	10100000	-1	1	0	0	0		TMT10	(K)	LVINGNPITIFQERDPSK	(I)		K:TMT10,	100	87.35	15	625.613	2499.43	-0.002	-0.8	36223.7	HUMAN	P04406	P04406|P04406-2	Glyceraldehyde-3-phosphate dehydrogenase
05min_Rep1	K-ε-GG	3	14.47	14.47	14.47	83	5060000	8.618	2	1	1	0	K152k	Hydrogen	(K)	NVLCSACSGQGGkSGAVQK	(C)	CSGQGGkSGAVQK	C:Carbamidomethylation,K:TMT10-Lys-Only,k:Ubiquitin Residual GG from Tryp Cut on K	100	36.78	10	751.042	2366.23	-115.121	-0.6	46372.4	HUMAN	O60884	O60884	DnaJ homolog subfamily A member 2
05min_Rep1	K-ε-GG	3	14.46	14.05	13.07	88.1	13200000	99	1	1	1	0	K260k	TMT10	(K)	MTITEQkYEGEYR	(Y)	MTITEQkYEGEYR	k:Ubiquitin Residual GG from Tryp Cut on K	100	50.12	12	664.329	2106.09	-115.121	-0.7	75988	HUMAN	P28288	P28288|P28288-2	ATP-binding cassette sub-family D member 3
05min_Rep1	K-ε-GG	3	14.46	12.79	9.03	85.6	4420000	3.199	2	1	1	0	K834k	TMT10	(K)	GFFEGTIASkGK	(G)	EGTIASkGKGGAL	K:TMT10,k:Ubiquitin Residual GG from Tryp Cut on K	97.7	62.55	9	605.345	1929.14	-115.121	-0.7	140919	HUMAN	P53621-2	P53621-2|P53621	Isoform 2 of Coatomer subunit alpha
05min_Rep1	Non-K-ε-GG	2	14.46	5.81	10.07	92.9	7890000	-1	0	0	0	0		TMT10	(R)	FILNLPTFSVR	(I)			100	99.03	0	768.461	1535.91	0.0005	0.3	23007	HUMAN	P49721	P49721	Proteasome subunit beta type-2
05min_Rep1	Non-K-ε-GG	2	14.46	14.86	15.52	87.2	1410000	-1	0	0	0	0		TMT10	(R)	SANLVAATLGAILNR	(L)			94.8	100	2	857.014	1713.02	-0.0016	-0.9	107510	HUMAN	E7ENR4	E7ENR4|P19367-3|P19367|P19367-2|P19367-4	Hexokinase-1
05min_Rep1	Non-K-ε-GG	2	14.45	12.42	9.65	90.4	11500000	-1	1	0	0	0		TMT10	(K)	NLYIISVK	(G)		K:TMT10,	83.5	79.65	12	704.452	1407.9	0.0002	0.1	14979.3	HUMAN	P62829	P62829|J3KT29|B9ZVP7	60S ribosomal protein L23
05min_Rep1	K-ε-GG	4	14.44	14.78	13.51	69	2120000	14.439	2	1	1	0	K140k	TMT10	(K)	TFSGkSNLTEHEK	(I)	GKTFSGkSNLTEH	K:TMT10,k:Ubiquitin Residual GG from Tryp Cut on K	98.5	39.9	3	513.28	2165.22	-115.12	0.1	34448.3	HUMAN	Q15072	Q15072	Zinc finger protein OZF
05min_Rep1	K-ε-GG	3	14.44	11.42	10.63	82	29400000	14.443	2	1	1	0	K257k	Hydrogen	(R)	TDkAEVVNGYEAK	(V)	WGWRTDkAEVVNG	K:TMT10-Lys-Only,k:Ubiquitin Residual GG from Tryp Cut on K	98.7	40.37	7	589.642	1882.03	-115.121	-0.4	68017.2	HUMAN	Q8IZ07	Q8IZ07	Ankyrin repeat domain-containing protein 13A
05min_Rep1	Non-K-ε-GG	2	14.44	14.81	15.88	86.1	2010000	-1	1	0	0	0		TMT10	(R)	TVYSVFGFSFK	(L)		K:TMT10,	93	98.02	0	870.493	1739.98	0.0007	0.4	87829.5	HUMAN	P26639-2	P26639-2|P26639	Isoform 2 of Threonine--tRNA ligase, cytoplasmic
05min_Rep1	Non-K-ε-GG	3	14.44	12.47	14.48	84.3	1110000	-1	1	0	0	0		TMT10	(R)	TVYSVFGFSFK	(L)		K:TMT10,	100	98.55	2	580.664	1739.98	-0.0004	-0.2	87829.5	HUMAN	P26639-2	P26639-2|P26639	Isoform 2 of Threonine--tRNA ligase, cytoplasmic
05min_Rep1	K-ε-GG	3	14.44	13.7	12.73	87.9	4380000	2	2	1	1	0	K243k	TMT10	(K)	SEEEQSSSSVkK	(D)	QSSSSVkKDETNV	K:TMT10,k:Ubiquitin Residual GG from Tryp Cut on K	100	27.42	5	633.001	2012.11	-115.122	-1	33726.5	HUMAN	P07910	P07910|G3V2Q1|P07910-2|G3V4C1|B4DY08|P07910-4|P07910-3	Heterogeneous nuclear ribonucleoproteins C1/C2
05min_Rep1	K-ε-GG	3	14.42	13.56	13.56	82	713000	99	1	1	1	0	K68k	TMT10	(K)	SAAQAAAQTNSNAAGkQLR	(K)	NSNAAGkQLRKES	k:Ubiquitin Residual GG from Tryp Cut on K	100	34.22	2	734.391	2316.28	-115.121	-0.3	45021.6	HUMAN	Q8NC51	Q8NC51|Q8NC51-2|Q8NC51-3|Q8NC51-4	Plasminogen activator inhibitor 1 RNA-binding protein
05min_Rep1	K-ε-GG	3	14.41	12.21	12.57	89.6	1560000	3.898	2	1	1	0	K936k	TMT10	(R)	TQYNEQINkVK	(Q)	YNEQINkVKQGFA	K:TMT10,k:Ubiquitin Residual GG from Tryp Cut on K	100	44.37	2	646.367	2052.21	-115.12	-0.1	140142	HUMAN	Q86Y13	Q86Y13	E3 ubiquitin-protein ligase DZIP3
05min_Rep1	K-ε-GG	3	14.41	14.41	14.41	84.1	1560000	99	1	1	1	0	K189k	TMT10	(R)	ADLAEEYSkDR	(K)	LAEEYSkDRKKFC	k:Ubiquitin Residual GG from Tryp Cut on K	89.1	45.13	3	547.275	1754.93	-115.121	-0.6	24174.3	HUMAN	P68036-3	P68036-3|P68036|P68036-2	Isoform 3 of Ubiquitin-conjugating enzyme E2 L3
05min_Rep1	K-ε-GG	2	14.41	14.41	13.84	95.6	1400000	99	1	1	1	0	K13k	Acetyl	(-)	MDGIVPDIAVGTkR	(G)	DIAVGTkRGSDEL	k:Ubiquitin Residual GG from Tryp Cut on K	88.8	77.92	10	814.425	1742.97	-115.125	-3	59803.1	HUMAN	P26599-3	P26599-3|P26599-2|P26599|A6NLN1	Isoform 3 of Polypyrimidine tract-binding protein 1
05min_Rep1	K-ε-GG	3	14.4	10.93	8.59	84.8	6710000	99	1	1	1	0	K88k	TMT10	(R)	REEYDVLDkR	(R)	EYDVLDkRRGRDP	k:Ubiquitin Residual GG from Tryp Cut on K	97.4	40.55	9	555.963	1781	-115.121	-0.4	18753.2	HUMAN	P20963	P20963|P20963-3	T-cell surface glycoprotein CD3 zeta chain
05min_Rep1	Non-K-ε-GG	4	14.4	14.4	16.73	86.2	18300000	-1	1	0	0	0		TMT10	(R)	NMSVIAHVDHGK	(S)		K:TMT10,	85.3	48.63	9	442.25	1765.98	0.0002	0.1	96306.4	HUMAN	P13639	P13639	Elongation factor 2
05min_Rep1	K-ε-GG	3	14.4	14.4	14.48	80.8	7100000	99	1	1	1	0	K1008k	TMT10	(K)	DLFSMkPDQSNVR	(R)	KDLFSMkPDQSNV	k:Ubiquitin Residual GG from Tryp Cut on K	97.8	60.25	19	627.322	1995.07	-115.121	-0.4	120359	HUMAN	Q9Y666	Q9Y666	Solute carrier family 12 member 7
05min_Rep1	Non-K-ε-GG	2	14.4	9.93	7.24	94.9	3020000	-1	0	0	0	0		TMT10	(R)	VLITTLITAGR	(L)			100	92.8	14	693.947	1386.89	-0.0023	-1.6	114582	HUMAN	Q9HCE1	Q9HCE1|Q5JR04|Q9HCE1-2	Putative helicase MOV-10
05min_Rep1	Non-K-ε-GG	2	14.39	10.32	10.24	97.5	863000	-1	0	0	0	0		TMT10	(R)	GALTVGITNTVGSSISR	(E)			100	72.42	3	931.528	1862.06	-0.0062	-3.3	79603.8	HUMAN	Q06210	Q06210|Q06210-2	Glutamine--fructose-6-phosphate aminotransferase [isomerizing] 1
05min_Rep1	K-ε-GG	3	14.38	14.23	14.38	87.2	82800000	99	1	1	1	0	K319k	TMT10	(R)	VLVNDAQkVTEGQQER	(L)	LVNDAQkVTEGQQ	k:Ubiquitin Residual GG from Tryp Cut on K	100	52.77	11	719.718	2272.27	-115.127	-3.1	90316.8	HUMAN	Q13263	Q13263|Q13263-2	Transcription intermediary factor 1-beta
05min_Rep1	K-ε-GG	4	14.38	11.27	13.01	82	71000000	7.427	3	1	1	0	K413k	TMT10	(R)	ISPPIkEEETKGDSVEK	(N)	RISPPIkEEETKG	K:TMT10,k:Ubiquitin Residual GG from Tryp Cut on K	93.7	53.53	50	672.633	2802.63	-115.119	0.4	83844.1	HUMAN	Q6PJT7	Q6PJT7|Q6PJT7-2|Q6PJT7-9|Q6PJT7-5|G3V256|Q6PJT7-11|Q6PJT7-3|Q6PJT7-4|Q6PJT7-10|G3V5I6	Zinc finger CCCH domain-containing protein 14
05min_Rep1	K-ε-GG	3	14.38	12.64	13.6	90.9	1900000	99	1	1	1	0	K49k	TMT10	(K)	GVTFNVTTVDTkR	(R)	VTTVDTkRRTETV	k:Ubiquitin Residual GG from Tryp Cut on K	93.8	56.75	3	594.329	1896.1	-115.122	-1.3	27264.5	HUMAN	O00299	O00299	Chloride intracellular channel protein 1
05min_Rep1	Non-K-ε-GG	3	14.38	15.89	14.38	83	422000	-1	1	0	0	0		TMT10	(K)	DRLPLAVVGSNTIIEVNGK	(R)		K:TMT10,	81.2	81.9	0	818.486	2453.45	-0.0057	-2.3	50964.3	HUMAN	Q16181	Q16181|Q16181-2|E7ES33|E7EPK1|G3V1Q4	Septin-7
05min_Rep1	Non-K-ε-GG	2	14.38	15.7	14.38	89.5	846000	-1	1	0	0	0		TMT10	(R)	LSNIFVIGK	(G)		K:TMT10,	96.4	90.05	2	724.965	1448.92	-0.0016	-1.1	29825.4	HUMAN	P62701	P62701	40S ribosomal protein S4, X isoform
05min_Rep1	Non-K-ε-GG	3	14.38	11.58	11.64	90.8	2520000	-1	0	0	0	0		TMT10	(R)	LQVVLEHMPVGPDAILR	(Y)			94.9	97.27	21	706.075	2116.22	-0.0037	-1.8	122796	HUMAN	P46379-3	P46379-3|P46379|P46379-2|P46379-5|P46379-4	Isoform 3 of Large proline-rich protein BAG6
05min_Rep1	K-ε-GG	3	14.37	14.37	14.04	79.1	4630000	99	1	1	1	0	K532k	TMT10	(K)	VILkNSQGEEVAQR	(S)	DVKVILkNSQGEE	k:Ubiquitin Residual GG from Tryp Cut on K	100	43.32	9	638.691	2029.18	-115.121	-0.7	66692.5	HUMAN	P20700	P20700	Lamin-B1
05min_Rep1	K-ε-GG	3	14.37	11.49	11.29	93	321000	3.949	2	1	1	0	K13k	TMT10	(R)	YSLDPENPTkSCK	(S)	DPENPTkSCKSRG	C:Carbamidomethylation,K:TMT10,k:Ubiquitin Residual GG from Tryp Cut on K	100	50.87	0	704.365	2226.2	-115.124	-1.8	26714.6	HUMAN	P18621-3	P18621-3|P18621	Isoform 3 of 60S ribosomal protein L17
05min_Rep1	K-ε-GG	3	14.37	15.88	15.7	80.1	66800000	11.707	2	1	1	0	K513k	TMT10	(K)	QTNFMTkLGSISCK	(S)	QTNFMTkLGSISC	C:Carbamidomethylation,K:TMT10,k:Ubiquitin Residual GG from Tryp Cut on K	93.4	71.45	8	729.727	2302.29	-115.121	-0.4	59484.7	HUMAN	P54577	P54577	Tyrosine--tRNA ligase, cytoplasmic
05min_Rep1	K-ε-GG	3	14.37	15.08	14.37	76.9	1620000	99	1	1	1	0	K308k	TMT10	(K)	MNkSEDDESGAGELTR	(E)	RIVKMNkSEDDES	k:Ubiquitin Residual GG from Tryp Cut on K	100	37	3	694.658	2197.08	-115.121	-0.5	81934.1	HUMAN	P33993	P33993|P33993-3|P33993-2	DNA replication licensing factor MCM7
05min_Rep1	K-ε-GG	2	14.36	9.13	9.13	83.3	19700000	2.666	2	1	1	0	K233k	TMT10	(R)	LSVDYGkK	(S)	LSVDYGkKSKLEF	K:TMT10,k:Ubiquitin Residual GG from Tryp Cut on K	83.7	49.23	9	741.439	1596.99	-115.122	-1.2	58642	HUMAN	F5H5D3	F5H5D3|Q71U36|P68363|Q13748|Q9BQE3|P68366|P68366-2|Q13748-2|Q71U36-2	Tubulin alpha-1C chain
05min_Rep1	K-ε-GG	2	14.36	14.36	14.36	81.5	1880000	99	1	1	1	0	K4k	Acetyl	(M)	ADkEAAFDDAVEER	(V)	---QGSkEAAFDD	k:Ubiquitin Residual GG from Tryp Cut on K	100	55.52	2	861.384	1607.72	114.041	-0.9	47940.1	HUMAN	Q09028	Q09028|Q09028-3|E9PNS6|E9PIC4|E9PNS2	Histone-binding protein RBBP4
05min_Rep1	K-ε-GG	3	14.35	14.19	12.99	85.5	1760000	6.699	2	1	1	0	K366k	TMT10	(R)	EGSLVINSkNQYK	(L)	SLVINSkNQYKLK	K:TMT10,k:Ubiquitin Residual GG from Tryp Cut on K	80.7	51.05	5	684.72	2167.27	-115.123	-1.3	120482	HUMAN	Q9Y5B9	Q9Y5B9	FACT complex subunit SPT16
05min_Rep1	K-ε-GG	3	14.35	9.2	11.11	85.9	9470000	3.3	2	1	1	0	K938k	TMT10	(K)	IPAAIEELkSK	(V)	AAIEELkSKVSSD	K:TMT10,k:Ubiquitin Residual GG from Tryp Cut on K	98.3	75.87	22	591.029	1886.19	-115.119	0.5	158502	HUMAN	Q9UBW7	Q9UBW7	Zinc finger MYM-type protein 2
05min_Rep1	K-ε-GG	4	14.35	13.61	14.28	93.7	371000	14.346	2	1	1	0	K384k	TMT10	(K)	KPENSAESNTEETkR	(T)	SNTEETkRTDLTQ	K:TMT10,k:Ubiquitin Residual GG from Tryp Cut on K	100	25.32	0	573.801	2407.3	-115.123	-1.3	54718.2	HUMAN	E9PRZ1	E9PRZ1|Q96ER3|J3KND1	Protein SAAL1
05min_Rep1	Non-K-ε-GG	4	14.34	12.26	12.75	81	289000	-1	2	0	0	0		TMT10	(R)	ATFYLLIGNANAAKPDLDK	(V)		K:TMT10,	95.8	90.27	0	681.402	2722.57	0.0095	3.5	68138.3	HUMAN	O94826	O94826	Mitochondrial import receptor subunit TOM70
05min_Rep1	K-ε-GG	4	14.32	11.31	11.63	84	2740000	2.7	3	1	1	0	K233k	TMT10	(K)	KPESEGYLQEEkQK	(C)	GYLQEEkQKCYND	K:TMT10,k:Ubiquitin Residual GG from Tryp Cut on K	91.2	43.85	2	624.349	2609.5	-115.121	-0.6	54519.6	HUMAN	Q53EZ4	Q53EZ4|Q53EZ4-2	Centrosomal protein of 55 kDa
05min_Rep1	Non-K-ε-GG	3	14.32	10.11	11.62	85.8	13000000	-1	1	0	0	0		TMT10	(R)	LNVDFALIHK	(E)		K:TMT10,	94.7	81.62	7	543.336	1627.99	-0.001	-0.6	35347.1	HUMAN	P60891	P60891|P60891-2|B1ALA9	Ribose-phosphate pyrophosphokinase 1
05min_Rep1	K-ε-GG	3	14.31	15.6	15.97	81.4	49100000	99	1	1	1	0	K558k	TMT10	(K)	GLFQkEQPAGER	(T)	IKGLFQkEQPAGE	k:Ubiquitin Residual GG from Tryp Cut on K	93.3	43.43	10	568.307	1818.03	-115.12	-0.2	64792.8	HUMAN	Q9NS93	Q9NS93	Transmembrane 7 superfamily member 3
05min_Rep1	Non-K-ε-GG	3	14.31	12.95	8.53	89.9	6680000	-1	1	0	0	0		TMT10	(R)	IGAEVYHNLK	(N)		K:TMT10,	84.2	60.93	5	534.652	1601.94	-0.0005	-0.3	47510.4	HUMAN	P06733	P06733|P06733-2	Alpha-enolase
05min_Rep1	Non-K-ε-GG	3	14.31	12.64	16.69	82.7	2140000	-1	1	0	0	0		TMT10	(R)	YVWLVYEQDRPLK	(C)		K:TMT10,	92.3	82.48	22	723.082	2167.23	0	0	21170.5	HUMAN	P30086	P30086	Phosphatidylethanolamine-binding protein 1
05min_Rep1	Non-K-ε-GG	3	14.31	13.08	13.9	84.2	3530000	-1	1	0	0	0		TMT10	(K)	FTITPSTTQVVGILK	(I)		K:TMT10,	96	93.02	8	688.42	2063.25	-0.0055	-2.7	33176.7	HUMAN	P47755	P47755	F-actin-capping protein subunit alpha-2
05min_Rep1	Non-K-ε-GG	3	14.31	12.29	12.9	86.5	2880000	-1	1	0	0	0		TMT10	(R)	FSFTLPYPVK	(I)		K:TMT10,	95.3	95.93	18	552.996	1656.98	-0.0015	-0.9	47402.6	HUMAN	H3BS72	H3BS72|Q9P035|H3BPZ1|Q9P035-2|H3BRL8	Very-long-chain (3R)-3-hydroxyacyl-CoA dehydratase 3
05min_Rep1	K-ε-GG	3	14.3	12.23	12.21	87.4	1920000	14.3	2	1	1	0	K772k	Hydrogen	(K)	kGQSPLDLCPDPNLCK	(A)	LSIRNKkGQSPLD	C:Carbamidomethylation,K:TMT10-Lys-Only,k:Ubiquitin Residual GG from Tryp Cut on K	100	61.42	1	729.036	2300.21	-115.121	-0.7	112530	HUMAN	Q86YT6	Q86YT6	E3 ubiquitin-protein ligase MIB1
05min_Rep1	Non-K-ε-GG	2	14.3	11.98	11.29	85.6	9840000	-1	1	0	0	0		TMT10	(R)	TSGSVYITLK	(K)		K:TMT10,	97.2	68.32	10	763.963	1526.92	0.0001	0.1	14683.8	HUMAN	P37108	P37108|H0YLA2	Signal recognition particle 14 kDa protein
05min_Rep1	Non-K-ε-GG	2	14.3	9.95	13.07	88.1	1140000	-1	0	0	0	0		TMT10	(K)	LTVVLEAVNR	(S)			95.9	84.93	5	671.916	1342.83	-0.0009	-0.7	37598.7	HUMAN	Q9HBI0	Q9HBI0|Q9HBI0-2|Q9HBI0-3	Gamma-parvin
05min_Rep1	K-ε-GG	3	14.29	13.17	13.12	89.8	8860000	5.8	2	1	1	0	K95k	TMT10	(R)	DPNNPYDkNAIK	(V)	PNNPYDkNAIKVN	K:TMT10,k:Ubiquitin Residual GG from Tryp Cut on K	92.7	44.08	10	654.354	2076.17	-115.121	-0.6	114954	HUMAN	Q14527	Q14527	Helicase-like transcription factor
05min_Rep1	Non-K-ε-GG	2	14.29	12.01	14.44	91.9	69900000	-1	1	0	0	0		TMT10	(K)	VGLQVVAVK	(A)		K:TMT10,	98.3	71.53	10	685.96	1370.91	-0.0014	-1	61224.7	HUMAN	P10809	P10809	60 kDa heat shock protein, mitochondrial
05min_Rep1	K-ε-GG	3	14.28	12.09	12.8	81.3	25600000	99	1	1	1	0	K80k	TMT10	(R)	QVCPVCkAGISR	(D)	QVCPVCkAGISRD	C:Carbamidomethylation,k:Ubiquitin Residual GG from Tryp Cut on K	99.1	39.52	11	573.306	1833.02	-115.121	-0.3	20858.1	HUMAN	Q96GF1	Q96GF1	E3 ubiquitin-protein ligase RNF185
05min_Rep1	Non-K-ε-GG	3	14.28	12.8	11.29	83.8	1350000	-1	1	0	0	0		TMT10	(R)	FNLMAIVSDRK	(M)		K:TMT10,	100	86.43	12	584.68	1752.02	0.0001	0.1	40878.9	HUMAN	Q5LJA5	Q5LJA5|Q9Y5K5|Q9Y5K5-3|Q9Y5K5-4|Q9Y5K5-2	Ubiquitin carboxyl-terminal hydrolase isozyme L5
05min_Rep1	Non-K-ε-GG	3	14.28	13.21	13.86	89	571000	-1	1	0	0	0		TMT10	(K)	NISFTVWDVGGQDK	(I)		K:TMT10,	95.1	87.05	2	675.366	2024.09	-0.0005	-0.2	23402.4	HUMAN	F5H423	F5H423|P84077|P61204	ADP-ribosylation factor 3
05min_Rep1	K-ε-GG	3	14.28	14.28	14.67	73.8	2410000	99	1	1	1	0	K28k	TMT10	(K)	WGkQDGGEGHVGTVR	(S)	PDWKWGkQDGGEG	k:Ubiquitin Residual GG from Tryp Cut on K	95.5	35.17	10	642.664	2041.1	-115.121	-0.7	112530	HUMAN	Q86YT6	Q86YT6	E3 ubiquitin-protein ligase MIB1
05min_Rep1	K-ε-GG	3	14.27	7.44	9.77	87.4	24900000	3.187	2	1	1	0	K420k	TMT10	(R)	IEEELGSkAK	(F)	EEELGSkAKFAGR	K:TMT10,k:Ubiquitin Residual GG from Tryp Cut on K	95.7	51.35	10	559.326	1791.08	-115.119	0.6	47510.4	HUMAN	P06733	P06733|P06733-2	Alpha-enolase
05min_Rep1	Non-K-ε-GG	4	14.27	12.81	11.66	81.6	1480000	99	2	0	0	0	M276m	TMT10	(R)	VETGVLKPGmVVTFAPVNVTTEVK	(S)		K:TMT10,m:Oxidized methionine	100	86.13	3	805.47	3202.87	15.9867	-2.6	50482.3	HUMAN	P68104	P68104|Q5VTE0	Elongation factor 1-alpha 1
05min_Rep1	Non-K-ε-GG	3	14.27	11.32	15.57	91	1270000	-1	1	0	0	0		TMT10	(K)	SQLDIIIHSLK	(K)		K:TMT10,	92.9	86.8	2	575.694	1725.07	-0.0012	-0.7	83273.6	HUMAN	P13010	P13010	X-ray repair cross-complementing protein 5
05min_Rep1	K-ε-GG	2	14.25	6.1	9.76	86.7	12400000	3.528	2	1	1	0	K675k	Hydrogen	(R)	ELENVkAK	(L)	RELENVkAKLAQH	K:TMT10-Lys-Only,k:Ubiquitin Residual GG from Tryp Cut on K	100	42.55	12	637.369	1388.85	-115.121	-0.4	163644	HUMAN	Q9BZF9	Q9BZF9|Q9BZF9-2|H0YNH8|F5H2B9	Uveal autoantigen with coiled-coil domains and ankyrin repeats
05min_Rep1	Non-K-ε-GG	3	14.25	14.25	14.99	74.4	6470000	-1	1	0	0	0		Hydrogen	(K)	THINIVVIGHVDSGK	(S)			89.9	50.42	12	530.298	1588.88	-0.0005	-0.3	50811.6	HUMAN	Q05639	Q05639|P68104|Q5VTE0	Elongation factor 1-alpha 2
05min_Rep1	Non-K-ε-GG	3	14.25	7.82	14.25	76.5	2940000	-1	0	0	0	0		TMT10	(R)	SHAIFTISIEQR	(K)			96.7	67.02	10	544.309	1630.91	0.0022	1.3	141916	HUMAN	Q2VIQ3	Q2VIQ3|O95239|O95239-2	Chromosome-associated kinesin KIF4B
05min_Rep1	K-ε-GG	3	14.25	10.89	11.68	84.7	5570000	3.355	2	1	1	0	K129k	TMT10	(K)	DVIEEYFkCK	(K)	VIEEYFkCKK---	C:Carbamidomethylation,K:TMT10,k:Ubiquitin Residual GG from Tryp Cut on K	96.1	73.85	3	635.004	2018.12	-115.127	-3.7	14914.1	HUMAN	P25398	P25398	40S ribosomal protein S12
05min_Rep1	Non-K-ε-GG	3	14.25	12.69	10.54	92.5	605000	-1	1	0	0	0		TMT10	(K)	LSLMPWFHGK	(I)		K:TMT10,	96.7	89.07	1	558.659	1673.96	0.0026	1.5	57310.8	HUMAN	P42679-2	P42679-2|P42679|K7EQY5|P42679-3|P41240	Isoform 2 of Megakaryocyte-associated tyrosine-protein kinase
05min_Rep1	K-ε-GG	3	14.25	13.93	12.03	94.6	2500000	14.246	2	1	1	0	K240k	TMT10	(R)	AkGSETPGATPGSK	(I)	ETPGRAkGSETPG	K:TMT10,k:Ubiquitin Residual GG from Tryp Cut on K	95.7	29.28	7	620.679	1975.14	-115.121	-0.7	146570	HUMAN	O75533	O75533	Splicing factor 3B subunit 1
05min_Rep1	K-ε-GG	3	14.24	14.24	14.24	73.8	630000	99	1	1	1	0	K53k	TMT10	(K)	VADWTGATYQDkR	(Y)	GATYQDkRYTNKY	k:Ubiquitin Residual GG from Tryp Cut on K	86.8	51.93	2	618.649	1969.05	-115.121	-0.5	64599.2	HUMAN	O15371	O15371|O15371-3|O15371-2	Eukaryotic translation initiation factor 3 subunit D
05min_Rep1	Non-K-ε-GG	3	14.24	13.13	14.24	92	6970000	-1	1	0	0	0		TMT10	(K)	TTGIVETHFTFK	(D)		K:TMT10,	97.6	69.27	22	613.685	1839.04	-0.0008	-0.5	42060.8	HUMAN	P04899-4	P04899-4|P04899|P63096|P09471|P09471-2|P08754|P04899-2|P04899-5|P04899-3|P04899-6|P63096-2	Isoform sGi2 of Guanine nucleotide-binding protein G(i) subunit alpha-2
05min_Rep1	K-ε-GG	3	14.23	13.68	13.78	86.8	1330000	99	1	1	1	0	K361k	TMT10	(R)	AIAGNDDVkDAIVR	(A)	AGNDDVkDAIVRA	k:Ubiquitin Residual GG from Tryp Cut on K	96.4	53.77	2	600.665	1915.1	-115.121	-0.7	55225	HUMAN	Q6NXE6	Q6NXE6|Q6NXE6-2|B4E1N1	Armadillo repeat-containing protein 6
05min_Rep1	Non-K-ε-GG	3	14.23	14.23	14.23	86.2	148000000	-1	0	0	0	0		TMT10	(K)	ESTLHLVLR	(L)			99.4	59.95	12	432.933	1296.78	0.0001	0.1	77037.2	HUMAN	P0CG48	P0CG48|F5H041|Q96C32|P0CG47|J3QRK5|J3QLP7|P62979|B4DV12|P62987	Polyubiquitin-C
05min_Rep1	Non-K-ε-GG	4	14.22	9.89	10.54	91.5	354000	-1	2	0	0	0		TMT10	(K)	ALPGQLKPFETLLSQNQGGK	(T)		K:TMT10,	79.3	88.62	0	704.167	2813.65	-0.0041	-1.4	23583.6	HUMAN	P09211	P09211	Glutathione S-transferase P
05min_Rep1	K-ε-GG	3	14.22	12.01	13.15	97.2	4430000	99	1	1	1	0	K615k	TMT10	(R)	GFAEHGkQQQGR	(E)	GFAEHGkQQQGRE	k:Ubiquitin Residual GG from Tryp Cut on K	97.8	20.45	12	562.628	1800.99	-115.117	1.9	75274.3	HUMAN	O15037	O15037|G3V3G3	Protein KHNYN
05min_Rep1	K-ε-GG	2	14.22	14.22	14.22	96.3	2500000	99	1	1	1	0	K8k	Acetyl	(M)	AQDQGEkENPMR	(E)	AQDQGEkENPMRE	k:Ubiquitin Residual GG from Tryp Cut on K	100	28.2	19	779.848	1444.65	114.041	-1.2	20480.2	HUMAN	P62913	P62913	60S ribosomal protein L11
05min_Rep1	K-ε-GG	3	14.21	13.54	8.7	87.3	10300000	3.305	2	1	1	0	K33k	TMT10	(K)	DVNVNFEkSK	(L)	VNVNFEkSKLTFS	K:TMT10,k:Ubiquitin Residual GG from Tryp Cut on K	87.4	52.17	12	584.661	1867.09	-115.121	-0.6	18982.3	HUMAN	Q15185	Q15185|Q15185-4|Q15185-3|Q15185-2|B4DDC6	Prostaglandin E synthase 3
05min_Rep1	Non-K-ε-GG	2	14.21	6.28	6.28	91	44600000	-1	1	0	0	0		TMT10	(K)	QLIVGVNK	(M)		K:TMT10,	94.4	63.88	31	664.937	1328.87	-0.0006	-0.5	50811.6	HUMAN	Q05639	Q05639|P68104|Q5VTE0	Elongation factor 1-alpha 2
05min_Rep1	K-ε-GG	3	14.2	16	14.2	79.3	17300000	99	1	1	1	0	K111k	TMT10	(K)	SPNLSkCGEELGR	(L)	KSPNLSkCGEELG	C:Carbamidomethylation,k:Ubiquitin Residual GG from Tryp Cut on K	98.4	42.47	17	597.307	1905.03	-115.121	-0.6	39896.4	HUMAN	P48556	P48556|R4GMR5|K7ENY6	26S proteasome non-ATPase regulatory subunit 8
05min_Rep1	K-ε-GG	4	14.2	13.41	15.82	81.3	13100000	6.512	2	1	1	0	K199k	TMT10	(K)	QEALFKPQAkDDINR	(G)	LFKPQAkDDINRG	K:TMT10,k:Ubiquitin Residual GG from Tryp Cut on K	97	50.4	14	587.08	2460.42	-115.119	0.4	48442.4	HUMAN	Q92844	Q92844|E7EQA9	TRAF family member-associated NF-kappa-B activator
05min_Rep1	K-ε-GG	3	14.2	11.25	10.75	95.8	3100000	99	1	1	1	0	M29m K30k	TMT10	(R)	VDFNVPmkNNQITNNQR	(I)	DFNVPMkNNQITN	m:Oxidized methionine,k:Ubiquitin Residual GG from Tryp Cut on K	95.9	54.25	9	797.74	2490.33	-99.1242	0.4	45013.3	HUMAN	P00558	P00558	Phosphoglycerate kinase 1
05min_Rep1	K-ε-GG	3	14.2	15.71	15.04	92.6	1970000	99	1	1	1	0	K107k	TMT10	(R)	SAGVQCFGPTAEAAQLESSkR	(F)	AQLESSkRFAKEF	C:Carbamidomethylation,k:Ubiquitin Residual GG from Tryp Cut on K	100	59.15	2	846.427	2652.38	-115.114	2.3	109020	HUMAN	P22102	P22102|P22102-2|F8WD69	Trifunctional purine biosynthetic protein adenosine-3
05min_Rep1	Non-K-ε-GG	4	14.2	11.81	13.4	91.8	2260000	-1	1	0	0	0		TMT10	(K)	LILPHVDIQLK	(Y)		K:TMT10,	95.5	88.23	4	437.536	1747.12	-0.0023	-1.3	51364.8	HUMAN	P48735	P48735|P48735-2	Isocitrate dehydrogenase [NADP], mitochondrial
05min_Rep1	Non-K-ε-GG	2	14.19	11.37	12.62	92.7	1020000	-1	1	0	0	0		TMT10	(R)	FSFTLPYPVK	(I)		K:TMT10,	92.7	95.97	2	828.991	1656.98	-0.0024	-1.4	47402.6	HUMAN	H3BS72	H3BS72|Q9P035|H3BPZ1|Q9P035-2|H3BRL8	Very-long-chain (3R)-3-hydroxyacyl-CoA dehydratase 3
05min_Rep1	K-ε-GG	3	14.19	16.06	14.72	94.8	1930000	99	1	1	1	0	K40k	TMT10	(R)	EAETEPHEGkR	(K)	TEPHEGkRKVESL	k:Ubiquitin Residual GG from Tryp Cut on K	100	17.98	2	542.607	1740.93	-115.121	-0.5	17787.3	HUMAN	P41223-2	P41223-2|P41223	Isoform 2 of Protein BUD31 homolog
05min_Rep1	K-ε-GG	3	14.18	11.48	11.51	87.4	1650000	4.254	2	1	1	0	K586k	TMT10	(K)	LITDEFVkQK	(Y)	ITDEFVkQKYLEY	K:TMT10,k:Ubiquitin Residual GG from Tryp Cut on K	94.8	67.27	5	598.358	1908.18	-115.118	0.9	144798	HUMAN	Q12816	Q12816|Q12816-4|Q12816-3|Q12816-2|G5E9N2|Q9UNF1|Q9UNF1-2|Q5H909|Q5H907|Q12816-5	Trophinin
05min_Rep1	Non-K-ε-GG	2	14.18	6.75	3.56	89	12000000	-1	1	0	0	0		TMT10	(K)	LTVYLGK	(R)		K:TMT10,	100	74.9	17	626.406	1251.81	-0.0022	-1.8	48527.5	HUMAN	P32121-4	P32121-4|P32121-3|P49407|P49407-2|P32121|P32121-2|P32121-5|K7ENA6|I3L0V6	Isoform 4 of Beta-arrestin-2
05min_Rep1	Non-K-ε-GG	2	14.18	15.06	12.48	79.7	8140000	-1	0	0	0	0		TMT10	(R)	PSAAGINLMIGSTR	(Y)			100	75.03	7	808.95	1616.9	-0.0059	-3.7	142268	HUMAN	Q08211	Q08211|Q08211-2	ATP-dependent RNA helicase A
05min_Rep1	Non-K-ε-GG	3	14.18	10.23	11.51	91.7	4960000	-1	0	0	0	0		TMT10	(R)	YEITFTLPPVHR	(L)			100	78.83	51	567.99	1701.95	0.0026	1.5	21929.7	HUMAN	Q9GZN8-2	Q9GZN8-2|Q9GZN8	Isoform 2 of UPF0687 protein C20orf27
05min_Rep1	K-ε-GG	4	14.18	13.22	1.52	70.2	2690000	11.15	2	1	1	0	K358k	TMT10	(R)	SHTGEkPYGCNECGK	(A)	RSHTGEkPYGCNE	C:Carbamidomethylation,K:TMT10,k:Ubiquitin Residual GG from Tryp Cut on K	100	27.25	9	574.776	2411.2	-115.123	-1.4	48875.8	HUMAN	Q3ZCT1	Q3ZCT1|Q15072	Zinc finger protein 260
05min_Rep1	K-ε-GG	3	14.17	8.26	11.3	84	3050000	3.562	2	1	1	0	K98k	TMT10	(R)	LEYGDNAEkYK	(D)	YGDNAEkYKDLVP	K:TMT10,k:Ubiquitin Residual GG from Tryp Cut on K	95.7	51.03	15	634.671	2017.12	-115.121	-0.6	28181.7	HUMAN	Q9Y224	Q9Y224|G3V4C6	UPF0568 protein C14orf166
05min_Rep1	K-ε-GG	3	14.17	12.78	12.31	92.3	21900000	0.84	2	1	1	0	M321m K324k	Hydrogen	(R)	mSMkEVDEQMLNVQNK	(N)	RGRMSMkEVDEQM	K:TMT10-Lys-Only,m:Oxidized methionine,k:Ubiquitin Residual GG from Tryp Cut on K	100	57.65	16	761.704	2382.22	-99.1266	-0.7	50305.5	HUMAN	Q13885	Q13885|Q9BVA1|P68371|P07437|Q5JP53|Q5ST81	Tubulin beta-2A chain
05min_Rep1	K-ε-GG	3	14.17	12.58	10.49	83.3	171000	1.947	2	1	1	0	K150k	TMT10	(K)	AQPLSLEELLAkK	(K)	LEELLAkKKAEEE	K:TMT10,k:Ubiquitin Residual GG from Tryp Cut on K	100	84.95	0	671.409	2127.34	-115.122	-1	95923.1	HUMAN	Q9BUQ8	Q9BUQ8	Probable ATP-dependent RNA helicase DDX23
05min_Rep1	Non-K-ε-GG	3	14.17	13.31	13.61	85.7	938000	-1	0	0	0	0		TMT10	(K)	FATEAAITILR	(I)			93.2	85.58	10	478.955	1434.85	-0.0011	-0.8	60856	HUMAN	P17987	P17987|E7EQR6|F5H282	T-complex protein 1 subunit alpha
05min_Rep1	Non-K-ε-GG	3	14.17	12.2	11.92	92.9	1210000	-1	1	0	0	0		TMT10	(R)	LTLILNPLTK	(H)		K:TMT10,	97.7	98.38	0	528.689	1584.05	0.0019	1.2	51751.2	HUMAN	P03905	P03905	NADH-ubiquinone oxidoreductase chain 4
05min_Rep1	K-ε-GG	3	14.16	14.09	12.86	87.5	9390000	14.161	2	1	1	0	K586k	TMT10	(R)	LkDSAVLDQSAK	(Y)	VDTKRLkDSAVLD	K:TMT10,k:Ubiquitin Residual GG from Tryp Cut on K	98.3	52.18	15	616.36	1962.18	-115.118	1	70642	HUMAN	Q9BXF6	Q9BXF6	Rab11 family-interacting protein 5
05min_Rep1	Non-K-ε-GG	2	14.16	9.11	9.11	76.7	3390000	-1	0	0	0	0		TMT10	(K)	TTLCVSILER	(L)		C:Carbamidomethylation,	89.4	73.02	7	710.904	1420.8	-0.0025	-1.8	56594.1	HUMAN	Q16401	Q16401|Q16401-2	26S proteasome non-ATPase regulatory subunit 5
05min_Rep1	K-ε-GG	3	14.15	15.69	15.69	92.1	10500000	99	1	1	1	0	K32k	TMT10	(R)	DNIQGITkPAIR	(R)	NIQGITkPAIRRL	k:Ubiquitin Residual GG from Tryp Cut on K	94.2	50.68	9	556.991	1784.08	-115.12	0.2	11367.1	HUMAN	P62805	P62805	Histone H4
05min_Rep1	K-ε-GG	3	14.15	11.16	12.59	81.5	259000000	99	1	1	1	0	K33k	TMT10	(K)	IQDkEGIPPDQQR	(L)	KAKIQDkEGIPPD	k:Ubiquitin Residual GG from Tryp Cut on K	100	38.8	130	623	1982.11	-115.12	-0.1	77037.2	HUMAN	P0CG48	P0CG48|F5H041|Q96C32|P0CG47|J3QRK5|J3QLP7|P62979|B4DV12|P62987	Polyubiquitin-C
05min_Rep1	K-ε-GG	3	14.14	14.14	14.14	70.7	14900000	99	1	1	1	0	K8k	TMT10	(K)	DTGkTPVEPEVAIHR	(I)	AFKDTGkTPVEPE	k:Ubiquitin Residual GG from Tryp Cut on K	94.1	42.42	12	664.695	2107.19	-115.122	-0.9	16176.5	HUMAN	P60866-2	P60866-2|P60866|E5RJX2|E5RIP1	Isoform 2 of 40S ribosomal protein S20
05min_Rep1	Non-K-ε-GG	3	14.14	14.14	14.14	75.4	7020000	-1	0	0	0	0		TMT10	(K)	GQVCVMIHSGSR	(G)		C:Carbamidomethylation,	91.5	44.48	12	520.604	1559.8	-0.0015	-0.9	55722.8	HUMAN	Q9Y3I0	Q9Y3I0	tRNA-splicing ligase RtcB homolog
05min_Rep1	K-ε-GG	3	14.14	11.56	10.99	79.4	6050000	99	1	1	1	0	K252k	TMT10	(R)	kLAVNMVPFPR	(L)	LNADLRkLAVNMV	k:Ubiquitin Residual GG from Tryp Cut on K	98.5	71.08	15	538.983	1730.06	-115.12	-0.3	50896.6	HUMAN	Q9H4B7	Q9H4B7|Q13509|Q9BUF5|Q13885|Q9BVA1|P68371|P04350|P07437|A6NNZ2|Q3ZCM7|Q5JP53|Q5SQY0|I3L2F9|A0A075B736|Q13509-2|Q5ST81	Tubulin beta-1 chain
05min_Rep1	K-ε-GG	3	14.13	10.6	11.39	90.8	5260000	99	1	1	1	0	K3452k	TMT10	(R)	SSLLTEkLLR	(L)	SSLLTEkLLRLLS	k:Ubiquitin Residual GG from Tryp Cut on K	96.4	66.6	13	501.642	1618.03	-115.119	0.5	485819	HUMAN	Q7Z6Z7	Q7Z6Z7|Q7Z6Z7-3|Q7Z6Z7-2	E3 ubiquitin-protein ligase HUWE1
05min_Rep1	Non-K-ε-GG	4	14.13	14	14.13	84.3	2360000	-1	1	0	0	0		TMT10	(K)	AFVAIGDYNGHVGLGVK	(C)		K:TMT10,	98.2	78.08	8	544.566	2175.23	0.0075	3.5	31609.1	HUMAN	P15880	P15880|E9PM36|E9PPT0	40S ribosomal protein S2
05min_Rep1	K-ε-GG	3	14.13	10.27	14.43	92.4	40600000	99	1	1	1	0	K358k	TMT10	(R)	IPDSDPSSSkTR	(Q)	SDPSSSkTRQIIS	k:Ubiquitin Residual GG from Tryp Cut on K	100	33.32	13	544.951	1747.96	-115.121	-0.4	48627.9	HUMAN	P37268	P37268|E9PNM1|P37268-5|P37268-2|P37268-3|P37268-4	Squalene synthase
05min_Rep1	Non-K-ε-GG	3	14.12	11.9	12.3	86.5	3160000	-1	0	0	0	0		TMT10	(K)	FSVFIHQPR	(A)			93.7	66.03	14	453.929	1359.77	0.0002	0.1	52853.4	HUMAN	Q9BPX7-2	Q9BPX7-2|Q9BPX7	Isoform 2 of UPF0415 protein C7orf25
05min_Rep1	K-ε-GG	3	14.12	13.43	13.73	87.7	1420000	8.213	2	1	1	0	K223k	TMT10	(R)	LLEDSALSkYDATK	(Q)	EDSALSkYDATKQ	K:TMT10,k:Ubiquitin Residual GG from Tryp Cut on K	100	69.22	4	709.397	2241.3	-115.118	0.9	58516.8	HUMAN	Q96GM5	Q96GM5|Q96GM5-2	SWI/SNF-related matrix-associated actin-dependent regulator of chromatin subfamily D member 1
05min_Rep1	Non-K-ε-GG	3	14.12	11.59	9.07	92.9	1430000	-1	1	0	0	0		TMT10	(R)	SFLLDLLNATGK	(D)		K:TMT10,	97.3	99.95	0	584.021	1750.05	-0.0018	-1	73641.5	HUMAN	O00571	O00571|O00571-2	ATP-dependent RNA helicase DDX3X
05min_Rep1	K-ε-GG	2	14.11	9.48	8.65	92.1	5950000	3.953	2	1	1	0	K11k	TMT10	(K)	SELVQkAK	(L)	KSELVQkAKLAEQ	K:TMT10,k:Ubiquitin Residual GG from Tryp Cut on K	100	40.72	10	737.953	1590.02	-115.121	-0.6	28196	HUMAN	P31946	P31946|P31946-2	14-3-3 protein beta/alpha
05min_Rep1	K-ε-GG	3	14.11	11.48	10.85	80.7	2020000	1.547	2	1	1	0	K486k	TMT10	(R)	TDIFGVEETAIGkK	(I)	EETAIGkKIGEEE	K:TMT10,k:Ubiquitin Residual GG from Tryp Cut on K	84.4	73.73	10	694.061	2195.29	-115.12	-0.1	88941.6	HUMAN	Q15459	Q15459|Q15459-2	Splicing factor 3A subunit 1
05min_Rep1	Non-K-ε-GG	3	14.11	13.97	14.79	78.8	388000	-1	1	0	0	0		TMT10	(K)	ILIVGGGVAGLASAGAAK	(S)		K:TMT10,	96.2	89.65	0	661.75	1983.24	-0.0005	-0.2	114635	HUMAN	Q13423	Q13423|E9PCX7	NAD(P) transhydrogenase, mitochondrial
05min_Rep1	Non-K-ε-GG	2	14.11	12.5	13.68	90.5	1280000	-1	0	0	0	0		TMT10	(R)	LFALVLTPTR	(E)			89.2	97.35	10	680.431	1359.86	-0.0022	-1.6	50930.9	HUMAN	Q9H0S4	Q9H0S4|Q9H0S4-2	Probable ATP-dependent RNA helicase DDX47
05min_Rep1	K-ε-GG	3	14.1	14.06	12.92	94.7	3270000	99	1	1	1	0	K58k	TMT10	(K)	TTTTAVISkDFTEDR	(I)	TTAVISkDFTEDR	k:Ubiquitin Residual GG from Tryp Cut on K	100	56.52	12	676.687	2143.16	-115.119	0.3	43917.3	HUMAN	P53602	P53602|H3BQ47	Diphosphomevalonate decarboxylase
05min_Rep1	Non-K-ε-GG	2	14.1	12.19	12.19	100	848000	-1	1	0	0	0		TMT10	(R)	ELGLGLGLGLK	(E)		K:TMT10,	100	91.37	8	764.497	1527.99	-0.0006	-0.4	50527.2	HUMAN	Q9BTD8	Q9BTD8|K7EP90|Q9BTD8-3|Q9BTD8-2|Q9BTD8-4|K7EQ03|K7ER08	RNA-binding protein 42
05min_Rep1	K-ε-GG	4	14.09	12.56	13.08	86.3	2810000	3.336	2	1	1	0	K291k	TMT10	(K)	GVEPSPSPIKPGDIkR	(G)	IKPGDIkRGIPNY	K:TMT10,k:Ubiquitin Residual GG from Tryp Cut on K	88	48.37	19	563.081	2364.42	-115.12	0	39066.9	HUMAN	Q92890-1	Q92890-1|Q92890|Q92890-3	Isoform Long of Ubiquitin fusion degradation protein 1 homolog
05min_Rep1	K-ε-GG	3	14.09	16.02	16.06	82	10800000	12.953	2	1	1	0	K100k	TMT10	(K)	GTLVQTkGTGASGSFK	(L)	GTLVQTkGTGASG	K:TMT10,k:Ubiquitin Residual GG from Tryp Cut on K	94.9	49.97	7	704.399	2226.31	-115.122	-1.1	22579.8	HUMAN	P16401	P16401|P16402|P10412|Q02539|P16403	Histone H1.5
05min_Rep1	Non-K-ε-GG	3	14.09	14.1	13.58	91.9	13800000	-1	0	0	0	0		TMT10	(R)	AVFPSIVGRPR	(Q)			91.1	62.62	26	476.628	1427.87	0.0006	0.4	123097	HUMAN	A5A3E0	A5A3E0|Q6S8J3|P0CG38|P62736|P68032|P68133|P63267|P60709|P63261|Q5T8M7|P63267-2|A6NL76|Q5T8M8|J3KT65|G5E9R0|B8ZZJ2|F8WB63|F8WCH0	POTE ankyrin domain family member F
05min_Rep1	K-ε-GG	3	14.09	13.66	12.35	78.2	8640000	13.34	2	1	1	0	K85k	TMT10	(K)	EVLQkAIEENNNFSK	(M)	EKEVLQkAIEENN	K:TMT10,k:Ubiquitin Residual GG from Tryp Cut on K	100	67.25	13	779.093	2450.39	-115.121	-0.2	19937.3	HUMAN	P16949-2	P16949-2|P16949|Q93045-2|Q93045|E5RGX5	Isoform 2 of Stathmin
05min_Rep1	K-ε-GG	4	14.08	10.61	8.64	83.3	3580000	7.325	3	1	1	0	K493k	TMT10	(K)	KGEQELAEVkVEAIPNCK	(S)	QELAEVkVEAIPN	K:TMT10,C:Carbamidomethylation,k:Ubiquitin Residual GG from Tryp Cut on K	100	62.32	0	711.652	2958.71	-115.126	-1.9	56121.4	HUMAN	P43007	P43007|P43007-2	Neutral amino acid transporter A
05min_Rep1	Non-K-ε-GG	2	14.08	12.27	12.74	89.8	1360000	-1	1	0	0	0		TMT10	(R)	LSVLLGLK	(K)		K:TMT10,	100	97.6	10	650.951	1300.9	-0.0026	-2	22188.2	HUMAN	Q9H0F7-2	Q9H0F7-2|Q9H0F7	Isoform 2 of ADP-ribosylation factor-like protein 6
05min_Rep1	K-ε-GG	3	14.08	11.82	11.57	94.3	1500000	99	1	1	1	0	K195k	TMT10	(K)	VVNGAAASQPPSkR	(K)	ASQPPSkRKRRWD	k:Ubiquitin Residual GG from Tryp Cut on K	100	30.62	5	575.658	1840.08	-115.121	-0.8	146570	HUMAN	O75533	O75533	Splicing factor 3B subunit 1
05min_Rep1	Non-K-ε-GG	3	14.07	14.07	10.44	87.9	3780000	-1	1	0	0	0		TMT10	(R)	HQGVMVGMGQK	(D)		K:TMT10,	90.3	45.93	5	543.972	1629.9	0.0034	2.1	42407.6	HUMAN	P62736	P62736|P68032|P68133|Q562R1|P63267|P60709|P63261|Q5T8M7|A6NL76|Q5T8M8|J3KT65|G5E9R0|B8ZZJ2|F8WB63	Actin, aortic smooth muscle
05min_Rep1	Non-K-ε-GG	2	14.07	9.93	11.23	85.7	1960000	-1	1	0	0	0		TMT10	(R)	LTAALILK	(N)		K:TMT10,	100	86.5	12	650.951	1300.9	-0.0026	-2	199042	HUMAN	Q68CP9	Q68CP9|Q68CP9-3|F8WCU9|F8W108|F8VWP4	AT-rich interactive domain-containing protein 2
05min_Rep1	K-ε-GG	2	14.07	9.18	5.87	88	3860000	99	1	1	1	0	K206k	TMT10	(R)	VHkTDLER	(V)	KEQRVHkTDLERV	k:Ubiquitin Residual GG from Tryp Cut on K	100	25.38	5	670.877	1455.87	-115.122	-1.7	42799	HUMAN	F5H211	F5H211|P54252|P54252-2|C9JQV6|P54252-4|P54252-3|G3V526|P54252-5	Ataxin-3
05min_Rep1	Non-K-ε-GG	3	14.06	14.06	16.6	78.8	3630000	-1	0	0	0	0		TMT10	(R)	QISRPSAAGINLMIGSTR	(Y)			82.7	67.77	7	701.063	2101.18	-0.0007	-0.3	142268	HUMAN	Q08211	Q08211|Q08211-2	ATP-dependent RNA helicase A
05min_Rep1	Non-K-ε-GG	3	14.06	14.06	12.15	81.7	5570000	-1	0	0	0	0		TMT10	(R)	VHIGQVIMSIR	(T)			97.2	72.55	12	494.632	1481.88	-0.0004	-0.3	24974.8	HUMAN	Q96L21	Q96L21|P27635|F8W7C6	60S ribosomal protein L10-like
05min_Rep1	K-ε-GG	3	14.06	10.39	9.94	75.5	5370000	14.062	2	1	1	0	K2233k	TMT10	(K)	DTSkEMENLWGIK	(S)	GSKDTSkEMENLW	K:TMT10,k:Ubiquitin Residual GG from Tryp Cut on K	97.8	75.33	15	708.379	2238.24	-115.118	1	424722	HUMAN	Q709C8	Q709C8|Q709C8-3|Q709C8-2|Q709C8-4	Vacuolar protein sorting-associated protein 13C
05min_Rep1	Non-K-ε-GG	4	14.06	9.39	11.67	72.6	10400000	-1	1	0	0	0		TMT10	(K)	RSTITSREIQTAVRLLLPGELAK	(H)		K:TMT10,	99.2	89.23	13	753.46	3010.81	0.0034	1.1	18803.6	HUMAN	U3KQK0	U3KQK0|Q5QNW6-2|P33778|P62807|Q93079|O60814|P58876|P06899|Q99879|P23527|Q99880|Q99877|Q16778|Q5QNW6|P57053	Histone H2B
05min_Rep1	K-ε-GG	2	14.06	8.04	4.44	89.1	2860000	99	1	1	1	0	K11k	TMT10	(K)	AkLAEQAER	(Y)	SLIQKAkLAEQAE	k:Ubiquitin Residual GG from Tryp Cut on K	97.2	29.48	5	679.883	1473.88	-115.121	-0.4	27887.7	HUMAN	P31947	P31947|P31946|P27348|P63104|P31946-2|P31947-2	14-3-3 protein sigma
05min_Rep1	K-ε-GG	3	14.05	13.8	12.81	85.9	7500000	2	2	1	1	0	K51k	TMT10	(R)	AEDGENYDIkK	(Q)	GENYDIkKQAGLQ	K:TMT10,k:Ubiquitin Residual GG from Tryp Cut on K	100	42.93	7	618.66	1969.08	-115.119	0.5	15119.1	HUMAN	E5RHG6	E5RHG6|O75347-2|E5RJD8|O75347|E5RIW3|E5RIX8	Tubulin-specific chaperone A
05min_Rep1	K-ε-GG	3	14.05	11.58	5.07	85.7	1870000	5.067	2	1	1	0	K149k	TMT10	(K)	MEIQEMQLkEAK	(H)	IQEMQLkEAKHIA	K:TMT10,k:Ubiquitin Residual GG from Tryp Cut on K	91.2	63.2	0	684.04	2165.23	-115.122	-0.9	32893.3	HUMAN	P67936-2	P67936-2|P67936|Q5TCU8|P07951|P07951-2|Q5TCU3|P07951-3	Isoform 2 of Tropomyosin alpha-4 chain
05min_Rep1	K-ε-GG	3	14.05	15.67	15.67	77.5	1320000	3.753	2	1	1	0	K272k	TMT10	(K)	QVVESAYEVIkLK	(G)	SAYEVIkLKGYTS	K:TMT10,k:Ubiquitin Residual GG from Tryp Cut on K	61.5	79.22	8	693.413	2193.35	-115.121	-0.5	40121.8	HUMAN	P00338-3	P00338-3|P00338|P00338-4	Isoform 3 of L-lactate dehydrogenase A chain
05min_Rep1	K-ε-GG	3	14.04	10.09	10.04	90.5	9260000	99	1	1	1	0	K731k	TMT10	(R)	ESYICkVNR	(K)	RESYICkVNRKED	C:Carbamidomethylation,k:Ubiquitin Residual GG from Tryp Cut on K	98.4	39.87	10	504.599	1626.9	-115.12	-0.2	124335	HUMAN	Q9Y4E5	Q9Y4E5|E9PH99|Q9Y4E5-2	Zinc finger protein 451
05min_Rep1	Non-K-ε-GG	3	14.04	14.04	14.04	89.9	1010000	-1	0	0	0	0		TMT10	(R)	GITINAAHVEYSTAAR	(H)			100	56.5	0	635.011	1903.02	-0.0038	-2	49883	HUMAN	P49411	P49411	Elongation factor Tu, mitochondrial
05min_Rep1	Non-K-ε-GG	3	14.04	9.78	10.91	76.5	2850000	-1	0	0	0	0		TMT10	(R)	LTIHYENGFTISR	(E)			80.1	69.03	7	593.991	1779.96	0	0	58405	HUMAN	Q13425	Q13425	Beta-2-syntrophin
05min_Rep1	Non-K-ε-GG	4	14.04	12.77	12.79	85.6	19900000	-1	1	0	0	0		TMT10	(K)	LIHLEIKPAIR	(N)		K:TMT10,	93	70.2	10	441.043	1761.15	-0.003	-1.7	44708.6	HUMAN	P36507	P36507|Q02750|Q02750-2|G5E9C7	Dual specificity mitogen-activated protein kinase kinase 2
05min_Rep1	K-ε-GG	2	14.03	12.63	12.71	88.9	3820000	12.755	2	1	1	0	K4k	Acetyl	(M)	SAkAISEQTGK	(E)	---MSMkAISEQT	K:TMT10,k:Ubiquitin Residual GG from Tryp Cut on K	97.3	40.48	7	752.911	1619.94	-115.121	-0.8	121750	HUMAN	P53396	P53396|P53396-2|B4E3P0	ATP-citrate synthase
05min_Rep1	K-ε-GG	3	14.03	9.65	10.26	98.5	1620000	3.042	2	1	1	0	K109k	TMT10	(K)	LDEYIAIAkEK	(H)	EYIAIAkEKHGYN	K:TMT10,k:Ubiquitin Residual GG from Tryp Cut on K	100	77.35	5	622.364	1980.2	-115.121	-0.6	61384.5	HUMAN	Q9P2K3-3	Q9P2K3-3|Q9P2K3|J3KN32|Q9UKL0|Q9P2K3-4|Q9P2K3-2|B4DV59	Isoform 3 of REST corepressor 3
05min_Rep1	Non-K-ε-GG	2	14.03	10.61	12.1	90.5	447000	-1	1	0	0	0		TMT10	(K)	SGVAITFLTK	(E)		K:TMT10,	91.8	82.28	3	747.968	1494.93	0	0	95923.1	HUMAN	Q9BUQ8	Q9BUQ8	Probable ATP-dependent RNA helicase DDX23
05min_Rep1	K-ε-GG	3	14.02	11.19	11.6	86.3	4800000	2	2	1	1	0	K208k	TMT10	(K)	LDSSETTMVkK	(K)	SETTMVkKKVVFC	K:TMT10,k:Ubiquitin Residual GG from Tryp Cut on K	100	50.1	10	604.337	1926.12	-115.121	-0.8	38905.6	HUMAN	Q9UBE0	Q9UBE0|Q9UBE0-3|B3KNJ4|Q9UBE0-2	SUMO-activating enzyme subunit 1
05min_Rep1	K-ε-GG	3	14.02	11.35	11.75	83.5	7640000	99	1	1	1	0	K30k	TMT10	(K)	ESILADkSLATR	(T)	ESILADkSLATRT	k:Ubiquitin Residual GG from Tryp Cut on K	88.4	54.03	5	549.648	1762.05	-115.119	0.6	24712.7	HUMAN	O75832	O75832|B1AJY7|B1AJY5|O75832-2|B1AJY6	26S proteasome non-ATPase regulatory subunit 10
05min_Rep1	K-ε-GG	3	14.02	11.58	11.27	84.8	44600000	3.264	2	1	1	0	K103k	TMT10	(K)	SLSDSESDDSkSK	(K)	SESDDSkSKKKRD	K:TMT10,k:Ubiquitin Residual GG from Tryp Cut on K	94.1	33.28	15	652.997	2072.1	-115.121	-0.5	20982.2	HUMAN	Q13185	Q13185	Chromobox protein homolog 3
05min_Rep1	Non-K-ε-GG	3	14.01	14.99	13.71	87	4100000	-1	0	0	0	0		TMT10	(K)	YYVTIIDAPGHR	(D)			93.3	65.62	15	545.302	1633.89	0.0004	0.2	50482.3	HUMAN	P68104	P68104|Q5VTE0	Elongation factor 1-alpha 1
05min_Rep1	Non-K-ε-GG	3	14.01	11.31	14.8	91.6	5640000	-1	1	0	0	0		TMT10	(K)	NILLTIGSYK	(N)		K:TMT10,	96	89.13	11	527.332	1579.98	0.0005	0.3	245318	HUMAN	P27708	P27708|F8VPD4	CAD protein
05min_Rep1	Non-K-ε-GG	2	14.01	12.89	11.21	88.7	2520000	-1	0	0	0	0		TMT10	(R)	AIFEIVLNR	(G)			88	93.15	10	652.401	1303.79	0.0007	0.5	246158	HUMAN	O75643	O75643	U5 small nuclear ribonucleoprotein 200 kDa helicase
05min_Rep1	K-ε-GG	3	14.01	12.31	11.62	97.2	1830000	99	1	1	1	0	K219k	TMT10	(K)	IILDLISESPIkGR	(A)	ISESPIkGRAQPY	k:Ubiquitin Residual GG from Tryp Cut on K	94	97.45	14	633.048	2012.25	-115.122	-1.3	51312.6	HUMAN	P61978-2	P61978-2|P61978|P61978-3|Q5T6W5|Q5T6W1	Isoform 2 of Heterogeneous nuclear ribonucleoprotein K
05min_Rep1	Non-K-ε-GG	3	14	13.28	13.08	91.6	1340000	-1	0	0	0	0		TMT10	(R)	GLLGALTSTPYSPTQHLER	(E)			100	79.93	15	757.418	2270.23	0.0055	2.4	37032.6	HUMAN	Q9NUQ9	Q9NUQ9	Protein FAM49B
05min_Rep1	Non-K-ε-GG	2	13.99	14.38	14.65	77.6	12200000	-1	0	0	0	0		Hydrogen	(K)	GLAESLQPDYSER	(L)			70	50.93	19	732.851	1464.7	-0.0009	-0.6	42856.7	HUMAN	P31785	P31785|P31785-2|Q5FC10	Cytokine receptor common subunit gamma
05min_Rep1	K-ε-GG	3	13.99	13.54	6.93	81	42700000	2.29	2	1	1	0	M323m K324k	TMT10	(R)	MSmkEVDEQMLNVQNK	(N)	RGRMSMkEVDEQM	K:TMT10,m:Oxidized methionine,k:Ubiquitin Residual GG from Tryp Cut on K	100	61.38	14	838.09	2611.39	-99.1295	-1.8	50305.5	HUMAN	Q13885	Q13885|Q9BVA1|P68371|P07437|Q5JP53|Q5ST81	Tubulin beta-2A chain
05min_Rep1	K-ε-GG	3	13.99	10.27	9.7	86.5	2240000	99	1	1	1	0	K424k	TMT10	(R)	CEIkGTEPIVVDPFDPR	(G)	FCRCEIkGTEPIV	C:Carbamidomethylation,k:Ubiquitin Residual GG from Tryp Cut on K	100	74.23	0	772.4	2430.31	-115.126	-2.4	100943	HUMAN	P22681	P22681	E3 ubiquitin-protein ligase CBL
05min_Rep1	Non-K-ε-GG	3	13.99	16.75	13.99	86.3	1170000	-1	1	0	0	0		TMT10	(R)	SILLSVPLLVVDNK	(Q)		K:TMT10,	94.8	99.95	0	656.755	1968.25	-0.0016	-0.8	140919	HUMAN	P53621-2	P53621-2|P53621	Isoform 2 of Coatomer subunit alpha
05min_Rep1	K-ε-GG	3	13.98	12.27	11.85	73.5	14600000	13.977	2	1	1	0	K376k	TMT10	(K)	ENLkAAQEEYVK	(R)	GKKENLkAAQEEY	K:TMT10,k:Ubiquitin Residual GG from Tryp Cut on K	100	50.53	7	665.37	2109.22	-115.12	-0.1	45716.3	HUMAN|RABIT	P04075-2	P04075-2|J3KPS3|P04075|H3BQN4|P00883	Isoform 2 of Fructose-bisphosphate aldolase A
05min_Rep1	Non-K-ε-GG	4	13.98	14.69	16.44	83.9	37600000	-1	1	0	0	0		Hydrogen	(K)	THINIVVIGHVDSGK	(S)		K:TMT10-Lys-Only,	93.2	56.17	17	455.266	1818.04	-0.0002	-0.1	50811.6	HUMAN	Q05639	Q05639|P68104|Q5VTE0	Elongation factor 1-alpha 2
05min_Rep1	K-ε-GG	3	13.98	10.76	11.79	71.1	855000	13.977	2	1	1	0	K255k	TMT10	(R)	IGGSFkNPSSFEGK	(G)	RIGGSFkNPSSFE	K:TMT10,k:Ubiquitin Residual GG from Tryp Cut on K	100	60.1	3	676.371	2142.22	-115.118	1.1	35414.2	HUMAN	O75845	O75845	Lathosterol oxidase
05min_Rep1	K-ε-GG	3	13.96	8.91	10.55	86.4	46700000	99	1	1	1	0	K80k	TMT10	(R)	EIAQDFkTDLR	(F)	EIAQDFkTDLRFQ	k:Ubiquitin Residual GG from Tryp Cut on K	96.6	59.38	12	560.304	1794.02	-115.119	0.8	15622.1	HUMAN	Q16695	Q16695|P68431|Q71DI3|P84243|B4DEB1|K7EMV3	Histone H3.1t
05min_Rep1	K-ε-GG	4	13.96	17.09	14.14	71.6	2970000	99	1	1	1	0	K166k	Hydrogen	(R)	QLFHPEQLITGkEDAANNYAR	(G)	EQLITGkEDAANN	k:Ubiquitin Residual GG from Tryp Cut on K	100	61.45	3	633.067	2415.2	114.039	-1.5	58642	HUMAN	F5H5D3	F5H5D3|Q71U36|P68363|Q13748|Q9BQE3|Q9NY65|P68366|P68366-2|Q13748-2|Q71U36-2|Q9NY65-2|P68363-2|F8VS66	Tubulin alpha-1C chain
05min_Rep1	K-ε-GG	3	13.94	13.94	7.84	84.3	1670000	11.669	2	1	1	0	K157k	Hydrogen	(K)	PFkCSECGTAFGQK	(K)	IGEKPFkCSECGT	C:Carbamidomethylation,K:TMT10-Lys-Only,k:Ubiquitin Residual GG from Tryp Cut on K	97	43.37	7	653.979	2075.05	-115.122	-1	34448.3	HUMAN	Q15072	Q15072	Zinc finger protein OZF
05min_Rep1	Non-K-ε-GG	3	13.94	10.98	14.35	77.3	765000	99	1	0	0	0	M82m	TMT10	(R)	AVVYSNTIQSImAIVK	(A)		K:TMT10,m:Oxidized methionine	95.2	94.25	3	737.765	2195.29	15.9946	-0.2	42060.8	HUMAN	P04899-4	P04899-4|P04899|P04899-2|P04899-5|P04899-3|P04899-6	Isoform sGi2 of Guanine nucleotide-binding protein G(i) subunit alpha-2
05min_Rep1	K-ε-GG	4	13.93	12.11	10.31	82.1	4510000	13.925	2	1	1	0	K128k	TMT10	(R)	ALELDHkNAQAQQEFK	(N)	ALELDHkNAQAQQ	K:TMT10,k:Ubiquitin Residual GG from Tryp Cut on K	100	50.77	5	611.334	2557.43	-115.12	0.2	57238.6	HUMAN	Q99615	Q99615|Q99615-2|K7EPP7	DnaJ homolog subfamily C member 7
05min_Rep1	Non-K-ε-GG	2	13.93	14.99	11.97	88.2	33500000	-1	0	0	0	0		TMT10	(R)	GDFCIQVGR	(T)		C:Carbamidomethylation,	95.3	61	9	640.834	1280.66	-0.0009	-0.7	32926.7	HUMAN	Q32Q12	Q32Q12|P22392-2|J3KPD9|P15531-2|P22392|P15531|E7ERL0|O60361|F6XY72	Nucleoside diphosphate kinase
05min_Rep1	Non-K-ε-GG	3	13.93	11.12	10.34	78.5	266000	-1	1	0	0	0		TMT10	(K)	ANIVHLMLSSPEQIQK	(Q)		K:TMT10,	100	82.4	3	756.104	2266.3	-0.0033	-1.5	111213	HUMAN	P55060	P55060|P55060-3|P55060-4|P55060-2	Exportin-2
05min_Rep1	K-ε-GG	3	13.93	9.88	10.86	82	4490000	13.933	2	1	1	0	K383k	TMT10	(R)	LIkGDGEVLEEIVTK	(E)	GRTRLIkGDGEVL	K:TMT10,k:Ubiquitin Residual GG from Tryp Cut on K	100	84.08	12	739.104	2330.41	-115.119	0.4	45314	HUMAN	Q66PJ3	Q66PJ3|Q66PJ3-2|Q66PJ3-3|Q66PJ3-4|Q66PJ3-5|F8WCT1|Q66PJ3-7|F8WEP2	ADP-ribosylation factor-like protein 6-interacting protein 4
05min_Rep1	K-ε-GG	3	13.93	14.59	13.86	84.1	2580000	99	1	1	1	0	K673k	TMT10	(R)	GGPSPLkSNSDSAR	(L)	GGPSPLkSNSDSA	k:Ubiquitin Residual GG from Tryp Cut on K	96.6	28.17	2	572.633	1831.01	-115.123	-1.7	78592.4	HUMAN	Q9Y653	Q9Y653|Q9Y653-3|Q9Y653-2|Q9Y653-4|Q9Y653-5	G-protein coupled receptor 56
05min_Rep1	K-ε-GG	3	13.93	14.09	12.11	87.8	22900000	9.723	2	1	1	0	K128k	TMT10	(K)	TSATVGPkAPSGGK	(K)	SATVGPkAPSGGK	K:TMT10,k:Ubiquitin Residual GG from Tryp Cut on K	87.8	34.8	14	610.687	1945.17	-115.121	-0.8	15144.3	HUMAN	P16104	P16104	Histone H2AX
05min_Rep1	K-ε-GG	4	13.92	12.66	6.7	79.5	3360000	3.606	2	1	1	0	K70k	TMT10	(R)	VTHELQAMkDK	(I)	HELQAMkDKIKEN	K:TMT10,k:Ubiquitin Residual GG from Tryp Cut on K	90.8	50.12	2	468.767	1987.16	-115.117	1.5	49488	HUMAN	P17980	P17980|R4GNH3	26S protease regulatory subunit 6A
05min_Rep1	K-ε-GG	3	13.92	12.19	13.92	79	894000	99	1	1	1	0	K494k	TMT10	(R)	GDPEMEQkMNR	(V)	DPEMEQkMNRVIR	k:Ubiquitin Residual GG from Tryp Cut on K	91.9	34.22	2	559.935	1792.91	-115.118	0.9	146386	HUMAN	O15067	O15067	Phosphoribosylformylglycinamidine synthase
05min_Rep1	K-ε-GG	4	13.91	13.91	13.91	75.2	7440000	5.168	2	1	1	0	K283k	TMT10	(K)	QDGESYkNPGKPDGVNYIR	(T)	QDGESYkNPGKPD	K:TMT10,k:Ubiquitin Residual GG from Tryp Cut on K	100	47.5	5	678.105	2824.52	-115.12	0	35589.8	HUMAN	Q9BX67	Q9BX67|Q9BX67-2	Junctional adhesion molecule C
05min_Rep1	K-ε-GG	2	13.91	13.5	13.18	88.1	18100000	6.921	2	1	1	0	K9k	Acetyl	(M)	ASSDIQVkELEK	(R)	SSDIQVkELEKRA	K:TMT10,k:Ubiquitin Residual GG from Tryp Cut on K	100	59.3	10	866.47	1847.05	-115.12	-0.1	19937.3	HUMAN	P16949-2	P16949-2|P16949	Isoform 2 of Stathmin
05min_Rep1	Non-K-ε-GG	3	13.91	13.53	13.91	84.3	373000	99	0	0	0	0	M545m	TMT10	(K)	AIIASNImYIVGQYPR	(F)		m:Oxidized methionine	100	90.92	3	685.38	2038.14	15.9911	-1.9	124525	HUMAN	O14980	O14980	Exportin-1
05min_Rep1	K-ε-GG	3	13.9	9.14	8.54	83.1	34200000	13.899	2	1	1	0	K68k	Hydrogen	(R)	kDSSSVVEWTQAPK	(E)	SILYARkDSSSVV	K:TMT10-Lys-Only,k:Ubiquitin Residual GG from Tryp Cut on K	100	52.47	14	635.669	2020.11	-115.12	0.1	80402.1	HUMAN	Q8TC07	Q8TC07|Q8TC07-3|Q8TC07-2|F8WCB5	TBC1 domain family member 15
05min_Rep1	K-ε-GG	3	13.9	11.56	12.6	84.7	1570000	10.699	2	1	1	0	K27k	TMT10	(R)	SVPTWLkLTSDDVK	(E)	SVPTWLkLTSDDV	K:TMT10,k:Ubiquitin Residual GG from Tryp Cut on K	100	79.63	4	721.08	2276.35	-115.123	-1.2	17222	HUMAN	P62277	P62277|J3KMX5	40S ribosomal protein S13
05min_Rep1	K-ε-GG	3	13.89	12.52	10.12	85	32900000	1.88	2	1	1	0	K105k	TMT10	(R)	EDIYSSAkK	(V)	DIYSSAkKVKAEI	K:TMT10,k:Ubiquitin Residual GG from Tryp Cut on K	100	41.48	10	538.302	1728.02	-115.124	-2.2	33277.5	HUMAN	Q8NBQ5	Q8NBQ5|D6RCD0	Estradiol 17-beta-dehydrogenase 11
05min_Rep1	K-ε-GG	3	13.88	11.47	13	77.1	21800000	99	1	1	1	0	K169k	TMT10	(K)	YGLFkEENPYAR	(F)	KKYGLFkEENPYA	k:Ubiquitin Residual GG from Tryp Cut on K	100	61.43	11	610.65	1945.06	-115.124	-2	21122.2	HUMAN	P53801	P53801|A8MXQ1	Pituitary tumor-transforming gene 1 protein-interacting protein
05min_Rep1	K-ε-GG	4	13.88	11.59	10.76	87.4	15500000	12.245	2	1	1	0	K11k	Hydrogen	(K)	TLTGkTITLEVEPSDTIENVK	(A)	VKTLTGkTITLEV	K:TMT10-Lys-Only,k:Ubiquitin Residual GG from Tryp Cut on K	100	70.5	12	658.611	2746.55	-115.126	-2.1	77037.2	HUMAN	P0CG48	P0CG48|F5H041|Q96C32|P0CG47|J3QRK5|J3QLP7|P62979|B4DV12|P62987	Polyubiquitin-C
05min_Rep1	Non-K-ε-GG	5	13.88	14.76	15.24	75.2	251000	-1	1	0	0	0		TMT10	(K)	DDGQLFHIDFGHFLDHK	(K)		K:TMT10,	91.5	87.9	0	500.662	2499.28	-0.0016	-0.6	126108	HUMAN	P42336	P42336	Phosphatidylinositol 4,5-bisphosphate 3-kinase catalytic subunit alpha isoform
05min_Rep1	K-ε-GG	3	13.88	14.41	12.9	81.4	227000	99	1	1	1	0	K1125k	TMT10	(K)	NNASLSkSVGVSNR	(Q)	NNASLSkSVGVSN	k:Ubiquitin Residual GG from Tryp Cut on K	100	35.27	0	592.657	1891.08	-115.121	-0.5	152982	HUMAN	I1E4Y6	I1E4Y6|Q6Y7W6-3|Q6Y7W6|Q6Y7W6-5|Q6Y7W6-4	PERQ amino acid-rich with GYF domain-containing protein 2
05min_Rep1	K-ε-GG	2	13.85	7.68	8.33	100	1000000	99	1	1	1	0	K523k	TMT10	(R)	kAMFANQLDAR	(K)	LILVLRkAMFANQ	k:Ubiquitin Residual GG from Tryp Cut on K	92.2	50.93	2	804.43	1722.97	-115.119	0.4	150862	HUMAN	Q9NVI1	Q9NVI1|Q9NVI1-1|Q9NVI1-2|F8W7R3	Fanconi anemia group I protein
05min_Rep1	Non-K-ε-GG	3	13.85	11.04	12.18	90.6	31900000	-1	1	0	0	0		TMT10	(K)	LGGSAVISLEGKPL	(-)		K:TMT10,	87	85.87	16	600.372	1799.1	-0.0016	-0.9	22956	HUMAN	E9PK25	E9PK25|P23528|G3V1A4	Cofilin-1
05min_Rep1	Non-K-ε-GG	3	13.85	13	8.7	100	436000	-1	1	0	0	0		TMT10	(R)	IRVESLLVTAISK	(A)		K:TMT10,	100	89.35	2	629.738	1887.2	-0.0041	-2.1	91730	HUMAN	O43143	O43143	Putative pre-mRNA-splicing factor ATP-dependent RNA helicase DHX15
05min_Rep1	Non-K-ε-GG	3	13.85	9.99	12.33	89.7	2980000	-1	1	0	0	0		TMT10	(K)	VSVFFGGLSIK	(K)		K:TMT10,	97.4	98.18	0	538	1611.99	-0.0025	-1.6	49642.1	HUMAN	O00148	O00148|O00148-2|B1Q2N1	ATP-dependent RNA helicase DDX39A
05min_Rep1	K-ε-GG	3	13.84	10.66	11.66	83.9	1140000	99	1	1	1	0	K224k	TMT10	(R)	TTNEQVTGkFR	(G)	NEQVTGkFRGGVN	k:Ubiquitin Residual GG from Tryp Cut on K	95.8	36.98	5	541.961	1738.98	-115.116	2.4	84198.2	HUMAN	Q9ULC8-3	Q9ULC8-3|Q9ULC8|Q9C0B5|Q9C0B5-2	Isoform 3 of Probable palmitoyltransferase ZDHHC8
05min_Rep1	K-ε-GG	3	13.83	11.89	11.69	85.7	4910000	7.312	2	1	1	0	K270k	TMT10	(K)	LTSLNVkYNNDK	(S)	LTSLNVkYNNDKS	K:TMT10,k:Ubiquitin Residual GG from Tryp Cut on K	100	57.72	2	661.042	2096.23	-115.121	-0.5	60701.5	HUMAN	O95758-4	O95758-4|P26599-3|O95758-5|O95758|P26599-2|O95758-2|P26599|O95758-6|O95758-1|O95758-7	Isoform 4 of Polypyrimidine tract-binding protein 3
05min_Rep1	Non-K-ε-GG	2	13.83	7.99	6.67	83.2	15200000	-1	1	0	0	0		TMT10	(R)	MGIYVGAK	(V)		K:TMT10,	100	65.13	14	648.89	1296.78	-0.0013	-1	91228.4	HUMAN	P17858-2	P17858-2|Q01813|P17858	Isoform 2 of ATP-dependent 6-phosphofructokinase, liver type
05min_Rep1	K-ε-GG	4	13.82	11	7.83	94.5	24400000	10.863	2	1	1	0	K396k	TMT10	(R)	GDVVPkDVNAAIATIK	(T)	RGDVVPkDVNAAI	K:TMT10,k:Ubiquitin Residual GG from Tryp Cut on K	91.1	77.42	12	546.575	2298.4	-115.121	-0.6	58642	HUMAN	F5H5D3	F5H5D3|Q71U36|P68363|Q6PEY2|Q13748|Q9BQE3|Q13748-2|Q71U36-2|P68363-2	Tubulin alpha-1C chain
05min_Rep1	K-ε-GG	4	13.82	10.27	9.14	91.1	489000	99	1	1	1	0	K397k	TMT10	(R)	RQEkMADPESNQEAVNSSAAR	(T)	EARRQEkMADPES	k:Ubiquitin Residual GG from Tryp Cut on K	100	29.82	2	666.076	2776.41	-115.123	-1	227456	HUMAN	Q14669-3	Q14669-3|Q14669-2|Q14669|Q14669-4|G5E9G6	Isoform 3 of E3 ubiquitin-protein ligase TRIP12
05min_Rep1	Non-K-ε-GG	2	13.81	8.35	7.53	90.2	1500000	-1	0	0	0	0		TMT10	(K)	TLQLALDLVSSR	(N)			78.3	96.13	7	772.964	1544.92	-0.0007	-0.5	108281	HUMAN	P53618	P53618	Coatomer subunit beta
05min_Rep1	K-ε-GG	3	13.81	13.81	5.02	73.6	779000	99	1	1	1	0	K784k	TMT10	(K)	CEECGkAFNR	(S)	KCEECGkAFNRSA	C:Carbamidomethylation,k:Ubiquitin Residual GG from Tryp Cut on K	94.2	29.28	2	538.584	1728.86	-115.12	0.1	152220	HUMAN	O43345	O43345|Q05481|O43345-2|Q05481-2|A0A075B7G6|A0A075B7G2|Q8TF20-2|Q8TF20|A0A075B7G3|Q9UII5|Q6ZR52-2|A6NNF4|Q86V71|A0A075B7G4|Q8IYB9|Q7Z3I0|Q6ZR52|P0DKX0|A6NNF4-3|Q03938|Q8N7Q3|Q03936|Q8TF32|A6NK75|Q9H8G1|Q14593|Q8TD23|Q9Y2Q1|Q96N38|Q03936-3|Q8IYN0|Q8TB69|Q9Y2Q1-2|Q9Y2Q1-3|Q9P255|Q9Y2Q1-4|Q8NEM1|Q68DY1|Q96N38-2|Q03936-2|C9IZS8|Q14593-2|Q6ZMV8|O75346|P17019|Q03924|Q15928|Q96H40|Q68DY1-2|Q5JVG8|O75346-…	Zinc finger protein 208
05min_Rep1	Non-K-ε-GG	2	13.8	12.36	7.59	93.6	1530000	-1	1	0	0	0		TMT10	(K)	LYLVFSK	(E)		K:TMT10,	95.3	90.25	8	664.423	1327.84	-0.0012	-0.9	107114	HUMAN	P57740	P57740|P57740-2|P57740-3	Nuclear pore complex protein Nup107
05min_Rep1	K-ε-GG	3	13.79	13.51	12.24	77.8	1520000	99	1	1	1	0	K258k	TMT10	(R)	VQDVkLQPPEVVPMELR	(T)	RRVQDVkLQPPEV	k:Ubiquitin Residual GG from Tryp Cut on K	100	78.38	8	774.101	2435.41	-115.121	-0.5	53800.2	HUMAN	Q96F44	Q96F44|Q96F44-3|Q96F44-2|R4GMV1	E3 ubiquitin-protein ligase TRIM11
05min_Rep1	Non-K-ε-GG	3	13.78	13.78	14.92	87.2	4130000	-1	0	0	0	0		TMT10	(K)	RPLLGLVLTPTR	(E)			100	76.15	15	522.341	1565.01	-0.001	-0.6	96957.6	HUMAN	Q9GZR7	Q9GZR7|G3V529|Q9GZR7-2|F5GYL3	ATP-dependent RNA helicase DDX24
05min_Rep1	K-ε-GG	3	13.78	11.73	12.08	77.1	1260000	1.636	2	1	1	0	K412k	TMT10	(R)	EDIQQFFEEFQSkK	(R)	FEEFQSkKRRRVD	K:TMT10,k:Ubiquitin Residual GG from Tryp Cut on K	91.1	91.42	5	792.417	2490.35	-115.112	3.2	49367.3	HUMAN	Q8N806	Q8N806|E9PCJ7	Putative E3 ubiquitin-protein ligase UBR7
05min_Rep1	K-ε-GG	3	13.77	15.03	12.83	73.6	6190000	12.828	2	1	1	0	K181k	TMT10	(K)	LYSMkFQGPDNGQGPK	(Y)	VKLYSMkFQGPDN	K:TMT10,k:Ubiquitin Residual GG from Tryp Cut on K	96.6	61.85	19	780.411	2454.34	-115.123	-1.2	32650.1	HUMAN	O43396	O43396	Thioredoxin-like protein 1
05min_Rep1	K-ε-GG	4	13.77	13.77	10.15	73	2560000	99	1	1	1	0	K109k	TMT10	(K)	IHQETFGkSGCR	(R)	HQETFGkSGCRRI	C:Carbamidomethylation,k:Ubiquitin Residual GG from Tryp Cut on K	82.7	30.67	7	441.476	1878.01	-115.122	-0.9	136659	HUMAN	Q15393	Q15393|Q15393-2	Splicing factor 3B subunit 3
05min_Rep1	Non-K-ε-GG	3	13.76	12.86	12.52	90.8	1720000	-1	1	0	0	0		TMT10	(K)	VAVFFGGLSIK	(K)		K:TMT10,	94.6	98.52	2	532.669	1595.99	0.001	0.7	51134.9	HUMAN	Q13838-2	Q13838-2|Q13838|Q5STU3	Isoform 2 of Spliceosome RNA helicase DDX39B
05min_Rep1	Non-K-ε-GG	2	13.76	9.88	10.48	92.4	2070000	-1	1	0	0	0		TMT10	(R)	FSMGSVVAGLLK	(R)		K:TMT10,	100	99.12	0	834.002	1667	0.0003	0.2	69386.7	HUMAN	Q9H845	Q9H845	Acyl-CoA dehydrogenase family member 9, mitochondrial
05min_Rep1	K-ε-GG	3	13.75	18.76	17.13	82.4	9610000	99	1	1	1	0	K596k	TMT10	(R)	EAWASkDATYTSAR	(T)	REAWASkDATYTS	k:Ubiquitin Residual GG from Tryp Cut on K	97.9	44.47	10	633.985	2015.06	-115.12	0	81934.1	HUMAN	P33993	P33993|P33993-3	DNA replication licensing factor MCM7
05min_Rep1	K-ε-GG	3	13.75	13.75	13.75	84.2	3520000	99	1	1	1	0	K179k	TMT10	(R)	ALSTWkQMGEQR	(E)	RALSTWkQMGEQR	k:Ubiquitin Residual GG from Tryp Cut on K	96.2	55.93	15	593.312	1893.04	-115.119	0.4	32345.5	HUMAN	P00491	P00491	Purine nucleoside phosphorylase
05min_Rep1	K-ε-GG	2	13.74	8.36	6.46	87.1	1300000	99	1	1	1	0	K119k	TMT10	(R)	EAQMAAkLER	(L)	EAQMAAkLERLRE	k:Ubiquitin Residual GG from Tryp Cut on K	100	44.4	9	745.404	1604.92	-115.12	0.4	19937.3	HUMAN	P16949-2	P16949-2|P16949	Isoform 2 of Stathmin
05min_Rep1	Non-K-ε-GG	2	13.74	12.36	7.86	82.8	4200000	-1	0	0	0	0		TMT10	(K)	SIILSGTVLPSAQR	(F)			100	78.47	7	836.003	1671	-0.0018	-1.1	40063.1	HUMAN	Q6DKI2	Q6DKI2|Q3B8N2|Q3B8N2-2|J3KSY2|J3QR96|J3KT17|O00182|O00182-2|F8W9W4	Galectin-9C
05min_Rep1	Non-K-ε-GG	4	13.74	10.27	9.19	85.5	1130000	-1	1	0	0	0		TMT10	(K)	FTASAGIQVVGDDLTVTNPK	(R)		K:TMT10,	100	84.6	0	623.6	2491.38	-0.0015	-0.6	47510.4	HUMAN	P06733	P06733|P06733-2	Alpha-enolase
05min_Rep1	Non-K-ε-GG	4	13.74	16.57	15.43	87.3	389000	99	1	0	0	0	M80m	TMT10	(K)	RVLGLVLLRGENLVSmTVEGPPPK	(D)		K:TMT10,m:Oxidized methionine	100	94.23	0	762.956	3032.81	15.9965	0.5	30488.2	HUMAN	P14678-3	P14678-3|P63162-2|P14678|P63162|P14678-2	Isoform SM-B1 of Small nuclear ribonucleoprotein-associated proteins B and B'
05min_Rep1	K-ε-GG	3	13.74	10.95	13.74	69	2550000	99	1	1	1	0	K28k	Hydrogen	(K)	WGkQDGGEGHVGTVR	(S)	PDWKWGkQDGGEG	k:Ubiquitin Residual GG from Tryp Cut on K	100	25.87	8	566.276	1582.77	114.041	-0.9	112530	HUMAN	Q86YT6	Q86YT6	E3 ubiquitin-protein ligase MIB1
05min_Rep1	K-ε-GG	3	13.74	13.41	14.27	81.8	11700000	9.735	2	1	1	0	K82k	TMT10	(K)	TDQAQkAEGAGDAK	(-)	KTDQAQkAEGAGD	K:TMT10,k:Ubiquitin Residual GG from Tryp Cut on K	100	30.23	10	654.68	2077.15	-115.123	-1.4	9392.5	HUMAN	P05204	P05204	Non-histone chromosomal protein HMG-17
05min_Rep1	Non-K-ε-GG	2	13.73	8.98	10.15	85.5	2420000	-1	1	0	0	0		TMT10	(K)	LGVDISATK	(A)		K:TMT10,	100	66.05	7	681.424	1361.84	0.0007	0.5	66742	HUMAN	Q9NSD9	Q9NSD9	Phenylalanine--tRNA ligase beta subunit
05min_Rep1	K-ε-GG	3	13.73	12.22	10.32	85.6	5310000	6.859	2	1	1	0	K1096k	TMT10	(R)	YTYLEkAIK	(I)	RYTYLEkAIKIHN	K:TMT10,k:Ubiquitin Residual GG from Tryp Cut on K	97.4	67.15	9	567.673	1816.12	-115.115	2.7	129384	HUMAN	Q93009	Q93009|Q93009-3	Ubiquitin carboxyl-terminal hydrolase 7
05min_Rep1	K-ε-GG	3	13.72	13.16	12.68	83.7	5210000	99	1	1	1	0	K477k	TMT10	(R)	QGGASQSDkTPEELFHPLGADSQV	(-)	GASQSDkTPEELF	k:Ubiquitin Residual GG from Tryp Cut on K	100	69.35	7	947.8	2956.51	-115.12	0	54425.1	HUMAN	P11166	P11166	Solute carrier family 2, facilitated glucose transporter member 1
05min_Rep1	Non-K-ε-GG	3	13.71	15.06	6.92	85.4	9310000	-1	0	0	0	0		TMT10	(R)	VTILGHVQR	(G)			83	51.73	12	417.929	1251.77	-0.0007	-0.6	86507.4	HUMAN	Q01813	Q01813|Q01813-2	ATP-dependent 6-phosphofructokinase, platelet type
05min_Rep1	K-ε-GG	3	13.71	11.83	12.11	86.6	4140000	3.876	2	1	1	0	K2715k	TMT10	(R)	LGLPGDEVDNkVK	(G)	GDEVDNkVKGAAG	K:TMT10,k:Ubiquitin Residual GG from Tryp Cut on K	87.4	60.75	7	652.711	2071.24	-115.118	1.2	474044	HUMAN	P78527	P78527|P78527-2|E7EUY0	DNA-dependent protein kinase catalytic subunit
05min_Rep1	K-ε-GG	2	13.7	12.39	13.23	91.9	11200000	7.426	2	1	1	0	K6k	TMT10	(-)	MQIFVkTLTGK	(T)	-----VkTLTGKT	K:TMT10,k:Ubiquitin Residual GG from Tryp Cut on K	88.4	86.6	14	919.549	1953.22	-115.126	-3.1	77037.2	HUMAN	P0CG48	P0CG48|F5H041|Q96C32|P0CG47|P62979|B4DV12|P62987|P0CG48|F5H041|Q96C32|P0CG47|P62979|B4DV12|P62987|P0CG48|F5H041|Q96C32|P0CG47|P62979|B4DV12|P62987|P0CG48|F5H041|Q96C32|P0CG47|P62979|B4DV12|P62987|P0CG48|F5H041|Q96C32|P0CG47|P62979|B4DV12|P62987|P0CG48|F5H041|Q96C32|P0CG47|P62979|B4DV12|P62987|P0CG48|F5H041|Q96C32|P0CG47|P62979|B4DV12|P62987	Polyubiquitin-C
05min_Rep1	K-ε-GG	4	13.69	6.15	11.2	83.3	6990000	99	1	1	1	0	K206k	TMT10	(K)	ELHINLIPNkQDR	(T)	INLIPNkQDRTLT	k:Ubiquitin Residual GG from Tryp Cut on K	88.7	59.28	14	484.026	2048.2	-115.119	0.4	98729.9	HUMAN	P07900-2	P07900-2|P07900	Isoform 2 of Heat shock protein HSP 90-alpha
05min_Rep1	K-ε-GG	3	13.69	13.05	12.47	85.9	3480000	1.958	2	1	1	0	K101k	Hydrogen	(K)	NYGSYSTQASAAAATAELLkK	(Q)	ATAELLkKQEELN	K:TMT10-Lys-Only,k:Ubiquitin Residual GG from Tryp Cut on K	100	70.77	7	830.101	2603.41	-115.118	0.6	38685.6	HUMAN	O14828	O14828|O14828-2	Secretory carrier-associated membrane protein 3
05min_Rep1	Non-K-ε-GG	3	13.69	13.86	14.42	91.1	3870000	-1	1	0	0	0		TMT10	(R)	TGQPMIHIYLDK	(E)		K:TMT10,	100	71.48	5	625.358	1874.06	-0.0013	-0.7	69249.8	HUMAN	Q01844-5	Q01844-5|Q01844|Q01844-3|B0QYK0|Q01844-6|Q01844-2|C9JGE3	Isoform 5 of RNA-binding protein EWS
05min_Rep1	K-ε-GG	3	13.69	12.52	12.04	87.3	5970000	1.552	2	1	1	0	K385k	TMT10	(K)	TSEESWIEQQMLEDkK	(R)	QQMLEDkKRATDW	K:TMT10,k:Ubiquitin Residual GG from Tryp Cut on K	100	73.03	10	851.768	2668.41	-115.12	0	61138.2	HUMAN	Q96G74	Q96G74|Q96G74-5|Q96G74-3|Q96G74-2|Q96G74-4	OTU domain-containing protein 5
05min_Rep1	Non-K-ε-GG	3	13.69	11.11	14.78	84.1	2290000	-1	1	0	0	0		TMT10	(R)	HGLINFGIYK	(R)		K:TMT10,	100	73.75	5	540.661	1619.97	0.0009	0.6	95666.6	HUMAN	O60341-2	O60341-2|O60341	Isoform 2 of Lysine-specific histone demethylase 1A
05min_Rep1	Non-K-ε-GG	2	13.68	8.81	8.06	87.3	4570000	-1	0	0	0	0		TMT10	(K)	TVLQLSLR	(I)			97.7	72.37	12	579.874	1158.74	0.0008	0.7	45817.5	HUMAN	Q99986	Q99986	Serine/threonine-protein kinase VRK1
05min_Rep1	Non-K-ε-GG	3	13.68	10.93	12.19	90.4	1040000	-1	1	0	0	0		TMT10	(R)	NYLDWLTSIPWGK	(Y)		K:TMT10,	100	100.3	2	684.383	2051.14	-0.0025	-1.2	107001	HUMAN	P36776	P36776|P36776-2|K7EKE6|K7EJE8|P36776-3	Lon protease homolog, mitochondrial
05min_Rep1	K-ε-GG	4	13.68	14.45	11.22	79.1	5450000	99	1	1	1	0	K40k	TMT10	(R)	EAETEPHEGkR	(K)	TEPHEGkRKVESL	k:Ubiquitin Residual GG from Tryp Cut on K	94.2	17.98	6	407.207	1740.93	-115.122	-1.1	17787.3	HUMAN	P41223-2	P41223-2|P41223	Isoform 2 of Protein BUD31 homolog
05min_Rep1	K-ε-GG	4	13.66	9.78	10.5	79.9	477000	3.871	2	1	1	0	K1989k	TMT10	(K)	HYASEEIkEK	(L)	YASEEIkEKLLQL	K:TMT10,k:Ubiquitin Residual GG from Tryp Cut on K	93	35.45	2	452.25	1921.1	-115.123	-1.7	275403	HUMAN	Q01082	Q01082|Q01082-2|Q01082-3	Spectrin beta chain, non-erythrocytic 1
05min_Rep1	K-ε-GG	4	13.65	13.13	11.06	83.6	12600000	99	1	1	1	0	K423k	TMT10	(K)	ALIGkGHPEFSTNR	(Q)	FKALIGkGHPEFS	k:Ubiquitin Residual GG from Tryp Cut on K	98.9	44.62	10	468.259	1985.13	-115.119	0.4	96697.4	HUMAN	P45974	P45974|P45974-2	Ubiquitin carboxyl-terminal hydrolase 5
05min_Rep1	Non-K-ε-GG	3	13.65	7.94	13.65	78.7	12300000	-1	0	0	0	0		TMT10	(K)	HIGVCISVANNR	(L)		C:Carbamidomethylation,	83.1	52.22	10	523.623	1568.85	0.0005	0.3	69829.6	HUMAN	O60506	O60506|O60506-2|O60506-3|O60506-4|O60506-5|O43390-2|O43390|O43390-3|O43390-4|B4DT28	Heterogeneous nuclear ribonucleoprotein Q
05min_Rep1	K-ε-GG	3	13.65	9.99	8.93	81.7	1000000	13.649	2	1	1	0	K24k	TMT10	(R)	TkTENSGEALAK	(V)	LSGKRTkTENSGE	K:TMT10,k:Ubiquitin Residual GG from Tryp Cut on K	96.7	35.15	5	607.676	1936.13	-115.118	1.1	25868	HUMAN	Q9P016	Q9P016|Q9P016-2	Thymocyte nuclear protein 1
05min_Rep1	K-ε-GG	3	13.64	12.21	14.09	81	8210000	9.572	2	1	1	0	K770k	TMT10	(R)	TEAEQCkNLELK	(D)	TEAEQCkNLELKD	C:Carbamidomethylation,K:TMT10,k:Ubiquitin Residual GG from Tryp Cut on K	91.2	47.58	9	679.034	2150.21	-115.121	-0.6	246158	HUMAN	O75643	O75643	U5 small nuclear ribonucleoprotein 200 kDa helicase
05min_Rep1	K-ε-GG	3	13.64	13.64	13.64	72.4	2120000	99	1	1	1	0	K43k	TMT10	(R)	YANNSNYkNDVMIR	(K)	ANNSNYkNDVMIR	k:Ubiquitin Residual GG from Tryp Cut on K	81.1	48.97	12	682.341	2160.13	-115.118	0.8	17332.5	HUMAN	Q96A72	Q96A72|P61326|P61326-2|F5H6N1	Protein mago nashi homolog 2
05min_Rep1	K-ε-GG	4	13.64	12.58	12.72	85.8	9990000	0	3	1	0	1	K473k	Hydrogen	(K)	KPkLSEEVVVAPNQESGMK	(T)	FILKKPkLSEEVV	K:TMT10-Lys-Only,k:Ubiquitin Residual GG from Tryp Cut on K	96.3	51.7	22	661.37	2757.58	-115.119	0.4	83844.1	HUMAN	Q6PJT7	Q6PJT7|Q6PJT7-2|Q6PJT7-9|Q6PJT7-5|G3V411|Q6PJT7|Q6PJT7-2|Q6PJT7-9|Q6PJT7-5|G3V411	Zinc finger CCCH domain-containing protein 14
05min_Rep1	K-ε-GG	3	13.64	8.58	11.23	87.8	2580000	99	1	1	1	0	K74k	TMT10	(R)	QFLILkNQTPIEER	(G)	RQFLILkNQTPIE	k:Ubiquitin Residual GG from Tryp Cut on K	100	68.77	5	691.395	2187.29	-115.12	0	48485	HUMAN	Q6P2D0	Q6P2D0|J3KNQ1|Q6P2D0-2	Zinc finger protein 1 homolog
05min_Rep1	K-ε-GG	3	13.64	9.6	11.21	84.8	6510000	5.416	2	1	1	0	K60k	TMT10	(K)	NAGAVIGkGGK	(N)	AGAVIGkGGKNIK	K:TMT10,k:Ubiquitin Residual GG from Tryp Cut on K	94.5	38.77	11	515.316	1659.05	-115.119	0.5	51312.6	HUMAN	P61978-2	P61978-2|P61978|P61978-3|S4R457	Isoform 2 of Heterogeneous nuclear ribonucleoprotein K
05min_Rep1	K-ε-GG	2	13.63	10.66	10.66	76.2	5340000	99	1	1	1	0	K523k	Hydrogen	(R)	kAMFANQLDAR	(K)	LILVLRkAMFANQ	k:Ubiquitin Residual GG from Tryp Cut on K	100	40.8	9	689.848	1264.65	114.042	-1	150862	HUMAN	Q9NVI1	Q9NVI1|Q9NVI1-1|Q9NVI1-2|F8W7R3	Fanconi anemia group I protein
05min_Rep1	K-ε-GG	3	13.63	14.11	15.29	79	1570000	10.889	2	1	1	0	K23k	TMT10	(R)	GVTQFGNkYIQQTK	(P)	VTQFGNkYIQQTK	K:TMT10,k:Ubiquitin Residual GG from Tryp Cut on K	94	57.48	2	728.743	2299.34	-115.123	-1.4	26283.8	HUMAN	O43809	O43809	Cleavage and polyadenylation specificity factor subunit 5
05min_Rep1	Non-K-ε-GG	3	13.63	11.63	14.28	86.9	53200000	-1	1	0	0	0		TMT10	(K)	ELHINLIPNK	(Q)		K:TMT10,	94.5	72.3	17	550.343	1649.02	0.0005	0.3	98729.9	HUMAN	P07900-2	P07900-2|P07900|Q14568	Isoform 2 of Heat shock protein HSP 90-alpha
05min_Rep1	Non-K-ε-GG	2	13.63	6.86	10.5	82.4	1990000	-1	0	0	0	0		TMT10	(K)	AQLIVGWR	(E)			88.9	73.63	7	586.361	1171.71	-0.0009	-0.7	73660.3	HUMAN	Q14807	Q14807|H3BRB3|Q14807-2	Kinesin-like protein KIF22
05min_Rep1	K-ε-GG	3	13.63	12.52	12.59	91.9	407000	99	1	1	1	0	K121k	TMT10	(K)	DGGQTESNEEGkENR	(D)	ESNEEGkENRDRD	k:Ubiquitin Residual GG from Tryp Cut on K	100	18.15	0	664.973	2108.03	-115.122	-1	116866	HUMAN	Q14157-5	Q14157-5|Q14157|F8W726|Q14157-3|Q14157-1|Q14157-4	Isoform 5 of Ubiquitin-associated protein 2-like
05min_Rep1	Non-K-ε-GG	2	13.62	8.75	9.53	85.4	3840000	-1	0	0	0	0		Hydrogen	(R)	TLIQNCGASTIR	(L)		C:Carbamidomethylation,	100	41.07	19	667.347	1333.69	-0.0015	-1.2	61103.4	HUMAN	P49368	P49368|P49368-2|B4DUR8	T-complex protein 1 subunit gamma
05min_Rep1	Non-K-ε-GG	2	13.62	11.03	12.9	87.7	1110000	-1	1	0	0	0		TMT10	(R)	SQFYIALK	(L)		K:TMT10,	100	77.93	8	714.437	1427.87	0.0001	0	86831.7	HUMAN	Q96D71	Q96D71|Q96D71-3|Q96D71-4|E9PMG1|Q96D71-2|F2Z3L2	RalBP1-associated Eps domain-containing protein 1
05min_Rep1	K-ε-GG	3	13.62	11.56	11.9	86.3	942000	9.923	2	1	1	0	K801k	TMT10	(K)	LDSPDPFkLNDPFQPFPGNDSPK	(E)	DSPDPFkLNDPFQ	K:TMT10,k:Ubiquitin Residual GG from Tryp Cut on K	100	89.98	0	1048.87	3259.72	-115.129	-2.9	99281.5	HUMAN	P42566	P42566|B1AUU8|P42566-2	Epidermal growth factor receptor substrate 15
05min_Rep1	K-ε-GG	5	13.62	10.35	7.71	75.1	648000	8.745	2	1	1	0	M330m K336k	TMT10	(K)	EVDEQmLNVQNkNSSYFVEWIPNNVK	(T)	MLNVQNkNSSYFV	K:TMT10,m:Oxidized methionine,k:Ubiquitin Residual GG from Tryp Cut on K	54.2	90.43	0	743.385	3811.99	-99.1	6.7	50305.5	HUMAN	Q13885	Q13885|Q9BVA1|P68371|P07437|Q5JP53|Q5ST81	Tubulin beta-2A chain
05min_Rep1	K-ε-GG	3	13.61	13.61	11.19	80.2	7460000	10.671	2	1	1	0	K119k	TMT10	(R)	YASENVNkLLVGNK	(C)	ASENVNkLLVGNK	K:TMT10,k:Ubiquitin Residual GG from Tryp Cut on K	99.4	64.07	2	707.741	2236.33	-115.119	0.3	22905.6	HUMAN	P62820	P62820|Q9H0U4|E7END7|E9PLD0|P62820-2	Ras-related protein Rab-1A
05min_Rep1	Non-K-ε-GG	2	13.61	9.45	9.84	81.8	932000	-1	0	0	0	0		TMT10	(K)	YWIDIQLR	(W)			91.2	87.03	19	668.384	1335.76	-0.0008	-0.6	274908	HUMAN	Q6P2Q9	Q6P2Q9	Pre-mRNA-processing-splicing factor 8
05min_Rep1	Non-K-ε-GG	3	13.61	10.81	9.91	89.9	416000	-1	0	0	0	0		TMT10	(K)	LLAFLYSGGHR	(V)			85.6	87.75	2	488.284	1462.84	-0.0006	-0.4	101553	HUMAN	Q86WJ1	Q86WJ1|Q86WJ1-4|Q86WJ1-3|Q86WJ1-5	Chromodomain-helicase-DNA-binding protein 1-like
05min_Rep1	Non-K-ε-GG	2	13.61	10.23	9.88	96.9	964000	-1	1	0	0	0		TMT10	(R)	CLIGIIIK	(S)		C:Carbamidomethylation,K:TMT10,	100	90.8	9	694.459	1387.91	-0.0005	-0.4	134019	HUMAN	Q86XI2-2	Q86XI2-2|Q86XI2	Isoform 2 of Condensin-2 complex subunit G2
05min_Rep1	K-ε-GG	3	13.61	15.73	16.8	77.8	3050000	10.625	2	1	1	0	K106k	TMT10	(K)	AETAAkHGEAQVK	(I)	KAETAAkHGEAQV	K:TMT10,k:Ubiquitin Residual GG from Tryp Cut on K	100	28.87	10	638.025	2027.18	-115.124	-2	28917.5	HUMAN	P18669	P18669|Q8N0Y7	Phosphoglycerate mutase 1
05min_Rep1	K-ε-GG	3	13.6	13.63	10.3	93.4	5340000	99	1	1	1	0	K290k	TMT10	(K)	QGGSPDEPDSkATR	(T)	PDEPDSkATRTDC	k:Ubiquitin Residual GG from Tryp Cut on K	100	21.68	5	596.628	1902.99	-115.122	-0.9	72103.9	HUMAN	Q9ULX6	Q9ULX6|Q9ULX6-2|V9GZ50	A-kinase anchor protein 8-like
05min_Rep1	K-ε-GG	4	13.6	9.99	9.33	88.7	97200000	1.538	2	1	1	0	K126k	TMT10	(K)	EGVHGGLINkK	(C)	HGGLINkKCYEMA	K:TMT10,k:Ubiquitin Residual GG from Tryp Cut on K	98	37.3	14	431.761	1839.14	-115.121	-0.3	15225.1	HUMAN	P07737	P07737|K7EJ44	Profilin-1
05min_Rep1	K-ε-GG	3	13.59	11.12	12.07	79.1	4990000	99	1	1	1	0	K201k	TMT10	(R)	EVLEkQPVLSQTEAR	(D)	LREVLEkQPVLSQ	k:Ubiquitin Residual GG from Tryp Cut on K	100	52.6	14	690.718	2185.26	-115.12	-0.1	29260.8	HUMAN	P28070	P28070	Proteasome subunit beta type-4
05min_Rep1	Non-K-ε-GG	2	13.59	7.11	9.16	91.7	2480000	-1	1	0	0	0		TMT10	(K)	ILQVSFK	(T)		K:TMT10,	96.9	80.17	10	646.92	1292.83	-0.001	-0.8	39223.8	HUMAN	Q15717-2	Q15717-2|Q15717	Isoform 2 of ELAV-like protein 1
05min_Rep1	K-ε-GG	3	13.59	14.17	13.68	89.2	3670000	7.74	2	1	1	0	K487k	TMT10	(K)	AAESPDQkDTDGGPK	(E)	AESPDQkDTDGGP	K:TMT10,k:Ubiquitin Residual GG from Tryp Cut on K	100	30.33	7	696.691	2203.18	-115.123	-1.5	54627.8	HUMAN	P53985	P53985	Monocarboxylate transporter 1
05min_Rep1	K-ε-GG	3	13.58	10.83	7.54	85.1	61200000	99	1	1	1	0	K119k	TMT10	(R)	EAQMAAkLER	(L)	EAQMAAkLERLRE	k:Ubiquitin Residual GG from Tryp Cut on K	94.1	44.4	9	497.271	1604.92	-115.12	-0.3	19937.3	HUMAN	P16949-2	P16949-2|P16949	Isoform 2 of Stathmin
05min_Rep1	K-ε-GG	3	13.58	9.8	10.8	90.3	21100000	3.752	2	1	1	0	K308k	TMT10	(R)	GLTSVINQkLK	(D)	TSVINQkLKDDEV	K:TMT10,k:Ubiquitin Residual GG from Tryp Cut on K	98.5	66.3	12	591.706	1888.22	-115.118	1.4	36923.1	HUMAN	P07195	P07195	L-lactate dehydrogenase B chain
05min_Rep1	Non-K-ε-GG	3	13.58	11.41	13.58	84.3	9610000	99	2	0	0	0	M73m	TMT10	(K)	NFVVVmVTKPK	(A)		K:TMT10,m:Oxidized methionine	69.7	67.98	12	655.744	1949.22	15.9952	0.1	43227.5	HUMAN	P54727	P54727	UV excision repair protein RAD23 homolog B
05min_Rep1	Non-K-ε-GG	3	13.58	16.97	13.58	91.5	531000	-1	1	0	0	0		TMT10	(K)	ALHLLAVLEK	(M)		K:TMT10,	91.7	86.78	2	522.344	1565.02	-0.0015	-0.9	90394.2	HUMAN	Q9H9A5-6	Q9H9A5-6|Q9H9A5|Q9H9A5-2|Q9H9A5-3|Q9H9A5-4|E9PCN5	Isoform 6 of CCR4-NOT transcription complex subunit 10
05min_Rep1	Non-K-ε-GG	4	13.57	13.57	13.57	70.7	888000	-1	0	0	0	0		TMT10	(R)	GHALLILRPEELGFLR	(Y)			100	84.6	10	516.564	2063.23	0.0026	1.2	75747.7	HUMAN	Q9NVP1	Q9NVP1	ATP-dependent RNA helicase DDX18
05min_Rep1	K-ε-GG	3	13.56	11.59	10.75	89.5	9490000	13.56	2	1	1	0	K20k	TMT10	(R)	kLLLDPSSPPTK	(A)	QDREERkLLLDPS	K:TMT10,k:Ubiquitin Residual GG from Tryp Cut on K	96.7	61.12	14	623.38	1983.25	-115.12	0	17858.6	HUMAN	Q6IAA8	Q6IAA8|F5H3Y3|F5GX19|F5H479	Ragulator complex protein LAMTOR1
05min_Rep1	K-ε-GG	4	13.56	11.93	11.05	75.9	4830000	13.559	2	1	1	0	K249k	TMT10	(R)	GNTDNkEYAVNEVVAGIK	(E)	RGNTDNkEYAVNE	K:TMT10,k:Ubiquitin Residual GG from Tryp Cut on K	92.3	67.97	10	624.089	2608.45	-115.12	0.2	41586.9	HUMAN	Q9UBU8	Q9UBU8|B3KTM8|Q9UBU8-2|H0YLJ3|Q9UBU8-3	Mortality factor 4-like protein 1
05min_Rep1	K-ε-GG	3	13.56	10.6	13.64	89.3	1130000	1.359	2	1	1	0	K41k	TMT10	(K)	ESVPEFPLSPPkK	(K)	FPLSPPkKKDLSL	K:TMT10,k:Ubiquitin Residual GG from Tryp Cut on K	95.1	68.33	2	676.39	2142.28	-115.121	-0.5	19937.3	HUMAN	P16949-2	P16949-2|P16949	Isoform 2 of Stathmin
05min_Rep1	K-ε-GG	3	13.56	13.39	14.01	78	4100000	11.317	2	1	1	0	K294k	TMT10	(K)	EEVEAAkAAALLAK	(Q)	EEVEAAkAAALLA	K:TMT10,k:Ubiquitin Residual GG from Tryp Cut on K	90.3	72.18	12	662.725	2101.28	-115.123	-1.2	57061.8	HUMAN	Q92575	Q92575	UBX domain-containing protein 4
05min_Rep1	K-ε-GG	3	13.55	9.5	13	83.8	2080000	1.838	2	1	1	0	K53k	TMT10	(R)	AVDCPENIkK	(E)	DCPENIkKEICIN	C:Carbamidomethylation,K:TMT10,k:Ubiquitin Residual GG from Tryp Cut on K	100	42.73	14	582.658	1861.08	-115.123	-1.5	55003.1	HUMAN	O14757	O14757|O14757-3|J3KN87|E9PRU7	Serine/threonine-protein kinase Chk1
05min_Rep1	K-ε-GG	3	13.55	10.47	10.83	80.9	39000000	99	1	1	1	0	K523k	TMT10	(R)	kAMFANQLDAR	(K)	LILVLRkAMFANQ	k:Ubiquitin Residual GG from Tryp Cut on K	96.4	50.95	10	536.622	1722.97	-115.12	0.1	150862	HUMAN	Q9NVI1	Q9NVI1|Q9NVI1-1|Q9NVI1-2|F8W7R3	Fanconi anemia group I protein
05min_Rep1	Non-K-ε-GG	3	13.55	13.55	9.83	72.6	9020000	-1	2	0	0	0		TMT10	(K)	YMEAFKPFLGIGLK	(N)		K:TMT10,	100	98.47	0	767.793	2301.36	0.001	0.4	98480.7	HUMAN	Q14974	Q14974|Q14974-2	Importin subunit beta-1
05min_Rep1	K-ε-GG	3	13.54	10.83	13.89	80.1	7700000	14.273	2	1	1	0	K485k	TMT10	(K)	LLLkQNVDVEAEDK	(D)	ILKLLLkQNVDVE	K:TMT10,k:Ubiquitin Residual GG from Tryp Cut on K	100	65.27	2	729.419	2301.36	-115.121	-0.3	112530	HUMAN	Q86YT6	Q86YT6	E3 ubiquitin-protein ligase MIB1
05min_Rep1	K-ε-GG	3	13.54	10.9	3.55	83.6	1010000	2.201	2	1	1	0	M323m K324k	TMT10	(R)	MSmkEVDEQMLNVQNK	(N)	RGRMSMkEVDEQM	K:TMT10,m:Oxidized methionine,k:Ubiquitin Residual GG from Tryp Cut on K	100	65.12	0	838.091	2611.39	-99.1276	-1	50305.5	HUMAN	Q13885	Q13885|Q9BVA1|P68371|P07437|Q5JP53|Q5ST81	Tubulin beta-2A chain
05min_Rep1	K-ε-GG	3	13.54	12.81	11.6	79.7	11900000	13.536	2	1	1	0	K668k	TMT10	(K)	SPVAkDVDLEFLAK	(M)	RKSPVAkDVDLEF	K:TMT10,k:Ubiquitin Residual GG from Tryp Cut on K	100	78.38	12	702.073	2219.32	-115.121	-0.6	90004.9	HUMAN	P55072	P55072	Transitional endoplasmic reticulum ATPase
05min_Rep1	K-ε-GG	3	13.54	9.14	9.57	86.1	1710000	3.201	2	1	1	0	K49k	TMT10	(K)	AIQESNDTNkGK	(V)	ESNDTNkGKVNFK	K:TMT10,k:Ubiquitin Residual GG from Tryp Cut on K	97	30.33	3	626.342	1992.13	-115.12	-0.2	8840.4	HUMAN	Q8TCD1	Q8TCD1	UPF0729 protein C18orf32
05min_Rep1	K-ε-GG	4	13.53	14.42	14.56	81	3650000	11.712	2	1	1	0	K245k	TMT10	(K)	AWNDTTkAPTADTQTQNVNQAK	(M)	AWNDTTkAPTADT	K:TMT10,k:Ubiquitin Residual GG from Tryp Cut on K	98.1	47.68	3	744.636	3090.64	-115.121	-0.4	92356.3	HUMAN	Q9Y5V3-2	Q9Y5V3-2|Q9Y5V3	Isoform 2 of Melanoma-associated antigen D1
05min_Rep1	K-ε-GG	3	13.53	8.35	7.41	81.7	6180000	2	2	1	1	0	K62k	TMT10	(K)	YALTGDEVkK	(I)	LTGDEVkKICMQR	K:TMT10,k:Ubiquitin Residual GG from Tryp Cut on K	89.3	50.12	12	565.994	1811.09	-115.12	-0.2	29825.4	HUMAN	P62701	P62701|P22090|Q8TD47|A6NH36	40S ribosomal protein S4, X isoform
05min_Rep1	K-ε-GG	3	13.53	11.28	11.25	86.9	4820000	7.427	2	1	1	0	K439k	TMT10	(R)	QTVAVGVIkAVDK	(K)	VAVGVIkAVDKKA	K:TMT10,k:Ubiquitin Residual GG from Tryp Cut on K	97.9	66.33	9	634.059	2015.28	-115.12	-0.2	50482.3	HUMAN	P68104	P68104|Q5VTE0	Elongation factor 1-alpha 1
05min_Rep1	K-ε-GG	3	13.53	10.28	11.13	86.6	265000000	13.533	2	1	1	0	K8k	Acetyl	(M)	ASGADSkGDDLSTAILK	(Q)	ASGADSkGDDLST	K:TMT10,k:Ubiquitin Residual GG from Tryp Cut on K	95.5	66.93	10	678.69	2149.18	-115.121	-0.4	90004.9	HUMAN	P55072	P55072	Transitional endoplasmic reticulum ATPase
05min_Rep1	Non-K-ε-GG	2	13.53	10.55	12.04	82.9	6600000	-1	1	0	0	0		TMT10	(K)	AFSVNIFK	(V)		K:TMT10,	95	85.63	12	692.423	1383.84	-0.001	-0.7	45395.1	HUMAN	P11279	P11279|P11279-2	Lysosome-associated membrane glycoprotein 1
05min_Rep1	K-ε-GG	4	13.52	10.84	13.75	77.8	74800000	7.386	3	1	1	0	K418k	TMT10	(R)	ISPPIKEEETkGDSVEK	(N)	IKEEETkGDSVEK	K:TMT10,k:Ubiquitin Residual GG from Tryp Cut on K	100	53.5	62	672.632	2802.63	-115.122	-0.8	83844.1	HUMAN	Q6PJT7	Q6PJT7|Q6PJT7-2|Q6PJT7-9|Q6PJT7-5|G3V256|Q6PJT7-11|Q6PJT7-3|Q6PJT7-4|Q6PJT7-10|G3V5I6	Zinc finger CCCH domain-containing protein 14
05min_Rep1	K-ε-GG	3	13.52	8.4	7.44	90.8	1570000	1.504	2	1	1	0	K186k	TMT10	(K)	ATVNLLGEEkK	(S)	NLLGEEkKST---	K:TMT10,k:Ubiquitin Residual GG from Tryp Cut on K	100	57.07	7	592.021	1889.17	-115.118	1.2	21720.9	HUMAN	Q00765	Q00765	Receptor expression-enhancing protein 5
05min_Rep1	Non-K-ε-GG	2	13.52	11.28	9.45	91	14400000	-1	1	0	0	0		TMT10	(K)	LGGSAVISLEGKPL	(-)		K:TMT10,	100	85.87	16	900.054	1799.1	-0.0035	-1.9	22956	HUMAN	E9PK25	E9PK25|P23528|G3V1A4	Cofilin-1
05min_Rep1	K-ε-GG	3	13.52	11.49	11.3	94.5	471000	99	1	1	1	0	K289k	TMT10	(K)	LNQEQNAkLQQQR	(E)	NQEQNAkLQQQRE	k:Ubiquitin Residual GG from Tryp Cut on K	93.5	34.38	2	647.686	2056.17	-115.122	-0.9	127006	HUMAN	Q13625-3	Q13625-3|Q13625|Q13625-2	Isoform 3 of Apoptosis-stimulating of p53 protein 2
05min_Rep1	Non-K-ε-GG	2	13.51	12.3	11.51	85.9	1210000	-1	1	0	0	0		Hydrogen	(K)	TSIAIDTIINQK	(R)		K:TMT10-Lys-Only,	94.2	73.55	3	773.457	1545.9	0.0007	0.5	59863.7	HUMAN	P25705	P25705|P25705-3|P25705-2	ATP synthase subunit alpha, mitochondrial
05min_Rep1	K-ε-GG	4	13.5	15.54	13.43	74.9	73100000	12.07	2	1	1	0	K11k	TMT10	(K)	EGVkTENNDHINLK	(V)	KPKEGVkTENNDH	K:TMT10,k:Ubiquitin Residual GG from Tryp Cut on K	99.7	42	14	546.551	2298.3	-115.12	0.2	10928.1	HUMAN	P61956	P61956|H7BZT4|P61956-2	Small ubiquitin-related modifier 2
05min_Rep1	K-ε-GG	3	13.5	13.5	12.42	79.7	3920000	99	1	1	1	0	K102k	TMT10	(K)	ATFSGFTkEQQR	(L)	TFSGFTkEQQRLG	k:Ubiquitin Residual GG from Tryp Cut on K	78.7	47.93	2	581.639	1858.02	-115.12	-0.1	56095.8	HUMAN	P14921-3	P14921-3|P14921|P14921-2|P14921-5	Isoform 3 of Protein C-ets-1
05min_Rep1	K-ε-GG	4	13.5	12.59	11.98	78.6	50200000	2	2	1	1	0	K124k	TMT10	(K)	EDVFVHQTAIkK	(N)	VHQTAIkKNNPRK	K:TMT10,k:Ubiquitin Residual GG from Tryp Cut on K	95.9	51.93	14	497.54	2102.26	-115.121	-0.5	40089.2	HUMAN	P16989	P16989|P16989-3|P67809|P16989-2	Y-box-binding protein 3
05min_Rep1	K-ε-GG	3	13.5	11.89	11.89	62.3	4210000	99	1	1	1	0	K105k	TMT10	(R)	YEGkMETLGENEYFR	(V)	LSRYEGkMETLGE	k:Ubiquitin Residual GG from Tryp Cut on K	98.6	64.07	2	737.02	2324.16	-115.117	1.2	100943	HUMAN	P22681	P22681	E3 ubiquitin-protein ligase CBL
05min_Rep1	K-ε-GG	3	13.5	11.37	13.01	81.7	797000	99	1	1	1	0	K480k	TMT10	(R)	DADSITLFDVQQkR	(T)	LFDVQQkRTLASV	k:Ubiquitin Residual GG from Tryp Cut on K	71.1	65.92	3	660.353	2094.16	-115.115	2.8	140919	HUMAN	P53621-2	P53621-2|P53621	Isoform 2 of Coatomer subunit alpha
05min_Rep1	K-ε-GG	3	13.5	9.82	10.39	87.4	214000	99	1	1	1	0	K773k	TMT10	(R)	LEEFLQkEVCLR	(D)	LEEFLQkEVCLRD	C:Carbamidomethylation,k:Ubiquitin Residual GG from Tryp Cut on K	100	84.2	0	636.346	2022.15	-115.121	-0.8	101290	HUMAN	O75113	O75113	NEDD4-binding protein 1
05min_Rep1	Non-K-ε-GG	3	13.5	14.24	12.09	74.5	1580000	99	1	0	0	0	M23m	TMT10	(K)	TVQDLTSVVQTLLQQmQDK	(F)		K:TMT10,m:Oxidized methionine	93.7	99.95	0	883.822	2633.46	15.9922	-1	8543.4	HUMAN	O75506	O75506	Heat shock factor-binding protein 1
05min_Rep1	Non-K-ε-GG	3	13.49	12.6	12.39	90.8	1300000	-1	1	0	0	0		TMT10	(K)	PYIQVDIGGGQTK	(T)		K:TMT10,	95.8	70.85	3	612.021	1834.05	0.0025	1.4	72445.7	HUMAN	P11021	P11021	78 kDa glucose-regulated protein
05min_Rep1	K-ε-GG	3	13.49	13.49	13.68	90.5	16000000	99	1	1	1	0	K608k	TMT10	(R)	AAVPDAVGkCR	(S)	VPDAVGkCRSAGI	C:Carbamidomethylation,k:Ubiquitin Residual GG from Tryp Cut on K	95.8	36.4	17	496.271	1601.92	-115.121	-0.6	114483	HUMAN	P13637-3	P13637-3|P13637-2|P05023|P05023-4|P50993|P13637|B1AKY9|P05023-3|M0R116|P05023-2	Isoform 3 of Sodium/potassium-transporting ATPase subunit alpha-3
05min_Rep1	K-ε-GG	3	13.48	10.53	8.04	85	10700000	99	1	1	1	0	K48k	TMT10	(K)	NFGIGQDIQPkR	(D)	GQDIQPkRDLTRF	k:Ubiquitin Residual GG from Tryp Cut on K	96	53.1	19	572.651	1831.06	-115.121	-0.7	30166.2	HUMAN	P62424	P62424	60S ribosomal protein L7a
05min_Rep1	K-ε-GG	3	13.48	13.04	12.04	88.5	7180000	3.052	2	1	1	0	K220k	TMT10	(K)	DTEGIPCLGSkVK	(G)	IPCLGSkVKGIIE	C:Carbamidomethylation,K:TMT10,k:Ubiquitin Residual GG from Tryp Cut on K	93.4	58.85	24	659.367	2091.21	-115.121	-0.4	59048.7	HUMAN	P04053	P04053|P04053-2	DNA nucleotidylexotransferase
05min_Rep1	K-ε-GG	3	13.48	11.61	14.66	80.8	18100000	99	1	1	1	0	K1493k	TMT10	(R)	LIVNkNAGETLLQR	(A)	RRLIVNkNAGETL	k:Ubiquitin Residual GG from Tryp Cut on K	97.9	63.87	7	638.044	2027.24	-115.121	-0.3	192475	HUMAN	Q5H9F3-3	Q5H9F3-3|Q6W2J9|Q6W2J9-2|Q6W2J9-4|A6NE70	Isoform 3 of BCL-6 corepressor-like protein 1
05min_Rep1	K-ε-GG	4	13.48	13.48	13.48	70.2	12800000	99	1	1	1	0	K58k	TMT10	(R)	ISVYYNEATGGkYVPR	(A)	NEATGGkYVPRAI	k:Ubiquitin Residual GG from Tryp Cut on K	92.5	65.23	12	540.788	2275.25	-115.119	0.3	50126.4	HUMAN	P07437	P07437|Q5JP53	Tubulin beta chain
05min_Rep1	Non-K-ε-GG	2	13.48	8.98	6.33	93.6	11100000	-1	0	0	0	0		TMT10	(K)	GIVISFDAR	(A)			99	73.75	7	603.856	1206.7	-0.0002	-0.2	68795.6	HUMAN	Q96G03	Q96G03|E7ENQ8	Phosphoglucomutase-2
05min_Rep1	Non-K-ε-GG	2	13.48	11.43	12.28	84.9	346000	-1	1	0	0	0		TMT10	(R)	SNLGSVVLQLK	(K)		K:TMT10,	73.3	83.25	0	808.509	1616.02	-0.0033	-2.1	91730	HUMAN	O43143	O43143	Putative pre-mRNA-splicing factor ATP-dependent RNA helicase DHX15
05min_Rep1	K-ε-GG	3	13.47	9.37	9.77	89.6	17200000	99	1	1	1	0	K105k	TMT10	(R)	MLELVAQkQR	(E)	LELVAQkQREREE	k:Ubiquitin Residual GG from Tryp Cut on K	90.1	60.22	15	520.303	1674.01	-115.12	0.2	35220.7	HUMAN	Q04323-2	Q04323-2|Q04323|E9PRQ7	Isoform 2 of UBX domain-containing protein 1
05min_Rep1	Non-K-ε-GG	3	13.47	13.47	13.47	77.5	2450000	99	0	0	0	0	M257m	TMT10	(K)	GQVCVmIHSGSR	(G)		C:Carbamidomethylation,m:Oxidized methionine	87.3	37.07	4	525.936	1559.8	15.9957	0.5	55722.8	HUMAN	Q9Y3I0	Q9Y3I0	tRNA-splicing ligase RtcB homolog
05min_Rep1	K-ε-GG	3	13.46	10.64	12.93	80.2	31600000	13.462	2	1	1	0	K257k	TMT10	(R)	TDkAEVVNGYEAK	(V)	WGWRTDkAEVVNG	K:TMT10,k:Ubiquitin Residual GG from Tryp Cut on K	95.6	46.5	12	666.03	2111.2	-115.121	-0.4	68017.2	HUMAN	Q8IZ07	Q8IZ07	Ankyrin repeat domain-containing protein 13A
05min_Rep1	K-ε-GG	3	13.46	10.5	10.24	84.3	1340000	1.902	2	1	1	0	K685k	TMT10	(R)	TTVIQDGIkK	(K)	VIQDGIkKKVDLV	K:TMT10,k:Ubiquitin Residual GG from Tryp Cut on K	96.7	50.43	5	559.01	1790.13	-115.12	0.2	241210	HUMAN	Q12789	Q12789|Q12789-3	General transcription factor 3C polypeptide 1
05min_Rep1	K-ε-GG	5	13.46	9.97	9.7	68.9	27700000	7.676	2	1	1	0	K228k	TMT10	(R)	APCCGADVkAHHEVCPK	(F)	CCGADVkAHHEVC	C:Carbamidomethylation,K:TMT10,k:Ubiquitin Residual GG from Tryp Cut on K	95.2	33.38	12	502.452	2623.35	-115.12	0	63265.6	HUMAN	Q12933-2	Q12933-2|Q12933|Q12933-3	Isoform 2 of TNF receptor-associated factor 2
05min_Rep1	K-ε-GG	3	13.45	9.56	7.94	89.1	2400000	2.582	2	1	1	0	K1682k	TMT10	(K)	EGLQVSTkQK	(I)	GLQVSTkQKISPW	K:TMT10,k:Ubiquitin Residual GG from Tryp Cut on K	100	40	7	564.002	1805.11	-115.12	0.1	246128	HUMAN	Q93074-2	Q93074-2|Q93074|Q93074-3	Isoform 2 of Mediator of RNA polymerase II transcription subunit 12
05min_Rep1	K-ε-GG	4	13.45	11.7	12.35	86.3	16000000	99	1	1	1	0	K177k	TMT10	(R)	GQNkERPPPVPNPDYEPIR	(K)	RQRGQNkERPPPV	k:Ubiquitin Residual GG from Tryp Cut on K	100	47.42	34	637.338	2661.45	-115.121	-0.3	23489.1	HUMAN	P07766	P07766|E9PSH8	T-cell surface glycoprotein CD3 epsilon chain
05min_Rep1	K-ε-GG	3	13.45	13.71	13.45	82.9	1120000	99	1	1	1	0	K93k	TMT10	(K)	ELTSLVkEVYPEAR	(K)	ELTSLVkEVYPEA	k:Ubiquitin Residual GG from Tryp Cut on K	87.8	78.3	2	659.701	2092.2	-115.117	1.5	19583.1	HUMAN	X6RAL5	X6RAL5|O00422	Histone deacetylase complex subunit SAP18
05min_Rep1	Non-K-ε-GG	3	13.45	13.45	13.45	91.1	4610000	-1	0	0	0	0		TMT10	(R)	RVPVLGSLLNLPGIR	(S)			94.9	94.73	25	611.726	1833.16	-0.0013	-0.7	15425.4	HUMAN	Q9Y3E0	Q9Y3E0|F5H6U7|G3V1U5	Vesicle transport protein GOT1B
05min_Rep1	Non-K-ε-GG	3	13.45	12.12	13.45	97	113000	-1	2	0	0	0		TMT10	(R)	KAIIIFVPVPQLK	(S)		K:TMT10,	100	96.08	0	718.484	2153.44	-0.0027	-1.3	22126.4	HUMAN	P62081	P62081|B5MCP9	40S ribosomal protein S7
05min_Rep1	Non-K-ε-GG	3	13.45	12.18	14.9	76.3	2140000	-1	1	0	0	0		TMT10	(K)	VSDILHSIFSSYK	(E)		K:TMT10,	93.3	98.72	0	652.041	1954.11	0.0042	2.2	127026	HUMAN	O00410-3	O00410-3|O00410|O00410-2	Isoform 3 of Importin-5
05min_Rep1	Non-K-ε-GG	2	13.44	15.1	12.07	84	802000	-1	1	0	0	0		TMT10	(K)	YAFVNWINK	(A)		K:TMT10,	74.1	88.68	2	806.964	1612.92	-0.0043	-2.7	71323.2	HUMAN	P13797	P13797|P13796|P13797-2|F8W8D8|P13797-3	Plastin-3
05min_Rep1	K-ε-GG	3	13.44	12.16	12.64	88.6	2460000	99	1	1	1	0	K1197k	TMT10	(R)	GVMTDESkDNR	(M)	VMTDESkDNRMSC	k:Ubiquitin Residual GG from Tryp Cut on K	100	27.45	5	532.261	1709.89	-115.121	-0.9	213257	HUMAN	Q92608	Q92608|E7ERW7|B3KXW9	Dedicator of cytokinesis protein 2
05min_Rep1	K-ε-GG	3	13.43	10.86	8.44	87.7	2540000	99	1	1	1	0	K15k	TMT10	(R)	QEAEQLkNQIR	(D)	QEAEQLkNQIRDA	k:Ubiquitin Residual GG from Tryp Cut on K	98.7	44.3	3	567.315	1815.05	-115.119	0.6	38175.1	HUMAN	P62873	P62873|P62873-2	Guanine nucleotide-binding protein G(I)/G(S)/G(T) subunit beta-1
05min_Rep1	K-ε-GG	3	13.43	14.18	14.37	92.6	1830000	9.697	2	1	1	0	K340k	TMT10	(K)	EYNVNDDSMkLGGNNTSEK	(A)	VNDDSMkLGGNNT	K:TMT10,k:Ubiquitin Residual GG from Tryp Cut on K	100	51.7	5	896.437	2802.42	-115.121	-0.4	114954	HUMAN	Q14527	Q14527|Q14527-2	Helicase-like transcription factor
05min_Rep1	K-ε-GG	3	13.43	13.43	14.91	78.9	25000000	99	1	1	1	0	K479k	TMT10	(K)	QVDNGEkFEFSGLR	(L)	QVDNGEkFEFSGL	k:Ubiquitin Residual GG from Tryp Cut on K	100	61.05	13	657.004	2084.12	-115.121	-0.3	129634	HUMAN	P55160	P55160|P55160-2	Nck-associated protein 1-like
05min_Rep1	Non-K-ε-GG	3	13.43	13.43	15.31	84.9	581000	-1	1	0	0	0		TMT10	(K)	SCTVSINFGPCFK	(Y)		C:Carbamidomethylation,K:TMT10,	74	79.75	2	659.011	1975.02	-0.001	-0.5	69349.2	HUMAN	Q9UBL3	Q9UBL3|Q9UBL3-3|F5H8F7	Set1/Ash2 histone methyltransferase complex subunit ASH2
05min_Rep1	K-ε-GG	4	13.43	11.3	11.06	83.7	13200000	9.338	2	1	1	0	K37k	TMT10	(K)	YHPDkNPNEGEK	(F)	LKYHPDkNPNEGE	K:TMT10,k:Ubiquitin Residual GG from Tryp Cut on K	97.5	28.97	18	500.761	2115.14	-115.122	-1.1	45609.1	HUMAN	P31689	P31689|P31689-2	DnaJ homolog subfamily A member 1
05min_Rep1	K-ε-GG	3	13.42	11.39	10	83.8	36000000	6.411	2	1	1	0	K108k	TMT10	(K)	VQVEYkGETK	(S)	KVQVEYkGETKSF	K:TMT10,k:Ubiquitin Residual GG from Tryp Cut on K	97.4	44.55	7	585.003	1868.11	-115.116	2.2	71125	HUMAN	P11142	P11142|P54652|E9PKE3|P11142-2	Heat shock cognate 71 kDa protein
05min_Rep1	K-ε-GG	3	13.42	11.54	11.44	84.2	11300000	13.419	2	1	1	0	K55k	TMT10	(R)	GkATISNDGATILK	(L)	IVDGRGkATISND	K:TMT10,k:Ubiquitin Residual GG from Tryp Cut on K	88.4	53.77	12	654.386	2076.26	-115.12	-0.2	59879.1	HUMAN	Q99832	Q99832|Q99832-3	T-complex protein 1 subunit eta
05min_Rep1	K-ε-GG	3	13.42	10.99	10.27	86.4	6900000	2.687	2	1	1	0	K273k	TMT10	(K)	CVDPWLTkTK	(K)	VDPWLTkTKKTCP	C:Carbamidomethylation,K:TMT10,k:Ubiquitin Residual GG from Tryp Cut on K	86	61.02	7	607.342	1935.13	-115.124	-2	43383.4	HUMAN	O43567	O43567|O43567-2	E3 ubiquitin-protein ligase RNF13
05min_Rep1	K-ε-GG	3	13.42	14.54	14.82	80.3	878000	99	1	1	1	0	K468k	TMT10	(R)	SGGCGVSAGNGkGVR	(I)	VSAGNGkGVRIEF	C:Carbamidomethylation,k:Ubiquitin Residual GG from Tryp Cut on K	100	23.4	4	569.292	1820.98	-115.118	1.4	92691.7	HUMAN	Q9NV58	Q9NV58|Q9NV58-3|Q9NV58-2	E3 ubiquitin-protein ligase RNF19A
05min_Rep1	K-ε-GG	4	13.4	11.93	13.74	87.2	17000000	13.401	2	1	1	0	K136k	TMT10	(R)	GkGHDGLYQGLSTATK	(D)	GERRRGkGHDGLY	K:TMT10,k:Ubiquitin Residual GG from Tryp Cut on K	98.2	46.2	7	552.056	2320.32	-115.119	0.3	18753.2	HUMAN	P20963	P20963|P20963-3	T-cell surface glycoprotein CD3 zeta chain
05min_Rep1	K-ε-GG	2	13.4	9.34	9.73	83.8	6480000	99	1	1	1	0	K406k	TMT10	(K)	DVNAAIATIk	(T)	AAIATIkTKRTIQ	k:Ubiquitin Residual GG from Tryp Cut on K	100	61.5	7	679.896	1473.9	-115.12	0	58642	HUMAN	F5H5D3	F5H5D3|Q71U36|P68363|Q6PEY2|Q13748|Q9BQE3|Q13748-2|Q71U36-2|P68363-2	Tubulin alpha-1C chain
05min_Rep1	K-ε-GG	4	13.4	9.3	8.67	78	595000	13.4	2	1	1	0	K780k	TMT10	(K)	DLIETkAEEHNIVFMPVIGK	(R)	KDLIETkAEEHNI	K:TMT10,k:Ubiquitin Residual GG from Tryp Cut on K	84	82.38	0	714.648	2970.69	-115.123	-0.9	97217.4	HUMAN	Q9UBB9	Q9UBB9|Q9UBB9-2	Tuftelin-interacting protein 11
05min_Rep1	Non-K-ε-GG	2	13.38	11.79	10.91	90.5	29200000	-1	1	0	0	0		TMT10	(K)	LNVCVSK	(Q)		C:Carbamidomethylation,K:TMT10,	97.5	59.37	10	639.386	1277.77	-0.0002	-0.2	64759.2	HUMAN	P14866	P14866|Q8WVV9|D6W592|Q8WVV9-4|Q8WVV9-5|B7WPG3|P14866-2	Heterogeneous nuclear ribonucleoprotein L
05min_Rep1	K-ε-GG	3	13.37	15.86	16.88	83	1620000	13.369	2	1	1	0	K9k	TMT10	(R)	DkYEPAAVSEQGDK	(K)	KGVGRDkYEPAAV	K:TMT10,k:Ubiquitin Residual GG from Tryp Cut on K	75.8	42.43	10	703.7	2224.21	-115.122	-0.8	114206	HUMAN	P05023	P05023|P05023-4|P05023-2	Sodium/potassium-transporting ATPase subunit alpha-1
05min_Rep1	Non-K-ε-GG	2	13.37	14.04	14.09	86.4	882000	-1	1	0	0	0		TMT10	(R)	VALALCLGK	(P)		C:Carbamidomethylation,K:TMT10,	100	82.6	2	701.946	1402.89	-0.0001	0	68283	HUMAN	P61221	P61221	ATP-binding cassette sub-family E member 1
05min_Rep1	Non-K-ε-GG	2	13.37	10.54	9.81	85.4	1680000	-1	0	0	0	0		TMT10	(K)	AIACLLFGGSR	(K)		C:Carbamidomethylation,	95.5	90.28	15	697.394	1393.78	-0.0014	-1	83082.8	HUMAN	P33992	P33992|B1AHB1	DNA replication licensing factor MCM5
05min_Rep1	K-ε-GG	3	13.37	15.48	15.25	91.8	1370000	99	1	1	1	0	K151k	Hydrogen	(K)	PAEkPAETPVATSPTATDSTSGDSSR	(S)	QEKPAEkPAETPV	k:Ubiquitin Residual GG from Tryp Cut on K	100	32.17	3	892.085	2560.2	114.038	-1.8	43227.5	HUMAN	P54727	P54727|P54727-2	UV excision repair protein RAD23 homolog B
05min_Rep1	Non-K-ε-GG	3	13.36	11.62	11.82	91.2	1160000	-1	1	0	0	0		TMT10	(K)	VSTAVLSITAK	(A)		K:TMT10,	97.5	76.77	3	516.664	1547.98	0.0009	0.6	106861	HUMAN	Q99460	Q99460|Q99460-2	26S proteasome non-ATPase regulatory subunit 1
05min_Rep1	Non-K-ε-GG	2	13.36	13.44	10.3	96.5	2170000	-1	1	0	0	0		TMT10	(K)	FTITPPTAQVVGVLK	(I)		K:TMT10,	94	93.62	7	1015.13	2029.25	0.0001	0	33093.3	HUMAN	P52907	P52907	F-actin-capping protein subunit alpha-1
05min_Rep1	K-ε-GG	4	13.35	11.39	9.61	82.8	5870000	13.345	2	1	1	0	K720k	TMT10	(K)	VINDkHDDVMAK	(F)	SKVINDkHDDVMA	K:TMT10,k:Ubiquitin Residual GG from Tryp Cut on K	89	45.28	12	490.02	2072.18	-115.12	-0.2	106861	HUMAN	Q99460	Q99460|Q99460-2	26S proteasome non-ATPase regulatory subunit 1
05min_Rep1	K-ε-GG	3	13.35	11.28	13.35	79.4	9120000	99	1	1	1	0	K615k	TMT10	(R)	EEYEMkDPTNGYYNVR	(A)	REEYEMkDPTNGY	k:Ubiquitin Residual GG from Tryp Cut on K	99.1	54.38	7	784.365	2466.2	-115.12	-0.2	85675.5	HUMAN	Q96J84-2	Q96J84-2|Q96J84|Q96J84-3|Q5W0F9|Q5W0G0	Isoform 2 of Kin of IRRE-like protein 1
05min_Rep1	K-ε-GG	3	13.35	10.74	12.5	100	460000	4.674	2	1	1	0	K178k	TMT10	(R)	IPSTDANLPSGGkGFK	(L)	NLPSGGkGFKLRR	K:TMT10,k:Ubiquitin Residual GG from Tryp Cut on K	90	60.35	0	721.072	2276.32	-115.121	-0.3	22082.9	HUMAN	Q9UL26	Q9UL26	Ras-related protein Rab-22A
05min_Rep1	K-ε-GG	3	13.35	10.33	11.94	79.7	4080000	13.353	2	1	1	0	K496k	Hydrogen	(R)	EkLGCQDAFPEVYDK	(I)	YHKLREkLGCQDA	C:Carbamidomethylation,K:TMT10-Lys-Only,k:Ubiquitin Residual GG from Tryp Cut on K	95.4	60.55	10	714.683	2257.16	-115.122	-0.8	60841.8	HUMAN	Q15392	Q15392|Q15392-2	Delta(24)-sterol reductase
05min_Rep1	K-ε-GG	3	13.35	12.26	13.35	71.6	426000	99	1	1	1	0	K381k	TMT10	(K)	DGGkDGAGTQGGEESQSR	(R)	PQKDGGkDGAGTQ	k:Ubiquitin Residual GG from Tryp Cut on K	83.9	18.15	0	693.655	2194.07	-115.124	-1.7	83197.9	HUMAN	Q9BRZ2	Q9BRZ2	E3 ubiquitin-protein ligase TRIM56
05min_Rep1	Non-K-ε-GG	3	13.34	10.91	11.32	83.3	7490000	-1	0	0	0	0		TMT10	(R)	NIHIFVSR	(Y)			98.4	56.77	10	405.578	1214.72	-0.0003	-0.2	137428	HUMAN	Q2M389	Q2M389|Q2M389-2	WASH complex subunit 7
05min_Rep1	K-ε-GG	4	13.34	10.19	10.19	71.2	1400000	99	1	1	1	0	K239k	TMT10	(R)	DGLCSkTVEYHR	(L)	RDGLCSkTVEYHR	C:Carbamidomethylation,k:Ubiquitin Residual GG from Tryp Cut on K	87.9	36.08	4	452.73	1923.02	-115.118	1	29348.3	HUMAN	Q8NC54	Q8NC54	Keratinocyte-associated transmembrane protein 2
05min_Rep1	K-ε-GG	3	13.33	11.28	9.98	88.8	7980000	8.271	2	1	1	0	K227k	TMT10	(R)	NTGDIQkYLTPK	(S)	NTGDIQkYLTPKS	K:TMT10,k:Ubiquitin Residual GG from Tryp Cut on K	94.7	63.22	7	650.707	2065.23	-115.12	0	66159.9	HUMAN	Q8IYW5	Q8IYW5	E3 ubiquitin-protein ligase RNF168
05min_Rep1	Non-K-ε-GG	2	13.32	8.36	8.43	89.1	44500000	-1	0	0	0	0		TMT10	(R)	LLISLSQGNR	(D)			100	74.68	15	665.404	1329.81	-0.0053	-4	54731.1	HUMAN	P50995	P50995|P50995-2	Annexin A11
05min_Rep1	Non-K-ε-GG	2	13.32	9.9	9.68	79.7	1470000	-1	1	0	0	0		Hydrogen	(K)	TENLLGSYFPK	(K)		K:TMT10-Lys-Only,	93.2	78.83	12	749.412	1497.82	0.0011	0.8	28772.3	HUMAN	Q06323-2	Q06323-2|Q06323|Q06323-3	Isoform 2 of Proteasome activator complex subunit 1
05min_Rep1	Non-K-ε-GG	3	13.32	12.71	11.25	83.2	1750000	-1	1	0	0	0		TMT10	(R)	GLAAALLLCQNK	(G)		C:Carbamidomethylation,K:TMT10,	89.3	86.62	5	577.35	1730.04	-0.0036	-2.1	90424.4	HUMAN	O43290	O43290	U4/U6.U5 tri-snRNP-associated protein 1
05min_Rep1	Non-K-ε-GG	3	13.32	12.04	10.02	74.6	237000	99	1	0	0	0	M295m	TMT10	(K)	ILATGANVILTTGGIDDmCLK	(Y)		C:Carbamidomethylation,K:TMT10,m:Oxidized methionine	87.7	96.08	0	884.156	2634.46	15.9922	-1	60856	HUMAN	P17987	P17987|E7ERF2|E7EQR6|F5H282	T-complex protein 1 subunit alpha
05min_Rep1	K-ε-GG	2	13.31	9.09	6.43	78.9	1920000	5.749	2	1	1	0	K9k	TMT10	(K)	NELVQkAK	(L)	KNELVQkAKLAEQ	K:TMT10,k:Ubiquitin Residual GG from Tryp Cut on K	81.1	40.08	7	751.458	1617.03	-115.121	-0.8	27915.8	HUMAN	P63104	P63104	14-3-3 protein zeta/delta
05min_Rep1	K-ε-GG	3	13.31	11.78	11.09	85.6	2790000	99	1	1	1	0	K131k	TMT10	(R)	LQQALAEQQQQNNTSGk	(-)	QNNTSGk------	k:Ubiquitin Residual GG from Tryp Cut on K	83.3	50.23	10	743.72	2344.26	-115.118	0.8	15976	HUMAN	Q9Y3C7	Q9Y3C7|I3L2J1	Mediator of RNA polymerase II transcription subunit 31
05min_Rep1	K-ε-GG	3	13.31	11.69	12.45	85.8	8790000	6.544	2	1	1	0	K193k	TMT10	(K)	VIADNVkDWSK	(V)	VIADNVkDWSKVV	K:TMT10,k:Ubiquitin Residual GG from Tryp Cut on K	93.6	63.5	5	616.353	1962.16	-115.118	1	31075.7	HUMAN	P60174	P60174|P60174-1|P60174-4	Triosephosphate isomerase
05min_Rep1	K-ε-GG	3	13.31	14.24	14.4	86.6	7680000	8.761	2	1	1	0	K141k	TMT10	(R)	DLPGALDEkELIEK	(M)	PGALDEkELIEKM	K:TMT10,k:Ubiquitin Residual GG from Tryp Cut on K	100	72.72	29	714.739	2257.33	-115.123	-1.6	21643.7	HUMAN	Q96BM9	Q96BM9	ADP-ribosylation factor-like protein 8A
05min_Rep1	K-ε-GG	3	13.31	11.19	13.31	79.3	2480000	99	1	1	1	0	K473k	TMT10	(K)	ESTEMkEETAEER	(L)	KESTEMkEETAEE	k:Ubiquitin Residual GG from Tryp Cut on K	100	30.67	3	637.964	2027	-115.123	-1.7	150610	HUMAN	Q5XPI4-2	Q5XPI4-2|Q5XPI4|C9J266|C9JS59	Isoform 2 of E3 ubiquitin-protein ligase RNF123
05min_Rep1	K-ε-GG	3	13.3	11.35	11.1	77.7	810000	99	1	1	1	0	K194k	TMT10	(K)	QDLPALEEkPR	(N)	LPALEEkPRNVVF	k:Ubiquitin Residual GG from Tryp Cut on K	100	48.97	2	546.971	1754.02	-115.124	-2.6	95185.1	HUMAN	P34932	P34932	Heat shock 70 kDa protein 4
05min_Rep1	K-ε-GG	3	13.3	13.3	13.3	79.5	17500000	12.019	2	1	1	0	K3835k	TMT10	(K)	VLGWkDGESTK	(I)	VKVLGWkDGESTK	K:TMT10,k:Ubiquitin Residual GG from Tryp Cut on K	100	56.55	14	598.005	1907.12	-115.121	-0.3	518177	HUMAN	O75592	O75592|O75592-2	E3 ubiquitin-protein ligase MYCBP2
05min_Rep1	Non-K-ε-GG	3	13.3	9.65	12.1	86.5	1490000	-1	1	0	0	0		TMT10	(R)	TVIIEQSWGSPK	(V)		K:TMT10,	100	72.52	9	601.685	1803.04	-0.0001	-0.1	61224.7	HUMAN	P10809	P10809|P10809-2	60 kDa heat shock protein, mitochondrial
05min_Rep1	K-ε-GG	3	13.3	10.31	11.1	92.4	723000	1.624	2	1	1	0	K160k	TMT10	(K)	WISDWNLTTEkK	(H)	WNLTTEkKHTLLR	K:TMT10,k:Ubiquitin Residual GG from Tryp Cut on K	100	77.7	3	698.383	2208.26	-115.127	-3.6	42958.6	HUMAN	Q7L2H7	Q7L2H7|B4E2Q4|E9PRY0	Eukaryotic translation initiation factor 3 subunit M
05min_Rep1	K-ε-GG	3	13.29	12.61	8.78	77.8	31200000	13.287	2	1	1	0	K155k	TMT10	(R)	kENQWCEEK	(-)	EEAQVRkENQWCE	C:Carbamidomethylation,K:TMT10,k:Ubiquitin Residual GG from Tryp Cut on K	100	39.28	13	608.31	1938.04	-115.122	-0.9	18828.8	HUMAN	P63208	P63208|E5RJR5	S-phase kinase-associated protein 1
05min_Rep1	K-ε-GG	3	13.29	10.12	11.9	83	2540000	99	1	1	1	0	K13k	TMT10	(R)	VQPEAQAkVDVFR	(E)	QPEAQAkVDVFRE	k:Ubiquitin Residual GG from Tryp Cut on K	88	55.65	9	610.674	1945.13	-115.12	-0.1	28772.3	HUMAN	Q06323-2	Q06323-2|Q06323|Q06323-3	Isoform 2 of Proteasome activator complex subunit 1
05min_Rep1	Non-K-ε-GG	5	13.29	11.46	12.71	84.4	1220000	-1	0	0	0	0		TMT10	(R)	SLNRVHLLGRVGQDPVLR	(Q)			91	57.82	2	452.474	2258.34	0.0007	0.3	17259.4	HUMAN	Q04837	Q04837	Single-stranded DNA-binding protein, mitochondrial
05min_Rep1	Non-K-ε-GG	4	13.29	13.29	15.5	87.2	1470000	-1	2	0	0	0		TMT10	(R)	VVIIGAGKPAAVVLQTK	(G)		K:TMT10,	94	81.12	0	588.638	2351.54	-0.0038	-1.6	109892	HUMAN	Q14697-2	Q14697-2|Q14697|E9PKU7|F5H6X6	Isoform 2 of Neutral alpha-glucosidase AB
05min_Rep1	Non-K-ε-GG	3	13.29	13.31	14.94	93	5830000	-1	0	0	0	0		TMT10	(K)	TAQNLSIFLGSFR	(M)			98.3	94.63	12	561.652	1682.94	-0.001	-0.6	142253	HUMAN	H9KV28	H9KV28|O60610|E9PEZ3|O60610-3|E9PHQ0|O60610-2|E7ERW8	Protein diaphanous homolog 1
05min_Rep1	K-ε-GG	3	13.29	10.76	11.8	78.6	2980000	99	1	1	1	0	K272k	TMT10	(K)	TCPICkQPVHR	(G)	KTCPICkQPVHRG	C:Carbamidomethylation,k:Ubiquitin Residual GG from Tryp Cut on K	100	28.85	3	580.306	1854.02	-115.121	-0.7	38811.5	HUMAN	Q9H6Y7	Q9H6Y7|I3L0L6	E3 ubiquitin-protein ligase RNF167
05min_Rep1	Non-K-ε-GG	2	13.28	3.97	3.97	91.7	4270000	-1	0	0	0	0		TMT10	(R)	LTIAILR	(H)			100	80.73	10	514.855	1028.7	-0.0006	-0.6	150610	HUMAN	Q5XPI4-2	Q5XPI4-2|Q5XPI4|C9J266|C9JS59	Isoform 2 of E3 ubiquitin-protein ligase RNF123
05min_Rep1	K-ε-GG	2	13.27	7.07	7.77	89.4	3590000	99	1	1	1	0	K47k	TMT10	(R)	GMDkLIVDGR	(G)	GPRGMDkLIVDGR	k:Ubiquitin Residual GG from Tryp Cut on K	89.2	52.8	5	723.898	1561.91	-115.124	-3	59879.1	HUMAN	Q99832	Q99832|F8WBP8	T-complex protein 1 subunit eta
05min_Rep1	K-ε-GG	2	13.27	9.48	11.93	89.6	2650000	99	1	1	1	0	K12k	Acetyl	(M)	AAVQMDPELAkR	(L)	MDPELAkRLFFEG	k:Ubiquitin Residual GG from Tryp Cut on K	100	53.57	10	742.879	1599.87	-115.122	-1.1	45603.7	HUMAN	A2A2Q9	A2A2Q9|Q9Y312	Protein AAR2 homolog
05min_Rep1	K-ε-GG	3	13.27	11.77	9.24	98.5	988000	3.498	2	1	1	0	K382k	TMT10	(K)	TEQDLALGTDAEGQkVK	(D)	TDAEGQkVKDSMR	K:TMT10,k:Ubiquitin Residual GG from Tryp Cut on K	100	53.77	5	792.432	2490.4	-115.121	-0.4	68675.9	HUMAN	O00186	O00186	Syntaxin-binding protein 3
05min_Rep1	Non-K-ε-GG	4	13.27	12.3	13.49	79.3	11600000	-1	2	0	0	0		TMT10	(K)	GVTIIGPATVGGIKPGCFK	(I)		K:TMT10,C:Carbamidomethylation,	100	81.48	22	640.638	2559.53	-0.001	-0.4	121750	HUMAN	P53396	P53396|P53396-2|B4E3P0	ATP-citrate synthase
05min_Rep1	K-ε-GG	3	13.26	8.8	7.94	86	97900000	99	1	1	1	0	K149k	TMT10	(K)	MEQELkEPGR	(F)	KMEQELkEPGRFK	k:Ubiquitin Residual GG from Tryp Cut on K	93.8	40.72	14	520.607	1674.92	-115.12	0.2	30352	HUMAN	Q96GG9	Q96GG9|C9JVE2	DCN1-like protein 1
05min_Rep1	K-ε-GG	3	13.26	11.58	11.58	97.9	2980000	1.377	2	1	1	0	K19k	Acetyl	(M)	AAAMDVDTPSGTNSGAGkK	(R)	TNSGAGkKRFEVK	K:TMT10,k:Ubiquitin Residual GG from Tryp Cut on K	100	47.12	9	721.69	2278.18	-115.12	0	12730.2	HUMAN	P62877	P62877	E3 ubiquitin-protein ligase RBX1
05min_Rep1	Non-K-ε-GG	3	13.26	12.5	11.57	92	11800000	-1	1	0	0	0		TMT10	(K)	FGFAIGSQTTK	(K)		K:TMT10,	93.9	75.18	10	538.98	1614.93	0.0004	0.2	18924.5	HUMAN	Q8WW12	Q8WW12|Q8WW12-2	PEST proteolytic signal-containing nuclear protein
05min_Rep1	Non-K-ε-GG	3	13.26	11.24	12.76	88.6	3480000	-1	0	0	0	0		TMT10	(R)	LSVLGAITSVQQR	(L)			91.2	86	12	534.324	1600.96	-0.0012	-0.7	49258.2	HUMAN	P62495	P62495|B7Z7P8|P62495-2|D6RCB3	Eukaryotic peptide chain release factor subunit 1
05min_Rep1	Non-K-ε-GG	2	13.26	10.8	11.91	84.5	362000	-1	1	0	0	0		TMT10	(K)	SVVTSIFGVK	(N)		K:TMT10,	74.6	86.15	1	747.967	1494.93	-0.0024	-1.6	145808	HUMAN	P41252	P41252|J3KR24	Isoleucine--tRNA ligase, cytoplasmic
05min_Rep1	K-ε-GG	4	13.26	10.71	12.01	79.8	15100000	99	1	1	1	0	K615k	TMT10	(R)	GFAEHGkQQQGR	(E)	GFAEHGkQQQGRE	k:Ubiquitin Residual GG from Tryp Cut on K	100	20.45	12	422.221	1800.99	-115.125	-2.8	75274.3	HUMAN	O15037	O15037|G3V3G3	Protein KHNYN
[truncated: 34,907 more rows]
