# Supplementary material for: Rapid and deep-scale ubiquitylation profiling for biology and translational research
Source: Nat Commun. 2020 Jan 17;11:359. doi: 10.1038/s41467-019-14175-1 (PMC6969155; doi:10.1038/s41467-019-14175-1)
Supplement: Supplementary file 5 — Supplementary Data 3 [file 41467_2019_14175_MOESM5_ESM.xlsx]

## Sheet: Descriptions
Supplemental Table 3A	On Antibody TMT +/- Quenching
Supplemental Table 3B	Label Free
Column Header
Experiment_Replicate	Control: no quenching, Quenching:Quenching with hydroxylamine
KGG_Modified	KGG Modified or not modified
parent_charge	Charge of precursor ion
score	SM score
deltaForwardReverseScore	The difference between Spectrum Mill identification score of the best target peptide (forward peptide sequence) and decoy peptide (reversed peptide sequence). A value less than or equal to zero indicates a likely false-positive identification.
deltaRank1Rank2Score	The difference between Spectrum Mill identification score of the rank1 and rank2 target peptides (forward peptide sequence).
percent_scored_peak_intensity	Percent of product ion intensity (after peak detection) that is matched to a scored ion type
totalIntensity	Chromatographic peak area of precursor ion and its isotopes
scoreVML	Variable modification localization score is the difference in Spectrum Mill identification score between the top two site localizations
numPossibleVMsites_K	Count K residues in sequence
numActualVMSites_k	Count of K-GG sites measured in the sequence
numLocalizedVMsites_k	Count of KGG sites confidently localized to a particular K residue in the sequence
numAmbiguousVMsites_k	Count of KGG sites not confidently localized to a particular K residue in the sequence
variableSites	The amino acid position in the protein sequence of a modified amino acid indicated in lowercase.
nterm	modification at the nterm of the peptide
previous_aa	Amino acid preceding the peptide.
sequence	Peptide sequence
next_aa	Amino acid following the peptide.
VMsiteFlanks	15 mer KGG peptide sequence
modifications	Amino acid modified: name of modification (Ex: k:Ubiquitin Residual GG from Tryp Cut on K, C:Carbamidomethylation, m:Oxidized methionine)
precursorIsolationPurityPercent	The intensity of the precursor ion and its isotopes divided by the total peak intensity in the precursor isolation window used for the MS2 scan
retentionTimeMin	Time from the start of the LC gradient to the chromatographic apex of the precursor ion
chromatographicPeakWidthSec	Width of precursor ion chromatographic peak, 0 means no more than 1 MS 1 scan had a satisfactory precursor isotope cluster shape
parent_m_over_z	Measured precursor m/z
matched_parent_mass	Calculated mass of peptide MH+ in database before accounting for variable modifications
delta_parent_mass	Difference in measured parent mass (Da) of identified peptide and calculated mass of peptide in database before accounting for variable modifications. +16 is consistent with oxidation.
delta_parent_mass_ppm	Difference in measured parent mass (Da) of identified peptide and calculated mass of peptide in database after accounting for variable modifications.
protein_mw	Calculated protein MW (Da) of the protein sequence belonging to accession_number
species	human
accession_number	Uniprot accession number
accession_numbers	All Uniprot accession numbers containing the representative sequence
entry_name	Gene description

## Sheet: Supplemental Table3A
Experiment_Replicate	KGG_Modified	parent_charge	score	deltaForwardReverseScore	deltaRank1Rank2Score	percent_scored_peak_intensity	totalIntensity	scoreVML	numPossibleVMsites_K	numActualVMSites_k	numLocalizedVMsites_k	numAmbiguousVMsites_k	variableSites	nterm	previous_aa	sequence	next_aa	VMsiteFlanks	modifications	precursorIsolationPurityPercent	retentionTimeMin	chromatographicPeakWidthSec	parent_m_over_z	matched_parent_mass	delta_parent_mass	delta_parent_mass_ppm	protein_mw	species	accession_number	accession_numbers	entry_name
Control_Rep1	K-ε-GG	4	31.51	28.26	20.43	97.2	17100000	99	1	1	1	0	M147m K154k	TMT10	(K)	EAESCDCLQGFQLTHSLGGGTGSGmGTLLISkIR	(E)	MGTLLISkIREEYPD	C:Carbamidomethylation,m:Oxidized methionine,k:Ubiquitin Residual GG from Tryp Cut on K	100	74.43	12	985.736	4039.05	-99.1229	0.6	50286.6	HUMAN	P68371	P68371|P04350|P07437|A6NNZ2|Q5JP53|I3L2F9|Q5ST81|Q3ZCM7|Q5SQY0|A0A075B736	Tubulin beta-4B chain
Control_Rep1	Non-K-ε-GG	3	31	25.57	25.4	100	4460000	-1	0	0	0	0		TMT10	(R)	VGAGAPVYLAAVLEYLTAEILELAGNAAR	(D)			100	102.3	0	1048.92	3144.75	0.0029	0.9	16223.5	HUMAN	Q9BTM1-2	Q9BTM1-2|P16104|P04908|Q93077|P20671|P0C0S8|Q8IUE6|Q7L7L0|Q9BTM1|Q96KK5|Q99878	Isoform 2 of Histone H2A.J
Control_Rep1	Non-K-ε-GG	3	30.55	30.35	28.74	96.3	10600000	-1	0	0	0	0		TMT10	(R)	GAAGEQLSFAAGLVYSLSLLQATLHR	(Y)			100	99.55	0	968.205	2902.6	0.0013	0.5	142434	HUMAN	Q14203	Q14203|Q14203-6|E7EX90|Q14203-4|Q14203-3|Q14203-2|Q14203-5|Q6AWB1	Dynactin subunit 1
Control_Rep1	Non-K-ε-GG	5	30.06	26.33	25.91	94.7	30300000	-1	1	0	0	0		TMT10	(K)	NDPPMEAAGFTAQVIILNHPGQISAGYAPVLDCHTAHIACK	(F)		C:Carbamidomethylation,K:TMT10,	100	83.97	41	969.494	4843.45	-0.014	-2.9	50482.3	HUMAN	P68104	P68104	Elongation factor 1-alpha 1
Control_Rep1	Non-K-ε-GG	5	29.91	24.85	28.35	96.6	223000000	-1	0	0	0	0		Hydrogen	(K)	GLTEGLHGFHVHEFGDNTAGCTSAGPHFNPLSR	(K)		C:Carbamidomethylation,	100	61.12	14	704.732	3519.62	0.0084	2.4	16163.7	HUMAN	P00441	P00441|H7BYH4	Superoxide dismutase [Cu-Zn]
Control_Rep1	K-ε-GG	4	29.91	26.64	24.87	99.1	46100000	99	2	2	2	0	K336k K350k	TMT10-Nterm-Only	(K)	EVDEQMLNVQNkNSSYFVEWIPNNVkTAVCDIPPR	(G)	QMLNVQNkNSSYFVE|EWIPNNVkTAVCDIP	C:Carbamidomethylation,k:Ubiquitin Residual GG from Tryp Cut on K	100	87.23	71	1148.58	4363.17	228.117	6.9	50305.5	HUMAN	Q13885	Q13885|Q9BVA1|P68371|P07437|Q5JP53|Q5ST81	Tubulin beta-2A chain
Control_Rep1	K-ε-GG	5	29.75	29.15	30.36	98.1	2310000	99	1	1	1	0	K260k	TMT10	(K)	APTADTQTQNVNQAkMATSQADIETDPGISEPDGATAQTSADGSQAQNLESR	(T)	TQNVNQAkMATSQAD	k:Ubiquitin Residual GG from Tryp Cut on K	100	55.83	2	1132.94	5775.75	-115.098	3.9	92356.3	HUMAN	Q9Y5V3-2	Q9Y5V3-2|Q9Y5V3	Isoform 2 of Melanoma-associated antigen D1
Control_Rep1	K-ε-GG	4	29.63	25.14	24.63	95	33000000	99	1	1	1	0	K23k	TMT10	(R)	ATNPLNkELDWASINGFCEQLNEDFEGPPLATR	(L)	RATNPLNkELDWASI	C:Carbamidomethylation,k:Ubiquitin Residual GG from Tryp Cut on K	99.4	96.28	12	1023.25	4205.1	-115.106	3.5	72618.4	HUMAN	Q6IC75	Q6IC75|Q9UJY5|Q9UJY5-2|Q9UJY5-4|B0QYR5|Q9UJY5-5	ADP-ribosylation factor-binding protein GGA1
Control_Rep1	Non-K-ε-GG	3	29.2	29.2	19.17	95.5	10900000	-1	0	0	0	0		TMT10	(R)	GLINLGNTCFMNCIVQALTHTPILR	(D)		C:Carbamidomethylation,	98.3	99.2	2	1029.22	3085.63	0.0039	1.3	50713.5	HUMAN	A6NNY8	A6NNY8|Q9UPT9|Q9UPT9-2	Ubiquitin carboxyl-terminal hydrolase 27
Control_Rep1	K-ε-GG	3	28.93	23.97	24.89	99.1	8880000	99	1	1	1	0	K58k	TMT10	(R)	ALMLQGVDLLADAVAVTMGPkGR	(T)	VAVTMGPkGRTVIIE	k:Ubiquitin Residual GG from Tryp Cut on K	97.8	98.85	0	890.495	2784.59	-115.117	1.3	61224.7	HUMAN	P10809	P10809|P10809-2	60 kDa heat shock protein, mitochondrial
Control_Rep1	Non-K-ε-GG	4	28.41	24.85	24.74	97.1	13000000	99	0	0	0	0	M315m	TMT10	(R)	LYNLDVFQYELYNPmALYGSVPVLLAHNPHR	(D)		m:Oxidized methionine	93.5	97.18	3	973.762	3876.01	16.0101	3.9	109892	HUMAN	Q14697-2	Q14697-2|Q14697|E9PKU7|F5H6X6	Isoform 2 of Neutral alpha-glucosidase AB
Control_Rep1	Non-K-ε-GG	3	28.4	29.41	28.57	92.4	6040000	-1	0	0	0	0		TMT10	(K)	YAVAVGSLCALSASLLGSMFPMPR	(V)		C:Carbamidomethylation,	100	100.02	1	909.814	2727.42	0.0032	1.2	68492.9	HUMAN	P30825	P30825	High affinity cationic amino acid transporter 1
Control_Rep1	Non-K-ε-GG	4	28.29	24.95	24.56	96.6	40600000	-1	0	0	0	0		TMT10	(R)	LYNLDVFQYELYNPMALYGSVPVLLAHNPHR	(D)			100	97.82	2	969.762	3876.01	0.013	3.4	109892	HUMAN	Q14697-2	Q14697-2|Q14697|E9PKU7|F5H6X6	Isoform 2 of Neutral alpha-glucosidase AB
Control_Rep1	Non-K-ε-GG	5	28.24	25.16	25.52	98.4	8690000	-1	0	0	0	0		Hydrogen	(R)	HILRPYLAFDSILCEALQHNLPPFTPPPHTEDSVYPMPR	(V)		C:Carbamidomethylation,	100	96.35	7	914.667	4569.28	0.0203	4.4	92921.8	HUMAN	Q09161	Q09161	Nuclear cap-binding protein subunit 1
Control_Rep1	Non-K-ε-GG	3	28.09	19.41	24.02	96.3	162000000	-1	0	0	0	0		TMT10	(K)	AMTTGAIAAMLSTILYSR	(R)			100	99.47	2	700.718	2100.14	0.0011	0.5	26717.1	HUMAN	P20618	P20618	Proteasome subunit beta type-1
Control_Rep1	Non-K-ε-GG	4	28.01	21.43	20.13	96.1	15500000	-1	0	0	0	0		TMT10	(R)	DLPAQLLELYQQGFSLAALHPFVQPTHER	(E)			96.3	98.08	2	887.731	3547.89	0.0103	2.9	63715	HUMAN	Q14699	Q14699|G3XAJ6|F8WAR1	Raftlin
Control_Rep1	Non-K-ε-GG	4	27.89	27.53	27.69	94.5	8620000	-1	0	0	0	0		TMT10	(R)	VHLQFLGHPILNDPIYNSVAWGPSR	(G)			92.4	85.1	12	765.667	3059.64	0.0047	1.5	61880.9	HUMAN	Q8IZ73	Q8IZ73|Q8IZ73-2	RNA pseudouridylate synthase domain-containing protein 2
Control_Rep1	Non-K-ε-GG	5	27.77	24.04	25.7	96.6	54800000	-1	0	0	0	0		TMT10	(R)	LASLMNLGMSSSLNQQGAHSALSSASTSSHNLQSIFNIGSR	(G)			97.7	92.58	12	887.449	4433.21	0.0036	0.8	100479	HUMAN	A8MXP9	A8MXP9|P43243|D6REM6	Matrin-3
Control_Rep1	Non-K-ε-GG	6	27.59	27.59	27.59	91.9	60400000	-1	0	0	0	0		TMT10	(K)	GLTEGLHGFHVHEFGDNTAGCTSAGPHFNPLSR	(K)		C:Carbamidomethylation,	86.8	64.33	14	625.639	3748.79	0.0082	2.2	16163.7	HUMAN	P00441	P00441|H7BYH4	Superoxide dismutase [Cu-Zn]
Control_Rep1	Non-K-ε-GG	3	27.55	27.01	27.55	97.3	14100000	-1	0	0	0	0		TMT10	(R)	LAIPAAQLVVLPYQMLLHAATR	(Q)			100	98.98	5	873.521	2618.54	0.0055	2.1	110080	HUMAN	Q96FC9	Q96FC9|Q92771|Q96FC9-2|Q96FC9-3|Q96FC9-4	Probable ATP-dependent RNA helicase DDX11
Control_Rep1	K-ε-GG	5	27.43	27.43	28.42	98.1	1640000	99	1	1	1	0	K147k	TMT10	(K)	AEVAAEFLNDRVPNCNVVPHFNkIQDFNDTFYR	(Q)	NVVPHFNkIQDFNDT	C:Carbamidomethylation,k:Ubiquitin Residual GG from Tryp Cut on K	98.2	82.25	0	857.423	4398.21	-115.127	-1.7	52536.1	HUMAN	Q8TBC4	Q8TBC4|Q8TBC4-2|F8W8D4	NEDD8-activating enzyme E1 catalytic subunit
Control_Rep1	Non-K-ε-GG	4	27.32	27.83	28.06	97.5	19800000	8.062	0	0	0	0	M60m	TMT10	(R)	LASLMNLGmSSSLNQQGAHSALSSASTSSHNLQSIFNIGSR	(G)		m:Oxidized methionine	100	88.28	9	1113.06	4433.21	16.0074	2.8	100479	HUMAN	A8MXP9	A8MXP9|P43243|D6REM6	Matrin-3
Control_Rep1	Non-K-ε-GG	3	27.19	27.19	27.19	95.1	46900000	-1	0	0	0	0		TMT10	(R)	DYNNSYYGLMLFGHPLLVSVPR	(D)			99.7	96.27	5	928.82	2784.44	0.0077	2.8	111013	HUMAN	P51784	P51784|G5E9A6	Ubiquitin carboxyl-terminal hydrolase 11
Control_Rep1	Non-K-ε-GG	4	26.92	23.59	25.71	98	66600000	-1	0	0	0	0		TMT10	(R)	LASLMNLGMSSSLNQQGAHSALSSASTSSHNLQSIFNIGSR	(G)			97.1	92.58	12	1109.06	4433.21	0.0084	1.9	100479	HUMAN	A8MXP9	A8MXP9|P43243|D6REM6	Matrin-3
Control_Rep1	K-ε-GG	5	26.82	21.13	20.58	94.7	5490000	99	2	2	2	0	K352k K370k	TMT10-Nterm-Only	(R)	SIQFVDWCPTGFkVGINYQPPTVVPGGDLAkVQR	(A)	DWCPTGFkVGINYQP|VPGGDLAkVQRAVCM	C:Carbamidomethylation,k:Ubiquitin Residual GG from Tryp Cut on K	90.5	87.47	9	847.045	4003.11	228.084	-0.3	50835.4	HUMAN	P68363	P68363|P68366|P68366-2|P68363-2	Tubulin alpha-1B chain
Control_Rep1	Non-K-ε-GG	6	26.79	23.06	14.86	97.3	42200000	-1	0	0	0	0		TMT10	(K)	DVAHWLGCSATSTFNFHPNVRPVPLELHIQGFNISHTQTR	(L)		C:Carbamidomethylation,	96.7	84.33	15	803.079	4813.44	0.0022	0.5	246158	HUMAN	O75643	O75643|B4E0P5	U5 small nuclear ribonucleoprotein 200 kDa helicase
Control_Rep1	Non-K-ε-GG	5	26.76	24.68	24.96	88	86800000	-1	0	0	0	0		TMT10	(R)	SLVLQRPQTWADCVTWACHHWHTQYSNNIR	(Q)		C:Carbamidomethylation,	100	72.83	29	799.593	3993.93	0.0023	0.6	118931	HUMAN	P22314	P22314|P22314-2|Q5JRR6	Ubiquitin-like modifier-activating enzyme 1
Control_Rep1	Non-K-ε-GG	5	26.76	25.68	25.73	91.1	55400000	-1	0	0	0	0		TMT10	(K)	PVFAFHHANFPQYVMDVLMDQHFTEPTPIQCQGFPLALSGR	(D)		C:Carbamidomethylation,	99.2	97.37	11	995.297	4972.44	0.0171	3.4	81122.9	HUMAN	H3BLZ8	H3BLZ8|Q92841|Q92841-2|Q92841-3|Q92841-1	Probable ATP-dependent RNA helicase DDX17
Control_Rep1	Non-K-ε-GG	4	26.71	23.71	26.78	97.4	70200000	-1	0	0	0	0		Hydrogen	(K)	GLTEGLHGFHVHEFGDNTAGCTSAGPHFNPLSR	(K)		C:Carbamidomethylation,	98.6	61.12	12	880.663	3519.62	0.0058	1.6	16163.7	HUMAN	P00441	P00441|H7BYH4	Superoxide dismutase [Cu-Zn]
Control_Rep1	K-ε-GG	4	26.68	26.98	26.87	98.3	4650000	99	1	1	1	0	K245k	TMT10	(R)	LQFQQQQNSIHAAkQLDMQSSWVYETGR	(L)	QNSIHAAkQLDMQSS	k:Ubiquitin Residual GG from Tryp Cut on K	100	67.98	8	916.96	3779.93	-115.115	1.3	83844.1	HUMAN	Q6PJT7	Q6PJT7|Q6PJT7-2|Q6PJT7-9|Q6PJT7-5|G3V256|Q6PJT7-11|Q6PJT7-3|Q6PJT7-4|Q6PJT7-10|G3V5I6	Zinc finger CCCH domain-containing protein 14
Control_Rep1	Non-K-ε-GG	3	26.67	21.81	21.21	95.7	45700000	-1	0	0	0	0		TMT10	(R)	DGVLLCQLLNNLLPHAINLR	(E)		C:Carbamidomethylation,	100	98.9	4	839.151	2515.44	0.001	0.4	99738.8	HUMAN	P15498	P15498|P15498-2	Proto-oncogene vav
Control_Rep1	Non-K-ε-GG	3	26.54	21.7	25.87	99	18500000	-1	0	0	0	0		TMT10	(K)	GALIYLLDMFCNSTHPQVR	(A)		C:Carbamidomethylation,	89	98.43	3	822.096	2464.27	0.0045	1.8	256692	HUMAN	O75165	O75165	DnaJ homolog subfamily C member 13
Control_Rep1	Non-K-ε-GG	4	26.47	24.43	25.42	98.7	12300000	-1	1	0	0	0		TMT10	(R)	DLGEELEALKTELEDTLDSTAAQQELR	(S)		K:TMT10,	98.8	99.17	3	869.707	3475.81	0.0012	0.3	227784	HUMAN	P35579	P35579	Myosin-9
Control_Rep1	Non-K-ε-GG	3	26.42	26.42	26.42	97.1	52600000	-1	0	0	0	0		TMT10	(R)	VNPLSLVEIILHVVR	(Q)			98.5	100.25	3	644.074	1930.2	0.0025	1.3	43284	HUMAN	Q9UNM6-2	Q9UNM6-2|Q9UNM6|J3KNQ3|E9PQG3	Isoform 2 of 26S proteasome non-ATPase regulatory subunit 13
Control_Rep1	Non-K-ε-GG	3	26.4	22.91	22.88	97.3	1440000000	-1	0	0	0	0		TMT10	(K)	STTTIGLVQALGAHLYQNVFACVR	(Q)		C:Carbamidomethylation,	100	98	3	950.185	2848.53	0.0074	2.6	111410	HUMAN	F5H2F4	F5H2F4|P11586	C-1-tetrahydrofolate synthase, cytoplasmic
Control_Rep1	Non-K-ε-GG	3	26.37	23.52	25.03	95.9	29900000	-1	0	0	0	0		TMT10	(K)	QANWLSVSNIIQLGGTIIGSAR	(C)			100	98.87	2	843.145	2527.42	0.0019	0.7	91228.4	HUMAN	P17858-2	P17858-2|P17858	Isoform 2 of ATP-dependent 6-phosphofructokinase, liver type
Control_Rep1	Non-K-ε-GG	3	26.26	21.94	21.5	95.8	69400000	-1	0	0	0	0		TMT10	(R)	SQVVIPILQWAIASTTLDHR	(D)			99.3	98.52	6	826.477	2477.41	0.0084	3.4	109939	HUMAN	Q9Y5L0-1	Q9Y5L0-1|C9J7E5|Q9Y5L0|Q9Y5L0-3|Q9Y5L0-5|E9PFH4	Isoform 1 of Transportin-3
Control_Rep1	Non-K-ε-GG	4	26.19	26.19	26.19	88.1	54100000	-1	0	0	0	0		TMT10	(R)	ISSIQATTAAGSGHPTSCCSAAEIMAVLFFHTMR	(Y)		C:Carbamidomethylation,	91.8	96.8	3	960.722	3839.85	0.0132	3.4	69497	HUMAN	P29401-2	P29401-2|P29401|E9PFF2|F8W888	Isoform 2 of Transketolase
Control_Rep1	Non-K-ε-GG	3	26.11	23.43	22.18	94.8	9380000	-1	0	0	0	0		TMT10	(K)	DVIEQLNLVTTWLQLQIPR	(I)			98.6	100.02	1	836.819	2508.44	0.0028	1.1	28772.3	HUMAN	Q06323-2	Q06323-2|Q06323|Q06323-3	Isoform 2 of Proteasome activator complex subunit 1
Control_Rep1	K-ε-GG	3	25.99	21.89	21.47	97.5	11600000	99	1	1	1	0	K839k	TMT10	(K)	SMNFDNPVYLkTTEEDLSIDIGR	(H)	FDNPVYLkTTEEDLS	k:Ubiquitin Residual GG from Tryp Cut on K	100	85.72	12	1000.83	3115.6	-115.114	2	99919.4	HUMAN	P98155	P98155|P98155-2	Very low-density lipoprotein receptor
Control_Rep1	Non-K-ε-GG	3	25.97	25.32	25.79	97.4	254000000	-1	0	0	0	0		TMT10	(K)	ITAFVPNDGCLNFIEENDEVLVAGFGR	(K)		C:Carbamidomethylation,	100	97.93	4	1075.88	3225.61	0.0096	3	15978.4	HUMAN	P62266	P62266|D6RD47	40S ribosomal protein S23
Control_Rep1	Non-K-ε-GG	3	25.89	24.38	24.38	96	1250000	-1	0	0	0	0		TMT10	(R)	LLQLWVSAVQSSIASAFSQAR	(L)			100	101	0	831.135	2491.39	0.0031	1.2	82447.3	HUMAN	Q15027	Q15027	Arf-GAP with coiled-coil, ANK repeat and PH domain-containing protein 1
Control_Rep1	Non-K-ε-GG	3	25.84	20.16	22.62	93.5	32200000	-1	0	0	0	0		TMT10	(K)	NGFLNLALPFFGFSEPLAAPR	(H)			100	99.45	2	836.461	2507.36	0.0023	0.9	118931	HUMAN	P22314	P22314|P22314-2|Q5JRR6	Ubiquitin-like modifier-activating enzyme 1
Control_Rep1	K-ε-GG	4	25.8	24.1	23.86	95.3	8770000	99	1	1	1	0	K311k	TMT10	(R)	TGQTTkAPSEAEPAADLIDMGPDPAATGNLSSQLAGMNLGSSSVR	(A)	FRTGQTTkAPSEAEP	k:Ubiquitin Residual GG from Tryp Cut on K	97.1	84.05	19	1190.09	4872.44	-115.112	1.7	54158.9	HUMAN	O60784-2	O60784-2|O60784|O60784-4|O60784-3	Isoform 2 of Target of Myb protein 1
Control_Rep1	K-ε-GG	5	25.6	17.79	17.3	92.9	12100000	99	1	1	1	0	K304k	TMT10	(K)	AYHEQLSVAEITNACFEPANQMVkCDPR	(H)	EPANQMVkCDPRHGK	C:Carbamidomethylation,k:Ubiquitin Residual GG from Tryp Cut on K	95.4	67.8	18	725.15	3736.83	-115.108	3.4	50819.4	HUMAN	Q71U36	Q71U36|P68363|Q6PEY2|Q13748|P68366|P68366-2|Q13748-2|Q71U36-2|P68363-2	Tubulin alpha-1A chain
Control_Rep1	Non-K-ε-GG	5	25.59	21.54	20.06	96	19300000	-1	0	0	0	0		TMT10	(R)	FRQDGNEAVGGFFSQIGQLYMVHHLWAYR	(D)			98	95.27	15	731.97	3655.82	0.0001	0	33970.2	HUMAN	O75323	O75323|O75323-2	Protein NipSnap homolog 2
Control_Rep1	Non-K-ε-GG	4	25.56	25.02	25.5	93.9	126000000	-1	0	0	0	0		TMT10	(K)	VFHLTCHVPTLLSFPSGDWICTFCR	(D)		C:Carbamidomethylation,	98.1	96.12	7	820.659	3279.61	0.0026	0.8	124699	HUMAN	Q9UPN9	Q9UPN9|Q9UPN9-2|E7EN20	E3 ubiquitin-protein ligase TRIM33
Control_Rep1	Non-K-ε-GG	5	25.47	23.06	25.01	93.2	29900000	-1	0	0	0	0		TMT10	(K)	VLLSLEHGLWAPNLHFHSPNPEIPALLDGR	(L)			96.7	94.9	15	715.197	3571.94	0.016	4.5	276046	HUMAN	P49327	P49327	Fatty acid synthase
Control_Rep1	Non-K-ε-GG	3	25.39	25.39	25.68	95.2	44400000	-1	0	0	0	0		TMT10	(K)	LQFSYVECLLYSFHQLGR	(K)		C:Carbamidomethylation,	99.3	98.08	2	830.435	2489.28	0.0059	2.4	59345.8	HUMAN	Q9BZZ5	Q9BZZ5|B4E283|G3V1C3|Q9BZZ5-2|Q9BZZ5-5|Q9BZZ5-3|Q9BZZ5-1	Apoptosis inhibitor 5
Control_Rep1	Non-K-ε-GG	4	25.34	22.68	24.1	96.3	72800000	-1	0	0	0	0		TMT10	(R)	LCLGQGADIWAYILQHVHSQR	(T)		C:Carbamidomethylation,	99.9	96.45	5	674.36	2694.41	0.0046	1.7	72308.8	HUMAN	O94927	O94927|O94927-2|U3KQG4	HAUS augmin-like complex subunit 5
Control_Rep1	Non-K-ε-GG	4	25.33	25.96	24.98	98.3	30700000	-1	0	0	0	0		TMT10	(K)	SILTQPHLYSPVLISQLVQMASQLR	(L)			100	98.38	2	763.689	3051.72	0.0112	3.7	253486	HUMAN	J3KNL6	J3KNL6|O15027-5|O15027|O15027-3|O15027-4|O15027-2	Protein transport protein Sec16A
Control_Rep1	K-ε-GG	3	25.2	21.25	22.81	97.3	2890000	99	1	1	1	0	K199k	TMT10	(R)	QLAPGMVQQMQSVCSDCNGEGEVINEkDR	(C)	EGEVINEkDRCKKCE	C:Carbamidomethylation,k:Ubiquitin Residual GG from Tryp Cut on K	100	62.87	2	1208.23	3737.78	-115.109	2.9	46372.4	HUMAN	O60884	O60884	DnaJ homolog subfamily A member 2
Control_Rep1	K-ε-GG	4	25.07	17.34	17.9	94.6	93500000	99	1	1	1	0	K304k	TMT10	(K)	AYHEQLSVAEITNACFEPANQMVkCDPR	(H)	EPANQMVkCDPRHGK	C:Carbamidomethylation,k:Ubiquitin Residual GG from Tryp Cut on K	99.1	67.8	15	906.184	3736.83	-115.115	1.4	50819.4	HUMAN	Q71U36	Q71U36|P68363|Q6PEY2|Q13748|P68366|P68366-2|Q13748-2|Q71U36-2|P68363-2	Tubulin alpha-1A chain
Control_Rep1	Non-K-ε-GG	3	25.07	20.18	18.15	94.3	6730000	-1	0	0	0	0		TMT10	(R)	IQFNDLQSLLCATLQNVLR	(K)		C:Carbamidomethylation,	100	100.28	2	825.792	2475.36	0.002	0.8	98480.7	HUMAN	Q14974	Q14974|Q14974-2	Importin subunit beta-1
Control_Rep1	Non-K-ε-GG	3	25.02	23.94	24.55	91.7	43900000	-1	0	0	0	0		Hydrogen	(K)	HGFFVNPSDSVAVIAANIFSIPYFQQTGVR	(G)			97.2	98.78	2	1094.56	3281.67	0.0028	0.8	64131.7	HUMAN	P36871-2	P36871-2|P36871|P36871-3	Isoform 2 of Phosphoglucomutase-1
Control_Rep1	K-ε-GG	4	25.01	22.26	24.95	95.2	23900000	99	1	1	1	0	K199k	TMT10	(R)	QLAPGMVQQMQSVCSDCNGEGEVINEkDR	(C)	EGEVINEkDRCKKCE	C:Carbamidomethylation,k:Ubiquitin Residual GG from Tryp Cut on K	100	62.88	10	906.42	3737.78	-115.117	0.9	46372.4	HUMAN	O60884	O60884	DnaJ homolog subfamily A member 2
Control_Rep1	Non-K-ε-GG	3	25.01	23.63	24.59	98.9	49900000	-1	0	0	0	0		TMT10	(K)	NIVSLLLSMLGHDEDNTR	(I)			100	99.32	2	752.734	2256.19	0.0016	0.7	295149	HUMAN	Q92616	Q92616	Translational activator GCN1
Control_Rep1	Non-K-ε-GG	4	24.98	26.36	22.5	89	56400000	-1	0	0	0	0		TMT10	(R)	GVFMMCIPPPNVTGSLHLGHALTNAIQDSLTR	(W)		C:Carbamidomethylation,	100	96.43	9	919.982	3676.9	0.012	3.3	141729	HUMAN	P26640	P26640|P26640-2	Valine--tRNA ligase
Control_Rep1	K-ε-GG	4	24.93	23.91	26.2	95.5	18800000	99	1	1	1	0	K521k	TMT10	(R)	INALTAASEAACLIVSVDETIkNPR	(S)	VSVDETIkNPRSTVD	C:Carbamidomethylation,k:Ubiquitin Residual GG from Tryp Cut on K	98	98.38	4	750.658	3114.72	-115.114	2.1	59879.1	HUMAN	Q99832	Q99832|Q99832-3|Q99832-4|Q99832-2	T-complex protein 1 subunit eta
Control_Rep1	Non-K-ε-GG	3	24.91	24.91	24.06	97.1	9880000	-1	0	0	0	0		TMT10	(R)	AILENYISALNTLWHPECFVCR	(E)		C:Carbamidomethylation,	95.1	98.55	4	979.168	2935.48	0.0083	2.8	67751.8	HUMAN	P49023-3	P49023-3|P49023|F5GZ78|P49023-2|P49023-4	Isoform Gamma of Paxillin
Control_Rep1	Non-K-ε-GG	3	24.89	20.53	23.42	96.6	20200000	-1	0	0	0	0		TMT10	(R)	TGQMLLAQGLILHFLGR	(A)			98.1	98.18	2	699.747	2097.22	0.0051	2.5	53067	HUMAN	Q96DT6	Q96DT6	Cysteine protease ATG4C
Control_Rep1	Non-K-ε-GG	3	24.73	24.84	24.15	90.3	32200000	-1	0	0	0	0		TMT10	(K)	SILTQPHLYSPVLISQLVQMASQLR	(L)			97.3	98.38	2	1017.92	3051.72	0.012	3.9	253486	HUMAN	J3KNL6	J3KNL6|O15027-5|O15027|O15027-3|O15027-4|O15027-2	Protein transport protein Sec16A
Control_Rep1	Non-K-ε-GG	4	24.65	24.13	25.6	90.2	11000000	7.429	0	0	0	0	M56m	TMT10	(R)	LASLmNLGMSSSLNQQGAHSALSSASTSSHNLQSIFNIGSR	(G)		m:Oxidized methionine	100	85.28	20	1113.06	4433.21	16.0055	2.4	100479	HUMAN	A8MXP9	A8MXP9|P43243|D6REM6	Matrin-3
Control_Rep1	Non-K-ε-GG	4	24.52	20.25	13.72	94.3	8680000	-1	0	0	0	0		TMT10	(R)	GLINLGNTCFMNCIVQALTHTPILR	(D)		C:Carbamidomethylation,	93.6	99.2	2	772.164	3085.63	0.0031	1	50713.5	HUMAN	A6NNY8	A6NNY8|Q9UPT9|Q9UPT9-2	Ubiquitin carboxyl-terminal hydrolase 27
Control_Rep1	Non-K-ε-GG	3	24.5	19.64	20.3	98	3730000	-1	0	0	0	0		TMT10	(R)	LCLGQGADIWAYILQHVHSQR	(T)		C:Carbamidomethylation,	84	96.45	2	898.811	2694.41	0.0061	2.2	72308.8	HUMAN	O94927	O94927|O94927-2|U3KQG4	HAUS augmin-like complex subunit 5
Control_Rep1	K-ε-GG	4	24.49	23.55	22.86	87.2	21300000	99	1	1	1	0	K262k	TMT10	(R)	AAAASAAEAGIATTGTEDSDDALLkMTISQQEFGR	(T)	DSDDALLkMTISQQE	k:Ubiquitin Residual GG from Tryp Cut on K	100	80.87	27	960.976	3956	-115.115	1.2	40964.2	HUMAN	P55036	P55036	26S proteasome non-ATPase regulatory subunit 4
Control_Rep1	K-ε-GG	4	24.42	15.99	16.89	90	57800000	99	1	1	1	0	K304k	Hydrogen	(K)	AYHEQLSVAEITNACFEPANQMVkCDPR	(H)	EPANQMVkCDPRHGK	C:Carbamidomethylation,k:Ubiquitin Residual GG from Tryp Cut on K	100	65.2	17	848.893	3278.5	114.047	1.2	50819.4	HUMAN	Q71U36	Q71U36|P68363|Q6PEY2|Q13748|P68366|P68366-2|Q13748-2|Q71U36-2|P68363-2	Tubulin alpha-1A chain
Control_Rep1	Non-K-ε-GG	3	24.42	19.64	21.74	95.5	64900000	-1	0	0	0	0		TMT10	(R)	NGTSIIQGALTQLIQLYHR	(F)			99.3	98	3	785.784	2355.34	0.0039	1.7	82562	HUMAN	Q8N1B4	Q8N1B4|Q8N1B4-2	Vacuolar protein sorting-associated protein 52 homolog
Control_Rep1	K-ε-GG	4	24.41	18.5	17.78	93.6	7980000	99	1	1	1	0	K374k	TMT10	(K)	AYHEQLTVAEITNACFEPANQMVkCDPR	(H)	EPANQMVkCDPRHGK	C:Carbamidomethylation,k:Ubiquitin Residual GG from Tryp Cut on K	100	68.38	12	909.691	3750.84	-115.103	4.6	58642	HUMAN	F5H5D3	F5H5D3|Q9BQE3	Tubulin alpha-1C chain
Control_Rep1	Non-K-ε-GG	5	24.3	22.56	22.44	95.8	303000000	-1	1	0	0	0		TMT10	(R)	QVDVPTLTGAFGILAAHVPTLQVLRPGLVVVHAEDGTTSK	(Y)		K:TMT10,	99.7	97.43	9	913.924	4565.59	0.0053	1.2	17489.6	HUMAN	P30049	P30049	ATP synthase subunit delta, mitochondrial
Control_Rep1	K-ε-GG	4	24.24	18.1	20.42	98.4	25400000	99	1	1	1	0	K389k	TMT10	(R)	EDVRPEEIADQELAEALQkSAEDAER	(Q)	ELAEALQkSAEDAER	k:Ubiquitin Residual GG from Tryp Cut on K	94.5	80.17	32	821.908	3399.73	-115.118	0.6	44978.2	HUMAN	Q5TDH0	Q5TDH0	Protein DDI1 homolog 2
Control_Rep1	Non-K-ε-GG	5	24.2	23	24.2	98.1	685000	-1	1	0	0	0		TMT10	(R)	GFFLGCGFNSAGMMLGGGCGQELAHWIIHGRPEK	(D)		C:Carbamidomethylation,K:TMT10,	95.7	95.22	0	830.818	4150.04	0.0166	4	102005	HUMAN	Q9UL12	Q9UL12|Q9UL12-2	Sarcosine dehydrogenase, mitochondrial
Control_Rep1	Non-K-ε-GG	4	24.19	23.92	23.46	93.9	36300000	-1	0	0	0	0		TMT10	(K)	VQPTHVIHLAAMVGGLFR	(N)			100	85.5	27	544.567	2175.24	0.0034	1.5	36120.2	HUMAN	Q13630	Q13630	GDP-L-fucose synthase
Control_Rep1	Non-K-ε-GG	4	24.18	21.02	23.19	91.2	115000000	-1	0	0	0	0		TMT10	(R)	QGGLLVNFHPSILTCLLPQLTSPR	(L)		C:Carbamidomethylation,	98.9	97.45	5	723.411	2890.62	0.0046	1.6	138085	HUMAN	Q86VP6	Q86VP6|Q86VP6-2|Q86VP6-3	Cullin-associated NEDD8-dissociated protein 1
Control_Rep1	Non-K-ε-GG	4	24.17	24.34	19.37	97.8	19300000	-1	1	0	0	0		TMT10	(K)	VQINAICSQWLPISHAVLAMVCQK	(L)		C:Carbamidomethylation,K:TMT10,	85	97.98	0	806.945	3224.75	0.0054	1.7	126740	HUMAN	Q7Z2Z2	Q7Z2Z2|Q7Z2Z2-2	Elongation factor Tu GTP-binding domain-containing protein 1
Control_Rep1	Non-K-ε-GG	3	24.16	21.18	21.65	93.8	11300000	-1	0	0	0	0		TMT10	(R)	SSVSGIVATVFGATGFLGR	(Y)			99.7	98.55	0	685.721	2055.14	0.0052	2.5	42679.9	HUMAN	Q16795	Q16795	NADH dehydrogenase [ubiquinone] 1 alpha subcomplex subunit 9, mitochondrial
Control_Rep1	Non-K-ε-GG	4	24.12	23.07	22.17	90.9	12100000	-1	1	0	0	0		TMT10	(K)	KITAFVPNDGCLNFIEENDEVLVAGFGR	(K)		K:TMT10,C:Carbamidomethylation,	100	97.07	0	896.472	3582.87	0.0002	0	15978.4	HUMAN	P62266	P62266|D6RD47	40S ribosomal protein S23
Control_Rep1	Non-K-ε-GG	3	24.12	23.6	23.1	92.8	19600000	-1	0	0	0	0		TMT10	(R)	LADLFGWSQLIYNHITTR	(V)			100	98.37	0	793.103	2377.29	0.0078	3.3	84872.1	HUMAN	P35611-3	P35611-3|P35611|E7ENY0|P35611-4|P35611-6|E7EV99|P35611-2|P35611-5	Isoform 3 of Alpha-adducin
Control_Rep1	K-ε-GG	4	24.1	18.03	18.56	95	30600000	99	1	1	1	0	M302m K304k	TMT10	(K)	AYHEQLSVAEITNACFEPANQmVkCDPR	(H)	EPANQMVkCDPRHGK	C:Carbamidomethylation,m:Oxidized methionine,k:Ubiquitin Residual GG from Tryp Cut on K	100	62.93	15	910.182	3736.83	-99.1222	0.8	50819.4	HUMAN	Q71U36	Q71U36|P68363|Q6PEY2|Q13748|P68366|P68366-2|Q13748-2|Q71U36-2|P68363-2	Tubulin alpha-1A chain
Control_Rep1	Non-K-ε-GG	3	24.1	24.8	22.03	100	33900000	99	1	0	0	0	M175m	TMT10	(K)	VIHDNFGIVEGLmTTVHAITATQK	(T)		K:TMT10,m:Oxidized methionine	98.6	91.77	17	1023.9	3053.69	15.9951	0.1	36223.7	HUMAN	P04406	P04406|P04406-2|E7EUT5	Glyceraldehyde-3-phosphate dehydrogenase
Control_Rep1	Non-K-ε-GG	4	24.07	20.61	20.71	90.8	46400000	-1	0	0	0	0		TMT10	(K)	IGLIHGHQVIPWGDMASLALLQR	(Q)			100	90.23	9	689.392	2754.54	0.0031	1.1	24207.6	HUMAN	F8VXU5	F8VXU5|Q9UBQ0-2|Q9UBQ0	Vacuolar protein sorting-associated protein 29
Control_Rep1	K-ε-GG	3	24.03	26.14	26.14	96.9	71200000	99	1	1	1	0	K130k	TMT10	(K)	TIGGGDDSFNTFFSETGAGkHVPR	(A)	FSETGAGkHVPRAVF	k:Ubiquitin Residual GG from Tryp Cut on K	94.1	67.13	20	947.465	2955.5	-115.119	0.3	58642	HUMAN	F5H5D3	F5H5D3|Q71U36|P68363|Q6PEY2|Q13748|Q9BQE3|Q13748-2|Q71U36-2|P68363-2|F8W0F6|F8VS66	Tubulin alpha-1C chain
Control_Rep1	K-ε-GG	4	24.01	18.37	19.64	88.2	261000000	99	1	1	1	0	K635k	TMT10	(K)	SIPICTLkNFPNAIEHTLQWAR	(D)	SIPICTLkNFPNAIE	C:Carbamidomethylation,k:Ubiquitin Residual GG from Tryp Cut on K	95.6	92.53	42	738.899	3067.69	-115.117	0.9	118931	HUMAN	P22314	P22314|P22314-2	Ubiquitin-like modifier-activating enzyme 1
Control_Rep1	K-ε-GG	3	24	15.9	18.64	94.9	25200000	99	1	1	1	0	K334k	TMT10	(K)	TVQTAAANAASTAASSAAQNAFkGNQI	(-)	SAAQNAFkGNQI---	k:Ubiquitin Residual GG from Tryp Cut on K	100	71.85	12	969.832	3022.6	-115.115	1.7	38319.1	HUMAN	O15126	O15126	Secretory carrier-associated membrane protein 1
Control_Rep1	Non-K-ε-GG	4	23.96	23.14	23.14	96	12400000	-1	0	0	0	0		TMT10	(K)	QWLDLHLHQEIPTSLLILSR	(A)			100	90.75	15	661.133	2641.5	0.0055	2.1	84037.3	HUMAN	O95202	O95202	LETM1 and EF-hand domain-containing protein 1, mitochondrial
Control_Rep1	Non-K-ε-GG	5	23.89	25.75	25.31	94.8	26200000	-1	0	0	0	0		TMT10	(K)	RAALPSHVVTMLDNFPTNLHPMSQLSAAVTALNSESNFAR	(A)			96.3	95.93	17	908.273	4537.33	0.0075	1.6	51939.7	HUMAN	O75390	O75390|B4DJV2	Citrate synthase, mitochondrial
Control_Rep1	Non-K-ε-GG	4	23.88	23.52	23.35	95.9	41600000	-1	1	0	0	0		TMT10	(K)	VLHNQLVLFHNAIAAYFAGNQK	(Q)		K:TMT10,	98.7	94.57	22	732.417	2926.65	0.0019	0.7	41794.6	HUMAN	P53367	P53367|P53367-2|B4DS69	Arfaptin-1
Control_Rep1	K-ε-GG	3	23.87	21.44	20.33	93.8	1260000000	99	1	1	1	0	K297k	TMT10	(R)	ALTVPELTQQVFDAkNMMAACDPR	(H)	TQQVFDAkNMMAACD	C:Carbamidomethylation,k:Ubiquitin Residual GG from Tryp Cut on K	97.3	91.87	29	1017.18	3164.63	-115.119	0.2	50126.4	HUMAN	P07437	P07437|Q5JP53|Q5ST81	Tubulin beta chain
Control_Rep1	Non-K-ε-GG	4	23.86	21.96	23.66	96.5	37900000	-1	0	0	0	0		TMT10	(R)	MVVNEGSDGGQSVYHVHLHVLGGR	(Q)			100	57.28	12	694.86	2776.41	0.0027	1	13915.8	HUMAN	P49773	P49773	Histidine triad nucleotide-binding protein 1
Control_Rep1	Non-K-ε-GG	4	23.85	22.38	19.75	100	789000000	-1	1	0	0	0		TMT10	(R)	GADNLVAINLIVQHIQDILNGGPSK	(R)		K:TMT10,	99.1	98.82	0	765.192	3057.75	-0.0016	-0.5	29469.8	HUMAN	Q9BZX2	Q9BZX2|Q9BZX2-2	Uridine-cytidine kinase 2
Control_Rep1	Non-K-ε-GG	4	23.8	21.39	21.69	91.2	10000000	-1	0	0	0	0		TMT10	(K)	RPVLGDIVSGPVLSCLLHIAR	(L)		C:Carbamidomethylation,	96.6	95.37	38	626.123	2501.46	0.0114	4.6	213519	HUMAN	Q562E7	Q562E7|Q562E7-4|Q562E7-3|Q562E7-5|Q562E7-6	WD repeat-containing protein 81
Control_Rep1	Non-K-ε-GG	3	23.78	23.78	23.78	94.6	3040000	-1	0	0	0	0		TMT10	(R)	YPGYMNNDLIGLIASLIPTPR	(L)			100	100.48	1	849.798	2547.38	-0.004	-1.6	51433.2	HUMAN	Q9NRH3	Q9NRH3|P23258	Tubulin gamma-2 chain
Control_Rep1	Non-K-ε-GG	5	23.66	15.82	17.24	95	14400000	-1	0	0	0	0		TMT10	(R)	MNPLGSGLALAISHASHFLQPPPHQSIIIER	(M)			95.7	95.85	22	712.995	3560.94	0.0109	3.1	536521	HUMAN	Q9NR09	Q9NR09	Baculoviral IAP repeat-containing protein 6
Control_Rep1	K-ε-GG	4	23.64	23.04	25.46	95.1	2530000	99	1	1	1	0	K676k	TMT10	(R)	ECGTLGSTMFEGYCQkCFIEAQNQR	(F)	MFEGYCQkCFIEAQN	C:Carbamidomethylation,k:Ubiquitin Residual GG from Tryp Cut on K	100	68.7	2	840.131	3472.62	-115.112	2.2	91894.6	HUMAN	P21580	P21580	Tumor necrosis factor alpha-induced protein 3
Control_Rep1	Non-K-ε-GG	4	23.6	22.84	23.6	93.6	48700000	-1	0	0	0	0		TMT10	(K)	GLVGIGLFALAHAAFSAAQHR	(S)			100	97.75	2	584.837	2336.32	0.0055	2.3	22109	HUMAN	Q8N4V1-2	Q8N4V1-2|Q8N4V1	Isoform 2 of Membrane magnesium transporter 1
Control_Rep1	K-ε-GG	5	23.58	18.8	19.22	95.8	9690000	99	1	1	1	0	K164k	TMT10	(K)	QTLLPNDQLYQPLkDREDDQYSHLQGNQLR	(R)	DQLYQPLkDREDDQY	k:Ubiquitin Residual GG from Tryp Cut on K	100	62.95	14	794.608	4084.12	-115.116	1	20697.3	HUMAN	P09693	P09693|A8MUH3	T-cell surface glycoprotein CD3 gamma chain
Control_Rep1	Non-K-ε-GG	3	23.58	17.64	21.44	94.7	5950000	-1	0	0	0	0		TMT10	(R)	TLAPLLASLLSPGSVLVLSAR	(N)			100	100.02	3	769.814	2307.42	0.0056	2.4	28333.2	HUMAN	P35270	P35270	Sepiapterin reductase
Control_Rep1	Non-K-ε-GG	4	23.51	18.7	21.03	95.6	12200000	-1	0	0	0	0		TMT10	(R)	QADCHINNLYNTVFWALIQQSGLTPVQAQGR	(L)		C:Carbamidomethylation,	83.5	97.67	2	943.74	3771.92	0.0147	3.9	35172.5	HUMAN	Q9NWX6	Q9NWX6	Probable tRNA(His) guanylyltransferase
Control_Rep1	Non-K-ε-GG	3	23.51	22.09	23.59	94.4	37200000	-1	1	0	0	0		TMT10	(K)	ITVVGVGAVGMACAISILMK	(D)		C:Carbamidomethylation,K:TMT10,	99.7	99.82	0	816.812	2448.42	0.0052	2.1	40121.8	HUMAN	P00338-3	P00338-3|P00338|P00338-2|P00338-4|P00338-5|F5H6W8|F5H5J4|F5GWW2|F5GXC7|F5H8H6	Isoform 3 of L-lactate dehydrogenase A chain
Control_Rep1	K-ε-GG	4	23.5	23.5	22.32	90.7	12500000	6.411	2	1	1	0	K553k	TMT10	(R)	AQVPFSSCLEAYGAPEQVDDFWSTALQAkSVAVK	(T)	WSTALQAkSVAVKTT	C:Carbamidomethylation,K:TMT10,k:Ubiquitin Residual GG from Tryp Cut on K	93	96.7	2	1068.8	4387.29	-115.107	3	96697.4	HUMAN	P45974	P45974|P45974-2	Ubiquitin carboxyl-terminal hydrolase 5
Control_Rep1	Non-K-ε-GG	4	23.49	24.13	22.56	90.6	57200000	-1	0	0	0	0		TMT10	(R)	GLHNLCAYCTHILSLYFPWDGAEVPPQR	(Q)		C:Carbamidomethylation,	98.4	91.35	54	886.694	3543.75	0.0054	1.5	51704.1	HUMAN	Q13505	Q13505|Q13505-2|Q13505-3	Metaxin-1
Control_Rep1	Non-K-ε-GG	3	23.49	22	21.04	93.5	11500000	-1	0	0	0	0		TMT10	(K)	AYIGFIQSLAQFLGADASR	(V)			99.6	100	3	753.078	2257.22	0.002	0.9	129634	HUMAN	P55160	P55160|P55160-2	Nck-associated protein 1-like
Control_Rep1	Non-K-ε-GG	3	23.48	27.26	24.26	96.1	9380000	-1	1	0	0	0		TMT10	(K)	KITAFVPNDGCLNFIEENDEVLVAGFGR	(K)		K:TMT10,C:Carbamidomethylation,	93	96.57	2	1194.96	3582.87	0.0045	1.2	15978.4	HUMAN	P62266	P62266|D6RD47	40S ribosomal protein S23
Control_Rep1	K-ε-GG	3	23.47	21.96	20.57	89.9	7100000	99	1	1	1	0	K31k	Acetyl	(M)	AASAAAASAAAASAASGSPGPGEGSAGGEkR	(S)	EGSAGGEkRSTAPSA	k:Ubiquitin Residual GG from Tryp Cut on K	100	50.7	14	900.428	2585.22	114.051	2.8	90316.8	HUMAN	Q13263	Q13263|Q13263-2	Transcription intermediary factor 1-beta
Control_Rep1	K-ε-GG	3	23.47	20.46	19.85	97.9	175000000	99	1	1	1	0	K350k	TMT10	(K)	NSSYFVEWIPNNVkTAVCDIPPR	(G)	EWIPNNVkTAVCDIP	C:Carbamidomethylation,k:Ubiquitin Residual GG from Tryp Cut on K	100	86.78	130	1017.19	3164.66	-115.116	1.2	50305.5	HUMAN	Q13885	Q13885|Q9BVA1|P68371|P04350|P07437|Q5JP53|Q5ST81	Tubulin beta-2A chain
Control_Rep1	Non-K-ε-GG	4	23.47	19.3	20.7	98.2	88200000	-1	1	0	0	0		TMT10	(K)	AGNYEEALQLYQHAVQYFLHVVK	(Y)		K:TMT10,	99.9	98.38	4	795.435	3178.71	0.0077	2.4	49472.3	HUMAN	O75351	O75351|K7EKZ3|K7EL71	Vacuolar protein sorting-associated protein 4B
Control_Rep1	Non-K-ε-GG	3	23.47	18.81	20.36	98.1	353000000	-1	1	0	0	0		TMT10	(R)	WLPAGDALLQMITIHLPSPVTAQK	(Y)		K:TMT10,	100	98.8	4	1020.26	3058.75	0.0006	0.2	96306.4	HUMAN	P13639	P13639	Elongation factor 2
Control_Rep1	K-ε-GG	4	23.39	18.57	18.74	89.4	43600000	99	1	1	1	0	K104k	TMT10	(R)	ADDTFEALCIEPFSSPPELPDVMkPQDSGSSANEQAVQ	(-)	PELPDVMkPQDSGSS	C:Carbamidomethylation,k:Ubiquitin Residual GG from Tryp Cut on K	99.5	96.25	7	1113.27	4565.17	-115.102	4.1	13246.7	HUMAN	Q15370	Q15370|B8ZZU8	Transcription elongation factor B polypeptide 2
Control_Rep1	Non-K-ε-GG	3	23.39	19.37	19.49	97	14900000	-1	0	0	0	0		TMT10	(R)	CIALAQLLVEQNFPAIAIHR	(G)		C:Carbamidomethylation,	85.8	97.08	2	836.145	2506.42	0.0045	1.8	51134.9	HUMAN	Q13838-2	Q13838-2|Q13838|Q5STU3	Isoform 2 of Spliceosome RNA helicase DDX39B
Control_Rep1	K-ε-GG	3	23.37	19.55	21.73	92	4730000	99	1	1	1	0	K410k	TMT10	(R)	SLSVLSSSTIIANPDIPEAYkLR	(G)	PDIPEAYkLRGWFDA	k:Ubiquitin Residual GG from Tryp Cut on K	89.8	81.8	5	939.86	2932.68	-115.111	3.2	68764.6	HUMAN	P27694	P27694	Replication protein A 70 kDa DNA-binding subunit
Control_Rep1	K-ε-GG	4	23.36	23.04	24.59	97.5	23600000	99	1	1	1	0	K407k	TMT10	(K)	VTESASVMPSQDVSGSEDTFPNkRPR	(L)	SEDTFPNkRPRLEDK	k:Ubiquitin Residual GG from Tryp Cut on K	100	49.18	34	791.893	3279.67	-115.117	0.9	55703.4	HUMAN	Q9H040	Q9H040	SprT-like domain-containing protein Spartan
Control_Rep1	Non-K-ε-GG	3	23.36	20.37	23.15	96.4	16700000	-1	0	0	0	0		TMT10	(K)	ILQGVVVVLSGFQNPFR	(S)			100	99.6	2	701.416	2102.23	0.0006	0.3	69817.6	HUMAN	P18887	P18887|F5H8D7	DNA repair protein XRCC1
Control_Rep1	K-ε-GG	3	23.35	22.08	20.51	96.1	111000000	99	1	1	1	0	K54k	TMT10	(K)	TFVNITPAEVGVLVGkDR	(S)	EVGVLVGkDRSSFYV	k:Ubiquitin Residual GG from Tryp Cut on K	94.8	81.87	30	753.429	2373.39	-115.119	0.5	15225.1	HUMAN	P07737	P07737	Profilin-1
Control_Rep1	Non-K-ε-GG	4	23.35	24.39	27.1	100	21100000	-1	1	0	0	0		TMT10	(K)	TQVPMVVMPHGGPHSSFVTAWMLFPAMLCK	(M)		C:Carbamidomethylation,K:TMT10,	97.9	97.28	2	954.498	3814.95	0.0157	4.1	82756.6	HUMAN	C9JIF9	C9JIF9|P13798	Acylamino-acid-releasing enzyme
Control_Rep1	Non-K-ε-GG	3	23.35	21.7	19.01	95.6	72300000	-1	0	0	0	0		TMT10	(K)	SYLYQILQGIVFCHSR	(R)		C:Carbamidomethylation,	97.9	97.73	0	738.398	2213.17	0.0067	3	34151.9	HUMAN	P06493	P06493	Cyclin-dependent kinase 1
Control_Rep1	K-ε-GG	4	23.33	23.64	24.08	95.4	11400000	7.286	2	1	1	0	K330k	TMT10	(R)	VNNNQQNAACEWLLGDRkPSPEELDK	(G)	EWLLGDRkPSPEELD	C:Carbamidomethylation,K:TMT10,k:Ubiquitin Residual GG from Tryp Cut on K	100	65.68	22	900.209	3712.93	-115.117	0.9	45565.9	HUMAN	Q9BSL1	Q9BSL1	Ubiquitin-associated domain-containing protein 1
Control_Rep1	Non-K-ε-GG	3	23.33	24.5	23.33	86.8	15800000	-1	0	0	0	0		TMT10	(K)	NQGATCYMNSLLQTLFFTNQLR	(K)		C:Carbamidomethylation,	99.4	98.62	3	950.484	2849.43	0.0093	3.3	129384	HUMAN	Q93009	Q93009|Q93009-3|F5H2X1	Ubiquitin carboxyl-terminal hydrolase 7
Control_Rep1	Non-K-ε-GG	3	23.33	26.26	24.2	92.9	36500000	-1	0	0	0	0		TMT10	(K)	GEMQVVPVLVHLLSAISSVR	(L)			99.5	99.68	7	788.462	2363.37	0.0024	1	118830	HUMAN	P42285	P42285	Superkiller viralicidic activity 2-like 2
Control_Rep1	Non-K-ε-GG	4	23.32	17.99	20.61	90.8	12100000	-1	0	0	0	0		TMT10	(K)	HVPFDQFIQLVAHAGCMIGNSSCGVR	(E)		C:Carbamidomethylation,	99.2	96.37	5	783.141	3129.54	0.0022	0.7	84091.5	HUMAN	Q9Y223-2	Q9Y223-2|Q9Y223|Q9Y223-3|Q9Y223-4|Q9Y223-5	Isoform 2 of Bifunctional UDP-N-acetylglucosamine 2-epimerase/N-acetylmannosamine kinase
Control_Rep1	Non-K-ε-GG	3	23.29	24.01	23.75	92.1	101000000	-1	0	0	0	0		TMT10	(R)	TWWNQFSVTALQLLQANR	(A)			100	98.63	2	802.438	2405.29	0.0069	2.9	42147.7	HUMAN	Q99536	Q99536|Q99536-3|Q99536-2	Synaptic vesicle membrane protein VAT-1 homolog
Control_Rep1	Non-K-ε-GG	4	23.24	23.81	26.13	87.8	48400000	-1	0	0	0	0		TMT10	(R)	LHIQNPSFSQINQLVSTIMSASTTTLR	(Y)			99.2	98.47	3	804.938	3216.72	0.0074	2.3	51433.2	HUMAN	Q9NRH3	Q9NRH3|P23258	Tubulin gamma-2 chain
Control_Rep1	Non-K-ε-GG	5	23.22	22.05	21.98	98.6	16500000	-1	1	0	0	0		TMT10	(R)	LLHWGSHPTAFVVSYAAALPAAALWHK	(L)		K:TMT10,	96.2	93.82	12	675.382	3372.88	0.0055	1.6	87786.6	HUMAN	Q03518	Q03518	Antigen peptide transporter 1
Control_Rep1	Non-K-ε-GG	4	23.22	21.34	23.78	89.4	78600000	-1	1	0	0	0		TMT10	(R)	LPSGLGCSTVLSPEGSAQFAAQIFGLSNHLVWSK	(L)		C:Carbamidomethylation,K:TMT10,	100	98.32	5	1005.04	4017.13	0.0138	3.4	48699	HUMAN	P22234-2	P22234-2|P22234|D6RF62	Isoform 2 of Multifunctional protein ADE2
Control_Rep1	K-ε-GG	4	23.2	23.2	23.2	95.9	7050000	15.684	2	1	1	0	K223k	TMT10	(K)	QIPTHDYQkGDQYDVCAICLDEYEDGDK	(L)	IPTHDYQkGDQYDVC	C:Carbamidomethylation,K:TMT10,k:Ubiquitin Residual GG from Tryp Cut on K	100	64.25	5	987.709	4062.93	-115.116	1.1	38811.5	HUMAN	Q9H6Y7	Q9H6Y7|I3L0L6	E3 ubiquitin-protein ligase RNF167
Control_Rep1	K-ε-GG	5	23.12	21.22	23.11	93.6	12500000	99	2	2	2	0	K336k K350k	TMT10-Nterm-Only	(K)	EVDEQMLNVQNkNSSYFVEWIPNNVkTAVCDIPPR	(G)	QMLNVQNkNSSYFVE|EWIPNNVkTAVCDIP	C:Carbamidomethylation,k:Ubiquitin Residual GG from Tryp Cut on K	86	87.25	44	919.05	4363.17	228.054	-6.9	50305.5	HUMAN	Q13885	Q13885|Q9BVA1|P68371|P07437|Q5JP53|Q5ST81	Tubulin beta-2A chain
Control_Rep1	K-ε-GG	4	23.1	21.15	22.31	100	139000000	6.598	2	1	1	0	K263k	TMT10	(K)	LQREEEEAFASSQSSQGAQSLTFSkFEEK	(K)	AQSLTFSkFEEKKTN	K:TMT10,k:Ubiquitin Residual GG from Tryp Cut on K	100	68.43	12	963.485	3966.03	-115.115	1.4	80625	HUMAN	Q9UJ41	Q9UJ41|Q9UJ41-3|Q9UJ41-4|E9PFK9|Q9UJ41-2|V9GYI8	Rab5 GDP/GTP exchange factor
Control_Rep1	K-ε-GG	2	23.1	23.56	24.03	97.4	10600000	23.103	2	1	1	0	K11k	TMT10	(K)	TLTGkTITLEVEPSDTIENVK	(A)	FVKTLTGkTITLEVE	K:TMT10,k:Ubiquitin Residual GG from Tryp Cut on K	100	70.75	4	1430.8	2975.71	-115.119	0.2	77037.2	HUMAN	P0CG48	P0CG48|F5H041|Q96C32|P0CG47|J3QRK5|J3QLP7|P62979|B4DV12|P62987	Polyubiquitin-C
Control_Rep1	Non-K-ε-GG	3	23.1	18.69	19.93	100	45300000	-1	1	0	0	0		TMT10	(R)	YVASYLLAALGGNSSPSAK	(D)		K:TMT10,	98.5	96.98	2	776.442	2327.3	0.0091	3.9	11664.7	HUMAN	P05387	P05387	60S acidic ribosomal protein P2
Control_Rep1	Non-K-ε-GG	3	23.1	21.25	20.4	100	23900000	-1	1	0	0	0		TMT10	(K)	LFNHLSAVSESIQALGWVAMAPK	(P)		K:TMT10,	96.5	97.63	3	976.549	2927.62	0.0109	3.7	52357	HUMAN	Q01518	Q01518|Q01518-2	Adenylyl cyclase-associated protein 1
Control_Rep1	Non-K-ε-GG	3	23.07	27.54	23.07	89	39800000	-1	0	0	0	0		TMT10	(R)	QVTITGSAASISLAQYLINVR	(L)			95.8	96.55	2	812.135	2434.39	0.0038	1.6	39049.9	HUMAN	Q15366-2	Q15366-2|Q15366|Q15366-3|Q15366-6|Q15366-5|Q15366-4|B4DXP5|F8VZX2|Q15366-7	Isoform 2 of Poly(rC)-binding protein 2
Control_Rep1	K-ε-GG	4	23.06	22.39	22.37	94	956000	14.138	2	1	1	0	K107k	TMT10	(K)	ILTTSEDSNAQEIkDIYGLNGQIEHK	(L)	DSNAQEIkDIYGLNG	K:TMT10,k:Ubiquitin Residual GG from Tryp Cut on K	90.3	72.88	0	872.962	3603.95	-115.123	-0.8	43181.2	HUMAN	B5MDU6	B5MDU6|Q9H6V9-2|Q9H6V9|B4DRG3	UPF0554 protein C2orf43
Control_Rep1	Non-K-ε-GG	4	23.06	23.39	22.11	95.2	49200000	-1	0	0	0	0		TMT10	(R)	SLLHGDFHAFSAGPGLFSYIR	(H)			96.8	85.42	10	631.086	2521.32	0.0018	0.7	71350.3	HUMAN	P08195-4	P08195-4|J3KPF3|P08195|F5GZS6|P08195-3|P08195-2|F5GZI0	Isoform 4 of 4F2 cell-surface antigen heavy chain
Control_Rep1	K-ε-GG	3	23.03	20.95	20.65	98.8	6850000	99	1	1	1	0	K91k	TMT10	(K)	INEELESQYQQSMDSkLSGR	(Y)	YQQSMDSkLSGRYRR	k:Ubiquitin Residual GG from Tryp Cut on K	100	65.18	15	895.773	2800.42	-115.115	1.7	20389.2	HUMAN	O00193	O00193	Small acidic protein
Control_Rep1	Non-K-ε-GG	3	23.02	19.35	22.48	98.9	142000000	-1	1	0	0	0		TMT10	(K)	ITVVGVGQVGMACAISILGK	(S)		C:Carbamidomethylation,K:TMT10,	99	97.58	2	811.146	2431.42	0.0065	2.7	36923.1	HUMAN	P07195	P07195	L-lactate dehydrogenase B chain
Control_Rep1	Non-K-ε-GG	5	23.01	24.84	23.7	90.5	7750000	-1	0	0	0	0		TMT10	(K)	IPHPLVPFDGPGLELHRPNLLLGLIIR	(Q)			82.4	96.18	22	645.992	3225.92	0.0099	3.1	231702	HUMAN	Q92576	Q92576|Q92576-2	PHD finger protein 3
Control_Rep1	Non-K-ε-GG	4	23	21.9	20.02	98.3	43600000	-1	1	0	0	0		TMT10	(K)	LFNHLSAVSESIQALGWVAMAPK	(P)		K:TMT10,	92.7	97.63	3	732.662	2927.62	0.006	2.1	52357	HUMAN	Q01518	Q01518|Q01518-2	Adenylyl cyclase-associated protein 1
Control_Rep1	Non-K-ε-GG	4	22.98	20	21.11	98.4	2760000	-1	1	0	0	0		TMT10	(R)	VLVTGAAGQIAYSLLYSIGNGSVFGK	(D)		K:TMT10,	100	99.78	0	761.688	3043.72	0.0069	2.3	38912.2	HUMAN	P40925-3	P40925-3|P40925|F8WFC2	Isoform 3 of Malate dehydrogenase, cytoplasmic
Control_Rep1	Non-K-ε-GG	3	22.97	21.65	20.41	98.3	710000000	-1	1	0	0	0		TMT10	(K)	VIHDNFGIVEGLMTTVHAITATQK	(T)		K:TMT10,	100	97.38	5	1018.57	3053.69	-0.0002	-0.1	36223.7	HUMAN	P04406	P04406|P04406-2|E7EUT5	Glyceraldehyde-3-phosphate dehydrogenase
Control_Rep1	K-ε-GG	3	22.96	25.3	23.15	95.7	2950000	99	1	1	1	0	K84k	TMT10	(R)	CVNNYQGMLkVACAEEWQESR	(T)	NNYQGMLkVACAEEW	C:Carbamidomethylation,k:Ubiquitin Residual GG from Tryp Cut on K	100	69.38	0	972.455	3030.46	-115.114	2.2	31671.6	HUMAN	O75663	O75663|O75663-2	TIP41-like protein
Control_Rep1	K-ε-GG	3	22.95	19.71	19.71	97.3	26100000	4.641	2	1	1	0	K191k	TMT10	(K)	QETEVELYNEFPEPIkLDK	(N)	NEFPEPIkLDKNDRA	K:TMT10,k:Ubiquitin Residual GG from Tryp Cut on K	100	78.73	20	965.179	3008.64	-115.12	-0.1	23774.6	HUMAN	P51149	P51149|C9J8S3|C9J4V0|C9J4S4	Ras-related protein Rab-7a
Control_Rep1	K-ε-GG	3	22.92	22.92	22.92	91.1	3300000	99	1	1	1	0	K367k	TMT10	(R)	VALLEQQMQACTLDFENEkLDR	(Q)	TLDFENEkLDRQHVQ	C:Carbamidomethylation,k:Ubiquitin Residual GG from Tryp Cut on K	100	85.82	2	998.835	3109.61	-115.115	1.6	54519.6	HUMAN	Q53EZ4	Q53EZ4|Q53EZ4-2	Centrosomal protein of 55 kDa
Control_Rep1	Non-K-ε-GG	3	22.87	20.17	18.48	95.3	3530000	-1	1	0	0	0		TMT10-Nterm-Only	(K)	NAIQLLASFLANNPFSCK	(L)		C:Carbamidomethylation,	100	100.18	2	746.402	2237.2	-0.0027	-1.2	158606	HUMAN	Q15021	Q15021	Condensin complex subunit 1
Control_Rep1	K-ε-GG	5	22.86	19.95	19.95	89.5	4930000	12.517	2	1	1	0	K178k	TMT10	(R)	KPVAGALDVSFNkFIPLSEPAPVPPIPNEQQLAR	(L)	ALDVSFNkFIPLSEP	K:TMT10,k:Ubiquitin Residual GG from Tryp Cut on K	98.6	89.77	3	843.278	4327.48	-115.12	0.1	23282.3	HUMAN	Q99627	Q99627|E9PGT6|Q99627-2	COP9 signalosome complex subunit 8
Control_Rep1	Non-K-ε-GG	3	22.85	24.41	25.43	100	3500000	-1	1	0	0	0		TMT10	(K)	HTGPGILSMANAGPNTNGSQFFICTAK	(T)		C:Carbamidomethylation,K:TMT10,	100	76.82	7	1083.89	3249.66	0.0017	0.5	18240.4	HUMAN	P62937	P62937|C9J5S7|F8WE65|P62937-2	Peptidyl-prolyl cis-trans isomerase A
Control_Rep1	K-ε-GG	4	22.85	18.54	19.17	100	4420000	22.85	2	1	1	0	K95k	TMT10	(K)	KYGETANECGEAFFFYGkSLLELAR	(M)	EAFFFYGkSLLELAR	K:TMT10,C:Carbamidomethylation,k:Ubiquitin Residual GG from Tryp Cut on K	97.7	94.85	12	868.948	3587.88	-115.112	2.4	86552	HUMAN	P49321-3	P49321-3|P49321|P49321-2	Isoform 3 of Nuclear autoantigenic sperm protein
Control_Rep1	Non-K-ε-GG	3	22.83	21.17	18.83	96.7	167000000	-1	1	0	0	0		TMT10	(R)	NSSLAGAAFLLLCLLHK	(R)		C:Carbamidomethylation,K:TMT10,	100	98.88	2	762.786	2286.34	0.0034	1.5	75988	HUMAN	P28288	P28288|P28288-2|P28288-3	ATP-binding cassette sub-family D member 3
Control_Rep1	Non-K-ε-GG	4	22.79	22.79	20.53	96.4	79900000	-1	0	0	0	0		TMT10	(K)	FENAFLSHVVSQHQALLGTIR	(A)			99.6	82.42	12	649.861	2596.42	0.0025	1	59863.7	HUMAN	P25705	P25705|P25705-3|P25705-2	ATP synthase subunit alpha, mitochondrial
Control_Rep1	K-ε-GG	4	22.77	17.64	15.76	94.2	12200000	99	1	1	1	0	K201k	TMT10	(K)	ISQPSDINTFSLVEQLPGkLLEHR	(I)	LVEQLPGkLLEHRIL	k:Ubiquitin Residual GG from Tryp Cut on K	94.5	92.7	17	766.922	3179.78	-115.116	1.4	186932	HUMAN	O00750	O00750|F5GWN5	Phosphatidylinositol 4-phosphate 3-kinase C2 domain-containing subunit beta
Control_Rep1	K-ε-GG	3	22.72	21.79	21.79	94.2	19600000	99	1	1	1	0	K144k	TMT10	(R)	EAGDVCYADVQkDGVGMVEYLR	(K)	VCYADVQkDGVGMVE	C:Carbamidomethylation,k:Ubiquitin Residual GG from Tryp Cut on K	98.1	72.6	14	939.785	2932.46	-115.117	1.2	25655.9	HUMAN	Q13242	Q13242	Serine/arginine-rich splicing factor 9
Control_Rep1	Non-K-ε-GG	3	22.71	17.24	19.82	96.7	14600000	-1	0	0	0	0		TMT10	(K)	GSADPLNSAFHLTYNMVLNLLR	(V)			100	99.55	0	892.477	2675.42	-0.0002	-0.1	118830	HUMAN	P42285	P42285	Superkiller viralicidic activity 2-like 2
Control_Rep1	Non-K-ε-GG	3	22.69	22.69	22.69	97.9	23300000	-1	1	0	0	0		TMT10	(K)	QLEGDCCSFITQLVNHFWK	(L)		C:Carbamidomethylation,K:TMT10,	100	97.95	4	947.483	2840.43	0.0074	2.6	583137	HUMAN	Q5T4S7-2	Q5T4S7-2|Q5T4S7|Q5T4S7-4|Q5T4S7-3	Isoform 2 of E3 ubiquitin-protein ligase UBR4
Control_Rep1	Non-K-ε-GG	3	22.68	23.58	22.62	98.2	11400000	-1	1	0	0	0		TMT10	(K)	VQASLAANTFTITGHAETK	(Q)		K:TMT10,	96	65.1	12	806.786	2418.34	0.0036	1.5	22224.6	HUMAN	P20290	P20290|P20290-2	Transcription factor BTF3
Control_Rep1	K-ε-GG	3	22.68	22.68	22.68	98.1	33500000	12.68	2	1	1	0	K22k	TMT10	(K)	LFIGGLNTETNEkALEAVFGK	(Y)	LNTETNEkALEAVFG	K:TMT10,k:Ubiquitin Residual GG from Tryp Cut on K	100	96.37	2	941.863	2938.69	-115.112	2.8	42331.1	HUMAN	P38159	P38159|P38159-2|H3BT71|P38159-3|H3BR27|H3BNC1	RNA-binding motif protein, X chromosome
Control_Rep1	K-ε-GG	3	22.67	21.16	18.57	96.6	184000000	99	1	1	1	0	K489k	TMT10	(K)	LSEEVVVAPNQESGMkTADSLR	(V)	PNQESGMkTADSLRV	k:Ubiquitin Residual GG from Tryp Cut on K	100	59.53	12	901.798	2818.5	-115.123	-1.1	83844.1	HUMAN	Q6PJT7	Q6PJT7|Q6PJT7-2|Q6PJT7-9|Q6PJT7-5|G3V411	Zinc finger CCCH domain-containing protein 14
Control_Rep1	Non-K-ε-GG	4	22.66	17.11	19.37	96.9	24500000	-1	0	0	0	0		TMT10	(K)	ATAAVIFLHGLGDTGHGWAEAFAGIR	(S)			96.6	96.75	29	717.635	2867.51	0.0043	1.5	25011.5	HUMAN	O75608	O75608|O75608-2	Acyl-protein thioesterase 1
Control_Rep1	Non-K-ε-GG	3	22.66	25.66	23.29	98.1	10000000	-1	1	0	0	0		TMT10	(R)	GPEYLTQMWHFMCDALIK	(A)		C:Carbamidomethylation,K:TMT10,	100	98.33	5	900.128	2698.36	0.0096	3.5	127026	HUMAN	O00410-3	O00410-3|O00410|O00410-2	Isoform 3 of Importin-5
Control_Rep1	Non-K-ε-GG	3	22.63	20.29	18.82	96	16800000	-1	0	0	0	0		TMT10	(K)	NAFALLVEMGHAFLR	(F)			97.2	98.68	2	640.025	1918.06	0.0048	2.5	145126	HUMAN	Q5JTH9	Q5JTH9|Q5JTH9-3|Q5JTH9-2|F5H456	RRP12-like protein
Control_Rep1	Non-K-ε-GG	5	22.61	20.55	13.85	90.7	149000000	-1	0	0	0	0		TMT10	(K)	TLAYLLPAIVHINHQPYLERGDGPICLVLAPTR	(E)		C:Carbamidomethylation,	100	96.27	13	788.845	3940.18	0.0149	3.8	81122.9	HUMAN	H3BLZ8	H3BLZ8|Q92841|Q92841-2|Q92841-3|Q92841-1	Probable ATP-dependent RNA helicase DDX17
Control_Rep1	Non-K-ε-GG	2	22.6	22.38	23.56	100	3610000	-1	1	0	0	0		TMT10	(K)	VLQATVVAVGSGSK	(G)		K:TMT10,	100	68.48	9	887.545	1774.08	-0.0014	-0.8	30249.8	HUMAN	S4R3N1	S4R3N1|P61604|B8ZZL8	Protein HSPE1-MOB4
Control_Rep1	K-ε-GG	6	22.6	18.55	18.5	91.2	31100000	99	2	2	2	0	K280k K304k	TMT10-Nterm-Only	(R)	IHFPLATYAPVISAEkAYHEQLSVAEITNACFEPANQMVkCDPR	(H)	APVISAEkAYHEQLS|EPANQMVkCDPRHGK	C:Carbamidomethylation,k:Ubiquitin Residual GG from Tryp Cut on K	100	88.13	56	913.12	5245.61	228.075	-2	50819.4	HUMAN	Q71U36	Q71U36|P68363|Q6PEY2|Q13748|P68366|P68366-2|Q13748-2|Q71U36-2|P68363-2	Tubulin alpha-1A chain
Control_Rep1	Non-K-ε-GG	3	22.6	22.6	22.6	100	237000000	-1	1	0	0	0		TMT10	(K)	AIMTYVSSFYHAFSGAQK	(A)		K:TMT10,	100	97.23	2	822.769	2466.29	0.0049	2	107710	HUMAN	P12814-4	P12814-4|P12814-3|O43707|P12814|P12814-2|H9KV75	Isoform 4 of Alpha-actinin-1
Control_Rep1	Non-K-ε-GG	3	22.6	22.66	23.34	100	74900000	-1	1	0	0	0		TMT10	(R)	VLQQTLNYINQGVSHALTWK	(N)		K:TMT10,	99.3	98.02	3	924.528	2771.56	0.007	2.5	120827	HUMAN	O95373	O95373	Importin-7
Control_Rep1	Non-K-ε-GG	4	22.59	22.53	21.7	95.3	6580000	-1	1	0	0	0		TMT10	(R)	DLSEELEALKTELEDTLDTTAAQQELR	(T)		K:TMT10,	97.2	99.08	0	880.713	3519.83	0.0004	0.1	233494	HUMAN	P35580-4	P35580-4|P35580-3|P35580-2|F8W6L6|P35580-5|P35580	Isoform 4 of Myosin-10
Control_Rep1	Non-K-ε-GG	4	22.57	20.33	19.54	97	7840000	-1	1	0	0	0		TMT10	(R)	LNHVGDWGTQFGMLIAHLQDK	(F)		K:TMT10,	100	96.12	7	710.385	2838.51	0.0067	2.3	76176.4	HUMAN	P54136	P54136|P54136-2	Arginine--tRNA ligase, cytoplasmic
Control_Rep1	Non-K-ε-GG	4	22.57	19.91	19.61	90.5	967000000	-1	0	0	0	0		TMT10	(K)	STTTIGLVQALGAHLYQNVFACVR	(Q)		C:Carbamidomethylation,	99.9	98	3	712.891	2848.53	0.0073	2.6	111410	HUMAN	F5H2F4	F5H2F4|P11586	C-1-tetrahydrofolate synthase, cytoplasmic
Control_Rep1	Non-K-ε-GG	4	22.56	19.4	19.03	92.1	81800000	-1	0	0	0	0		TMT10	(K)	ELHWHPQCPGLLVSTALSGFTIFR	(T)		C:Carbamidomethylation,	97.5	96.75	2	749.653	2995.58	0.0098	3.3	49817.7	HUMAN	Q9BQ67	Q9BQ67	Glutamate-rich WD repeat-containing protein 1
Control_Rep1	Non-K-ε-GG	3	22.56	18.93	22.08	92.9	13100000	-1	0	0	0	0		TMT10	(K)	APGFVYAWLELISHR	(I)			99.4	98.45	3	663.371	1988.1	0.003	1.5	269273	HUMAN	A5YKK6	A5YKK6|A5YKK6-2|A5YKK6-3|B5MDN3	CCR4-NOT transcription complex subunit 1
Control_Rep1	Non-K-ε-GG	5	22.55	20.49	22.3	96.7	17200000	-1	1	0	0	0		TMT10	(K)	GPDHQTILFNHGAVQNIAHLLTSLSYK	(V)		K:TMT10,	97.7	93.6	25	687.382	3432.88	0.0015	0.4	76649.1	HUMAN	Q8IUR7	Q8IUR7|Q8IUR7-2|Q8IUR7-3|Q8IUR7-8|G5E9V6|Q8IUR7-6|G5E9V7	Armadillo repeat-containing protein 8
Control_Rep1	Non-K-ε-GG	3	22.54	20.32	14.33	99.1	49900000	-1	2	0	0	0		TMT10	(K)	EGKPYLVLGLLWQVIK	(I)		K:TMT10,	100	98.78	2	848.536	2543.59	-0.0005	-0.2	70857.7	HUMAN	P13796	P13796	Plastin-2
Control_Rep1	K-ε-GG	3	22.53	22.08	21.19	85.9	35300000	99	1	1	1	0	K577k	TMT10	(R)	AIAEGLGSELLVGTTkNALLR	(G)	ELLVGTTkNALLRGD	k:Ubiquitin Residual GG from Tryp Cut on K	82.1	85.93	15	823.813	2584.54	-115.12	0.2	99012.7	HUMAN	Q32P44-2	Q32P44-2|B7WPE2|Q32P44|G3V1D0|G3V195	Isoform 2 of Echinoderm microtubule-associated protein-like 3
Control_Rep1	Non-K-ε-GG	3	22.53	19.53	22.95	95.7	5170000	-1	0	0	0	0		TMT10	(R)	NIPLLFLQNITGFMVGR	(E)			100	100.28	0	721.417	2162.24	0.0009	0.4	61845.6	HUMAN	Q9HCC0	Q9HCC0|Q9HCC0-2	Methylcrotonoyl-CoA carboxylase beta chain, mitochondrial
Control_Rep1	Non-K-ε-GG	5	22.51	19.15	21.38	90.9	110000000	-1	0	0	0	0		TMT10	(R)	MVVNEGSDGGQSVYHVHLHVLGGR	(Q)			99.3	57.28	12	556.09	2776.41	0.0036	1.3	13915.8	HUMAN	P49773	P49773	Histidine triad nucleotide-binding protein 1
Control_Rep1	K-ε-GG	4	22.51	17.18	16.74	97.8	80500000	22.511	2	1	1	0	K122k	TMT10	(R)	kEAESCDCLQGFQLTHSLGGGTGSGMGTLLISK	(I)	SVLDVVRkEAESCDC	C:Carbamidomethylation,K:TMT10,k:Ubiquitin Residual GG from Tryp Cut on K	100	77.63	13	1003.76	4127.12	-115.117	0.8	50286.6	HUMAN	P68371	P68371|P04350|P07437|A6NNZ2|Q5JP53|I3L2F9|Q5ST81|Q3ZCM7|Q5SQY0|A0A075B736	Tubulin beta-4B chain
Control_Rep1	Non-K-ε-GG	5	22.49	13.09	16.85	98.3	4510000	-1	1	0	0	0		TMT10	(K)	YRQVASHVGLHSASIPGILALDLCPSDTNK	(I)		C:Carbamidomethylation,K:TMT10,	100	74.98	5	736.407	3677.98	0.0199	5.4	55636.2	HUMAN	Q9UMS4	Q9UMS4	Pre-mRNA-processing factor 19
Control_Rep1	K-ε-GG	4	22.48	21.25	23.44	98.7	13600000	99	1	1	1	0	K115k	TMT10	(R)	TATESFASDPILYRPVAVALDTkGPEIR	(T)	VAVALDTkGPEIRTG	k:Ubiquitin Residual GG from Tryp Cut on K	94.7	79.27	18	840.957	3475.92	-115.116	1.2	58506.4	HUMAN	P14618	P14618|P14618-2|P14618-3|H3BQ34	Pyruvate kinase PKM
Control_Rep1	K-ε-GG	4	22.46	18.01	17.5	90.8	1430000	99	1	1	1	0	K93k	TMT10	(K)	CHVEVVDTPDIFSSQVSkTDPGCEER	(G)	IFSSQVSkTDPGCEE	C:Carbamidomethylation,k:Ubiquitin Residual GG from Tryp Cut on K	100	60.6	0	834.394	3449.67	-115.118	0.5	34710.8	HUMAN	Q8WWP7	Q8WWP7	GTPase IMAP family member 1
Control_Rep1	Non-K-ε-GG	3	22.46	20.32	22.73	94	10400000	-1	1	0	0	0		TMT10	(R)	NVASVCLQIGYPTVASVPHSIINGYK	(R)		C:Carbamidomethylation,K:TMT10,	100	84.08	14	1082.6	3245.78	0.0073	2.2	34444.1	HUMAN	P05388	P05388|F8VWS0|P05388-2|F8W1K8	60S acidic ribosomal protein P0
Control_Rep1	Non-K-ε-GG	6	22.45	16.36	17.79	97.6	24700000	-1	1	0	0	0		TMT10	(K)	NDPPMEAAGFTAQVIILNHPGQISAGYAPVLDCHTAHIACK	(F)		C:Carbamidomethylation,K:TMT10,	100	84.02	26	808.082	4843.45	0.0014	0.3	50482.3	HUMAN	P68104	P68104	Elongation factor 1-alpha 1
Control_Rep1	Non-K-ε-GG	5	22.45	18.96	20.86	98.3	7590000	-1	1	0	0	0		TMT10	(K)	VLHNQLVLFHNAIAAYFAGNQK	(Q)		K:TMT10,	95.5	94.57	18	586.137	2926.65	0.0108	3.7	41794.6	HUMAN	P53367	P53367|P53367-2|B4DS69	Arfaptin-1
Control_Rep1	K-ε-GG	4	22.44	20.97	20.73	95.2	170000000	99	1	1	1	0	K113k	TMT10	(R)	VAPEEHPVLLTEAPLNPkANR	(E)	TEAPLNPkANREKMT	k:Ubiquitin Residual GG from Tryp Cut on K	96.4	57.8	19	660.369	2753.57	-115.118	0.8	42078.3	HUMAN	P60709	P60709|P63261|J3KT65|G5E9R0	Actin, cytoplasmic 1
Control_Rep1	K-ε-GG	3	22.44	20.56	19.27	97.2	16900000	99	1	1	1	0	K145k	TMT10	(K)	IEDGNDFGVAIQEkVLER	(V)	FGVAIQEkVLERVNA	k:Ubiquitin Residual GG from Tryp Cut on K	98.6	74.38	13	792.419	2490.36	-115.118	1	27572.3	HUMAN	Q9UL46	Q9UL46|H0YM70	Proteasome activator complex subunit 2
Control_Rep1	K-ε-GG	3	22.43	25.61	24.64	95.7	436000000	99	1	1	1	0	K166k	TMT10	(R)	QLFHPEQLITGkEDAANNYAR	(G)	PEQLITGkEDAANNY	k:Ubiquitin Residual GG from Tryp Cut on K	100	62.93	19	920.143	2873.53	-115.117	1.2	58642	HUMAN	F5H5D3	F5H5D3|Q71U36|P68363|Q13748|Q9BQE3|Q9NY65|P68366|P68366-2|Q13748-2|Q71U36-2|Q9NY65-2|P68363-2|F8VS66	Tubulin alpha-1C chain
Control_Rep1	Non-K-ε-GG	3	22.43	15.51	20.73	96.6	7720000	-1	1	0	0	0		TMT10	(K)	FVALICEASGGGAFLVLPLGK	(T)		C:Carbamidomethylation,K:TMT10,	98.9	98.88	2	859.835	2577.49	0.0034	1.3	51710	HUMAN	P31146	P31146|H3BRY3	Coronin-1A
Control_Rep1	Non-K-ε-GG	4	22.42	20.68	20.49	98	14500000	-1	1	0	0	0		TMT10	(R)	FFTGQLLNHIASLYNWNGITDVNPENVK	(V)		K:TMT10,	100	97.77	2	916.493	3662.94	0.013	3.6	256667	HUMAN	O60287	O60287	Nucleolar pre-ribosomal-associated protein 1
Control_Rep1	Non-K-ε-GG	3	22.42	22.01	17.09	96.6	19400000	-1	1	0	0	0		TMT10	(K)	MSAYNLALMFAPHVLWPK	(N)		K:TMT10,	94.9	97.88	11	849.808	2547.4	0.0086	3.4	58444.1	HUMAN	Q14CB8-2	Q14CB8-2|Q14CB8|Q14CB8-3|Q14CB8-7|Q14CB8-6|C9IZI4|Q14CB8-5	Isoform 2 of Rho GTPase-activating protein 19
Control_Rep1	Non-K-ε-GG	4	22.42	22.51	21.3	96.9	80500000	-1	0	0	0	0		TMT10	(K)	ITAFVPNDGCLNFIEENDEVLVAGFGR	(K)		C:Carbamidomethylation,	95.8	97.93	4	807.16	3225.61	0.0093	2.9	15978.4	HUMAN	P62266	P62266|D6RD47	40S ribosomal protein S23
Control_Rep1	Non-K-ε-GG	3	22.41	23.12	21.72	91.4	3770000	-1	0	0	0	0		TMT10	(R)	AFIPLPSAVVQAVFGR	(Q)			96	99.13	2	634.38	1901.12	0.0032	1.7	34861.3	HUMAN	Q9NRG7	Q9NRG7|Q9NRG7-2|F6RWC2|Q9NRG7-3|Q86TZ5|G3V5T1|G3V4N6	Epimerase family protein SDR39U1
Control_Rep1	Non-K-ε-GG	5	22.39	18.95	21.03	78.7	98700000	99	0	0	0	0	M766m	TMT10	(K)	RCPHPLTFDVNNPLHLDYVmAAANLFAQTYGLTGSQDR	(A)		C:Carbamidomethylation,m:Oxidized methionine	99.1	96.65	7	910.454	4532.24	15.9982	0.7	118931	HUMAN	P22314	P22314|P22314-2|Q5JRR6	Ubiquitin-like modifier-activating enzyme 1
Control_Rep1	K-ε-GG	4	22.38	23.29	21.93	97.8	17900000	99	1	1	1	0	K54k	TMT10	(K)	EEAATGGGSTGEADGkTAAAAAEHSQR	(E)	STGEADGkTAAAAAE	k:Ubiquitin Residual GG from Tryp Cut on K	100	31.97	18	719.092	2988.47	-115.118	0.5	61090.6	HUMAN	O43242	O43242	26S proteasome non-ATPase regulatory subunit 3
Control_Rep1	K-ε-GG	3	22.35	18.4	17.19	100	614000000	99	1	1	1	0	K63k	TMT10	(R)	TLSDYNIQkESTLHLVLR	(L)	LSDYNIQkESTLHLV	k:Ubiquitin Residual GG from Tryp Cut on K	100	66.95	12	825.125	2588.48	-115.12	-0.1	77037.2	HUMAN	P0CG48	P0CG48|F5H041|Q96C32|P0CG47|P62979|B4DV12|P62987	Polyubiquitin-C
Control_Rep1	K-ε-GG	4	22.35	23.14	21.27	100	5960000	22.35	2	1	1	0	K61k	TMT10	(R)	DQkLSELDDRADALQAGASQFETSAAK	(L)	KVLERDQkLSELDDR	K:TMT10,k:Ubiquitin Residual GG from Tryp Cut on K	100	67.15	2	860.195	3552.88	-115.116	1.2	12990.8	HUMAN	F8WCA0	F8WCA0|P63027|J3QRU4|Q15836|K7EKX0|K7ENK9	Vesicle-associated membrane protein 2
Control_Rep1	Non-K-ε-GG	4	22.35	24.08	23.16	100	8170000	-1	1	0	0	0		TMT10	(R)	VVHLLNDQHMGVVTAAVSLITCLCK	(K)		C:Carbamidomethylation,K:TMT10,	29.9	97.15	2	809.952	3236.77	0.0124	3.8	108628	HUMAN	O95782	O95782|O95782-2	AP-2 complex subunit alpha-1
Control_Rep1	Non-K-ε-GG	4	22.34	18.29	22.38	90.7	4480000	-1	0	0	0	0		TMT10	(K)	ILHVDNHIGISIAGLTADAR	(L)			100	76.83	10	579.582	2315.3	0.0023	1	30524.2	HUMAN	P25786-2	P25786-2|P25786|F5GX11|B4DEV8	Isoform Long of Proteasome subunit alpha type-1
Control_Rep1	Non-K-ε-GG	4	22.33	17.29	13.98	94.9	3980000	99	1	0	0	0	M147m	TMT10	(K)	EAESCDCLQGFQLTHSLGGGTGSGmGTLLISK	(I)		C:Carbamidomethylation,K:TMT10,m:Oxidized methionine	100	77.7	5	947.217	3769.86	15.9847	-2.7	50286.6	HUMAN	P68371	P68371|P04350|P07437|A6NNZ2|Q5JP53|I3L2F9|Q5ST81|Q3ZCM7|Q5SQY0|A0A075B736	Tubulin beta-4B chain
Control_Rep1	Non-K-ε-GG	5	22.31	20.21	19.42	85.1	45600000	-1	0	0	0	0		TMT10	(R)	QINHPELHMVLSNLAAVLMHR	(E)			98	91.93	24	531.295	2652.44	0.0019	0.7	42741.2	HUMAN	Q6DKK2	Q6DKK2	Tetratricopeptide repeat protein 19, mitochondrial
Control_Rep1	Non-K-ε-GG	4	22.3	19.15	19.31	95.9	13900000	-1	1	0	0	0		Hydrogen	(K)	HTGPGILSMANAGPNTNGSQFFICTAK	(T)		C:Carbamidomethylation,K:TMT10-Lys-Only,	100	75	14	755.879	3020.49	0.0018	0.6	18240.4	HUMAN	P62937	P62937|C9J5S7|F8WE65|P62937-2	Peptidyl-prolyl cis-trans isomerase A
Control_Rep1	Non-K-ε-GG	4	22.3	22.3	20.86	92.3	13500000	-1	0	0	0	0		TMT10	(R)	GAHLTALEMLTAFASHIR	(A)			99.7	96.32	5	542.804	2168.18	0.0105	4.8	12277.8	HUMAN	Q96EL3	Q96EL3	39S ribosomal protein L53, mitochondrial
Control_Rep1	K-ε-GG	3	22.25	20.09	20.52	98.4	63000000	99	1	1	1	0	K70k	TMT10	(R)	SSFYVNGLTLGGQkCSVIR	(D)	GLTLGGQkCSVIRDS	C:Carbamidomethylation,k:Ubiquitin Residual GG from Tryp Cut on K	100	67.62	12	810.433	2544.4	-115.117	1.2	15225.1	HUMAN	P07737	P07737|K7EJ44	Profilin-1
Control_Rep1	Non-K-ε-GG	4	22.25	21.63	20.99	88	89400000	-1	0	0	0	0		TMT10	(R)	FHDFLGDSWGILFSHPR	(D)			99.7	92.17	17	565.794	2260.15	0.0035	1.5	25148.6	HUMAN	P30041	P30041	Peroxiredoxin-6
Control_Rep1	K-ε-GG	3	22.25	19.03	21.5	98.1	1780000	10.486	2	1	1	0	K610k	TMT10	(R)	VYALPEDLVEVNPkMVMTVFACLMGK	(G)	DLVEVNPkMVMTVFA	C:Carbamidomethylation,K:TMT10,k:Ubiquitin Residual GG from Tryp Cut on K	100	99.95	0	1176.3	3641.98	-115.092	8.1	70857.7	HUMAN	P13796	P13796|P13796-2	Plastin-2
Control_Rep1	K-ε-GG	4	22.23	19.53	19.63	90.6	4810000	10.327	3	1	1	0	K14k	TMT10	(K)	ETTYYDVLGVkPNATQEELKK	(A)	YYDVLGVkPNATQEE	K:TMT10,k:Ubiquitin Residual GG from Tryp Cut on K	100	64.87	3	807.7	3342.9	-115.12	0.1	45609.1	HUMAN	P31689	P31689|P31689-2	DnaJ homolog subfamily A member 1
Control_Rep1	Non-K-ε-GG	3	22.23	14.73	16.27	84.7	144000000	15.292	0	0	0	0	M111m	TMT10	(K)	AmTTGAIAAMLSTILYSR	(R)		m:Oxidized methionine	97.9	98.73	3	706.051	2100.14	15.9989	1.9	26717.1	HUMAN	P20618	P20618	Proteasome subunit beta type-1
Control_Rep1	K-ε-GG	4	22.22	22.22	20.5	98.6	2350000	99	1	1	1	0	K94k	TMT10	(K)	VANVIVDHSLQDCVFSkEAGR	(M)	LQDCVFSkEAGRMCY	C:Carbamidomethylation,k:Ubiquitin Residual GG from Tryp Cut on K	100	66.15	0	672.601	2802.5	-115.115	2	30718.5	HUMAN	A9UHW6-3	A9UHW6-3|A9UHW6-2|J3QLJ5|A9UHW6|J3KSB8	Isoform 3 of MIF4G domain-containing protein
Control_Rep1	Non-K-ε-GG	4	22.22	19.93	23.51	98.7	51600000	-1	1	0	0	0		TMT10	(R)	FWVLAAHPNLNLFAAGHDGGMIVFK	(L)		K:TMT10,	96.9	96.82	2	796.69	3183.73	0.0039	1.2	140919	HUMAN	P53621-2	P53621-2|P53621	Isoform 2 of Coatomer subunit alpha
Control_Rep1	Non-K-ε-GG	3	22.21	22.8	23.84	92.3	9120000	-1	0	0	0	0		TMT10	(K)	VLGHVNNILISAVLPTAFR	(V)			94.6	96	10	755.122	2263.35	0.0027	1.2	41573.1	HUMAN	Q8TB36	Q8TB36|Q8TB36-2	Ganglioside-induced differentiation-associated protein 1
Control_Rep1	Non-K-ε-GG	3	22.2	22.39	23.74	98.4	81100000	-1	0	0	0	0		TMT10	(R)	LLFNAGNIANHFFTVPFLR	(D)			96.7	98.03	5	807.453	2420.34	0.0002	0.1	59167.3	HUMAN	Q16222	Q16222|Q16222-3|Q16222-2	UDP-N-acetylhexosamine pyrophosphorylase
Control_Rep1	K-ε-GG	3	22.19	20.34	21.37	97.3	39700000	1.301	2	1	1	0	K119k	TMT10	(R)	VTIAQGGVLPNIQAVLLPkK	(T)	IQAVLLPkKTESHHK	K:TMT10,k:Ubiquitin Residual GG from Tryp Cut on K	92.4	89.77	5	877.884	2746.75	-115.115	2	14135.2	HUMAN	P04908	P04908|Q93077|P20671|P0C0S8|Q6FI13|Q7L7L0|Q16777|Q9BTM1|Q96KK5|Q99878	Histone H2A type 1-B/E
Control_Rep1	Non-K-ε-GG	5	22.17	17.6	20.95	93.8	14200000	-1	0	0	0	0		TMT10	(K)	GQAQVPSFRPYLLTLFTHQSSWPTLHQCIR	(V)		C:Carbamidomethylation,	97.1	90.05	30	760.404	3797.99	0.0036	1	246518	HUMAN	Q8N201	Q8N201	Integrator complex subunit 1
Control_Rep1	Non-K-ε-GG	5	22.15	25.04	23.19	93.9	13000000	-1	1	0	0	0		TMT10	(R)	ILVLVSHSQDFLNGVCTNIIHMHNK	(K)		C:Carbamidomethylation,K:TMT10,	74.2	96.18	5	670.371	3347.81	0.014	4.2	73070	HUMAN	Q9UG63-2	Q9UG63-2|Q9UG63	Isoform 2 of ATP-binding cassette sub-family F member 2
Control_Rep1	Non-K-ε-GG	4	22.13	20.11	16.1	86.8	74600000	-1	0	0	0	0		Hydrogen	(K)	HVPFDQFIQLVAHAGCMIGNSSCGVR	(E)		C:Carbamidomethylation,	99.1	96.83	6	725.85	2900.38	0.0035	1.2	84091.5	HUMAN	Q9Y223-2	Q9Y223-2|Q9Y223|Q9Y223-3|Q9Y223-4|Q9Y223-5	Isoform 2 of Bifunctional UDP-N-acetylglucosamine 2-epimerase/N-acetylmannosamine kinase
Control_Rep1	K-ε-GG	4	22.12	23.92	22.8	92.8	3640000000	99	1	1	1	0	K166k	TMT10	(R)	QLFHPEQLITGkEDAANNYAR	(G)	PEQLITGkEDAANNY	k:Ubiquitin Residual GG from Tryp Cut on K	95.8	62.93	19	690.36	2873.53	-115.113	2.7	58642	HUMAN	F5H5D3	F5H5D3|Q71U36|P68363|Q13748|Q9BQE3|Q9NY65|P68366|P68366-2|Q13748-2|Q71U36-2|Q9NY65-2|P68363-2|F8VS66	Tubulin alpha-1C chain
Control_Rep1	Non-K-ε-GG	4	22.11	20.46	20.4	96.3	70300000	-1	0	0	0	0		TMT10	(K)	GFFTQHAVQVFNSYIQCHLAAPDGTR	(N)		C:Carbamidomethylation,	95.5	90.03	17	799.152	3193.58	0.004	1.3	131392	HUMAN	Q9C0E2	Q9C0E2|F2Z2X4	Exportin-4
Control_Rep1	K-ε-GG	3	22.1	20.75	19.88	100	2230000	99	1	1	1	0	K1211k	TMT10	(R)	LQGVGALGQAASDNSGPEDAkR	(Q)	NSGPEDAkRQAKKQK	k:Ubiquitin Residual GG from Tryp Cut on K	100	51.73	5	828.761	2599.38	-115.116	1.5	140520	HUMAN	Q5JPE7	Q5JPE7|J3KN36|Q5JPE7-2|P69849|Q5JPE7-3	Nodal modulator 2
Control_Rep1	Non-K-ε-GG	3	22.1	22.4	24.43	100	14600000	-1	1	0	0	0		TMT10	(K)	VSHVSTGGGASLELLEGK	(V)		K:TMT10,	100	64.37	11	733.751	2199.24	0.0016	0.7	45013.3	HUMAN	P00558	P00558|P07205|P00558-2	Phosphoglycerate kinase 1
Control_Rep1	Non-K-ε-GG	3	22.1	20.51	20.1	88	4930000	-1	0	0	0	0		TMT10	(R)	FLGFFMVPAQSSWNYNFMGVR	(H)			98	99.12	0	909.786	2727.34	0.0027	1	274908	HUMAN	Q6P2Q9	Q6P2Q9	Pre-mRNA-processing-splicing factor 8
Control_Rep1	K-ε-GG	3	22.07	20.96	20.17	95.8	28200000	99	1	1	1	0	K409k	TMT10	(R)	AANILVSDTLSCkIADFGLAR	(L)	VSDTLSCkIADFGLA	C:Carbamidomethylation,k:Ubiquitin Residual GG from Tryp Cut on K	98.5	89.4	14	860.13	2693.51	-115.129	-3.6	61702.6	HUMAN	P06239-3	P06239-3|Q573B4|P06239	Isoform 3 of Tyrosine-protein kinase Lck
Control_Rep1	K-ε-GG	4	22.07	17.43	16.95	95.3	72000000	11.434	2	1	1	0	K432k	TMT10	(R)	FIYGNQDLFATSQSkEFDPLGPLPPGWEK	(R)	LFATSQSkEFDPLGP	K:TMT10,k:Ubiquitin Residual GG from Tryp Cut on K	97.7	95.83	25	964.253	3969.1	-115.113	1.7	103657	HUMAN	Q96J02	Q96J02|Q96J02-2|Q96J02-3	E3 ubiquitin-protein ligase Itchy homolog
Control_Rep1	Non-K-ε-GG	5	22.06	22.06	19.54	93.3	23700000	-1	0	0	0	0		TMT10	(K)	ARIPAPLLQAHAAAQALLRPLVAGTR	(A)			93.7	87.82	39	581.758	2904.76	0.0019	0.6	54801.4	HUMAN	Q8N9M5	Q8N9M5	Transmembrane protein 102
Control_Rep1	K-ε-GG	3	22.05	20.46	19.79	93.9	49500000	99	1	1	1	0	K174k	TMT10	(R)	LGAAPEEESAYVAGEkR	(Q)	SAYVAGEkRQHSSQD	k:Ubiquitin Residual GG from Tryp Cut on K	99	47.5	12	707.367	2235.2	-115.116	1.7	40815.4	HUMAN	Q9UNZ2-5	Q9UNZ2-5|Q9UNZ2|F2Z2K0|Q9UNZ2-6	Isoform 3 of NSFL1 cofactor p47
Control_Rep1	Non-K-ε-GG	4	22.05	16.73	18.1	98.8	14300000	-1	0	0	0	0		TMT10	(R)	IQVDAYFSPIHSQLDHLLDPSSFTGR	(A)			97.1	96.27	7	793.914	3172.63	0.0072	2.3	55630	HUMAN	P30566	P30566	Adenylosuccinate lyase
Control_Rep1	K-ε-GG	3	22.04	19.85	19.76	96.1	3400000	99	1	1	1	0	K55k	TMT10	(R)	AIQQAVGSSLQGDLPNDkDGSR	(C)	QGDLPNDkDGSRCHG	k:Ubiquitin Residual GG from Tryp Cut on K	100	57	2	867.115	2714.45	-115.116	1.5	139895	HUMAN	Q9H7N4	Q9H7N4	Splicing factor, arginine/serine-rich 19
Control_Rep1	Non-K-ε-GG	3	22.04	16.74	18.46	98.3	1860000	-1	0	0	0	0		TMT10	(R)	FTLPPLVFAAYQLAFR	(Y)			100	100.23	0	695.07	2083.19	0.0011	0.5	92504.1	HUMAN	Q96QK1	Q96QK1	Vacuolar protein sorting-associated protein 35
Control_Rep1	K-ε-GG	3	22.03	16.81	18.53	93.4	16800000	12.663	2	1	1	0	K726k	TMT10	(R)	QLQDMQDVGkVDAAWEPSK	(N)	QDMQDVGkVDAAWEP	K:TMT10,k:Ubiquitin Residual GG from Tryp Cut on K	100	66.78	7	906.471	2832.52	-115.117	1.1	112530	HUMAN	Q86YT6	Q86YT6	E3 ubiquitin-protein ligase MIB1
Control_Rep1	K-ε-GG	4	22.03	18.4	18.43	98.3	5650000	3.801	2	1	1	0	K73k	TMT10	(R)	ELAASAPARPAPASSEIMASAAkEFK	(M)	EIMASAAkEFKMDNF	K:TMT10,k:Ubiquitin Residual GG from Tryp Cut on K	96.5	66.78	5	794.182	3288.82	-115.117	0.9	120222	HUMAN	Q9NS56	Q9NS56	E3 ubiquitin-protein ligase Topors
Control_Rep1	Non-K-ε-GG	3	22.02	16.72	19.28	94.6	5900000	6.406	0	0	0	0	M35m	TMT10	(R)	GVDLDQLLDmSYEQLMQLYSAR	(Q)		m:Oxidized methionine	80.9	99.38	0	945.138	2817.4	15.9979	1.1	17722.6	HUMAN	K7ELC2	K7ELC2|P62841|K7EQJ5|K7EJ78	40S ribosomal protein S15
Control_Rep1	Non-K-ε-GG	5	22.01	21.43	20.34	89.9	50600000	-1	0	0	0	0		TMT10	(R)	LGVQQSLGWVHYMIHEPEPHILLFR	(R)			100	93.28	19	646.553	3228.73	0.0028	0.9	9860.2	HUMAN	P33552	P33552	Cyclin-dependent kinases regulatory subunit 2
Control_Rep1	Non-K-ε-GG	3	22.01	20.32	20.26	88.7	12900000	-1	0	0	0	0		TMT10	(R)	MSGIYWGLTVMDLMGQLHR	(M)			100	98.58	5	813.087	2437.24	0.0072	3	37608.4	HUMAN	P53611	P53611|Q5T4U8	Geranylgeranyl transferase type-2 subunit beta
Control_Rep1	K-ε-GG	4	22	22.26	22.31	95.4	1210000	15.835	2	1	1	0	K311k	TMT10	(K)	AQQEFATGVMSNkTVQTAAANAASTAASSAAQNAFK	(G)	ATGVMSNkTVQTAAA	K:TMT10,k:Ubiquitin Residual GG from Tryp Cut on K	100	79.37	0	1029.78	4231.2	-115.118	0.5	38319.1	HUMAN	O15126	O15126	Secretory carrier-associated membrane protein 1
Control_Rep1	Non-K-ε-GG	3	21.99	17.11	16.1	97.5	4300000	-1	1	0	0	0		TMT10	(R)	SAAYNLLCALTCTFNLK	(I)		C:Carbamidomethylation,K:TMT10,	97.7	99.43	0	806.771	2418.29	0.0057	2.4	322961	HUMAN	P21359	P21359|P21359-6|P21359-2	Neurofibromin
Control_Rep1	Non-K-ε-GG	3	21.98	22.2	21.7	96.1	1900000	-1	1	0	0	0		TMT10	(K)	EAESCDCLQGFQLTHSLGGGTGSGMGTLLISK	(I)		C:Carbamidomethylation,K:TMT10,	100	83.9	2	1257.3	3769.86	0.012	3.2	50286.6	HUMAN	P68371	P68371|P04350|P07437|A6NNZ2|Q5JP53|I3L2F9|Q5ST81|Q3ZCM7|Q5SQY0|A0A075B736	Tubulin beta-4B chain
Control_Rep1	Non-K-ε-GG	4	21.98	22.64	21.4	85.6	12700000	-1	0	0	0	0		Hydrogen	(K)	HLLLYQALGWQPPHFAHLPLLLNR	(D)			94.5	91.05	29	712.654	2847.59	0.0018	0.6	60501.3	HUMAN	H3BRF5	H3BRF5|Q5JPH6|H3BTB7	KIAA1970 protein, isoform CRA_c
Control_Rep1	Non-K-ε-GG	4	21.98	20.98	22.05	98.4	55900000	-1	0	0	0	0		TMT10	(R)	ELFSPLHALNFGIGGDGTQHVLWR	(L)			99.2	91.32	17	724.139	2893.53	0.0012	0.4	25847.9	HUMAN	Q15102	Q15102	Platelet-activating factor acetylhydrolase IB subunit gamma
Control_Rep1	Non-K-ε-GG	3	21.98	15.7	17.13	92.4	62600000	-1	0	0	0	0		TMT10	(K)	RFADAASLLLSLMTSR	(I)			99.4	98.18	2	661.043	1981.11	0.0053	2.7	75873.9	HUMAN	Q9BW27	Q9BW27|J3KT10|Q9BW27-3|J3QL54|Q9BW27-2|F5H0W7	Nuclear pore complex protein Nup85
Control_Rep1	Non-K-ε-GG	4	21.97	17.55	17.25	97.4	1630000	-1	0	0	0	0		TMT10	(K)	NYTLVTVFGNLHQAQLGGVPGTYQLVR	(S)			100	92.2	2	794.438	3174.73	0.0047	1.5	100352	HUMAN	H3BVG0	H3BVG0|Q8N1F7|Q8N1F7-2	Nuclear pore complex protein Nup93
Control_Rep1	Non-K-ε-GG	3	21.97	20.34	18.92	94.5	33700000	-1	0	0	0	0		TMT10	(R)	NWLLFACHATNEVAQLIQGGR	(L)		C:Carbamidomethylation,	100	98.22	0	876.464	2627.37	0.0071	2.7	12518.4	HUMAN	Q9Y5U8	Q9Y5U8|H7BXW7	Mitochondrial pyruvate carrier 1
Control_Rep1	Non-K-ε-GG	5	21.94	18.47	12.7	94.5	6760000	-1	0	0	0	0		TMT10	(K)	DVAHWLGCSATSTFNFHPNVRPVPLELHIQGFNISHTQTR	(L)		C:Carbamidomethylation,	95.2	84.33	10	963.493	4813.44	-0.0013	-0.3	246158	HUMAN	O75643	O75643|B4E0P5	U5 small nuclear ribonucleoprotein 200 kDa helicase
Control_Rep1	K-ε-GG	4	21.92	17.02	19.05	96.3	3470000	21.921	2	1	1	0	K38k	TMT10	(K)	QAALkSHYADVDPENQNFLLESNLGK	(K)	PTKQAALkSHYADVD	K:TMT10,k:Ubiquitin Residual GG from Tryp Cut on K	100	67.8	2	869.207	3588.93	-115.121	-0.1	56367.3	HUMAN	Q96QD8	Q96QD8|F8VUY8	Sodium-coupled neutral amino acid transporter 2
Control_Rep1	Non-K-ε-GG	5	21.92	17.7	17.38	86.6	1080000	-1	0	0	0	0		Hydrogen	(K)	DVAHWLGCSATSTFNFHPNVRPVPLELHIQGFNISHTQTR	(L)		C:Carbamidomethylation,	100	83.8	0	917.663	4584.27	0.0094	2	246158	HUMAN	O75643	O75643|B4E0P5	U5 small nuclear ribonucleoprotein 200 kDa helicase
Control_Rep1	K-ε-GG	4	21.91	17.3	15.3	87.4	9180000	99	1	1	1	0	M103m K104k	TMT10	(R)	ADDTFEALCIEPFSSPPELPDVmkPQDSGSSANEQAVQ	(-)	PELPDVMkPQDSGSS	C:Carbamidomethylation,m:Oxidized methionine,k:Ubiquitin Residual GG from Tryp Cut on K	100	91.63	7	1117.27	4565.17	-99.126	-0.2	13246.7	HUMAN	Q15370	Q15370|B8ZZU8	Transcription elongation factor B polypeptide 2
Control_Rep1	Non-K-ε-GG	4	21.91	17.03	17.89	90.1	206000000	-1	1	0	0	0		TMT10-Nterm-Only	(K)	VIHDNFGIVEGLMTTVHAITATQK	(T)			96.8	96.83	4	706.889	2824.52	0.0107	3.8	36223.7	HUMAN	P04406	P04406|P04406-2|E7EUT5	Glyceraldehyde-3-phosphate dehydrogenase
Control_Rep1	Non-K-ε-GG	4	21.9	24.33	21.9	98.3	8470000	-1	1	0	0	0		TMT10	(K)	HTGPGILSMANAGPNTNGSQFFICTAK	(T)		C:Carbamidomethylation,K:TMT10,	100	76.8	7	813.168	3249.66	-0.0061	-1.9	18240.4	HUMAN	P62937	P62937|C9J5S7|F8WE65|P62937-2	Peptidyl-prolyl cis-trans isomerase A
Control_Rep1	K-ε-GG	4	21.89	21.89	21.89	96.8	5280000	1.736	2	1	1	0	K895k	TMT10	(K)	AAVLFQPCGHMCACENCANLMkK	(C)	ENCANLMkKCVQCRA	C:Carbamidomethylation,K:TMT10,k:Ubiquitin Residual GG from Tryp Cut on K	100	63.2	5	821.394	3397.67	-115.12	0	112530	HUMAN	Q86YT6	Q86YT6	E3 ubiquitin-protein ligase MIB1
Control_Rep1	Non-K-ε-GG	3	21.89	22.37	4.74	97.6	983000	-1	1	0	0	0		TMT10	(R)	YAVWFGGSMLASTPEFYQVCHTK	(K)		C:Carbamidomethylation,K:TMT10,	100	92.57	2	1046.53	3137.56	0.0068	2.2	47826.7	HUMAN	P61158	P61158|B4DXW1	Actin-related protein 3
Control_Rep1	K-ε-GG	3	21.85	18.14	15.87	100	44000000	8.114	2	1	1	0	K336k	TMT10	(K)	EVDEQMLNVQNkNSSYFVEWIPNNVK	(T)	QMLNVQNkNSSYFVE	K:TMT10,k:Ubiquitin Residual GG from Tryp Cut on K	100	84.52	20	1232.96	3811.99	-115.114	1.5	50305.5	HUMAN	Q13885	Q13885|Q9BVA1|P68371|P07437|Q5JP53|Q5ST81	Tubulin beta-2A chain
Control_Rep1	Non-K-ε-GG	3	21.85	21.85	21.85	100	5420000	-1	1	0	0	0		TMT10	(K)	YQVFFFGTHETAFLGPK	(D)		K:TMT10,	95.3	88.4	10	816.445	2447.32	0.0048	2	28320.6	HUMAN	P51858-3	P51858-3|P51858|P51858-2	Isoform 3 of Hepatoma-derived growth factor
Control_Rep1	Non-K-ε-GG	4	21.85	19.03	19.62	100	15800000	-1	0	0	0	0		TMT10	(R)	FESILPRPHASIMFCTVGVLLR	(K)		C:Carbamidomethylation,	96.7	92.83	40	693.888	2772.53	0.0028	1	142268	HUMAN	Q08211	Q08211	ATP-dependent RNA helicase A
Control_Rep1	Non-K-ε-GG	4	21.85	20.77	19.27	89.1	10600000	-1	0	0	0	0		TMT10	(R)	LGVQQSLGWVHYMIHEPEPHILLFR	(R)			97.1	93.28	19	807.939	3228.73	0.0003	0.1	9860.2	HUMAN	P33552	P33552	Cyclin-dependent kinases regulatory subunit 2
Control_Rep1	Non-K-ε-GG	3	21.82	21.48	18.63	96	147000000	-1	1	0	0	0		TMT10	(K)	NAIQLLASFLANNPFSCK	(L)		C:Carbamidomethylation,K:TMT10,	100	100.22	2	822.792	2466.36	0.0026	1	158606	HUMAN	Q15021	Q15021	Condensin complex subunit 1
Control_Rep1	Non-K-ε-GG	4	21.81	21.1	21.93	95.1	3700000	-1	0	0	0	0		TMT10	(K)	ILGVHCLHHIVLNVPAADLLQYNR	(A)		C:Carbamidomethylation,	90.6	78.38	5	749.424	2994.67	0.0066	2.2	57484.2	HUMAN	Q6NXR4	Q6NXR4	TELO2-interacting protein 2
Control_Rep1	Non-K-ε-GG	4	21.79	21.79	21.79	91.7	12400000	-1	0	0	0	0		Hydrogen	(R)	RLVHLQTLVLNGNPLLHAQLR	(Q)			88.1	68.73	12	602.113	2405.43	0.0034	1.4	146232	HUMAN	Q13045	Q13045|Q13045-3|J3KS54	Protein flightless-1 homolog
Control_Rep1	Non-K-ε-GG	4	21.79	19.89	18.3	84	8320000	-1	0	0	0	0		TMT10	(K)	YFNLASQGGHILAFYNLAQMHASGTGVMR	(S)			98.6	89.12	5	846.682	3383.7	0.0086	2.5	89266.6	HUMAN	Q9UBV2	Q9UBV2	Protein sel-1 homolog 1
Control_Rep1	Non-K-ε-GG	4	21.79	21.79	20.35	91.6	61900000	-1	0	0	0	0		TMT10	(K)	VVVHPLVLLSVVDHFNR	(I)			98.8	90.52	22	543.828	2172.29	0.003	1.4	37081.8	HUMAN	P51665	P51665|H3BTM8|H3BNT7|H3BQV2	26S proteasome non-ATPase regulatory subunit 7
Control_Rep1	K-ε-GG	4	21.78	22.46	21.27	96.5	3020000	10.313	2	1	1	0	K106k	TMT10	(K)	IAVAAQNCYkVTNGAFTGEISPGMIK	(D)	VAAQNCYkVTNGAFT	C:Carbamidomethylation,K:TMT10,k:Ubiquitin Residual GG from Tryp Cut on K	100	75.55	13	828.944	3427.87	-115.115	1.4	31075.7	HUMAN	P60174	P60174|P60174-1	Triosephosphate isomerase
Control_Rep1	Non-K-ε-GG	4	21.78	15.95	17.92	98.5	116000000	-1	1	0	0	0		TMT10	(K)	GLIAAICAGPTALLAHEIGFGSK	(V)		C:Carbamidomethylation,K:TMT10,	99.8	97.37	9	682.143	2725.55	0.0027	1	20061.9	HUMAN	Q99497	Q99497|K7ELW0	Protein DJ-1
Control_Rep1	Non-K-ε-GG	4	21.78	19.66	21.01	94.8	9420000000	-1	1	0	0	0		TMT10	(K)	VIHDNFGIVEGLMTTVHAITATQK	(T)		K:TMT10,	100	97.38	5	764.178	3053.69	0.0057	1.9	36223.7	HUMAN	P04406	P04406|P04406-2|E7EUT5	Glyceraldehyde-3-phosphate dehydrogenase
Control_Rep1	K-ε-GG	4	21.73	20.72	18.35	96.1	167000000	99	1	1	1	0	K350k	TMT10	(K)	NSSYFVEWIPNNVkTAVCDIPPR	(G)	EWIPNNVkTAVCDIP	C:Carbamidomethylation,k:Ubiquitin Residual GG from Tryp Cut on K	99.2	86.7	106	763.141	3164.66	-115.117	0.8	50305.5	HUMAN	Q13885	Q13885|Q9BVA1|P68371|P04350|P07437|Q5JP53|Q5ST81	Tubulin beta-2A chain
Control_Rep1	Non-K-ε-GG	4	21.72	23.9	22.02	94.1	9940000	-1	2	0	0	0		TMT10	(K)	AIGISNFNHLQVEMILNKPGLK	(Y)		K:TMT10,	97.3	85.43	8	781.714	3123.83	0.0019	0.6	36252.1	HUMAN	P15121	P15121|E9PCX2	Aldose reductase
Control_Rep1	K-ε-GG	3	21.7	17.38	16.76	97.3	97900000	3.973	2	1	1	0	K164k	TMT10	(R)	DLSHIGDAVVISCAkDGVK	(F)	AVVISCAkDGVKFSA	C:Carbamidomethylation,K:TMT10,k:Ubiquitin Residual GG from Tryp Cut on K	100	64.25	12	852.802	2671.51	-115.116	1.6	29110.6	HUMAN	P12004	P12004	Proliferating cell nuclear antigen
Control_Rep1	K-ε-GG	4	21.69	17.71	15.26	96.2	225000000	7.005	2	1	1	0	K336k	TMT10	(K)	EVDEQMLNVQNkNSSYFVEWIPNNVK	(T)	QMLNVQNkNSSYFVE	K:TMT10,k:Ubiquitin Residual GG from Tryp Cut on K	99.7	84.53	20	924.975	3811.99	-115.115	1.2	50305.5	HUMAN	Q13885	Q13885|Q9BVA1|P68371|P07437|Q5JP53|Q5ST81	Tubulin beta-2A chain
Control_Rep1	Non-K-ε-GG	4	21.69	22.36	16.99	97.9	72300000	-1	0	0	0	0		TMT10	(R)	LGVPLGAFHASLLHCLLPQLSSPR	(L)		C:Carbamidomethylation,	78.6	96.05	10	703.904	2812.59	0.0072	2.6	136737	HUMAN	O75155	O75155	Cullin-associated NEDD8-dissociated protein 2
Control_Rep1	K-ε-GG	3	21.68	18.16	18.83	96.8	3920000	99	1	1	1	0	K25k	TMT10	(R)	AEAEEHLkLAGMADGLFLLR	(Q)	AEAEEHLkLAGMADG	k:Ubiquitin Residual GG from Tryp Cut on K	100	82.98	5	843.123	2642.47	-115.12	0.1	70841	HUMAN	P43403	P43403	Tyrosine-protein kinase ZAP-70
Control_Rep1	Non-K-ε-GG	4	21.63	16.65	18.72	95	11400000	-1	1	0	0	0		TMT10	(K)	QFFLNNWHIFLQNCLSHLK	(N)		C:Carbamidomethylation,K:TMT10,	97	97.07	2	730.15	2917.57	0.008	2.8	342387	HUMAN	O94915	O94915|F2Z2S2|D6RJI4	Protein furry homolog-like
Control_Rep1	K-ε-GG	4	21.59	21.59	22.04	85	2080000000	99	1	1	1	0	K130k	TMT10	(K)	TIGGGDDSFNTFFSETGAGkHVPR	(A)	FSETGAGkHVPRAVF	k:Ubiquitin Residual GG from Tryp Cut on K	100	67.13	22	710.851	2955.5	-115.116	1.3	58642	HUMAN	F5H5D3	F5H5D3|Q71U36|P68363|Q6PEY2|Q13748|Q9BQE3|Q13748-2|Q71U36-2|P68363-2|F8W0F6|F8VS66	Tubulin alpha-1C chain
Control_Rep1	K-ε-GG	4	21.58	19.05	20.44	96.6	14700000	6.644	2	1	1	0	K486k	TMT10	(R)	DQVAIHEAMEQQTISITkAGVK	(A)	QQTISITkAGVKATL	K:TMT10,k:Ubiquitin Residual GG from Tryp Cut on K	100	63.1	12	743.16	3084.73	-115.115	1.6	93857.5	HUMAN	Q14566	Q14566	DNA replication licensing factor MCM6
Control_Rep1	K-ε-GG	3	21.58	22.11	23.14	95.2	4050000	1.994	2	1	1	0	K676k	TMT10	(R)	YAGPEDDAAITLAFSkK	(K)	AITLAFSkKKIDDRK	K:TMT10,k:Ubiquitin Residual GG from Tryp Cut on K	100	71.78	17	790.432	2484.39	-115.114	2.7	184234	HUMAN	Q02880	Q02880|Q02880-2	DNA topoisomerase 2-beta
Control_Rep1	Non-K-ε-GG	4	21.58	16.05	16.05	94.6	20600000	-1	0	0	0	0		TMT10	(K)	GSTYNLLFCGSCGIPVGFHLYSTHAALAALR	(G)		C:Carbamidomethylation,	83	90.07	15	896.462	3582.82	0.0081	2.3	25204.5	HUMAN	O43482	O43482	Protein Mis18-beta
Control_Rep1	K-ε-GG	4	21.57	20.31	20.74	96.4	3120000	8.656	2	1	1	0	K341k	TMT10	(R)	TSFQQQWQNPNENVSTIGNFTNLkVNTNSK	(Q)	IGNFTNLkVNTNSKQ	K:TMT10,k:Ubiquitin Residual GG from Tryp Cut on K	100	74.2	2	1003.52	4126.16	-115.114	1.4	196680	HUMAN	Q9HCM1	Q9HCM1	Uncharacterized protein KIAA1551
Control_Rep1	Non-K-ε-GG	5	21.57	21.16	19.54	86.7	5760000	-1	0	0	0	0		TMT10	(K)	TVAHVACNMLHMLVHYVPR	(L)		C:Carbamidomethylation,	98.1	88.08	22	496.265	2477.29	0.0009	0.4	236610	HUMAN	Q6GYQ0-2	Q6GYQ0-2|Q6GYQ0-6|Q6GYQ0-5|Q6GYQ0-7|Q6GYQ0|Q6GYQ0-4	Isoform 2 of Ral GTPase-activating protein subunit alpha-1
Control_Rep1	K-ε-GG	3	21.56	22.79	18.75	88.9	6160000	99	1	1	1	0	K370k	TMT10	(K)	GGSYTQAASSDSAQGSDVSLTACkV	(-)	DVSLTACkV------	C:Carbamidomethylation,k:Ubiquitin Residual GG from Tryp Cut on K	100	51.85	9	930.774	2905.43	-115.116	1.5	41748.9	HUMAN	P13746-2	P13746-2|Q5SRN5|P30443|P13746|P16188|P04439|P30455	Isoform 2 of HLA class I histocompatibility antigen, A-11 alpha chain
Control_Rep1	Non-K-ε-GG	3	21.52	19.21	19.7	95.2	16300000	-1	1	0	0	0		TMT10	(K)	GPAVGIDLGTTYSCVGVFQHGK	(V)		C:Carbamidomethylation,K:TMT10,	96.5	75.58	13	907.821	2721.44	0.0037	1.4	71125	HUMAN	P11142	P11142|E9PKE3|E9PNE6|P11142-2	Heat shock cognate 71 kDa protein
Control_Rep1	K-ε-GG	3	21.51	19.75	20.73	95.8	2140000	99	1	1	1	0	K29k	TMT10	(R)	AVAGGDEQVAMkCAIWLAEQR	(V)	GDEQVAMkCAIWLAE	C:Carbamidomethylation,k:Ubiquitin Residual GG from Tryp Cut on K	97.6	77.53	3	882.783	2761.45	-115.119	0.3	59396.4	HUMAN	Q9BYM8	Q9BYM8|G3XAG9|B4DML5|A6PVJ6	RanBP-type and C3HC4-type zinc finger-containing protein 1
Control_Rep1	Non-K-ε-GG	4	21.5	20.46	22.57	92.3	25600000	-1	0	0	0	0		TMT10	(K)	TQHLSNDHICYFLYQILR	(G)		C:Carbamidomethylation,	92.6	85.23	17	638.334	2550.31	0.0031	1.2	41788.3	HUMAN	P28482	P28482|P28482-2	Mitogen-activated protein kinase 1
Control_Rep1	Non-K-ε-GG	3	21.5	18.05	20.52	98.6	250000000	-1	0	0	0	0		TMT10	(R)	QGGLLVNFHPSILTCLLPQLTSPR	(L)		C:Carbamidomethylation,	100	97.47	5	964.211	2890.62	0.0017	0.6	138085	HUMAN	Q86VP6	Q86VP6|Q86VP6-2|Q86VP6-3	Cullin-associated NEDD8-dissociated protein 1
Control_Rep1	K-ε-GG	4	21.49	18.53	19.08	97.9	17300000	99	1	1	1	0	K63k	TMT10	(K)	QLEDGRTLSDYNIQkESTLHLVLR	(L)	LSDYNIQkESTLHLV	k:Ubiquitin Residual GG from Tryp Cut on K	99.5	65.88	10	793.681	3286.82	-115.115	1.5	77037.2	HUMAN	P0CG48	P0CG48|F5H041|Q96C32|P0CG47|P62979|B4DV12|P62987	Polyubiquitin-C
Control_Rep1	K-ε-GG	3	21.49	18.65	19.86	95	23000000	99	1	1	1	0	K21k	TMT10	(K)	TILSNQTVDIPENVDITLkGR	(T)	ENVDITLkGRTVIVK	k:Ubiquitin Residual GG from Tryp Cut on K	100	75.35	14	890.495	2784.59	-115.117	1	21977.1	HUMAN	P32969	P32969	60S ribosomal protein L9
Control_Rep1	Non-K-ε-GG	3	21.47	20.7	21.76	85.3	33700000	-1	0	0	0	0		TMT10	(R)	IWHTQLLPGGLQGLILNPIFR	(Q)			100	97.78	4	872.52	2615.54	0.0064	2.5	52356.5	HUMAN	Q92759	Q92759	General transcription factor IIH subunit 4
Control_Rep1	Non-K-ε-GG	4	21.47	15.98	17.22	97.6	3870000	-1	1	0	0	0		TMT10	(R)	GPEYLTQMWHFMCDALIK	(A)		C:Carbamidomethylation,K:TMT10,	96.2	98.33	9	675.348	2698.36	0.009	3.3	127026	HUMAN	O00410-3	O00410-3|O00410|O00410-2	Isoform 3 of Importin-5
Control_Rep1	Non-K-ε-GG	3	21.45	21.45	21.45	93.9	7820000	-1	0	0	0	0		TMT10	(R)	SLSTSLWSLTHLTALHLNDNYLSR	(I)			97	94	0	991.2	2971.58	0.0012	0.4	63513.8	HUMAN	Q96LI5	Q96LI5|Q96LI5-2	CCR4-NOT transcription complex subunit 6-like
Control_Rep1	Non-K-ε-GG	3	21.42	19.93	20.61	91.7	18800000	-1	0	0	0	0		TMT10	(K)	MSVQPTVSLGGFEITPPVVLR	(L)			98.2	96.72	7	819.468	2456.38	0.01	4.1	32745.6	HUMAN	P06748	P06748|P06748-2|P06748-3	Nucleophosmin
Control_Rep1	K-ε-GG	3	21.41	20.21	19.2	98.1	58800000	3.438	2	1	1	0	K2005k	TMT10	(K)	IEDLSQQAQLAAAEkFK	(V)	AQLAAAEkFKVQGEA	K:TMT10,k:Ubiquitin Residual GG from Tryp Cut on K	97.1	73.93	9	821.463	2577.49	-115.112	3.3	206102	HUMAN	E9PAV3	E9PAV3|E9PAV3-2|Q13765|F8VZJ2	Nascent polypeptide-associated complex subunit alpha, muscle-specific form
Control_Rep1	Non-K-ε-GG	5	21.4	17.9	17.14	96.3	2200000	-1	3	0	0	0		TMT10	(K)	TFNQVEIKPEMIGHYLGEFSITYKPVK	(H)		K:TMT10,	100	91.48	2	817.865	4085.3	0.0024	0.6	17722.6	HUMAN	K7ELC2	K7ELC2|P62841|K7EM56	40S ribosomal protein S15
Control_Rep1	Non-K-ε-GG	5	21.4	18.97	17.92	84.9	13100000	-1	0	0	0	0		TMT10	(K)	LSSLGGVNSLGVSSLEHITHSLLGRPLSR	(Q)			85.7	93.35	17	643.967	3215.81	-0.0001	0	143891	HUMAN	O43933	O43933|E9PE75	Peroxisome biogenesis factor 1
Control_Rep1	Non-K-ε-GG	5	21.39	24.3	21.2	87.2	12200000	-1	0	0	0	0		TMT10	(K)	DLTVLCHLEQLLLVTHLDLSHNR	(L)		C:Carbamidomethylation,	98.6	97.48	0	594.532	2968.62	0.0056	1.9	66154.6	HUMAN	Q92696	Q92696|H0YLG7	Geranylgeranyl transferase type-2 subunit alpha
Control_Rep1	Non-K-ε-GG	4	21.38	19.19	19.19	96.2	9360000	-1	0	0	0	0		TMT10	(K)	LSELSNSQQSVQTLSLWLIHHR	(K)			100	87.45	12	702.136	2805.52	0.0028	1	37013.2	HUMAN	Q9NQG5	Q9NQG5|Q96P16|E9PIQ9|K7EQR8|E9PQF3	Regulation of nuclear pre-mRNA domain-containing protein 1B
Control_Rep1	K-ε-GG	3	21.35	18.55	19.56	100	6540000	99	1	1	1	0	K105k	TMT10	(K)	DSISSYEAQITALkQER	(Q)	EAQITALkQERQQQQ	k:Ubiquitin Residual GG from Tryp Cut on K	100	67.9	12	761.401	2397.3	-115.115	2	63998.1	HUMAN	Q9H5N1	Q9H5N1|Q9H5N1-2	Rab GTPase-binding effector protein 2
Control_Rep1	K-ε-GG	4	21.35	21.03	21.35	91.9	2710000	99	1	1	1	0	K60k	TMT10	(K)	TIGGGDDSFTTFFCETGAGkHVPR	(A)	FCETGAGkHVPRAVF	C:Carbamidomethylation,k:Ubiquitin Residual GG from Tryp Cut on K	92.1	70.17	8	725.852	3015.5	-115.119	0.5	50665.2	HUMAN	P68366	P68366|P68366-2	Tubulin alpha-4A chain
Control_Rep1	K-ε-GG	4	21.35	19.44	18.2	100	1730000	12.921	2	1	1	0	K437k	TMT10	(K)	LFETQESGDLNEELVkAAANGDVAK	(V)	DLNEELVkAAANGDV	K:TMT10,k:Ubiquitin Residual GG from Tryp Cut on K	100	80.23	2	805.923	3335.79	-115.123	-0.8	112530	HUMAN	Q86YT6	Q86YT6	E3 ubiquitin-protein ligase MIB1
Control_Rep1	K-ε-GG	4	21.35	18.94	17.21	91.1	7030000	99	1	1	1	0	K166k	TMT10	(K)	TIDGQQTIIACIESHQFQPkNFWNGR	(W)	ESHQFQPkNFWNGRW	C:Carbamidomethylation,k:Ubiquitin Residual GG from Tryp Cut on K	100	82.9	15	858.685	3546.83	-115.115	1.6	33093.3	HUMAN	P52907	P52907	F-actin-capping protein subunit alpha-1
Control_Rep1	Non-K-ε-GG	3	21.35	21.53	21.53	95.4	8250000	-1	0	0	0	0		TMT10	(R)	FAVNFQTGFSGNDIAFHFNPR	(F)			100	87.32	12	872.434	2615.3	-0.0121	-4.6	39859.8	HUMAN	O00182	O00182|O00182-2|F8W9W4	Galectin-9
Control_Rep1	Non-K-ε-GG	4	21.3	23.47	21.3	91	42800000	-1	0	0	0	0		TMT10	(R)	LVHLQTLVLNGNPLLHAQLR	(Q)			97.2	84.32	13	620.378	2478.49	0.0028	1.1	146232	HUMAN	Q13045	Q13045|Q13045-3|J3KS54	Protein flightless-1 homolog
Control_Rep1	Non-K-ε-GG	3	21.3	21.47	19.42	95.8	1020000	-1	1	0	0	0		TMT10	(R)	NVFFSPMSISSALAMVFMGAK	(G)		K:TMT10,	94.4	100.87	0	898.482	2693.43	0.0047	1.7	43336.7	HUMAN	P50452	P50452|P50452-2	Serpin B8
Control_Rep1	Non-K-ε-GG	3	21.27	21.47	19.5	96.3	45900000	-1	0	0	0	0		TMT10	(K)	SYVSSLLAHYLFQGGLR	(S)			97.2	96.75	2	714.066	2140.18	0.007	3.3	36170.1	HUMAN	Q5JU69	Q5JU69|Q5JU69-2|Q8N2E6	Torsin-2A
Control_Rep1	K-ε-GG	4	21.25	22.01	21.25	90.5	1780000	99	1	1	1	0	K412k	TMT10	(K)	AIHEQMNCkEYQEDLALR	(A)	IHEQMNCkEYQEDLA	C:Carbamidomethylation,k:Ubiquitin Residual GG from Tryp Cut on K	96.3	49.58	2	648.569	2706.37	-115.119	0.5	59396.4	HUMAN	Q9BYM8	Q9BYM8|Q9BYM8-3|A6PVK0	RanBP-type and C3HC4-type zinc finger-containing protein 1
Control_Rep1	Non-K-ε-GG	3	21.25	18.31	17.41	88.3	13500000	-1	0	0	0	0		TMT10	(R)	FHDFLGDSWGILFSHPR	(D)			96.6	92.17	17	754.056	2260.15	0.0032	1.4	25148.6	HUMAN	P30041	P30041	Peroxiredoxin-6
Control_Rep1	Non-K-ε-GG	3	21.25	20.03	19.48	95.8	58400000	-1	1	0	0	0		TMT10	(R)	TFHIFYYLLSGAGEHLK	(T)		K:TMT10,	98.3	94.03	17	818.792	2454.36	0.0014	0.6	227784	HUMAN	P35579	P35579|P35579-2	Myosin-9
Control_Rep1	Non-K-ε-GG	5	21.24	22.66	23.47	96.3	7130000	-1	2	0	0	0		TMT10	(K)	AIGISNFNHLQVEMILNKPGLK	(Y)		K:TMT10,	95.3	85.43	12	625.573	3123.83	0.0027	0.9	36252.1	HUMAN	P15121	P15121|E9PCX2	Aldose reductase
Control_Rep1	K-ε-GG	4	21.23	19.2	20.29	98.5	51700000	8.338	2	1	1	0	K52k	TMT10	(R)	HQGVMVGMGQkDSYVGDEAQSK	(R)	VMVGMGQkDSYVGDE	K:TMT10,k:Ubiquitin Residual GG from Tryp Cut on K	100	45.85	12	731.618	3038.56	-115.113	2.3	42407.6	HUMAN	P62736	P62736|P68032|P68133|P63267|P60709|P63261|Q5T8M7|A6NL76|Q5T8M8|J3KT65|G5E9R0|B8ZZJ2|F8WB63	Actin, aortic smooth muscle
Control_Rep1	K-ε-GG	4	21.23	17.46	18.91	97.9	1820000	7.993	2	1	1	0	K197k	TMT10	(K)	GPNAAYDFSQAATTGELAANkSEMAFK	(A)	TGELAANkSEMAFKA	K:TMT10,k:Ubiquitin Residual GG from Tryp Cut on K	91.9	78.65	5	841.422	3477.79	-115.126	-1.7	92356.3	HUMAN	Q9Y5V3-2	Q9Y5V3-2|Q9Y5V3	Isoform 2 of Melanoma-associated antigen D1
Control_Rep1	K-ε-GG	3	21.22	21.25	22.99	98.6	10600000	1.876	2	1	1	0	K736k	TMT10	(K)	YSGPEDDAAISLAFSkK	(Q)	AISLAFSkKQIDDRK	K:TMT10,k:Ubiquitin Residual GG from Tryp Cut on K	93.8	69.22	12	791.087	2486.38	-115.129	-3.8	183591	HUMAN	P11388-4	P11388-4|P11388-3|P11388-2|P11388	Isoform 4 of DNA topoisomerase 2-alpha
Control_Rep1	Non-K-ε-GG	3	21.22	21.13	21.22	98.7	142000000	-1	1	0	0	0		TMT10	(K)	IWNVHSVLNVLHSLVDK	(S)		K:TMT10,	97.2	97.58	2	811.146	2431.42	0.0021	0.9	71128.7	HUMAN	B0QY89	B0QY89|Q9Y262|Q9Y262-2|B0QY90	Eukaryotic translation initiation factor 3 subunit L
Control_Rep1	K-ε-GG	4	21.21	19.74	21.31	98.5	19200000	1.837	2	1	1	0	K565k	TMT10	(K)	DQVTAQEIFQDNHEDGPTAkK	(L)	HEDGPTAkKLKTEQG	K:TMT10,k:Ubiquitin Residual GG from Tryp Cut on K	100	52.05	15	736.627	3058.61	-115.117	1	83273.6	HUMAN	P13010	P13010	X-ray repair cross-complementing protein 5
Control_Rep1	Non-K-ε-GG	3	21.21	17.27	17.94	97.7	48300000	-1	1	0	0	0		TMT10	(K)	TSSSIPPIILLQFLHMAFPQFAEK	(G)		K:TMT10,	99.6	99.65	7	1058.6	3173.78	0.0036	1.1	56524.5	HUMAN	P54578	P54578|B7Z4N8|P54578-2|A6NJA2	Ubiquitin carboxyl-terminal hydrolase 14
Control_Rep1	K-ε-GG	3	21.2	19.19	20.25	97.3	8930000000	1.258	2	1	1	0	K119k	TMT10	(R)	VTIAQGGVLPNIQAVLLPkK	(T)	IQAVLLPkKTESHHK	K:TMT10,k:Ubiquitin Residual GG from Tryp Cut on K	100	89.35	34	877.882	2746.75	-115.122	-0.7	14135.2	HUMAN	P04908	P04908|Q93077|P20671|P0C0S8|Q6FI13|Q7L7L0|Q16777|Q9BTM1|Q96KK5|Q99878	Histone H2A type 1-B/E
Control_Rep1	Non-K-ε-GG	4	21.2	20.57	22.15	95.4	15700000	-1	0	0	0	0		TMT10	(R)	YSLSTSNSSIAALLCALYPHFPAHSTDNR	(Y)		C:Carbamidomethylation,	90.3	96.83	7	856.433	3422.7	0.0081	2.4	218664	HUMAN	Q9H1A4	Q9H1A4	Anaphase-promoting complex subunit 1
Control_Rep1	Non-K-ε-GG	4	21.19	20.9	15.8	93.7	66800000	-1	0	0	0	0		TMT10	(K)	TLAYLLPAIVHINHQPYLER	(G)			95.4	88.02	27	648.374	2590.47	0.0029	1.1	81122.9	HUMAN	H3BLZ8	H3BLZ8|Q92841|Q92841-2|Q92841-3|Q92841-1	Probable ATP-dependent RNA helicase DDX17
Control_Rep1	Non-K-ε-GG	2	21.19	19.46	20.9	93.5	5920000	-1	0	0	0	0		Acetyl	(M)	TQFLPPNLLALFAPR	(D)			100	100.97	4	870.496	1739.98	0.0014	0.8	51612.9	HUMAN	P08621	P08621|P08621-2|P08621-3	U1 small nuclear ribonucleoprotein 70 kDa
Control_Rep1	K-ε-GG	3	21.18	19.43	18.15	96.3	8290000	12.719	2	1	1	0	K352k	TMT10	(R)	SIQFVDWCPTGFkVGINYQPPTVVPGGDLAK	(V)	DWCPTGFkVGINYQP	C:Carbamidomethylation,K:TMT10,k:Ubiquitin Residual GG from Tryp Cut on K	95.5	94.03	11	1321.7	4078.21	-115.114	1.6	50835.4	HUMAN	P68363	P68363|P68366|P68366-2|P68363-2	Tubulin alpha-1B chain
Control_Rep1	Non-K-ε-GG	3	21.18	21.18	23.31	93.7	290000000	-1	0	0	0	0		TMT10	(K)	AEPHFLSILQHLLLVR	(N)			100	97.5	2	705.761	2115.26	0.0035	1.7	142253	HUMAN	H9KV28	H9KV28|O60610|E9PEZ3|O60610-3|E9PHQ0|O60610-2|E7ERW8|E7EMV0	Protein diaphanous homolog 1
Control_Rep1	Non-K-ε-GG	3	21.18	18.85	19.77	91.9	49700000	-1	0	0	0	0		TMT10	(R)	EGSGGGGGMDDIFSHIFGGGLFGFMGNQSR	(S)			86.7	98.48	0	1074.17	3220.48	0.0111	3.4	46372.4	HUMAN	O60884	O60884	DnaJ homolog subfamily A member 2
Control_Rep1	K-ε-GG	4	21.17	16.25	15.79	87.3	11000000	99	1	1	1	0	K218k	TMT10	(K)	VDCPVCGVNIPESHINkHLDSCLSR	(E)	IPESHINkHLDSCLS	C:Carbamidomethylation,k:Ubiquitin Residual GG from Tryp Cut on K	100	55.73	17	813.151	3364.7	-115.116	1.3	57077.5	HUMAN	Q9NS91	Q9NS91|F8WE49	E3 ubiquitin-protein ligase RAD18
Control_Rep1	Non-K-ε-GG	4	21.17	18.29	22.01	96.5	12100000	-1	1	0	0	0		TMT10	(K)	ITAFVPNDGCLNFIEENDEVLVAGFGRK	(G)		C:Carbamidomethylation,K:TMT10,	100	97.07	0	896.473	3582.87	0.0043	1.2	15978.4	HUMAN	P62266	P62266|D6RD47	40S ribosomal protein S23
Control_Rep1	Non-K-ε-GG	3	21.16	20.73	17.82	93	45900000	-1	0	0	0	0		TMT10	(K)	QQYLPLALHLASEFFLR	(N)			99.5	98.52	4	759.1	2275.28	0.0063	2.8	152368	HUMAN	Q29RF7	Q29RF7|Q29RF7-3	Sister chromatid cohesion protein PDS5 homolog A
Control_Rep1	Non-K-ε-GG	5	21.15	17.89	18.04	88	22600000	-1	0	0	0	0		TMT10	(K)	NIGSNRPLSPHITIYSWSLPMAMSICHR	(G)		C:Carbamidomethylation,	100	80.95	15	694.363	3467.77	0.0158	4.5	18838.1	HUMAN	Q99643	Q99643|Q99643-2	Succinate dehydrogenase cytochrome b560 subunit, mitochondrial
Control_Rep1	Non-K-ε-GG	5	21.15	18	17.25	97.1	4580000	-1	1	0	0	0		TMT10	(R)	LVHWCHGAPGVIHMLMQAYK	(V)		C:Carbamidomethylation,K:TMT10,	96.5	81.02	22	562.104	2806.49	0.0027	1	51709.2	HUMAN	Q9NS86	Q9NS86	LanC-like protein 2
Control_Rep1	K-ε-GG	3	21.14	21.14	21.14	91	15600000	99	1	1	1	0	K181k	TMT10	(R)	VLYTCFQSIQAQkSSEYER	(I)	FQSIQAQkSSEYERI	C:Carbamidomethylation,k:Ubiquitin Residual GG from Tryp Cut on K	100	66.68	14	894.114	2795.44	-115.117	1.2	33635.7	HUMAN	P46736-3	P46736-3|P46736-2	Isoform 3 of Lys-63-specific deubiquitinase BRCC36
Control_Rep1	Non-K-ε-GG	6	21.14	19.52	17.12	91	2480000	-1	0	0	0	0		TMT10	(K)	RAALPSHVVTMLDNFPTNLHPMSQLSAAVTALNSESNFAR	(A)			100	95.92	5	757.062	4537.33	0.009	2	51939.7	HUMAN	O75390	O75390|B4DJV2	Citrate synthase, mitochondrial
Control_Rep1	Non-K-ε-GG	6	21.14	15.7	15.23	91.2	41700000	-1	0	0	0	0		TMT10	(K)	MALIQMGSVEEAVQALIDLHNHDLGENHHLR	(V)			97.8	97.03	0	620.823	3719.89	0.0047	1.3	59803.1	HUMAN	P26599-3	P26599-3|P26599-2|P26599|A6NLN1	Isoform 3 of Polypyrimidine tract-binding protein 1
Control_Rep1	K-ε-GG	4	21.12	16.8	14.79	94.1	3630000	99	1	1	1	0	K206k	TMT10	(R)	EGPIDLGACNQDDWISAVRPVIEkR	(I)	AVRPVIEkRIQKDGF	C:Carbamidomethylation,k:Ubiquitin Residual GG from Tryp Cut on K	100	77.13	3	796.163	3296.75	-115.118	0.6	40878.9	HUMAN	Q5LJA5	Q5LJA5|Q9Y5K5|Q9Y5K5-3|Q9Y5K5-4|Q9Y5K5-2	Ubiquitin carboxyl-terminal hydrolase isozyme L5
Control_Rep1	K-ε-GG	4	21.1	16.51	16.12	100	38000000	4.98	3	1	1	0	K62k	TMT10	(K)	EKEEFAVPENSSVQQFkEEISK	(R)	NSSVQQFkEEISKRF	K:TMT10,k:Ubiquitin Residual GG from Tryp Cut on K	97.2	70.73	16	846.706	3498.91	-115.112	2.4	62517.9	HUMAN	Q9UMX0	Q9UMX0|Q9UMX0-2	Ubiquilin-1
Control_Rep1	Non-K-ε-GG	3	21.1	15.84	19.91	96.5	9840000	-1	1	0	0	0		TMT10	(K)	LTPFMLGALVAMYEHK	(I)		K:TMT10,	78.3	98.33	2	760.43	2279.27	0.0053	2.3	64608.7	HUMAN	P06744-2	P06744-2|P06744	Isoform 2 of Glucose-6-phosphate isomerase
Control_Rep1	Non-K-ε-GG	3	21.09	17.97	17.25	95.5	971000	-1	1	0	0	0		TMT10	(R)	VFHLLGVDTLVVTNAAGGLNPK	(F)		K:TMT10,	100	93.28	2	898.53	2693.57	0.0006	0.2	32345.5	HUMAN	P00491	P00491	Purine nucleoside phosphorylase
Control_Rep1	K-ε-GG	3	21.07	17.55	17.5	92.3	214000000	1.033	1	1	1	0	K297k M299m	TMT10	(R)	ALTVPELTQQVFDAkNmMAACDPR	(H)	TQQVFDAkNMMAACD	C:Carbamidomethylation,k:Ubiquitin Residual GG from Tryp Cut on K,m:Oxidized methionine	100	86.08	67	1022.51	3164.63	-99.1252	0	50126.4	HUMAN	P07437	P07437|Q5JP53|Q5ST81	Tubulin beta chain
Control_Rep1	Non-K-ε-GG	4	21.05	22.01	21.3	96.6	21100000	-1	1	0	0	0		TMT10	(R)	MSIFGHSMGGHGALICALK	(N)		C:Carbamidomethylation,K:TMT10,	93.9	74.37	12	612.081	2445.3	0.0039	1.6	31975.7	HUMAN	P10768	P10768|X6RA14	S-formylglutathione hydrolase
Control_Rep1	Non-K-ε-GG	3	21.05	20.66	20.66	94.8	1100000	-1	0	0	0	0		TMT10	(K)	NYTLVTVFGNLHQAQLGGVPGTYQLVR	(S)			100	92.17	3	1058.92	3174.73	0.0293	9.2	100352	HUMAN	H3BVG0	H3BVG0|Q8N1F7|Q8N1F7-2	Nuclear pore complex protein Nup93
Control_Rep1	K-ε-GG	3	21.05	17.73	17.1	94.1	7730000	99	1	1	1	0	K441k	TMT10	(K)	YLYSSEDYIkSGALLACGIVNSGVR	(N)	YSSEDYIkSGALLAC	C:Carbamidomethylation,k:Ubiquitin Residual GG from Tryp Cut on K	95.5	92.6	13	1026.86	3193.7	-115.117	1	100940	HUMAN	Q13200	Q13200|Q13200-3|Q13200-2	26S proteasome non-ATPase regulatory subunit 2
Control_Rep1	Non-K-ε-GG	5	21.04	22.55	17.47	90	43400000	-1	0	0	0	0		TMT10	(R)	LHLIYLINDVLHHCQR	(K)		C:Carbamidomethylation,	99	88.85	20	455.457	2273.25	0.0026	1.1	104214	HUMAN	Q8IWX8	Q8IWX8	Calcium homeostasis endoplasmic reticulum protein
Control_Rep1	K-ε-GG	4	21.03	19.13	18.35	99	6570000	12.327	2	1	1	0	K153k	TMT10	(K)	EVELNELEPEkQPMNAASGAAMSLAGAEK	(N)	LNELEPEkQPMNAAS	K:TMT10,k:Ubiquitin Residual GG from Tryp Cut on K	100	76.93	14	897.457	3701.93	-115.125	-1.4	71350.3	HUMAN	P08195-4	P08195-4|J3KPF3|P08195|F5GZS6|P08195-3|P08195-2	Isoform 4 of 4F2 cell-surface antigen heavy chain
Control_Rep1	K-ε-GG	3	21.02	19.59	18.61	95.8	9930000	7.841	2	1	1	0	K394k	TMT10	(R)	LQDLSSCITQGkDAAVSK	(K)	SSCITQGkDAAVSKK	C:Carbamidomethylation,K:TMT10,k:Ubiquitin Residual GG from Tryp Cut on K	100	65.93	9	831.784	2608.46	-115.121	-0.4	99203.4	HUMAN	P29590	P29590|P29590-11|P29590-8|P29590-3|P29590-13|P29590-9|P29590-5|P29590-2|P29590-12|H3BT57|P29590-4|P29590-10|P29590-14	Protein PML
Control_Rep1	K-ε-GG	4	21.02	16.57	16.77	93.6	1740000	10.096	2	1	1	0	K1210k	TMT10	(R)	TSYEEFTHkDGVWNLQNEVTK	(E)	SYEEFTHkDGVWNLQ	K:TMT10,k:Ubiquitin Residual GG from Tryp Cut on K	100	66.07	0	775.149	3212.68	-115.111	3.1	274908	HUMAN	Q6P2Q9	Q6P2Q9	Pre-mRNA-processing-splicing factor 8
Control_Rep1	K-ε-GG	3	21.01	19.89	20.91	98.9	8020000	1.338	2	1	1	0	K116k	TMT10	(K)	GVTIASGGVLPNIHPELLAkK	(R)	IHPELLAkKRGSKGK	K:TMT10,k:Ubiquitin Residual GG from Tryp Cut on K	98.2	73.92	15	896.207	2801.72	-115.116	1.4	39787.5	HUMAN	O75367	O75367|O75367-3|O75367-2|D6RCF2	Core histone macro-H2A.1
Control_Rep1	Non-K-ε-GG	3	21.01	18.28	16.42	95	10200000	-1	1	0	0	0		TMT10	(R)	TFHIFYQLLSGAGEHLK	(S)		K:TMT10,	100	90.93	14	807.122	2419.35	-0.0007	-0.3	233494	HUMAN	P35580-4	P35580-4|P35580-3|P35580-2|F8W6L6|P35580-5|P35580	Isoform 4 of Myosin-10
Control_Rep1	K-ε-GG	3	21	22.29	19.34	98.4	13100000	13.455	2	1	1	0	K26k	TMT10	(K)	IIQLLDDYPkCFIVGADNVGSK	(Q)	QLLDDYPkCFIVGAD	C:Carbamidomethylation,K:TMT10,k:Ubiquitin Residual GG from Tryp Cut on K	100	96.13	5	1013.22	3152.76	-115.111	3	34444.1	HUMAN	P05388	P05388|Q8NHW5|F8VWS0|P05388-2|G3V210|F8VRK7|F8VQY6	60S acidic ribosomal protein P0
Control_Rep1	K-ε-GG	3	20.99	23.07	25.94	92.3	80800000	14.346	2	1	1	0	K197k	TMT10	(R)	AVASQLDCNFLkVVSSSIVDK	(Y)	QLDCNFLkVVSSSIV	C:Carbamidomethylation,K:TMT10,k:Ubiquitin Residual GG from Tryp Cut on K	94	95.67	10	951.529	2967.68	-115.106	5	44457.5	HUMAN	P62333	P62333	26S protease regulatory subunit 10B
Control_Rep1	Non-K-ε-GG	5	20.98	17.71	18.45	95.2	54800000	-1	1	0	0	0		TMT10	(R)	TGTQMPIYVTGITNHQNPFSFGNAVPGLTFHWSVTK	(R)		K:TMT10,	93.3	96.72	2	882.063	4406.28	0.0071	1.6	206020	HUMAN	Q8TEM1	Q8TEM1	Nuclear pore membrane glycoprotein 210
Control_Rep1	Non-K-ε-GG	3	20.98	18.19	18.16	98.4	39500000	-1	0	0	0	0		TMT10	(K)	IQTQLNLIHPDIFPLLTSFR	(C)			99.3	97.58	4	865.835	2595.49	0.0029	1.1	93472.6	HUMAN	Q9BQ52	Q9BQ52|G5E9D5|Q9BQ52-4|Q9BQ52-2	Zinc phosphodiesterase ELAC protein 2
Control_Rep1	Non-K-ε-GG	4	20.97	17.67	18.75	95	3610000	-1	1	0	0	0		TMT10	(K)	LNSLHLCEAPGAFIASLNHYLK	(S)		C:Carbamidomethylation,K:TMT10,	93.9	95.88	10	732.407	2926.6	0.0055	1.9	90000.9	HUMAN	Q8IYT2	Q8IYT2	Cap-specific mRNA (nucleoside-2'-O-)-methyltransferase 2
Control_Rep1	K-ε-GG	3	20.95	22.63	20	94	9180000	99	1	1	1	0	K334k	TMT10	(R)	QVQSLTCEVDALkGTNESLER	(Q)	TCEVDALkGTNESLE	C:Carbamidomethylation,k:Ubiquitin Residual GG from Tryp Cut on K	82.5	67.45	10	907.466	2835.49	-115.11	3.7	53707.8	HUMAN	P08670	P08670|B0YJC4|B0YJC5	Vimentin
Control_Rep1	K-ε-GG	4	20.95	15.78	11.04	96.4	15000000	20.952	2	1	1	0	K122k M147m	TMT10	(R)	kEAESCDCLQGFQLTHSLGGGTGSGmGTLLISK	(I)	SVLDVVRkEAESCDC	C:Carbamidomethylation,K:TMT10,k:Ubiquitin Residual GG from Tryp Cut on K,m:Oxidized methionine	100	71.68	9	1007.76	4127.12	-99.1179	1.8	50286.6	HUMAN	P68371	P68371|P04350|P07437|A6NNZ2|Q5JP53|I3L2F9|Q5ST81|Q3ZCM7|Q5SQY0|A0A075B736	Tubulin beta-4B chain
Control_Rep1	K-ε-GG	3	20.95	17.69	18.5	97.4	17700000	20.95	2	1	1	0	K107k	TMT10	(K)	EMLkLLDFGSLSNLQVTQPTVGMNFK	(T)	PDTKEMLkLLDFGSL	K:TMT10,k:Ubiquitin Residual GG from Tryp Cut on K	98.5	97.25	2	1161.63	3598	-115.117	1	15606.9	HUMAN	P0CW22	P0CW22	40S ribosomal protein S17-like
Control_Rep1	Non-K-ε-GG	3	20.95	20.95	20.95	98.5	13500000	-1	0	0	0	0		TMT10	(R)	VPSALVTLHMLLCSIPLSGR	(L)		C:Carbamidomethylation,	99.4	98.8	2	798.458	2393.36	-0.0001	0	203676	HUMAN	Q69YN4	Q69YN4|Q69YN4-3|Q69YN4-2|Q69YN4-4	Protein virilizer homolog
Control_Rep1	K-ε-GG	4	20.93	17.19	18.27	97	977000	5.276	2	1	1	0	K140k	TMT10	(K)	QAFTDVATGSLGQGLGAACGMAYTGkYFDK	(A)	CGMAYTGkYFDKASL	C:Carbamidomethylation,K:TMT10,k:Ubiquitin Residual GG from Tryp Cut on K	95.4	83.8	0	915.205	3772.93	-115.129	-2.5	69497	HUMAN	P29401-2	P29401-2|P29401|B4E022|E9PFF2|F8W888	Isoform 2 of Transketolase
Control_Rep1	K-ε-GG	4	20.9	15.76	15.04	90.7	5330000	8.583	2	1	1	0	K107k	TMT10	(K)	WGDAGAEYVVESTGVFTTMEkAGAHLQGGAK	(R)	GVFTTMEkAGAHLQG	K:TMT10,k:Ubiquitin Residual GG from Tryp Cut on K	93	92.1	15	935.727	3855	-115.113	1.8	36223.7	HUMAN	P04406	P04406|P04406-2|E7EUT5	Glyceraldehyde-3-phosphate dehydrogenase
Control_Rep1	Non-K-ε-GG	4	20.9	18.67	18.5	93.4	3430000	99	1	0	0	0	M175m	TMT10	(K)	VIHDNFGIVEGLmTTVHAITATQK	(T)		K:TMT10,m:Oxidized methionine	93.8	95.42	5	768.177	3053.69	16.0018	2.3	36223.7	HUMAN	P04406	P04406|P04406-2|E7EUT5	Glyceraldehyde-3-phosphate dehydrogenase
Control_Rep1	Non-K-ε-GG	4	20.88	19.03	18.09	92.8	83400000	99	1	0	0	0	M175m	TMT10	(K)	VIHDNFGIVEGLmTTVHAITATQK	(T)		K:TMT10,m:Oxidized methionine	90.9	93.47	166	768.176	3053.69	15.9965	0.5	36223.7	HUMAN	P04406	P04406|P04406-2|E7EUT5	Glyceraldehyde-3-phosphate dehydrogenase
Control_Rep1	Non-K-ε-GG	4	20.88	15.87	15.18	95.4	7610000	-1	1	0	0	0		TMT10	(K)	LMVQAADLLSAIHNSLHHGIQAQNDTTK	(G)		K:TMT10,	100	95.32	17	871.97	3484.87	-0.0142	-4.1	84607.5	HUMAN	Q5VZE5	Q5VZE5|Q5VZE5-2	N-alpha-acetyltransferase 35, NatC auxiliary subunit
Control_Rep1	K-ε-GG	4	20.87	23.42	21.28	97.7	13400000	99	1	1	1	0	K1935k	TMT10	(R)	TSRPPGPGLLSSEGPSGkWSLGGR	(K)	SSEGPSGkWSLGGRK	k:Ubiquitin Residual GG from Tryp Cut on K	100	58.12	19	681.618	2838.56	-115.112	2.8	224431	HUMAN	Q9H6A9	Q9H6A9|Q9H6A9-3	Pecanex-like protein 3
Control_Rep1	Non-K-ε-GG	3	20.87	20.56	20.87	93.5	7730000	-1	0	0	0	0		TMT10	(R)	NIAPHTVVDSIMTALSPYASLAVNNIR	(L)			96.3	98.22	0	1032.9	3096.67	0.0108	3.5	92665.7	HUMAN	P52756	P52756	RNA-binding protein 5
Control_Rep1	Non-K-ε-GG	3	20.85	21.17	18.76	93.3	90300000	-1	0	0	0	0		TMT10	(K)	IVQQIAILMGCAILPHLR	(S)		C:Carbamidomethylation,	99.1	99.3	5	759.117	2275.33	0.0012	0.5	146570	HUMAN	O75533	O75533	Splicing factor 3B subunit 1
Control_Rep1	K-ε-GG	4	20.84	15.64	16.84	79.2	66100000	99	1	1	1	0	K216k	Hydrogen	(R)	TLkLTTPTYGDLNHLVSATMSGVTTCLR	(F)	DICFRTLkLTTPTYG	C:Carbamidomethylation,k:Ubiquitin Residual GG from Tryp Cut on K	97.2	90.68	25	791.908	3050.57	114.046	0.9	50305.5	HUMAN	Q13885	Q13885|Q9BVA1|P68371|P04350|P07437|Q5JP53|Q5ST81	Tubulin beta-2A chain
Control_Rep1	Non-K-ε-GG	3	20.84	17.43	17.43	89.9	136000000	-1	0	0	0	0		TMT10	(R)	YSLLPFWYTLLYQAHR	(E)			99.7	98.12	2	767.421	2300.24	0.0067	2.9	109892	HUMAN	Q14697-2	Q14697-2|Q14697|E9PKU7|F5H6X6	Isoform 2 of Neutral alpha-glucosidase AB
Control_Rep1	K-ε-GG	4	20.83	19.17	19.18	92.8	41700000	7.739	3	1	1	0	K370k	TMT10	(K)	KVEPWkEQFFESYYGQSSGLSLEDSK	(K)	EKKVEPWkEQFFESY	K:TMT10,k:Ubiquitin Residual GG from Tryp Cut on K	100	76.73	12	968.253	3985.1	-115.115	1.4	155129	HUMAN	Q76L83	Q76L83|E7EWD6|Q76L83-2	Putative Polycomb group protein ASXL2
Control_Rep1	K-ε-GG	4	20.83	16.5	16.06	87.6	3870000	99	1	1	1	0	K3912k	TMT10	(R)	ESQLAHIkDEPPPLSPAPLTPATPSSLDPFFSR	(E)	ESQLAHIkDEPPPLS	k:Ubiquitin Residual GG from Tryp Cut on K	100	82.48	5	972.261	4001.14	-115.119	0.2	485819	HUMAN	Q7Z6Z7	Q7Z6Z7|Q7Z6Z7-3|Q7Z6Z7-2	E3 ubiquitin-protein ligase HUWE1
Control_Rep1	Non-K-ε-GG	4	20.83	19.29	20.83	97.1	5450000	-1	1	0	0	0		TMT10	(K)	EVQMHSFPLQFTLHCALLANK	(T)		C:Carbamidomethylation,K:TMT10,	92.1	83.42	10	736.402	2942.58	0.0076	2.6	159100	HUMAN	P42704	P42704|B8ZZ38	Leucine-rich PPR motif-containing protein, mitochondrial
Control_Rep1	K-ε-GG	4	20.83	16.64	18.28	95.3	4800000	13.975	2	1	1	0	K165k	TMT10	(R)	DLKPSNLAVNEDCELkILDFGLAR	(H)	VNEDCELkILDFGLA	K:TMT10,C:Carbamidomethylation,k:Ubiquitin Residual GG from Tryp Cut on K	100	84.68	15	826.453	3417.9	-115.11	3.1	41520.8	HUMAN	Q16539	Q16539|Q16539-2|Q16539-4|Q16539-3|B4E0K5	Mitogen-activated protein kinase 14
Control_Rep1	Non-K-ε-GG	4	20.83	16.42	17.57	95.2	4780000	99	1	0	0	0	M989m	TMT10	(R)	QLYEPLVmQLIHWFTNNK	(K)		K:TMT10,m:Oxidized methionine	98.5	99.03	0	687.881	2732.5	16.0008	2.1	474044	HUMAN	P78527	P78527|P78527-2|E7EUY0	DNA-dependent protein kinase catalytic subunit
Control_Rep1	Non-K-ε-GG	4	20.81	15.65	17.43	98.9	75200000	-1	1	0	0	0		TMT10	(K)	RPNQALLENIALYLTHMLK	(I)		K:TMT10,	99.9	98.03	0	674.898	2696.57	0.0028	1.1	95434.6	HUMAN	P49589-3	P49589-3|P49589|P49589-2	Isoform 3 of Cysteine--tRNA ligase, cytoplasmic
Control_Rep1	K-ε-GG	3	20.79	21.22	18.33	99	8940000	3.019	2	1	1	0	K196k	TMT10	(K)	AGFSGGMVVDYPNSAkAK	(K)	VDYPNSAkAKKFYLC	K:TMT10,k:Ubiquitin Residual GG from Tryp Cut on K	100	57.5	19	791.088	2486.37	-115.119	0.5	34187.3	HUMAN	O43709-3	O43709-3|O43709	Isoform 3 of Probable 18S rRNA (guanine-N(7))-methyltransferase
Control_Rep1	Non-K-ε-GG	6	20.79	15.82	16.3	95	809000	99	1	0	0	0	M335m	TMT10	(K)	NDPPmEAAGFTAQVIILNHPGQISAGYAPVLDCHTAHIACK	(F)		C:Carbamidomethylation,K:TMT10,m:Oxidized methionine	100	78.47	0	810.747	4843.45	15.9941	-0.2	50482.3	HUMAN	P68104	P68104	Elongation factor 1-alpha 1
Control_Rep1	K-ε-GG	3	20.79	20.79	18.9	89.8	3700000	5.173	2	1	1	0	K26k	TMT10	(R)	ADQQYECVAEIGEGAYGkVFK	(A)	IGEGAYGkVFKARDL	C:Carbamidomethylation,K:TMT10,k:Ubiquitin Residual GG from Tryp Cut on K	100	78.47	2	978.829	3049.59	-115.117	1	37280	HUMAN	Q00534	Q00534	Cyclin-dependent kinase 6
Control_Rep1	K-ε-GG	4	20.78	18.62	17.82	95.8	567000	99	1	1	1	0	K280k	TMT10	(K)	QEVISTSSkAEPPQCTSLAWSADGQTLFAGYTDNLVR	(V)	EVISTSSkAEPPQCT	C:Carbamidomethylation,k:Ubiquitin Residual GG from Tryp Cut on K	100	84.82	0	1093.54	4486.26	-115.108	2.8	35532.5	HUMAN	P63244	P63244|J3KPE3|D6RAC2|D6RF23|D6RHJ5	Guanine nucleotide-binding protein subunit beta-2-like 1
Control_Rep1	K-ε-GG	4	20.77	18.56	17.92	94.6	8030000	99	1	1	1	0	K643k	TMT10	(R)	VLSGEFQIVNPHLLkDLTER	(G)	IVNPHLLkDLTERGL	k:Ubiquitin Residual GG from Tryp Cut on K	98.2	86.97	22	663.624	2766.59	-115.119	0.4	90981.4	HUMAN	P23921	P23921|E9PL69	Ribonucleoside-diphosphate reductase large subunit
Control_Rep1	Non-K-ε-GG	4	20.77	20.77	17.73	96.9	3020000	-1	0	0	0	0		TMT10	(K)	EPSLLSPLHCWAVLLQHTR	(Q)		C:Carbamidomethylation,	98.1	92.63	5	622.345	2486.35	0.0034	1.4	110418	HUMAN	P98171-2	P98171-2|P98171|E7EQN5|E9PCM6|F8WAR0	Isoform 2 of Rho GTPase-activating protein 4
Control_Rep1	Non-K-ε-GG	4	20.77	22.99	20.77	91.7	4790000	-1	1	0	0	0		TMT10	(R)	IQPFQNLTLHPASSSLHYSLQLFEGMK	(A)		K:TMT10,	82.7	92.83	12	886.982	3544.9	0.0025	0.7	45921.6	HUMAN	M0QZ10	M0QZ10|O15382|B3KSI3	Branched-chain-amino-acid aminotransferase
Control_Rep1	Non-K-ε-GG	4	20.72	20.72	20.72	76.9	66000000	-1	0	0	0	0		Hydrogen	(R)	HPVLCQSLLPILVQHITGPVRPR	(H)		C:Carbamidomethylation,	98.3	79.95	44	658.383	2630.51	0.0025	0.9	150334	HUMAN	Q9BQG0-2	Q9BQG0-2|Q9BQG0	Isoform 2 of Myb-binding protein 1A
Control_Rep1	Non-K-ε-GG	4	20.72	16.2	17.36	91.4	58500000	-1	0	0	0	0		TMT10	(K)	SSRPMYGAVTSFLHSLIIQNEPR	(F)			100	93.78	35	708.882	2832.5	0.0019	0.7	44534.6	HUMAN	Q9UKT5	Q9UKT5|Q9UKT5-2|D6RAJ6	F-box only protein 4
Control_Rep1	Non-K-ε-GG	3	20.72	17.92	18.85	97.5	13700000	-1	0	0	0	0		TMT10	(R)	FALGLSGGSLVSMLAR	(E)			87.8	97.27	2	603.35	1808.03	0.005	2.8	27831.6	HUMAN	O95336	O95336|M0R0U3	6-phosphogluconolactonase
Control_Rep1	K-ε-GG	5	20.71	18.04	18.8	98.3	6820000	11.249	2	1	1	0	K311k	TMT10	(K)	CFHCGGGLTDWkPSEDPWEQHAK	(W)	GGGLTDWkPSEDPWE	C:Carbamidomethylation,K:TMT10,k:Ubiquitin Residual GG from Tryp Cut on K	98.4	60.97	7	663.717	3429.67	-115.114	1.9	57824.9	HUMAN	P98170	P98170	E3 ubiquitin-protein ligase XIAP
Control_Rep1	K-ε-GG	5	20.71	19.12	18.63	95.3	38500000	9.962	2	1	1	0	K280k	TMT10	(R)	IHFPLATYAPVISAEkAYHEQLSVAEITNACFEPANQMVK	(C)	APVISAEkAYHEQLS	C:Carbamidomethylation,K:TMT10,k:Ubiquitin Residual GG from Tryp Cut on K	100	92.4	50	1012.93	5175.73	-115.111	1.8	50819.4	HUMAN	Q71U36	Q71U36|P68363|Q6PEY2|Q13748|P68366|P68366-2|Q13748-2|Q71U36-2|P68363-2	Tubulin alpha-1A chain
Control_Rep1	Non-K-ε-GG	3	20.71	18.32	18.86	97.1	62500000	-1	1	0	0	0		TMT10	(K)	STLMGHMLYLLGNINK	(R)		K:TMT10,	97.3	96.37	5	755.097	2263.27	0.0059	2.6	75985	HUMAN	Q9Y450	Q9Y450|Q9Y450-4|J3QT46|B7Z524	HBS1-like protein
Control_Rep1	Non-K-ε-GG	3	20.71	18.96	19.05	94.2	7420000	-1	1	0	0	0		TMT10	(K)	NILEQINALTGTLFTSK	(V)		K:TMT10,	100	99.08	5	774.454	2321.35	0.0006	0.3	126740	HUMAN	Q7Z2Z2	Q7Z2Z2|Q7Z2Z2-2	Elongation factor Tu GTP-binding domain-containing protein 1
Control_Rep1	K-ε-GG	4	20.7	17.86	17.25	92.2	69500000	11.161	2	1	1	0	K39k	TMT10	(R)	QVDGDNSHVEMkLAVDEEENADNNTK	(A)	DNSHVEMkLAVDEEE	K:TMT10,k:Ubiquitin Residual GG from Tryp Cut on K	95.5	52.52	14	869.169	3588.77	-115.113	1.9	85326.2	HUMAN	P02786	P02786|F8WBE5	Transferrin receptor protein 1
Control_Rep1	Non-K-ε-GG	3	20.7	19.02	17.32	97.7	19500000	-1	0	0	0	0		TMT10	(K)	YVATLGVEVHPLVFHTNR	(G)			100	69.95	12	761.094	2281.27	0.0012	0.5	26394.9	HUMAN	B5MDF5	B5MDF5|P62826	GTP-binding nuclear protein Ran
Control_Rep1	K-ε-GG	3	20.7	20.08	17.51	98.2	25800000	11.568	2	1	1	0	K21k	TMT10	(K)	ELDQWIEQLNECkQLSESQVK	(S)	IEQLNECkQLSESQV	C:Carbamidomethylation,K:TMT10,k:Ubiquitin Residual GG from Tryp Cut on K	100	84.43	10	1059.54	3291.75	-115.13	-3.1	36164.1	HUMAN	P67775	P67775|P67775-2	Serine/threonine-protein phosphatase 2A catalytic subunit alpha isoform
Control_Rep1	K-ε-GG	4	20.68	14.52	8.89	94.3	2780000	8.89	2	1	1	0	K1035k	TMT10	(K)	LHTIEQAWEQETkLGNESSMDK	(A)	QAWEQETkLGNESSM	K:TMT10,k:Ubiquitin Residual GG from Tryp Cut on K	100	71.9	5	787.407	3261.7	-115.098	7	291224	HUMAN	J3KNF5	J3KNF5|O15078|O15078-2	Centrosomal protein of 290 kDa
Control_Rep1	Non-K-ε-GG	5	20.68	21.17	20.68	90.1	8930000	-1	0	0	0	0		TMT10	(R)	RLVHLQTLVLNGNPLLHAQLR	(Q)			99.3	73.87	12	527.725	2634.59	0.0052	2	146232	HUMAN	Q13045	Q13045|Q13045-3|J3KS54	Protein flightless-1 homolog
Control_Rep1	Non-K-ε-GG	5	20.68	17.12	19.85	98.1	17400000	-1	1	0	0	0		TMT10	(K)	QAFRPQLPAYESLVQEIHHYVTSIAK	(A)		K:TMT10,	91.9	96.63	2	697.59	3483.91	0.0036	1	638400	HUMAN	Q9NU22	Q9NU22	Midasin
Control_Rep1	Non-K-ε-GG	4	20.67	18.8	17.53	96.3	118000000	2.823	1	0	0	0	M130m	TMT10	(K)	RVIISAPSADAPmFVMGVNHEK	(Y)		K:TMT10,m:Oxidized methionine	95.8	65.38	36	711.639	2827.54	15.9997	1.7	36223.7	HUMAN|BOVIN	P04406	P04406|P04406-2|E7EUT5|P10096	Glyceraldehyde-3-phosphate dehydrogenase
Control_Rep1	Non-K-ε-GG	4	20.67	21.05	18.86	93.1	186000000	-1	1	0	0	0		TMT10	(R)	TLHTTASNWLHLIPQTLSHLK	(R)		K:TMT10,	96.6	87.75	32	718.167	2869.64	0.0022	0.8	535137	HUMAN	Q14204	Q14204	Cytoplasmic dynein 1 heavy chain 1
Control_Rep1	Non-K-ε-GG	3	20.66	14.03	15.8	96	1720000	-1	1	0	0	0		TMT10	(K)	CALMEALVLISNQFK	(N)		C:Carbamidomethylation,K:TMT10,	100	99.73	0	732.417	2195.23	0.0021	1	138420	HUMAN	Q9HAV4	Q9HAV4	Exportin-5
Control_Rep1	Non-K-ε-GG	5	20.64	17.63	19.09	93.6	7460000	-1	1	0	0	0		TMT10	(K)	YQLFAFISHMGTSTMCGHYVCHIK	(K)		C:Carbamidomethylation,K:TMT10,	98	87.73	20	670.134	3346.64	0.0025	0.7	96697.4	HUMAN	P45974	P45974|P45974-2	Ubiquitin carboxyl-terminal hydrolase 5
Control_Rep1	Non-K-ε-GG	4	20.64	16.65	18.18	94	50800000	-1	0	0	0	0		TMT10	(K)	IAVVGAGIGGSAVAHFLQQHFGPR	(V)			98.6	92.53	20	655.369	2618.45	0.0031	1.2	54816.6	HUMAN	Q8NBM8	Q8NBM8|D6R9J0	Prenylcysteine oxidase-like
Control_Rep1	K-ε-GG	4	20.64	17.96	16.58	95.9	51000000	7.872	2	1	1	0	K22k	TMT10	(K)	LFIGGLNTETNEkALEAVFGK	(Y)	LNTETNEkALEAVFG	K:TMT10,k:Ubiquitin Residual GG from Tryp Cut on K	96.3	96.53	2	706.649	2938.69	-115.113	2.6	42331.1	HUMAN	P38159	P38159|P38159-2|H3BT71|P38159-3|H3BR27|H3BNC1	RNA-binding motif protein, X chromosome
Control_Rep1	Non-K-ε-GG	3	20.64	18.43	19.54	92.5	65600000	99	1	0	0	0	M353m	TMT10	(R)	WLPAGDALLQmITIHLPSPVTAQK	(Y)		K:TMT10,m:Oxidized methionine	100	97.68	7	1025.59	3058.75	16.0055	3.4	96306.4	HUMAN	P13639	P13639	Elongation factor 2
Control_Rep1	Non-K-ε-GG	2	20.64	20.64	20.64	87.6	17000000	-1	0	0	0	0		Hydrogen	(R)	GGAGSGNCGGGVGISSR	(D)		C:Carbamidomethylation,	100	21.57	12	725.329	1449.65	0	0	41509.9	HUMAN	C9JYP6	C9JYP6	Uncharacterized protein
Control_Rep1	Non-K-ε-GG	4	20.63	20.22	18.62	87.6	10700000	-1	0	0	0	0		TMT10	(R)	LHAWFSWLHQSQAGPLPLSYR	(W)			90	87.72	15	681.616	2723.44	0.001	0.4	92087	HUMAN	Q13724	Q13724|Q13724-2	Mannosyl-oligosaccharide glucosidase
Control_Rep1	Non-K-ε-GG	5	20.63	20.63	20.63	97.5	20200000	-1	1	0	0	0		TMT10	(K)	LLSHSLLVTLASHLPSDFTPAVHASLDK	(F)		K:TMT10,	93.8	96.3	2	686.396	3427.93	0.0155	4.5	15184.1	BOVIN	P01966	P01966	Hemoglobin subunit alpha
Control_Rep1	K-ε-GG	4	20.6	20.63	20.05	96.9	3770000	1.682	2	1	1	0	K59k	TMT10	(K)	SHYADVDPENQNFLLESNLGkK	(K)	LLESNLGkKKYETEF	K:TMT10,k:Ubiquitin Residual GG from Tryp Cut on K	100	63.58	3	773.404	3205.71	-115.116	1.2	56367.3	HUMAN	Q96QD8	Q96QD8|F8VUY8	Sodium-coupled neutral amino acid transporter 2
Control_Rep1	Non-K-ε-GG	4	20.6	18.81	18.41	95.2	460000000	-1	1	0	0	0		TMT10	(K)	RVIISAPSADAPMFVMGVNHEK	(Y)		K:TMT10,	97.7	71.35	17	707.638	2827.54	-0.0054	-1.9	36223.7	HUMAN|BOVIN	P04406	P04406|P04406-2|E7EUT5|P10096	Glyceraldehyde-3-phosphate dehydrogenase
Control_Rep1	Non-K-ε-GG	3	20.6	18.77	18.7	100	27500000	-1	1	0	0	0		TMT10	(K)	LMQITSLHSLNAFLLPIK	(T)		K:TMT10,	98.7	97.28	4	833.174	2497.5	0.0098	3.9	77455.7	HUMAN	P49915	P49915|P49915-2	GMP synthase [glutamine-hydrolyzing]
Control_Rep1	Non-K-ε-GG	5	20.6	16.11	15.21	100	3060000000	-1	1	0	0	0		TMT10	(K)	VIHDNFGIVEGLMTTVHAITATQK	(T)		K:TMT10,	100	97.38	5	611.544	3053.69	0.0039	1.3	36223.7	HUMAN	P04406	P04406|P04406-2|E7EUT5	Glyceraldehyde-3-phosphate dehydrogenase
Control_Rep1	Non-K-ε-GG	4	20.58	16.92	17.55	94.2	17500000	-1	1	0	0	0		TMT10	(K)	YTLNNWLATVTLGQAGMHATYYHK	(A)		K:TMT10,	100	89.15	14	803.674	3211.68	-0.0003	-0.1	38234.7	HUMAN	O96008	O96008|O96008-2	Mitochondrial import receptor subunit TOM40 homolog
Control_Rep1	Non-K-ε-GG	4	20.58	20.58	20.58	90.5	265000000	-1	1	0	0	0		TMT10	(K)	NQGATCYMNSLLQTLFFTNQLRK	(A)		C:Carbamidomethylation,K:TMT10,	100	97.55	2	802.428	3206.69	0.0039	1.2	129384	HUMAN	Q93009	Q93009|Q93009-3|F5H2X1	Ubiquitin carboxyl-terminal hydrolase 7
Control_Rep1	Non-K-ε-GG	3	20.57	23.88	21.29	97.4	16500000	-1	0	0	0	0		TMT10	(K)	DLYANTVLSGGTTMYPGIADR	(M)			92	78.72	12	815.416	2444.23	0.0014	0.6	42078.3	HUMAN	P60709	P60709|P63261	Actin, cytoplasmic 1
Control_Rep1	Non-K-ε-GG	4	20.57	17.46	19.82	95.1	549000	-1	0	0	0	0		TMT10	(K)	SLLHMISNDIGQLACLHAR	(L)		C:Carbamidomethylation,	100	93.35	0	595.323	2378.26	0.0053	2.2	86674	HUMAN	Q9NVE7	Q9NVE7|E9PHT6	Pantothenate kinase 4
Control_Rep1	Non-K-ε-GG	4	20.57	15.79	17.31	89.4	174000000	-1	1	0	0	0		Hydrogen	(K)	VIHDNFGIVEGLMTTVHAITATQK	(T)			99	96.35	5	649.598	2595.36	0.0086	3.3	36223.7	HUMAN	P04406	P04406|P04406-2|E7EUT5	Glyceraldehyde-3-phosphate dehydrogenase
Control_Rep1	Non-K-ε-GG	2	20.57	22.86	25.34	97.6	10300000	-1	1	0	0	0		TMT10	(K)	SALASVIMGLSTILGK	(E)		K:TMT10,	95	100.48	3	1010.12	2019.23	0.0012	0.6	74211	HUMAN	P30154-2	P30154-2|P30154-3|P30154|P30154-5	Isoform 2 of Serine/threonine-protein phosphatase 2A 65 kDa regulatory subunit A beta isoform
Control_Rep1	K-ε-GG	4	20.56	15.9	14.94	98.9	4140000	1.325	3	1	1	0	K196k	TMT10	(K)	EKPSYDTETDPSEGLMNVLkK	(I)	EGLMNVLkKIYEDGD	K:TMT10,k:Ubiquitin Residual GG from Tryp Cut on K	100	68.87	3	796.428	3297.81	-115.114	1.9	26323.6	HUMAN	Q9HB71	Q9HB71|Q9HB71-3	Calcyclin-binding protein
Control_Rep1	K-ε-GG	3	20.55	18.33	20.24	93.4	1530000	99	1	1	1	0	K547k	TMT10	(R)	NSTECTLILTEGDSAkTLAVSGLGVVGR	(D)	LTEGDSAkTLAVSGL	C:Carbamidomethylation,k:Ubiquitin Residual GG from Tryp Cut on K	94.5	83.82	2	1064.57	3306.8	-115.116	1.3	183591	HUMAN	P11388-4	P11388-4|P11388-3|P11388-2|P11388	Isoform 4 of DNA topoisomerase 2-alpha
Control_Rep1	K-ε-GG	3	20.53	20.53	20.34	95.1	1600000	3.356	2	1	1	0	K296k	TMT10	(R)	LQFQQNNAESTIVPIkGK	(D)	ESTIVPIkGKDRKPG	K:TMT10,k:Ubiquitin Residual GG from Tryp Cut on K	100	64.72	2	863.161	2702.58	-115.113	2.8	34527.1	HUMAN	O15165	O15165|O15165-2|O15165-6|O15165-7|O15165-3|O15165-4|O15165-5|O15165-8	Low-density lipoprotein receptor class A domain-containing protein 4
Control_Rep1	K-ε-GG	3	20.53	18.04	18.66	98.6	30300000	99	1	1	1	0	K239k	TMT10	(R)	LTSPVINTSLDTkNIAFER	(T)	INTSLDTkNIAFERT	k:Ubiquitin Residual GG from Tryp Cut on K	100	71.08	7	821.455	2577.47	-115.114	2.4	68017.2	HUMAN	Q8IZ07	Q8IZ07|S4R3D2	Ankyrin repeat domain-containing protein 13A
Control_Rep1	K-ε-GG	3	20.5	15.14	14.27	95.6	1820000	6.422	2	1	1	0	K165k	TMT10	(K)	TASNVEEAFINTAkEIYEK	(I)	EAFINTAkEIYEKIQ	K:TMT10,k:Ubiquitin Residual GG from Tryp Cut on K	94.7	93.62	2	910.485	2844.56	-115.12	-0.1	23716.3	HUMAN	P61019	P61019|P61019-2	Ras-related protein Rab-2A
Control_Rep1	K-ε-GG	4	20.49	17.9	19.11	95.4	12900000	9.5	2	1	1	0	K165k	TMT10	(R)	LREDENAEPVGTTYQkTDAAVEMK	(R)	PVGTTYQkTDAAVEM	K:TMT10,k:Ubiquitin Residual GG from Tryp Cut on K	100	52.73	19	817.671	3382.78	-115.115	1.4	76925.9	HUMAN	Q16643-3	Q16643-3|Q16643-2|Q16643	Isoform 3 of Drebrin
Control_Rep1	Non-K-ε-GG	6	20.49	17.2	15.07	98.3	71700000	-1	1	0	0	0		TMT10	(K)	LNLAFIANLFNRYPALHKPENQDIDWGALEGETREER	(T)		K:TMT10,	97.6	96.63	2	800.592	4798.51	0.0042	0.9	70857.7	HUMAN	P13796	P13796	Plastin-2
Control_Rep1	Non-K-ε-GG	3	20.49	21.07	17.86	94.7	84000000	-1	0	0	0	0		TMT10	(R)	MAESMLAILCHILR	(G)		C:Carbamidomethylation,	99.9	98.83	2	629.679	1887.02	0.0004	0.2	485819	HUMAN	Q7Z6Z7	Q7Z6Z7|Q7Z6Z7-3|Q7Z6Z7-2	E3 ubiquitin-protein ligase HUWE1
Control_Rep1	K-ε-GG	3	20.48	18	18	93.7	1710000	99	1	1	1	0	K305k	TMT10	(K)	EFEQIEQLkSDDSNGIENNVPR	(H)	FEQIEQLkSDDSNGI	k:Ubiquitin Residual GG from Tryp Cut on K	100	65.87	2	968.814	3019.54	-115.111	3.1	37336.7	HUMAN	Q6PCB8	Q6PCB8|Q6PCB8-2|D6RDX7	Embigin
Control_Rep1	K-ε-GG	3	20.47	18.26	21.02	90.8	2280000	99	1	1	1	0	K324k	TMT10	(R)	ANVVAECTLkESAAINQILGR	(R)	VVAECTLkESAAINQ	C:Carbamidomethylation,k:Ubiquitin Residual GG from Tryp Cut on K	95.2	83.25	5	867.469	2715.52	-115.13	-4	44314	HUMAN	Q9UJU2	Q9UJU2|Q9UJU2-6|Q9UJU2-5|Q9UJU2-7|Q9UJU2-3	Lymphoid enhancer-binding factor 1
Control_Rep1	K-ε-GG	3	20.46	14.91	17.58	97.3	44300000	99	1	1	1	0	K172k	TMT10	(K)	TENLVDSSVTFkTTSR	(N)	VDSSVTFkTTSRNLA	k:Ubiquitin Residual GG from Tryp Cut on K	98.8	53.57	15	710.042	2243.23	-115.118	0.8	25276.9	HUMAN	P51809	P51809|P51809-3	Vesicle-associated membrane protein 7
Control_Rep1	K-ε-GG	3	20.46	18.85	1.08	97.5	6310000	99	1	1	1	0	K379k	TMT10	(K)	MSATFIGNSTAIQELFkR	(I)	TAIQELFkRISEQFT	k:Ubiquitin Residual GG from Tryp Cut on K	100	86.33	12	786.421	2472.37	-115.12	0.1	50305.5	HUMAN	Q13885	Q13885|Q9BVA1|P68371	Tubulin beta-2A chain
Control_Rep1	Non-K-ε-GG	4	20.45	16.36	17.39	97.2	24600000	-1	1	0	0	0		TMT10	(K)	FLCSGGHNALFETFNWALSMGGK	(V)		C:Carbamidomethylation,K:TMT10,	90	97.77	0	751.384	3002.51	0.0076	2.5	485819	HUMAN	Q7Z6Z7	Q7Z6Z7|Q7Z6Z7-3|Q7Z6Z7-2	E3 ubiquitin-protein ligase HUWE1
Control_Rep1	K-ε-GG	3	20.42	18.03	17.68	96.7	4850000	99	1	1	1	0	K221k	TMT10	(R)	EYNLNFSGSSTIQEVkR	(N)	SSTIQEVkRNVYDLT	k:Ubiquitin Residual GG from Tryp Cut on K	97.9	58.97	3	772.399	2430.3	-115.12	0.2	74409.3	HUMAN	Q9UNN5	Q9UNN5|B3KT28	FAS-associated factor 1
Control_Rep1	Non-K-ε-GG	4	20.42	20.42	20.42	91.4	10500000	-1	0	0	0	0		TMT10	(K)	ILIHSVSLSSSPNIMLLHR	(D)			99.1	76.9	22	587.344	2346.35	0.0018	0.8	106347	HUMAN	Q8NI36	Q8NI36	WD repeat-containing protein 36
Control_Rep1	Non-K-ε-GG	4	20.42	22.16	22.95	86	12800000	99	0	0	0	0	M243m	TMT10	(K)	FmVHPAISSINLTTALGSLANIAR	(Q)		m:Oxidized methionine	96.1	97	2	686.388	2726.52	16.0057	3.9	142002	HUMAN	Q92797	Q92797|Q92797-2|M0R3C7	Symplekin
Control_Rep1	Non-K-ε-GG	3	20.42	18.04	19.28	96.5	3280000	-1	1	0	0	0		TMT10	(K)	LLYDTFSAFGVILQTPK	(I)		K:TMT10,	100	99.43	0	791.128	2371.37	0.0023	1	44442	HUMAN	Q15427	Q15427	Splicing factor 3B subunit 4
Control_Rep1	Non-K-ε-GG	3	20.41	21.93	20.75	98.1	11700000	-1	1	0	0	0		TMT10	(R)	REPLGVCVGIGAWNYPFQIASWK	(S)		C:Carbamidomethylation,K:TMT10,	100	96.37	2	1036.23	3106.67	0.012	3.8	54713.8	HUMAN	P49189	P49189|P49189-2	4-trimethylaminobutyraldehyde dehydrogenase
Control_Rep1	Non-K-ε-GG	4	20.41	19.77	17.47	94.5	254000000	99	1	0	0	0	M353m	TMT10	(R)	WLPAGDALLQmITIHLPSPVTAQK	(Y)		K:TMT10,m:Oxidized methionine	100	97.68	7	769.445	3058.75	16.0063	3.7	96306.4	HUMAN	P13639	P13639	Elongation factor 2
Control_Rep1	Non-K-ε-GG	3	20.41	16.05	16.63	96.5	19500000	-1	1	0	0	0		TMT10	(K)	FLCSGGHNALFETFNWALSMGGK	(V)		C:Carbamidomethylation,K:TMT10,	100	97.77	0	1001.51	3002.51	0.0087	2.9	485819	HUMAN	Q7Z6Z7	Q7Z6Z7|Q7Z6Z7-3|Q7Z6Z7-2	E3 ubiquitin-protein ligase HUWE1
Control_Rep1	Non-K-ε-GG	4	20.4	18.56	18.26	96.1	1680000	-1	1	0	0	0		TMT10	(R)	IIVENLFYPVTLDVLHQIFSK	(F)		K:TMT10,	100	100.17	0	737.433	2946.71	-0.0005	-0.2	59803.1	HUMAN	P26599-3	P26599-3|P26599-2|P26599	Isoform 3 of Polypyrimidine tract-binding protein 1
Control_Rep1	K-ε-GG	4	20.38	17.7	16.17	93.7	2200000	2.425	2	1	1	0	K420k	TMT10	(R)	AVELSEEADVLSVSQFQLAPAILQGQTkEK	(M)	AILQGQTkEKMVTMV	K:TMT10,k:Ubiquitin Residual GG from Tryp Cut on K	93.3	94.52	5	951.027	3916.19	-115.103	4.4	59930	HUMAN	Q96JB5-4	Q96JB5-4|Q96JB5|Q96JB5-2|Q96JB5-3	Isoform 4 of CDK5 regulatory subunit-associated protein 3
Control_Rep1	K-ε-GG	4	20.37	19.39	19.58	96.6	1620000	9.693	2	1	1	0	K335k	TMT10	(R)	DPPHNNFFFFDGMkGNGIVECLGPK	(-)	FFFFDGMkGNGIVEC	C:Carbamidomethylation,K:TMT10,k:Ubiquitin Residual GG from Tryp Cut on K	93.8	82.47	3	853.175	3524.81	-115.13	-2.9	38905.6	HUMAN	Q9UBE0	Q9UBE0|M0QZS6	SUMO-activating enzyme subunit 1
Control_Rep1	K-ε-GG	3	20.37	18.34	15.68	96.1	4020000	99	1	1	1	0	K70k	TMT10	(R)	GSSSYSQLLAATCLTkLVSR	(T)	LAATCLTkLVSRTNN	C:Carbamidomethylation,k:Ubiquitin Residual GG from Tryp Cut on K	88.7	83.13	14	829.114	2600.45	-115.12	0.2	125434	HUMAN	E7ESC6	E7ESC6|Q9UIA9	Exportin-7
Control_Rep1	Non-K-ε-GG	4	20.37	15.85	15.85	95.2	136000000	-1	1	0	0	0		TMT10	(R)	VRGPEYLTQMWHFMCDALIK	(A)		C:Carbamidomethylation,K:TMT10,	99.7	97.35	2	739.14	2953.53	0.0084	2.8	127026	HUMAN	O00410-3	O00410-3|O00410|O00410-2	Isoform 3 of Importin-5
Control_Rep1	K-ε-GG	4	20.36	19.6	16.96	96.3	1620000000	5.361	2	1	1	0	K164k	TMT10	(R)	DLSHIGDAVVISCAkDGVK	(F)	AVVISCAkDGVKFSA	C:Carbamidomethylation,K:TMT10,k:Ubiquitin Residual GG from Tryp Cut on K	99.7	64.25	12	639.853	2671.51	-115.115	2.2	29110.6	HUMAN	P12004	P12004	Proliferating cell nuclear antigen
Control_Rep1	Non-K-ε-GG	3	20.36	15.82	17.67	94.8	3290000	-1	1	0	0	0		TMT10	(K)	QASGNIVYGVFMLHK	(K)		K:TMT10,	86.2	79.43	14	708.068	2122.19	0.0013	0.6	88710.4	HUMAN	Q16666	Q16666|Q16666-2|Q16666-6|Q16666-3	Gamma-interferon-inducible protein 16
Control_Rep1	Non-K-ε-GG	4	20.36	15.67	14	94.6	3070000	-1	0	0	0	0		TMT10	(R)	VQDLFCSVGLNVNNPHFLIMQGR	(I)		C:Carbamidomethylation,	95.9	94.87	8	722.631	2887.49	0.0109	3.8	136167	HUMAN	O95347	O95347|O95347-2	Structural maintenance of chromosomes protein 2
Control_Rep1	K-ε-GG	3	20.34	17.87	17.9	95.9	6460000	10.595	2	1	1	0	K329k	TMT10	(R)	LQDQQVPYAVkGNQWVGYDDVK	(S)	QQVPYAVkGNQWVGY	K:TMT10,k:Ubiquitin Residual GG from Tryp Cut on K	100	68.63	8	1041.55	3237.75	-115.112	2.6	43728.1	HUMAN	Q15782	Q15782|Q15782-6|Q15782-5	Chitinase-3-like protein 2
Control_Rep1	Non-K-ε-GG	4	20.33	20.33	20.33	93.1	11400000	-1	0	0	0	0		TMT10	(R)	RPYGVGLLIAGYDDMGPHIFQTCPSANYFDCR	(A)		C:Carbamidomethylation,	86	91.47	22	980.719	3919.86	-0.0024	-0.6	30524.2	HUMAN	P25786-2	P25786-2|P25786|F5GX11	Isoform Long of Proteasome subunit alpha type-1
Control_Rep1	K-ε-GG	3	20.31	15.5	15.11	98.8	6460000	2.737	2	1	1	0	K326k	TMT10	(R)	VSEWEVIQESGTkLK	(P)	VIQESGTkLKPMYGP	K:TMT10,k:Ubiquitin Residual GG from Tryp Cut on K	100	70.15	14	769.099	2420.4	-115.117	1.1	98067.1	HUMAN	Q92995	Q92995|Q92995-2	Ubiquitin carboxyl-terminal hydrolase 13
Control_Rep1	K-ε-GG	4	20.31	20.31	19.67	90	1020000	10.99	2	1	1	0	K212k	TMT10	(K)	VVLAYEPVWAIGTGkTATPQQAQEVHEK	(L)	VWAIGTGkTATPQQA	K:TMT10,k:Ubiquitin Residual GG from Tryp Cut on K	100	74.35	0	906.496	3738.08	-115.121	-0.2	31075.7	HUMAN	P60174	P60174|P60174-1|P60174-4	Triosephosphate isomerase
Control_Rep1	Non-K-ε-GG	4	20.31	19.3	19.17	89.2	3920000	99	0	0	0	0	M233m	TMT10	(K)	LTTPTYGDLNHLVSATmSGVTTCLR	(F)		C:Carbamidomethylation,m:Oxidized methionine	100	81.98	13	739.13	2937.5	15.9948	0	50305.5	HUMAN	Q13885	Q13885|Q9BVA1|P68371|P04350|P07437|Q5JP53|Q5ST81	Tubulin beta-2A chain
Control_Rep1	Non-K-ε-GG	4	20.31	18	13.81	91	36300000	-1	0	0	0	0		TMT10	(R)	GGPGGGFRPFVPHIPFDFYLCEMAFPR	(V)		C:Carbamidomethylation,	99	96.88	4	825.167	3297.63	0.0126	3.8	43289.6	HUMAN	Q12905	Q12905	Interleukin enhancer-binding factor 2
Control_Rep1	K-ε-GG	3	20.3	17.97	15.81	94.8	15800000	1.423	2	1	1	0	K206k	TMT10	(K)	GADFLVTEVENGGSLGSkK	(G)	NGGSLGSkKGVNLPG	K:TMT10,k:Ubiquitin Residual GG from Tryp Cut on K	99	72.4	12	827.452	2595.46	-115.118	1	58506.4	HUMAN	P14618	P14618|P14618-2|P14618-3|H3BQ34	Pyruvate kinase PKM
Control_Rep1	Non-K-ε-GG	4	20.29	20.29	21.46	92	297000000	-1	0	0	0	0		TMT10	(K)	TLSYLLPAIVHINHQPFLER	(G)			82.2	89.37	24	648.373	2590.47	0.0012	0.5	69660.3	HUMAN	P17844	P17844|J3KTA4	Probable ATP-dependent RNA helicase DDX5
Control_Rep1	Non-K-ε-GG	4	20.29	18.22	17.42	91.2	1310000000	99	1	0	0	0	M175m	TMT10	(K)	VIHDNFGIVEGLmTTVHAITATQK	(T)		K:TMT10,m:Oxidized methionine	94.1	91.77	17	768.176	3053.69	15.9975	0.8	36223.7	HUMAN	P04406	P04406|P04406-2|E7EUT5	Glyceraldehyde-3-phosphate dehydrogenase
Control_Rep1	K-ε-GG	4	20.27	25.27	20.27	91.2	2510000	99	1	1	1	0	K746k	TMT10	(R)	QLLHNFPPDQLTSSGAPFWSGPkR	(C)	APFWSGPkRCPHPLT	k:Ubiquitin Residual GG from Tryp Cut on K	98.3	74.07	2	756.647	3138.69	-115.121	-0.5	118931	HUMAN	P22314	P22314|P22314-2|Q5JRR6	Ubiquitin-like modifier-activating enzyme 1
Control_Rep1	K-ε-GG	4	20.27	19.84	19.93	96.4	2010000	11.555	2	1	1	0	K421k	TMT10	(R)	LVPGGGATEIELAkQITSYGETCPGLEQYAIK	(K)	ATEIELAkQITSYGE	C:Carbamidomethylation,K:TMT10,k:Ubiquitin Residual GG from Tryp Cut on K	100	93.73	2	992.276	4081.21	-115.13	-2.5	60190.1	HUMAN	P50990	P50990|P50990-2|P50990-3	T-complex protein 1 subunit theta
Control_Rep1	K-ε-GG	3	20.26	20.26	22.86	86.5	27800000	99	1	1	1	0	K151k	TMT10	(K)	PAEkPAETPVATSPTATDSTSGDSSR	(S)	KQEKPAEkPAETPVA	k:Ubiquitin Residual GG from Tryp Cut on K	100	35.98	22	968.474	3018.53	-115.118	0.6	43227.5	HUMAN	P54727	P54727|P54727-2	UV excision repair protein RAD23 homolog B
Control_Rep1	Non-K-ε-GG	4	20.25	19.3	19.74	81	3210000	99	0	0	0	0	M153m	Hydrogen	(R)	TTGIVmDSGDGVTHTVPIYEGYALPHAILR	(L)		m:Oxidized methionine	100	73.25	4	800.659	3183.61	15.9981	1	42078.3	HUMAN	P60709	P60709|P63261	Actin, cytoplasmic 1
Control_Rep1	Non-K-ε-GG	3	20.25	19.24	19.46	93.8	1280000	-1	0	0	0	0		TMT10	(R)	QFGFIVLTTSAGIMDHEEAR	(R)			85.3	90.7	3	817.757	2451.25	0.0038	1.6	14953.4	HUMAN	P62244	P62244	40S ribosomal protein S15a
Control_Rep1	K-ε-GG	4	20.24	15.97	15.1	95	1800000	99	1	1	1	0	K45k	TMT10	(R)	LIVDEAINEDNSVVSLSQPkMDELQLFR	(G)	VVSLSQPkMDELQLF	k:Ubiquitin Residual GG from Tryp Cut on K	97.5	96.55	0	887.216	3660.96	-115.113	2	90004.9	HUMAN	P55072	P55072	Transitional endoplasmic reticulum ATPase
Control_Rep1	Non-K-ε-GG	4	20.24	19.91	21.31	91.9	36200000	-1	1	0	0	0		TMT10	(R)	LGLALNYSVFYYEIQNAPEQACHLAK	(T)		C:Carbamidomethylation,K:TMT10,	99.1	96.95	5	868.464	3470.82	0.0144	4.1	28473.3	HUMAN	P61981	P61981	14-3-3 protein gamma
Control_Rep1	K-ε-GG	4	20.22	16.92	15.61	96.7	11000000	99	1	1	1	0	K94k	TMT10	(K)	LITEDVQGkNCLTNFHGMDLTR	(D)	ITEDVQGkNCLTNFH	C:Carbamidomethylation,k:Ubiquitin Residual GG from Tryp Cut on K	100	68.82	10	727.118	3020.57	-115.12	0.2	30172.6	HUMAN	P61247	P61247|D6RAT0|E9PFI5	40S ribosomal protein S3a
Control_Rep1	K-ε-GG	4	20.21	11.47	13.69	96.5	4070000	6.652	2	1	1	0	K368k	TMT10	(K)	AISEAQESVTkTTNYSTVPQK	(Q)	EAQESVTkTTNYSTV	K:TMT10,k:Ubiquitin Residual GG from Tryp Cut on K	100	53.7	4	714.385	2969.64	-115.12	-0.1	83844.1	HUMAN	Q6PJT7	Q6PJT7|Q6PJT7-2|Q6PJT7-9|Q6PJT7-5|G3V256|Q6PJT7-11|Q6PJT7-3|Q6PJT7-4|Q6PJT7-10|G3V5I6	Zinc finger CCCH domain-containing protein 14
Control_Rep1	K-ε-GG	3	20.21	17.35	18.01	97.6	13500000	5.671	2	1	1	0	K787k	TMT10	(K)	GQSPLDLCPDPNLCkALAK	(C)	CPDPNLCkALAKCHK	C:Carbamidomethylation,K:TMT10,k:Ubiquitin Residual GG from Tryp Cut on K	98.9	72.7	17	890.477	2784.54	-115.119	0.3	112530	HUMAN	Q86YT6	Q86YT6	E3 ubiquitin-protein ligase MIB1
Control_Rep1	Non-K-ε-GG	3	20.21	18.47	18.09	92.7	9900000	-1	1	0	0	0		TMT10	(K)	FFGPLSSNTLHQVASYLCLLPTLPK	(N)		C:Carbamidomethylation,K:TMT10,	92.7	98.62	5	1087.95	3261.81	0.0144	4.4	172376	HUMAN	O60306	O60306|H0YH15	Intron-binding protein aquarius
Control_Rep1	K-ε-GG	3	20.19	20.19	21.77	95.3	16500000	9.504	2	1	1	0	K152k	TMT10	(K)	NVLCSACSGQGGkSGAVQK	(C)	ACSGQGGkSGAVQKC	C:Carbamidomethylation,K:TMT10,k:Ubiquitin Residual GG from Tryp Cut on K	100	40.68	12	827.431	2595.39	-115.116	1.6	46372.4	HUMAN	O60884	O60884	DnaJ homolog subfamily A member 2
Control_Rep1	Non-K-ε-GG	4	20.19	20.19	16.18	97.3	15100000	-1	1	0	0	0		TMT10	(K)	IVVVWVGTNNHGHTAEQVTGGIK	(A)		K:TMT10,	98.6	67.25	8	719.406	2874.6	0.0032	1.1	25847.9	HUMAN	Q15102	Q15102	Platelet-activating factor acetylhydrolase IB subunit gamma
Control_Rep1	K-ε-GG	4	20.19	16.24	16.83	89.2	1710000	99	1	1	1	0	K134k	TMT10	(K)	GFESPSDNSSAMLLQWHEkALAAGGVGSIVR	(V)	MLLQWHEkALAAGGV	k:Ubiquitin Residual GG from Tryp Cut on K	100	79.38	3	890.211	3672.92	-115.099	5.8	16687.5	HUMAN	O15511-2	O15511-2|O15511	Isoform 2 of Actin-related protein 2/3 complex subunit 5
Control_Rep1	Non-K-ε-GG	4	20.19	17.64	15.75	93.9	65000000	-1	1	0	0	0		TMT10	(R)	TFHIFYQLLSGAGEHLK	(S)		K:TMT10,	97.7	90.93	14	605.595	2419.35	0.003	1.2	233494	HUMAN	P35580-4	P35580-4|P35580-3|P35580-2|F8W6L6|P35580-5|P35580	Isoform 4 of Myosin-10
Control_Rep1	K-ε-GG	4	20.16	15.46	15.57	95.4	12000000	5	3	1	1	0	K787k	TMT10	(K)	KGQSPLDLCPDPNLCkALAK	(C)	CPDPNLCkALAKCHK	K:TMT10,C:Carbamidomethylation,k:Ubiquitin Residual GG from Tryp Cut on K	98.1	68.05	17	757.423	3141.79	-115.123	-1	112530	HUMAN	Q86YT6	Q86YT6	E3 ubiquitin-protein ligase MIB1
Control_Rep1	Non-K-ε-GG	3	20.16	20.16	23.14	92.3	93900000	-1	1	0	0	0		TMT10	(K)	NQGATCYMNSLLQTLFFTNQLRK	(A)		C:Carbamidomethylation,K:TMT10,	100	97.55	2	1069.57	3206.69	0.0047	1.5	129384	HUMAN	Q93009	Q93009|Q93009-3|F5H2X1	Ubiquitin carboxyl-terminal hydrolase 7
Control_Rep1	Non-K-ε-GG	3	20.14	17.81	17.58	96.7	1450000	-1	1	0	0	0		TMT10	(K)	GYTNWAIGLSVADLIESMLK	(N)		K:TMT10,	100	101.05	0	880.488	2639.45	-0.0018	-0.7	36923.1	HUMAN	P07195	P07195	L-lactate dehydrogenase B chain
Control_Rep1	Non-K-ε-GG	3	20.13	16.75	15.76	87.6	2290000	-1	1	0	0	0		Hydrogen	(K)	IQASGILQLFASLLTPQSSCK	(A)		C:Carbamidomethylation,	95.5	99.83	3	754.745	2262.22	0.0036	1.6	67185.5	HUMAN	P52306-5	P52306-5|P52306|P52306-4|P52306-3|P52306-2|P52306-6|D6RBC6	Isoform 5 of Rap1 GTPase-GDP dissociation stimulator 1
Control_Rep1	K-ε-GG	4	20.12	16.96	17.12	93.3	2870000	11.417	2	1	1	0	K130k	TMT10	(R)	VGSDMTSQQEFTSCLkETLSGLAK	(N)	QEFTSCLkETLSGLA	C:Carbamidomethylation,K:TMT10,k:Ubiquitin Residual GG from Tryp Cut on K	100	91.48	5	798.161	3304.74	-115.114	1.8	33091.2	HUMAN	P40855	P40855|P40855-5	Peroxisomal biogenesis factor 19
Control_Rep1	Non-K-ε-GG	5	20.11	20.11	20.11	87.7	30600000	-1	1	0	0	0		TMT10	(K)	KVPLLHNFHSFLYQPDWR	(F)		K:TMT10,	86.8	75.75	29	551.911	2755.52	0.0041	1.5	48627.9	HUMAN	P37268	P37268|E9PNM1|P37268-5|P37268-2|P37268-3|E9PS69	Squalene synthase
Control_Rep1	K-ε-GG	3	20.1	16.41	16.19	95.3	8720000	99	1	1	1	0	K21k	TMT10	(K)	ELDQWVEQLNECkQLNENQVR	(T)	VEQLNECkQLNENQV	C:Carbamidomethylation,k:Ubiquitin Residual GG from Tryp Cut on K	100	76.15	14	1005.83	3130.6	-115.124	-1.3	36145	HUMAN	P62714	P62714|E5RJX4	Serine/threonine-protein phosphatase 2A catalytic subunit beta isoform
Control_Rep1	Non-K-ε-GG	4	20.09	21.04	21.02	88.6	70700000	-1	0	0	0	0		TMT10	(K)	NNYIQETLLRPLQALCSFQLQHGAQIR	(L)		C:Carbamidomethylation,	99.2	96.65	7	860.968	3440.84	0.0087	2.5	33985.6	HUMAN	Q8NBA8	Q8NBA8|J3KND6|D6RBD8	DTW domain-containing protein 2
Control_Rep1	K-ε-GG	5	20.08	17.2	17.2	87.3	3220000	99	1	1	1	0	K20k	TMT10	(K)	ADkASASAPAPASATEILLTPAREEQPPQHR	(S)	IKGDKADkASASAPA	k:Ubiquitin Residual GG from Tryp Cut on K	100	55.58	5	711.576	3668.98	-115.123	-0.9	30565.6	HUMAN	Q9NQX7	Q9NQX7|Q9NQX7-3	Integral membrane protein 2C
Control_Rep1	Non-K-ε-GG	4	20.08	14.1	20.08	94.4	9670000	-1	0	0	0	0		TMT10	(R)	LHFVELGSGPAVCLCHGFPESWYSWR	(Y)		C:Carbamidomethylation,	100	89.8	39	830.906	3320.6	0.0041	1.2	63356.4	HUMAN	P34913	P34913|P34913-2|P34913-3|E5RFH6	Bifunctional epoxide hydrolase 2
Control_Rep1	K-ε-GG	4	20.07	20.79	19.32	87.4	56500000	99	1	1	1	0	K147k	TMT10	(K)	EQGQAPITPQQGQALAkQIHAVR	(Y)	QQGQALAkQIHAVRY	k:Ubiquitin Residual GG from Tryp Cut on K	97.5	55.63	42	703.891	2927.66	-115.117	0.9	21764.5	HUMAN	P84095	P84095	Rho-related GTP-binding protein RhoG
Control_Rep1	Non-K-ε-GG	3	20.07	15.66	20.07	95	2320000	-1	0	0	0	0		TMT10	(R)	GHVLSLALQMYGCR	(V)		C:Carbamidomethylation,	95.5	72.08	15	611.994	1833.97	0.0023	1.2	130848	HUMAN	Q5T1Z8	Q5T1Z8|Q5T1Z4|Q14671-3|Q14671|Q14671-2|Q14671-4|E9PR38	Pumilio homolog 1
Control_Rep1	Non-K-ε-GG	3	20.07	20.07	20.07	96.7	13800000	-1	1	0	0	0		TMT10	(R)	VIISAPSADAPMFVMGVNHEK	(Y)		K:TMT10,	100	81.62	12	891.151	2671.43	0.0024	0.9	36223.7	HUMAN|BOVIN	P04406	P04406|P04406-2|E7EUT5|P10096	Glyceraldehyde-3-phosphate dehydrogenase
Control_Rep1	K-ε-GG	4	20.07	18.97	21.07	91.6	883000	6.086	2	1	1	0	K496k	TMT10	(R)	EGTSAVENLNEMQCMWFQTECAQAYkAMNK	(F)	TECAQAYkAMNKFGE	C:Carbamidomethylation,K:TMT10,k:Ubiquitin Residual GG from Tryp Cut on K	81.6	89.55	0	1036.23	4257.02	-115.111	2.2	102526	HUMAN	Q9BXJ9	Q9BXJ9|Q9BXJ9-4	N-alpha-acetyltransferase 15, NatA auxiliary subunit
Control_Rep1	Non-K-ε-GG	3	20.07	20.45	21.44	93.4	180000000	-1	1	0	0	0		TMT10	(R)	YFEITSEAPFLHYLSMFSSK	(E)		K:TMT10,	100	98.08	6	952.498	2855.47	0.0077	2.7	51710	HUMAN	P31146	P31146|H3BRY3	Coronin-1A
Control_Rep1	Non-K-ε-GG	4	20.06	18.05	15.41	91.7	254000000	-1	0	0	0	0		TMT10	(K)	GLLINFIHHNWPSLLR	(H)			97	94.08	70	540.567	2159.24	0.0036	1.7	183591	HUMAN	P11388-4	P11388-4|P11388-3|P11388-2|P11388	Isoform 4 of DNA topoisomerase 2-alpha
Control_Rep1	K-ε-GG	3	20.05	16.83	17.7	99.2	5610000	4.424	2	1	1	0	K373k	TMT10	(R)	NLVNDDDAIVAASkCLK	(M)	DAIVAASkCLKMVYY	C:Carbamidomethylation,K:TMT10,k:Ubiquitin Residual GG from Tryp Cut on K	97	68.98	12	806.773	2533.43	-115.123	-1	101656	HUMAN	Q05086	Q05086|Q05086-3|Q05086-2	Ubiquitin-protein ligase E3A
Control_Rep1	Non-K-ε-GG	3	20.05	17.49	18.93	95	29700000	99	1	0	0	0	M181m	TMT10	(K)	TSSSIPPIILLQFLHmAFPQFAEK	(G)		K:TMT10,m:Oxidized methionine	99.4	99.05	9	1063.93	3173.78	16.0014	2	56524.5	HUMAN	P54578	P54578|B7Z4N8|P54578-2|A6NJA2	Ubiquitin carboxyl-terminal hydrolase 14
Control_Rep1	Non-K-ε-GG	3	20.03	19.74	17.31	79.8	29500000	-1	0	0	0	0		TMT10	(R)	VLQICAGHVPGVSALNLLSLLR	(S)		C:Carbamidomethylation,	99.8	97.77	0	853.841	2559.5	0.0067	2.6	20021.9	HUMAN	Q9NSP4	Q9NSP4|B1AHQ6|Q9NSP4-3	Centromere protein M
Control_Rep1	Non-K-ε-GG	4	20.02	20.71	21.03	91.3	9490000	99	1	0	0	0	M225m	TMT10	(K)	NQGATCYmNSLLQTLFFTNQLRK	(A)		C:Carbamidomethylation,K:TMT10,m:Oxidized methionine	98.4	92.17	19	806.428	3206.69	16.0036	2.7	129384	HUMAN	Q93009	Q93009|Q93009-3|F5H2X1	Ubiquitin carboxyl-terminal hydrolase 7
Control_Rep1	K-ε-GG	4	20.01	16.94	16.46	94	2790000	99	1	1	1	0	K121k	TMT10	(K)	ENLQPQSSGVQGQVPISPEPLQRPEMLkEETR	(S)	LQRPEMLkEETRSSA	k:Ubiquitin Residual GG from Tryp Cut on K	100	61.88	2	987.015	4060.15	-115.115	1.3	32065.8	HUMAN	Q9H467	Q9H467	CUE domain-containing protein 2
Control_Rep1	Non-K-ε-GG	6	20.01	20.01	20.01	81.2	208000000	-1	0	0	0	0		TMT10	(R)	SLVLQRPQTWADCVTWACHHWHTQYSNNIR	(Q)		C:Carbamidomethylation,	100	72.83	27	666.495	3993.93	0.0027	0.7	118931	HUMAN	P22314	P22314|P22314-2|Q5JRR6	Ubiquitin-like modifier-activating enzyme 1
Control_Rep1	Non-K-ε-GG	4	20.01	20.11	20.01	93.5	362000000	-1	1	0	0	0		TMT10	(K)	GLLINFIHHNWPSLLK	(H)		K:TMT10,	95.5	95.4	54	590.857	2360.4	0.0052	2.2	184234	HUMAN	Q02880	Q02880|Q02880-2	DNA topoisomerase 2-beta
Control_Rep1	Non-K-ε-GG	3	20.01	20.06	20.01	98.5	15700000	-1	0	0	0	0		TMT10	(K)	LLGLAGFFPLHPMMITNAER	(L)			87.4	97.73	4	819.785	2457.34	0.0065	2.6	15572.8	HUMAN	Q9Y3D3	Q9Y3D3	28S ribosomal protein S16, mitochondrial
Control_Rep1	K-ε-GG	5	20	19.86	19.86	87.3	8270000	13.758	2	1	1	0	K141k	TMT10	(K)	CDTCDMNVHkQCVINVPSLCGMDHTEK	(R)	TCDMNVHkQCVINVP	C:Carbamidomethylation,K:TMT10,k:Ubiquitin Residual GG from Tryp Cut on K	96.7	58.42	21	764.951	3935.86	-115.133	-3.4	77889.6	HUMAN	P17252	P17252|J3KRN5	Protein kinase C alpha type
Control_Rep1	Non-K-ε-GG	5	19.99	19.6	18.65	92.6	91800000	-1	1	0	0	0		TMT10	(K)	RVIISAPSADAPMFVMGVNHEK	(Y)		K:TMT10,	100	71.37	17	566.313	2827.54	0.0017	0.6	36223.7	HUMAN|BOVIN	P04406	P04406|P04406-2|E7EUT5|P10096	Glyceraldehyde-3-phosphate dehydrogenase
Control_Rep1	K-ε-GG	3	19.99	17.01	18.29	95.3	10600000	99	1	1	1	0	K217k	TMT10	(K)	ELGLDEGVDSLkAAIQSR	(Q)	DEGVDSLkAAIQSRQ	k:Ubiquitin Residual GG from Tryp Cut on K	90.1	78.52	15	748.74	2359.32	-115.118	0.9	30080.4	HUMAN	Q8WXX5	Q8WXX5	DnaJ homolog subfamily C member 9
Control_Rep1	Non-K-ε-GG	4	19.97	18.23	16.66	98.1	8530000	-1	1	0	0	0		Hydrogen	(K)	VLHNQLVLFHNAIAAYFAGNQK	(Q)		K:TMT10-Lys-Only,	100	85.55	17	675.127	2697.48	0.0037	1.4	41794.6	HUMAN	P53367	P53367|P53367-2|B4DS69	Arfaptin-1
Control_Rep1	Non-K-ε-GG	5	19.97	18.14	21.85	98.2	3230000	-1	2	0	0	0		TMT10	(R)	VHIFKPVSVQAMWSALQSLHK	(A)		K:TMT10,	94.3	92.72	15	619.566	3093.8	-0.001	-0.3	162970	HUMAN	F5H527	F5H527|Q76I76|Q76I76-4	Protein phosphatase Slingshot homolog 2
Control_Rep1	Non-K-ε-GG	4	19.97	18.27	17.43	93.8	193000000	-1	1	0	0	0		TMT10	(R)	RWLPAGDALLQMITIHLPSPVTAQK	(Y)		K:TMT10,	97.2	97.47	9	804.47	3214.85	0.0028	0.9	96306.4	HUMAN	P13639	P13639	Elongation factor 2
Control_Rep1	K-ε-GG	4	19.96	13.86	13.59	96.8	27600000	99	1	1	1	0	K170k	TMT10	(K)	ERNPPLAEALLSGDLEkFSR	(V)	LLSGDLEkFSRVLVE	k:Ubiquitin Residual GG from Tryp Cut on K	90.9	78.93	67	647.103	2700.51	-115.118	0.9	47083.7	HUMAN	Q5TDH0-3	Q5TDH0-3|Q5TDH0|Q5TDH0-2	Isoform 3 of Protein DDI1 homolog 2
Control_Rep1	K-ε-GG	3	19.95	15.53	15.53	93.7	7220000	99	1	1	1	0	K332k	TMT10	(K)	IGTDIQDNkCSWLVVQCLQR	(A)	GTDIQDNkCSWLVVQ	C:Carbamidomethylation,k:Ubiquitin Residual GG from Tryp Cut on K	100	75.72	10	926.142	2891.53	-115.117	1.1	48788.1	HUMAN	P14324	P14324|P14324-2	Farnesyl pyrophosphate synthase
Control_Rep1	K-ε-GG	4	19.95	17.25	15.36	98	5370000	6.878	2	1	1	0	K96k	TMT10	(K)	SAEFLLHMLkNAESNAELK	(G)	EFLLHMLkNAESNAE	K:TMT10,k:Ubiquitin Residual GG from Tryp Cut on K	96.5	91.62	7	680.124	2832.59	-115.116	1.3	26714.6	HUMAN	P18621-3	P18621-3|P18621|J3QLC8|P18621-2	Isoform 3 of 60S ribosomal protein L17
Control_Rep1	K-ε-GG	4	19.95	17.78	18.97	97.4	24900000	1.291	2	1	1	0	K119k	TMT10	(R)	VTIAQGGVLPNIQAVLLPkK	(T)	IQAVLLPkKTESHHK	K:TMT10,k:Ubiquitin Residual GG from Tryp Cut on K	52.3	94.82	49	658.665	2746.75	-115.116	1.5	14135.2	HUMAN	P04908	P04908|Q93077|P20671|P0C0S8|Q6FI13|Q7L7L0|Q16777|Q9BTM1|Q96KK5|Q99878	Histone H2A type 1-B/E
Control_Rep1	K-ε-GG	3	19.94	19.57	22.27	88.4	12700000	99	1	1	1	0	K107k	TMT10	(R)	SAGVQCFGPTAEAAQLESSkR	(F)	AAQLESSkRFAKEFM	C:Carbamidomethylation,k:Ubiquitin Residual GG from Tryp Cut on K	100	54.83	22	846.426	2652.38	-115.119	0.4	109020	HUMAN	P22102	P22102|P22102-2|F8WD69	Trifunctional purine biosynthetic protein adenosine-3
Control_Rep1	Non-K-ε-GG	4	19.94	17.28	15.21	97.7	21100000	-1	1	0	0	0		TMT10	(R)	SGPFGQIFRPDNFVFGQSGAGNNWAK	(G)		K:TMT10,	92.5	90.45	47	814.924	3256.67	0.0057	1.8	50305.5	HUMAN	Q13885	Q13885|Q9BVA1|P68371|P04350|P07437|Q5JP53|Q5ST81	Tubulin beta-2A chain
Control_Rep1	Non-K-ε-GG	4	19.94	20.12	20.05	98	54900000	-1	1	0	0	0		TMT10	(R)	QDQIQQVVNHGLVPFLVSVLSK	(A)		K:TMT10,	97.2	98.75	5	727.429	2906.69	0.0078	2.7	58203.2	HUMAN	P52292	P52292	Importin subunit alpha-1
Control_Rep1	K-ε-GG	5	19.93	13.19	14.73	93.4	9330000	11.379	2	1	1	0	K432k	TMT10	(R)	FIYGNQDLFATSQSkEFDPLGPLPPGWEK	(R)	LFATSQSkEFDPLGP	K:TMT10,k:Ubiquitin Residual GG from Tryp Cut on K	96.9	95.83	25	771.605	3969.1	-115.109	2.9	103657	HUMAN	Q96J02	Q96J02|Q96J02-2|Q96J02-3	E3 ubiquitin-protein ligase Itchy homolog
Control_Rep1	K-ε-GG	4	19.92	16.25	13.02	95.5	7200000000	99	1	1	1	0	K63k	TMT10	(R)	TLSDYNIQkESTLHLVLR	(L)	LSDYNIQkESTLHLV	k:Ubiquitin Residual GG from Tryp Cut on K	97.5	66.93	12	619.096	2588.48	-115.117	1.3	77037.2	HUMAN	P0CG48	P0CG48|F5H041|Q96C32|P0CG47|P62979|B4DV12|P62987	Polyubiquitin-C
Control_Rep1	Non-K-ε-GG	4	19.92	14.7	15.22	94.2	17200000	-1	1	0	0	0		TMT10	(R)	KFDLGQDVIDFTGHALALYR	(T)		K:TMT10,	98.5	96.82	2	685.133	2737.51	0.0036	1.3	51209.4	HUMAN	P31150	P31150|P50395|P50395-2	Rab GDP dissociation inhibitor alpha
Control_Rep1	K-ε-GG	5	19.91	16.13	16.05	91.1	27800000	7.869	2	1	1	0	K352k	TMT10	(R)	SIQFVDWCPTGFkVGINYQPPTVVPGGDLAK	(V)	DWCPTGFkVGINYQP	C:Carbamidomethylation,K:TMT10,k:Ubiquitin Residual GG from Tryp Cut on K	98.9	94.02	14	793.423	4078.21	-115.121	-0.4	50835.4	HUMAN	P68363	P68363|P68366|P68366-2|P68363-2	Tubulin alpha-1B chain
Control_Rep1	Non-K-ε-GG	2	19.91	18.04	17.87	97.1	14100000	-1	1	0	0	0		TMT10	(K)	VAVFFGGLSIK	(K)		K:TMT10,	98.7	94.83	14	798.501	1595.99	0.0014	0.9	51134.9	HUMAN	Q13838-2	Q13838-2|Q13838|Q5STU3	Isoform 2 of Spliceosome RNA helicase DDX39B
Control_Rep1	Non-K-ε-GG	3	19.91	20.08	19.51	92.5	221000000	-1	0	0	0	0		TMT10	(K)	LTTPTYGDLNHLVSATMSGVTTCLR	(F)		C:Carbamidomethylation,	99.5	96.15	5	979.841	2937.5	0.0085	2.9	50305.5	HUMAN	Q13885	Q13885|Q9BVA1|P68371|P04350|P07437|Q5JP53|Q5ST81	Tubulin beta-2A chain
Control_Rep1	K-ε-GG	3	19.9	16.25	14.84	96.6	79600000	99	1	1	1	0	K350k	TMT10	(K)	NSSYFVEWIPNNVkTAVCDIPPR	(G)	EWIPNNVkTAVCDIP	C:Carbamidomethylation,k:Ubiquitin Residual GG from Tryp Cut on K	84.2	87.78	130	1017.19	3164.66	-115.118	0.8	50305.5	HUMAN	Q13885	Q13885|Q9BVA1|P68371|P04350|P07437|Q5JP53|Q5ST81	Tubulin beta-2A chain
Control_Rep1	K-ε-GG	3	19.9	20.3	20.02	93.2	9700000	3.687	2	1	1	0	K228k	TMT10	(K)	SLSQSFENLLDEPAYGLIQkIK	(K)	PAYGLIQkIKKDPYT	K:TMT10,k:Ubiquitin Residual GG from Tryp Cut on K	98.1	97.08	2	1022.57	3180.81	-115.109	3.4	79541	HUMAN	Q8TC07-3	Q8TC07-3|Q8TC07-2	Isoform 3 of TBC1 domain family member 15
Control_Rep1	K-ε-GG	3	19.89	17.3	16.66	97.5	4210000	5.043	2	1	1	0	K260k	TMT10	(K)	DTEAGETFSSVQANLSkAEK	(H)	SVQANLSkAEKHKYP	K:TMT10,k:Ubiquitin Residual GG from Tryp Cut on K	100	63.42	12	895.466	2799.5	-115.114	2.4	128766	HUMAN	P35251	P35251|P35251-2	Replication factor C subunit 1
Control_Rep1	K-ε-GG	3	19.89	16.98	17.9	93.5	42100000	8.242	2	1	1	0	K191k	TMT10	(K)	VAEDEAEAAAAAkFTGLSK	(E)	AEAAAAAkFTGLSKE	K:TMT10,k:Ubiquitin Residual GG from Tryp Cut on K	88	74.22	46	817.772	2566.43	-115.133	-5.1	71350.3	HUMAN	P08195-4	P08195-4|J3KPF3|P08195|F5GZS6|P08195-3|P08195-2	Isoform 4 of 4F2 cell-surface antigen heavy chain
Control_Rep1	Non-K-ε-GG	4	19.89	18.11	17.62	92	52100000	-1	0	0	0	0		TMT10	(K)	RLNTILAQIMPFLSQEHQQQVAQAVER	(A)			97.2	95.43	15	845.215	3377.83	0.0057	1.7	85275.2	HUMAN	H0YL70	H0YL70|H0YKN8|H0YKT5|Q04726|Q04726-4|Q04726-5|Q04726-6|Q04726-3|Q04726-7|Q04726-2|H0YNT2|F5H7D6|H0YLW9|H0YKH0	Lipopolysaccharide-induced tumor necrosis factor-alpha factor
Control_Rep1	Non-K-ε-GG	3	19.88	17.35	19.3	85.5	35000000	-1	0	0	0	0		Hydrogen	(K)	LTTPTYGDLNHLVSATMSGVTTCLR	(F)		C:Carbamidomethylation,	84.7	92.53	25	903.452	2708.34	0.0017	0.6	50305.5	HUMAN	Q13885	Q13885|Q9BVA1|P68371|P04350|P07437|Q5JP53|Q5ST81	Tubulin beta-2A chain
Control_Rep1	Non-K-ε-GG	4	19.88	21.89	24.84	85.3	23000000	-1	0	0	0	0		TMT10	(K)	DGPSAGCTIVTALLSLAMGRPVR	(Q)		C:Carbamidomethylation,	99.3	99.1	2	643.605	2571.39	0.003	1.2	107001	HUMAN	P36776	P36776|P36776-2|K7EKE6|K7EJE8|P36776-3	Lon protease homolog, mitochondrial
Control_Rep1	K-ε-GG	3	19.87	18.67	18.03	88.3	29900000	99	1	1	1	0	K137k	TMT10	(K)	GAEAANVTGPGGVPVQGSkYAADR	(N)	GVPVQGSkYAADRNH	k:Ubiquitin Residual GG from Tryp Cut on K	100	44.4	22	872.451	2730.46	-115.119	0.4	35923.5	HUMAN	P67809	P67809	Nuclease-sensitive element-binding protein 1
Control_Rep1	K-ε-GG	4	19.86	16.01	16.25	95.2	28400000	99	1	1	1	0	K115k	TMT10	(R)	LQLLSNLFHGMDkNTPVR	(Y)	NLFHGMDkNTPVRYT	k:Ubiquitin Residual GG from Tryp Cut on K	99.4	87.63	17	607.336	2541.44	-115.117	1.1	42958.6	HUMAN	Q7L2H7	Q7L2H7	Eukaryotic translation initiation factor 3 subunit M
Control_Rep1	K-ε-GG	3	19.86	19.62	17.2	96.1	48900000	3.143	2	1	1	0	K150k	TMT10	(K)	EDLVFIFWAPESAPLkSK	(M)	APESAPLkSKMIYAS	K:TMT10,k:Ubiquitin Residual GG from Tryp Cut on K	99.1	96.7	2	883.831	2764.59	-115.111	3.3	22956	HUMAN	E9PK25	E9PK25|P23528|Q9Y281|Q9Y281-3|G3V1A4	Cofilin-1
Control_Rep1	Non-K-ε-GG	5	19.84	17.72	18.51	97.2	64900000	-1	1	0	0	0		TMT10	(R)	RWLPAGDALLQMITIHLPSPVTAQK	(Y)		K:TMT10,	97.4	97.48	4	643.777	3214.85	0.0025	0.8	96306.4	HUMAN	P13639	P13639	Elongation factor 2
Control_Rep1	Non-K-ε-GG	3	19.84	19.84	19.84	85.9	2540000	99	0	0	0	0	M249m	TMT10	(R)	YPGYmNNDLIGLIASLIPTPR	(L)		m:Oxidized methionine	97.3	100	2	855.133	2547.38	15.9996	1.8	51433.2	HUMAN	Q9NRH3	Q9NRH3|P23258	Tubulin gamma-2 chain
Control_Rep1	Non-K-ε-GG	3	19.82	19.82	19.82	94.4	3760000	-1	1	0	0	0		TMT10	(K)	YLLVEFYAPWCGHCK	(A)		C:Carbamidomethylation,K:TMT10,	83.3	91.4	19	801.079	2401.22	-0.0003	-0.1	57514.7	HUMAN	P07237	P07237|H7BZ94|F5H8J2|I3L514	Protein disulfide-isomerase
Control_Rep1	Non-K-ε-GG	3	19.82	19.08	18.17	93.4	5110000	-1	0	0	0	0		TMT10	(K)	SVVSYWNLALIFHR	(K)			90.5	96.15	5	645.368	1934.09	0.0047	2.4	362586	HUMAN	P49792	P49792|J3KNE0|O14715|Q99666|A6NKT7|Q7Z3J3|P0DJD1|F8VYC4|P0DJD0|J3KQ37|Q99666-2|F8W705	E3 SUMO-protein ligase RanBP2
Control_Rep1	Non-K-ε-GG	3	19.82	22.31	19.82	86.3	9740000	-1	0	0	0	0		TMT10	(R)	VPHATGALNELLQLWMGCR	(A)		C:Carbamidomethylation,	91.2	97.8	5	799.093	2395.26	0.0078	3.3	109306	HUMAN	Q6P9B9	Q6P9B9	Integrator complex subunit 5
Control_Rep1	K-ε-GG	3	19.82	19.82	19.82	88.5	2780000	99	1	1	1	0	K195k	TMT10	(K)	EkAACSAAAMEEDSEASSSR	(I)	KDEDEKEkAACSAAA	C:Carbamidomethylation,k:Ubiquitin Residual GG from Tryp Cut on K	100	35.2	2	810.697	2545.19	-115.115	2	101656	HUMAN	Q05086	Q05086|Q05086-3|Q05086-2	Ubiquitin-protein ligase E3A
Control_Rep1	Non-K-ε-GG	2	19.8	21.68	22.37	81.2	151000000	-1	0	0	0	0		Hydrogen	(R)	GGAGATFECNICLETAR	(E)		C:Carbamidomethylation,	100	56.47	24	913.913	1826.82	0.002	1.1	20280.4	HUMAN	Q99942	Q99942	E3 ubiquitin-protein ligase RNF5
Control_Rep1	K-ε-GG	3	19.8	18.47	17.27	93.9	4550000	99	1	1	1	0	K77k	TMT10	(R)	SLFSSIGEVESAkLIR	(D)	IGEVESAkLIRDKVA	k:Ubiquitin Residual GG from Tryp Cut on K	87.4	79.25	12	693.727	2194.28	-115.118	1.1	39223.8	HUMAN	Q15717-2	Q15717-2|Q15717|M0QZR9	Isoform 2 of ELAV-like protein 1
Control_Rep1	Non-K-ε-GG	3	19.8	18.29	16.74	91.8	10200000	-1	0	0	0	0		TMT10	(K)	WSLALGLPLPLGEHAGR	(I)			94.8	94.23	19	672.725	2016.16	0.0013	0.7	56818.2	HUMAN	Q96F86	Q96F86	Enhancer of mRNA-decapping protein 3
Control_Rep1	K-ε-GG	3	19.8	15.82	17.65	95.4	10600000	99	1	1	1	0	K683k	TMT10	(K)	SLVDTVYALkDEVQELR	(Q)	VDTVYALkDEVQELR	k:Ubiquitin Residual GG from Tryp Cut on K	98.3	96.72	4	774.426	2436.38	-115.112	3.5	83311.3	HUMAN	Q14155-5	Q14155-5|B1ALK7|Q14155-1	Isoform 5 of Rho guanine nucleotide exchange factor 7
Control_Rep1	Non-K-ε-GG	4	19.79	14.88	14.22	93.7	32900000	-1	1	0	0	0		TMT10	(K)	LNCQVIGASVDSHFCHLAWVNTPK	(K)		C:Carbamidomethylation,K:TMT10,	98.2	76.87	12	803.669	3211.66	-0.0007	-0.2	22338.2	HUMAN	Q06830	Q06830	Peroxiredoxin-1
Control_Rep1	Non-K-ε-GG	4	19.79	17.72	16.17	87.2	71100000	-1	0	0	0	0		TMT10	(K)	FFTVEPQHIPCVLMAFLDHR	(G)		C:Carbamidomethylation,	99.1	97.65	5	672.353	2686.38	0.0075	2.8	111217	HUMAN	O43592	O43592	Exportin-T
Control_Rep1	K-ε-GG	4	19.78	18.59	22.12	87	481000000	99	1	1	1	0	K440k	TMT10	(K)	VGINYQPPTVVPGGDLAkVQR	(A)	VPGGDLAkVQRAVCM	k:Ubiquitin Residual GG from Tryp Cut on K	85.9	66.3	15	638.611	2666.54	-115.118	0.7	58642	HUMAN	F5H5D3	F5H5D3|Q71U36|P68363|Q6PEY2|Q13748|Q9BQE3|Q9NY65|P68366|P68366-2|Q13748-2|Q71U36-2|Q9NY65-2|P68363-2	Tubulin alpha-1C chain
Control_Rep1	K-ε-GG	3	19.78	19.31	20.18	99.1	329000000	9.381	2	1	1	0	K583k	TMT10	(K)	CNEIINWLDkNQTAEK	(E)	EIINWLDkNQTAEKE	C:Carbamidomethylation,K:TMT10,k:Ubiquitin Residual GG from Tryp Cut on K	100	72.55	15	850.114	2663.44	-115.117	1.1	71125	HUMAN	P11142	P11142|E9PKE3|E9PNE6|A8K7Q2	Heat shock cognate 71 kDa protein
Control_Rep1	K-ε-GG	4	19.78	14.22	13.99	93	272000	99	1	1	1	0	K138k	TMT10	(K)	LMDLDVEQLGIPEQEYSCVVkMPSGEFAR	(I)	QEYSCVVkMPSGEFA	C:Carbamidomethylation,k:Ubiquitin Residual GG from Tryp Cut on K	91.9	93.3	0	921.705	3798.92	-115.116	1.1	29110.6	HUMAN	P12004	P12004	Proliferating cell nuclear antigen
Control_Rep1	K-ε-GG	3	19.76	18.12	18.37	98.4	1090000000	99	1	1	1	0	K58k	TMT10	(R)	ISVYYNEATGGkYVPR	(A)	YNEATGGkYVPRAIL	k:Ubiquitin Residual GG from Tryp Cut on K	100	61.12	14	720.716	2275.25	-115.116	2	50126.4	HUMAN	P07437	P07437|Q5JP53	Tubulin beta chain
Control_Rep1	K-ε-GG	3	19.76	15.54	4.17	90.7	89500000	99	1	1	1	0	K297k	TMT10	(R)	ALTVPELTQQMFDAkNMMAACDPR	(H)	TQQMFDAkNMMAACD	C:Carbamidomethylation,k:Ubiquitin Residual GG from Tryp Cut on K	100	91	25	1027.83	3196.6	-115.117	1	50888.2	HUMAN	Q13509	Q13509|P68371|P04350|Q13509-2	Tubulin beta-3 chain
Control_Rep1	Non-K-ε-GG	3	19.76	19.81	18.18	96.3	1650000	-1	0	0	0	0		TMT10	(K)	PSVTPSILLALGSLFSSR	(Q)			100	99.73	0	692.076	2074.21	0.0021	1	80545.6	HUMAN	Q9H0J9	Q9H0J9	Poly [ADP-ribose] polymerase 12
Control_Rep1	Non-K-ε-GG	3	19.75	20.07	18.88	89.6	10200000	-1	0	0	0	0		TMT10	(K)	FLLTGLLSGLPAPQFAIR	(M)			100	99.2	0	715.1	2143.28	0.0011	0.5	138508	HUMAN	Q9BZH6	Q9BZH6	WD repeat-containing protein 11
Control_Rep1	K-ε-GG	3	19.73	16.32	17.38	88.1	5560000	14.057	2	1	1	0	K529k	TMT10	(K)	TLLAkAIANECQANFISIK	(G)	CGKTLLAkAIANECQ	C:Carbamidomethylation,K:TMT10,k:Ubiquitin Residual GG from Tryp Cut on K	97.5	83.27	5	893.177	2792.63	-115.114	2.2	90004.9	HUMAN	P55072	P55072	Transitional endoplasmic reticulum ATPase
Control_Rep1	Non-K-ε-GG	4	19.72	19.72	20.61	93.7	13000000	-1	0	0	0	0		TMT10	(R)	FAVSIGYWHDPYIQHFVR	(L)			97.7	81.45	12	616.825	2464.28	0.0021	0.9	41789.6	HUMAN	Q9UIC8-2	Q9UIC8-2|Q9UIC8|Q9UIC8-3|H3BUP7	Isoform 2 of Leucine carboxyl methyltransferase 1
Control_Rep1	Non-K-ε-GG	4	19.72	15.74	17.31	87.4	34800000	-1	0	0	0	0		TMT10	(K)	IQLLCLMEMTFTRPANHR	(Q)		C:Carbamidomethylation,	98	96.83	2	615.829	2460.29	0.0049	2	43284	HUMAN	Q9UNM6-2	Q9UNM6-2|Q9UNM6	Isoform 2 of 26S proteasome non-ATPase regulatory subunit 13
Control_Rep1	K-ε-GG	3	19.71	18.76	19.71	95.5	16600000	1.791	2	1	1	0	K23k	Acetyl	(-)	MELGSCLEGGREAAEEEGEPEVkK	(R)	EEGEPEVkKRRLLCV	C:Carbamidomethylation,K:TMT10,k:Ubiquitin Residual GG from Tryp Cut on K	100	61.88	17	1007.15	3134.54	-115.111	3	41613.5	HUMAN	O95551	O95551|O95551-3	Tyrosyl-DNA phosphodiesterase 2
Control_Rep1	Non-K-ε-GG	5	19.71	15.36	17.12	95.3	1950000	-1	1	0	0	0		TMT10	(K)	QPVPVGGAISTAQAQAFLGHLHQVQLAGTSLQAAAQSLNVQSK	(S)		K:TMT10,	84.8	95.97	3	956.931	4780.63	-0.0002	0	78647.4	HUMAN	P14859-6	P14859-6|P14859-2|P14859|P14859-3|P14859-5|P14859-4	Isoform 6 of POU domain, class 2, transcription factor 1
Control_Rep1	Non-K-ε-GG	4	19.71	19.71	19.71	90.6	750000000	-1	0	0	0	0		TMT10	(K)	AEPHFLSILQHLLLVR	(N)			100	97.5	2	529.573	2115.26	0.0052	2.5	142253	HUMAN	H9KV28	H9KV28|O60610|E9PEZ3|O60610-3|E9PHQ0|O60610-2|E7ERW8|E7EMV0	Protein diaphanous homolog 1
Control_Rep1	K-ε-GG	3	19.7	19.91	18.5	94.6	2430000	99	1	1	1	0	K93k	TMT10	(K)	LSSLGTGSSSGNGkVATAPTR	(Y)	GSSSGNGkVATAPTR	k:Ubiquitin Residual GG from Tryp Cut on K	100	42.38	2	764.41	2406.34	-115.119	0.5	33218.1	HUMAN	Q56P03	Q56P03	E2F-associated phosphoprotein
Control_Rep1	K-ε-GG	4	19.7	17.35	18.92	97.1	1970000	4.967	2	1	1	0	K137k	TMT10	(K)	AVPETEDVQASVSDTAQQPSEEQSkSLEK	(P)	QPSEEQSkSLEKPKQ	K:TMT10,k:Ubiquitin Residual GG from Tryp Cut on K	100	53.8	2	923.217	3804.96	-115.114	1.6	23182.3	HUMAN	Q6FIF0	Q6FIF0|Q6FIF0-2|H0YK54	AN1-type zinc finger protein 6
Control_Rep1	Non-K-ε-GG	6	19.69	17.69	15.54	89.4	563000	-1	1	0	0	0		TMT10	(K)	VPGGFSLLHMLFLHHAFQMDSCLPQPNTLPPQRPK	(A)		C:Carbamidomethylation,K:TMT10,	100	92.12	0	745.733	4469.36	0.0009	0.2	160680	HUMAN	Q6BDS2	Q6BDS2|H7C1J4	UHRF1-binding protein 1
Control_Rep1	Non-K-ε-GG	4	19.69	15.32	16.02	89.7	35700000	-1	1	0	0	0		TMT10	(K)	KLPPLPLTLALGAFLNHR	(K)		K:TMT10,	74.9	97.67	7	608.137	2429.52	0.0085	3.5	38234.7	HUMAN	O96008	O96008	Mitochondrial import receptor subunit TOM40 homolog
Control_Rep1	K-ε-GG	3	19.68	17.1	17.1	96.5	10300000	99	1	1	1	0	K40k	TMT10	(K)	EDGQEYAQVIkMLGNGR	(L)	QEYAQVIkMLGNGRL	k:Ubiquitin Residual GG from Tryp Cut on K	100	73.93	17	751.051	2366.25	-115.116	1.9	16574.2	HUMAN	P47813	P47813|O14602|A6NJH9	Eukaryotic translation initiation factor 1A, X-chromosomal
Control_Rep1	Non-K-ε-GG	6	19.68	15.4	14.27	96.6	18100000	-1	0	0	0	0		TMT10	(K)	QMGLFNFRPSVRPVPLEVHIQGFPGQHYCPR	(M)		C:Carbamidomethylation,	97	78.27	22	649.678	3893.02	0.008	2.1	253053	HUMAN	Q8N3C0	Q8N3C0	Activating signal cointegrator 1 complex subunit 3
Control_Rep1	K-ε-GG	5	19.66	16.23	15.43	94.9	93300000	99	1	1	1	0	K63k	TMT10	(K)	QLEDGRTLSDYNIQkESTLHLVLR	(L)	LSDYNIQkESTLHLV	k:Ubiquitin Residual GG from Tryp Cut on K	96.5	65.88	10	635.146	3286.82	-115.117	1.1	77037.2	HUMAN	P0CG48	P0CG48|F5H041|Q96C32|P0CG47|P62979|B4DV12|P62987	Polyubiquitin-C
Control_Rep1	K-ε-GG	4	19.66	17.16	17.81	92.3	3830000	99	1	1	1	0	K254k	TMT10	(R)	YASICQQNGIVPIVEPEILPDGDHDLkR	(C)	PDGDHDLkRCQYVTE	C:Carbamidomethylation,k:Ubiquitin Residual GG from Tryp Cut on K	92.9	76.32	3	880.708	3634.93	-115.12	-0.1	45716.3	HUMAN|RABIT	P04075-2	P04075-2|P04075|P09972|H3BQN4|P00883	Isoform 2 of Fructose-bisphosphate aldolase A
Control_Rep1	K-ε-GG	4	19.65	16.49	16.47	97	6370000	12.486	2	1	1	0	K142k	TMT10	(R)	YLAEFATGNDRkEAAENSLVAYK	(A)	FATGNDRkEAAENSL	K:TMT10,k:Ubiquitin Residual GG from Tryp Cut on K	100	67.83	17	783.916	3247.76	-115.115	1.7	29344.6	HUMAN	P62258	P62258|P62258-2	14-3-3 protein epsilon
Control_Rep1	Non-K-ε-GG	4	19.64	17.07	18.01	95	2480000	-1	1	0	0	0		TMT10	(K)	LASVPAGGAVAVSAAPGSAAPAAGSAPAAAEEK	(K)		K:TMT10,	86.7	66	2	808.944	3232.76	-0.0035	-1.1	11664.7	HUMAN	P05387	P05387	60S acidic ribosomal protein P2
Control_Rep1	Non-K-ε-GG	5	19.64	19.64	19.64	84.9	3600000	-1	0	0	0	0		TMT10	(K)	GAHNGQGLGNAFLSHISACDGIFHLTR	(A)		C:Carbamidomethylation,	77.8	76.57	2	616.716	3079.55	0.0027	0.9	47165.4	HUMAN	J3KQ32	J3KQ32|Q9NTK5|Q9NTK5-3	Obg-like ATPase 1
Control_Rep1	Non-K-ε-GG	3	19.64	19.83	21.01	90.1	65300000	-1	1	0	0	0		Hydrogen	(K)	VIHDNFGIVEGLMTTVHAITATQK	(T)			100	96.35	5	865.794	2595.36	0.0081	3.1	36223.7	HUMAN	P04406	P04406|P04406-2|E7EUT5	Glyceraldehyde-3-phosphate dehydrogenase
Control_Rep1	K-ε-GG	3	19.63	16.49	16.47	96.4	28000000	1.667	2	1	1	0	K59k	TMT10	(K)	QISQAYEVLSDAkK	(R)	YEVLSDAkKRELYDK	K:TMT10,k:Ubiquitin Residual GG from Tryp Cut on K	93.8	63.73	14	718.073	2267.32	-115.118	0.8	45609.1	HUMAN	P31689	P31689|P31689-2	DnaJ homolog subfamily A member 1
Control_Rep1	K-ε-GG	4	19.63	17.32	16.63	90.6	975000	6.793	2	1	1	0	K39k	TMT10	(K)	SLPEEDVAEIQHAEEFLIkPESK	(V)	HAEEFLIkPESKVAK	K:TMT10,k:Ubiquitin Residual GG from Tryp Cut on K	100	85.07	2	803.429	3325.81	-115.12	-0.1	58129.5	HUMAN	O60832	O60832|O60832-2	H/ACA ribonucleoprotein complex subunit 4
Control_Rep1	Non-K-ε-GG	4	19.63	19.36	17.26	94.8	4490000	-1	1	0	0	0		TMT10	(K)	LPITVLNGAPGFINLCDALNAWQLVK	(E)		C:Carbamidomethylation,K:TMT10,	97.9	99.7	0	824.722	3295.86	0.004	1.2	65128.2	HUMAN	P31939	P31939|P31939-2	Bifunctional purine biosynthesis protein PURH
Control_Rep1	K-ε-GG	4	19.62	15.76	15.46	95.5	26800000	99	1	1	1	0	K70k	TMT10	(K)	DRSSFYVNGLTLGGQkCSVIR	(D)	GLTLGGQkCSVIRDS	C:Carbamidomethylation,k:Ubiquitin Residual GG from Tryp Cut on K	100	60.88	12	675.859	2815.53	-115.115	1.7	15225.1	HUMAN	P07737	P07737|K7EJ44	Profilin-1
Control_Rep1	K-ε-GG	3	19.62	21.14	19.32	94.9	8840000	2	2	1	1	0	K101k	TMT10	(K)	NYGSYSTQASAAAATAELLkK	(Q)	AATAELLkKQEELNR	K:TMT10,k:Ubiquitin Residual GG from Tryp Cut on K	100	70.9	3	906.491	2832.57	-115.112	2.8	38685.6	HUMAN	O14828	O14828|O14828-2	Secretory carrier-associated membrane protein 3
Control_Rep1	Non-K-ε-GG	3	19.62	18.25	17.2	93.4	7670000	-1	0	0	0	0		TMT10	(K)	LVYQNIFTAMQAMIR	(A)			99.1	98.88	2	676.705	2028.1	0.0018	0.9	42407.8	HUMAN	P29992	P29992|P50148|O95837	Guanine nucleotide-binding protein subunit alpha-11
Control_Rep1	Non-K-ε-GG	4	19.6	18.48	14.96	95.5	7220000	-1	0	0	0	0		TMT10	(K)	TLTAIAVILTNFHDGRPLPIER	(V)			81.3	97	4	669.894	2676.54	0.0147	5.5	114954	HUMAN	Q14527	Q14527|Q14527-2	Helicase-like transcription factor
Control_Rep1	Non-K-ε-GG	2	19.6	19.03	20.11	97.3	25400000	-1	1	0	0	0		TMT10	(R)	VISGVLQLGNIVFK	(K)		K:TMT10,	62	98.13	0	973.117	1945.22	0.0016	0.8	227784	HUMAN	P35579	P35579|P35579-2	Myosin-9
Control_Rep1	Non-K-ε-GG	3	19.6	21.94	18.97	92	138000000	-1	1	0	0	0		TMT10	(R)	GVGAAATAVTQALNELLQHVK	(A)		K:TMT10,	99.9	98.95	3	850.499	2549.48	0.001	0.4	271930	HUMAN	Q9Y490	Q9Y490	Talin-1
Control_Rep1	K-ε-GG	5	19.59	15.62	16.67	96.3	36800000	5.475	2	1	1	0	K263k	TMT10	(K)	LQREEEEAFASSQSSQGAQSLTFSkFEEK	(K)	AQSLTFSkFEEKKTN	K:TMT10,k:Ubiquitin Residual GG from Tryp Cut on K	100	68.42	12	770.99	3966.03	-115.114	1.5	80625	HUMAN	Q9UJ41	Q9UJ41|Q9UJ41-3|Q9UJ41-4|E9PFK9|Q9UJ41-2|V9GYI8	Rab5 GDP/GTP exchange factor
Control_Rep1	K-ε-GG	5	19.59	18.32	17.57	90.4	11200000	5.356	3	1	1	0	K370k	TMT10	(K)	KVEPWkEQFFESYYGQSSGLSLEDSK	(K)	EKKVEPWkEQFFESY	K:TMT10,k:Ubiquitin Residual GG from Tryp Cut on K	94.9	76.73	12	774.802	3985.1	-115.124	-1.1	155129	HUMAN	Q76L83	Q76L83|E7EWD6|Q76L83-2	Putative Polycomb group protein ASXL2
Control_Rep1	Non-K-ε-GG	3	19.58	18.97	16.83	94.9	20500000	-1	0	0	0	0		TMT10	(R)	ILQLCMGNHELYMR	(R)		C:Carbamidomethylation,	97.4	74.12	12	669.678	2007.02	0.0018	0.9	69525.7	HUMAN	P15311	P15311|E7EQR4	Ezrin
Control_Rep1	Non-K-ε-GG	3	19.58	17.9	18.23	85.9	23200000	-1	0	0	0	0		TMT10	(R)	IGGQVHAVQALVQLFLER	(E)			79.2	98.42	4	736.435	2207.29	0.005	2.3	144234	HUMAN	Q7Z5K2-3	Q7Z5K2-3|Q7Z5K2-2|Q7Z5K2	Isoform 3 of Wings apart-like protein homolog
Control_Rep1	Non-K-ε-GG	2	19.58	17.22	15.94	95.9	4880000	-1	1	0	0	0		TMT10	(K)	LILACIMGYFAGK	(L)		C:Carbamidomethylation,K:TMT10,	100	99.53	3	958.051	1915.1	0.0004	0.2	27796.8	HUMAN	Q9NX40	Q9NX40|D6RBN5|Q9NX40-4|Q9NX40-2|Q9NX40-3|D6RIV2|D6RC55	OCIA domain-containing protein 1
Control_Rep1	K-ε-GG	3	19.57	15.14	13.91	94.8	3070000	5.871	2	1	1	0	K380k	TMT10	(R)	VQQVELICEYNDLkTELK	(D)	ICEYNDLkTELKDYL	C:Carbamidomethylation,K:TMT10,k:Ubiquitin Residual GG from Tryp Cut on K	82.8	82.62	13	932.17	2909.63	-115.131	-3.9	49367.3	HUMAN	Q8N806	Q8N806|E9PCJ7	Putative E3 ubiquitin-protein ligase UBR7
Control_Rep1	Non-K-ε-GG	3	19.57	17.86	16.05	92.4	3490000	-1	1	0	0	0		TMT10	(R)	VVGFHVLGPNAGEVTQGFAAALK	(C)		K:TMT10,	100	87.63	10	914.192	2740.55	0.0073	2.7	71861	HUMAN	Q16881	Q16881|Q16881-6|Q16881-3|E9PNQ6|Q16881-4|Q16881-2|E2QRB9|Q16881-5|B2R5P6|E9PIR7|Q16881-7	Thioredoxin reductase 1, cytoplasmic
Control_Rep1	K-ε-GG	4	19.57	16.37	15.33	94.6	65200000	2.474	3	1	1	0	K150k	TMT10	(K)	KEDLVFIFWAPESAPLkSK	(M)	APESAPLkSKMIYAS	K:TMT10,k:Ubiquitin Residual GG from Tryp Cut on K	100	89.67	15	752.438	3121.85	-115.117	1	22956	HUMAN	E9PK25	E9PK25|P23528|Q9Y281|Q9Y281-3|G3V1A4	Cofilin-1
Control_Rep1	K-ε-GG	3	19.57	16.98	17.56	95.7	11300000	9.745	2	1	1	0	K400k	TMT10	(K)	FQWDLNAWTkSAEAFGK	(I)	WDLNAWTkSAEAFGK	K:TMT10,k:Ubiquitin Residual GG from Tryp Cut on K	97.3	93.25	14	857.784	2686.46	-115.123	-1	90316.8	HUMAN	Q13263	Q13263|Q13263-2	Transcription intermediary factor 1-beta
Control_Rep1	K-ε-GG	4	19.56	12.99	18.4	94.1	18300000	99	1	1	1	0	K210k	TMT10	(K)	TQAIVCQQLDLTHLkER	(N)	QLDLTHLkERNVEDL	C:Carbamidomethylation,k:Ubiquitin Residual GG from Tryp Cut on K	98.4	59.07	9	599.83	2511.41	-115.114	2.4	68283	HUMAN	P61221	P61221|D6R9I9	ATP-binding cassette sub-family E member 1
Control_Rep1	K-ε-GG	3	19.56	19.37	20	84.9	1950000000	99	1	1	1	0	K440k	TMT10	(K)	VGINYQPPTVVPGGDLAkVQR	(A)	VPGGDLAkVQRAVCM	k:Ubiquitin Residual GG from Tryp Cut on K	98.9	66.28	17	851.145	2666.54	-115.118	0.6	58642	HUMAN	F5H5D3	F5H5D3|Q71U36|P68363|Q6PEY2|Q13748|Q9BQE3|Q9NY65|P68366|P68366-2|Q13748-2|Q71U36-2|Q9NY65-2|P68363-2	Tubulin alpha-1C chain
Control_Rep1	K-ε-GG	4	19.56	18.12	19.04	97.3	12800000	99	1	1	1	0	K293k	TMT10	(K)	QGSMSPDAFLAEANLMkQLQHQR	(L)	LAEANLMkQLQHQRL	k:Ubiquitin Residual GG from Tryp Cut on K	97.3	78.75	18	736.628	3058.6	-115.106	4.7	61702.6	HUMAN	P06239-3	P06239-3|Q573B4|P06239|P06239-2	Isoform 3 of Tyrosine-protein kinase Lck
Control_Rep1	Non-K-ε-GG	3	19.56	17.74	14.34	95.4	8280000	99	1	0	0	0	M989m	TMT10	(R)	QLYEPLVmQLIHWFTNNK	(K)		K:TMT10,m:Oxidized methionine	96.6	99.03	0	916.838	2732.5	15.9991	1.5	474044	HUMAN	P78527	P78527|P78527-2|E7EUY0	DNA-dependent protein kinase catalytic subunit
Control_Rep1	Non-K-ε-GG	5	19.55	16.49	17.37	95.8	2200000	-1	1	0	0	0		TMT10	(K)	STNASFTLGHGFQFVSLSSPLHNHTLFPEK	(Q)		K:TMT10,	98.3	82.83	3	752.602	3758.97	0.0113	3	97654.7	HUMAN	Q9Y2X9	Q9Y2X9|Q9Y2X9-2	Zinc finger protein 281
Control_Rep1	Non-K-ε-GG	3	19.55	17.61	17.33	93.6	18100000	99	0	0	0	0	M611m	TMT10	(R)	DYNNSYYGLmLFGHPLLVSVPR	(D)		m:Oxidized methionine	100	91.43	17	934.149	2784.44	15.9951	0.1	111013	HUMAN	P51784	P51784|G5E9A6	Ubiquitin carboxyl-terminal hydrolase 11
Control_Rep1	Non-K-ε-GG	3	19.54	18.84	19.29	87.9	20300000	-1	1	0	0	0		TMT10	(K)	YSQFINFPIYVWSSK	(T)		K:TMT10,	98.7	97.73	6	779.762	2337.27	0.0025	1.1	92752.5	HUMAN	P14625	P14625	Endoplasmin
Control_Rep1	Non-K-ε-GG	4	19.53	16.33	14.56	89.7	48400000	-1	1	0	0	0		TMT10	(K)	FFGPLSSNTLHQVASYLCLLPTLPK	(N)		C:Carbamidomethylation,K:TMT10,	99.6	98.62	5	816.21	3261.81	0.0087	2.7	172376	HUMAN	O60306	O60306|H0YH15	Intron-binding protein aquarius
Control_Rep1	Non-K-ε-GG	2	19.52	19.52	23.69	97.1	8470000	-1	1	0	0	0		TMT10	(K)	CLVFSLIGLHFK	(I)		C:Carbamidomethylation,K:TMT10,	86.5	96.6	2	946.567	1892.12	0.004	2.1	17332.5	HUMAN	Q96A72	Q96A72|P61326|P61326-2|F5H6P7	Protein mago nashi homolog 2
Control_Rep1	Non-K-ε-GG	3	19.52	18.37	19.52	95.4	30000000	-1	1	0	0	0		TMT10	(R)	LVISPLNQLLSMFTGPHK	(L)		K:TMT10,	98.3	99.1	4	818.484	2453.43	0.0007	0.3	178827	HUMAN	Q6XZF7	Q6XZF7|Q6XZF7-2	Dynamin-binding protein
Control_Rep1	Non-K-ε-GG	2	19.52	19.83	18.98	98.8	1460000	-1	1	0	0	0		TMT10	(K)	FGLLNIVMEPFFK	(R)		K:TMT10,	100	99.87	2	1007.09	2013.16	0.003	1.5	77985.3	HUMAN	O15228	O15228|O15228-2	Dihydroxyacetone phosphate acyltransferase
Control_Rep1	K-ε-GG	3	19.51	17.19	17.19	97.4	1520000	7.877	2	1	1	0	K97k	TMT10	(K)	ENLSYDLVPLkNGGVGIK	(V)	SYDLVPLkNGGVGIK	K:TMT10,k:Ubiquitin Residual GG from Tryp Cut on K	100	73.38	3	830.145	2603.54	-115.117	1.4	98256.6	HUMAN	Q92598-4	Q92598-4|Q92598|Q92598-3|Q92598-2|R4GN69	Isoform 4 of Heat shock protein 105 kDa
Control_Rep1	Non-K-ε-GG	3	19.51	16.12	15.19	91.4	2310000	-1	1	0	0	0		TMT10	(R)	GFGHIGIAVPDVYSACK	(R)		C:Carbamidomethylation,K:TMT10,	97.9	74.3	5	750.413	2249.22	0.0076	3.4	21005.6	HUMAN	Q04760	Q04760|Q04760-2	Lactoylglutathione lyase
Control_Rep1	Non-K-ε-GG	3	19.51	19.51	15.76	98.7	31500000	-1	0	0	0	0		TMT10	(R)	LFVWEILHSTIR	(K)			95.4	97.18	0	581.679	1743.02	0.0072	4.1	92921.8	HUMAN	Q09161	Q09161	Nuclear cap-binding protein subunit 1
Control_Rep1	Non-K-ε-GG	4	19.51	16.79	14.48	93.4	49200000	-1	1	0	0	0		TMT10	(R)	YFEITSEAPFLHYLSMFSSK	(E)		K:TMT10,	97.7	98.08	4	714.626	2855.47	0.0091	3.2	51710	HUMAN	P31146	P31146|H3BRY3	Coronin-1A
Control_Rep1	Non-K-ε-GG	3	19.5	17.36	20.44	94.2	54500000	-1	0	0	0	0		TMT10	(R)	VTMLFLGLHNVR	(Q)			97.4	82.97	14	543.656	1628.95	0.0028	1.7	57534.6	HUMAN	P14868	P14868|P14868-2	Aspartate--tRNA ligase, cytoplasmic
Control_Rep1	Non-K-ε-GG	4	19.49	17.8	17.8	85	9220000	-1	0	0	0	0		Hydrogen	(R)	SLLHGDFHAFSAGPGLFSYIR	(H)			98.5	82.12	14	573.795	2292.16	0.0033	1.4	71350.3	HUMAN	P08195-4	P08195-4|J3KPF3|P08195|F5GZS6|P08195-3|P08195-2|F5GZI0	Isoform 4 of 4F2 cell-surface antigen heavy chain
Control_Rep1	Non-K-ε-GG	4	19.48	14.98	15.61	86.8	63600000	-1	0	0	0	0		TMT10	(K)	DYEPQTICEHLQYLFALLQNSNRR	(Y)		C:Carbamidomethylation,	97.8	97.22	3	810.166	3237.63	0.0127	3.9	122635	HUMAN	Q86UV5-8	Q86UV5-8|Q86UV5|Q86UV5-2|Q86UV5-3|Q86UV5-7|Q86UV5-4	Isoform 8 of Ubiquitin carboxyl-terminal hydrolase 48
Control_Rep1	Non-K-ε-GG	3	19.48	16.77	17.23	94	17200000	-1	1	0	0	0		TMT10	(K)	ITTVIQHVFQNLILGSK	(V)		K:TMT10,	100	99.2	2	790.482	2369.43	0.001	0.4	28537.5	HUMAN	Q9H3R5	Q9H3R5|B3KVZ3	Centromere protein H
Control_Rep1	Non-K-ε-GG	3	19.48	15.98	17.68	86.3	4650000	-1	1	0	0	0		Hydrogen	(R)	IIVENLFYPVTLDVLHQIFSK	(F)			100	99.3	3	830.134	2488.39	0.0014	0.6	59803.1	HUMAN	P26599-3	P26599-3|P26599-2|P26599	Isoform 3 of Polypyrimidine tract-binding protein 1
Control_Rep1	Non-K-ε-GG	4	19.47	22.93	25.23	86.5	10300000	-1	1	0	0	0		TMT10	(R)	HIADLAGNSEVILPVPAFNVINGGSHAGNK	(L)		K:TMT10,	95.8	84.03	17	868.229	3469.9	-0.0007	-0.2	47510.4	HUMAN	P06733	P06733|P06733-2	Alpha-enolase
Control_Rep1	Non-K-ε-GG	4	19.47	17.86	17.59	97	82300000	-1	1	0	0	0		TMT10	(R)	VTIAQGGVLPNIQAVLLPK	(K)		K:TMT10,	99	97.03	4	598.13	2389.49	0.0053	2.2	14135.2	HUMAN	P04908	P04908|Q93077|P20671|P0C0S8|Q6FI13|Q7L7L0|Q16777|Q9BTM1|Q96KK5|Q99878	Histone H2A type 1-B/E
Control_Rep1	K-ε-GG	3	19.46	19.46	19.38	92.9	19400000	99	1	1	1	0	K378k	TMT10	(K)	TTNYSTVPQkQTLPVAPR	(T)	NYSTVPQkQTLPVAP	k:Ubiquitin Residual GG from Tryp Cut on K	100	47.48	17	782.099	2459.4	-115.119	0.6	83844.1	HUMAN	Q6PJT7	Q6PJT7|Q6PJT7-2|Q6PJT7-9|Q6PJT7-5|G3V256|Q6PJT7-11|Q6PJT7-3|Q6PJT7-4|Q6PJT7-10|G3V5I6	Zinc finger CCCH domain-containing protein 14
Control_Rep1	K-ε-GG	5	19.46	18.64	19.4	98.6	10400000	5.497	2	1	1	0	K1935k	TMT10	(R)	TSRPPGPGLLSSEGPSGkWSLGGRK	(G)	SSEGPSGkWSLGGRK	K:TMT10,k:Ubiquitin Residual GG from Tryp Cut on K	100	55.25	26	616.948	3195.82	-115.112	2.7	224431	HUMAN	Q9H6A9	Q9H6A9|Q9H6A9-3	Pecanex-like protein 3
Control_Rep1	Non-K-ε-GG	4	19.44	15.18	16.08	97	67700000	-1	1	0	0	0		TMT10	(K)	FATLAELVQYYMEHHGQLK	(E)		K:TMT10,	96.4	97.37	2	684.87	2736.46	-0.0017	-0.6	69005.6	HUMAN	Q06124	Q06124|Q06124-2|Q06124-3	Tyrosine-protein phosphatase non-receptor type 11
Control_Rep1	Non-K-ε-GG	3	19.44	19.44	19.43	97.6	1470000	-1	1	0	0	0		TMT10	(R)	LAVNVMGTLLTVLTQAK	(R)		K:TMT10,	100	100.58	0	744.125	2230.36	0.001	0.5	136204	HUMAN	Q9H0H0	Q9H0H0|J3KMZ7	Integrator complex subunit 2
Control_Rep1	K-ε-GG	5	19.43	18.69	16.81	97	21400000	3.86	3	1	1	0	K326k	TMT10	(R)	ITSPDKPRPMPMDTSVYESPYSDPEELkDK	(K)	YSDPEELkDKKLFLK	K:TMT10,k:Ubiquitin Residual GG from Tryp Cut on K	95.4	63.7	7	851.639	4369.27	-115.112	1.9	70841	HUMAN	P43403	P43403|P43403-3	Tyrosine-protein kinase ZAP-70
Control_Rep1	Non-K-ε-GG	4	19.43	16.4	15.53	95.6	18200000	-1	1	0	0	0		TMT10	(R)	AGLLHNILPSQSTDLHHSVGTELLSLVYK	(G)		K:TMT10,	96.4	91.67	17	901.013	3601.01	0.0128	3.6	474044	HUMAN	P78527	P78527|P78527-2|E7EUY0	DNA-dependent protein kinase catalytic subunit
Control_Rep1	K-ε-GG	4	19.43	17.33	17.21	92.1	118000000	10.803	2	1	1	0	K352k	TMT10	(R)	SIQFVDWCPTGFkVGINYQPPTVVPGGDLAK	(V)	DWCPTGFkVGINYQP	C:Carbamidomethylation,K:TMT10,k:Ubiquitin Residual GG from Tryp Cut on K	99.1	94.03	14	991.528	4078.21	-115.117	0.7	50835.4	HUMAN	P68363	P68363|P68366|P68366-2|P68363-2	Tubulin alpha-1B chain
Control_Rep1	Non-K-ε-GG	3	19.42	17.64	19.4	94.8	24600000	-1	1	0	0	0		TMT10	(K)	SALASVIMGLSPILGK	(D)		K:TMT10,	100	98.73	5	672.416	2015.23	0.0009	0.4	66106.2	HUMAN	P30153	P30153|B3KQV6	Serine/threonine-protein phosphatase 2A 65 kDa regulatory subunit A alpha isoform
Control_Rep1	K-ε-GG	3	19.41	17.32	16.18	96.9	1850000	19.407	2	1	1	0	K851k	TMT10	(K)	PSkASASGFADFTSFGNEEQQLAWAK	(R)	SSAAKPSkASASGFA	K:TMT10,k:Ubiquitin Residual GG from Tryp Cut on K	100	81.77	0	1116.23	3461.79	-115.126	-1.7	99718.3	HUMAN	Q9UBC2-2	Q9UBC2-2	Isoform 2 of Epidermal growth factor receptor substrate 15-like 1
Control_Rep1	Non-K-ε-GG	3	19.41	19.41	13.52	93.6	68500000	-1	0	0	0	0		TMT10	(K)	SQLLQYVYNLVPR	(G)			99.2	97.77	6	608.021	1822.04	0.0055	3	97126.8	HUMAN	P33991	P33991	DNA replication licensing factor MCM4
Control_Rep1	K-ε-GG	3	19.4	17.24	19.61	96.1	2530000	2.776	2	1	1	0	K390k	TMT10	(K)	IMDSCNPTSNQVLDTSVAkEK	(L)	VLDTSVAkEKLVRDI	C:Carbamidomethylation,K:TMT10,k:Ubiquitin Residual GG from Tryp Cut on K	100	59.98	0	970.496	3024.59	-115.123	-0.9	196680	HUMAN	Q9HCM1	Q9HCM1	Uncharacterized protein KIAA1551
Control_Rep1	K-ε-GG	6	19.4	15.64	19.4	82	38300000	99	2	2	2	0	K48k K63k	TMT10-Nterm-Only	(R)	LIFAGkQLEDGRTLSDYNIQkESTLHLVLR	(L)	QRLIFAGkQLEDGRT|LSDYNIQkESTLHLV	k:Ubiquitin Residual GG from Tryp Cut on K	99.4	76.32	15	653.361	3687.04	228.089	0.9	77037.2	HUMAN	P0CG48	P0CG48|F5H041|Q96C32|P0CG47|P62979|B4DV12|P62987	Polyubiquitin-C
Control_Rep1	K-ε-GG	3	19.4	20.24	18.24	92	28500000	19.396	2	1	1	0	K360k	TMT10	(K)	LEkIFQNAPTDPTQDFSTQVAK	(L)	KYVDKLEkIFQNAPT	K:TMT10,k:Ubiquitin Residual GG from Tryp Cut on K	100	77.9	13	1017.55	3165.74	-115.105	4.8	96697.4	HUMAN	P45974	P45974|P45974-2	Ubiquitin carboxyl-terminal hydrolase 5
Control_Rep1	Non-K-ε-GG	3	19.39	22.19	13.98	93.3	15700000	-1	0	0	0	0		TMT10	(K)	VQPTHVIHLAAMVGGLFR	(N)			95.4	85.5	25	725.753	2175.24	0.0027	1.3	36120.2	HUMAN	Q13630	Q13630	GDP-L-fucose synthase
Control_Rep1	Non-K-ε-GG	3	19.39	17.1	18.48	96.9	20100000	-1	1	0	0	0		TMT10	(R)	QNGLMSGLMQMLLLK	(V)		K:TMT10,	99.5	99.25	2	712.411	2135.22	0.0017	0.8	43034.1	HUMAN	J3KPT4	J3KPT4|Q9H4I3|Q9H4I3-2	TraB domain-containing protein
Control_Rep1	K-ε-GG	4	19.38	15.17	15.05	95.7	307000	99	1	1	1	0	K640k	TMT10	(R)	ARGLQPGEEELPDISPPIVIPDDSkDR	(L)	IVIPDDSkDRLMNQL	k:Ubiquitin Residual GG from Tryp Cut on K	94	71.63	0	822.435	3401.83	-115.115	1.7	98067.1	HUMAN	Q92995	Q92995|Q92995-2	Ubiquitin carboxyl-terminal hydrolase 13
Control_Rep1	K-ε-GG	4	19.38	17.7	19.38	91.7	33200000	99	1	1	1	0	K14k	TMT10	(K)	IAFNTPTAVQkEEARQDVEALLSR	(T)	NTPTAVQkEEARQDV	k:Ubiquitin Residual GG from Tryp Cut on K	100	78.83	62	758.162	3144.74	-115.115	1.5	30140.3	HUMAN	O43736	O43736|O43736-2	Integral membrane protein 2A
Control_Rep1	K-ε-GG	4	19.37	15.28	14.34	89.6	5410000	99	1	1	1	0	K195k	TMT10	(K)	GEDNWAELMEVNHDDkVVTTER	(F)	MEVNHDDkVVTTERF	k:Ubiquitin Residual GG from Tryp Cut on K	100	64.9	12	733.352	3045.5	-115.114	2.2	68017.2	HUMAN	Q8IZ07	Q8IZ07|S4R3D2	Ankyrin repeat domain-containing protein 13A
Control_Rep1	K-ε-GG	3	19.37	15.43	16.76	91.7	509000000	13.554	2	1	1	0	K48k	TMT10	(R)	LIFAGkQLEDGRTLSDYNIQK	(E)	QRLIFAGkQLEDGRT	K:TMT10,k:Ubiquitin Residual GG from Tryp Cut on K	100	71.03	21	994.553	3096.77	-115.121	-0.1	77037.2	HUMAN	P0CG48	P0CG48|F5H041|Q96C32|P0CG47|P62979|B4DV12|P62987	Polyubiquitin-C
Control_Rep1	K-ε-GG	4	19.37	17.36	18.56	96	12800000000	1.258	2	1	1	0	K119k	TMT10	(R)	VTIAQGGVLPNIQAVLLPkK	(T)	IQAVLLPkKTESHHK	K:TMT10,k:Ubiquitin Residual GG from Tryp Cut on K	100	89.35	34	658.664	2746.75	-115.119	0.3	14135.2	HUMAN	P04908	P04908|Q93077|P20671|P0C0S8|Q6FI13|Q7L7L0|Q16777|Q9BTM1|Q96KK5|Q99878	Histone H2A type 1-B/E
Control_Rep1	Non-K-ε-GG	5	19.36	18.12	16.99	96.1	93900000	-1	1	0	0	0		TMT10	(R)	QASPQNLGTPGLLHPQTSPLLHSLVGQHILSVQQFTK	(D)		K:TMT10,	85.4	84.6	29	886.901	4430.47	0.0043	1	245318	HUMAN	P27708	P27708|F8VPD4	CAD protein
Control_Rep1	Non-K-ε-GG	5	19.36	13.75	12.76	94.4	18100000	99	1	0	0	0	M175m	TMT10	(K)	VIHDNFGIVEGLmTTVHAITATQK	(T)		K:TMT10,m:Oxidized methionine	96.9	96.22	36	614.744	3053.69	16.0033	2.7	36223.7	HUMAN	P04406	P04406|P04406-2|E7EUT5	Glyceraldehyde-3-phosphate dehydrogenase
Control_Rep1	K-ε-GG	4	19.35	15.85	18.73	92.6	2330000	3.989	2	1	1	0	K85k	TMT10	(K)	LSELDDRADALQAGASQFETSAAkLK	(R)	QFETSAAkLKRKYWW	K:TMT10,k:Ubiquitin Residual GG from Tryp Cut on K	88.2	78.75	2	827.695	3422.87	-115.114	2	12990.8	HUMAN	F8WCA0	F8WCA0|P63027|J3QRU4|Q15836|K7EKX0|K7ENK9	Vesicle-associated membrane protein 2
Control_Rep1	K-ε-GG	4	19.35	15.57	15	100	2090000	99	1	1	1	0	K56k	TMT10	(R)	EILTLLQGVHQGAGFQDIPkR	(C)	AGFQDIPkRCLKARE	k:Ubiquitin Residual GG from Tryp Cut on K	85.2	80.57	12	666.626	2778.6	-115.119	0.4	26296.6	HUMAN	Q15631	Q15631|E9PGT1|Q15631-2	Translin
Control_Rep1	K-ε-GG	4	19.35	17.07	19.35	91.2	8580000	99	1	1	1	0	K155k	TMT10	(R)	CSASCCEDSQASMkQVHQCIER	(C)	EDSQASMkQVHQCIE	C:Carbamidomethylation,k:Ubiquitin Residual GG from Tryp Cut on K	100	36.58	12	754.327	3129.41	-115.118	0.8	27460	HUMAN	E7EQY1	E7EQY1|Q96C01	Protein FAM136A
Control_Rep1	K-ε-GG	4	19.34	18.09	17.29	91.5	13600000	99	1	1	1	0	K640k	TMT10	(R)	GLQPGEEELPDISPPIVIPDDSkDR	(L)	IVIPDDSkDRLMNQL	k:Ubiquitin Residual GG from Tryp Cut on K	89.1	79.23	17	765.65	3174.69	-115.117	1.1	98067.1	HUMAN	Q92995	Q92995|Q92995-2	Ubiquitin carboxyl-terminal hydrolase 13
Control_Rep1	Non-K-ε-GG	4	19.34	19.34	21.94	96.4	7430000	-1	0	0	0	0		TMT10	(R)	GFGFVTFSSMAEVDAAMAARPHSIDGR	(V)			95.8	88.92	13	764.878	3056.49	-0.0018	-0.6	37486.1	HUMAN	P22626	P22626|P22626-2	Heterogeneous nuclear ribonucleoproteins A2/B1
Control_Rep1	Non-K-ε-GG	3	19.34	19.19	18.41	95.9	6890000	-1	0	0	0	0		TMT10	(K)	TLSYLLPAIVHINHQPFLER	(G)			77	89.42	5	864.162	2590.47	0.0007	0.3	69660.3	HUMAN	P17844	P17844|J3KTA4	Probable ATP-dependent RNA helicase DDX5
Control_Rep1	K-ε-GG	4	19.33	17.7	17.48	96.7	25400000	11.383	2	1	1	0	K154k	TMT10	(K)	EQGVTFPAIGSQAAEQAkASPALVAK	(D)	SQAAEQAkASPALVA	K:TMT10,k:Ubiquitin Residual GG from Tryp Cut on K	98.2	70.37	41	786.189	3256.85	-115.118	0.7	59577.9	HUMAN	Q92783	Q92783|Q92783-2	Signal transducing adapter molecule 1
Control_Rep1	K-ε-GG	3	19.32	17.19	17.3	94.5	11200000	5.689	2	1	1	0	K115k	TMT10	(R)	LVVPATQCGSLIGkGGCK	(I)	QCGSLIGkGGCKIKE	C:Carbamidomethylation,K:TMT10,k:Ubiquitin Residual GG from Tryp Cut on K	100	61.22	12	806.454	2532.46	-115.113	3	38010.7	HUMAN	Q15365	Q15365	Poly(rC)-binding protein 1
Control_Rep1	K-ε-GG	4	19.31	17.59	19.13	91.9	2120000	99	1	1	1	0	K167k	TMT10	(R)	AHPVFYQGTYSQALNDAkR	(E)	SQALNDAkRELRFLL	k:Ubiquitin Residual GG from Tryp Cut on K	100	51.2	8	628.075	2624.4	-115.121	-0.3	52964.8	HUMAN	Q96CS3	Q96CS3	FAS-associated factor 2
Control_Rep1	Non-K-ε-GG	3	19.31	20.14	17.96	94.5	3520000	-1	1	0	0	0		TMT10	(K)	MAVTFIGNSTAIQELFKR	(I)		K:TMT10,	94	94.85	2	828.808	2484.41	0.0034	1.4	50126.4	HUMAN	P07437	P07437|Q5JP53|Q5ST81	Tubulin beta chain
Control_Rep1	K-ε-GG	3	19.31	18.49	17.62	92.2	997000	99	1	1	1	0	K97k	TMT10	(R)	LLQDSVDFSLADAINTEFkNTR	(T)	DAINTEFkNTRTNEK	k:Ubiquitin Residual GG from Tryp Cut on K	100	95.3	0	947.495	2955.58	-115.112	2.6	53707.8	HUMAN	P08670	P08670|B0YJC4	Vimentin
Control_Rep1	Non-K-ε-GG	4	19.31	15.61	16.82	92.1	59000000	-1	1	0	0	0		TMT10	(K)	TSSSIPPIILLQFLHMAFPQFAEK	(G)		K:TMT10,	100	99.65	7	794.202	3173.78	0.0035	1.1	56524.5	HUMAN	P54578	P54578|B7Z4N8|P54578-2|A6NJA2	Ubiquitin carboxyl-terminal hydrolase 14
Control_Rep1	Non-K-ε-GG	3	19.3	17.08	16.15	92	2950000	-1	1	0	0	0		TMT10	(R)	YLCISLAQAHILK	(K)		C:Carbamidomethylation,K:TMT10,	90.2	79.47	12	663.399	1988.18	0.0048	2.4	79622.3	HUMAN	Q8N6R0	Q8N6R0|Q8N6R0-4|Q8N6R0-3|Q8N6R0-2	Methyltransferase-like protein 13
Control_Rep1	Non-K-ε-GG	3	19.29	18.6	18.18	94.6	5750000	-1	2	0	0	0		TMT10	(-)	MKPLVVFVLGGPGAGK	(G)		K:TMT10,	81.8	90.8	19	753.142	2257.41	0.0035	1.6	22450.2	HUMAN	P30085	P30085|P30085-2|P30085|P30085-2	UMP-CMP kinase
Control_Rep1	K-ε-GG	3	19.28	20.69	19.28	92.9	2790000	99	1	1	1	0	K864k	TMT10	(R)	DGSLASNPYSGDLTkFGR	(G)	PYSGDLTkFGRGDAS	k:Ubiquitin Residual GG from Tryp Cut on K	100	60.53	0	743.377	2343.24	-115.119	0.3	116866	HUMAN	Q14157-5	Q14157-5|Q14157|F8W726|Q14157-3|Q14157-1|Q14157-4	Isoform 5 of Ubiquitin-associated protein 2-like
Control_Rep1	Non-K-ε-GG	4	19.28	17.5	19.28	90	5040000	-1	1	0	0	0		TMT10	(R)	MWPLAFGSGMGLGMAYSNCQHDFQAPYLLHGK	(Y)		C:Carbamidomethylation,K:TMT10,	88.1	96.27	3	1011.5	4042.96	0.0113	2.8	8922.2	HUMAN	Q5TGZ0	Q5TGZ0	MICOS complex subunit MIC10
Control_Rep1	Non-K-ε-GG	4	19.28	15.51	14.89	95.1	118000000	-1	1	0	0	0		TMT10	(R)	YQLLQLVEPFGVISNHLILNK	(I)		K:TMT10,	99.9	98.13	0	724.933	2896.71	0.0039	1.3	100479	HUMAN	A8MXP9	A8MXP9|P43243|D6REM6|P43243-2|B3KM87	Matrin-3
Control_Rep1	Non-K-ε-GG	3	19.27	18.59	17.02	98.6	12300000	-1	1	0	0	0		TMT10	(R)	EIVHIQAGQCGNQIGAK	(F)		C:Carbamidomethylation,K:TMT10,	95.2	51.57	10	761.088	2281.25	0.0021	0.9	50888.2	HUMAN	Q13509	Q13509|Q13885|Q9BVA1|P07437|G3V2N6|G3V3R4|G3V2R8|G3V5W4|G3V3W7|G3V3J6|G3V4U2|P68371|P04350|M0QX14|M0QY37|M0R2T4|M0R0X0	Tubulin beta-3 chain
Control_Rep1	K-ε-GG	4	19.27	15.9	14.81	93.9	1580000	6.703	2	1	1	0	K64k	TMT10	(K)	MASNIFGTPEENQASWAkSAGAK	(S)	ENQASWAkSAGAKSS	K:TMT10,k:Ubiquitin Residual GG from Tryp Cut on K	94.4	67.9	2	742.631	3082.62	-115.12	-0.1	20372.5	HUMAN	Q9UK76-2	Q9UK76-2|Q9UK76|Q9UK76-3|J3KT51|Q9UK76-2|Q9UK76|Q9UK76-3|J3KT51	Isoform 2 of Hematological and neurological expressed 1 protein
Control_Rep1	K-ε-GG	3	19.27	20.14	20.14	85	5520000	99	1	1	1	0	K288k	TMT10	(K)	TVLkLASEEPPDDEEALATIR	(L)	DQCKTVLkLASEEPP	k:Ubiquitin Residual GG from Tryp Cut on K	100	70.88	3	880.8	2755.51	-115.128	-3.1	54229.5	HUMAN	Q9UBB4	Q9UBB4|Q9UBB4-2	Ataxin-10
Control_Rep1	K-ε-GG	3	19.26	18	18.24	86.5	32400000	99	1	1	1	0	K390k	TMT10	(R)	GCALQCAILSPAFkVR	(E)	AILSPAFkVREFSVT	C:Carbamidomethylation,k:Ubiquitin Residual GG from Tryp Cut on K	99.2	70	17	712.054	2249.27	-115.12	0.2	98256.6	HUMAN	Q92598-4	Q92598-4|Q92598|P34932|O95757|Q92598-3|Q92598-2|E9PDE8	Isoform 4 of Heat shock protein 105 kDa
Control_Rep1	Non-K-ε-GG	4	19.26	15.44	17.26	95.8	29100000	99	1	0	0	0	M175m	Hydrogen	(K)	VIHDNFGIVEGLmTTVHAITATQK	(T)		K:TMT10-Lys-Only,m:Oxidized methionine	100	87.33	18	710.886	2824.52	15.998	1.1	36223.7	HUMAN	P04406	P04406|P04406-2|E7EUT5	Glyceraldehyde-3-phosphate dehydrogenase
Control_Rep1	Non-K-ε-GG	4	19.26	20.5	19.9	95.6	12600000	-1	0	0	0	0		TMT10	(R)	IPAPLLQAHAAAQALLRPLVAGTR	(A)			92.9	96.37	5	670.163	2677.62	0.0099	3.7	54801.4	HUMAN	Q8N9M5	Q8N9M5	Transmembrane protein 102
Control_Rep1	K-ε-GG	4	19.24	19.38	17.86	92.9	7670000	6.645	2	1	1	0	K31k	TMT10	(K)	NADMSEDMQQDAVDCATQAMEkYNIEK	(D)	CATQAMEkYNIEKDI	C:Carbamidomethylation,K:TMT10,k:Ubiquitin Residual GG from Tryp Cut on K	92.4	82.78	0	927.673	3822.79	-115.118	0.4	10463.8	HUMAN	Q96FJ2	Q96FJ2	Dynein light chain 2, cytoplasmic
Control_Rep1	Non-K-ε-GG	3	19.24	19.05	18.82	93.7	2570000	-1	0	0	0	0		TMT10	(K)	ETGLMYSIMVHALR	(A)			91	87.3	12	617.336	1849.99	0.0054	2.9	474044	HUMAN	P78527	P78527|P78527-2|E7EUY0	DNA-dependent protein kinase catalytic subunit
Control_Rep1	Non-K-ε-GG	3	19.24	15.7	15.22	94	2280000	-1	1	0	0	0		TMT10	(K)	TGAFSIPVIQIVYETLK	(D)		K:TMT10,	100	99.83	3	779.799	2337.38	-0.0004	-0.2	83400.6	HUMAN	Q92499	Q92499|Q92499-2	ATP-dependent RNA helicase DDX1
Control_Rep1	K-ε-GG	3	19.23	19.23	18.15	92.4	3560000	99	1	1	1	0	K125k	TMT10	(R)	ILSVQGTEPLVLFkEGAVR	(G)	TEPLVLFkEGAVRGL	k:Ubiquitin Residual GG from Tryp Cut on K	100	85.82	4	800.468	2514.51	-115.117	1.2	82092	HUMAN	Q9H8H0	Q9H8H0|Q9H8H0-2	Nucleolar protein 11
Control_Rep1	K-ε-GG	3	19.21	17	17.75	97.6	7870000	99	1	1	1	0	K24k	TMT10	(K)	VYVGNLGTGAGkGELER	(A)	NLGTGAGkGELERAF	k:Ubiquitin Residual GG from Tryp Cut on K	99	52.75	12	688.375	2178.23	-115.118	0.9	27594.3	HUMAN	Q16629	Q16629|C9JAB2|Q16629-4|Q16629-2|Q16629-3	Serine/arginine-rich splicing factor 7
Control_Rep1	Non-K-ε-GG	4	19.21	19.21	19.21	91.4	5150000	-1	0	0	0	0		TMT10	(R)	SLLAMVGHQVSFTLHEGVR	(V)			98.9	84.4	10	578.321	2310.26	0.0036	1.6	14650.5	HUMAN	Q9H840	Q9H840	Gem-associated protein 7
Control_Rep1	Non-K-ε-GG	5	19.21	19.21	19.21	87.2	10800000	-1	2	0	0	0		TMT10	(R)	VHCCFYFISPFGHGLKPLDVAFMK	(A)		C:Carbamidomethylation,K:TMT10,	97.8	91.45	7	712.381	3557.89	-0.0112	-3.2	45745.4	HUMAN	Q15019-2	Q15019-2|Q15019-3|Q15019|B5MCX3	Isoform 2 of Septin-2
Control_Rep1	Non-K-ε-GG	5	19.2	15.81	16.26	88.1	14700000	-1	0	0	0	0		TMT10	(K)	DLSQAPFSWPAGALVAQACHAATAALHTHR	(D)		C:Carbamidomethylation,	89.7	94.02	21	677.75	3384.72	-0.0012	-0.4	15919.2	HUMAN	Q6GMV3	Q6GMV3	Putative peptidyl-tRNA hydrolase PTRHD1
Control_Rep1	K-ε-GG	3	19.19	15.8	16.81	92.3	5440000	99	1	1	1	0	K325k	TMT10	(R)	EGPVEIGLPCSIkNEAR	(P)	IGLPCSIkNEARPPC	C:Carbamidomethylation,k:Ubiquitin Residual GG from Tryp Cut on K	100	60.83	5	738.06	2327.28	-115.115	2.3	83460.8	HUMAN	Q04759	Q04759|Q04759-2|Q04759-3	Protein kinase C theta type
Control_Rep1	Non-K-ε-GG	4	19.18	20.6	19.18	88.6	80300000	-1	0	0	0	0		TMT10	(R)	AQYSLPGILHFLQHEWAR	(F)			99.2	97.02	6	599.578	2395.29	0.0043	1.8	86587	HUMAN	O43815	O43815|O43815-2	Striatin
Control_Rep1	Non-K-ε-GG	3	19.18	17.82	17.42	98.2	4330000	-1	1	0	0	0		TMT10	(R)	RFFPYYVYNIIGGLDEEGK	(G)		K:TMT10,	96.3	96.97	0	913.494	2738.46	0.0083	3	26717.1	HUMAN	P20618	P20618	Proteasome subunit beta type-1
Control_Rep1	Non-K-ε-GG	5	19.17	15.7	15	92.5	4640000	-1	1	0	0	0		TMT10	(R)	ESTIHTAHQFLMDTIFQPFLK	(D)		K:TMT10,	89.3	96.15	5	593.325	2962.59	0.0068	2.3	638400	HUMAN	Q9NU22	Q9NU22	Midasin
Control_Rep1	Non-K-ε-GG	3	19.17	17.75	16.64	97.2	21500000	-1	1	0	0	0		TMT10	(K)	SIMTYVAQFLQYSK	(D)		K:TMT10,	99.4	99	0	713.065	2137.18	0.0041	1.9	804724	HUMAN	Q8WXH0-2	Q8WXH0-2|Q8WXH0|G3V5X4	Isoform 2 of Nesprin-2
Control_Rep1	K-ε-GG	3	19.17	19.39	17.89	98.9	485000	99	1	1	1	0	K86k	TMT10	(R)	ADTSLNNCEGAAGSTSEkSR	(N)	AAGSTSEkSRNVPVA	C:Carbamidomethylation,k:Ubiquitin Residual GG from Tryp Cut on K	100	27.95	0	800.042	2513.23	-115.119	0.3	23759.3	HUMAN	O76080	O76080	AN1-type zinc finger protein 5
Control_Rep1	Non-K-ε-GG	3	19.16	17.3	10.61	94.9	67100000	-1	1	0	0	0		TMT10	(K)	SIITYVVTYYHYFSK	(M)		K:TMT10,	97.7	97.77	2	781.435	2342.28	0.0069	3	275403	HUMAN	Q01082	Q01082|Q01082-2|Q01082-3	Spectrin beta chain, non-erythrocytic 1
Control_Rep1	Non-K-ε-GG	4	19.15	23.43	23.2	94.7	91500000	-1	1	0	0	0		TMT10	(K)	RFEFPNSLIQSQAVGHLIAAVLK	(E)		K:TMT10,	95.5	97.45	18	749.942	2996.74	0.0032	1.1	202237	HUMAN	Q5VW36	Q5VW36	Focadhesin
Control_Rep1	K-ε-GG	3	19.13	19.13	17.09	96.1	70400000	99	1	1	1	0	K129k	TMT10	(K)	MAEAYSEIGMkGER	(R)	AYSEIGMkGERRRGK	k:Ubiquitin Residual GG from Tryp Cut on K	96.5	52.12	12	638.981	2030.05	-115.118	1.3	18753.2	HUMAN	P20963	P20963|P20963-3	T-cell surface glycoprotein CD3 zeta chain
Control_Rep1	K-ε-GG	4	19.13	16.11	19.09	90.1	4000000	99	1	1	1	0	K100k	TMT10	(K)	IFHPNVGANGEICVNVLkR	(D)	EICVNVLkRDWTAEL	C:Carbamidomethylation,k:Ubiquitin Residual GG from Tryp Cut on K	100	64.27	3	620.841	2595.46	-115.119	0.4	23959	HUMAN	Q16763	Q16763	Ubiquitin-conjugating enzyme E2 S
Control_Rep1	Non-K-ε-GG	3	19.13	15.6	15.1	95.2	25200000	-1	1	0	0	0		TMT10	(K)	NAFGLHLIDFMSEILK	(Q)		K:TMT10,	99	98.87	2	769.438	2306.3	0.0006	0.3	83360.5	HUMAN	Q15003	Q15003|E9PHA2	Condensin complex subunit 2
Control_Rep1	K-ε-GG	4	19.12	15.57	16.39	95.1	7990000	2.588	2	1	1	0	K78k	TMT10	(R)	ALDTMNFDVIkGKPVR	(I)	TMNFDVIkGKPVRIM	K:TMT10,k:Ubiquitin Residual GG from Tryp Cut on K	98.1	66.08	10	594.843	2491.47	-115.116	1.6	70897.8	HUMAN	P11940	P11940|E7ERJ7|E7EQV3|P11940-2	Polyadenylate-binding protein 1
Control_Rep1	Non-K-ε-GG	4	19.12	19.49	19.12	93.5	8580000	-1	1	0	0	0		Hydrogen	(R)	HIADLAGNSEVILPVPAFNVINGGSHAGNK	(L)		K:TMT10-Lys-Only,	97.6	81.23	22	810.939	3240.73	0.0015	0.5	47510.4	HUMAN	P06733	P06733|P06733-2	Alpha-enolase
Control_Rep1	Non-K-ε-GG	3	19.12	17.35	16.89	94.6	3690000	-1	1	0	0	0		TMT10	(R)	LLSLGAQANFFHPEK	(G)		K:TMT10,	100	81.77	0	710.741	2130.21	-0.0019	-0.9	86243.5	HUMAN	Q9Y2X7-3	Q9Y2X7-3|Q9Y2X7|Q14161|Q14161-3|Q14161-5|Q14161-4|F8VXI9|Q14161-8|J3QRU8|Q14161-10|F8WAK2|Q14161-6|Q14161-9|Q14161-7|Q14161-11|Q14161-2|F8W822	Isoform 3 of ARF GTPase-activating protein GIT1
Control_Rep1	K-ε-GG	3	19.12	16.51	16.64	90.6	131000000	0	2	1	0	1	K119k	TMT10	(K)	LLGGVTIAQGGVLPNIQAVLLPkK	(T)	IQAVLLPkKTSATVG	K:TMT10,k:Ubiquitin Residual GG from Tryp Cut on K	100	96.83	7	991.289	3086.96	-115.112	2.7	15144.3	HUMAN	P16104	P16104|Q96QV6|Q8IUE6|P16104|Q96QV6|Q8IUE6	Histone H2AX
Control_Rep1	K-ε-GG	3	19.11	15.91	17.78	96.2	52500000	99	1	1	1	0	K1121k	TMT10	(K)	MQEVVANLQYDDGSGMkR	(E)	YDDGSGMkREATADD	k:Ubiquitin Residual GG from Tryp Cut on K	96.4	63.83	17	795.39	2499.27	-115.118	0.8	128221	HUMAN	Q16531	Q16531|Q16531-2|F5GZ34|F8WF81	DNA damage-binding protein 1
Control_Rep1	K-ε-GG	3	19.11	19.11	19.11	83.2	8270000	99	1	1	1	0	K750k	TMT10	(R)	LQEkLSPPYSSPQEFAQDVGR	(M)	IRARLQEkLSPPYSS	k:Ubiquitin Residual GG from Tryp Cut on K	95.1	67.98	14	907.136	2834.51	-115.114	2.2	90316.8	HUMAN	Q13263	Q13263|Q13263-2	Transcription intermediary factor 1-beta
Control_Rep1	Non-K-ε-GG	4	19.11	19.36	20.28	89.9	2240000	-1	1	0	0	0		TMT10	(K)	GPDHQTILFNHGAVQNIAHLLTSLSYK	(V)		K:TMT10,	92.4	93.68	3	858.974	3432.88	-0.0046	-1.3	76649.1	HUMAN	Q8IUR7	Q8IUR7|Q8IUR7-2|Q8IUR7-3|Q8IUR7-8|G5E9V6|Q8IUR7-6|G5E9V7	Armadillo repeat-containing protein 8
Control_Rep1	K-ε-GG	3	19.1	18.91	18.13	95.8	10800000	7.754	2	1	1	0	K353k	TMT10	(R)	ATPEQYQILkENYGQK	(E)	PEQYQILkENYGQKE	K:TMT10,k:Ubiquitin Residual GG from Tryp Cut on K	100	57.27	15	828.117	2597.45	-115.119	0.5	48788.1	HUMAN	P14324	P14324|P14324-2	Farnesyl pyrophosphate synthase
Control_Rep1	K-ε-GG	3	19.1	19.34	17.49	100	3550000	11.821	2	1	1	0	K292k	TMT10	(R)	QSNGEGIGVFQQSSkQSLFDSCK	(M)	GVFQQSSkQSLFDSC	C:Carbamidomethylation,K:TMT10,k:Ubiquitin Residual GG from Tryp Cut on K	100	65.3	2	1035.19	3218.67	-115.115	1.6	62774.1	HUMAN	Q8N697	Q8N697	Solute carrier family 15 member 4
Control_Rep1	K-ε-GG	3	19.1	18.64	17.33	100	1200000	2	2	1	1	0	K1211k	TMT10	(K)	VANCSLGTATIISENLNNEVMMkK	(Y)	LNNEVMMkKYSPSDP	C:Carbamidomethylation,K:TMT10,k:Ubiquitin Residual GG from Tryp Cut on K	100	80.07	2	1070.57	3324.79	-115.113	2.2	137564	HUMAN	Q6WKZ4	Q6WKZ4|Q6WKZ4-3|Q6WKZ4-1|E7EX40	Rab11 family-interacting protein 1
Control_Rep1	K-ε-GG	3	19.1	16.88	18.57	95.6	16700000	1.273	2	1	1	0	K119k	TMT10	(R)	VTIAQGGVLPNIQAVLLPkK	(T)	IQAVLLPkKTESHHK	K:TMT10,k:Ubiquitin Residual GG from Tryp Cut on K	98.2	94.83	52	877.882	2746.75	-115.122	-0.6	14135.2	HUMAN	P04908	P04908|Q93077|P20671|P0C0S8|Q6FI13|Q7L7L0|Q16777|Q9BTM1|Q96KK5|Q99878	Histone H2A type 1-B/E
Control_Rep1	Non-K-ε-GG	4	19.1	17.29	16.79	90	28700000	-1	1	0	0	0		TMT10	(R)	GLPFQANAQDIINFFAPLKPVR	(I)		K:TMT10,	93.2	98.12	2	729.424	2914.67	0.002	0.7	53638.9	HUMAN	Q12849	Q12849|F5H5I6|Q12849-5	G-rich sequence factor 1
Control_Rep1	K-ε-GG	4	19.09	17.3	18.4	92.2	1400000	3.601	2	1	1	0	K105k	TMT10	(K)	PLLIGELAPEEPSQDHGkNSK	(I)	EPSQDHGkNSKITED	K:TMT10,k:Ubiquitin Residual GG from Tryp Cut on K	93.9	65.75	3	708.639	2946.65	-115.114	2	52372.5	HUMAN	O95864	O95864|O95864-2|O95864-4|O95864-3	Fatty acid desaturase 2
Control_Rep1	Non-K-ε-GG	3	19.09	16.43	18.21	92.8	27900000	-1	1	0	0	0		TMT10	(R)	IQFNDLQSLLCATLQNVLRK	(V)		C:Carbamidomethylation,K:TMT10,	89.6	99.35	2	944.878	2832.62	0.0021	0.7	98480.7	HUMAN	Q14974	Q14974|Q14974-2	Importin subunit beta-1
Control_Rep1	K-ε-GG	6	19.08	16.47	17.74	92.9	1150000	1.21	4	1	1	0	K326k	TMT10	(R)	ITSPDKPRPMPMDTSVYESPYSDPEELkDKK	(L)	YSDPEELkDKKLFLK	K:TMT10,k:Ubiquitin Residual GG from Tryp Cut on K	98.2	62.2	0	769.406	4726.53	-115.136	-3.5	70841	HUMAN	P43403	P43403|P43403-3	Tyrosine-protein kinase ZAP-70
Control_Rep1	Non-K-ε-GG	4	19.08	15.94	15.94	96.1	21400000	-1	1	0	0	0		TMT10	(K)	GPAVGIDLGTTYSCVGVFQHGK	(V)		C:Carbamidomethylation,K:TMT10,	99.4	75.58	13	681.117	2721.44	0.003	1.1	71125	HUMAN	P11142	P11142|E9PKE3|E9PNE6|P11142-2	Heat shock cognate 71 kDa protein
Control_Rep1	Non-K-ε-GG	4	19.08	12.81	15.25	92.4	4820000	-1	1	0	0	0		TMT10	(K)	LSQAYAISAGVSLEGQQLFQTIHK	(T)		K:TMT10,	91.9	95.43	9	762.678	3047.69	-0.0027	-0.9	25411.5	HUMAN	K7ELG9	K7ELG9|Q3MHD2-2|Q3MHD2	Protein LSM12 homolog
Control_Rep1	K-ε-GG	5	19.07	16.74	17.68	92.5	1910000	99	1	1	1	0	K192k	TMT10	(K)	DREVNAVDSEHEkNVMNDAWR	(L)	AVDSEHEkNVMNDAW	k:Ubiquitin Residual GG from Tryp Cut on K	94	44.48	2	572.276	2972.47	-115.116	1.4	118765	HUMAN	P14735	P14735	Insulin-degrading enzyme
Control_Rep1	Non-K-ε-GG	3	19.07	14.01	13.35	94.6	7700000	-1	0	0	0	0		TMT10	(R)	RPLTSCTIFLGYTSNLISSGIR	(E)		C:Carbamidomethylation,	92.4	87.63	15	895.825	2685.46	0	0	41198.1	HUMAN	P49366	P49366|P49366-3|P49366-2|Q5J8M5|B4E3M2|M0QX43|M0R253|M0QYZ7	Deoxyhypusine synthase
Control_Rep1	Non-K-ε-GG	5	19.06	14.88	13.42	93.4	13000000	-1	1	0	0	0		TMT10	(R)	AHNGSLQHLTWLGLQWNSLPALPGIRK	(W)		K:TMT10,	96.4	88.12	17	693.996	3465.96	-0.0134	-3.9	362586	HUMAN	P49792	P49792|J3KNE0|O14715|Q99666|A6NKT7|Q7Z3J3|J3KQ37|Q99666-2|F8W705	E3 SUMO-protein ligase RanBP2
Control_Rep1	Non-K-ε-GG	6	19.06	14.52	15.76	92.8	14800000	99	2	0	0	0	M240m	TMT10	(K)	KGELSIIPYEITLLSPCLHmLPHLHFGLK	(D)		K:TMT10,C:Carbamidomethylation,m:Oxidized methionine	95.3	96.67	7	677.559	4044.32	16.0045	2.4	71952.2	HUMAN	Q15046-2	Q15046-2|Q15046	Isoform Mitochondrial of Lysine--tRNA ligase
Control_Rep1	Non-K-ε-GG	3	19.06	17.93	18.57	94	4740000	-1	1	0	0	0		TMT10	(K)	IVTVNSILGIISVPLSIGYCASK	(H)		C:Carbamidomethylation,K:TMT10,	100	99.43	0	954.898	2862.68	0.0011	0.4	38697.5	HUMAN	Q9Y394	Q9Y394|Q9Y394-2	Dehydrogenase/reductase SDR family member 7
Control_Rep1	Non-K-ε-GG	5	19.05	18.17	18.26	85.1	612000	-1	0	0	0	0		TMT10	(K)	HLLLYQALGWQPPHFAHLPLLLNR	(D)			71.3	93.1	0	616.158	3076.76	0.005	1.6	60501.3	HUMAN	H3BRF5	H3BRF5|Q5JPH6|H3BTB7	KIAA1970 protein, isoform CRA_c
Control_Rep1	K-ε-GG	3	19.05	16.91	12.05	99.2	23700000	1.488	2	1	1	0	K126k	TMT10	(K)	EGVHGGLINkK	(C)	VHGGLINkKCYEMAS	K:TMT10,k:Ubiquitin Residual GG from Tryp Cut on K	100	33.12	3	575.345	1839.14	-115.122	-1.1	15225.1	HUMAN	P07737	P07737|K7EJ44	Profilin-1
Control_Rep1	K-ε-GG	3	19.04	19.36	19.36	92.1	29200000	15.75	2	1	1	0	K701k	TMT10	(K)	NPSLPSkLDPFESSDPFSSSSVSSK	(G)	KNPSLPSkLDPFESS	K:TMT10,k:Ubiquitin Residual GG from Tryp Cut on K	100	77.27	19	1066.88	3313.74	-115.116	1.2	99718.3	HUMAN	Q9UBC2-2	Q9UBC2-2|Q9UBC2|M0R165|Q9UBC2-3	Isoform 2 of Epidermal growth factor receptor substrate 15-like 1
Control_Rep1	Non-K-ε-GG	3	19.03	18.81	17.61	95.9	39700000	99	1	0	0	0	M362m	TMT10	(K)	SALASVImGLSTILGK	(E)		K:TMT10,m:Oxidized methionine	96.3	99.95	2	679.08	2019.23	15.9967	0.9	74211	HUMAN	P30154-2	P30154-2|P30154-3|P30154|P30154-5	Isoform 2 of Serine/threonine-protein phosphatase 2A 65 kDa regulatory subunit A beta isoform
Control_Rep1	K-ε-GG	4	19.02	16.01	15.28	93.6	3510000	99	1	1	1	0	K869k	TMT10	(R)	VSGDDVIIGkTVTLPENEDELESTNRR	(Y)	GDDVIIGkTVTLPEN	k:Ubiquitin Residual GG from Tryp Cut on K	95.9	64.88	5	833.181	3444.82	-115.119	0.2	135321	HUMAN	P30876	P30876|C9J2Y9|C9J4M6	DNA-directed RNA polymerase II subunit RPB2
Control_Rep1	Non-K-ε-GG	6	19.02	14.39	13.83	85.9	14300000	-1	1	0	0	0		TMT10	(R)	LRQENMHFEICPWSSYLTGAWKPDTEHAVIR	(L)		C:Carbamidomethylation,K:TMT10,	97	82.22	22	705.863	4230.14	-0.001	-0.2	41049	HUMAN	P00813	P00813|F5GWI4	Adenosine deaminase
Control_Rep1	K-ε-GG	3	19.01	16.91	17.57	93.8	8980000	99	1	1	1	0	K350k	TMT10	(R)	SSGPYGGGGQYFAkPR	(N)	GGGQYFAkPRNQGGY	k:Ubiquitin Residual GG from Tryp Cut on K	100	42.05	24	658.001	2087.11	-115.119	0.7	38860.1	HUMAN	P09651	P09651|P09651-2|F8W6I7|P09651-3	Heterogeneous nuclear ribonucleoprotein A1
Control_Rep1	K-ε-GG	4	19.01	14.53	13.44	91.4	18800000	19.006	2	1	1	0	K78k	TMT10	(K)	ALkGQFNFDHPDAFDNELILK	(T)	EQKAKALkGQFNFDH	K:TMT10,k:Ubiquitin Residual GG from Tryp Cut on K	100	78.43	7	751.905	3119.71	-115.115	1.5	29469.8	HUMAN	Q9BZX2	Q9BZX2	Uridine-cytidine kinase 2
Control_Rep1	K-ε-GG	3	19.01	17.05	17.92	91.7	16300000	19.009	2	1	1	0	K16k	TMT10	(R)	QEkMATVWDEAEQDGIGEEVLK	(M)	SPVTRQEkMATVWDE	K:TMT10,k:Ubiquitin Residual GG from Tryp Cut on K	100	78.57	14	1026.52	3192.67	-115.116	1.3	49488	HUMAN	P17980	P17980|E9PM69	26S protease regulatory subunit 6A
Control_Rep1	K-ε-GG	4	19.01	19.01	18.34	87.8	1090000	99	1	1	1	0	K307k	TMT10	(K)	ETVYCLNDDDETEVLkEDIIQGFR	(Y)	DDETEVLkEDIIQGF	C:Carbamidomethylation,k:Ubiquitin Residual GG from Tryp Cut on K	86.5	88.83	2	811.892	3359.67	-115.125	-1.6	83273.6	HUMAN	P13010	P13010	X-ray repair cross-complementing protein 5
Control_Rep1	Non-K-ε-GG	3	19.01	21.39	20.67	94.2	1790000	-1	1	0	0	0		TMT10	(R)	SAAATALSLLVPVFIISCK	(E)		C:Carbamidomethylation,K:TMT10,	88.7	99.83	5	807.152	2419.44	0.0007	0.3	202237	HUMAN	Q5VW36	Q5VW36|S4R400	Focadhesin
Control_Rep1	K-ε-GG	4	19	18.04	16.77	94.5	10400000	5.522	2	1	1	0	K164k	TMT10	(R)	DLSHIGDAVVISCAkDGVK	(F)	AVVISCAkDGVKFSA	C:Carbamidomethylation,K:TMT10,k:Ubiquitin Residual GG from Tryp Cut on K	88	62.52	13	639.852	2671.51	-115.12	0.2	29110.6	HUMAN	P12004	P12004	Proliferating cell nuclear antigen
Control_Rep1	Non-K-ε-GG	3	19	19	19	95.1	39800000	-1	1	0	0	0		TMT10	(K)	LNLQVLLSHVLGK	(D)		K:TMT10,	94.9	97.82	2	631.41	1892.21	0.0058	3.1	129889	HUMAN	Q5VU43-2	Q5VU43-2|E9PL24	Isoform 2 of Myomegalin
Control_Rep1	K-ε-GG	3	18.99	17.72	15.07	89.5	4720000	99	1	1	1	0	K118k	TMT10	(K)	EASDPQPEEADGGLkSWR	(E)	EEADGGLkSWRESCD	k:Ubiquitin Residual GG from Tryp Cut on K	100	46.35	12	772.376	2430.23	-115.116	1.8	33093.3	HUMAN	P52907	P52907	F-actin-capping protein subunit alpha-1
Control_Rep1	Non-K-ε-GG	5	18.99	12.56	12.6	86.7	19500000	-1	0	0	0	0		TMT10	(R)	ILIGMYNCAHEMLHGHGDPSFAR	(L)		C:Carbamidomethylation,	99	81.47	10	571.881	2855.37	0.0032	1.1	129634	HUMAN	P55160	P55160|P55160-2|F8W050	Nck-associated protein 1-like
Control_Rep1	Non-K-ε-GG	3	18.98	17.52	18.98	94.6	8470000	-1	1	0	0	0		TMT10	(R)	ATGISFAIHGNFSGTK	(Q)		K:TMT10,	91.3	65.17	9	689.388	2066.14	0.0051	2.4	136659	HUMAN	Q15393	Q15393|Q15393-2	Splicing factor 3B subunit 3
Control_Rep1	Non-K-ε-GG	4	18.98	20.74	18.98	96.2	669000000	-1	1	0	0	0		TMT10	(K)	IWNVHSVLNVLHSLVDK	(S)		K:TMT10,	100	97.58	2	608.612	2431.42	0.0043	1.8	71128.7	HUMAN	B0QY89	B0QY89|Q9Y262|Q9Y262-2|B0QY90	Eukaryotic translation initiation factor 3 subunit L
Control_Rep1	K-ε-GG	4	18.97	18.67	19.71	83.2	15500000	99	1	1	1	0	K407k	TMT10	(K)	SAEAFGkIVAERPGTNSTGPAPMAPPR	(A)	KSAEAFGkIVAERPG	k:Ubiquitin Residual GG from Tryp Cut on K	100	57.6	17	763.902	3167.7	-115.118	0.8	90316.8	HUMAN	Q13263	Q13263|Q13263-2	Transcription intermediary factor 1-beta
Control_Rep1	K-ε-GG	3	18.97	18.91	18.97	91.2	7890000	18.966	2	1	1	0	K818k	TMT10	(K)	EkDPEIFCDPFTSATTTTNK	(E)	GNDSPKEkDPEIFCD	C:Carbamidomethylation,K:TMT10,k:Ubiquitin Residual GG from Tryp Cut on K	100	69.2	9	958.814	2989.54	-115.116	1.3	99281.5	HUMAN	P42566	P42566|B1AUU8|P42566-2	Epidermal growth factor receptor substrate 15
Control_Rep1	K-ε-GG	3	18.97	15.38	15.99	97.1	8200000	99	1	1	1	0	K213k	TMT10	(R)	ANSMGLFLQkTNIIR	(D)	SMGLFLQkTNIIRDY	k:Ubiquitin Residual GG from Tryp Cut on K	94.8	74.62	17	683.722	2164.27	-115.117	1.4	48627.9	HUMAN	P37268	P37268|E9PNM1|P37268-5|P37268-2|P37268-3|P37268-4	Squalene synthase
Control_Rep1	K-ε-GG	3	18.96	19.07	20.4	92.5	2440000	99	1	1	1	0	K1340k	TMT10	(K)	NENTEGSPQEDGVELEGLkQR	(L)	GVELEGLkQRLEKKQ	k:Ubiquitin Residual GG from Tryp Cut on K	100	48.22	5	891.436	2787.42	-115.122	-0.6	183591	HUMAN	P11388-4	P11388-4|P11388-3|P11388-2|P11388	Isoform 4 of DNA topoisomerase 2-alpha
Control_Rep1	K-ε-GG	3	18.96	16.13	17.82	90.5	8710000	99	1	1	1	0	K2950k	TMT10	(R)	GIFTSEIGTkQITQSALLAEAR	(S)	FTSEIGTkQITQSAL	k:Ubiquitin Residual GG from Tryp Cut on K	100	77.52	13	893.163	2792.59	-115.119	0.5	474044	HUMAN	P78527	P78527|P78527-2|E7EUY0	DNA-dependent protein kinase catalytic subunit
Control_Rep1	K-ε-GG	3	18.96	13.63	16.79	91.4	10700000	5.11	2	1	1	0	K708k	TMT10	(K)	STACQMLVCYAkELK	(E)	QMLVCYAkELKEGFV	C:Carbamidomethylation,K:TMT10,k:Ubiquitin Residual GG from Tryp Cut on K	97.6	80.28	17	792.084	2489.35	-115.116	1.8	127026	HUMAN	O00410-3	O00410-3|O00410|O00410-2	Isoform 3 of Importin-5
Control_Rep1	Non-K-ε-GG	3	18.94	15.96	17.03	91.4	809000	-1	1	0	0	0		TMT10	(R)	SLHDALCVLAQTVK	(D)		C:Carbamidomethylation,K:TMT10,	100	88.37	0	671.725	2013.16	0.0031	1.6	57829.5	HUMAN	P78371	P78371|F5GWF6|P78371-2|F8VQ14	T-complex protein 1 subunit beta
Control_Rep1	Non-K-ε-GG	4	18.94	19.01	20.11	92.9	26500000	-1	0	0	0	0		Hydrogen	(K)	ILAHLWHLGYSPEDIIGNIFR	(V)			96.2	96.55	6	616.835	2464.31	0.0049	2	39613	HUMAN	P35250	P35250|P35250-2	Replication factor C subunit 2
Control_Rep1	K-ε-GG	3	18.93	14.79	17.93	85.2	3680000	99	1	1	1	0	K110k	TMT10	(K)	VDENFDCVEADDVEGkIR	(Q)	EADDVEGkIRQIIPP	C:Carbamidomethylation,k:Ubiquitin Residual GG from Tryp Cut on K	93.5	61.13	17	818.387	2568.26	-115.118	0.8	49911.1	HUMAN	O14929	O14929|O14929-2	Histone acetyltransferase type B catalytic subunit
Control_Rep1	Non-K-ε-GG	3	18.93	18.98	18.93	94.8	27500000	-1	0	0	0	0		TMT10	(R)	NSLLASYIHYVFR	(L)			99.4	92.83	14	604.673	1812	0.0025	1.4	244439	HUMAN	Q96N67	Q96N67|Q96N67-6|Q96N67-2|Q96N67-5|Q96N67-3|Q96N67-4	Dedicator of cytokinesis protein 7
Control_Rep1	K-ε-GG	4	18.92	18.88	18.27	97.4	14500000	99	1	1	1	0	K75k	TMT10	(K)	RLkVPPAINQFTQALDR	(Q)	AILYKRLkVPPAINQ	k:Ubiquitin Residual GG from Tryp Cut on K	97	73.12	39	578.338	2425.44	-115.115	2.2	30166.2	HUMAN	P62424	P62424	60S ribosomal protein L7a
Control_Rep1	K-ε-GG	4	18.91	15.94	15.96	93.5	13000000	10.846	2	1	1	0	K526k	TMT10	(R)	CSSILLHGkEQPLDEELK	(D)	SSILLHGkEQPLDEE	C:Carbamidomethylation,K:TMT10,k:Ubiquitin Residual GG from Tryp Cut on K	100	58.23	12	667.866	2783.56	-115.114	2.1	114206	HUMAN	P05023	P05023|P05023-4|P05023-3|P05023-2	Sodium/potassium-transporting ATPase subunit alpha-1
Control_Rep1	K-ε-GG	4	18.91	12.18	5.25	94.6	9560000	17.831	2	1	1	0	K122k M147m	Hydrogen	(R)	kEAESCDCLQGFQLTHSLGGGTGSGmGTLLISK	(I)	SVLDVVRkEAESCDC	C:Carbamidomethylation,K:TMT10-Lys-Only,k:Ubiquitin Residual GG from Tryp Cut on K,m:Oxidized methionine	100	70.38	12	950.459	3897.95	-99.1413	-4.3	50286.6	HUMAN	P68371	P68371|P04350|P07437|A6NNZ2|Q5JP53|I3L2F9|Q5ST81|Q3ZCM7|Q5SQY0|A0A075B736	Tubulin beta-4B chain
Control_Rep1	Non-K-ε-GG	3	18.91	18.91	18.91	96.3	17000000	-1	1	0	0	0		TMT10	(R)	VFVHYTGWLLDGTK	(F)		K:TMT10,	98.3	84.62	14	698.733	2094.18	0.0054	2.6	52088.9	HUMAN	Q02790	Q02790	Peptidyl-prolyl cis-trans isomerase FKBP4
Control_Rep1	Non-K-ε-GG	5	18.91	16.51	18.91	93.7	9640000	0	1	0	0	0	M502m	TMT10	(K)	TQVPmVVMPHGGPHSSFVTAWMLFPAMLCK	(M)		C:Carbamidomethylation,K:TMT10,m:Oxidized methionine	89.7	96.95	5	766.997	3814.95	16.0047	2.6	82756.6	HUMAN	C9JIF9	C9JIF9|P13798|C9JIF9|P13798	Acylamino-acid-releasing enzyme
Control_Rep1	Non-K-ε-GG	5	18.91	15.64	15.8	86.1	18700000	-1	1	0	0	0		TMT10	(K)	FFGPLSSNTLHQVASYLCLLPTLPK	(N)		C:Carbamidomethylation,K:TMT10,	87.9	98.62	5	653.17	3261.81	0.0101	3.1	172376	HUMAN	O60306	O60306|H0YH15	Intron-binding protein aquarius
Control_Rep1	Non-K-ε-GG	3	18.91	17.44	16.18	93.9	25600000	-1	1	0	0	0		TMT10	(R)	CGFSLALGALPGFLLK	(G)		C:Carbamidomethylation,K:TMT10,	97.3	98.67	0	708.09	2122.25	0.006	2.8	140721	HUMAN	Q9BTW9-4	Q9BTW9-4|J3KR97|Q9BTW9	Isoform 4 of Tubulin-specific chaperone D
Control_Rep1	K-ε-GG	5	18.9	13.61	14.41	88.2	1810000	10.409	2	1	1	0	K48k	TMT10	(K)	LTFSCLGGSDNFkHLNEIDLFHCIDPNDSK	(H)	LGGSDNFkHLNEIDL	C:Carbamidomethylation,K:TMT10,k:Ubiquitin Residual GG from Tryp Cut on K	98.1	86.83	0	814.007	4181.1	-115.098	5.4	18982.3	HUMAN	Q15185	Q15185|Q15185-4|Q15185-3	Prostaglandin E synthase 3
Control_Rep1	K-ε-GG	3	18.89	16.02	16.77	95.7	9300000	99	1	1	1	0	K373k	TMT10	(R)	CCFCFSPGGEDTEEQQPGkEGPR	(V)	TEEQQPGkEGPRVIY	C:Carbamidomethylation,k:Ubiquitin Residual GG from Tryp Cut on K	100	52.12	19	1005.77	3130.41	-115.112	2.5	53217.2	HUMAN	Q86VE9-4	Q86VE9-4|D6RHG7|Q86VE9|Q86VE9-2|Q86VE9-3	Isoform 4 of Serine incorporator 5
Control_Rep1	Non-K-ε-GG	3	18.89	19.12	15.82	89.6	3320000	-1	0	0	0	0		TMT10	(K)	SVTLGYLFSQGHLTR	(A)			75.4	76.2	22	636.69	1908.05	0.0005	0.2	142148	HUMAN	P55265-4	P55265-4|P55265|P55265-2|P55265-3|P55265-5	Isoform 4 of Double-stranded RNA-specific adenosine deaminase
Control_Rep1	Non-K-ε-GG	3	18.89	20.83	18.27	96.6	8200000	-1	1	0	0	0		TMT10	(R)	DFNHINVELSLLGK	(K)		K:TMT10,	100	82.88	10	686.398	2057.18	0.0011	0.5	21977.1	HUMAN	P32969	P32969	60S ribosomal protein L9
Control_Rep1	Non-K-ε-GG	4	18.89	14.77	17.7	92.4	50400000	-1	1	0	0	0		TMT10	(R)	SAFLAAHIPLFLYPFLHTVSK	(T)		K:TMT10,	99.9	97.77	4	708.418	2830.64	0.0096	3.4	37178.3	HUMAN	Q92600-2	Q92600-2|Q92600|Q92600-3	Isoform 2 of Cell differentiation protein RCD1 homolog
Control_Rep1	K-ε-GG	3	18.88	17.68	16.6	96.7	36600000	99	1	1	1	0	K125k	TMT10	(R)	VMLGETNPADSkPGTIR	(G)	ETNPADSkPGTIRGD	k:Ubiquitin Residual GG from Tryp Cut on K	100	51.03	17	710.38	2244.24	-115.118	1	32926.7	HUMAN	Q32Q12	Q32Q12|P22392-2|J3KPD9|P15531-2|P22392|P15531|E7ERL0|O60361|F6XY72	Nucleoside diphosphate kinase
Control_Rep1	Non-K-ε-GG	4	18.88	17.42	5.47	90.5	22100000	-1	1	0	0	0		TMT10	(K)	SVVLMSHLGRPDGVPMPDK	(Y)		K:TMT10,	98.3	66.32	15	624.099	2493.37	0.0021	0.8	45013.3	HUMAN	P00558	P00558|P00558-2	Phosphoglycerate kinase 1
Control_Rep1	K-ε-GG	4	18.88	16.51	16.24	92	4830000	1.523	2	1	1	0	K225k	TMT10	(K)	LNSNTQVVLLSATMPSDVLEVTkK	(F)	SDVLEVTkKFMRDPI	K:TMT10,k:Ubiquitin Residual GG from Tryp Cut on K	100	88.55	12	790.701	3274.89	-115.109	3.6	46381.4	HUMAN	P60842	P60842|P60842-2|J3KT12	Eukaryotic initiation factor 4A-I
Control_Rep1	Non-K-ε-GG	3	18.88	16.06	18.88	96.2	38300000	-1	0	0	0	0		TMT10	(K)	FALVFPLMYHTWNGIR	(H)			87.9	97.57	6	732.067	2194.18	0.0028	1.3	18838.1	HUMAN	Q99643	Q99643|Q99643-3|Q99643-5	Succinate dehydrogenase cytochrome b560 subunit, mitochondrial
Control_Rep1	K-ε-GG	4	18.87	16.6	18.07	95.9	25600000	1.326	2	1	1	0	K119k	TMT10	(R)	VTIAQGGVLPNIQAVLLPkK	(T)	IQAVLLPkKTESHHK	K:TMT10,k:Ubiquitin Residual GG from Tryp Cut on K	98.7	94.83	52	658.664	2746.75	-115.117	1.1	14135.2	HUMAN	P04908	P04908|Q93077|P20671|P0C0S8|Q6FI13|Q7L7L0|Q16777|Q9BTM1|Q96KK5|Q99878	Histone H2A type 1-B/E
Control_Rep1	Non-K-ε-GG	3	18.87	16.58	14.93	91.2	4050000	-1	0	0	0	0		TMT10	(R)	GNTCLGIFEQIFGLIR	(C)		C:Carbamidomethylation,	100	99.32	0	689.714	2067.13	0.0022	1.1	37939.6	HUMAN	Q5JPI3	Q5JPI3|Q5JPI3-2	Uncharacterized protein C3orf38
Control_Rep1	Non-K-ε-GG	4	18.86	18.86	18.86	81	12700000	-1	0	0	0	0		TMT10	(R)	GHCYLLSAPGPHALLLVTQLGR	(F)		C:Carbamidomethylation,	87.2	81.1	29	651.368	2602.45	0.0001	0	34710.8	HUMAN	Q8WWP7	Q8WWP7	GTPase IMAP family member 1
Control_Rep1	K-ε-GG	4	18.86	16.59	19.24	93.2	9370000	7.193	2	1	1	0	K31k	TMT10	(K)	NADMSEEMQQDSVECATQALEkYNIEK	(D)	CATQALEkYNIEKDI	C:Carbamidomethylation,K:TMT10,k:Ubiquitin Residual GG from Tryp Cut on K	95.6	81.3	17	934.19	3848.86	-115.12	0.1	10536.9	HUMAN	P63167	P63167|F8VRV5|F8VXL2	Dynein light chain 1, cytoplasmic
Control_Rep1	Non-K-ε-GG	4	18.86	17.76	18.86	91.7	9460000	-1	1	0	0	0		TMT10	(K)	QAVYQQVYRPVYFQLVDVLLHK	(A)		K:TMT10,	86.9	97.1	3	791.96	3164.8	0.0153	4.8	109391	HUMAN	O94829	O94829	Importin-13
Control_Rep1	Non-K-ε-GG	2	18.86	18.51	19.43	97.3	47800000	-1	1	0	0	0		TMT10	(K)	MVMTVFACLMGK	(G)		C:Carbamidomethylation,K:TMT10,	100	98.8	2	923.497	1845.99	0.0008	0.4	70651.6	HUMAN	Q14651	Q14651|P13796|P13796-2	Plastin-1
Control_Rep1	K-ε-GG	4	18.85	18.25	19.55	93.7	5620000	8.827	2	1	1	0	K86k	TMT10	(K)	NCGQTVHDEVANkQTMEELK	(D)	VHDEVANkQTMEELK	C:Carbamidomethylation,K:TMT10,k:Ubiquitin Residual GG from Tryp Cut on K	100	47.3	14	726.616	3018.56	-115.117	0.9	86761.1	HUMAN	O14964	O14964|O14964-2	Hepatocyte growth factor-regulated tyrosine kinase substrate
Control_Rep1	Non-K-ε-GG	2	18.85	19.01	2.75	96.7	2560000	-1	1	0	0	0		TMT10	(R)	GNPTVEVDLFTSK	(G)		K:TMT10,	100	75.15	5	933.026	1865.04	0.0032	1.7	47510.4	HUMAN	P06733	P06733	Alpha-enolase
Control_Rep1	K-ε-GG	3	18.85	17.46	16.32	100	3810000	9.469	2	1	1	0	K53k	TMT10	(R)	SDQLLDMSSTFNkTTQNLAQK	(K)	DMSSTFNkTTQNLAQ	K:TMT10,k:Ubiquitin Residual GG from Tryp Cut on K	100	76.08	10	981.516	3057.65	-115.116	1.3	12975.8	HUMAN	O95183	O95183	Vesicle-associated membrane protein 5
Control_Rep1	K-ε-GG	4	18.85	17.62	17.53	93.3	23800000	5.296	2	1	1	0	K191k	TMT10	(K)	QETEVELYNEFPEPIkLDK	(N)	NEFPEPIkLDKNDRA	K:TMT10,k:Ubiquitin Residual GG from Tryp Cut on K	98.6	78.75	22	724.137	3008.64	-115.118	0.7	23774.6	HUMAN	P51149	P51149|C9J8S3|C9J4V0|C9J4S4	Ras-related protein Rab-7a
Control_Rep1	K-ε-GG	3	18.85	16.39	15.45	100	1220000	99	1	1	1	0	K941k	TMT10	(R)	GQCDLELINVCNENSLFkSLSR	(Y)	CNENSLFkSLSRYLV	C:Carbamidomethylation,k:Ubiquitin Residual GG from Tryp Cut on K	100	83.43	2	980.49	3054.57	-115.118	0.6	193380	HUMAN	Q00610	Q00610|Q00610-2	Clathrin heavy chain 1
Control_Rep1	Non-K-ε-GG	3	18.85	19.79	19.3	91.7	10700000	-1	1	0	0	0		TMT10	(R)	IFTLNLSAPFISQFYK	(E)		K:TMT10,	90.3	98.63	2	783.122	2347.35	0.006	2.5	40944.1	HUMAN	P55263	P55263|P55263-2|P55263-4	Adenosine kinase
Control_Rep1	Non-K-ε-GG	5	18.84	19.51	18.55	79	1470000	-1	0	0	0	0		TMT10	(K)	YFLCLASGIPCVSHVWVHDSCHANQLQNYR	(N)		C:Carbamidomethylation,	89.4	83.43	0	772.975	3860.84	0.0036	0.9	216167	HUMAN	Q12888-2	Q12888-2|Q12888-3|Q12888|A6NNK5	Isoform 2 of Tumor suppressor p53-binding protein 1
Control_Rep1	Non-K-ε-GG	4	18.83	18.53	16	95.8	11700000	-1	1	0	0	0		TMT10	(R)	GIIPNSFAHIFGHIAK	(A)		K:TMT10,	100	82.33	14	545.825	2180.28	0.0031	1.4	83192.7	HUMAN	E9PES4	E9PES4|J3KPF9|Q9Y496	Kinesin-like protein KIF3A
Control_Rep1	K-ε-GG	5	18.82	17.79	17.06	95.8	1330000	18.821	2	1	1	0	K529k	TMT10	(K)	RGIEKPPFELPDFIkR	(T)	FELPDFIkRTGIQEM	K:TMT10,k:Ubiquitin Residual GG from Tryp Cut on K	87	69.78	2	503.698	2629.58	-115.118	1	100340	HUMAN	Q13435	Q13435|E9PPJ0	Splicing factor 3B subunit 2
Control_Rep1	K-ε-GG	5	18.82	13.75	16.14	89.7	12400000	18.82	2	1	1	0	K285k	TMT10	(K)	EYkEAIHDMNFSNEDMIREFDNMAK	(V)	AHYLKEYkEAIHDMN	K:TMT10,k:Ubiquitin Residual GG from Tryp Cut on K	96.7	78.4	8	730.751	3764.83	-115.105	4.1	40919.8	HUMAN	Q96EI5-2	Q96EI5-2|Q96EI5	Isoform 2 of Transcription elongation factor A protein-like 4
Control_Rep1	Non-K-ε-GG	4	18.82	15.98	15.06	90.6	14600000	-1	1	0	0	0		TMT10	(R)	GFGFVTYATVEEVDAAMNARPHK	(V)		K:TMT10,	91.5	91.07	24	742.89	2968.54	-0.0004	-0.1	38860.1	HUMAN	P09651	P09651|P09651-2|F8W6I7|P09651-3	Heterogeneous nuclear ribonucleoprotein A1
Control_Rep1	K-ε-GG	4	18.81	15.99	15	92.6	46800000	99	1	1	1	0	K315k	TMT10	(K)	TEDHEEAGPLPTkVNLAHSEI	(-)	EAGPLPTkVNLAHSE	k:Ubiquitin Residual GG from Tryp Cut on K	100	54.95	14	658.337	2745.45	-115.118	0.9	36907.4	HUMAN	Q9BXS4	Q9BXS4|Q5T6Z8	Transmembrane protein 59
Control_Rep1	K-ε-GG	3	18.81	19.49	16.23	94.9	21100000	9.865	2	1	1	0	K338k	TMT10	(K)	VNFPENGFLSPDkLSLLEK	(L)	NGFLSPDkLSLLEKL	K:TMT10,k:Ubiquitin Residual GG from Tryp Cut on K	87.2	89.85	22	907.174	2834.63	-115.118	0.6	45609.1	HUMAN	P31689	P31689	DnaJ homolog subfamily A member 1
Control_Rep1	Non-K-ε-GG	4	18.8	14.98	13.44	93.8	8180000	-1	1	0	0	0		TMT10	(K)	MSAYNLALMFAPHVLWPK	(N)		K:TMT10,	100	97.87	7	637.609	2547.4	0.0113	4.4	58444.1	HUMAN	Q14CB8-2	Q14CB8-2|Q14CB8|Q14CB8-3|Q14CB8-7|Q14CB8-6|C9IZI4|Q14CB8-5	Isoform 2 of Rho GTPase-activating protein 19
Control_Rep1	Non-K-ε-GG	4	18.79	14.36	15.56	87.5	1070000	-1	1	0	0	0		TMT10	(K)	GMENILCICVHPHIFQGWK	(D)		C:Carbamidomethylation,K:TMT10,	83.8	84.13	2	700.116	2797.45	-0.0099	-3.5	185818	HUMAN	Q5K651	Q5K651	Sterile alpha motif domain-containing protein 9
Control_Rep1	K-ε-GG	3	18.79	20.13	21.25	88.3	10400000	99	1	1	1	0	K123k	TMT10	(K)	VPEPGVPTETIkDMMFQLLR	(G)	GVPTETIkDMMFQLL	k:Ubiquitin Residual GG from Tryp Cut on K	100	97.8	4	882.143	2759.52	-115.108	4.4	37280	HUMAN	Q00534	Q00534	Cyclin-dependent kinase 6
Control_Rep1	K-ε-GG	3	18.78	15.38	14.71	94.6	1720000	99	1	1	1	0	K796k	TMT10	(K)	INISQVIAVVGQQNVEGkR	(I)	GQQNVEGkRIPFGFK	k:Ubiquitin Residual GG from Tryp Cut on K	90.1	83.52	2	799.127	2510.48	-115.116	1.8	218542	HUMAN	P24928	P24928	DNA-directed RNA polymerase II subunit RPB1
Control_Rep1	K-ε-GG	4	18.77	13.92	15.92	88.6	6770000	99	1	1	1	0	K619k	TMT10	(R)	AHIAQLCEkAGLLQR	(A)	HIAQLCEkAGLLQRA	C:Carbamidomethylation,k:Ubiquitin Residual GG from Tryp Cut on K	83.7	52.08	10	513.541	2166.26	-115.117	1.5	193380	HUMAN	Q00610	Q00610|Q00610-2	Clathrin heavy chain 1
Control_Rep1	K-ε-GG	3	18.77	20.63	22.7	93.4	1820000	8.469	2	1	1	0	K66k	TMT10	(R)	DISEASVFDAYVLPkLYVK	(L)	FDAYVLPkLYVKLHY	K:TMT10,k:Ubiquitin Residual GG from Tryp Cut on K	84.1	93.62	2	910.507	2844.64	-115.129	-3.4	13300.5	HUMAN	P62854	P62854	40S ribosomal protein S26
Control_Rep1	K-ε-GG	4	18.77	16.51	17.61	88.9	43400000	6.306	2	1	1	0	K197k	TMT10	(R)	AVASQLDCNFLkVVSSSIVDK	(Y)	QLDCNFLkVVSSSIV	C:Carbamidomethylation,K:TMT10,k:Ubiquitin Residual GG from Tryp Cut on K	97.5	95.67	10	713.896	2967.68	-115.116	1.3	44457.5	HUMAN	P62333	P62333	26S protease regulatory subunit 10B
Control_Rep1	K-ε-GG	3	18.76	18.42	18.42	95.9	1720000	99	1	1	1	0	K113k	TMT10	(R)	VAPEEHPVLLTEAPLNPkANR	(E)	TEAPLNPkANREKMT	k:Ubiquitin Residual GG from Tryp Cut on K	100	57.77	3	880.156	2753.57	-115.119	0.4	42078.3	HUMAN	P60709	P60709|P63261|J3KT65|G5E9R0	Actin, cytoplasmic 1
Control_Rep1	K-ε-GG	2	18.76	18.05	16.6	98.9	13300000	2.838	2	1	1	0	K406k	TMT10	(K)	DVNAAIATIkTK	(R)	NAAIATIkTKRTIQF	K:TMT10,k:Ubiquitin Residual GG from Tryp Cut on K	100	60.82	15	909.051	1932.21	-115.115	2.6	58642	HUMAN	F5H5D3	F5H5D3|Q71U36|P68363|Q6PEY2|Q13748|Q9BQE3|Q13748-2|Q71U36-2|P68363-2	Tubulin alpha-1C chain
Control_Rep1	Non-K-ε-GG	3	18.76	15.8	17.54	78.9	27800000	-1	0	0	0	0		Hydrogen	(K)	HVPFDQFIQLVAHAGCMIGNSSCGVR	(E)		C:Carbamidomethylation,	97.7	96.83	4	967.467	2900.38	0.0098	3.4	84091.5	HUMAN	Q9Y223-2	Q9Y223-2|Q9Y223|Q9Y223-3|Q9Y223-4|Q9Y223-5	Isoform 2 of Bifunctional UDP-N-acetylglucosamine 2-epimerase/N-acetylmannosamine kinase
Control_Rep1	Non-K-ε-GG	3	18.76	16.63	16.97	92.9	62800000	-1	0	0	0	0		TMT10	(R)	LSILSLLGHVIR	(L)			99.6	97.53	2	517.338	1550	0.0017	1.1	130734	HUMAN	Q92574	Q92574|Q86WV8	Hamartin
Control_Rep1	Non-K-ε-GG	3	18.76	16.22	16.72	93.3	19800000	-1	1	0	0	0		TMT10	(R)	IFSAEIIYHLFDAFTK	(Y)		K:TMT10,	98.7	99.37	2	791.781	2373.33	0.0035	1.5	139281	HUMAN	O60841	O60841	Eukaryotic translation initiation factor 5B
Control_Rep1	Non-K-ε-GG	6	18.75	12.53	12.19	97.5	5150000	-1	1	0	0	0		TMT10	(R)	AGLLHNILPSQSTDLHHSVGTELLSLVYK	(G)		K:TMT10,	99.2	91.68	2	601.009	3601.01	0.0032	0.9	474044	HUMAN	P78527	P78527|P78527-2|E7EUY0	DNA-dependent protein kinase catalytic subunit
Control_Rep1	K-ε-GG	4	18.74	13.26	14.08	97.6	132000000	10.98	2	1	1	0	K109k	TMT10	(R)	LLLPGELAkHAVSEGTK	(A)	LLPGELAkHAVSEGT	K:TMT10,k:Ubiquitin Residual GG from Tryp Cut on K	97.7	68.35	14	584.6	2450.49	-115.116	1.5	18803.6	HUMAN	U3KQK0	U3KQK0|Q5QNW6-2|Q96A08|P33778|P62807|Q93079|O60814|P58876|P06899|Q99879|P23527|Q99880|Q99877|Q16778|Q5QNW6|Q8N257|P57053	Histone H2B
Control_Rep1	K-ε-GG	4	18.74	17.18	17.89	92.6	1900000	3.804	2	1	1	0	K119k	TMT10	(K)	FLTPCYHPNVDTQGNICLDILkEK	(W)	NICLDILkEKWSALY	C:Carbamidomethylation,K:TMT10,k:Ubiquitin Residual GG from Tryp Cut on K	89.9	79.75	3	862.702	3562.9	-115.112	2.2	19766.1	HUMAN	O00762	O00762|O00762-3|O00762-2	Ubiquitin-conjugating enzyme E2 C
Control_Rep1	Non-K-ε-GG	3	18.74	15.06	14.91	97.5	25200000	-1	1	0	0	0		TMT10	(R)	LFLLWLQALQNNCSK	(E)		C:Carbamidomethylation,K:TMT10,	100	98.87	2	769.442	2306.31	0.0013	0.6	236610	HUMAN	Q6GYQ0-2	Q6GYQ0-2|Q6GYQ0-6|Q6GYQ0-5|Q6GYQ0-7|Q6GYQ0|Q6GYQ0-4|Q6GYQ0-3	Isoform 2 of Ral GTPase-activating protein subunit alpha-1
Control_Rep1	K-ε-GG	4	18.73	15.54	17.02	95.4	23700000	99	1	1	1	0	K25k M29m	TMT10	(R)	AEAEEHLkLAGmADGLFLLR	(Q)	AEAEEHLkLAGMADG	k:Ubiquitin Residual GG from Tryp Cut on K,m:Oxidized methionine	81.3	73.63	29	636.594	2642.47	-99.1201	2	70841	HUMAN	P43403	P43403	Tyrosine-protein kinase ZAP-70
Control_Rep1	K-ε-GG	3	18.73	18.73	17.52	83.5	42200000	99	1	1	1	0	K350k	Hydrogen	(K)	NSSYFVEWIPNNVkTAVCDIPPR	(G)	EWIPNNVkTAVCDIP	C:Carbamidomethylation,k:Ubiquitin Residual GG from Tryp Cut on K	100	83.6	73	940.8	2706.33	114.05	2.5	50305.5	HUMAN	Q13885	Q13885|Q9BVA1|P68371|P04350|P07437|Q5JP53|Q5ST81	Tubulin beta-2A chain
Control_Rep1	Non-K-ε-GG	4	18.73	16.12	16.73	92.7	11300000	-1	1	0	0	0		TMT10	(R)	IQFNDLQSLLCATLQNVLRK	(V)		C:Carbamidomethylation,K:TMT10,	94.4	99.35	2	708.91	2832.62	0.002	0.7	98480.7	HUMAN	Q14974	Q14974|Q14974-2	Importin subunit beta-1
Control_Rep1	K-ε-GG	5	18.72	12.71	11.8	89.7	36800000	18.722	2	1	1	0	K122k	TMT10	(R)	kEAESCDCLQGFQLTHSLGGGTGSGMGTLLISK	(I)	SVLDVVRkEAESCDC	C:Carbamidomethylation,K:TMT10,k:Ubiquitin Residual GG from Tryp Cut on K	100	77.62	13	803.206	4127.12	-115.118	0.6	50286.6	HUMAN	P68371	P68371|P04350|P07437|A6NNZ2|Q5JP53|I3L2F9|Q5ST81|Q3ZCM7|Q5SQY0|A0A075B736	Tubulin beta-4B chain
Control_Rep1	K-ε-GG	3	18.72	14.65	16.71	94.5	2170000	9.503	2	1	1	0	K58k	TMT10	(R)	LSNLPGWSLkDGNAFLDK	(E)	NLPGWSLkDGNAFLD	K:TMT10,k:Ubiquitin Residual GG from Tryp Cut on K	95.9	84.07	2	849.803	2662.52	-115.122	-0.7	74840.1	HUMAN	Q9NV88	Q9NV88|Q9NV88-2|Q9NV88-3|G3XAN1|E5RK47	Integrator complex subunit 9
Control_Rep1	K-ε-GG	4	18.72	13.53	14.55	88.3	2430000	6.546	2	1	1	0	K627k	TMT10	(K)	ALLFSNNTQELHPDPFQTEDPFkSDPFK	(G)	FQTEDPFkSDPFKGA	K:TMT10,k:Ubiquitin Residual GG from Tryp Cut on K	87.1	86.32	5	959.49	3950.06	-115.118	0.5	99718.3	HUMAN	Q9UBC2-2	Q9UBC2-2|Q9UBC2|M0R165|Q9UBC2-3	Isoform 2 of Epidermal growth factor receptor substrate 15-like 1
Control_Rep1	K-ε-GG	4	18.72	15.38	14.82	90.5	1740000000	99	1	1	1	0	K297k	TMT10	(R)	ALTVPELTQQVFDAkNMMAACDPR	(H)	TQQVFDAkNMMAACD	C:Carbamidomethylation,k:Ubiquitin Residual GG from Tryp Cut on K	100	91.87	27	763.134	3164.63	-115.118	0.8	50126.4	HUMAN	P07437	P07437|Q5JP53|Q5ST81	Tubulin beta chain
Control_Rep1	Non-K-ε-GG	4	18.72	13.74	15.01	90.7	3020000	-1	0	0	0	0		TMT10	(K)	EVENWNPLTDTVPIHSWIHPWLPLMQAR	(L)			94.8	97.15	0	902.975	3608.87	0.01	2.8	97217.4	HUMAN	Q9UBB9	Q9UBB9	Tuftelin-interacting protein 11
Control_Rep1	K-ε-GG	3	18.71	16.06	13.97	93.8	22700000	4.814	2	1	1	0	K151k	TMT10	(R)	EMSGSTSELLIkENK	(S)	STSELLIkENKSKFS	K:TMT10,k:Ubiquitin Residual GG from Tryp Cut on K	99	55.17	14	746.741	2353.32	-115.117	1.3	57077.5	HUMAN	Q9NS91	Q9NS91|F8WE49	E3 ubiquitin-protein ligase RAD18
Control_Rep1	K-ε-GG	3	18.71	19.03	18.71	88.4	19000000	16.608	2	1	1	0	K56k	TMT10	(R)	LIGDAAkNQVAMNPTNTVFDAK	(R)	RLIGDAAkNQVAMNP	K:TMT10,k:Ubiquitin Residual GG from Tryp Cut on K	100	70.87	5	964.184	3005.67	-115.132	-4.2	71125	HUMAN	P11142	P11142|E9PKE3|E9PNE6|P11142-2	Heat shock cognate 71 kDa protein
Control_Rep1	Non-K-ε-GG	4	18.71	18.28	17.14	95.6	206000000	-1	1	0	0	0		Hydrogen	(K)	VIHDNFGIVEGLMTTVHAITATQK	(T)		K:TMT10-Lys-Only,	100	96.83	4	706.888	2824.52	0.0057	2	36223.7	HUMAN	P04406	P04406|P04406-2|E7EUT5	Glyceraldehyde-3-phosphate dehydrogenase
Control_Rep1	K-ε-GG	4	18.71	16.13	16.89	91.7	93600000	18.713	2	1	1	0	K107k	TMT10	(K)	EMLkLLDFGSLSNLQVTQPTVGMNFK	(T)	PDTKEMLkLLDFGSL	K:TMT10,k:Ubiquitin Residual GG from Tryp Cut on K	100	97.25	2	871.477	3598	-115.111	2.6	15606.9	HUMAN	P0CW22	P0CW22	40S ribosomal protein S17-like
Control_Rep1	Non-K-ε-GG	3	18.71	16.56	16.77	92.9	5280000	-1	1	0	0	0		TMT10	(K)	LSHSNPTILFDYILSQIQK	(Y)		K:TMT10,	98.2	98.1	2	892.514	2675.52	0.0117	4.4	184654	HUMAN	Q8NI27	Q8NI27	THO complex subunit 2
Control_Rep1	K-ε-GG	3	18.7	15.21	15.21	86.6	1300000	99	1	1	1	0	K52k	TMT10	(R)	ISFGTDYGCCIVELGkTR	(V)	CCIVELGkTRVLGQV	C:Carbamidomethylation,k:Ubiquitin Residual GG from Tryp Cut on K	93.6	74.45	2	807.07	2534.32	-115.12	-0.1	51429.8	HUMAN	Q06265-2	Q06265-2|Q06265|D6RIY6|D6RA17|D6RAP4	Isoform 2 of Exosome complex component RRP45
Control_Rep1	Non-K-ε-GG	3	18.7	14.51	13.63	97	19600000	-1	1	0	0	0		TMT10	(K)	FTASAGIQVVGDDLTVTNPK	(R)		K:TMT10,	98.2	81.03	22	831.132	2491.38	0.0015	0.6	47510.4	HUMAN	P06733	P06733|P06733-2	Alpha-enolase
Control_Rep1	Non-K-ε-GG	2	18.69	18	16.66	98	85400000	-1	1	0	0	0		Hydrogen	(R)	GLTELVEFYQQNSLK	(D)		K:TMT10-Lys-Only,	97.1	87.45	15	999.542	1998.07	0.003	1.5	99738.8	HUMAN	P15498	P15498|P15498-2|Q96D37|F5H5P4	Proto-oncogene vav
Control_Rep1	Non-K-ε-GG	3	18.69	15.04	14.63	92.5	7410000	-1	1	0	0	0		TMT10	(K)	MGPFSQILGMIPGFGTDFMSK	(G)		K:TMT10,	100	99.95	5	907.141	2719.41	0.0022	0.8	55989.1	HUMAN	P61011	P61011|P61011-2|G3V4F7	Signal recognition particle 54 kDa protein
Control_Rep1	Non-K-ε-GG	3	18.68	18.68	18.68	93.6	3680000	-1	0	0	0	0		TMT10	(R)	CLGSLFSMLHQACR	(N)		C:Carbamidomethylation,	95.2	83.92	12	636.987	1908.94	0.0022	1.2	535137	HUMAN	Q14204	Q14204	Cytoplasmic dynein 1 heavy chain 1
Control_Rep1	Non-K-ε-GG	5	18.68	14.36	12.89	96.1	587000000	99	1	0	0	0	M175m	TMT10	(K)	VIHDNFGIVEGLmTTVHAITATQK	(T)		K:TMT10,m:Oxidized methionine	100	91.77	17	614.743	3053.69	15.9996	1.5	36223.7	HUMAN	P04406	P04406|P04406-2|E7EUT5	Glyceraldehyde-3-phosphate dehydrogenase
Control_Rep1	Non-K-ε-GG	3	18.68	17.19	18.68	90	35800000	-1	0	0	0	0		TMT10	(K)	FALITWIGENVSGLQR	(A)			99.8	98.42	2	678.386	2033.14	0.0045	2.2	16058.8	HUMAN	Q14019	Q14019|H3BT58	Coactosin-like protein
Control_Rep1	Non-K-ε-GG	3	18.67	18.67	18.67	90.2	12700000	-1	0	0	0	0		TMT10	(K)	LALVFNIPLHQINQVYR	(Q)			100	94.37	19	756.446	2267.32	0.0005	0.2	60946.4	HUMAN	Q9NZI7	Q9NZI7|Q9NZI7-4	Upstream-binding protein 1
Control_Rep1	K-ε-GG	3	18.67	16.25	16.94	93.3	19200000	99	1	1	1	0	K81k	TMT10	(K)	LMWIPDTkGVYPDLLATSGDYLR	(V)	LMWIPDTkGVYPDLL	k:Ubiquitin Residual GG from Tryp Cut on K	97.7	96.45	5	989.856	3082.67	-115.114	1.9	39553.1	HUMAN	P61962	P61962|E9PCY4	DDB1- and CUL4-associated factor 7
Control_Rep1	K-ε-GG	4	18.66	17.89	17.85	91.3	2930000	5.488	2	1	1	0	K328k	TMT10	(K)	LQHINPLLPACLNkEESK	(T)	LLPACLNkEESKTCK	C:Carbamidomethylation,K:TMT10,k:Ubiquitin Residual GG from Tryp Cut on K	100	63.67	5	669.88	2791.61	-115.112	2.9	73834.6	HUMAN	Q9BTE3	Q9BTE3|Q9BTE3-2|Q9BTE3-3	Mini-chromosome maintenance complex-binding protein
Control_Rep1	Non-K-ε-GG	3	18.65	18.14	18.65	91.3	352000000	-1	1	0	0	0		TMT10	(K)	GLIAAICAGPTALLAHEIGFGSK	(V)		C:Carbamidomethylation,K:TMT10,	99.3	97.37	9	909.191	2725.55	0.0105	3.9	20061.9	HUMAN	Q99497	Q99497|K7ELW0	Protein DJ-1
Control_Rep1	K-ε-GG	3	18.64	16.36	15.26	96.2	7430000	99	1	1	1	0	K141k	TMT10	(R)	ESMLVEWEQVkQR	(I)	LVEWEQVkQRILHTL	k:Ubiquitin Residual GG from Tryp Cut on K	97.3	66.68	17	669.02	2120.16	-115.113	3.4	100352	HUMAN	H3BVG0	H3BVG0|Q8N1F7|Q8N1F7-2	Nuclear pore complex protein Nup93
Control_Rep1	Non-K-ε-GG	3	18.64	18.63	18.68	95.1	16400000	-1	1	0	0	0		TMT10	(K)	VLQATVVAVGSGSK	(G)		K:TMT10,	92.3	68.48	15	592.033	1774.08	0.0019	1.1	30249.8	HUMAN	S4R3N1	S4R3N1|P61604|B8ZZL8	Protein HSPE1-MOB4
Control_Rep1	Non-K-ε-GG	3	18.64	15.09	15.63	96	12500000	-1	1	0	0	0		TMT10	(K)	KPFDAMNNIVANLLLNLTSSAR	(F)		K:TMT10,	100	99.42	3	954.21	2860.61	0.0029	1	53615.6	HUMAN	Q9UJT0	Q9UJT0	Tubulin epsilon chain
Control_Rep1	Non-K-ε-GG	3	18.63	17.68	17.13	96.5	10300000	-1	1	0	0	0		TMT10	(K)	TTSCQHLVQYLATIAGISGNK	(V)		C:Carbamidomethylation,K:TMT10,	89.2	91.9	15	907.499	2720.48	0.0025	0.9	234309	HUMAN	Q92614	Q92614|Q92614-4|Q92614-3|Q92614-2|Q92614-5	Unconventional myosin-XVIIIa
Control_Rep1	K-ε-GG	4	18.63	17.02	20.57	88.9	2580000	8.247	2	1	1	0	K119k	TMT10	(K)	QWLQEIDRYASENVNkLLVGNK	(C)	YASENVNkLLVGNKC	K:TMT10,k:Ubiquitin Residual GG from Tryp Cut on K	100	95.53	5	798.191	3304.86	-115.121	-0.2	22905.6	HUMAN	P62820	P62820|Q9H0U4|E7END7|E9PLD0|P62820-2	Ras-related protein Rab-1A
Control_Rep1	Non-K-ε-GG	4	18.63	12.61	16.15	88.8	2220000	-1	0	0	0	0		TMT10	(R)	VGAVLEQGQLQNTLHAQLQSALAGLGHEIR	(T)			90.6	96.2	0	845.974	3380.86	0.0146	4.3	129958	HUMAN	Q70J99-3	Q70J99-3|Q70J99	Isoform 3 of Protein unc-13 homolog D
Control_Rep1	K-ε-GG	3	18.62	14.5	12.83	93.5	1400000	1.263	2	1	1	0	K225k	TMT10	(K)	LNSNTQVVLLSATMPSDVLEVTkK	(F)	SDVLEVTkKFMRDPI	K:TMT10,k:Ubiquitin Residual GG from Tryp Cut on K	94.3	88.33	0	1053.93	3274.89	-115.121	-0.2	46381.4	HUMAN	P60842	P60842|P60842-2|J3KT12	Eukaryotic initiation factor 4A-I
Control_Rep1	Non-K-ε-GG	3	18.61	17.41	17.52	95.7	5800000	99	1	0	0	0	M100m	Hydrogen	(K)	HTGPGILSmANAGPNTNGSQFFICTAK	(T)		C:Carbamidomethylation,K:TMT10-Lys-Only,m:Oxidized methionine	100	67.58	12	1012.84	3020.49	16.0016	2.2	18240.4	HUMAN	P62937	P62937|C9J5S7|F8WE65|P62937-2	Peptidyl-prolyl cis-trans isomerase A
Control_Rep1	Non-K-ε-GG	4	18.61	13	15.66	77.8	1970000	99	0	0	0	0	M153m	TMT10	(R)	TTGIVmDSGDGVTHTVPIYEGYALPHAILR	(L)		m:Oxidized methionine	89.6	75.87	3	857.949	3412.78	15.9958	0.3	42078.3	HUMAN	P60709	P60709|P63261	Actin, cytoplasmic 1
Control_Rep1	Non-K-ε-GG	4	18.61	16.33	14.06	76.9	1790000	-1	0	0	0	0		Hydrogen	(K)	HHGPQTLYLPVTLSSIPVFQR	(G)			98.5	82.98	5	598.33	2390.3	-0.0002	-0.1	109892	HUMAN	Q14697-2	Q14697-2|Q14697|E9PKU7|F5H6X6	Isoform 2 of Neutral alpha-glucosidase AB
Control_Rep1	K-ε-GG	3	18.59	18	16.77	95.4	72500000	99	1	1	1	0	K432k	TMT10	(R)	LSQVPDNPPDYQkYYR	(Q)	DNPPDYQkYYRQMRK	k:Ubiquitin Residual GG from Tryp Cut on K	100	56.38	39	776.061	2441.29	-115.117	1.3	84505.4	HUMAN	P48449	P48449|P48449-3|P48449-2	Lanosterol synthase
Control_Rep1	K-ε-GG	4	18.59	18.59	21.41	89.3	2150000	99	1	1	1	0	K189k	TMT10	(R)	AIAGGDEkGAAQVAAVLAQHR	(V)	AIAGGDEkGAAQVAA	k:Ubiquitin Residual GG from Tryp Cut on K	100	60.15	0	594.829	2491.41	-115.119	0.3	40519.1	HUMAN	Q9H0F6	Q9H0F6|Q9H0F6-2	Sharpin
Control_Rep1	K-ε-GG	3	18.59	15.3	16.93	94.6	478000	2.833	2	1	1	0	K113k	TMT10	(R)	VNDFETADILCPkAK	(R)	TADILCPkAKRTSRF	C:Carbamidomethylation,K:TMT10,k:Ubiquitin Residual GG from Tryp Cut on K	100	67.38	0	765.08	2408.35	-115.121	-0.6	54645	HUMAN	Q9BZD4	Q9BZD4|E9PQC4|E9PP32	Kinetochore protein Nuf2
Control_Rep1	Non-K-ε-GG	2	18.59	15.65	10.66	95.1	33700000	-1	0	0	0	0		TMT10	(K)	SQLLQYVYNLVPR	(G)			89	97.77	4	911.528	1822.04	0.0054	3	97126.8	HUMAN	P33991	P33991	DNA replication licensing factor MCM4
Control_Rep1	K-ε-GG	3	18.58	15.62	14.36	95.6	139000000	99	1	1	1	0	K262k	TMT10	(K)	ITSDEPLTkDDIPVFLR	(H)	TSDEPLTkDDIPVFL	k:Ubiquitin Residual GG from Tryp Cut on K	100	80.22	22	768.089	2417.37	-115.118	0.9	54229.5	HUMAN	Q9UBB4	Q9UBB4|Q9UBB4-2	Ataxin-10
Control_Rep1	K-ε-GG	3	18.58	15.6	14.88	91.6	5190000	99	1	1	1	0	K294k	TMT10	(K)	APSIIFIDELDAIGTkR	(F)	ELDAIGTkRFDSEKA	k:Ubiquitin Residual GG from Tryp Cut on K	91.3	91.25	7	734.75	2317.35	-115.119	0.4	49488	HUMAN	P17980	P17980|R4GNH3|E9PM69	26S protease regulatory subunit 6A
Control_Rep1	Non-K-ε-GG	3	18.58	18.37	17.94	89.2	5230000	-1	1	0	0	0		TMT10	(K)	ILVQQTLNILQQLAVAMGPNIK	(Q)		K:TMT10,	100	100.93	2	955.246	2863.72	0.0024	0.8	228079	HUMAN	Q14008-3	Q14008-3|Q14008|Q14008-2	Isoform 3 of Cytoskeleton-associated protein 5
Control_Rep1	K-ε-GG	4	18.57	18.26	18.2	85.4	4340000	9.525	2	1	1	0	K292k	TMT10	(R)	TVGTPIASVPGSTNTGTVPGSEkDSDSMETEEK	(T)	GTVPGSEkDSDSMET	K:TMT10,k:Ubiquitin Residual GG from Tryp Cut on K	100	57.37	3	970.981	3996.02	-115.118	0.6	106861	HUMAN	Q99460	Q99460|Q99460-2	26S proteasome non-ATPase regulatory subunit 1
Control_Rep1	K-ε-GG	3	18.57	19	18.58	96.5	18300000	99	1	1	1	0	K640k	TMT10	(R)	GLQPGEEELPDISPPIVIPDDSkDR	(L)	IVIPDDSkDRLMNQL	k:Ubiquitin Residual GG from Tryp Cut on K	100	79.22	22	1020.53	3174.69	-115.115	1.5	98067.1	HUMAN	Q92995	Q92995|Q92995-2	Ubiquitin carboxyl-terminal hydrolase 13
Control_Rep1	Non-K-ε-GG	3	18.57	17.08	17.7	95.4	37600000	-1	0	0	0	0		TMT10	(K)	LNLQFLTLHDYLLR	(N)			96.1	94.73	12	663.389	1988.15	0.0008	0.4	172376	HUMAN	O60306	O60306|H0YH15	Intron-binding protein aquarius
Control_Rep1	K-ε-GG	3	18.56	17.09	16.4	91.5	6610000	99	1	1	1	0	K216k	TMT10	(R)	TLkLTTPTYGDLNHLVSATMSGVTTCLR	(F)	DICFRTLkLTTPTYG	C:Carbamidomethylation,k:Ubiquitin Residual GG from Tryp Cut on K	88.4	93.17	14	1131.93	3508.89	-115.106	4.2	50305.5	HUMAN	Q13885	Q13885|Q9BVA1|P68371|P04350|P07437|Q5JP53|Q5ST81	Tubulin beta-2A chain
Control_Rep1	K-ε-GG	4	18.54	21.81	18.87	91.9	4590000	8.408	2	1	1	0	K28k	TMT10	(K)	ATESGAQSAPLPMEGVDISPkQDEGVLK	(V)	EGVDISPkQDEGVLK	K:TMT10,k:Ubiquitin Residual GG from Tryp Cut on K	100	69.75	3	857.448	3541.9	-115.133	-3.7	52088.9	HUMAN	Q02790	Q02790|F5H120	Peptidyl-prolyl cis-trans isomerase FKBP4
Control_Rep1	K-ε-GG	3	18.54	18.96	14.43	93.3	4440000	99	1	1	1	0	K132k	TMT10	(K)	DVTYLTEEkVYEILELCR	(E)	VTYLTEEkVYEILEL	C:Carbamidomethylation,k:Ubiquitin Residual GG from Tryp Cut on K	93.9	95.98	10	872.788	2731.46	-115.112	3	101656	HUMAN	Q05086	Q05086|Q05086-3|Q05086-2	Ubiquitin-protein ligase E3A
Control_Rep1	Non-K-ε-GG	4	18.54	15.34	16.47	95.6	18600000	-1	2	0	0	0		TMT10	(R)	TCNLILIVLDVLKPLGHK	(K)		C:Carbamidomethylation,K:TMT10,	99.4	99.17	7	684.181	2733.7	0.0006	0.2	40826.7	HUMAN	Q9Y295	Q9Y295	Developmentally-regulated GTP-binding protein 1
Control_Rep1	K-ε-GG	3	18.53	19.72	20.74	96.1	4730000	99	1	1	1	0	K40k	TMT10	(R)	LQAQQDAVNIVCHSkTR	(S)	VNIVCHSkTRSNPEN	C:Carbamidomethylation,k:Ubiquitin Residual GG from Tryp Cut on K	100	49	10	771.077	2426.33	-115.117	1.3	41306.5	HUMAN	Q5VWC4	Q5VWC4|P55036|P55036-2	26S proteasome non-ATPase regulatory subunit 4
Control_Rep1	K-ε-GG	3	18.53	18.53	17.25	90.9	27100000	99	1	1	1	0	K117k	TMT10	(R)	SFICNYkEHWFTVR	(K)	RSFICNYkEHWFTVR	C:Carbamidomethylation,k:Ubiquitin Residual GG from Tryp Cut on K	97.6	67.28	24	744.041	2345.23	-115.119	0.6	42799	HUMAN	F5H211	F5H211|P54252|P54252-2|C9JQV6|P54252-4|P54252-3|G3V5H3|G3V4F4|G3V4F5|G3V3T0	Ataxin-3
Control_Rep1	K-ε-GG	3	18.53	14.85	14.22	92.5	4680000	99	1	1	1	0	K209k	TMT10	(K)	GSTLDLSDLEAEkLVMFQR	(R)	LSDLEAEkLVMFQRR	k:Ubiquitin Residual GG from Tryp Cut on K	96.6	85.08	12	832.442	2610.42	-115.111	3.6	41693	HUMAN	O00767	O00767	Acyl-CoA desaturase
Control_Rep1	Non-K-ε-GG	3	18.53	14.05	14.05	94.4	17800000	-1	1	0	0	0		TMT10	(K)	TAAFIWPMLIHIMDQK	(E)		K:TMT10,	100	98.48	5	791.782	2373.32	0.0074	3.1	103259	HUMAN	Q86XP3	Q86XP3|Q86XP3-2	ATP-dependent RNA helicase DDX42
Control_Rep1	Non-K-ε-GG	3	18.52	13.25	12.92	92.2	9090000	-1	0	0	0	0		TMT10	(R)	RVVPSDLYPLVLGFLR	(D)			100	98.12	2	691.754	2073.24	0.0061	2.9	74745.2	HUMAN	Q14978-2	Q14978-2|Q14978-3|Q14978|S4R341|S4R402	Isoform Beta of Nucleolar and coiled-body phosphoprotein 1
Control_Rep1	Non-K-ε-GG	4	18.51	19.31	17.57	90.5	2280000	-1	1	0	0	0		TMT10	(K)	FGAVFLWDSGSSVGEITGHNK	(V)		K:TMT10,	94.7	89.47	0	667.355	2666.4	0.0002	0.1	66876.9	HUMAN	O75083	O75083	WD repeat-containing protein 1
Control_Rep1	K-ε-GG	3	18.5	17.74	18.29	93.5	29300000	99	1	1	1	0	K330k	TMT10	(R)	GCkGLGLGTEGPQGTGGLEPDLAR	(G)	CDRPRGCkGLGLGTE	C:Carbamidomethylation,k:Ubiquitin Residual GG from Tryp Cut on K	100	59	12	895.129	2798.49	-115.116	1.6	122731	HUMAN	Q96EP0	Q96EP0|Q96EP0-3	E3 ubiquitin-protein ligase RNF31
Control_Rep1	Non-K-ε-GG	4	18.5	16.12	14.66	86.9	48200000	-1	0	0	0	0		TMT10	(R)	LHLIYLINDVLHHCQR	(K)		C:Carbamidomethylation,	99	88.85	20	569.07	2273.25	0.0031	1.3	104214	HUMAN	Q8IWX8	Q8IWX8	Calcium homeostasis endoplasmic reticulum protein
Control_Rep1	K-ε-GG	3	18.5	15.75	12.96	80.8	16100000	99	1	1	1	0	K5k	Acetyl	(-)	MEFVkCLGHPEEFYNLVR	(F)	----GEHkCLGHPEE	C:Carbamidomethylation,k:Ubiquitin Residual GG from Tryp Cut on K	91.8	93.4	25	808.721	2539.27	-115.118	1	48627.9	HUMAN	P37268	P37268|E9PNM1|P37268-5|E9PSH1|E9PNJ2|E9PQ90	Squalene synthase
Control_Rep1	K-ε-GG	4	18.49	15.47	15.62	90.2	21100000	1.516	2	1	1	0	K492k	TMT10	(K)	NVTDVVNTCHDAGISkK	(A)	CHDAGISkKAIKLRP	C:Carbamidomethylation,K:TMT10,k:Ubiquitin Residual GG from Tryp Cut on K	99.1	45.32	12	608.327	2545.4	-115.117	1.2	55722.8	HUMAN	Q9Y3I0	Q9Y3I0	tRNA-splicing ligase RtcB homolog
Control_Rep1	Non-K-ε-GG	5	18.49	17.36	16.81	84.5	43300000	-1	0	0	0	0		TMT10	(K)	GLALHDILTEIHLFVHR	(V)			99.7	96.42	4	443.462	2213.28	0.005	2.3	38781.2	HUMAN	P40937	P40937|P40937-2	Replication factor C subunit 5
Control_Rep1	K-ε-GG	4	18.48	15.23	19.57	87.2	7730000	10.958	2	1	1	0	K237k	TMT10	(K)	TFTTQETITNAETAkEWFLQAAK	(D)	ITNAETAkEWFLQAA	K:TMT10,k:Ubiquitin Residual GG from Tryp Cut on K	95.1	92.02	27	801.176	3316.8	-115.121	-0.2	64608.7	HUMAN	P06744-2	P06744-2|P06744|K7EQ48	Isoform 2 of Glucose-6-phosphate isomerase
Control_Rep1	Non-K-ε-GG	3	18.48	16.6	18.76	93	83500000	-1	1	0	0	0		TMT10	(K)	IFSFAHQTISALIK	(A)		K:TMT10,	98.6	95.47	12	678.744	2034.21	0.0027	1.3	92504.1	HUMAN	Q96QK1	Q96QK1	Vacuolar protein sorting-associated protein 35
Control_Rep1	K-ε-GG	4	18.47	14.84	15.11	86.5	923000	9.134	2	1	1	0	K140k	TMT10	(K)	IYHPNIDEkGQVCLPVISAENWK	(P)	YHPNIDEkGQVCLPV	C:Carbamidomethylation,K:TMT10,k:Ubiquitin Residual GG from Tryp Cut on K	82.5	76.1	0	821.436	3397.85	-115.133	-3.9	24174.3	HUMAN	P68036-3	P68036-3|P68036|P68036-2	Isoform 3 of Ubiquitin-conjugating enzyme E2 L3
Control_Rep1	Non-K-ε-GG	4	18.47	20.37	18.71	93.4	21500000	-1	1	0	0	0		TMT10	(R)	GLVETAAHLGYSVVAINHIVDFK	(E)		K:TMT10,	97.2	96.3	2	728.67	2911.64	0.0121	4.1	35906.1	HUMAN	P78346-2	P78346-2|P78346	Isoform 2 of Ribonuclease P protein subunit p30
Control_Rep1	K-ε-GG	4	18.46	16.23	14.37	73.8	660000	99	1	1	1	0	K711k	TMT10	(R)	IQNkPYTETVDSDGRPDEVVAEEAWQR	(H)	DLNRIQNkPYTETVD	k:Ubiquitin Residual GG from Tryp Cut on K	100	58.63	0	869.68	3590.81	-115.116	1.1	158029	HUMAN	O94966-5	O94966-5|O94966-6|O94966-7|B5MEG5|E7EST9|O94966|O94966-3|O94966-4|E7ESU0	Isoform 5 of Ubiquitin carboxyl-terminal hydrolase 19
Control_Rep1	K-ε-GG	4	18.46	15.65	3.75	90.3	109000000	99	1	1	1	0	K297k	TMT10	(R)	ALTVPELTQQMFDAkNMMAACDPR	(H)	TQQMFDAkNMMAACD	C:Carbamidomethylation,k:Ubiquitin Residual GG from Tryp Cut on K	98.2	91	25	771.127	3196.6	-115.117	0.8	50888.2	HUMAN	Q13509	Q13509|P68371|P04350|Q13509-2	Tubulin beta-3 chain
Control_Rep1	K-ε-GG	4	18.46	18.71	16.57	83.8	5370000	18.305	2	1	1	0	K825k	TMT10	(K)	ILESLkNMTVEQLLTGSPTSPTVEPEKPTR	(E)	IKILESLkNMTVEQL	K:TMT10,k:Ubiquitin Residual GG from Tryp Cut on K	89.2	93.65	12	967.785	3983.23	-115.117	0.8	142717	HUMAN	Q9C0C9	Q9C0C9	E2/E3 hybrid ubiquitin-protein ligase UBE2O
Control_Rep1	K-ε-GG	4	18.46	15.93	14.98	97.1	23700000	7.845	2	1	1	0	K26k	TMT10	(K)	IIQLLDDYPkCFIVGADNVGSK	(Q)	QLLDDYPkCFIVGAD	C:Carbamidomethylation,K:TMT10,k:Ubiquitin Residual GG from Tryp Cut on K	98.8	96.13	5	760.168	3152.76	-115.115	1.8	34444.1	HUMAN	P05388	P05388|Q8NHW5|F8VWS0|P05388-2|G3V210|F8VRK7|F8VQY6	60S acidic ribosomal protein P0
Control_Rep1	Non-K-ε-GG	4	18.46	18.46	18.46	83.4	22200000	-1	1	0	0	0		TMT10	(R)	LTAPPAAFLCHLDNLLRPLLK	(D)		C:Carbamidomethylation,K:TMT10,	88.5	98.22	4	708.678	2831.67	0.0167	5.9	35804.3	HUMAN	Q9H9Q4-2	Q9H9Q4-2|Q9H9Q4|G5E9Q8	Isoform 2 of Non-homologous end-joining factor 1
Control_Rep1	Non-K-ε-GG	3	18.46	18.63	19.02	90	9220000	-1	1	0	0	0		TMT10	(R)	AFAVVASALGIPSLLPFLK	(A)		K:TMT10,	98.2	100.42	2	791.496	2372.47	0.0023	1	146570	HUMAN	O75533	O75533	Splicing factor 3B subunit 1
Control_Rep1	Non-K-ε-GG	4	18.45	15.71	17.71	94.1	927000	-1	0	0	0	0		TMT10	(R)	NVPMTGSISHVLVQLPHVFQR	(M)			93.8	84.8	2	647.865	2588.43	0.0051	2	87395.8	HUMAN	Q68CQ4	Q68CQ4	Digestive organ expansion factor homolog
Control_Rep1	Non-K-ε-GG	4	18.45	18.45	17.77	94.6	1480000	-1	1	0	0	0		TMT10	(K)	LFIGGLSFETTDDSLREHFEK	(W)		K:TMT10,	100	86.08	0	725.636	2899.52	-0.0001	0	39822.5	HUMAN	P51991	P51991|P51991-2	Heterogeneous nuclear ribonucleoprotein A3
Control_Rep1	K-ε-GG	4	18.45	12.35	13.35	92.5	11400000	2.511	2	1	1	0	K209k	TMT10	(K)	QIQELVEAIVLPMNHkEK	(F)	IVLPMNHkEKFENLG	K:TMT10,k:Ubiquitin Residual GG from Tryp Cut on K	77.4	90.58	27	673.637	2806.65	-115.121	-0.3	49488	HUMAN	P17980	P17980|R4GNH3|E9PM69	26S protease regulatory subunit 6A
Control_Rep1	Non-K-ε-GG	3	18.45	15.07	13.49	93	1730000000	-1	0	0	0	0		TMT10	(R)	LISQIVSSITASLR	(F)			97.8	99.55	2	573.019	1717.04	0.0018	1	58642	HUMAN	F5H5D3	F5H5D3|P68363|Q9BQE3|Q9NY65|P68366|P68366-2|Q9NY65-2|P68363-2|Q9H853	Tubulin alpha-1C chain
Control_Rep1	K-ε-GG	4	18.44	16.76	19.19	91.5	53300000	99	1	1	1	0	K425k	TMT10	(K)	AWLQQCSTPDGkYYRPDLNFPCSLPR	(R)	QCSTPDGkYYRPDLN	C:Carbamidomethylation,k:Ubiquitin Residual GG from Tryp Cut on K	100	74.05	17	878.932	3627.82	-115.116	1.1	75319.5	HUMAN	P57075	P57075|P57075-2|P57075-3	Ubiquitin-associated and SH3 domain-containing protein A
Control_Rep1	Non-K-ε-GG	5	18.44	20.01	16.6	89.7	91800000	-1	1	0	0	0		TMT10	(R)	LGVHPLSCHGWVLGEHGDSSVPVWSGMNVAGVSLK	(T)		C:Carbamidomethylation,K:TMT10,	99.1	83.27	13	826.232	4127.14	-0.0054	-1.3	40121.8	HUMAN	P00338-3	P00338-3|P00338|P00338-2|P00338-4|P00338-5	Isoform 3 of L-lactate dehydrogenase A chain
Control_Rep1	Non-K-ε-GG	3	18.44	16.71	16.46	89.9	2420000	-1	2	0	0	0		TMT10	(K)	KIPGIYVLSLEIGK	(T)		K:TMT10,	92	91.23	7	739.812	2217.42	0.0013	0.6	34649.3	HUMAN	P50897	P50897|E9PK48	Palmitoyl-protein thioesterase 1
Control_Rep1	K-ε-GG	5	18.43	12.98	11.67	82.8	10600000	99	1	1	1	0	K447k	TMT10	(K)	EYVELCDAAGRPDQEVAQEAWQNHkR	(R)	QEAWQNHkRRNDSVI	C:Carbamidomethylation,k:Ubiquitin Residual GG from Tryp Cut on K	81.9	56.08	19	689.334	3557.76	-115.12	-0.1	111013	HUMAN	P51784	P51784|G5E9A6	Ubiquitin carboxyl-terminal hydrolase 11
Control_Rep1	Non-K-ε-GG	2	18.43	17.87	17.2	97.7	14600000	-1	1	0	0	0		TMT10	(K)	GQTLVVQFTVK	(H)		K:TMT10,	97.5	74.07	12	839.52	1678.03	0.0015	0.9	48311.8	HUMAN	P27797	P27797	Calreticulin
Control_Rep1	K-ε-GG	4	18.43	17.42	17.38	92.9	5860000	99	1	1	1	0	K12k	TMT10	(R)	GTLkGHNGWVTQIATTPQFPDMILSASR	(D)	MTLRGTLkGHNGWVT	k:Ubiquitin Residual GG from Tryp Cut on K	100	80.4	15	843.195	3484.88	-115.118	0.5	35532.5	HUMAN	P63244	P63244|J3KPE3|D6RAC2|D6RHH4|E9PD14|D6RAU2|D6R909|D6RHJ5|D6RGK8|D6RDI0	Guanine nucleotide-binding protein subunit beta-2-like 1
Control_Rep1	Non-K-ε-GG	4	18.43	15.63	17.14	98	13200000	-1	0	0	0	0		TMT10	(K)	HVFSWTLQQVTRPWLSQHLER	(V)			93	81.1	18	720.143	2877.55	0.0027	0.9	57484.2	HUMAN	Q6NXR4	Q6NXR4|E5RIH5	TELO2-interacting protein 2
Control_Rep1	Non-K-ε-GG	5	18.43	15.35	14.21	71.5	11200000	7.618	0	0	0	0	M329m	TMT10	(R)	QINHPELHMVLSNLAAVLmHR	(E)		m:Oxidized methionine	98.6	87	34	534.494	2652.44	16	1.9	42741.2	HUMAN	Q6DKK2	Q6DKK2	Tetratricopeptide repeat protein 19, mitochondrial
Control_Rep1	K-ε-GG	3	18.42	14.47	15.62	93.2	2420000	99	1	1	1	0	K321k	TMT10	(K)	GFQQISFVNSIATSkGGR	(H)	VNSIATSkGGRHVDY	k:Ubiquitin Residual GG from Tryp Cut on K	100	68.15	8	747.406	2355.32	-115.116	1.7	183591	HUMAN	P11388-4	P11388-4|P11388-2|P11388	Isoform 4 of DNA topoisomerase 2-alpha
Control_Rep1	K-ε-GG	3	18.41	17.48	17.09	94.2	13100000	8.785	2	1	1	0	K399k	TMT10	(K)	NQESSFEAVkDPCFSAK	(R)	ESSFEAVkDPCFSAK	C:Carbamidomethylation,K:TMT10,k:Ubiquitin Residual GG from Tryp Cut on K	100	55.12	7	839.423	2631.37	-115.115	1.9	66159.9	HUMAN	Q8IYW5	Q8IYW5	E3 ubiquitin-protein ligase RNF168
Control_Rep1	K-ε-GG	5	18.39	13.66	14.87	88	17700000	6.583	3	1	1	0	K230k	TMT10	(K)	KPLPDHVSIVEPkDEILPTTPISEQK	(G)	HVSIVEPkDEILPTT	K:TMT10,k:Ubiquitin Residual GG from Tryp Cut on K	94.3	67.1	5	743.228	3827.23	-115.121	-0.3	28657.3	HUMAN	P23396-2	P23396-2|P23396|E9PL09|E9PPU1|E9PSF4	Isoform 2 of 40S ribosomal protein S3
Control_Rep1	Non-K-ε-GG	3	18.39	18.39	18.39	89.1	74600000	-1	1	0	0	0		TMT10	(R)	LPHVLLLQLGTTFFK	(L)		K:TMT10,	99.1	97.67	0	729.125	2185.35	0.008	3.7	26283.8	HUMAN	O43809	O43809	Cleavage and polyadenylation specificity factor subunit 5
Control_Rep1	K-ε-GG	4	18.38	16.37	13.9	95.6	16800000	4.011	2	1	1	0	K702k	TMT10	(R)	AAVMHDILDMMPEGIkQNK	(A)	DMMPEGIkQNKARTI	K:TMT10,k:Ubiquitin Residual GG from Tryp Cut on K	86.1	82.67	29	679.113	2828.54	-115.113	2.7	274908	HUMAN	Q6P2Q9	Q6P2Q9	Pre-mRNA-processing-splicing factor 8
Control_Rep1	Non-K-ε-GG	4	18.38	14.84	10.1	92.2	1170000	99	1	0	0	0	M82m	TMT10	(K)	FATLAELVQYYmEHHGQLK	(E)		K:TMT10,m:Oxidized methionine	97.5	94	0	688.87	2736.46	15.9995	1.7	69005.6	HUMAN	Q06124	Q06124|Q06124-2|Q06124-3	Tyrosine-protein phosphatase non-receptor type 11
Control_Rep1	K-ε-GG	3	18.38	14.37	14.18	89.5	1200000	18.377	2	1	1	0	K432k	TMT10	(R)	FIYGNQDLFATSQSkEFDPLGPLPPGWEK	(R)	LFATSQSkEFDPLGP	K:TMT10,k:Ubiquitin Residual GG from Tryp Cut on K	100	95.87	0	1285.33	3969.1	-115.142	-5.6	103657	HUMAN	Q96J02	Q96J02|Q96J02-2|Q96J02-3	E3 ubiquitin-protein ligase Itchy homolog
Control_Rep1	Non-K-ε-GG	3	18.38	16.95	17.85	90.5	11000000	-1	1	0	0	0		TMT10	(K)	ATTAGILATLSHCIELMVK	(R)		C:Carbamidomethylation,K:TMT10,	97.8	98.48	0	829.809	2487.41	0.0057	2.3	84561.9	HUMAN	Q9Y5P4-3	Q9Y5P4-3|Q9Y5P4|Q9Y5P4-2	Isoform 3 of Collagen type IV alpha-3-binding protein
Control_Rep1	K-ε-GG	3	18.36	13.19	15.17	91.4	7630000	13.975	2	1	1	0	K119k	TMT10	(K)	FSAYIkNSNPALNDNLEK	(G)	AKFSAYIkNSNPALN	K:TMT10,k:Ubiquitin Residual GG from Tryp Cut on K	99	65.95	12	870.804	2725.51	-115.117	1.3	27264.5	HUMAN	O00299	O00299	Chloride intracellular channel protein 1
Control_Rep1	Non-K-ε-GG	4	18.36	14.52	14.48	91.9	5730000	-1	1	0	0	0		TMT10-Nterm-Only	(K)	RVIISAPSADAPMFVMGVNHEK	(Y)			100	68.97	9	650.349	2598.37	0.0012	0.5	36223.7	HUMAN|BOVIN	P04406	P04406|P04406-2|E7EUT5|P10096	Glyceraldehyde-3-phosphate dehydrogenase
Control_Rep1	Non-K-ε-GG	3	18.36	13.82	16.86	90.2	7350000	-1	1	0	0	0		TMT10	(K)	KLETAVNLAWTAGNSNTR	(F)		K:TMT10,	100	69.73	12	802.122	2404.34	0.0169	7	30886.1	HUMAN	P21796	P21796	Voltage-dependent anion-selective channel protein 1
Control_Rep1	Non-K-ε-GG	4	18.36	18.36	18.36	92.4	11600000	-1	1	0	0	0		TMT10	(K)	KVPLLHNFHSFLYQPDWR	(F)		K:TMT10,	84.1	75.77	19	689.636	2755.52	-0.0008	-0.3	48627.9	HUMAN	P37268	P37268|E9PNM1|P37268-5|P37268-2|P37268-3|E9PS69	Squalene synthase
Control_Rep1	Non-K-ε-GG	4	18.36	15.54	16.6	95.6	8950000	-1	0	0	0	0		TMT10	(K)	IMVLMNSAFLHLGQNNFAEAHR	(F)			91.6	94.5	17	686.361	2742.42	0.0031	1.1	79830.1	HUMAN	Q8WVT3	Q8WVT3	Trafficking protein particle complex subunit 12
Control_Rep1	K-ε-GG	3	18.35	14.51	16.18	100	9360000	9.278	2	1	1	0	K14k	TMT10	(K)	ETTYYDVLGVkPNATQEELK	(K)	YYDVLGVkPNATQEE	K:TMT10,k:Ubiquitin Residual GG from Tryp Cut on K	100	68.1	17	957.512	2985.64	-115.116	1.3	45609.1	HUMAN	P31689	P31689|P31689-2	DnaJ homolog subfamily A member 1
Control_Rep1	Non-K-ε-GG	4	18.35	15.98	16.75	84.6	13000000	-1	0	0	0	0		TMT10	(R)	TLCLQHGPLITFHLNLTQGNAVVR	(Y)		C:Carbamidomethylation,	97.9	80.02	36	733.664	2931.62	0.0137	4.7	179888	HUMAN	Q9HCJ0-2	Q9HCJ0-2|Q9HCJ0	Isoform 2 of Trinucleotide repeat-containing gene 6C protein
Control_Rep1	Non-K-ε-GG	5	18.35	16.64	16.27	88.1	6640000	-1	1	0	0	0		TMT10	(K)	RLTAPPAAFLCHLDNLLRPLLK	(D)		C:Carbamidomethylation,K:TMT10,	88.7	97.12	5	598.362	2987.78	0.0079	2.6	35804.3	HUMAN	Q9H9Q4-2	Q9H9Q4-2|Q9H9Q4|G5E9Q8	Isoform 2 of Non-homologous end-joining factor 1
Control_Rep1	Non-K-ε-GG	2	18.35	13.97	20.16	96.9	12800000	-1	1	0	0	0		TMT10	(K)	AYVVLGQFLVLK	(K)		K:TMT10,	87.6	97.73	2	904.579	1808.14	0.0051	2.8	10286.6	HUMAN	O75531	O75531	Barrier-to-autointegration factor
Control_Rep1	Non-K-ε-GG	4	18.34	18.34	18.34	80.7	20500000	99	0	0	0	0	M328m	Hydrogen	(K)	HVPFDQFIQLVAHAGCmIGNSSCGVR	(E)		C:Carbamidomethylation,m:Oxidized methionine	99.3	91.03	32	729.85	2900.38	16.0008	2	84091.5	HUMAN	Q9Y223-2	Q9Y223-2|Q9Y223|Q9Y223-3|Q9Y223-4|Q9Y223-5	Isoform 2 of Bifunctional UDP-N-acetylglucosamine 2-epimerase/N-acetylmannosamine kinase
Control_Rep1	Non-K-ε-GG	3	18.34	18.72	19.08	93.6	17700000	-1	1	0	0	0		TMT10	(K)	LIIVSNPVDILTYVAWK	(L)		K:TMT10,	98.5	99.8	5	801.488	2402.45	0.0024	1	42398.6	HUMAN	Q9BYZ2	Q9BYZ2|P00338-3|P00338|P00338-2|P00338-5	L-lactate dehydrogenase A-like 6B
Control_Rep1	Non-K-ε-GG	3	18.33	15.86	17.97	92.6	9080000	-1	0	0	0	0		TMT10	(K)	LQISHEAAACITGLR	(A)		C:Carbamidomethylation,	96.4	62.4	12	623.68	1869.02	0.0042	2.3	142268	HUMAN	Q08211	Q08211|Q08211-2	ATP-dependent RNA helicase A
Control_Rep1	Non-K-ε-GG	3	18.33	14.92	18.33	93.8	12400000	-1	1	0	0	0		TMT10	(R)	LTLLSLLHMPFTIAAEK	(V)		K:TMT10,	100	98.7	3	786.142	2356.41	0.0028	1.2	76233	HUMAN	Q03519	Q03519|Q03519-2	Antigen peptide transporter 2
Control_Rep1	K-ε-GG	3	18.32	14.33	16.49	94.9	8010000	99	1	1	1	0	K218k	TMT10	(K)	ENMYAVQTLkDFQYVDR	(D)	MYAVQTLkDFQYVDR	k:Ubiquitin Residual GG from Tryp Cut on K	97.6	74.48	17	821.744	2578.34	-115.12	0.1	69266.5	HUMAN	Q9Y6I3-1	Q9Y6I3-1|Q9Y6I3|Q9Y6I3-3	Isoform 2 of Epsin-1
Control_Rep1	Non-K-ε-GG	3	18.32	17.07	18.47	92.4	107000000	-1	1	0	0	0		TMT10	(K)	GALQYLVPILTQTLTK	(Q)		K:TMT10,	99.5	98.92	5	739.793	2217.36	0.0019	0.8	98480.7	HUMAN	Q14974	Q14974|Q14974-2	Importin subunit beta-1
Control_Rep1	K-ε-GG	5	18.31	18.31	14.77	79.8	22300000	6.501	2	1	1	0	K840k	TMT10	(R)	EHGAFDAVkCTHWAEGGK	(G)	HGAFDAVkCTHWAEG	C:Carbamidomethylation,K:TMT10,k:Ubiquitin Residual GG from Tryp Cut on K	94.7	48	14	515.262	2687.4	-115.117	1	111410	HUMAN	F5H2F4	F5H2F4|P11586	C-1-tetrahydrofolate synthase, cytoplasmic
Control_Rep1	Non-K-ε-GG	4	18.31	15.81	16.36	95.7	2810000	-1	1	0	0	0		TMT10	(K)	NGTQVHGTITGVDVSMNTHLK	(A)		K:TMT10,	100	54.72	3	667.614	2667.43	0.0041	1.5	13281.3	HUMAN	P62314	P62314	Small nuclear ribonucleoprotein Sm D1
Control_Rep1	K-ε-GG	4	18.31	21.04	21.83	76.4	251000000	99	1	1	1	0	K216k	TMT10	(R)	TLkLTTPTYGDLNHLVSATMSGVTTCLR	(F)	DICFRTLkLTTPTYG	C:Carbamidomethylation,k:Ubiquitin Residual GG from Tryp Cut on K	85.8	93.15	20	849.199	3508.89	-115.117	0.9	50305.5	HUMAN	Q13885	Q13885|Q9BVA1|P68371|P04350|P07437|Q5JP53|Q5ST81	Tubulin beta-2A chain
Control_Rep1	Non-K-ε-GG	2	18.31	14.87	15.07	95.6	9630000	-1	1	0	0	0		TMT10	(K)	GIPEFWLTVFK	(N)		K:TMT10,	78.5	98.58	3	898.034	1795.06	0.0056	3.1	45658.6	HUMAN	P55209	P55209|F5H4R6|F8W0J6|P55209-2|B7Z9C2|F8W543|F8VV59|B3KV44	Nucleosome assembly protein 1-like 1
Control_Rep1	K-ε-GG	3	18.3	18.3	14.48	94.7	2570000	99	1	1	1	0	K530k	TMT10	(R)	VNEFGESYEEkATR	(A)	FGESYEEkATRAPHT	k:Ubiquitin Residual GG from Tryp Cut on K	100	46.62	12	667.996	2117.09	-115.118	1.1	62570.4	HUMAN	Q96KA5	Q96KA5|Q96KA5-2|G5E9Z2	Cleft lip and palate transmembrane protein 1-like protein
Control_Rep1	Non-K-ε-GG	5	18.3	20.52	19.22	84.3	3560000	-1	1	0	0	0		TMT10	(R)	TAAGLMHTFNAHAATDITGFGILGHAQNLAK	(Q)		K:TMT10,	94.1	80.58	0	722.391	3607.92	0.0051	1.4	43423.3	HUMAN	P49903	P49903|P49903-3|P49903-4	Selenide, water dikinase 1
Control_Rep1	Non-K-ε-GG	4	18.3	16.78	16.41	88.8	262000000	-1	1	0	0	0		TMT10	(R)	TFHIFYYLLSGAGEHLK	(T)		K:TMT10,	96.2	94.03	17	614.346	2454.36	0.0027	1.1	227784	HUMAN	P35579	P35579|P35579-2	Myosin-9
Control_Rep1	Non-K-ε-GG	4	18.29	14.3	14.38	93.7	27300000	-1	0	0	0	0		TMT10	(R)	TNLEFLQEQFNSIAAHVLHCTDSGFGAR	(L)		C:Carbamidomethylation,	90.6	97.68	2	848.676	3391.67	0.0117	3.5	122796	HUMAN	P46379-3	P46379-3|P46379|P46379-2|P46379-5|P46379-4	Isoform 3 of Large proline-rich protein BAG6
Control_Rep1	Non-K-ε-GG	3	18.28	16.72	18.38	92.9	2910000	-1	0	0	0	0		TMT10	(R)	DRFTWEGLYNVLMYR	(L)			96.6	95.77	3	731.378	2192.12	0.0043	2	111013	HUMAN	P51784	P51784|G5E9A6	Ubiquitin carboxyl-terminal hydrolase 11
Control_Rep1	Non-K-ε-GG	4	18.28	18.28	17.76	94.1	26200000	-1	1	0	0	0		TMT10	(K)	NYISQYSEIAIQMMMHMQPK	(E)		K:TMT10,	95.6	97.7	4	726.122	2901.45	0.0114	3.9	63688.6	HUMAN	B1AVU8	B1AVU8|P07602	Saposin-D
Control_Rep1	Non-K-ε-GG	3	18.28	15.05	15.92	93.7	19500000	-1	0	0	0	0		TMT10	(R)	ALLSALHWLLR	(C)			100	97.87	3	507.989	1521.95	0.0046	3	113663	HUMAN	F5GY88	F5GY88|O75448|O75448-2|B4DDR8	Mediator of RNA polymerase II transcription subunit 24
Control_Rep1	K-ε-GG	4	18.27	16.16	18.27	90	1480000	99	1	1	1	0	K641k	TMT10	(K)	QLMNVEPIHADILLETYkR	(K)	DILLETYkRKIADEG	k:Ubiquitin Residual GG from Tryp Cut on K	92.8	76.15	3	657.362	2741.54	-115.117	1.3	148735	HUMAN	P08575	P08575|X6R433|P08575-2|A0A075B788	Receptor-type tyrosine-protein phosphatase C
Control_Rep1	K-ε-GG	4	18.27	14.63	13.47	93.4	7740000	6.825	2	1	1	0	K120k	TMT10	(K)	FGANAILGVSLAVCkAGAVEK	(G)	GVSLAVCkAGAVEKG	C:Carbamidomethylation,K:TMT10,k:Ubiquitin Residual GG from Tryp Cut on K	97.8	87.73	17	662.631	2762.62	-115.118	0.7	47510.4	HUMAN	P06733	P06733|P06733-2	Alpha-enolase
Control_Rep1	Non-K-ε-GG	5	18.27	14.41	15.21	93.5	29800000	-1	1	0	0	0		TMT10	(R)	SVVFRPPNPWTMAIMNVLAELHQEHDLK	(L)		K:TMT10,	93.8	97.58	9	747.006	3731	0.0068	1.8	269273	HUMAN	A5YKK6	A5YKK6|A5YKK6-2|A5YKK6-3|A5YKK6-4|B5MDN3	CCR4-NOT transcription complex subunit 1
Control_Rep1	Non-K-ε-GG	3	18.27	15.17	14.24	88.8	20600000	-1	1	0	0	0		TMT10	(R)	YFASEIIGFLSAIGHPFPK	(M)		K:TMT10,	87	98.97	0	851.483	2552.43	0.0039	1.5	68948.7	HUMAN	Q92990	Q92990|Q92990-2	Glomulin
Control_Rep1	Non-K-ε-GG	4	18.26	17.27	18.13	93.2	1220000000	-1	1	0	0	0		TMT10	(R)	WLPAGDALLQMITIHLPSPVTAQK	(Y)		K:TMT10,	96.6	98.8	2	765.445	3058.75	0.0062	2	96306.4	HUMAN	P13639	P13639	Elongation factor 2
Control_Rep1	K-ε-GG	4	18.25	18.25	18.25	89.4	2120000	1.623	2	1	1	0	K197k	TMT10	(R)	ALASGTEASSTDPGAPGGPGGAEGPMAkK	(H)	GAEGPMAkKHAGERD	K:TMT10,k:Ubiquitin Residual GG from Tryp Cut on K	100	48.28	15	786.154	3256.71	-115.115	1.8	23959	HUMAN	Q16763	Q16763	Ubiquitin-conjugating enzyme E2 S
Control_Rep1	K-ε-GG	3	18.25	18.25	18.25	91.7	12600000	99	1	1	1	0	K284k	TMT10	(R)	IFGTDSQYNAYNEkR	(K)	QYNAYNEkRKKFEKK	k:Ubiquitin Residual GG from Tryp Cut on K	100	51.52	17	717.023	2264.17	-115.118	1	35614.4	HUMAN	Q15800	Q15800|Q15800-2	Methylsterol monooxygenase 1
Control_Rep1	K-ε-GG	3	18.25	16.86	15.33	92.2	9390000	99	1	1	1	0	K100k	TMT10	(K)	QNPLLAEAYSNLGNVYkER	(G)	SNLGNVYkERGQLQE	k:Ubiquitin Residual GG from Tryp Cut on K	100	78	17	841.446	2637.44	-115.118	0.9	118178	HUMAN	O15294	O15294|O15294-3	UDP-N-acetylglucosamine--peptide N-acetylglucosaminyltransferase 110 kDa subunit
Control_Rep1	Non-K-ε-GG	4	18.25	16.54	13.71	85.4	1540000	-1	0	0	0	0		TMT10	(K)	HFQEISWFLCPFHLSVAR	(H)		C:Carbamidomethylation,	79.5	92.43	13	626.579	2503.29	0.0039	1.6	28774.6	HUMAN	Q6DKI1	Q6DKI1	60S ribosomal protein L7-like 1
Control_Rep1	Non-K-ε-GG	2	18.25	16.7	18.24	92.4	11800000	-1	0	0	0	0		TMT10	(R)	ALGVLAQLIWSR	(A)			78.2	98.55	2	778.481	1555.95	0.0034	2.2	51939.7	HUMAN	O75390	O75390|B4DJV2	Citrate synthase, mitochondrial
Control_Rep1	K-ε-GG	3	18.24	18.24	18.24	98.2	2220000	11.51	2	1	1	0	K6k	Acetyl	(-)	MDGEEkTYGGCEGPDAMYVK	(L)	-----DCkTYGGCEG	C:Carbamidomethylation,K:TMT10,k:Ubiquitin Residual GG from Tryp Cut on K	100	60.13	0	874.717	2737.26	-115.119	0.2	12644.1	HUMAN	Q15369	Q15369|R4GMY8	Transcription elongation factor B polypeptide 1
Control_Rep1	K-ε-GG	4	18.24	16.19	15.73	93.2	22800000	11.071	2	1	1	0	K471k	TMT10	(R)	SQPLQNVSTVLQkPNPLYNQNTDMVQK	(S)	NVSTVLQkPNPLYNQ	K:TMT10,k:Ubiquitin Residual GG from Tryp Cut on K	100	73.38	17	914.993	3772.07	-115.116	1.2	70350.7	HUMAN	Q14677-3	Q14677-3|Q14677-2	Isoform 3 of Clathrin interactor 1
Control_Rep1	Non-K-ε-GG	4	18.24	19.07	19.07	81.3	202000000	-1	0	0	0	0		TMT10	(R)	FALPSPQHILGLPVGQHIYLSAR	(I)			73.2	86.53	47	686.646	2743.56	0.0026	0.9	38699.2	HUMAN	P00387-3	P00387-3|P00387|P00387-2	Isoform 3 of NADH-cytochrome b5 reductase 3
Control_Rep1	Non-K-ε-GG	4	18.24	16.25	13.73	85.3	38900000	-1	0	0	0	0		TMT10	(K)	SYLFQLLQGLAFCHSHR	(V)		C:Carbamidomethylation,	99.7	96.65	3	577.309	2306.21	0.006	2.6	39577.1	HUMAN	G3V5T9	G3V5T9|P24941|P24941-2|E7ESI2	Cyclin-dependent kinase 2
Control_Rep1	K-ε-GG	4	18.23	14.41	14.41	76.1	12900000	99	1	1	1	0	K373k	TMT10	(R)	HQFCLAQVSWIkNR	(V)	LAQVSWIkNRVLKKW	C:Carbamidomethylation,k:Ubiquitin Residual GG from Tryp Cut on K	94.3	61.63	14	533.288	2245.24	-115.115	2.6	44196.2	HUMAN	P15812	P15812|P15812-2|P15812-4|P15812-5|P15812-13|P15812-6|P15812-7|P15812-8|P15812-9|P15812-11|P15812-12	T-cell surface glycoprotein CD1e, membrane-associated
Control_Rep1	K-ε-GG	4	18.23	16.09	13.19	86.3	235000000	99	1	1	1	0	K70k	TMT10	(K)	VEPITkHIGLVYSGMGPDYR	(V)	HKVEPITkHIGLVYS	k:Ubiquitin Residual GG from Tryp Cut on K	98.8	65.82	10	644.596	2690.47	-115.111	3.3	26012.2	HUMAN	P25787	P25787	Proteasome subunit alpha type-2
Control_Rep1	K-ε-GG	3	18.22	18.22	18.22	88.9	66600000	99	1	1	1	0	K160k	TMT10	(R)	AICIDPAYSkAYGR	(M)	CIDPAYSkAYGRMGL	C:Carbamidomethylation,k:Ubiquitin Residual GG from Tryp Cut on K	97.6	55	19	643.336	2043.11	-115.118	1.1	34290.7	HUMAN	O43765	O43765	Small glutamine-rich tetratricopeptide repeat-containing protein alpha
Control_Rep1	Non-K-ε-GG	4	18.22	18.22	18.22	92.5	6380000	-1	0	0	0	0		TMT10	(R)	DYNNSYYGLMLFGHPLLVSVPR	(D)			88.4	96.27	5	696.867	2784.44	0.0088	3.2	111013	HUMAN	P51784	P51784|G5E9A6	Ubiquitin carboxyl-terminal hydrolase 11
Control_Rep1	Non-K-ε-GG	3	18.22	17.35	16.22	96.1	10100000	-1	0	0	0	0		TMT10	(R)	YNSWPSSLQELLRPTFPGVIR	(Q)			92.9	96.75	2	897.165	2689.47	0.0156	5.8	177928	HUMAN	Q9NYU2	Q9NYU2|Q9NYU2-2	UDP-glucose:glycoprotein glucosyltransferase 1
Control_Rep1	Non-K-ε-GG	3	18.22	16.79	17.89	90.6	211000000	-1	1	0	0	0		TMT10	(K)	LLGGVTIAQGGVLPNIQAVLLPK	(K)		K:TMT10,	99.5	98.22	4	910.576	2729.71	0.0075	2.7	15144.3	HUMAN	P16104	P16104|Q96QV6|Q8IUE6	Histone H2AX
Control_Rep1	Non-K-ε-GG	3	18.22	17.4	16.93	94	12300000	-1	1	0	0	0		TMT10	(K)	ITSCIFQLLQEAGIK	(T)		C:Carbamidomethylation,K:TMT10,	94.7	99.23	2	727.09	2179.26	0.0002	0.1	47820.1	HUMAN	P22234	P22234	Multifunctional protein ADE2
Control_Rep1	K-ε-GG	4	18.21	16.69	17.51	92.6	1930000	8.236	2	1	1	0	K431k	TMT10	(R)	GWFDAEGQALDGVSISDLkSGGVGGSNTNWK	(T)	GVSISDLkSGGVGGS	K:TMT10,k:Ubiquitin Residual GG from Tryp Cut on K	93.4	86.38	3	931.969	3839.98	-115.127	-1.9	68764.6	HUMAN	P27694	P27694	Replication protein A 70 kDa DNA-binding subunit
Control_Rep1	Non-K-ε-GG	5	18.21	13.7	12.33	96.6	1450000	-1	0	0	0	0		TMT10	(K)	RLDLSHLLLNSSTLALLTHR	(L)			100	90.98	12	501.301	2502.47	0.0053	2.1	208756	HUMAN	Q86WI3	Q86WI3|Q86WI3-4	Protein NLRC5
Control_Rep1	K-ε-GG	4	18.21	16.56	16.31	88.9	362000000	0	2	1	0	1	K119k	TMT10	(K)	LLGGVTIAQGGVLPNIQAVLLPkK	(T)	IQAVLLPkKTSATVG	K:TMT10,k:Ubiquitin Residual GG from Tryp Cut on K	83.9	96.83	7	743.718	3086.96	-115.112	2.8	15144.3	HUMAN	P16104	P16104|Q96QV6|Q8IUE6|P16104|Q96QV6|Q8IUE6	Histone H2AX
Control_Rep1	Non-K-ε-GG	4	18.2	18.2	18.2	91.4	5140000	-1	0	0	0	0		TMT10	(R)	LSISGWFHGPSLTRPPNYFEPPIPR	(S)			95.8	88.18	3	774.419	3094.65	0.0065	2.1	63701.5	HUMAN	Q8N543	Q8N543|Q8N543-2	Prolyl 3-hydroxylase OGFOD1
Control_Rep1	Non-K-ε-GG	3	18.19	15.71	14.53	93.5	1420000	-1	1	0	0	0		TMT10	(K)	HFPSVNWLISYSK	(Y)		K:TMT10,	89.4	83.08	2	679.386	2036.14	0.0053	2.6	68702.3	HUMAN	P38606	P38606|P38606-2	V-type proton ATPase catalytic subunit A
Control_Rep1	Non-K-ε-GG	4	18.19	17.28	17.28	89.5	17400000	99	1	0	0	0	M314m	TMT10	(R)	FWVLAAHPNLNLFAAGHDGGmIVFK	(L)		K:TMT10,m:Oxidized methionine	98	95.82	10	800.689	3183.73	16.0013	2	140919	HUMAN	P53621-2	P53621-2|P53621	Isoform 2 of Coatomer subunit alpha
Control_Rep1	K-ε-GG	3	18.18	15.92	13.12	89.6	22400000	99	1	1	1	0	K314k	TMT10	(R)	QMSGAQIkIANPVEGSSGR	(Q)	QMSGAQIkIANPVEG	k:Ubiquitin Residual GG from Tryp Cut on K	100	51.3	20	758.401	2388.31	-115.118	0.8	38010.7	HUMAN	Q15365	Q15365	Poly(rC)-binding protein 1
Control_Rep1	K-ε-GG	3	18.18	16.24	15.21	96.7	8210000	99	1	1	1	0	K123k	TMT10	(K)	EVLEYNAIGGkYNR	(G)	EYNAIGGkYNRGLTV	k:Ubiquitin Residual GG from Tryp Cut on K	95.9	52.9	12	657.017	2084.15	-115.118	0.8	48788.1	HUMAN	P14324	P14324|P14324-2	Farnesyl pyrophosphate synthase
Control_Rep1	K-ε-GG	3	18.18	17.99	16.27	93.6	22000000	99	1	1	1	0	K96k	TMT10	(K)	SATGNSILGQPVFESkLR	(A)	GQPVFESkLRAQSVT	k:Ubiquitin Residual GG from Tryp Cut on K	93.9	64.68	15	749.75	2362.35	-115.115	2.1	40154.2	HUMAN	Q96F15-2	Q96F15-2|Q96F15	Isoform 2 of GTPase IMAP family member 5
Control_Rep1	K-ε-GG	4	18.17	12.13	11.93	91.4	211000000	99	1	1	1	0	K117k	TMT10	(R)	SFICNYkEHWFTVR	(K)	RSFICNYkEHWFTVR	C:Carbamidomethylation,k:Ubiquitin Residual GG from Tryp Cut on K	98.4	67.3	17	558.283	2345.23	-115.116	1.6	42799	HUMAN	F5H211	F5H211|P54252|P54252-2|C9JQV6|P54252-4|P54252-3|G3V5H3|G3V4F4|G3V4F5|G3V3T0	Ataxin-3
Control_Rep1	K-ε-GG	4	18.17	15.36	15.65	90.6	4240000	10.138	2	1	1	0	K671k	TMT10	(K)	ACVVHGSDLkDMTSEQLDDILK	(Y)	VVHGSDLkDMTSEQL	C:Carbamidomethylation,K:TMT10,k:Ubiquitin Residual GG from Tryp Cut on K	96.4	74.73	15	762.394	3161.68	-115.123	-1.1	114206	HUMAN	P05023	P05023|P05023-4|P05023-3	Sodium/potassium-transporting ATPase subunit alpha-1
Control_Rep1	K-ε-GG	3	18.17	16.23	13.02	92.2	1790000	13.019	2	1	1	0	K70k	TMT10	(R)	AIIPCIkGYDVIAQAQSGTGK	(T)	RAIIPCIkGYDVIAQ	C:Carbamidomethylation,K:TMT10,k:Ubiquitin Residual GG from Tryp Cut on K	94.3	76.77	3	921.515	2877.65	-115.118	0.7	46716.7	HUMAN	Q14240-2	Q14240-2|Q14240|E7EQG2|P60842|P60842-2|J3KT12	Isoform 2 of Eukaryotic initiation factor 4A-II
Control_Rep1	Non-K-ε-GG	3	18.17	18.97	18.85	93.5	25400000	-1	1	0	0	0		TMT10	(R)	HLVFPLLEFLSVK	(E)		K:TMT10,	98.9	98.42	4	667.419	2000.23	0.007	3.5	52619.2	HUMAN	P60228	P60228|E5RII3|E5RJ25|E5RIP5	Eukaryotic translation initiation factor 3 subunit E
Control_Rep1	Non-K-ε-GG	3	18.17	16.48	16.02	93.4	12200000	-1	1	0	0	0		TMT10	(R)	YQTFLQLLYTLQGK	(L)		K:TMT10,	99.4	99.07	3	725.426	2174.26	0.0006	0.3	31349.9	HUMAN	O95229	O95229|A6NH27	ZW10 interactor
Control_Rep1	K-ε-GG	3	18.17	14.52	14.74	92.4	17400000	99	1	1	1	0	K390k	TMT10	(K)	ADGGAEYATYQTkSTTPAEQR	(G)	EYATYQTkSTTPAEQ	k:Ubiquitin Residual GG from Tryp Cut on K	100	36.45	11	863.419	2703.36	-115.119	0.3	45263.9	HUMAN	P15529-2	P15529-2|P15529-5|P15529-3|P15529-6|P15529-4|P15529-7|P15529-16	Isoform B of Membrane cofactor protein
Control_Rep1	Non-K-ε-GG	3	18.16	17.33	15.93	96.6	23200000	-1	1	0	0	0		Hydrogen	(K)	HTGPGILSMANAGPNTNGSQFFICTAK	(T)		C:Carbamidomethylation,K:TMT10-Lys-Only,	100	75.02	15	1007.5	3020.49	0.0034	1.1	18240.4	HUMAN	P62937	P62937|C9J5S7|F8WE65|P62937-2	Peptidyl-prolyl cis-trans isomerase A
Control_Rep1	Non-K-ε-GG	4	18.16	18.46	18.84	87.8	4880000	-1	2	0	0	0		TMT10	(K)	KYETVIMPVFGIATPFHIATIK	(N)		K:TMT10,	76.7	96.05	3	791.72	3163.86	0.0023	0.7	120482	HUMAN	Q9Y5B9	Q9Y5B9	FACT complex subunit SPT16
Control_Rep1	K-ε-GG	3	18.15	15.82	16.6	88.1	2170000	11.898	2	1	1	0	K273k	TMT10	(R)	VETGVLkPGMVVTFAPVNVTTEVK	(S)	RVETGVLkPGMVVTF	K:TMT10,k:Ubiquitin Residual GG from Tryp Cut on K	94.7	84.38	3	1029.92	3202.87	-115.121	-0.3	50482.3	HUMAN	P68104	P68104|Q5VTE0	Elongation factor 1-alpha 1
Control_Rep1	K-ε-GG	4	18.14	15.9	13.14	82.3	15000000	99	1	1	1	0	K171k	TMT10	(K)	AMkQYNGVPLDGRPMNIQLVTSQIDAQR	(R)	ADALKAMkQYNGVPL	k:Ubiquitin Residual GG from Tryp Cut on K	100	71.78	24	872.462	3601.93	-115.109	3.3	27557.2	HUMAN	E9PB61	E9PB61|Q86V81	THO complex subunit 4
Control_Rep1	Non-K-ε-GG	4	18.14	18.14	18.14	94.1	6210000	-1	0	0	0	0		TMT10	(R)	LLPHMHNIVEYMLQR	(T)			96.9	84	24	531.543	2123.15	0.0038	1.8	103837	HUMAN	Q92973	Q92973|Q92973-2|Q92973-3	Transportin-1
Control_Rep1	K-ε-GG	4	18.14	14.88	14.21	88.4	1740000000	99	1	1	1	0	K297k	TMT10	(R)	ALTVPELTQQVFDAkNMMAACDPR	(H)	TQQVFDAkNMMAACD	C:Carbamidomethylation,k:Ubiquitin Residual GG from Tryp Cut on K	100	91.87	27	763.134	3164.63	-115.116	1.3	50126.4	HUMAN	P07437	P07437|Q5JP53|Q5ST81	Tubulin beta chain
Control_Rep1	K-ε-GG	3	18.13	15.03	17.35	94.4	32500000	18.135	2	1	1	0	K385k	Hydrogen	(K)	TDGkIVQYECEGDTCQEEK	(I)	VASKTDGkIVQYECE	C:Carbamidomethylation,K:TMT10-Lys-Only,k:Ubiquitin Residual GG from Tryp Cut on K	100	39.35	14	878.062	2747.29	-115.118	0.6	68615.7	HUMAN	Q7Z569	Q7Z569|J3KNN7|Q7Z569-2	BRCA1-associated protein
Control_Rep1	K-ε-GG	4	18.13	13.82	14.61	91.9	2260000	8.357	2	1	1	0	K598k	TMT10	(K)	AIYSSFKDDVDLkQDLR	(C)	FKDDVDLkQDLRCDT	K:TMT10,k:Ubiquitin Residual GG from Tryp Cut on K	100	67.83	0	647.106	2700.52	-115.115	2.1	85675.5	HUMAN	Q96J84-2	Q96J84-2|Q96J84|Q96J84-3|Q5W0F9|Q5W0G0	Isoform 2 of Kin of IRRE-like protein 1
Control_Rep1	Non-K-ε-GG	4	18.13	16.03	15.79	85.5	6380000	-1	1	0	0	0		TMT10-Nterm-Only	(R)	TFHIFYYLLSGAGEHLK	(T)			92.8	91.58	17	557.055	2225.2	0.0036	1.6	227784	HUMAN	P35579	P35579|P35579-2	Myosin-9
Control_Rep1	Non-K-ε-GG	4	18.12	15.75	18.59	90.5	8720000	-1	1	0	0	0		TMT10	(R)	MLQYCLQGLFHPARK	(V)		C:Carbamidomethylation,K:TMT10,	93.2	77.4	26	580.826	2320.28	0.0014	0.6	146570	HUMAN	O75533	O75533	Splicing factor 3B subunit 1
Control_Rep1	K-ε-GG	4	18.12	13.78	11.37	89	7370000	12.336	2	1	1	0	K352k	TMT10	(K)	RSIQFVDWCPTGFkVGINYQPPTVVPGGDLAK	(V)	DWCPTGFkVGINYQP	C:Carbamidomethylation,K:TMT10,k:Ubiquitin Residual GG from Tryp Cut on K	100	85.95	15	1030.55	4234.31	-115.129	-2.1	50835.4	HUMAN	P68363	P68363|P68366|P68366-2|P68363-2	Tubulin alpha-1B chain
Control_Rep1	Non-K-ε-GG	4	18.12	12.57	12.59	93.2	805000	99	1	0	0	0	M1515m	TMT10	(R)	GLQPAYGYGmHPAWVSLVTHSLPYFGK	(S)		K:TMT10,m:Oxidized methionine	100	92.87	2	863.457	3434.81	15.9944	-0.2	260508	HUMAN	Q9Y3R5	Q9Y3R5|Q9Y3R5-2	Protein dopey-2
Control_Rep1	Non-K-ε-GG	3	18.12	16.95	16.87	95.7	10400000	-1	0	0	0	0		TMT10	(R)	LWIYIDNILHSR	(K)			98.9	97.7	4	591.342	1772.01	0.0057	3.2	172481	HUMAN	Q14146	Q14146	Unhealthy ribosome biogenesis protein 2 homolog
Control_Rep1	K-ε-GG	3	18.11	10.92	12.28	92.6	6350000	18.113	2	1	1	0	K178k	Hydrogen	(K)	IkVAEDEAEAAAAAK	(F)	KNGLVKIkVAEDEAE	K:TMT10-Lys-Only,k:Ubiquitin Residual GG from Tryp Cut on K	97.3	43.28	14	610.666	1945.1	-115.118	1	71350.3	HUMAN	P08195-4	P08195-4|J3KPF3|P08195|F5GZS6|P08195-3|P08195-2	Isoform 4 of 4F2 cell-surface antigen heavy chain
Control_Rep1	K-ε-GG	4	18.11	15.51	17.52	93.8	8670000	18.108	2	1	1	0	K243k	TMT10	(K)	ARkDTEAGETFSSVQANLSK	(A)	PKTKKARkDTEAGET	K:TMT10,k:Ubiquitin Residual GG from Tryp Cut on K	100	51.2	8	678.615	2826.56	-115.117	1	128766	HUMAN	P35251	P35251|P35251-2	Replication factor C subunit 1
Control_Rep1	K-ε-GG	4	18.11	14.26	15.69	95.3	11200000	5.075	2	1	1	0	K263k	TMT10	(R)	EEEEAFASSQSSQGAQSLTFSkFEEK	(K)	AQSLTFSkFEEKKTN	K:TMT10,k:Ubiquitin Residual GG from Tryp Cut on K	100	67.33	14	864.174	3568.79	-115.114	1.7	80625	HUMAN	Q9UJ41	Q9UJ41|Q9UJ41-3|E7ERJ8|Q9UJ41-4|E9PFK9|Q9UJ41-2|V9GYI8	Rab5 GDP/GTP exchange factor
Control_Rep1	Non-K-ε-GG	4	18.11	15.96	16.26	88.6	10500000	-1	1	0	0	0		TMT10	(R)	TISHFHYTTWPDFGVPESPASFLNFLFK	(V)		K:TMT10,	96.1	98.3	3	936.74	3743.93	0.0091	2.4	48871.8	HUMAN	P17706	P17706|P17706-4|P17706-2|K7EQG9|P17706-3	Tyrosine-protein phosphatase non-receptor type 2
Control_Rep1	K-ε-GG	4	18.1	17.61	17.88	91.1	24200000	99	1	1	1	0	K78k	TMT10	(R)	EIQVQHPAAkSMIEISR	(T)	QVQHPAAkSMIEISR	k:Ubiquitin Residual GG from Tryp Cut on K	98.1	50.18	14	570.814	2395.35	-115.118	1.1	61103.4	HUMAN	P49368	P49368|B4DUR8	T-complex protein 1 subunit gamma
Control_Rep1	K-ε-GG	3	18.1	18.1	21.09	95	6160000	99	1	1	1	0	K391k	TMT10	(K)	DVVIQDDDVECTMVEkR	(V)	VECTMVEkRVLALPG	C:Carbamidomethylation,k:Ubiquitin Residual GG from Tryp Cut on K	100	56.8	12	798.722	2509.27	-115.115	2	78208.9	HUMAN	P05771-2	P05771-2|P17252|P05771	Isoform Beta-II of Protein kinase C beta type
Control_Rep1	Non-K-ε-GG	6	18.1	15.37	12.68	91.4	433000	-1	2	0	0	0		TMT10	(R)	IQAQLALKPGLIGNANMVGLANLHAMGIAPPK	(V)		K:TMT10,	97.1	92.8	0	652.389	3909.29	0.0099	2.5	77698.7	HUMAN	O43395	O43395|O43395-3	U4/U6 small nuclear ribonucleoprotein Prp3
Control_Rep1	Non-K-ε-GG	4	18.09	11.44	12.95	93.3	17200000	-1	0	0	0	0		TMT10	(R)	QNLFTTWSHHLQQANIQFR	(T)			100	77.03	17	650.344	2598.35	0.0026	1	535137	HUMAN	Q14204	Q14204	Cytoplasmic dynein 1 heavy chain 1
Control_Rep1	Non-K-ε-GG	4	18.09	15.45	17.31	94.2	1300000	-1	0	0	0	0		TMT10	(R)	GDYLAVVLATQGHTQVLIHQLSR	(R)			86.5	87.87	2	687.89	2748.54	0.0036	1.3	84312.6	HUMAN	Q14137	Q14137|Q14137-2	Ribosome biogenesis protein BOP1
Control_Rep1	Non-K-ε-GG	3	18.09	14.47	14.05	89.6	7870000	-1	1	0	0	0		TMT10	(K)	IQVTPPGFQLVFLPFADDK	(R)		K:TMT10,	100	98.75	0	864.161	2590.47	-0.0007	-0.3	70127.1	HUMAN	P12956	P12956|P12956-2|B1AHC9|F5H1I8	X-ray repair cross-complementing protein 6
Control_Rep1	Non-K-ε-GG	4	18.07	16.87	18.07	88.9	30200000	-1	0	0	0	0		TMT10	(K)	YVPAIAHLIHSLNPVR	(E)			100	85.68	24	508.054	2029.19	0.0044	2.2	54448	HUMAN	Q9H3G5	Q9H3G5	Probable serine carboxypeptidase CPVL
Control_Rep1	Non-K-ε-GG	6	18.07	16	14.61	78.9	14800000	9.354	0	0	0	0	M519m	TMT10	(K)	mALIQMGSVEEAVQALIDLHNHDLGENHHLR	(V)		m:Oxidized methionine	98.9	96.13	7	623.489	3719.89	16.0041	2.4	59803.1	HUMAN	P26599-3	P26599-3|P26599-2|P26599|A6NLN1	Isoform 3 of Polypyrimidine tract-binding protein 1
Control_Rep1	K-ε-GG	5	18.06	15.62	14.26	95.4	1890000	99	1	1	1	0	K270k	TMT10	(K)	INEEISVkHLPSTEPDPHVVR	(I)	INEEISVkHLPSTEP	k:Ubiquitin Residual GG from Tryp Cut on K	100	52.62	4	548.699	2854.58	-115.117	1	96307.3	HUMAN	Q9BUJ2	Q9BUJ2|Q9BUJ2-2|B7Z4B8|Q9BUJ2-4	Heterogeneous nuclear ribonucleoprotein U-like protein 1
Control_Rep1	Non-K-ε-GG	3	18.06	17.01	14.16	88	16600000	-1	0	0	0	0		TMT10	(K)	LIAQACVSIFPDSGHFNVDNIR	(V)		C:Carbamidomethylation,	100	84.23	25	901.469	2702.39	0.0009	0.3	60190.1	HUMAN	P50990	P50990|P50990-2|P50990-3	T-complex protein 1 subunit theta
Control_Rep1	Non-K-ε-GG	4	18.06	13.01	13.52	88.3	12800000	-1	0	0	0	0		TMT10	(K)	FQLCVLGQNAQTMAYNITPLRR	(A)		C:Carbamidomethylation,	99.3	87.48	15	706.631	2823.5	0.0059	2.1	94596.2	HUMAN	O75534-4	O75534-4|O75534-3|O75534|O75534-2|E9PLT0	Isoform 4 of Cold shock domain-containing protein E1
Control_Rep1	Non-K-ε-GG	2	18.06	15.84	12.61	90.2	7300000	-1	1	0	0	0		TMT10	(K)	IGLIQFCLSAPK	(T)		C:Carbamidomethylation,K:TMT10,	100	90.32	15	903.043	1805.08	0.0037	2.1	58436.7	HUMAN	P50991	P50991|P50991-2	T-complex protein 1 subunit delta
Control_Rep1	K-ε-GG	4	18.05	15.42	16.67	94.6	8210000	99	1	1	1	0	K142k	TMT10	(K)	QDLPNAMNAAEITDkLGLHSLR	(H)	NAAEITDkLGLHSLR	k:Ubiquitin Residual GG from Tryp Cut on K	90.3	77.27	10	688.368	2865.57	-115.114	2	20753.5	HUMAN	P84077	P84077|P61204|B7ZB63	ADP-ribosylation factor 1
Control_Rep1	K-ε-GG	4	18.05	18.78	17.73	96	4140000	10.117	2	1	1	0	K338k	TMT10	(K)	VNFPENGFLSPDkLSLLEK	(L)	NGFLSPDkLSLLEKL	K:TMT10,k:Ubiquitin Residual GG from Tryp Cut on K	94.6	89.85	7	680.634	2834.63	-115.113	2.7	45609.1	HUMAN	P31689	P31689	DnaJ homolog subfamily A member 1
Control_Rep1	Non-K-ε-GG	3	18.05	18.05	18.05	85.7	16200000	-1	0	0	0	0		TMT10	(R)	CILLTSPGPHALLLVVPLGR	(Y)		C:Carbamidomethylation,	91.1	95.43	17	785.811	2355.41	0.0038	1.6	39261	HUMAN	G5E9W9	G5E9W9|Q9NUV9	GTPase IMAP family member 4
Control_Rep1	Non-K-ε-GG	4	18.05	18.64	19.03	90.6	25100000	-1	2	0	0	0		TMT10	(R)	VISGVLQLGNIVFKK	(E)		K:TMT10,	98.5	97.03	0	576.377	2302.48	0.0035	1.5	227784	HUMAN	P35579	P35579|P35579-2	Myosin-9
Control_Rep1	K-ε-GG	4	18.04	14.06	15.42	88.1	9570000	99	1	1	1	0	K490k	TMT10	(K)	EFDEDSEDRLVNEkFR	(E)	EDRLVNEkFREMIPF	k:Ubiquitin Residual GG from Tryp Cut on K	92.2	54.23	15	593.54	2486.26	-115.118	0.9	65685.6	HUMAN	Q9UHD8	Q9UHD8|Q9UHD8-5|Q9UHD8-2|Q9UHD8-7|Q9UHD8-8|Q9UHD8-3|Q9UHD8-9|Q9UHD8-4	Septin-9
Control_Rep1	K-ε-GG	3	18.04	17.56	17.11	96	111000000	3.895	2	1	1	0	K32k	TMT10	(K)	VAGQDGSVVQFkIK	(R)	DGSVVQFkIKRHTPL	K:TMT10,k:Ubiquitin Residual GG from Tryp Cut on K	100	60.58	15	683.402	2163.31	-115.119	0.5	17127.4	HUMAN	A8MU27	A8MU27|P55854-2|A8MUA9|P55854|P61956|Q6EEV6|H7BZT4|P61956-2	Small ubiquitin-related modifier 3
Control_Rep1	Non-K-ε-GG	4	18.04	15.13	15.13	94.6	180000000	-1	1	0	0	0		TMT10	(R)	NYQFDFLRPQHSLFNYFTK	(L)		K:TMT10,	89.1	88.6	25	731.639	2923.53	0.003	1	88941.6	HUMAN	Q15459	Q15459|Q15459-2	Splicing factor 3A subunit 1
Control_Rep1	Non-K-ε-GG	3	18.04	13.66	13.5	95.1	75200000	-1	1	0	0	0		TMT10	(K)	SALASVIMGLSTILGK	(E)		K:TMT10,	96.3	100.48	3	673.748	2019.23	0.0015	0.7	74211	HUMAN	P30154-2	P30154-2|P30154-3|P30154|P30154-5	Isoform 2 of Serine/threonine-protein phosphatase 2A 65 kDa regulatory subunit A beta isoform
Control_Rep1	Non-K-ε-GG	3	18.03	19.74	20.96	80.1	84900000	-1	0	0	0	0		Hydrogen	(K)	IVQQIAILMGCAILPHLR	(S)		C:Carbamidomethylation,	100	96.48	9	682.73	2046.17	0.0034	1.6	146570	HUMAN	O75533	O75533	Splicing factor 3B subunit 1
Control_Rep1	K-ε-GG	4	18.02	14.98	13.68	93.3	8700000	5.484	2	1	1	0	K146k	TMT10	(K)	EGEEQLQTQHQkTFIGK	(I)	QLQTQHQkTFIGKIP	K:TMT10,k:Ubiquitin Residual GG from Tryp Cut on K	98	43.23	12	644.099	2688.49	-115.118	1	135321	HUMAN	P30876	P30876|C9J2Y9|C9J4M6	DNA-directed RNA polymerase II subunit RPB2
Control_Rep1	Non-K-ε-GG	3	18.02	18.02	18.02	90.3	8500000	-1	0	0	0	0		TMT10	(R)	GNFGGSFAGSFGGAGGHAPGVAR	(K)			82.7	59	10	755.378	2264.12	0.0034	1.5	77799.7	HUMAN	P52272	P52272|P52272-2	Heterogeneous nuclear ribonucleoprotein M
Control_Rep1	Non-K-ε-GG	5	18.02	12.02	11.12	91.8	963000	99	1	0	0	0	M175m	TMT10	(K)	VIHDNFGIVEGLmTTVHAITATQK	(T)		K:TMT10,m:Oxidized methionine	83.9	94.28	0	614.743	3053.69	15.9982	1.1	36223.7	HUMAN	P04406	P04406|P04406-2|E7EUT5	Glyceraldehyde-3-phosphate dehydrogenase
Control_Rep1	K-ε-GG	3	18.01	18.66	17.49	91.3	7630000	10.687	2	1	1	0	K457k	TMT10	(K)	NVSQSQMAkLNQQMAK	(M)	VSQSQMAkLNQQMAK	K:TMT10,k:Ubiquitin Residual GG from Tryp Cut on K	100	50.17	12	793.428	2493.39	-115.12	-0.1	55989.1	HUMAN	P61011	P61011|P61011-2|G3V4F7	Signal recognition particle 54 kDa protein
Control_Rep1	Non-K-ε-GG	3	18.01	14.98	15.71	92.2	4910000	-1	1	0	0	0		TMT10	(R)	ISFCLDIHNMSVK	(A)		C:Carbamidomethylation,K:TMT10,	89.8	79.48	5	674.702	2022.09	-0.0007	-0.3	61090.6	HUMAN	O43242	O43242|O43242-2	26S proteasome non-ATPase regulatory subunit 3
Control_Rep1	Non-K-ε-GG	5	18.01	14.71	15.71	85	3990000	-1	1	0	0	0		TMT10	(R)	VHCCLYFIPATGHSLRPLDIEFMK	(R)		C:Carbamidomethylation,K:TMT10,	91	82.15	5	673.359	3362.76	0.0043	1.3	65685.6	HUMAN	Q9UHD8	Q9UHD8|Q9UHD8-5|Q9UHD8-2|Q9UHD8-7|Q9UHD8-8|Q9UHD8-3|Q9UHD8-9|Q9UHD8-4	Septin-9
Control_Rep1	Non-K-ε-GG	3	18.01	15.11	16.83	98.4	6210000	-1	0	0	0	0		TMT10	(R)	SLGGYVLSLVHDVR	(F)			98.5	89.72	17	582.004	1744	0.0028	1.6	70841	HUMAN	P43403	P43403	Tyrosine-protein kinase ZAP-70
Control_Rep1	Non-K-ε-GG	3	18	18.37	18.6	87.1	40700000	-1	0	0	0	0		TMT10	(R)	QISRPSAAGINLMIGSTR	(Y)			94.8	63.3	12	701.064	2101.18	0.0031	1.5	142268	HUMAN	Q08211	Q08211|Q08211-2	ATP-dependent RNA helicase A
Control_Rep1	K-ε-GG	3	18	19.66	18	96	7990000	99	1	1	1	0	K111k	TMT10	(R)	LGGPSALPkGLAQSPLCR	(S)	GGPSALPkGLAQSPL	C:Carbamidomethylation,k:Ubiquitin Residual GG from Tryp Cut on K	97.6	64.63	19	722.409	2280.33	-115.115	2.5	41269.6	HUMAN	Q96CX6	Q96CX6	Leucine-rich repeat-containing protein 58
Control_Rep1	K-ε-GG	3	18	16.18	16.38	95.1	4420000	9.501	2	1	1	0	K270k	TMT10	(K)	TAEELMNFSkGEENLMDAQVK	(A)	EELMNFSkGEENLMD	K:TMT10,k:Ubiquitin Residual GG from Tryp Cut on K	100	78.6	17	986.167	3071.6	-115.114	1.9	60190.1	HUMAN	P50990	P50990|P50990-2|P50990-3	T-complex protein 1 subunit theta
Control_Rep1	K-ε-GG	3	18	16.69	13.48	90.8	35300000	99	1	1	1	0	K350k	TMT10	(K)	NSSYFVEWIPNNVkTAVCDIPPR	(G)	EWIPNNVkTAVCDIP	C:Carbamidomethylation,k:Ubiquitin Residual GG from Tryp Cut on K	92.1	90.02	80	1017.18	3164.66	-115.133	-4.2	50305.5	HUMAN	Q13885	Q13885|Q9BVA1|P68371|P04350|P07437|Q5JP53|Q5ST81	Tubulin beta-2A chain
Control_Rep1	Non-K-ε-GG	4	18	17.35	19.66	83.6	791000	-1	1	0	0	0		TMT10	(K)	AIVHAVGQELQVTGPFNLQLIAK	(D)		K:TMT10,	96.8	93.25	2	726.933	2904.71	0.0028	1	245318	HUMAN	P27708	P27708|F8VPD4	CAD protein
Control_Rep1	Non-K-ε-GG	3	18	18.4	18.95	95.1	18800000	-1	0	0	0	0		TMT10	(R)	SLLTLLWHCSLDALR	(E)		C:Carbamidomethylation,	98.9	97.83	0	676.383	2027.13	0.0042	2.1	474044	HUMAN	P78527	P78527|P78527-2|E7EUY0	DNA-dependent protein kinase catalytic subunit
Control_Rep1	Non-K-ε-GG	3	18	16.4	14.99	98.1	7600000	-1	1	0	0	0		TMT10	(K)	DGALHMIGSLAEILLK	(K)		K:TMT10,	87.7	98.67	2	713.761	2139.26	0.006	2.8	120827	HUMAN	O95373	O95373	Importin-7
Control_Rep1	Non-K-ε-GG	4	17.99	13.28	13.85	92.8	1720000	-1	0	0	0	0		TMT10	(R)	VSQMLILTPFQGQGHGAQLLETVHR	(Y)			100	82.72	3	748.165	2989.62	0.0128	4.3	49911.1	HUMAN	O14929	O14929|O14929-2	Histone acetyltransferase type B catalytic subunit
Control_Rep1	Non-K-ε-GG	3	17.99	17.2	17.99	91.5	7960000	-1	0	0	0	0		TMT10	(K)	YVTSAYQWMVPFLHR	(C)			88.2	92.73	17	709.707	2127.11	0.0024	1.1	271876	HUMAN	A2RRP1	A2RRP1	Neuroblastoma-amplified sequence
Control_Rep1	Non-K-ε-GG	4	17.99	16.83	10.85	93.6	8210000	-1	1	0	0	0		TMT10	(K)	NAIQLLASFLANNPFSCK	(L)		C:Carbamidomethylation,K:TMT10,	100	100.22	2	617.346	2466.36	0.003	1.2	158606	HUMAN	Q15021	Q15021	Condensin complex subunit 1
Control_Rep1	Non-K-ε-GG	3	17.98	12.42	14.93	90.9	2970000	-1	1	0	0	0		TMT10	(K)	FQNVADLHLYLYSAK	(A)		K:TMT10,	90.5	82.2	10	747.42	2240.25	-0.0022	-1	83905.8	HUMAN	P41250	P41250	Glycine--tRNA ligase
Control_Rep1	K-ε-GG	3	17.98	18.73	19.56	82.8	36100000	17.978	2	1	1	0	K344k	TMT10	(R)	TFGkQQWQQLYDTLNAWK	(Q)	STHRTFGkQQWQQLY	K:TMT10,k:Ubiquitin Residual GG from Tryp Cut on K	97.7	95.85	9	943.165	2942.61	-115.132	-4.3	42958.6	HUMAN	Q7L2H7	Q7L2H7|B4E2Q4	Eukaryotic translation initiation factor 3 subunit M
Control_Rep1	K-ε-GG	3	17.97	14.46	17.17	89.3	1180000	99	1	1	1	0	K116k	TMT10	(R)	ADPTVESEEAFkNR	(M)	VESEEAFkNRMEVKV	k:Ubiquitin Residual GG from Tryp Cut on K	91.9	42.8	2	645.991	2051.08	-115.121	-0.7	32364.3	HUMAN	Q15014	Q15014	Mortality factor 4-like protein 2
Control_Rep1	K-ε-GG	3	17.97	14.73	16.44	91.9	52400000	9.401	2	1	1	0	K310k	TMT10	(K)	TSSAFVGkTPEASPEPK	(D)	TSSAFVGkTPEASPE	K:TMT10,k:Ubiquitin Residual GG from Tryp Cut on K	100	45	14	769.089	2420.36	-115.112	3.5	106861	HUMAN	Q99460	Q99460|Q99460-2	26S proteasome non-ATPase regulatory subunit 1
Control_Rep1	Non-K-ε-GG	3	17.97	12.03	11.32	90.5	7500000	-1	1	0	0	0		TMT10	(R)	LGEHNIDVLEGNEQFINAAK	(I)		K:TMT10,	100	72.75	8	890.481	2669.43	-0.0016	-0.6	25093.7	PIG	P00761	P00761	Trypsin
Control_Rep1	Non-K-ε-GG	3	17.97	16.28	14.9	88	5770000	-1	0	0	0	0		TMT10	(R)	SLLHGDFHAFSAGPGLFSYIR	(H)			97.3	85.42	13	841.113	2521.32	0.0058	2.3	71350.3	HUMAN	P08195-4	P08195-4|J3KPF3|P08195|F5GZS6|P08195-3|P08195-2|F5GZI0	Isoform 4 of 4F2 cell-surface antigen heavy chain
Control_Rep1	K-ε-GG	3	17.96	17.66	19.15	92.2	15300000	6.96	2	1	1	0	K39k	TMT10	(R)	VFEVNASNLEkQTSK	(G)	VNASNLEkQTSKGKY	K:TMT10,k:Ubiquitin Residual GG from Tryp Cut on K	96.8	60.68	14	756.087	2381.36	-115.119	0.4	135662	HUMAN	Q9P2J5	Q9P2J5|B4DER1	Leucine--tRNA ligase, cytoplasmic
Control_Rep1	K-ε-GG	3	17.96	15.49	14.94	97.1	1040000	99	1	1	1	0	K480k	TMT10	(K)	EIGWTDVGGWTGQGGSILGTkR	(V)	GGSILGTkRVLPGKY	k:Ubiquitin Residual GG from Tryp Cut on K	100	76.97	3	873.457	2733.47	-115.115	2.1	86507.4	HUMAN	Q01813	Q01813|Q01813-2	ATP-dependent 6-phosphofructokinase, platelet type
Control_Rep1	K-ε-GG	4	17.96	14.99	14.43	93.2	57900000	9.327	2	1	1	0	K21k	TMT10	(K)	ELDQWIEQLNECkQLSESQVK	(S)	IEQLNECkQLSESQV	C:Carbamidomethylation,K:TMT10,k:Ubiquitin Residual GG from Tryp Cut on K	100	84.43	12	794.914	3291.75	-115.117	1	36164.1	HUMAN	P67775	P67775|P67775-2	Serine/threonine-protein phosphatase 2A catalytic subunit alpha isoform
Control_Rep1	K-ε-GG	3	17.95	12.54	17.35	83.8	4850000	99	1	1	1	0	K194k	TMT10	(R)	DSkSQAPGQPGASQWGSR	(V)	RAEPRDSkSQAPGQP	k:Ubiquitin Residual GG from Tryp Cut on K	100	30.52	14	729.696	2302.19	-115.119	0.3	43610.8	HUMAN	Q96EP5	Q96EP5|Q96EP5-2	DAZ-associated protein 1
Control_Rep1	Non-K-ε-GG	4	17.94	15.38	12.21	92.3	8300000	-1	0	0	0	0		TMT10	(R)	VFLIDLNSTHGTFLGHIR	(L)			96.9	82.8	9	568.072	2269.27	-0.0007	-0.3	38649.2	HUMAN	Q12972	Q12972	Nuclear inhibitor of protein phosphatase 1
Control_Rep1	Non-K-ε-GG	3	17.93	18.6	17.93	92.5	6830000	-1	1	0	0	0		TMT10	(R)	FRAPPILPPHLLQVILNK	(D)		K:TMT10,	85.3	96.42	6	842.202	2524.59	0.0031	1.2	30552.9	HUMAN	Q9Y478	Q9Y478|F5H2X8	5'-AMP-activated protein kinase subunit beta-1
Control_Rep1	Non-K-ε-GG	3	17.93	16.81	18.52	90.4	15400000	-1	0	0	0	0		TMT10	(R)	VLSWIPSNNHQLQLAGALAIANFAR	(N)			98.5	97.23	2	978.552	2933.63	0.0091	3.1	67185.5	HUMAN	P52306-5	P52306-5|P52306|P52306-4|P52306-3|P52306-2|P52306-6	Isoform 5 of Rap1 GTPase-GDP dissociation stimulator 1
Control_Rep1	K-ε-GG	4	17.92	15.76	14.57	96.7	20800000	99	1	1	1	0	K128k	TMT10	(R)	VLVSGLPPSGSWQDLkDHMR	(E)	SGSWQDLkDHMREAG	k:Ubiquitin Residual GG from Tryp Cut on K	100	73.35	57	642.091	2680.47	-115.121	-0.3	25655.9	HUMAN	Q13242	Q13242	Serine/arginine-rich splicing factor 9
Control_Rep1	Non-K-ε-GG	2	17.91	14.62	15.69	95.9	3710000	-1	1	0	0	0		TMT10	(K)	LGGSAVISLEGK	(P)		K:TMT10,	100	69.7	12	794.989	1588.97	0.0027	1.7	22956	HUMAN	E9PK25	E9PK25|P23528|G3V1A4	Cofilin-1
Control_Rep1	K-ε-GG	4	17.91	13.06	16.69	82.7	44100000	99	1	1	1	0	K25k	TMT10	(R)	AEAEEHLkLAGMADGLFLLR	(Q)	AEAEEHLkLAGMADG	k:Ubiquitin Residual GG from Tryp Cut on K	99.7	82.97	14	632.595	2642.47	-115.117	1.4	70841	HUMAN	P43403	P43403	Tyrosine-protein kinase ZAP-70
Control_Rep1	Non-K-ε-GG	5	17.91	13.74	13.11	95.5	111000000	-1	1	0	0	0		TMT10	(R)	AGLLHNILPSQSTDLHHSVGTELLSLVYK	(G)		K:TMT10,	98.4	91.67	20	721.01	3601.01	0.0028	0.8	474044	HUMAN	P78527	P78527|P78527-2|E7EUY0	DNA-dependent protein kinase catalytic subunit
Control_Rep1	Non-K-ε-GG	4	17.89	14.35	13.71	95.9	21700000	-1	1	0	0	0		TMT10	(-)	MREIVHIQAGQCGNQIGAK	(F)		C:Carbamidomethylation,K:TMT10,	98.6	51.48	12	642.854	2568.39	0.0029	1.1	50888.2	HUMAN	Q13509	Q13509|Q13885|Q9BVA1|P07437|G3V2N6|G3V3R4|G3V2R8|G3V5W4|G3V3W7|G3V3J6|G3V4U2|Q13509|Q13885|Q9BVA1|P07437|G3V2N6|G3V3R4|G3V2R8|G3V5W4|G3V3W7|G3V3J6|G3V4U2|Q13509|Q13885|Q9BVA1|P07437|G3V2N6|G3V3R4|G3V2R8|G3V5W4|G3V3W7|G3V3J6|G3V4U2|Q13509|Q13885|Q9BVA1|P07437|G3V2N6|G3V3R4|G3V2R8|G3V5W4|G3V3W7|G3V3J6|G3V4U2|Q13509|Q13885|Q9BVA1|P07437|G3V2N6|G3V3R4|G3V2R8|G3V5W4|G3V3W7|G3V3J6|G3V4U2|Q13509|Q13885|…	Tubulin beta-3 chain
Control_Rep1	K-ε-GG	3	17.89	15.6	17	92.4	8850000	99	1	1	1	0	K359k	TMT10	(K)	LNQPELVAQkWGQR	(K)	QPELVAQkWGQRKNK	k:Ubiquitin Residual GG from Tryp Cut on K	91	59.13	2	670.709	2125.23	-115.115	2.3	51807.8	HUMAN	Q06546	Q06546	GA-binding protein alpha chain
Control_Rep1	K-ε-GG	6	17.89	11.31	9.53	92.5	7950000	99	2	2	2	0	K122k K154k	TMT10-Nterm-Only	(R)	kEAESCDCLQGFQLTHSLGGGTGSGMGTLLISkIREEYPDR	(I)	SVLDVVRkEAESCDC|MGTLLISkIREEYPD	C:Carbamidomethylation,k:Ubiquitin Residual GG from Tryp Cut on K	97.5	80	18	826.737	4727.31	228.082	-0.8	50286.6	HUMAN	P68371	P68371|P07437|A6NNZ2|Q5JP53|I3L2F9|Q5ST81|Q3ZCM7|Q5SQY0|A0A075B736	Tubulin beta-4B chain
Control_Rep1	Non-K-ε-GG	3	17.89	17.73	15.06	91.5	6470000	-1	0	0	0	0		TMT10	(K)	IAEGVNSLLQMAGLLAR	(L)			96.8	99.32	0	662.386	1985.14	0.0012	0.6	39613	HUMAN	P35250	P35250|P35250-2	Replication factor C subunit 2
Control_Rep1	Non-K-ε-GG	4	17.88	14.5	16	90.8	27600000	-1	1	0	0	0		TMT10	(R)	ESTIHTAHQFLMDTIFQPFLK	(D)		K:TMT10,	96.3	96.15	5	741.405	2962.59	0.0099	3.3	638400	HUMAN	Q9NU22	Q9NU22	Midasin
Control_Rep1	Non-K-ε-GG	2	17.88	9.58	17.18	92.7	20200000	-1	0	0	0	0		TMT10	(K)	LTIYTTLVGLLNAR	(N)			95.6	98.95	3	889.043	1777.08	0.0004	0.2	92921.8	HUMAN	Q09161	Q09161	Nuclear cap-binding protein subunit 1
Control_Rep1	K-ε-GG	3	17.87	18.99	15.54	87.1	6640000	10.714	2	1	1	0	K7k	Acetyl	(M)	ADEIAkAQVARPGGDTIFGK	(I)	------GkAQVARPG	K:TMT10,k:Ubiquitin Residual GG from Tryp Cut on K	100	65.38	12	810.441	2544.42	-115.109	4.3	13915.8	HUMAN	P49773	P49773|D6RD60|D6RE99|D6REP8|D6RC06	Histidine triad nucleotide-binding protein 1
Control_Rep1	Non-K-ε-GG	3	17.87	17.12	15	93.5	7430000	-1	1	0	0	0		TMT10	(K)	GQLLIFGATNWDLIGRK	(E)		K:TMT10,	96.8	93.42	15	787.467	2360.39	0.0014	0.6	56825.2	HUMAN	Q9P258	Q9P258	Protein RCC2
Control_Rep1	Non-K-ε-GG	3	17.87	18.06	20.16	81.1	27500000	-1	0	0	0	0		TMT10	(K)	GIFVQSLIPFYVATSMTAPSNFLHR	(C)			80.5	98.5	11	1009.21	3025.62	-0.0124	-4.1	37400.5	HUMAN	Q3SXM5	Q3SXM5|Q3SXM5-2	Inactive hydroxysteroid dehydrogenase-like protein 1
Control_Rep1	K-ε-GG	4	17.86	15.44	13.84	89	6690000	6.449	2	1	1	0	K516k	TMT10	(R)	NLFNVVDCkLHWQK	(N)	LFNVVDCkLHWQKNG	C:Carbamidomethylation,K:TMT10,k:Ubiquitin Residual GG from Tryp Cut on K	89	76.95	15	594.078	2488.41	-115.12	0.2	99769.3	HUMAN	P55884-2	P55884-2|P55884	Isoform 2 of Eukaryotic translation initiation factor 3 subunit B
Control_Rep1	K-ε-GG	3	17.85	17.85	17.84	100	8020000	2.798	2	1	1	0	K316k	TMT10	(R)	QFCFNCGENWHDPVkCK	(W)	ENWHDPVkCKWLKKW	C:Carbamidomethylation,K:TMT10,k:Ubiquitin Residual GG from Tryp Cut on K	100	59.07	9	933.44	2913.42	-115.114	2.1	65942.4	HUMAN	Q9Y4X5	Q9Y4X5	E3 ubiquitin-protein ligase ARIH1
Control_Rep1	K-ε-GG	3	17.85	18.41	18.41	89.5	2590000	99	1	1	1	0	K463k	TMT10	(R)	QLCDNAGFDATNILNkLR	(A)	DATNILNkLRARHAQ	C:Carbamidomethylation,k:Ubiquitin Residual GG from Tryp Cut on K	100	80.27	4	802.753	2521.36	-115.117	1.3	59879.1	HUMAN	Q99832	Q99832|Q99832-3|Q99832-4|Q99832-2	T-complex protein 1 subunit eta
Control_Rep1	K-ε-GG	3	17.85	17.11	17.85	100	882000	13.244	2	1	1	0	K11k	Acetyl	(M)	AASGSGMAQkTWELANNMQEAQSIDEIYK	(Y)	SGSGMAQkTWELANN	K:TMT10,k:Ubiquitin Residual GG from Tryp Cut on K	100	87.52	0	1186.23	3671.81	-115.129	-2.6	37806.4	HUMAN	Q92905	Q92905|E5RK55|E5RG35|E5RFS1	COP9 signalosome complex subunit 5
Control_Rep1	Non-K-ε-GG	2	17.84	15.73	15.73	96.6	3300000	-1	1	0	0	0		TMT10	(K)	VVGCSCVVVK	(D)		C:Carbamidomethylation,K:TMT10,	100	55.02	9	782.951	1564.9	-0.0018	-1.2	14914.1	HUMAN	P25398	P25398	40S ribosomal protein S12
Control_Rep1	Non-K-ε-GG	5	17.84	17.84	17.84	84.4	5790000	99	1	0	0	0	M233m	TMT10	(R)	LGVHPLSCHGWVLGEHGDSSVPVWSGmNVAGVSLK	(T)		C:Carbamidomethylation,K:TMT10,m:Oxidized methionine	80.4	77.62	3	829.434	4127.14	16.0029	1.9	40121.8	HUMAN	P00338-3	P00338-3|P00338|P00338-2|P00338-4|P00338-5	Isoform 3 of L-lactate dehydrogenase A chain
Control_Rep1	K-ε-GG	3	17.84	13.18	13.3	84.1	1650000	99	1	1	1	0	K69k	TMT10	(R)	INEkSVWCCGWLPCTPLR	(I)	YRSRINEkSVWCCGW	C:Carbamidomethylation,k:Ubiquitin Residual GG from Tryp Cut on K	100	79.42	2	873.766	2734.4	-115.119	0.3	37755.5	HUMAN	Q9Y576	Q9Y576	Ankyrin repeat and SOCS box protein 1
Control_Rep1	Non-K-ε-GG	3	17.84	15.36	16.47	85.3	601000	-1	1	0	0	0		TMT10	(R)	TLHTTASNWLHLIPQTLSHLK	(R)		K:TMT10,	76.2	87.8	0	957.223	2869.64	0.0091	3.2	535137	HUMAN	Q14204	Q14204	Cytoplasmic dynein 1 heavy chain 1
Control_Rep1	K-ε-GG	5	17.83	13.75	15.25	93.5	822000	17.829	2	1	1	0	K605k	TMT10	(R)	LYMkARPFPDGLAEDIDKGEVSAR	(Q)	KHNRLYMkARPFPDG	K:TMT10,k:Ubiquitin Residual GG from Tryp Cut on K	97.4	68.77	0	650.954	3365.85	-115.108	3.6	96306.4	HUMAN	P13639	P13639	Elongation factor 2
Control_Rep1	Non-K-ε-GG	2	17.83	13.72	14.97	94.8	28800000	-1	0	0	0	0		TMT10	(K)	MLGYFSLVGLLR	(L)			100	98.63	2	799.473	1597.93	0.0047	2.9	71128.7	HUMAN	B0QY89	B0QY89|Q9Y262|Q9Y262-2|B0QY90	Eukaryotic translation initiation factor 3 subunit L
Control_Rep1	Non-K-ε-GG	4	17.82	17.07	15.57	92.6	39700000	-1	1	0	0	0		TMT10	(R)	HYLDFINHYANLFHEK	(R)		K:TMT10,	99.7	83.23	18	630.587	2519.32	0.0027	1.1	535137	HUMAN	Q14204	Q14204	Cytoplasmic dynein 1 heavy chain 1
Control_Rep1	Non-K-ε-GG	2	17.82	14.83	15.93	93.9	2330000000	-1	0	0	0	0		TMT10	(K)	LNLAFIANLFNR	(Y)			100	98.77	2	817.983	1634.96	0	0	70857.7	HUMAN	P13796	P13796	Plastin-2
Control_Rep1	K-ε-GG	3	17.81	17.04	18	92.6	60300000	99	1	1	1	0	K81k	TMT10	(K)	DSSSVVEWTQAPkER	(G)	VEWTQAPkERGHRGS	k:Ubiquitin Residual GG from Tryp Cut on K	99.7	48.75	12	688.019	2177.16	-115.118	0.9	80402.1	HUMAN	Q8TC07	Q8TC07|Q8TC07-3|Q8TC07-2|F8WCB5	TBC1 domain family member 15
Control_Rep1	K-ε-GG	5	17.81	17.98	19.92	79.5	12100000	99	2	2	2	0	K130k K147k	TMT10-Nterm-Only	(R)	LkEQGQAPITPQQGQALAkQIHAVR	(Y)	PDTLRRLkEQGQAPI|QQGQALAkQIHAVRY	k:Ubiquitin Residual GG from Tryp Cut on K	95.4	55.38	14	634.359	2939.67	228.094	2.5	21764.5	HUMAN	P84095	P84095	Rho-related GTP-binding protein RhoG
Control_Rep1	K-ε-GG	3	17.8	14.86	13.84	91.3	7390000	99	1	1	1	0	K192k	TMT10	(R)	CPLMLTECPACkGLVR	(L)	LTECPACkGLVRLGE	C:Carbamidomethylation,k:Ubiquitin Residual GG from Tryp Cut on K	97.9	62.67	22	750.048	2363.25	-115.117	1.5	63265.6	HUMAN	Q12933-2	Q12933-2|Q12933|Q12933-3|Q12933-4|B1AMX9	Isoform 2 of TNF receptor-associated factor 2
Control_Rep1	K-ε-GG	3	17.8	17.29	17.64	90.9	17100000	12.483	2	1	1	0	K277k	TMT10	(K)	LVPVLSAkAAQASDLEK	(I)	LVPVLSAkAAQASDL	K:TMT10,k:Ubiquitin Residual GG from Tryp Cut on K	96.9	72.77	27	771.458	2427.48	-115.119	0.5	37710.6	HUMAN	P37837	P37837	Transaldolase
Control_Rep1	Non-K-ε-GG	3	17.8	14.42	17.3	90.7	1140000	-1	1	0	0	0		TMT10	(K)	VPHWYHFSCFWK	(V)		C:Carbamidomethylation,K:TMT10,	100	75.3	3	718.04	2152.1	0.0057	2.7	113880	HUMAN	P09874	P09874|Q5VX85|Q5VX84	Poly [ADP-ribose] polymerase 1
Control_Rep1	Non-K-ε-GG	4	17.8	15.23	15.77	79.6	21000000	-1	0	0	0	0		TMT10	(R)	LTITQFMNHPWINQSMVVPQTPLHTAR	(V)			99.1	88.68	17	848.201	3389.78	0.0003	0.1	43499.7	HUMAN	Q16644	Q16644	MAP kinase-activated protein kinase 3
Control_Rep1	K-ε-GG	4	17.8	19.37	19.77	94.7	8380000	5.156	2	1	1	0	K116k	TMT10	(K)	VFGAPNVVEDEIDQYLSkQDGK	(I)	EIDQYLSkQDGKIYR	K:TMT10,k:Ubiquitin Residual GG from Tryp Cut on K	98.8	95.3	17	756.65	3138.69	-115.114	2	70258.3	HUMAN	Q8TAT6-2	Q8TAT6-2|Q8TAT6|I3L4U9	Isoform 2 of Nuclear protein localization protein 4 homolog
Control_Rep1	K-ε-GG	2	17.79	12.47	12.25	90.9	23200000	99	1	1	1	0	K48k	Hydrogen	(R)	LIFAGkQLEDGR	(T)	QRLIFAGkQLEDGRT	k:Ubiquitin Residual GG from Tryp Cut on K	100	46.78	15	730.897	1346.74	114.044	0.6	77037.2	HUMAN	P0CG48	P0CG48|F5H041|Q96C32|P0CG47|J3QRK5|J3QLP7|P62979|B4DV12|P62987	Polyubiquitin-C
Control_Rep1	K-ε-GG	4	17.79	14.85	14.35	95.2	1580000	99	1	1	1	0	K98k	TMT10	(K)	SNNVEMDWVLkHTGPNSPDTANDGFVR	(L)	VEMDWVLkHTGPNSP	k:Ubiquitin Residual GG from Tryp Cut on K	100	67.28	3	836.653	3458.72	-115.127	-2	51514.2	HUMAN	G8JLB6	G8JLB6|P31943|E9PCY7|D6RIH9	Heterogeneous nuclear ribonucleoprotein H
Control_Rep1	K-ε-GG	3	17.79	16.19	17.79	91.3	22900000	8.577	2	1	1	0	K45k	TMT10	(K)	DAFPVAGQkLIYAGK	(I)	AFPVAGQkLIYAGKI	K:TMT10,k:Ubiquitin Residual GG from Tryp Cut on K	94.5	68.08	12	717.418	2265.36	-115.117	1.2	43227.5	HUMAN	P54727	P54727|P54725|P54725-3|P54725-2|K7ELW1|K7ENJ0	UV excision repair protein RAD23 homolog B
Control_Rep1	Non-K-ε-GG	4	17.79	13.31	13.8	92.7	9590000	-1	1	0	0	0		TMT10	(R)	LLAHVTLELQHYHQLLEK	(V)		K:TMT10,	97.7	83.82	17	661.641	2643.54	0.0029	1.1	102312	HUMAN	P56192	P56192	Methionine--tRNA ligase, cytoplasmic
Control_Rep1	Non-K-ε-GG	2	17.79	12.5	8.15	95.8	1210000000	-1	0	0	0	0		TMT10	(R)	LISQIVSSITASLR	(F)			100	99.55	2	859.024	1717.04	-0.0012	-0.7	58642	HUMAN	F5H5D3	F5H5D3|P68363|Q9BQE3|Q9NY65|P68366|P68366-2|Q9NY65-2|P68363-2|Q9H853	Tubulin alpha-1C chain
Control_Rep1	K-ε-GG	3	17.79	19.08	16.67	93.8	108000000	99	1	1	1	0	K63k	TMT10	(K)	DSYVGDEAQSkR	(G)	VGDEAQSkRGILTLK	k:Ubiquitin Residual GG from Tryp Cut on K	87.3	26.58	13	566.614	1812.95	-115.12	-0.3	42407.6	HUMAN	P62736	P62736|P68032|P68133|P63267|P60709|P63261|Q5T8M7|A6NL76|Q5T8M8|J3KT65|G5E9R0|B8ZZJ2|F8WB63	Actin, aortic smooth muscle
Control_Rep1	K-ε-GG	4	17.78	17.78	17.78	87.6	45800000	99	1	1	1	0	K285k	TMT10	(K)	EYkEAIHDMNFSNEDMIR	(E)	AHYLKEYkEAIHDMN	k:Ubiquitin Residual GG from Tryp Cut on K	98.4	61.32	17	647.056	2700.32	-115.116	1.7	40919.8	HUMAN	Q96EI5-2	Q96EI5-2|Q96EI5	Isoform 2 of Transcription elongation factor A protein-like 4
Control_Rep1	K-ε-GG	2	17.78	18.8	17.61	96.1	33900000	17.782	2	1	1	0	K8k	Acetyl	(M)	ASGADSkGDDLSTAILK	(Q)	MASGADSkGDDLSTA	K:TMT10,k:Ubiquitin Residual GG from Tryp Cut on K	100	62.52	15	1017.53	2149.18	-115.118	1.1	90004.9	HUMAN	P55072	P55072	Transitional endoplasmic reticulum ATPase
Control_Rep1	K-ε-GG	3	17.78	15.64	14.41	98.4	8380000	99	1	1	1	0	K70k	TMT10	(K)	QNADPSLISWDEPGVDFYSkPAGR	(R)	PGVDFYSkPAGRRTD	k:Ubiquitin Residual GG from Tryp Cut on K	100	74.63	22	998.161	3107.58	-115.117	1.2	186932	HUMAN	O00750	O00750|F5GWN5	Phosphatidylinositol 4-phosphate 3-kinase C2 domain-containing subunit beta
Control_Rep1	K-ε-GG	3	17.78	15.7	17.22	90.5	908000	99	1	1	1	0	K256k	TMT10	(K)	CDFTGTLIVVPDVSkLSTPGAR	(A)	IVVPDVSkLSTPGAR	C:Carbamidomethylation,k:Ubiquitin Residual GG from Tryp Cut on K	100	82.23	2	892.814	2791.54	-115.115	2	93857.5	HUMAN	Q14566	Q14566	DNA replication licensing factor MCM6
Control_Rep1	Non-K-ε-GG	4	17.78	15.07	16.09	90.4	4070000	-1	1	0	0	0		TMT10	(K)	IVLPGNFLYCTFYGRPYK	(L)		C:Carbamidomethylation,K:TMT10,	100	95.8	9	667.371	2666.46	0.0057	2.1	98530.3	HUMAN	Q8NB90	Q8NB90|Q8NB90-2|Q8NB90-3	Spermatogenesis-associated protein 5
Control_Rep1	Non-K-ε-GG	2	17.78	16.13	15	96.4	13900000	-1	0	0	0	0		TMT10	(K)	SLLLLAYLIR	(N)			99.1	98.92	3	702.464	1403.92	0.0012	0.9	70350.7	HUMAN	Q14677-3	Q14677-3|Q14677|Q14677-2	Isoform 3 of Clathrin interactor 1
Control_Rep1	Non-K-ε-GG	3	17.77	17.2	16.61	94.5	74400000	-1	1	0	0	0		TMT10	(K)	RPFGVSLLYIGWDK	(H)		K:TMT10,	99.3	90.23	15	703.748	2109.23	0.0025	1.2	29768.5	HUMAN	P25789	P25789|H0YN18|P25789-2|H0YLC2|H0YMV3	Proteasome subunit alpha type-4
Control_Rep1	K-ε-GG	3	17.76	18.26	18.11	98.6	55900000	99	1	1	1	0	K667k	TMT10	(K)	PCVSIWLQkSGTCPVCR	(R)	CVSIWLQkSGTCPVC	C:Carbamidomethylation,k:Ubiquitin Residual GG from Tryp Cut on K	94.8	66.43	46	797.737	2506.31	-115.118	0.9	79239.7	HUMAN	O43164	O43164|O43164-2|Q8NG27|Q8NG27-3|Q8NG27-2	E3 ubiquitin-protein ligase Praja-2
Control_Rep1	Non-K-ε-GG	3	17.76	20.33	15.66	82.7	35000000	-1	0	0	0	0		TMT10	(R)	QVTITGSAASISLAQYLINAR	(L)			87.4	94.63	15	802.789	2406.36	-0.0018	-0.8	38010.7	HUMAN	Q15365	Q15365	Poly(rC)-binding protein 1
Control_Rep1	K-ε-GG	3	17.75	17.75	8.58	96.2	37500000	8.585	2	1	1	0	K95k	TMT10	(K)	AIEENNNFSkMAEEK	(L)	EENNNFSkMAEEKLT	K:TMT10,k:Ubiquitin Residual GG from Tryp Cut on K	97.6	54.08	20	776.063	2441.3	-115.12	0.2	19937.3	HUMAN	P16949-2	P16949-2|P16949|Q93045-2|Q93045|E5RGX5	Isoform 2 of Stathmin
Control_Rep1	K-ε-GG	3	17.75	20.72	3.17	94.6	13200000	99	1	1	1	0	K28k	TMT10	(R)	GNPTVEVDLFTSkGLFR	(A)	EVDLFTSkGLFRAAV	k:Ubiquitin Residual GG from Tryp Cut on K	96	80.62	14	741.739	2338.32	-115.115	2.2	47510.4	HUMAN	P06733	P06733	Alpha-enolase
Control_Rep1	Non-K-ε-GG	3	17.75	15	17.75	94.9	48600000	-1	0	0	0	0		TMT10	(K)	GLLINFIHHNWPSLLR	(H)			83.5	94.07	70	720.42	2159.24	0.0028	1.3	183591	HUMAN	P11388-4	P11388-4|P11388-3|P11388-2|P11388	Isoform 4 of DNA topoisomerase 2-alpha
Control_Rep1	Non-K-ε-GG	4	17.75	17.34	16.88	88.7	14000000	-1	1	0	0	0		TMT10	(R)	LVISPLNQLLSMFTGPHK	(L)		K:TMT10,	83.9	99.1	4	614.115	2453.43	0.001	0.4	178827	HUMAN	Q6XZF7	Q6XZF7|Q6XZF7-2	Dynamin-binding protein
Control_Rep1	K-ε-GG	3	17.74	15.84	14.21	91.4	32000000	8.174	2	1	1	0	K694k	TMT10	(K)	NDPFTSDPFTkNPSLPSK	(L)	FTSDPFTkNPSLPSK	K:TMT10,k:Ubiquitin Residual GG from Tryp Cut on K	100	67.68	17	855.452	2679.46	-115.118	1	99718.3	HUMAN	Q9UBC2-2	Q9UBC2-2|Q9UBC2|M0R165|Q9UBC2-3	Isoform 2 of Epidermal growth factor receptor substrate 15-like 1
Control_Rep1	K-ε-GG	4	17.74	10.77	11.59	92	8700000	5.109	2	1	1	0	K457k	TMT10	(R)	VICAEEPYICkDFPETNNILK	(I)	AEEPYICkDFPETNN	C:Carbamidomethylation,K:TMT10,k:Ubiquitin Residual GG from Tryp Cut on K	100	78.92	35	782.155	3240.72	-115.126	-2	77455.7	HUMAN	P49915	P49915|P49915-2	GMP synthase [glutamine-hydrolyzing]
Control_Rep1	Non-K-ε-GG	3	17.74	17.42	13.09	95.2	1160000	-1	0	0	0	0		TMT10	(K)	LIHFSGVALGEACTIVLR	(G)		C:Carbamidomethylation,	91.1	86.13	0	729.085	2185.24	0.0052	2.4	57829.5	HUMAN	P78371	P78371|F5GWF6|P78371-2|F8VQ14	T-complex protein 1 subunit beta
Control_Rep1	Non-K-ε-GG	4	17.74	14.94	13.53	86.1	6300000	-1	1	0	0	0		TMT10	(K)	LLYMHMLGYPAHFGQLECLK	(L)		C:Carbamidomethylation,K:TMT10,	94.3	87.27	19	720.635	2879.52	0.0015	0.5	92577.1	HUMAN	O43747-2	O43747-2|O43747|H3BNR4|H3BUN9|B4DGE1	Isoform 2 of AP-1 complex subunit gamma-1
Control_Rep1	Non-K-ε-GG	3	17.74	17.74	18.23	91.2	42700000	-1	1	0	0	0		TMT10	(K)	TFVNITPAEVGVLVGK	(D)		K:TMT10,	96.8	94.97	22	701.426	2102.26	0.0018	0.9	15225.1	HUMAN	P07737	P07737	Profilin-1
Control_Rep1	Non-K-ε-GG	4	17.74	15.79	16.16	85.8	33400000	-1	0	0	0	0		TMT10	(K)	GLALHDILTEIHLFVHR	(V)			100	96.42	4	554.076	2213.28	0.0051	2.3	38781.2	HUMAN	P40937	P40937|P40937-2	Replication factor C subunit 5
Control_Rep1	Non-K-ε-GG	4	17.73	18	6.15	90.7	4020000	99	1	0	0	0	M100m	TMT10	(R)	SYILTQGPLPNTCCHFWLmVWQQK	(T)		C:Carbamidomethylation,K:TMT10,m:Oxidized methionine	78	94.3	23	871.197	3465.77	15.9991	1.2	48871.8	HUMAN	P17706	P17706|P17706-4|P17706-2|K7EQG9|P17706-3|K7ER87	Tyrosine-protein phosphatase non-receptor type 2
Control_Rep1	Non-K-ε-GG	4	17.73	13.3	14.61	95.9	124000000	-1	1	0	0	0		TMT10	(R)	FRAPPILPPHLLQVILNK	(D)		K:TMT10,	98.9	96.43	11	631.904	2524.59	0.0039	1.5	30552.9	HUMAN	Q9Y478	Q9Y478|F5H2X8	5'-AMP-activated protein kinase subunit beta-1
Control_Rep1	Non-K-ε-GG	3	17.72	17.72	14.67	91.1	23800000	-1	0	0	0	0		TMT10	(K)	GQVCVMIHSGSR	(G)		C:Carbamidomethylation,	92.7	40.02	14	520.605	1559.8	0.0018	1.1	55722.8	HUMAN	Q9Y3I0	Q9Y3I0	tRNA-splicing ligase RtcB homolog
Control_Rep1	K-ε-GG	3	17.72	13.87	12.49	98.2	2980000	99	1	1	1	0	K187k	TMT10	(K)	LADFGVAGQLTDTQIkR	(N)	QLTDTQIkRNTFVGT	k:Ubiquitin Residual GG from Tryp Cut on K	94.4	69.12	12	726.073	2291.31	-115.109	5.1	49592.3	HUMAN	Q9Y6E0	Q9Y6E0|B4E0Y9|Q9Y6E0-2|O00506|Q9P289|B4DR80|Q8NBY1|Q9P289-3|O00506-2|Q9P289-2|O00506-3	Serine/threonine-protein kinase 24
Control_Rep1	Non-K-ε-GG	4	17.71	16.37	17.71	95.3	146000000	-1	1	0	0	0		TMT10	(K)	AIMTYVSSFYHAFSGAQK	(A)		K:TMT10,	100	97.23	2	617.33	2466.29	0.0069	2.8	107710	HUMAN	P12814-4	P12814-4|P12814-3|O43707|P12814|P12814-2|H9KV75	Isoform 4 of Alpha-actinin-1
Control_Rep1	Non-K-ε-GG	3	17.71	16.49	16.87	94.3	2190000	-1	1	0	0	0		TMT10	(R)	ALLLPDYYLVTVMLSGIK	(C)		K:TMT10,	100	100.37	0	823.16	2467.47	0.0007	0.3	102680	HUMAN	Q7KZF4	Q7KZF4	Staphylococcal nuclease domain-containing protein 1
Control_Rep1	K-ε-GG	3	17.7	17.7	17.17	89.2	17300000	17.167	2	1	1	0	K43k	TMT10	(K)	kGTVEGFEPADNK	(C)	RTKPIPKkGTVEGFE	K:TMT10,k:Ubiquitin Residual GG from Tryp Cut on K	94.4	43.95	19	655.355	2079.17	-115.118	0.9	14683.8	HUMAN	P37108	P37108|H0YLA2	Signal recognition particle 14 kDa protein
Control_Rep1	K-ε-GG	3	17.7	14.34	14.78	93.5	5410000	9.716	2	1	1	0	K413k	TMT10	(R)	VDQIFGkAWLQQCSTPDGK	(Y)	RVDQIFGkAWLQQCS	C:Carbamidomethylation,K:TMT10,k:Ubiquitin Residual GG from Tryp Cut on K	100	77.92	5	917.484	2865.55	-115.115	1.7	75319.5	HUMAN	P57075	P57075|P57075-2|P57075-3	Ubiquitin-associated and SH3 domain-containing protein A
Control_Rep1	Non-K-ε-GG	3	17.7	14.18	16.04	97.1	2670000	-1	0	0	0	0		TMT10	(R)	QALVAIFTHLR	(K)			100	84.83	14	499.976	1497.91	0.0022	1.5	535137	HUMAN	Q14204	Q14204	Cytoplasmic dynein 1 heavy chain 1
Control_Rep1	Non-K-ε-GG	6	17.7	11.53	12.93	88.3	1070000	8.606	0	0	0	0	M524m	TMT10	(K)	MALIQmGSVEEAVQALIDLHNHDLGENHHLR	(V)		m:Oxidized methionine	96.8	92.48	2	623.489	3719.89	16.003	2.2	59803.1	HUMAN	P26599-3	P26599-3|P26599-2|P26599|A6NLN1	Isoform 3 of Polypyrimidine tract-binding protein 1
Control_Rep1	K-ε-GG	3	17.69	16.33	14.43	93.3	842000	4.698	2	1	1	0	K241k	TMT10	(K)	EMDNFLAQMEAkYCK	(S)	FLAQMEAkYCKSSKG	C:Carbamidomethylation,K:TMT10,k:Ubiquitin Residual GG from Tryp Cut on K	89.6	82.58	0	817.403	2565.31	-115.117	1.2	30080.4	HUMAN	Q8WXX5	Q8WXX5	DnaJ homolog subfamily C member 9
Control_Rep1	K-ε-GG	3	17.69	15.97	18.39	90.1	6160000	99	1	1	1	0	K250k	TMT10	(K)	ADIFMFDEPSSYLDVkQR	(L)	PSSYLDVkQRLKAAI	k:Ubiquitin Residual GG from Tryp Cut on K	90.3	83.02	12	835.414	2619.35	-115.126	-2.4	68283	HUMAN	P61221	P61221|D6R9I9	ATP-binding cassette sub-family E member 1
Control_Rep1	Non-K-ε-GG	5	17.69	17.69	17.69	85.8	286000	-1	0	0	0	0		TMT10	(R)	TPLHWAALLGHAQIVHLLLER	(N)			83.3	94.32	0	524.312	2617.53	0.0024	0.9	118908	HUMAN	Q9Y283	Q9Y283|Q9Y283-2	Inversin
Control_Rep1	Non-K-ε-GG	4	17.69	17.09	15.59	94.2	21100000	-1	1	0	0	0		TMT10	(K)	LMQITSLHSLNAFLLPIK	(T)		K:TMT10,	94	97.28	4	625.132	2497.5	0.0094	3.8	77455.7	HUMAN	P49915	P49915|P49915-2	GMP synthase [glutamine-hydrolyzing]
Control_Rep1	Non-K-ε-GG	3	17.69	16.62	17.69	94.6	7270000	-1	1	0	0	0		TMT10	(K)	ILLSIGGYLFGSK	(G)		K:TMT10,	97.4	98.85	4	609.38	1826.12	0.0057	3.1	43728.1	HUMAN	Q15782	Q15782|Q15782-6|Q15782-5	Chitinase-3-like protein 2
Control_Rep1	K-ε-GG	3	17.68	16.19	16.98	94.1	3030000	3.766	2	1	1	0	K102k	TMT10	(R)	IDQYQGADAVGLEEkIK	(Q)	DAVGLEEkIKQHLEN	K:TMT10,k:Ubiquitin Residual GG from Tryp Cut on K	100	65.55	7	817.117	2564.45	-115.116	1.5	32650.1	HUMAN	O43396	O43396	Thioredoxin-like protein 1
Control_Rep1	K-ε-GG	3	17.68	12.97	13.8	95.3	25300000	99	1	1	1	0	K481k	TMT10	(K)	TDTLEDLFPTTkIPNPR	(F)	EDLFPTTkIPNPRFQ	k:Ubiquitin Residual GG from Tryp Cut on K	100	77.27	29	767.749	2416.35	-115.118	1.1	83273.6	HUMAN	P13010	P13010	X-ray repair cross-complementing protein 5
Control_Rep1	Non-K-ε-GG	3	17.68	17.04	16.63	92.7	66200000	-1	0	0	0	0		TMT10	(K)	VYAILTHGIFSGPAISR	(I)			97.3	87	19	677.725	2031.16	0.0015	0.8	35453.2	HUMAN	P11908-2	P11908-2|P60891|P11908|P21108|P60891-2|B1ALA9	Isoform 2 of Ribose-phosphate pyrophosphokinase 2
Control_Rep1	K-ε-GG	3	17.68	16.85	17.68	79.3	18000000	1.451	2	1	1	0	K283k	TMT10	(K)	LQPIALSCVLNIGACkLK	(M)	VLNIGACkLKMSNWQ	C:Carbamidomethylation,K:TMT10,k:Ubiquitin Residual GG from Tryp Cut on K	90.7	92.03	10	857.504	2685.61	-115.116	1.6	41162.2	HUMAN	Q08752	Q08752	Peptidyl-prolyl cis-trans isomerase D
Control_Rep1	K-ε-GG	5	17.68	16.48	17.13	89.9	82600000	0	2	1	0	1	K119k	TMT10	(K)	LLGGVTIAQGGVLPNIQAVLLPkK	(T)	IQAVLLPkKTSATVG	K:TMT10,k:Ubiquitin Residual GG from Tryp Cut on K	98.4	96.83	7	595.176	3086.96	-115.111	3.1	15144.3	HUMAN	P16104	P16104|Q96QV6|Q8IUE6|P16104|Q96QV6|Q8IUE6	Histone H2AX
Control_Rep1	K-ε-GG	4	17.67	17.67	17.71	88.1	3290000	99	1	1	1	0	K255k	TMT10	(K)	EETNHSEMAEDLCkIGSER	(S)	EMAEDLCkIGSERSL	C:Carbamidomethylation,k:Ubiquitin Residual GG from Tryp Cut on K	96.8	49.27	12	645.299	2693.29	-115.118	0.6	58668.5	HUMAN	Q13422	Q13422|Q13422-7|Q13422-2	DNA-binding protein Ikaros
Control_Rep1	K-ε-GG	3	17.67	20.36	15.81	92.1	63300000	3.33	2	1	1	0	K109k	TMT10	(R)	LGDVISIQPCPDVkYGK	(R)	IQPCPDVkYGKRIHV	C:Carbamidomethylation,K:TMT10,k:Ubiquitin Residual GG from Tryp Cut on K	100	70.63	14	821.123	2576.47	-115.118	0.8	90004.9	HUMAN	P55072	P55072	Transitional endoplasmic reticulum ATPase
Control_Rep1	K-ε-GG	3	17.67	17.28	15.54	89.5	11800000	99	1	1	1	0	K829k	TMT10	(K)	IDVIkQADYVPSDQDLLR	(C)	LDKIDVIkQADYVPS	k:Ubiquitin Residual GG from Tryp Cut on K	100	73.93	9	811.107	2546.42	-115.118	1	111764	HUMAN	Q5JWF2	Q5JWF2|Q5JWF2-2|P63092-4|P63092|P63092-2|P63092-3	Guanine nucleotide-binding protein G(s) subunit alpha isoforms XLas
Control_Rep1	Non-K-ε-GG	3	17.67	13.94	17.57	88.3	22700000	-1	0	0	0	0		TMT10	(K)	APFAAHGYGAFLTLSILDR	(Y)			95.5	92.77	14	750.415	2249.23	0.0018	0.8	23007	HUMAN	P49721	P49721	Proteasome subunit beta type-2
Control_Rep1	Non-K-ε-GG	3	17.67	16.02	16.98	92.8	3820000	-1	1	0	0	0		TMT10	(R)	TSIPQLENFIQFLLQSAHK	(L)		K:TMT10,	66.8	99.2	2	891.511	2672.52	0.0009	0.3	89953.6	HUMAN	P16383	P16383|P16383-2	GC-rich sequence DNA-binding factor 2
Control_Rep1	K-ε-GG	3	17.66	15.41	15.19	84.7	98300000	15.192	2	1	1	0	K385k	TMT10	(K)	TDGkIVQYECEGDTCQEEK	(I)	VASKTDGkIVQYECE	C:Carbamidomethylation,K:TMT10,k:Ubiquitin Residual GG from Tryp Cut on K	100	45.23	12	954.45	2976.45	-115.118	0.7	68615.7	HUMAN	Q7Z569	Q7Z569|J3KNN7|Q7Z569-2	BRCA1-associated protein
Control_Rep1	K-ε-GG	3	17.66	11.86	14.19	95.1	17800000	99	1	1	1	0	K274k	TMT10	(R)	FTDINDSLGkLDFSR	(L)	DINDSLGkLDFSRLS	k:Ubiquitin Residual GG from Tryp Cut on K	98.8	76.03	12	691.027	2186.19	-115.118	0.8	47132.4	HUMAN	Q9NZC7	Q9NZC7|Q9NZC7-2	WW domain-containing oxidoreductase
Control_Rep1	Non-K-ε-GG	3	17.66	16.79	19.68	86.5	492000	-1	1	0	0	0		TMT10	(K)	LVEALCAEHQINLIK	(V)		C:Carbamidomethylation,K:TMT10,	95.2	79.08	0	737.098	2209.28	0.0016	0.7	14914.1	HUMAN	P25398	P25398	40S ribosomal protein S12
Control_Rep1	K-ε-GG	3	17.66	15.46	15.46	85.2	15300000	99	1	1	1	0	K299k	TMT10	(R)	GLPYkATENDIYNFFSPLNPVR	(V)	HMRGLPYkATENDIY	k:Ubiquitin Residual GG from Tryp Cut on K	90.8	93.48	31	966.841	3013.62	-115.11	3.5	46013.4	HUMAN	P52597	P52597	Heterogeneous nuclear ribonucleoprotein F
Control_Rep1	Non-K-ε-GG	2	17.66	16.84	14.27	97.5	20000000	-1	1	0	0	0		TMT10	(R)	LLNILGLIFK	(G)		K:TMT10,	96.6	100.47	3	801.542	1602.08	0.0007	0.5	158606	HUMAN	Q15021	Q15021	Condensin complex subunit 1
Control_Rep1	K-ε-GG	4	17.65	17.22	17.65	82.7	16200000	99	1	1	1	0	K95k	TMT10	(R)	FHMYEGYPLWkVTFPVR	(V)	YEGYPLWkVTFPVRV	k:Ubiquitin Residual GG from Tryp Cut on K	91	83.08	15	629.082	2628.42	-115.112	3.2	32345.5	HUMAN	P00491	P00491	Purine nucleoside phosphorylase
Control_Rep1	Non-K-ε-GG	3	17.65	17.84	17.65	85.7	17600000	-1	1	0	0	0		Hydrogen	(K)	NQGATCYMNSLLQTLFFTNQLRK	(A)		C:Carbamidomethylation,K:TMT10-Lys-Only,	97.5	97.28	2	993.183	2977.52	0.0129	4.3	129384	HUMAN	Q93009	Q93009|Q93009-3|F5H2X1	Ubiquitin carboxyl-terminal hydrolase 7
Control_Rep1	Non-K-ε-GG	4	17.64	14.62	11.83	89.9	150000000	-1	1	0	0	0		TMT10	(K)	KGDVVIVLTGWRPGSGFTNTMR	(V)		K:TMT10,	100	79.82	17	713.152	2849.59	0.0008	0.3	58506.4	HUMAN	P14618	P14618|P14618-2|P14618-3|Q504U3	Pyruvate kinase PKM
Control_Rep1	K-ε-GG	4	17.63	17.63	17.63	88	24300000	99	1	1	1	0	K191k	TMT10	(R)	EQFYHSCkQYGITGENVR	(G)	EQFYHSCkQYGITGE	C:Carbamidomethylation,k:Ubiquitin Residual GG from Tryp Cut on K	100	43.97	14	640.562	2674.34	-115.118	0.9	59930	HUMAN	Q96JB5-4	Q96JB5-4|Q96JB5|Q96JB5-2	Isoform 4 of CDK5 regulatory subunit-associated protein 3
Control_Rep1	K-ε-GG	3	17.63	15.08	13.12	90.7	68100000	4.251	2	1	1	0	K14k	TMT10	(K)	ISFQPAVAGIkGDK	(A)	QPAVAGIkGDKADKA	K:TMT10,k:Ubiquitin Residual GG from Tryp Cut on K	96.3	64.08	12	668.396	2118.29	-115.116	1.9	30565.6	HUMAN	Q9NQX7	Q9NQX7|Q9NQX7-3|Q9NQX7-2	Integral membrane protein 2C
Control_Rep1	Non-K-ε-GG	3	17.63	16.12	16.07	87.7	2930000	-1	1	0	0	0		Hydrogen	(K)	HGLEVIYMIEPIDEYCVQQLK	(E)		C:Carbamidomethylation,K:TMT10-Lys-Only,	86.9	89.63	10	936.154	2806.44	0.0103	3.7	98729.9	HUMAN	P07900-2	P07900-2|P07900	Isoform 2 of Heat shock protein HSP 90-alpha
Control_Rep1	Non-K-ε-GG	3	17.63	15.97	15.97	95	291000000	-1	1	0	0	0		TMT10	(R)	VTIAQGGVLPNIQAVLLPK	(K)		K:TMT10,	100	97.03	4	797.171	2389.49	0.0038	1.6	14135.2	HUMAN	P04908	P04908|Q93077|P20671|P0C0S8|Q6FI13|Q7L7L0|Q16777|Q9BTM1|Q96KK5|Q99878	Histone H2A type 1-B/E
Control_Rep1	Non-K-ε-GG	3	17.63	17.63	17.61	91.4	24600000	-1	0	0	0	0		TMT10	(K)	FAAFFGNVPIFHIPGR	(T)			94.1	97.32	4	673.712	2019.12	0.0048	2.4	141356	HUMAN	Q92620	Q92620	Pre-mRNA-splicing factor ATP-dependent RNA helicase PRP16
Control_Rep1	K-ε-GG	4	17.62	17.62	17.62	88.2	345000000	3.489	2	1	1	0	K316k	TMT10	(R)	QFCFNCGENWHDPVkCK	(W)	ENWHDPVkCKWLKKW	C:Carbamidomethylation,K:TMT10,k:Ubiquitin Residual GG from Tryp Cut on K	99.7	59.07	12	700.332	2913.42	-115.114	2.3	65942.4	HUMAN	Q9Y4X5	Q9Y4X5	E3 ubiquitin-protein ligase ARIH1
Control_Rep1	Non-K-ε-GG	3	17.62	17.62	17.62	90.5	9530000	-1	0	0	0	0		TMT10	(K)	VVVYSNTIQSIIAIIR	(A)			98.7	98.9	2	673.414	2018.22	0.0067	3.3	41102	HUMAN	P08754	P08754	Guanine nucleotide-binding protein G(k) subunit alpha
Control_Rep1	Non-K-ε-GG	3	17.61	17.61	17.61	91.7	15100000	-1	0	0	0	0		TMT10	(K)	ELLSNWYHFLVTR	(L)			98	96.7	5	636.353	1907.04	0.0064	3.4	75873.9	HUMAN	Q9BW27	Q9BW27|J3KT10|Q9BW27-3|J3QL54|Q9BW27-2	Nuclear pore complex protein Nup85
Control_Rep1	K-ε-GG	3	17.6	17.6	17.62	94.8	4580000	99	1	1	1	0	K276k	TMT10	(R)	QYGLDNSGGYkQQQLR	(N)	LDNSGGYkQQQLRNM	k:Ubiquitin Residual GG from Tryp Cut on K	100	40.95	10	733.377	2313.24	-115.118	0.7	67212.8	HUMAN	Q96AP4	Q96AP4	Zinc finger with UFM1-specific peptidase domain protein
Control_Rep1	K-ε-GG	3	17.6	16.96	17.6	100	1960000	11.377	2	1	1	0	K437k	TMT10	(K)	LFETQESGDLNEELVkAAANGDVAK	(V)	DLNEELVkAAANGDV	K:TMT10,k:Ubiquitin Residual GG from Tryp Cut on K	100	80.23	10	1074.23	3335.79	-115.117	1.1	112530	HUMAN	Q86YT6	Q86YT6	E3 ubiquitin-protein ligase MIB1
Control_Rep1	Non-K-ε-GG	2	17.6	17.49	16.03	100	2690000	99	1	0	0	0	M362m	TMT10	(K)	SALASVImGLSTILGK	(E)		K:TMT10,m:Oxidized methionine	100	99.97	2	1018.12	2019.23	15.9977	1.4	74211	HUMAN	P30154-2	P30154-2|P30154-3|P30154|P30154-5	Isoform 2 of Serine/threonine-protein phosphatase 2A 65 kDa regulatory subunit A beta isoform
Control_Rep1	K-ε-GG	3	17.58	15.07	8.94	95.1	22400000	1.679	2	1	1	0	K60k	TMT10	(K)	QVAEAYEVLSDAkK	(R)	YEVLSDAkKRDIYDK	K:TMT10,k:Ubiquitin Residual GG from Tryp Cut on K	98.3	64.65	17	708.398	2238.3	-115.116	1.9	36143.4	HUMAN	O75190	O75190|O75190-3|O75190-2|E9PH18|Q8WWF6|F8WCZ4	DnaJ homolog subfamily B member 6
Control_Rep1	Non-K-ε-GG	5	17.58	16.12	15.91	92.8	21100000	-1	1	0	0	0		TMT10	(R)	GPLHHATILGHTGLACLFLK	(R)		C:Carbamidomethylation,K:TMT10,	87.5	73.62	24	523.709	2614.51	0.0096	3.7	82447.3	HUMAN	Q15027	Q15027	Arf-GAP with coiled-coil, ANK repeat and PH domain-containing protein 1
Control_Rep1	Non-K-ε-GG	3	17.58	17.39	18.97	91.2	7000000	-1	1	0	0	0		TMT10	(K)	LQAVEVVITHLAPGTK	(H)		K:TMT10,	85.5	94.1	19	712.105	2134.3	-0.0003	-0.2	16120	HUMAN	Q9Y2V2	Q9Y2V2	Calcium-regulated heat stable protein 1
Control_Rep1	K-ε-GG	3	17.57	12.28	16.1	94.5	5120000	99	1	1	1	0	K337k	TMT10	(R)	TGSISSSVSVPAkPER	(R)	SSVSVPAkPERRPSL	k:Ubiquitin Residual GG from Tryp Cut on K	100	42.13	10	649.024	2060.18	-115.118	1	83844.1	HUMAN	Q6PJT7	Q6PJT7|Q6PJT7-2|Q6PJT7-9|Q6PJT7-5|G3V256|Q6PJT7-11|Q6PJT7-3|Q6PJT7-4|Q6PJT7-10|G3V5I6	Zinc finger CCCH domain-containing protein 14
Control_Rep1	Non-K-ε-GG	4	17.57	16.33	14.9	96.9	20000000	-1	1	0	0	0		TMT10	(R)	GPLHHATILGHTGLACLFLK	(R)		C:Carbamidomethylation,K:TMT10,	93.4	73.6	44	654.383	2614.51	0.0055	2.1	82447.3	HUMAN	Q15027	Q15027	Arf-GAP with coiled-coil, ANK repeat and PH domain-containing protein 1
Control_Rep1	Non-K-ε-GG	3	17.57	16.65	17.57	93.1	4500000	-1	1	0	0	0		TMT10	(R)	EVWYFGLHYVDNK	(G)		K:TMT10,	95.5	81.25	14	710.047	2128.13	0.0006	0.3	69525.7	HUMAN	P15311	P15311	Ezrin
Control_Rep1	K-ε-GG	4	17.57	11.98	12.37	88.5	3230000	5.914	2	1	1	0	K380k	TMT10	(R)	VQQVELICEYNDLkTELK	(D)	ICEYNDLkTELKDYL	C:Carbamidomethylation,K:TMT10,k:Ubiquitin Residual GG from Tryp Cut on K	95.5	82.62	10	699.385	2909.63	-115.11	3.5	49367.3	HUMAN	Q8N806	Q8N806|E9PCJ7	Putative E3 ubiquitin-protein ligase UBR7
Control_Rep1	K-ε-GG	3	17.57	15.71	13.73	94.6	14900000	3.931	2	1	1	0	K145k	TMT10	(R)	AVASLPPEQMFELMkQMK	(L)	EQMFELMkQMKLCVQ	K:TMT10,k:Ubiquitin Residual GG from Tryp Cut on K	97.3	93.08	32	884.146	2765.54	-115.112	2.8	64663.7	HUMAN	Q9H0L4	Q9H0L4|E7EWR4|P33240|P33240-2|E9PID8	Cleavage stimulation factor subunit 2 tau variant
Control_Rep1	K-ε-GG	3	17.56	20.01	17.09	93.5	21200000	7.12	2	1	1	0	K340k	TMT10	(K)	GNQWVGYDDVkSMETK	(V)	WVGYDDVkSMETKVQ	K:TMT10,k:Ubiquitin Residual GG from Tryp Cut on K	100	61.7	16	810.412	2544.34	-115.115	2.2	43728.1	HUMAN	Q15782	Q15782|Q15782-6|Q15782-5	Chitinase-3-like protein 2
Control_Rep1	K-ε-GG	3	17.56	14.06	12.7	89	5070000	99	1	1	1	0	K209k	TMT10	(R)	LFVSGACDASAkLWDVR	(E)	GACDASAkLWDVREG	C:Carbamidomethylation,k:Ubiquitin Residual GG from Tryp Cut on K	98.1	77.53	15	746.722	2353.27	-115.121	-0.7	38175.1	HUMAN	P62873	P62873|P62873-2	Guanine nucleotide-binding protein G(I)/G(S)/G(T) subunit beta-1
Control_Rep1	Non-K-ε-GG	3	17.56	15.11	15.83	90.9	1260000	-1	0	0	0	0		TMT10	(K)	GHNGWVTQIATTPQFPDMILSASR	(D)			94	85.73	2	952.827	2856.47	-0.0004	-0.2	35532.5	HUMAN	P63244	P63244|J3KPE3|D6RAC2|D6RHH4|E9PD14|D6RAU2|D6R909|D6RHJ5|D6RGK8|D6RDI0	Guanine nucleotide-binding protein subunit beta-2-like 1
Control_Rep1	K-ε-GG	3	17.55	16.69	16.01	82.6	7410000	13.781	2	1	1	0	K451k	TMT10	(R)	ITPEFSkWASDEMPSTSNGESSK	(Q)	RITPEFSkWASDEMP	K:TMT10,k:Ubiquitin Residual GG from Tryp Cut on K	100	70.48	19	1029.84	3202.62	-115.115	1.7	63791.2	HUMAN	Q5VTB9	Q5VTB9|Q5VTB9-3	E3 ubiquitin-protein ligase RNF220
Control_Rep1	K-ε-GG	2	17.54	17.54	17.54	93	1290000	6.206	2	1	1	0	K11k	Acetyl	(M)	AAGETQLYAkVSNK	(L)	GETQLYAkVSNKLKS	K:TMT10,k:Ubiquitin Residual GG from Tryp Cut on K	100	57.12	0	933.001	1980.12	-115.121	-0.4	75319.5	HUMAN	P57075	P57075|P57075-2|P57075-3	Ubiquitin-associated and SH3 domain-containing protein A
Control_Rep1	K-ε-GG	4	17.54	12.42	12.32	90.3	1780000	5.148	2	1	1	0	K174k	TMT10	(K)	IWSAEDASCVVTFkGHK	(G)	ASCVVTFkGHKGGIL	C:Carbamidomethylation,K:TMT10,k:Ubiquitin Residual GG from Tryp Cut on K	93.4	64.97	12	627.585	2622.43	-115.114	2.4	43749	HUMAN	F5H0C4	F5H0C4|Q9BRP4|Q9BRP4-2|Q9BRP4-3	Proteasomal ATPase-associated factor 1
Control_Rep1	K-ε-GG	4	17.54	15.47	15.32	88.2	37100000	17.544	2	1	1	0	K132k	TMT10	(R)	QTWkLEGEALEQAIISQAPQVEK	(L)	DYVRQTWkLEGEALE	K:TMT10,k:Ubiquitin Residual GG from Tryp Cut on K	96	90.23	17	792.939	3283.85	-115.117	1	70841	HUMAN	P43403	P43403	Tyrosine-protein kinase ZAP-70
Control_Rep1	Non-K-ε-GG	3	17.54	17.54	15.43	91.2	2800000	-1	0	0	0	0		TMT10	(K)	LFIGGLSFETTEESLR	(N)			85.5	93.63	22	676.702	2028.09	0.0061	3	37486.1	HUMAN	P22626	P22626|P22626-2	Heterogeneous nuclear ribonucleoproteins A2/B1
Control_Rep1	K-ε-GG	4	17.53	17.53	17.53	95.9	5100000	99	1	1	1	0	K309k	TMT10	(R)	DFTVSAMHGDMDQkER	(D)	MHGDMDQkERDVIMR	k:Ubiquitin Residual GG from Tryp Cut on K	100	46.38	12	553.26	2325.14	-115.118	0.9	46381.4	HUMAN	P60842	P60842|P60842-2|J3KT12	Eukaryotic initiation factor 4A-I
Control_Rep1	Non-K-ε-GG	2	17.53	13.59	14.16	98	18200000	-1	0	0	0	0		TMT10	(K)	LATNAAVTVLR	(V)			95.3	62.38	12	679.422	1357.84	0.0005	0.4	60190.1	HUMAN	P50990	P50990|P50990-2|P50990-3	T-complex protein 1 subunit theta
Control_Rep1	Non-K-ε-GG	3	17.53	16.28	14.73	94.3	22100000	-1	1	0	0	0		TMT10	(K)	WLLQGIFSTTVLCQK	(L)		C:Carbamidomethylation,K:TMT10,	90.6	98.37	2	751.437	2252.29	0.0089	4	55693.8	HUMAN	Q01650	Q01650	Large neutral amino acids transporter small subunit 1
Control_Rep1	K-ε-GG	3	17.52	13.7	13.1	86.4	3470000	99	1	1	1	0	K201k	TMT10	(K)	ESAQCVGDEFLNCkLATR	(A)	GDEFLNCkLATRAKD	C:Carbamidomethylation,k:Ubiquitin Residual GG from Tryp Cut on K	100	62.73	15	814.4	2556.3	-115.11	4	52967.8	HUMAN	Q9Y5X2	Q9Y5X2	Sorting nexin-8
Control_Rep1	K-ε-GG	4	17.52	16.24	14.25	85	4630000	17.522	2	1	1	0	K93k	TMT10	(K)	QLPDkWQHDLFDSGFGGGAGVETGGK	(L)	RPKQLPDkWQHDLFD	K:TMT10,k:Ubiquitin Residual GG from Tryp Cut on K	81.5	74.22	5	819.67	3390.77	-115.11	3	27557.2	HUMAN	E9PB61	E9PB61|Q86V81	THO complex subunit 4
Control_Rep1	K-ε-GG	3	17.51	16.41	16.69	84.7	77800000	99	1	1	1	0	K142k	TMT10	(K)	TFNIkNDFTEEEEAQVR	(K)	IRKTFNIkNDFTEEE	k:Ubiquitin Residual GG from Tryp Cut on K	100	63.68	15	805.067	2528.3	-115.118	1	18828.8	HUMAN	P63208	P63208|E5RJR5	S-phase kinase-associated protein 1
Control_Rep1	K-ε-GG	3	17.51	16.97	17.51	96	11700000	99	1	1	1	0	K137k	TMT10	(K)	VMETQAQVDELkGIMVR	(N)	QAQVDELkGIMVRNI	k:Ubiquitin Residual GG from Tryp Cut on K	100	73.05	15	764.076	2405.33	-115.117	1.2	30729.7	HUMAN	P51809-2	P51809-2|P51809|P51809-3	Isoform 2 of Vesicle-associated membrane protein 7
Control_Rep1	Non-K-ε-GG	3	17.51	17.51	15.4	86.6	8800000	-1	1	0	0	0		TMT10	(R)	IHFPLATYAPVISAEK	(A)		K:TMT10,	92.7	82.82	37	739.102	2215.29	0.002	0.9	58642	HUMAN	F5H5D3	F5H5D3|Q71U36|P68363|Q6PEY2|Q13748|Q9BQE3|P68366|P68366-2|Q13748-2|Q71U36-2|P68363-2	Tubulin alpha-1C chain
Control_Rep1	K-ε-GG	3	17.5	18.59	16.9	92	14800000	5.811	2	1	1	0	K364k	TMT10	(K)	AAAAAAALQAkSDEK	(A)	AAAALQAkSDEKAAV	K:TMT10,k:Ubiquitin Residual GG from Tryp Cut on K	97.1	50.27	19	663.378	2103.24	-115.118	1.2	47981.8	HUMAN	P36578	P36578|H3BM89	60S ribosomal protein L4
Control_Rep1	K-ε-GG	3	17.5	17.5	17.5	93.5	4520000	99	1	1	1	0	K251k	TMT10	(K)	TEVNSGFFYkSAEER	(E)	VNSGFFYkSAEEREK	k:Ubiquitin Residual GG from Tryp Cut on K	100	53.02	4	703.014	2222.15	-115.121	-0.5	58479.6	HUMAN	P40227	P40227|P40227-2	T-complex protein 1 subunit zeta
Control_Rep1	K-ε-GG	3	17.5	13.66	14.63	92.3	10600000	7.687	2	1	1	0	K630k	TMT10	(K)	GVTIIGPATVGGIkPGCFK	(I)	PATVGGIkPGCFKIG	C:Carbamidomethylation,K:TMT10,k:Ubiquitin Residual GG from Tryp Cut on K	74.1	73.98	14	815.478	2559.53	-115.112	3.4	121750	HUMAN	P53396	P53396|P53396-2|B4E3P0	ATP-citrate synthase
Control_Rep1	K-ε-GG	3	17.49	15.61	15.44	91.2	124000000	2.797	3	1	1	0	K18k	Acetyl	(M)	ASGADSKGDDLSTAILkQK	(N)	DLSTAILkQKNRPNR	K:TMT10,k:Ubiquitin Residual GG from Tryp Cut on K	99.5	61.73	15	840.464	2634.49	-115.115	2	90004.9	HUMAN	P55072	P55072	Transitional endoplasmic reticulum ATPase
Control_Rep1	K-ε-GG	4	17.49	13.24	16.16	91	399000	99	1	1	1	0	K1748k	TMT10	(K)	LVDNIHIkDASQTTLLDLDALAR	(H)	LVDNIHIkDASQTTL	k:Ubiquitin Residual GG from Tryp Cut on K	94.7	84.85	0	720.402	2993.7	-115.118	0.6	409988	HUMAN	Q70CQ2	Q70CQ2|Q70CQ2-2|Q70CQ2-3	Ubiquitin carboxyl-terminal hydrolase 34
Control_Rep1	Non-K-ε-GG	3	17.49	11.69	14.82	91.3	100000000	-1	0	0	0	0		TMT10	(K)	FLTLPPVLHLQLMR	(F)			99.1	96.82	2	636.39	1907.15	0.0047	2.5	129384	HUMAN	Q93009	Q93009|Q93009-3|F5H2X1	Ubiquitin carboxyl-terminal hydrolase 7
Control_Rep1	Non-K-ε-GG	4	17.47	13.29	13.66	92.3	4950000	-1	0	0	0	0		TMT10	(K)	SIGEAIQYLHSINIAHR	(D)			98.6	80.73	18	538.553	2151.19	0.0034	1.6	45966.4	HUMAN	P49137	P49137|P49137-2	MAP kinase-activated protein kinase 2
Control_Rep1	Non-K-ε-GG	3	17.46	13.62	13.39	91.9	6950000	-1	0	0	0	0		TMT10	(K)	TVTNAVVTVPAYFNDSQR	(Q)			100	72.38	22	737.726	2211.16	0.0036	1.6	71125	HUMAN	P11142	P11142|P11142-2	Heat shock cognate 71 kDa protein
Control_Rep1	Non-K-ε-GG	3	17.46	15.17	14.58	97.1	2170000	-1	1	0	0	0		TMT10	(K)	IIAHFLIQQYLK	(E)		K:TMT10,	95.5	90.03	5	649.074	1945.2	0.0044	2.2	74483	HUMAN	P46063	P46063	ATP-dependent DNA helicase Q1
Control_Rep1	Non-K-ε-GG	3	17.46	13.07	13.05	93	52800000	-1	1	0	0	0		TMT10	(K)	FGANAILGVSLAVCK	(A)		C:Carbamidomethylation,K:TMT10,	95	91.68	41	660.057	1978.16	0.0016	0.8	47510.4	HUMAN	P06733	P06733|P13929|P09104|P13929-2|P13929-3|P09104-2|P06733-2	Alpha-enolase
Control_Rep1	K-ε-GG	4	17.44	13.48	12.84	82.6	59900000	8.366	2	1	1	0	K186k	TMT10	(R)	SVEEIAPDPSEAkRPEPPSTSTLK	(Q)	APDPSEAkRPEPPST	K:TMT10,k:Ubiquitin Residual GG from Tryp Cut on K	100	52.87	22	785.174	3252.79	-115.117	0.8	57077.5	HUMAN	Q9NS91	Q9NS91|F8WE49	E3 ubiquitin-protein ligase RAD18
Control_Rep1	Non-K-ε-GG	4	17.44	15.83	20.01	89.3	8960000	-1	1	0	0	0		TMT10	(R)	PLFPHVLCHNCAVEFNFGQK	(E)		C:Carbamidomethylation,K:TMT10,	96.4	76.78	5	718.876	2872.48	0.0017	0.6	91324.5	HUMAN	Q00839	Q00839|Q00839-2	Heterogeneous nuclear ribonucleoprotein U
Control_Rep1	Non-K-ε-GG	3	17.43	14.5	15.76	92.3	14600000	-1	0	0	0	0		TMT10	(K)	DVYVQLYLQHLTAR	(N)			85.7	80.62	12	650.034	1948.09	0.0022	1.1	76061.2	HUMAN	P42166	P42166|P42167|G5E972|P42167-2|P42167-3	Lamina-associated polypeptide 2, isoform alpha
Control_Rep1	K-ε-GG	4	17.42	17.26	17.26	83.7	1350000	99	1	1	1	0	K128k	TMT10	(K)	HTGCCGDNDPIDVCEIGSkVCAR	(G)	DVCEIGSkVCARGEI	C:Carbamidomethylation,k:Ubiquitin Residual GG from Tryp Cut on K	100	53.07	3	741.583	3078.43	-115.115	1.8	33115.9	HUMAN	Q15181	Q15181|Q5SQT6	Inorganic pyrophosphatase
Control_Rep1	Non-K-ε-GG	4	17.42	12.61	13.44	77.4	45800000	99	1	0	0	0	M175m	Hydrogen	(K)	VIHDNFGIVEGLmTTVHAITATQK	(T)		m:Oxidized methionine	99.4	84.25	17	653.595	2595.36	15.9977	1	36223.7	HUMAN	P04406	P04406|P04406-2|E7EUT5	Glyceraldehyde-3-phosphate dehydrogenase
Control_Rep1	Non-K-ε-GG	4	17.42	13.77	14.79	92.2	40800000	-1	1	0	0	0		TMT10	(R)	LFVWEILHSTIRK	(M)		K:TMT10,	94.4	92.83	20	525.825	2100.27	0.0035	1.7	92921.8	HUMAN	Q09161	Q09161	Nuclear cap-binding protein subunit 1
Control_Rep1	Non-K-ε-GG	4	17.4	12.84	14.91	95.4	1180000	-1	1	0	0	0		TMT10	(K)	RFPHGIPFLADYVHSLGLK	(L)		K:TMT10,	91.9	86.67	2	657.133	2625.51	0.002	0.8	47077.3	HUMAN	P17050	P17050	Alpha-N-acetylgalactosaminidase
Control_Rep1	Non-K-ε-GG	3	17.4	15.64	13.59	87	6030000	-1	0	0	0	0		TMT10	(R)	SGLTGLVIGGLYPVFLAIPVNGGLAAR	(Y)			92.2	99.45	2	952.231	2854.68	0.0037	1.3	21755.1	HUMAN	Q9H061	Q9H061|Q9H061-2	Transmembrane protein 126A
Control_Rep1	K-ε-GG	3	17.39	19.4	17.33	93.4	36600000	6.431	2	1	1	0	K234k	TMT10	(K)	ADLINNLGTIAkSGTK	(A)	NNLGTIAkSGTKAFM	K:TMT10,k:Ubiquitin Residual GG from Tryp Cut on K	92.5	72.12	16	730.096	2303.39	-115.116	1.7	98729.9	HUMAN	P07900-2	P07900-2|P07900|P08238|Q14568	Isoform 2 of Heat shock protein HSP 90-alpha
Control_Rep1	Non-K-ε-GG	3	17.39	17.39	17.17	80.1	8810000	-1	0	0	0	0		Hydrogen	(K)	GTAEGAVDAMLLHGQDVITVSNGGR	(I)			100	75.23	13	823.412	2468.22	0.0024	1	112214	HUMAN	Q8N766	Q8N766|Q8N766-2|Q8N766-3	ER membrane protein complex subunit 1
Control_Rep1	Non-K-ε-GG	3	17.39	13.08	17.52	90	44000000	-1	0	0	0	0		TMT10	(K)	LTIYTTLVGLLNAR	(N)			100	98.95	3	593.032	1777.08	0.0018	1	92921.8	HUMAN	Q09161	Q09161	Nuclear cap-binding protein subunit 1
Control_Rep1	K-ε-GG	4	17.38	13.01	14.07	89.9	1360000	99	1	1	1	0	K118k	TMT10	(K)	AAGIDEQENWHEGkENIR	(A)	QENWHEGkENIRAAV	k:Ubiquitin Residual GG from Tryp Cut on K	71.7	40.62	2	610.552	2554.3	-115.119	0.5	56564.7	HUMAN	P28838	P28838|P28838-2	Cytosol aminopeptidase
Control_Rep1	K-ε-GG	3	17.38	15.86	16.35	75.4	746000	99	1	1	1	0	K18k	TMT10	(K)	SSGSGAGkGAVSAEQVIAGFNR	(L)	SSGSGAGkGAVSAEQ	k:Ubiquitin Residual GG from Tryp Cut on K	100	59.4	0	798.414	2508.36	-115.13	-4.2	16704.6	HUMAN	Q9UHV9	Q9UHV9	Prefoldin subunit 2
Control_Rep1	K-ε-GG	3	17.37	19.59	19.06	92.6	4790000	99	1	1	1	0	K291k	TMT10	(R)	kDLYANTVLSGGTTMYPGIADR	(M)	KCDVDIRkDLYANTV	k:Ubiquitin Residual GG from Tryp Cut on K	100	69.28	5	896.122	2801.49	-115.138	-6.8	42078.3	HUMAN	P60709	P60709|P63261	Actin, cytoplasmic 1
Control_Rep1	Non-K-ε-GG	4	17.37	13.87	17.37	86.7	28500000	-1	1	0	0	0		TMT10	(K)	VPHWYHFSCFWK	(V)		C:Carbamidomethylation,K:TMT10,	88	75.33	19	538.781	2152.1	0.0033	1.6	113880	HUMAN	P09874	P09874|Q5VX85|Q5VX84	Poly [ADP-ribose] polymerase 1
Control_Rep1	Non-K-ε-GG	3	17.37	14.42	13.99	90.1	32500000	-1	0	0	0	0		TMT10	(R)	ILALCMGNHELYMR	(R)		C:Carbamidomethylation,	96.6	75.53	12	650.671	1950	0.002	1	71218.8	HUMAN	P35241-5	P35241-5|P35241|P26038|P35241-4	Isoform 5 of Radixin
Control_Rep1	Non-K-ε-GG	3	17.37	17.37	15.02	95.4	6040000	-1	0	0	0	0		TMT10	(R)	LIQMAVALAHIR	(H)			96.4	95.67	10	522.325	1564.96	0.0035	2.2	68263.1	HUMAN	Q6L8Q7	Q6L8Q7|Q6L8Q7-2	2',5'-phosphodiesterase 12
Control_Rep1	Non-K-ε-GG	3	17.35	15.48	14.84	100	206000	-1	0	0	0	0		TMT10	(K)	ALVTGYFMQVAHLER	(T)			100	85.43	0	655.36	1964.06	0.0041	2.1	91730	HUMAN	O43143	O43143	Putative pre-mRNA-splicing factor ATP-dependent RNA helicase DHX15
Control_Rep1	K-ε-GG	3	17.35	15.16	17.33	82.4	1800000	99	1	1	1	0	K418k	TMT10	(K)	NDSVVAGGGAIEMELSkYLR	(D)	AIEMELSkYLRDYSR	k:Ubiquitin Residual GG from Tryp Cut on K	61.1	87.53	2	818.093	2567.39	-115.125	-2.2	59879.1	HUMAN	Q99832	Q99832|Q99832-3|Q99832-4|Q99832-2	T-complex protein 1 subunit eta
Control_Rep1	Non-K-ε-GG	3	17.35	17.41	15.7	94.2	6280000	-1	0	0	0	0		TMT10	(R)	TVLSFLQAVLAR	(I)			100	99.4	3	516.323	1546.95	0.0026	1.7	144201	HUMAN	Q6ZRQ5	Q6ZRQ5|E2QRD4	Protein MMS22-like
Control_Rep1	K-ε-GG	3	17.35	15.05	13.21	94.8	12800000	99	1	1	1	0	K271k	TMT10	(R)	EATELNEDGSQVkR	(T)	NEDGSQVkRTGGAED	k:Ubiquitin Residual GG from Tryp Cut on K	97.6	30.55	9	640.328	2034.09	-115.118	0.8	40477.6	HUMAN	A6NED2	A6NED2	RCC1 domain-containing protein 1
Control_Rep1	Non-K-ε-GG	4	17.34	17.34	15.86	90.8	3580000	-1	1	0	0	0		TMT10	(K)	TLSLCHVIHFCAK	(Q)		C:Carbamidomethylation,K:TMT10,	98.2	66.12	9	511.787	2044.12	0.0042	2.1	45907.9	HUMAN	P51398	P51398|P51398-3|P51398-2	28S ribosomal protein S29, mitochondrial
Control_Rep1	K-ε-GG	3	17.34	13.62	15.28	96.6	2620000	7.498	2	1	1	0	K495k	TMT10	(K)	CQNILQGNFkPDFYLK	(Y)	NILQGNFkPDFYLKY	C:Carbamidomethylation,K:TMT10,k:Ubiquitin Residual GG from Tryp Cut on K	96.1	77.23	9	853.128	2672.48	-115.115	2	61125.9	HUMAN	Q49A26	Q49A26|Q49A26-3|Q49A26-2|Q49A26-4|Q49A26-5	Putative oxidoreductase GLYR1
Control_Rep1	K-ε-GG	4	17.33	16.46	15.42	94.1	18500000	5.212	2	1	1	0	K231k	TMT10	(R)	GLCRDEEDTSFESLSkFNVK	(F)	TSFESLSkFNVKFPP	C:Carbamidomethylation,K:TMT10,k:Ubiquitin Residual GG from Tryp Cut on K	87.9	66.12	9	734.124	3048.59	-115.117	1.1	48442.4	HUMAN	Q92844	Q92844|E7EQA9	TRAF family member-associated NF-kappa-B activator
Control_Rep1	K-ε-GG	3	17.32	15.48	15.83	93.3	2540000	5.304	2	1	1	0	K77k	TMT10	(R)	NLAMGVNLTSMSkILK	(C)	VNLTSMSkILKCAGN	K:TMT10,k:Ubiquitin Residual GG from Tryp Cut on K	98.1	85.15	5	764.778	2407.44	-115.118	1.1	29110.6	HUMAN	P12004	P12004	Proliferating cell nuclear antigen
Control_Rep1	K-ε-GG	3	17.31	16.37	16.61	91.9	4490000	17.312	2	1	1	0	K8k	Acetyl	(M)	AMNYNAkDEVDGGPPCAPGGTAK	(T)	MAMNYNAkDEVDGGP	C:Carbamidomethylation,K:TMT10,k:Ubiquitin Residual GG from Tryp Cut on K	100	51.28	12	902.422	2820.37	-115.117	1	41082.3	HUMAN	Q9NV96	Q9NV96|Q9NV96-2	Cell cycle control protein 50A
Control_Rep1	K-ε-GG	4	17.31	12.91	13.97	94.4	2630000	9.215	2	1	1	0	K224k	TMT10	(K)	LEAIEDDSVkETDSSSASAATPSK	(K)	AIEDDSVkETDSSSA	K:TMT10,k:Ubiquitin Residual GG from Tryp Cut on K	96.5	56.42	9	753.385	3125.63	-115.114	2	56524.5	HUMAN	P54578	P54578|B7Z4N8|P54578-2|A6NJA2	Ubiquitin carboxyl-terminal hydrolase 14
Control_Rep1	Non-K-ε-GG	3	17.31	17.31	18.44	85.6	18200000	-1	1	0	0	0		TMT10	(K)	LILACIMGYFAGK	(L)		C:Carbamidomethylation,K:TMT10,	97.2	99.53	3	639.037	1915.1	0.0004	0.2	27796.8	HUMAN	Q9NX40	Q9NX40|D6RBN5|Q9NX40-4|Q9NX40-2|Q9NX40-3|D6RIV2|D6RC55	OCIA domain-containing protein 1
Control_Rep1	Non-K-ε-GG	3	17.3	17.3	13.97	89.4	3520000	-1	0	0	0	0		TMT10	(R)	LVHLQTLVLNGNPLLHAQLR	(Q)			100	84.32	13	826.835	2478.49	0.003	1.2	146232	HUMAN	Q13045	Q13045|Q13045-3|J3KS54	Protein flightless-1 homolog
Control_Rep1	Non-K-ε-GG	4	17.3	17.98	17.75	80	3560000	-1	0	0	0	0		TMT10	(R)	SCLNQLFHVLALHMR	(L)		C:Carbamidomethylation,	100	89.48	3	517.784	2068.11	-0.0004	-0.2	216024	HUMAN	Q6ZT12	Q6ZT12|Q6ZT12-2	E3 ubiquitin-protein ligase UBR3
Control_Rep1	Non-K-ε-GG	5	17.3	16.55	17.09	76.8	32100000	-1	0	0	0	0		TMT10	(R)	VLGTLAAVFVSHLHADHHTGLPSILLQR	(E)			79.2	96.92	7	647.175	3231.83	0.0147	4.5	93472.6	HUMAN	Q9BQ52	Q9BQ52|G5E9D5|Q9BQ52-4|Q9BQ52-3	Zinc phosphodiesterase ELAC protein 2
Control_Rep1	Non-K-ε-GG	2	17.3	13.69	14.65	80.3	6060000	-1	0	0	0	0		Hydrogen	(R)	DITYFIQQLLR	(D)			97.4	99.32	0	705.393	1409.78	0.0007	0.5	47826.7	HUMAN	P61158	P61158|Q9P1U1|B4DXW1|Q9P1U1-3|Q9P1U1-2|Q9C0K3	Actin-related protein 3
Control_Rep1	K-ε-GG	3	17.28	13.94	13.79	92.7	12700000	99	1	1	1	0	K333k	TMT10	(K)	TGISDVFAkNDLAVVDVR	(I)	GISDVFAkNDLAVVD	k:Ubiquitin Residual GG from Tryp Cut on K	96.3	74.48	12	754.749	2377.35	-115.118	0.9	76670.1	HUMAN	P19338	P19338	Nucleolin
Control_Rep1	Non-K-ε-GG	3	17.28	16.35	19.17	90.4	13900000	-1	0	0	0	0		TMT10	(K)	MALTLLDYLFHR	(E)			54.5	98.67	0	574.66	1721.96	0.0049	2.8	57178.1	HUMAN	Q8N9N5	Q8N9N5|Q8N9N5-7|Q8N9N5-5|Q8N9N5-4|Q8N9N5-2|Q8N9N5-6|Q8N9N5-3	Protein BANP
Control_Rep1	K-ε-GG	3	17.27	19.39	19.51	92.1	81400000	17.266	2	1	1	0	K43k	TMT10	(K)	EkEEFAVPENSSVQQFK	(E)	TVKTPKEkEEFAVPE	K:TMT10,k:Ubiquitin Residual GG from Tryp Cut on K	96.2	58.33	12	856.784	2683.45	-115.116	1.4	65695	HUMAN	Q9UHD9	Q9UHD9|Q9UMX0|Q9UMX0-2	Ubiquilin-2
Control_Rep1	Non-K-ε-GG	4	17.27	13.67	14.08	88.1	9980000	-1	0	0	0	0		TMT10	(K)	VPLLHNFHSFLYQPDWR	(F)			98.3	83.12	22	600.322	2398.27	0.0017	0.7	48627.9	HUMAN	P37268	P37268|E9PNM1|P37268-5|P37268-2|P37268-3|E9PS69	Squalene synthase
Control_Rep1	Non-K-ε-GG	4	17.27	14	16.67	81	14500000	-1	1	0	0	0		TMT10	(R)	NVASVCLQIGYPTVASVPHSIINGYK	(R)		C:Carbamidomethylation,K:TMT10,	89	84.08	17	812.201	3245.78	0.0077	2.4	34444.1	HUMAN	P05388	P05388|F8VWS0|P05388-2|F8W1K8	60S acidic ribosomal protein P0
Control_Rep1	Non-K-ε-GG	3	17.27	17.27	18.4	81.7	24700000	-1	1	0	0	0		TMT10	(K)	TTAGLCLLTWGGHWLYGK	(H)		C:Carbamidomethylation,K:TMT10,	69.4	96.53	2	831.458	2492.35	0.0057	2.3	47592.7	HUMAN	Q53H12	Q53H12|E9PG39|Q53H12-2|F8WDD1	Acylglycerol kinase, mitochondrial
Control_Rep1	Non-K-ε-GG	3	17.27	17.4	19.14	76.2	60300000	-1	0	0	0	0		Hydrogen	(K)	STTTIGLVQALGAHLYQNVFACVR	(Q)		C:Carbamidomethylation,	99.6	97.68	2	873.798	2619.37	0.0091	3.5	111410	HUMAN	F5H2F4	F5H2F4|P11586	C-1-tetrahydrofolate synthase, cytoplasmic
Control_Rep1	Non-K-ε-GG	5	17.26	17.26	17.26	93.5	3890000	-1	2	0	0	0		TMT10	(R)	VKPLHYISWLVGHEGK	(G)		K:TMT10,	98.3	76.72	10	510.91	2550.52	0.0032	1.2	140438	HUMAN	B1AKJ5	B1AKJ5|O43847-2|O43847|G3V1R5|F5H7V1	Nardilysin
Control_Rep1	Non-K-ε-GG	3	17.26	17.37	18.7	91.8	373000	-1	1	0	0	0		TMT10	(K)	VCLLGCGISTGYGAAVNTAK	(L)		C:Carbamidomethylation,K:TMT10,	100	77.08	0	824.11	2470.32	-0.005	-2	40579.3	HUMAN	P11766	P11766	Alcohol dehydrogenase class-3
Control_Rep1	Non-K-ε-GG	5	17.25	14.77	13.14	90.8	4450000	99	1	0	0	0	M353m	TMT10	(R)	RWLPAGDALLQmITIHLPSPVTAQK	(Y)		K:TMT10,m:Oxidized methionine	95.6	95.72	5	646.977	3214.85	16.0025	2.4	96306.4	HUMAN	P13639	P13639	Elongation factor 2
Control_Rep1	Non-K-ε-GG	3	17.25	17.6	21.13	80.7	6640000	-1	0	0	0	0		TMT10	(K)	DFLTGMCLFLQSLR	(Q)		C:Carbamidomethylation,	100	99.58	2	644.009	1930.01	0.0009	0.4	43305.5	HUMAN	Q9Y5P6-2	Q9Y5P6-2|Q9Y5P6	Isoform 2 of Mannose-1-phosphate guanyltransferase beta
Control_Rep1	K-ε-GG	4	17.24	16.89	15.82	78.4	1650000	9.564	2	1	1	0	K72k	TMT10	(K)	TTQFSCTLGEkFEETTADGRK	(T)	FSCTLGEkFEETTAD	C:Carbamidomethylation,K:TMT10,k:Ubiquitin Residual GG from Tryp Cut on K	93.2	63.3	3	745.377	3093.61	-115.126	-2	15506.5	HUMAN	Q01469	Q01469|I6L8B7	Fatty acid-binding protein, epidermal
Control_Rep1	Non-K-ε-GG	3	17.24	18.74	16.51	91.8	22300000	-1	0	0	0	0		TMT10	(K)	GMNFSVVVFDTAPTGHTLR	(L)			89.5	79.82	27	760.067	2278.18	0.0015	0.7	39248.5	HUMAN	O43681	O43681	ATPase ASNA1
Control_Rep1	Non-K-ε-GG	3	17.24	13.76	11.62	95	21100000	-1	0	0	0	0		TMT10	(K)	FQLCVLGQNAQTMAYNITPLRR	(A)		C:Carbamidomethylation,	97	87.47	15	941.838	2823.5	0.0034	1.2	94596.2	HUMAN	O75534-4	O75534-4|O75534-3|O75534|O75534-2|E9PLT0	Isoform 4 of Cold shock domain-containing protein E1
Control_Rep1	K-ε-GG	4	17.23	15.32	18.33	80.3	3490000	99	1	1	1	0	K70k	TMT10	(K)	YNTDCVQGLTHSkAQEILAR	(D)	VQGLTHSkAQEILAR	C:Carbamidomethylation,k:Ubiquitin Residual GG from Tryp Cut on K	96.6	57.47	5	662.593	2762.47	-115.117	1.2	114483	HUMAN	P13637-3	P13637-3|P13637-2|P13637|M0R116	Isoform 3 of Sodium/potassium-transporting ATPase subunit alpha-3
Control_Rep1	Non-K-ε-GG	2	17.23	14.66	14.12	97.9	20000000	-1	1	0	0	0		TMT10	(K)	AIIIFVPVPQLK	(S)		K:TMT10,	98.2	97.57	4	898.596	1796.18	0.0023	1.3	22126.4	HUMAN	P62081	P62081|B5MCP9	40S ribosomal protein S7
Control_Rep1	K-ε-GG	4	17.22	14.34	15.44	88.4	1410000	2	2	1	1	0	K105k	TMT10	(K)	VHTFVVDCSNREDIYSSAkK	(V)	EDIYSSAkKVKAEIG	C:Carbamidomethylation,K:TMT10,k:Ubiquitin Residual GG from Tryp Cut on K	100	49.35	3	732.633	3042.63	-115.12	0	33277.5	HUMAN	Q8NBQ5	Q8NBQ5|D6RCD0	Estradiol 17-beta-dehydrogenase 11
Control_Rep1	Non-K-ε-GG	3	17.22	13.91	17.59	90.4	61300000	-1	1	0	0	0		TMT10	(R)	CIYCIHALSLYLFK	(L)		C:Carbamidomethylation,K:TMT10,	95.6	94.27	16	753.752	2259.24	-0.0023	-1	189876	HUMAN	P46940	P46940	Ras GTPase-activating-like protein IQGAP1
Control_Rep1	K-ε-GG	4	17.21	13.6	16.79	85.3	13600000	9.287	2	1	1	0	K296k	TMT10	(K)	ITHSPLTICFPEYTGANkYDEAASYIQSK	(F)	PEYTGANkYDEAASY	C:Carbamidomethylation,K:TMT10,k:Ubiquitin Residual GG from Tryp Cut on K	100	78.83	27	969.995	3992.07	-115.116	1.1	42060.8	HUMAN	P04899-4	P04899-4|P04899|P04899-2|P04899-5|P04899-3|P04899-6	Isoform sGi2 of Guanine nucleotide-binding protein G(i) subunit alpha-2
Control_Rep1	Non-K-ε-GG	5	17.21	14.65	14.47	93.4	126000000	-1	1	0	0	0		TMT10	(R)	WLPAGDALLQMITIHLPSPVTAQK	(Y)		K:TMT10,	99.8	98.8	2	612.557	3058.75	0.0016	0.5	96306.4	HUMAN	P13639	P13639	Elongation factor 2
Control_Rep1	Non-K-ε-GG	2	17.21	11.98	12.77	91.1	145000000	-1	0	0	0	0		TMT10	(R)	LIGQIVSSITASLR	(F)			96.4	99.2	2	844.019	1687.03	-0.0001	-0.1	50819.4	HUMAN	Q71U36	Q71U36|Q6PEY2|Q13748|Q13748-2|Q71U36-2	Tubulin alpha-1A chain
Control_Rep1	Non-K-ε-GG	3	17.2	14.4	14.09	92.7	731000	-1	0	0	0	0		TMT10	(R)	ELFSPLHALNFGIGGDGTQHVLWR	(L)			92.7	91.3	0	965.187	2893.53	0.0141	4.9	25847.9	HUMAN	Q15102	Q15102	Platelet-activating factor acetylhydrolase IB subunit gamma
Control_Rep1	Non-K-ε-GG	3	17.2	18.24	18.36	85.5	5640000	-1	1	0	0	0		Hydrogen	(K)	NHIWVFINCLIENPTFDSQTK	(E)		C:Carbamidomethylation,K:TMT10-Lys-Only,	93.3	96.28	5	935.817	2805.42	0.0124	4.4	184234	HUMAN	Q02880	Q02880|Q02880-2	DNA topoisomerase 2-beta
Control_Rep1	K-ε-GG	4	17.19	12.88	10.9	97.1	13300000	99	1	1	1	0	K26k	TMT10	(R)	LLEVQGSRPGkNVQLTENEIR	(G)	VQGSRPGkNVQLTEN	k:Ubiquitin Residual GG from Tryp Cut on K	100	55.28	15	681.631	2838.62	-115.117	1.2	38253.1	HUMAN	P62136	P62136	Serine/threonine-protein phosphatase PP1-alpha catalytic subunit
Control_Rep1	K-ε-GG	4	17.19	14.03	14.67	90.7	2090000	17.188	2	1	1	0	K9k	TMT10	(K)	AVIkNADMSEEMQQDSVECATQALEK	(Y)	CDRKAVIkNADMSEE	C:Carbamidomethylation,K:TMT10,k:Ubiquitin Residual GG from Tryp Cut on K	100	71.67	0	875.182	3612.82	-115.111	2.7	10536.9	HUMAN	P63167	P63167|F8VRV5|F8VXL2	Dynein light chain 1, cytoplasmic
Control_Rep1	K-ε-GG	3	17.19	14.84	14.44	82	3550000	99	1	1	1	0	K176k	TMT10	(K)	LGPAPkTLGFNLESGWGSGR	(A)	FKLGPAPkTLGFNLE	k:Ubiquitin Residual GG from Tryp Cut on K	93.8	76.38	10	796.429	2502.39	-115.115	1.9	114954	HUMAN	Q14527	Q14527|Q14527-2	Helicase-like transcription factor
Control_Rep1	Non-K-ε-GG	3	17.19	15.73	15.73	88.8	4780000	-1	1	0	0	0		TMT10	(R)	ALFGLYMSASHIASNPK	(A)		K:TMT10,	92	83.35	14	755.752	2265.25	-0.0062	-2.7	35004.1	HUMAN	Q15006	Q15006	ER membrane protein complex subunit 2
Control_Rep1	K-ε-GG	4	17.19	14.34	13.06	92	37800000	99	1	1	1	0	K140k	TMT10	(K)	FFEVILIDPFHkAIR	(R)	ILIDPFHkAIRRNPD	k:Ubiquitin Residual GG from Tryp Cut on K	94.9	94.12	19	547.818	2303.37	-115.117	1.4	24259.7	HUMAN	P61313	P61313	60S ribosomal protein L15
Control_Rep1	K-ε-GG	5	17.18	12.18	12.86	91.3	6180000	6.614	2	1	1	0	K117k	TMT10	(R)	SFICNYkEHWFTVRK	(L)	RSFICNYkEHWFTVR	C:Carbamidomethylation,K:TMT10,k:Ubiquitin Residual GG from Tryp Cut on K	98.9	64	5	518.28	2702.48	-115.114	2.3	42799	HUMAN	F5H211	F5H211|P54252|P54252-2|C9JQV6|P54252-4|P54252-3|G3V5H3|G3V4F4|G3V4F5|G3V3T0	Ataxin-3
Control_Rep1	K-ε-GG	3	17.18	13.95	14.83	90.5	3050000	3.201	2	1	1	0	K285k	TMT10	(K)	WQGLWNIPTYkGK	(M)	LWNIPTYkGKMKRIA	K:TMT10,k:Ubiquitin Residual GG from Tryp Cut on K	93.2	78.23	12	721.744	2278.33	-115.115	2.3	56822.4	HUMAN	Q9BVG9	Q9BVG9	Phosphatidylserine synthase 2
Control_Rep1	Non-K-ε-GG	3	17.18	15.08	15.87	88.9	9600000	-1	0	0	0	0		TMT10	(R)	YLVVSLSNGTIHIFR	(V)			82.6	85.53	12	650.046	1948.12	0.0021	1.1	83197.9	HUMAN	Q9BRZ2	Q9BRZ2	E3 ubiquitin-protein ligase TRIM56
Control_Rep1	Non-K-ε-GG	3	17.18	16.68	16.48	89.5	1380000000	-1	0	0	0	0		TMT10	(K)	LNLAFIANLFNR	(Y)			97.8	98.77	2	545.658	1634.96	0.0013	0.8	70857.7	HUMAN	P13796	P13796	Plastin-2
Control_Rep1	Non-K-ε-GG	4	17.17	14.65	14.46	88.1	18200000	99	0	0	0	0	M525m	TMT10	(K)	FFTVEPQHIPCVLmAFLDHR	(G)		C:Carbamidomethylation,m:Oxidized methionine	83.1	97.05	6	676.351	2686.38	15.9987	1.4	111217	HUMAN	O43592	O43592	Exportin-T
Control_Rep1	Non-K-ε-GG	5	17.16	15.09	13.59	90.6	6280000	-1	1	0	0	0		TMT10	(R)	THTQGQAFSLSVFHHWQIVPGDPLDK	(S)		K:TMT10,	96.2	79.68	22	681.565	3403.8	0.0007	0.2	110404	HUMAN	Q15029	Q15029|Q15029-3|Q15029-2	116 kDa U5 small nuclear ribonucleoprotein component
Control_Rep1	K-ε-GG	3	17.14	13.25	13.52	88.9	1190000	1.674	2	1	1	0	K181k	TMT10	(K)	DQIAQLEASLAAAkK	(Q)	EASLAAAkKQLADET	K:TMT10,k:Ubiquitin Residual GG from Tryp Cut on K	100	74.23	3	710.418	2244.35	-115.114	2.9	66692.5	HUMAN	P20700	P20700|E9PBF6	Lamin-B1
Control_Rep1	Non-K-ε-GG	3	17.14	15.6	14.26	92.7	11200000	-1	1	0	0	0		TMT10	(K)	NLGHWLGMITLAK	(N)		K:TMT10,	98.5	89.67	13	638.048	1912.12	0.0049	2.5	269273	HUMAN	A5YKK6	A5YKK6|A5YKK6-2|A5YKK6-3|A5YKK6-4	CCR4-NOT transcription complex subunit 1
Control_Rep1	K-ε-GG	3	17.13	13.34	11.63	91.8	2580000	5.17	2	1	1	0	K228k	TMT10	(K)	AATCEGSESSGFGkLPK	(N)	SESSGFGkLPKNVSS	C:Carbamidomethylation,K:TMT10,k:Ubiquitin Residual GG from Tryp Cut on K	93.4	48.55	5	766.733	2413.3	-115.117	1.4	122603	HUMAN	Q9UPN4	Q9UPN4|Q9UPN4-2|I3L2J8|Q9UPN4-3	Centrosomal protein of 131 kDa
Control_Rep1	K-ε-GG	3	17.13	14.41	16.15	93.4	6080000	5.3	2	1	1	0	K177k	TMT10	(K)	VVENLQDDFDFNYkTLK	(S)	DDFDFNYkTLKSQGD	K:TMT10,k:Ubiquitin Residual GG from Tryp Cut on K	96.8	82.3	8	887.469	2775.52	-115.124	-1.5	88865	HUMAN	P40763	P40763|P40763-2|P40763-3|G8JLH9	Signal transducer and activator of transcription 3
Control_Rep1	K-ε-GG	4	17.13	14.12	13.56	90.8	1480000	1.743	3	1	1	0	K694k	TMT10	(K)	NDPFTSDPFTkNPSLPSKLDPFESSDPFSSSSVSSK	(G)	FTSDPFTkNPSLPSK	K:TMT10,k:Ubiquitin Residual GG from Tryp Cut on K	100	87.52	0	1170.09	4792.47	-115.111	2	99718.3	HUMAN	Q9UBC2-2	Q9UBC2-2|Q9UBC2|M0R165|Q9UBC2-3	Isoform 2 of Epidermal growth factor receptor substrate 15-like 1
Control_Rep1	K-ε-GG	3	17.13	12.8	13.98	82.4	8280000	5.873	2	1	1	0	K139k	TMT10	(K)	QILENELQIPVSkMLLK	(G)	ELQIPVSkMLLKGWK	K:TMT10,k:Ubiquitin Residual GG from Tryp Cut on K	90.6	91.23	20	856.844	2683.64	-115.123	-1.2	74409.3	HUMAN	Q9UNN5	Q9UNN5|Q9UNN5-2|B1ANM7	FAS-associated factor 1
Control_Rep1	Non-K-ε-GG	4	17.13	18.91	17.13	88.2	14200000	2.624	1	0	0	0	M505m	TMT10	(K)	TQVPMVVmPHGGPHSSFVTAWMLFPAMLCK	(M)		C:Carbamidomethylation,K:TMT10,m:Oxidized methionine	90.5	96.95	5	958.495	3814.95	16.0062	2.9	82756.6	HUMAN	C9JIF9	C9JIF9|P13798	Acylamino-acid-releasing enzyme
Control_Rep1	Non-K-ε-GG	3	17.13	16.29	16.88	90.7	6400000	-1	0	0	0	0		TMT10	(R)	TNLGMVLGTLILLHR	(S)			95	96.88	0	627.385	1880.13	0.0043	2.3	97608.5	HUMAN	Q9ULE6	Q9ULE6	Paladin
Control_Rep1	Non-K-ε-GG	4	17.13	15.14	13.96	87.9	14800000	-1	1	0	0	0		TMT10	(R)	SLPPVMAQNLSIPLAFACLLHLANEK	(N)		C:Carbamidomethylation,K:TMT10,	97.8	99.17	3	827.219	3305.85	0.004	1.2	83360.5	HUMAN	Q15003	Q15003|E9PHA2|Q15003-2	Condensin complex subunit 2
Control_Rep1	Non-K-ε-GG	3	17.13	15.69	14.9	87.2	11600000	-1	1	0	0	0		TMT10	(R)	TIWGVLGLGAFGFQLK	(E)		K:TMT10,	88.4	99.23	0	722.435	2165.29	0.0006	0.3	36142.7	HUMAN	O95861-2	O95861-2|O95861|A6NF51|O95861-4|O95861-3	Isoform 2 of 3'(2'),5'-bisphosphate nucleotidase 1
Control_Rep1	K-ε-GG	3	17.12	14.56	15.67	92.2	2620000	99	1	1	1	0	K33k	TMT10	(K)	SVNAQVTDINSkGLELR	(K)	QVTDINSkGLELRKT	k:Ubiquitin Residual GG from Tryp Cut on K	100	56.33	2	729.737	2302.31	-115.118	1	38929.7	HUMAN	P25445	P25445|P25445-6|H7C5Z8|P25445-7|P25445-4|P25445-5|P25445-2|P25445-3	Tumor necrosis factor receptor superfamily member 6
Control_Rep1	K-ε-GG	3	17.12	18.21	18.85	93	5680000	99	1	1	1	0	K343k	TMT10	(R)	GLGVSALCFkSR	(S)	GVSALCFkSRSRPGT	C:Carbamidomethylation,k:Ubiquitin Residual GG from Tryp Cut on K	94.6	58.45	12	546.638	1753.02	-115.119	0.5	123662	HUMAN	Q9NNW5	Q9NNW5|E9PDU5	WD repeat-containing protein 6
Control_Rep1	Non-K-ε-GG	4	17.12	17.12	14.68	90.6	2360000	-1	0	0	0	0		TMT10	(K)	YFVQLCSALEHMHSR	(R)		C:Carbamidomethylation,	97.9	76.45	12	527.516	2107.04	0.0012	0.5	35006.8	HUMAN	Q8TDX7	Q8TDX7	Serine/threonine-protein kinase Nek7
Control_Rep1	Non-K-ε-GG	4	17.12	13.39	13.22	82	4420000	-1	1	0	0	0		TMT10	(R)	NVASVCLQIGYPTVASVPHSIINGYKR	(V)		C:Carbamidomethylation,K:TMT10,	76.9	78.05	14	851.225	3401.88	0.0018	0.5	34444.1	HUMAN	P05388	P05388|F8VWS0|P05388-2|F8W1K8	60S acidic ribosomal protein P0
Control_Rep1	Non-K-ε-GG	3	17.12	16.53	17.05	92.5	40100000	-1	1	0	0	0		TMT10	(R)	YGSPYPWPLNHILAYQK	(Q)		K:TMT10,	86	88.05	105	835.795	2505.37	0.0007	0.3	30105	HUMAN	O75431	O75431|O75431-2|C9JNK6	Metaxin-2
Control_Rep1	K-ε-GG	4	17.11	16.06	15.59	92.7	1390000	99	1	1	1	0	K939k	TMT10	(R)	ALDVTDkEGEEREDADVSVTQR	(T)	RALDVTDkEGEERED	k:Ubiquitin Residual GG from Tryp Cut on K	100	44.43	3	702.1	2920.49	-115.114	2.3	150862	HUMAN	Q9NVI1	Q9NVI1|Q9NVI1-1|Q9NVI1-2|F8W7R3	Fanconi anemia group I protein
Control_Rep1	K-ε-GG	4	17.11	17.11	19.33	77.8	9020000	7.256	2	1	1	0	K840k	TMT10	(R)	EHGAFDAVkCTHWAEGGK	(G)	HGAFDAVkCTHWAEG	C:Carbamidomethylation,K:TMT10,k:Ubiquitin Residual GG from Tryp Cut on K	100	47.98	22	643.825	2687.4	-115.118	0.8	111410	HUMAN	F5H2F4	F5H2F4|P11586	C-1-tetrahydrofolate synthase, cytoplasmic
Control_Rep1	K-ε-GG	3	17.11	16.43	16.89	86.3	6600000	99	1	1	1	0	K553k	TMT10	(K)	DkNEQAFEEVFQNANFR	(S)	YLGELKDkNEQAFEE	k:Ubiquitin Residual GG from Tryp Cut on K	100	72.02	12	810.394	2544.29	-115.12	-0.1	68764.6	HUMAN	P27694	P27694	Replication protein A 70 kDa DNA-binding subunit
Control_Rep1	K-ε-GG	4	17.11	17.11	15.61	79.2	17900000	10.501	2	1	1	0	K225k	TMT10	(R)	QMLQGkPLADTMRPDTLQDYFGQSK	(A)	IRQMLQGkPLADTMR	K:TMT10,k:Ubiquitin Residual GG from Tryp Cut on K	97.2	74.2	14	860.949	3555.89	-115.116	1.2	72873.4	HUMAN	Q96S55	Q96S55|Q96S55-2	ATPase WRNIP1
Control_Rep1	K-ε-GG	3	17.1	13.99	13.65	93.2	2270000	99	1	1	1	0	K338k	TMT10	(R)	SEDLSDIASLkALYQTGVDNCGR	(T)	LSDIASLkALYQTGV	C:Carbamidomethylation,k:Ubiquitin Residual GG from Tryp Cut on K	100	79.9	2	952.477	2970.52	-115.108	4.3	56623	HUMAN	Q9NXN4	Q9NXN4|Q9NXN4-2	Ganglioside-induced differentiation-associated protein 2
Control_Rep1	Non-K-ε-GG	3	17.1	13.92	14.31	85.4	9090000	-1	0	0	0	0		TMT10	(R)	FDGALNVDLTEFQTNLVPYPR	(I)			90.3	97.07	0	880.13	2638.37	0.004	1.5	58642	HUMAN	F5H5D3	F5H5D3|Q71U36|P68363|Q6PEY2|Q13748|Q9BQE3|Q9NY65|P68366|P68366-2|Q13748-2|Q71U36-2|Q9NY65-2|P68363-2	Tubulin alpha-1C chain
Control_Rep1	Non-K-ε-GG	4	17.1	16.33	16.33	89.7	164000000	-1	1	0	0	0		TMT10	(K)	LNLAFIANLFNRYPALHK	(P)		K:TMT10,	98	97.33	2	644.135	2573.51	0.0074	2.9	70857.7	HUMAN	P13796	P13796	Plastin-2
Control_Rep1	Non-K-ε-GG	3	17.1	15.51	15.22	90.8	6770000	-1	1	0	0	0		Hydrogen	(K)	ILVQQTLNILQQLAVAMGPNIK	(Q)		K:TMT10-Lys-Only,	98.8	99.38	0	878.859	2634.56	0.0038	1.4	228079	HUMAN	Q14008-3	Q14008-3|Q14008|Q14008-2	Isoform 3 of Cytoskeleton-associated protein 5
Control_Rep1	K-ε-GG	3	17.09	14.13	13.19	95	7320000	99	2	2	2	0	K406k K408k	TMT10-Nterm-Only	(K)	DVNAAIATIkTkR	(T)	NAAIATIkTKRTIQF|AIATIKTkRTIQFVD	k:Ubiquitin Residual GG from Tryp Cut on K	96.6	50.38	14	620.029	1629.98	228.088	1.3	58642	HUMAN	F5H5D3	F5H5D3|Q71U36|P68363|Q6PEY2|Q13748|Q9BQE3|Q13748-2|Q71U36-2|P68363-2	Tubulin alpha-1C chain
Control_Rep1	K-ε-GG	4	17.09	16.93	13.99	84.3	1270000	99	1	1	1	0	K658k	TMT10	(R)	SSLVDEHPEDAEFEQkINR	(L)	EDAEFEQkINRLMAA	k:Ubiquitin Residual GG from Tryp Cut on K	96.1	51.3	2	647.323	2701.38	-115.113	2.6	230184	HUMAN	Q15154	Q15154|E7ETA6|Q15154-2|E7EV56	Pericentriolar material 1 protein
Control_Rep1	K-ε-GG	4	17.09	15.32	9.75	78.5	123000000	99	1	1	1	0	K63k	Hydrogen	(R)	TLSDYNIQkESTLHLVLR	(L)	LSDYNIQkESTLHLV	k:Ubiquitin Residual GG from Tryp Cut on K	99.1	61.93	12	561.807	2130.16	114.049	2.7	77037.2	HUMAN	P0CG48	P0CG48|F5H041|Q96C32|P0CG47|P62979|B4DV12|P62987	Polyubiquitin-C
Control_Rep1	K-ε-GG	3	17.09	12.04	13.14	92.8	17800000	99	1	1	1	0	K371k	TMT10	(R)	SLDLLGLEkLDCGR	(F)	LDLLGLEkLDCGRFP	C:Carbamidomethylation,k:Ubiquitin Residual GG from Tryp Cut on K	91.7	77.22	15	644.686	2047.16	-115.119	0.5	45136.6	HUMAN	O95551-2	O95551-2|O95551|X6R5A3|O95551-3	Isoform 2 of Tyrosyl-DNA phosphodiesterase 2
Control_Rep1	Non-K-ε-GG	4	17.09	17.09	17.09	91.4	5380000	-1	2	0	0	0		TMT10	(K)	KLPLGFTFSFPCHQTK	(L)		K:TMT10,C:Carbamidomethylation,	98.9	78.68	10	649.625	2595.47	0.0062	2.4	103804	HUMAN	P52789	P52789|E9PB90	Hexokinase-2
Control_Rep1	K-ε-GG	3	17.09	15.36	15.31	91.9	25200000	3.16	2	1	1	0	K126k	TMT10	(K)	SFYPEEVSSMVLTkMK	(E)	VSSMVLTkMKEIAEA	K:TMT10,k:Ubiquitin Residual GG from Tryp Cut on K	88.5	86.3	60	816.77	2563.41	-115.117	1.2	71125	HUMAN	P11142	P11142|E9PKE3|P11142-2	Heat shock cognate 71 kDa protein
Control_Rep1	K-ε-GG	3	17.08	17.08	16.18	87.5	9640000	16.179	2	1	1	0	K387k	TMT10	(K)	GIkTCNCETEDYGEK	(F)	GYSLKGIkTCNCETE	C:Carbamidomethylation,K:TMT10,k:Ubiquitin Residual GG from Tryp Cut on K	98.3	38.05	15	792.712	2491.24	-115.119	0.6	91324.5	HUMAN	Q00839	Q00839|Q00839-2	Heterogeneous nuclear ribonucleoprotein U
Control_Rep1	K-ε-GG	3	17.08	14.15	15.53	95.7	5930000	2.202	2	1	1	0	K29k	TMT10	(R)	VFIGNLNTLVVkK	(S)	NLNTLVVkKSDVEAI	K:TMT10,k:Ubiquitin Residual GG from Tryp Cut on K	92.3	78.08	12	673.091	2132.38	-115.118	0.9	33726.5	HUMAN	P07910	P07910|G3V2Q1|O60812|P07910-2|G3V4C1|B4DY08|P07910-4|G3V576|P07910-3|B4DSU6	Heterogeneous nuclear ribonucleoproteins C1/C2
Control_Rep1	Non-K-ε-GG	4	17.08	12.68	14.94	90.7	18000000	-1	1	0	0	0		TMT10	(R)	YQLLQLVEPFGVISNHLILNK	(I)		K:TMT10,	94.6	96.37	7	724.933	2896.71	0.0058	2	100479	HUMAN	A8MXP9	A8MXP9|P43243|D6REM6|P43243-2|B3KM87	Matrin-3
Control_Rep1	K-ε-GG	4	17.07	13.02	13.72	87.2	33000000	99	1	1	1	0	K58k	TMT10	(R)	ISVYYNEATGGkYVPR	(A)	YNEATGGkYVPRAIL	k:Ubiquitin Residual GG from Tryp Cut on K	99.4	61.12	14	540.789	2275.25	-115.114	2.8	50126.4	HUMAN	P07437	P07437|Q5JP53	Tubulin beta chain
Control_Rep1	K-ε-GG	4	17.07	14.89	16.24	91.8	1240000	7.959	2	1	1	0	K387k	TMT10	(R)	RGDINLLMLGDPGTAkSQLLK	(F)	LGDPGTAkSQLLKFV	K:TMT10,k:Ubiquitin Residual GG from Tryp Cut on K	100	76.32	3	703.909	2927.73	-115.118	0.9	83082.8	HUMAN	P33992	P33992|B1AHB1	DNA replication licensing factor MCM5
Control_Rep1	Non-K-ε-GG	3	17.07	13.65	13.31	88.7	3190000	-1	0	0	0	0		TMT10	(R)	AVCMLSNTTAIAEAWAR	(L)		C:Carbamidomethylation,	97.9	89.85	14	698.695	2094.07	0.004	1.9	50819.4	HUMAN	Q71U36	Q71U36|P68363|Q6PEY2|Q13748|Q9NY65|P68366|P68366-2|Q13748-2|Q71U36-2|Q9NY65-2|P68363-2	Tubulin alpha-1A chain
Control_Rep1	Non-K-ε-GG	4	17.07	13.62	13.82	88.8	32400000	-1	1	0	0	0		TMT10	(K)	ISSQQNPNSNTLGHILCVIGHIAK	(H)		C:Carbamidomethylation,K:TMT10,	90.5	91.72	17	765.677	3059.68	0.0026	0.8	171056	HUMAN	P42695	P42695|G3V1A9|E9PKK4	Condensin-2 complex subunit D3
Control_Rep1	Non-K-ε-GG	2	17.07	15	16.71	96.4	4020000	-1	1	0	0	0		TMT10	(R)	FLFLLLGPAGK	(A)		K:TMT10,	100	99.03	0	817.527	1634.05	0.0022	1.4	141905	HUMAN	Q9Y6M7-7	Q9Y6M7-7|Q9Y6M7-8|Q9Y6M7|E9PFN4|Q9Y6M7-12|Q9Y6M7-13|Q9Y6M7-6|Q9Y6M7-9|Q9Y6M7-2|Q9Y6M7-3|Q9Y6M7-4|Q9Y6M7-5|Q9Y6M7-10|Q9Y6M7-14|Q9Y6M7-11	Isoform 7 of Sodium bicarbonate cotransporter 3
Control_Rep1	K-ε-GG	3	17.06	17.06	17.06	91.3	7320000	99	1	1	1	0	K76k	TMT10	(K)	ALAAAGYDVEkNNSR	(I)	AAGYDVEkNNSRIKL	k:Ubiquitin Residual GG from Tryp Cut on K	100	42.38	17	641.337	2037.11	-115.116	1.9	22349.5	HUMAN	P16402	P16402|P10412|Q02539|P16403|P22492	Histone H1.3
Control_Rep1	K-ε-GG	3	17.06	15.95	15.98	87.2	12100000	99	1	1	1	0	K323k	TMT10	(R)	QMSGAQIkIANPVEGSTDR	(Q)	QMSGAQIkIANPVEG	k:Ubiquitin Residual GG from Tryp Cut on K	100	52.42	14	782.408	2460.33	-115.118	0.9	39049.9	HUMAN	Q15366-2	Q15366-2|Q15366|Q15366-3|Q15366-6|Q15366-5|Q15366-4|B4DXP5|F8VZX2|Q15366-7	Isoform 2 of Poly(rC)-binding protein 2
Control_Rep1	K-ε-GG	3	17.06	18.94	18.49	87.6	6610000	99	1	1	1	0	K810k	TMT10	(K)	TSALSDETkNNWEVSALSR	(A)	SALSDETkNNWEVSA	k:Ubiquitin Residual GG from Tryp Cut on K	100	59.13	2	817.75	2566.35	-115.117	1.2	474044	HUMAN	P78527	P78527|P78527-2|E7EUY0	DNA-dependent protein kinase catalytic subunit
Control_Rep1	K-ε-GG	4	17.06	15.03	14.8	93.4	4810000	1.506	3	1	1	0	K23k	TMT10	(K)	ETTYYDVLGVKPNATQEELkK	(A)	NATQEELkKAYRKLA	K:TMT10,k:Ubiquitin Residual GG from Tryp Cut on K	100	64.87	3	807.699	3342.9	-115.122	-0.5	45609.1	HUMAN	P31689	P31689|P31689-2	DnaJ homolog subfamily A member 1
Control_Rep1	Non-K-ε-GG	3	17.06	18.06	15.06	86.5	11000000	-1	0	0	0	0		TMT10	(K)	AGAGLSSLCLVLSTRPHS	(-)		C:Carbamidomethylation,	97.3	76.02	17	685.713	2055.12	0.0016	0.8	29928.6	HUMAN	O95865	O95865	N(G),N(G)-dimethylarginine dimethylaminohydrolase 2
Control_Rep1	K-ε-GG	3	17.05	14.96	15.68	95.1	7790000	11.009	2	1	1	0	K467k	TMT10	(K)	ENMTLQPkSFGSTCQLSEK	(F)	ENMTLQPkSFGSTCQ	C:Carbamidomethylation,K:TMT10,k:Ubiquitin Residual GG from Tryp Cut on K	100	58.42	14	919.804	2872.51	-115.117	1.2	183591	HUMAN	P11388-4	P11388-4|P11388-3|P11388-2|P11388	Isoform 4 of DNA topoisomerase 2-alpha
Control_Rep1	Non-K-ε-GG	3	17.05	14.53	15.67	94.1	9520000	-1	0	0	0	0		TMT10	(R)	FLSGIINFIHFR	(E)			91.1	97.82	2	564.999	1692.98	0.0049	2.9	54645	HUMAN	Q9BZD4	Q9BZD4|E9PQC4|E9PP32	Kinetochore protein Nuf2
Control_Rep1	K-ε-GG	3	17.04	15.59	14	86.1	12400000	10.663	2	1	1	0	K177k	TMT10	(K)	ATAAGVkQTESTSFLEK	(K)	KATAAGVkQTESTSF	K:TMT10,k:Ubiquitin Residual GG from Tryp Cut on K	95.7	53.85	15	780.766	2455.4	-115.118	0.6	28546.2	HUMAN	G3V5Z7	G3V5Z7|P60900|P60900-2|G3V295|P60900-3	Proteasome subunit alpha type
Control_Rep1	K-ε-GG	4	17.04	12.26	12.57	93.9	11000000	9.303	2	1	1	0	K694k	TMT10	(K)	NDPFTSDPFTkNPSLPSK	(L)	FTSDPFTkNPSLPSK	K:TMT10,k:Ubiquitin Residual GG from Tryp Cut on K	97	67.68	17	641.841	2679.46	-115.117	1.4	99718.3	HUMAN	Q9UBC2-2	Q9UBC2-2|Q9UBC2|M0R165|Q9UBC2-3	Isoform 2 of Epidermal growth factor receptor substrate 15-like 1
Control_Rep1	Non-K-ε-GG	3	17.04	15.8	9.69	95.6	4500000	-1	1	0	0	0		TMT10	(R)	VAPEEHPVLLTEAPLNPK	(A)		K:TMT10,	97.5	68.1	12	804.803	2412.39	0.0028	1.2	42078.3	HUMAN	P60709	P60709|P63261|J3KT65|G5E9R0	Actin, cytoplasmic 1
Control_Rep1	Non-K-ε-GG	3	17.04	17.04	18.68	86.5	15400000	-1	0	0	0	0		TMT10	(R)	YSGLCPHVVVLVATVR	(A)		C:Carbamidomethylation,	97.6	73.32	17	667.051	1999.14	0.0027	1.4	111410	HUMAN	F5H2F4	F5H2F4|P11586	C-1-tetrahydrofolate synthase, cytoplasmic
Control_Rep1	Non-K-ε-GG	4	17.04	16.61	17.04	86.2	8420000	-1	0	0	0	0		TMT10	(R)	ILVDLLTLAHLHVSR	(A)			100	97.47	2	483.052	1929.18	0.0032	1.7	256692	HUMAN	O75165	O75165	DnaJ homolog subfamily C member 13
Control_Rep1	Non-K-ε-GG	2	17.03	17.03	13.43	92.1	2450000	-1	1	0	0	0		TMT10	(R)	FYALSASFEPFSNK	(G)		K:TMT10,	83.8	91.33	5	1033.55	2066.1	0.0005	0.2	48311.8	HUMAN	P27797	P27797	Calreticulin
Control_Rep1	Non-K-ε-GG	4	17.03	15.85	14.59	86.7	1140000	-1	0	0	0	0		TMT10	(K)	ISASLQSQSPEHLLPVLIQAAQLCR	(E)		C:Carbamidomethylation,	84.4	96.15	0	747.919	2988.65	0.004	1.3	75175.4	HUMAN	O76094	O76094|O76094-2	Signal recognition particle subunit SRP72
Control_Rep1	K-ε-GG	3	17.02	14.27	13.96	93	16200000	9.06	2	1	1	0	K248k	TMT10	(K)	IADMGHLkYYLAPK	(I)	IADMGHLkYYLAPKI	K:TMT10,k:Ubiquitin Residual GG from Tryp Cut on K	97.1	70.5	17	731.416	2307.35	-115.117	1.3	29110.6	HUMAN	P12004	P12004	Proliferating cell nuclear antigen
Control_Rep1	K-ε-GG	4	17.02	15.89	17.46	89.9	415000000	1.463	2	1	1	0	K116k	TMT10	(K)	GVTIASGGVLPNIHPELLAkK	(R)	IHPELLAkKRGSKGK	K:TMT10,k:Ubiquitin Residual GG from Tryp Cut on K	95.4	73.92	17	672.407	2801.72	-115.117	1.1	39787.5	HUMAN	O75367	O75367|O75367-3|O75367-2|D6RCF2	Core histone macro-H2A.1
Control_Rep1	Non-K-ε-GG	2	17.02	15.68	17.24	87.8	77800000	-1	0	0	0	0		Hydrogen	(R)	LIGQIVSSITASLR	(F)			97.2	91.33	17	729.438	1457.87	0.0004	0.2	50819.4	HUMAN	Q71U36	Q71U36|Q6PEY2|Q13748|Q13748-2|Q71U36-2	Tubulin alpha-1A chain
Control_Rep1	Non-K-ε-GG	5	17.02	14.96	17.29	90.9	937000	-1	2	0	0	0		TMT10	(K)	SKPFAFGNSSATGSLFGFSFNAPLK	(S)		K:TMT10,	90.7	96.08	0	654.162	3266.78	0.001	0.3	362586	HUMAN	P49792	P49792|J3KNE0|O14715|A6NKT7|J3KQ37	E3 SUMO-protein ligase RanBP2
Control_Rep1	Non-K-ε-GG	3	17.02	17.02	17.02	91.5	47000000	-1	0	0	0	0		TMT10	(K)	LTSLQLQHLFMILASPR	(Y)			94.4	97.52	2	733.096	2197.27	0.0008	0.4	59930	HUMAN	Q96JB5-4	Q96JB5-4|Q96JB5|Q96JB5-2|Q96JB5-3	Isoform 4 of CDK5 regulatory subunit-associated protein 3
Control_Rep1	K-ε-GG	3	17.01	19.78	15.29	92.5	15500000	99	1	1	1	0	K96k	TMT10	(K)	GILAADESTGSIAkR	(L)	ESTGSIAkRLQSIGT	k:Ubiquitin Residual GG from Tryp Cut on K	83	46.15	12	611.341	1947.13	-115.12	0.1	45716.3	HUMAN|RABIT	P04075-2	P04075-2|J3KPS3|P04075|H3BQN4|P00883	Isoform 2 of Fructose-bisphosphate aldolase A
Control_Rep1	K-ε-GG	3	17.01	15.67	14.97	92.9	1830000	9.771	2	1	1	0	K1702k	TMT10	(K)	NSNGQELEkTLEESK	(E)	SNGQELEkTLEESKE	K:TMT10,k:Ubiquitin Residual GG from Tryp Cut on K	100	54.72	3	760.07	2393.31	-115.118	1	485819	HUMAN	Q7Z6Z7	Q7Z6Z7|Q7Z6Z7-3|Q7Z6Z7-2	E3 ubiquitin-protein ligase HUWE1
Control_Rep1	K-ε-GG	3	17.01	12.92	9.71	89	12700000	4.658	2	1	1	0	K508k	TMT10	(K)	VLFSSNGGVVkGFK	(F)	SSNGGVVkGFKFFQK	K:TMT10,k:Ubiquitin Residual GG from Tryp Cut on K	94.8	68.33	12	671.064	2126.29	-115.117	1.4	59803.1	HUMAN	P26599-3	P26599-3|P26599-2|P26599|A6NLN1	Isoform 3 of Polypyrimidine tract-binding protein 1
Control_Rep1	Non-K-ε-GG	3	17.01	18	17.43	91.9	20500000	-1	0	0	0	0		TMT10	(R)	FIYMAVQHYIETLQR	(R)			88.2	97.65	3	714.386	2141.14	0.0028	1.3	69005.6	HUMAN	Q06124	Q06124|Q06124-2	Tyrosine-protein phosphatase non-receptor type 11
Control_Rep1	Non-K-ε-GG	3	17	14.51	16.11	90.4	2980000	-1	0	0	0	0		TMT10	(R)	IVYYLMNIHVQPR	(T)			96.3	89.02	5	625.688	1875.05	-0.0027	-1.4	61456.8	HUMAN	Q16875-4	Q16875-4|Q5VX20|Q16875|Q16875-2|Q5W015|O60825|Q16875-3|B0FLL2|O60825-2|F2Z2I2|B4DY91	Isoform 4 of 6-phosphofructo-2-kinase/fructose-2,6-bisphosphatase 3
Control_Rep1	K-ε-GG	3	17	17.81	15.52	88.5	23200000	11.357	2	1	1	0	K264k	TMT10	(K)	SAQPIEkFVTDIDELGK	(D)	KSAQPIEkFVTDIDE	K:TMT10,k:Ubiquitin Residual GG from Tryp Cut on K	89.7	89.37	14	821.457	2577.47	-115.119	0.5	37280	HUMAN	Q00534	Q00534	Cyclin-dependent kinase 6
Control_Rep1	Non-K-ε-GG	4	17	18.89	17.82	81.6	9280000	-1	0	0	0	0		TMT10	(R)	LLEMNLMHAPQVADAILGNQMFTHYDR	(A)			68.5	96.9	2	840.178	3357.67	0.0178	5.3	193380	HUMAN	Q00610	Q00610|Q00610-2	Clathrin heavy chain 1
Control_Rep1	Non-K-ε-GG	4	17	17	17.53	85.1	5580000	-1	1	0	0	0		TMT10	(K)	ILVQQTLNILQQLAVAMGPNIK	(Q)		K:TMT10,	100	100.93	2	716.686	2863.72	0.0014	0.5	228079	HUMAN	Q14008-3	Q14008-3|Q14008|Q14008-2	Isoform 3 of Cytoskeleton-associated protein 5
Control_Rep1	K-ε-GG	3	16.99	14.19	13.95	90.3	15100000	5.894	2	1	1	0	K154k	TMT10	(K)	DSDEADLVLAkEANMK	(C)	EADLVLAkEANMKCP	K:TMT10,k:Ubiquitin Residual GG from Tryp Cut on K	100	63.77	17	774.406	2436.33	-115.121	-0.5	20982.2	HUMAN	Q13185	Q13185	Chromobox protein homolog 3
Control_Rep1	Non-K-ε-GG	3	16.99	15.42	14.71	74.3	18900000	9.027	0	0	0	0	M84m	TMT10	(R)	EGSGGGGGmDDIFSHIFGGGLFGFMGNQSR	(S)		m:Oxidized methionine	92.7	97.83	3	1079.5	3220.48	16.0011	1.9	46372.4	HUMAN	O60884	O60884	DnaJ homolog subfamily A member 2
Control_Rep1	Non-K-ε-GG	5	16.98	16.98	16.98	86.1	4310000	-1	0	0	0	0		TMT10	(K)	RVFLIDLNSTHGTFLGHIR	(L)			98.8	72.93	5	485.88	2425.37	0.0039	1.6	38649.2	HUMAN	Q12972	Q12972	Nuclear inhibitor of protein phosphatase 1
Control_Rep1	K-ε-GG	3	16.98	14.25	14.82	92.4	40500000	4.475	2	1	1	0	K126k	TMT10	(K)	SPNELVDDLFkGAK	(E)	ELVDDLFkGAKEHGA	K:TMT10,k:Ubiquitin Residual GG from Tryp Cut on K	98.1	81.58	30	702.394	2220.28	-115.118	1.2	40815.4	HUMAN	Q9UNZ2-5	Q9UNZ2-5|Q9UNZ2|Q9UNZ2-4|F2Z2K0	Isoform 3 of NSFL1 cofactor p47
Control_Rep1	Non-K-ε-GG	3	16.98	17.33	17.21	91.6	7960000	-1	0	0	0	0		TMT10	(K)	TSLIQWLAAATGNHCVR	(I)		C:Carbamidomethylation,	95.6	92.73	17	709.716	2127.13	0.0012	0.6	638400	HUMAN	Q9NU22	Q9NU22	Midasin
Control_Rep1	K-ε-GG	3	16.98	14.19	13.93	77.2	5130000	99	1	1	1	0	K643k	TMT10	(K)	SSSDECEEITkSR	(N)	DECEEITkSRNEPFQ	C:Carbamidomethylation,k:Ubiquitin Residual GG from Tryp Cut on K	96.9	26.77	10	624.293	1985.98	-115.12	0.1	268353	HUMAN	Q8NG31	Q8NG31|Q8NG31-2|Q8NG31-4|Q8NG31-3	Protein CASC5
Control_Rep1	K-ε-GG	3	16.97	14.6	15.09	92.5	13100000	99	1	1	1	0	K248k	TMT10	(R)	VIGSELVQkYVGEGAR	(M)	IGSELVQkYVGEGAR	k:Ubiquitin Residual GG from Tryp Cut on K	99.3	70.48	7	683.383	2163.25	-115.12	-0.1	49032.4	HUMAN	P35998	P35998|P35998-2	26S protease regulatory subunit 7
Control_Rep1	K-ε-GG	5	16.97	17.29	17.44	91.9	1220000	4.53	3	1	1	0	K181k	TMT10	(K)	IDPTVTMMQVEEKPDVTYSDVGGCkEQIEK	(L)	YSDVGGCkEQIEKLR	K:TMT10,C:Carbamidomethylation,k:Ubiquitin Residual GG from Tryp Cut on K	89.1	73.57	0	846.437	4343.26	-115.106	3.4	49032.4	HUMAN	P35998	P35998|P35998-2	26S protease regulatory subunit 7
Control_Rep1	Non-K-ε-GG	3	16.97	16.53	15.08	92.7	28000000	-1	0	0	0	0		TMT10	(K)	SVLFVCLGNICR	(S)		C:Carbamidomethylation,	96.1	84.18	12	556.305	1666.9	0.0021	1.3	18498.6	HUMAN	P24666	P24666|P24666-2|P24666-3|P24666-4|D3YTI2|G5E9R5|F2Z2Q9	Low molecular weight phosphotyrosine protein phosphatase
Control_Rep1	Non-K-ε-GG	3	16.97	18.04	18.08	84.2	29800000	-1	0	0	0	0		TMT10	(R)	ASITPGTILIILTGR	(H)			99.4	98.53	4	585.705	1755.09	0.005	2.9	32784.4	HUMAN	Q02878	Q02878	60S ribosomal protein L6
Control_Rep1	Non-K-ε-GG	3	16.96	15.4	16.55	92.1	19600000	-1	0	0	0	0		TMT10	(K)	STGLNFNLHWR	(F)			99	67.4	17	525.287	1573.84	0.0027	1.7	39834.7	HUMAN	Q9NWY4	Q9NWY4	UPF0609 protein C4orf27
Control_Rep1	K-ε-GG	4	16.95	13.43	13.22	83.1	1180000	8.381	2	1	1	0	K306k	TMT10	(R)	NPDDITQEEYGEFYkSLTNDWEDHLAVK	(H)	EEYGEFYkSLTNDWE	K:TMT10,k:Ubiquitin Residual GG from Tryp Cut on K	100	92.33	2	982.984	4044.01	-115.098	5.6	83605	HUMAN	P08238	P08238	Heat shock protein HSP 90-beta
Control_Rep1	Non-K-ε-GG	3	16.95	16.95	16.64	91.8	69400000	-1	0	0	0	0		TMT10	(K)	ILGGSVLHLVLALR	(G)			96.1	97.23	0	564.038	1690.09	0.0065	3.9	9071.4	HUMAN	Q15843	Q15843	NEDD8
Control_Rep1	Non-K-ε-GG	4	16.95	16.42	16.42	84.8	18300000	-1	0	0	0	0		TMT10	(K)	SVVPALITLLQMEHNFDIMNHACR	(A)		C:Carbamidomethylation,	97.3	97.72	2	760.396	3038.56	0.0061	2	227456	HUMAN	Q14669-3	Q14669-3|Q14669-2|Q14669|Q14669-4	Isoform 3 of E3 ubiquitin-protein ligase TRIP12
Control_Rep1	Non-K-ε-GG	2	16.95	16.65	18.22	88.2	27400000	-1	0	0	0	0		TMT10	(K)	AMTTGAIAAMLSTILYSR	(R)			99.3	99.48	2	1050.57	2100.14	0.001	0.5	26717.1	HUMAN	P20618	P20618	Proteasome subunit beta type-1
Control_Rep1	K-ε-GG	3	16.94	15.29	16.69	93.7	11100000	5.629	2	1	1	0	K305k	TMT10	(R)	NLDQSGTNVAkVMK	(E)	QSGTNVAkVMKEFVG	K:TMT10,k:Ubiquitin Residual GG from Tryp Cut on K	100	50.95	7	693.055	2192.27	-115.118	0.9	49099.6	HUMAN	J3KQL8	J3KQL8|Q9BQE5	Apolipoprotein L2
Control_Rep1	K-ε-GG	2	16.94	14.68	9.67	94.1	4960000	99	1	1	1	0	K146k	TMT10	(K)	VkTDTVLILCR	(K)	EGSSKKVkTDTVLIL	C:Carbamidomethylation,k:Ubiquitin Residual GG from Tryp Cut on K	76.9	58.55	13	830.985	1776.08	-115.119	0.7	26323.6	HUMAN	Q9HB71	Q9HB71|Q9HB71-3	Calcyclin-binding protein
Control_Rep1	Non-K-ε-GG	3	16.94	15.41	14.74	93.8	166000000	-1	1	0	0	0		TMT10	(K)	MAVTFIGNSTAIQELFK	(R)		K:TMT10,	100	97.62	3	776.774	2328.3	0.0049	2.1	50126.4	HUMAN	P07437	P07437|Q5JP53|Q5ST81	Tubulin beta chain
Control_Rep1	K-ε-GG	4	16.94	13.07	13.07	88.4	6590000	99	1	1	1	0	K923k	TMT10	(R)	AASDYAGkQAHVELAER	(M)	AASDYAGkQAHVELA	k:Ubiquitin Residual GG from Tryp Cut on K	97.8	37.78	17	540.532	2274.22	-115.117	1.3	127926	HUMAN	M0R2B7	M0R2B7|P28340|M0QZR8	DNA polymerase
Control_Rep1	Non-K-ε-GG	4	16.93	14.23	14.04	86.9	2460000	-1	1	0	0	0		TMT10	(K)	NVVHQLSVTLEDLYNGATRK	(L)		K:TMT10,	90.3	94.73	2	679.637	2715.52	0.0059	2.2	45609.1	HUMAN	P31689	P31689|P31689-2	DnaJ homolog subfamily A member 1
Control_Rep1	K-ε-GG	3	16.93	14.57	14.53	84.4	5330000	99	1	1	1	0	K365k	TMT10	(K)	GFGVQELkILQSDLLFEQSR	(S)	GFGVQELkILQSDLL	k:Ubiquitin Residual GG from Tryp Cut on K	96.1	95.87	9	884.152	2765.56	-115.12	0.1	56190.2	HUMAN	Q9BUB4	Q9BUB4|Q9BUB4-2	tRNA-specific adenosine deaminase 1
Control_Rep1	K-ε-GG	3	16.93	16.35	16.35	82.6	20500000	14.221	2	1	1	0	K48k	TMT10	(K)	SENDLkALQSVGQIVGEVLK	(Q)	EKSENDLkALQSVGQ	K:TMT10,k:Ubiquitin Residual GG from Tryp Cut on K	98.2	97.32	2	900.52	2814.65	-115.108	4.6	44457.5	HUMAN	P62333	P62333|H0YJT1|H0YJE9	26S protease regulatory subunit 10B
Control_Rep1	Non-K-ε-GG	4	16.93	19.08	17.2	80.8	89000000	99	1	0	0	0	M30m	TMT10	(R)	GISNmLDVNGLFTLSHITQLVLSHNK	(L)		K:TMT10,m:Oxidized methionine	97.3	97.42	9	832.213	3309.84	15.9923	-0.8	31539.7	HUMAN	Q15404	Q15404	Ras suppressor protein 1
Control_Rep1	K-ε-GG	3	16.92	16.67	13.75	92.1	23500000	99	1	1	1	0	K400k	TMT10	(R)	AVDDGVNTFkVLTR	(D)	DDGVNTFkVLTRDKR	k:Ubiquitin Residual GG from Tryp Cut on K	91.8	63.63	14	626.682	1993.15	-115.117	1.8	60190.1	HUMAN	P50990	P50990|P50990-2|P50990-3	T-complex protein 1 subunit theta
Control_Rep1	Non-K-ε-GG	4	16.92	11.37	9.15	91.1	24500000	-1	1	0	0	0		TMT10	(R)	YFASEIIGFLSAIGHPFPK	(M)		K:TMT10,	93.4	98.97	0	638.864	2552.43	0.0025	1	68948.7	HUMAN	Q92990	Q92990|Q92990-2	Glomulin
Control_Rep1	Non-K-ε-GG	2	16.92	14.8	14.12	92.9	1410000	-1	1	0	0	0		TMT10	(K)	LFPLYVLALLK	(Q)		K:TMT10,	100	100.33	2	874.583	1748.15	0.0093	5.3	141617	HUMAN	O95487-3	O95487-3|O95487|O95487-2	Isoform 3 of Protein transport protein Sec24B
Control_Rep1	K-ε-GG	3	16.91	16.07	16.29	85.7	8560000	99	1	1	1	0	K385k	TMT10	(K)	EVkYEAPQATDGLAGALDAR	(Q)	ADQRKEVkYEAPQAT	k:Ubiquitin Residual GG from Tryp Cut on K	93.5	60.62	9	806.752	2533.37	-115.124	-1.5	54158.9	HUMAN	O60784-2	O60784-2|O60784|O60784-4|O60784-3	Isoform 2 of Target of Myb protein 1
Control_Rep1	Non-K-ε-GG	3	16.91	11.9	12.99	91.3	4930000	-1	0	0	0	0		TMT10	(K)	TFVVQGFGNVGLHSMR	(Y)			90.6	72	9	660.024	1978.05	0.0053	2.7	61739.1	HUMAN	P00367	P00367|P49448|P00367-3|P00367-2	Glutamate dehydrogenase 1, mitochondrial
Control_Rep1	Non-K-ε-GG	5	16.91	14.51	13.05	88.8	12600000	-1	0	0	0	0		TMT10	(R)	LYFSTCPFRQPLARPNTLTLVHVR	(L)		C:Carbamidomethylation,	95.9	74.18	12	623.951	3115.72	0.0048	1.5	156794	HUMAN	O75694	O75694|O75694-2|E9PF10	Nuclear pore complex protein Nup155
Control_Rep1	Non-K-ε-GG	4	16.91	11.89	16.91	86.8	3990000	-1	0	0	0	0		TMT10	(R)	TICMQHGPLLTFHLNLTQGTALIR	(Y)		C:Carbamidomethylation,	94.8	84.58	15	741.909	2964.61	0.0016	0.5	194855	HUMAN	Q9UPQ9	Q9UPQ9|Q9UPQ9-1|Q9UPQ9-2	Trinucleotide repeat-containing gene 6B protein
Control_Rep1	Non-K-ε-GG	4	16.91	12.33	12.2	90.1	1930000	-1	1	0	0	0		TMT10	(R)	AYTIDPSNPMVLNHLANHFFFK	(K)		K:TMT10,	81.8	89.32	0	759.405	3034.6	-0.0038	-1.2	134413	HUMAN	Q6PD62	Q6PD62	RNA polymerase-associated protein CTR9 homolog
Control_Rep1	K-ε-GG	3	16.9	14.82	15.63	82.9	31400000	99	1	1	1	0	K30k	TMT10	(K)	MLAAkSADGSAPAGEGEGVTLQR	(N)	REKMLAAkSADGSAP	k:Ubiquitin Residual GG from Tryp Cut on K	100	49.4	20	853.773	2674.42	-115.118	0.8	55693.8	HUMAN	Q01650	Q01650	Large neutral amino acids transporter small subunit 1
Control_Rep1	K-ε-GG	6	16.9	16.9	16.9	87	4840000	4.64	2	1	1	0	K231k	TMT10	(K)	EMVELPLRHPALFkAIGVKPPR	(G)	LRHPALFkAIGVKPP	K:TMT10,k:Ubiquitin Residual GG from Tryp Cut on K	97	69.88	8	512.643	3185.93	-115.112	2.6	90004.9	HUMAN	P55072	P55072	Transitional endoplasmic reticulum ATPase
Control_Rep1	K-ε-GG	4	16.9	13.59	13.32	90.7	4830000	3.517	2	1	1	0	K70k	TMT10	(K)	IAVMELFRPkGESK	(D)	VMELFRPkGESKDLL	K:TMT10,k:Ubiquitin Residual GG from Tryp Cut on K	100	71.52	3	545.069	2292.37	-115.117	1.2	128221	HUMAN	Q16531	Q16531|F5GY55	DNA damage-binding protein 1
Control_Rep1	K-ε-GG	4	16.9	12.56	13.53	81.9	3900000	99	1	1	1	0	K367k	TMT10	(R)	VALLEQQMQACTLDFENEkLDR	(Q)	TLDFENEkLDRQHVQ	C:Carbamidomethylation,k:Ubiquitin Residual GG from Tryp Cut on K	93.9	85.82	4	749.378	3109.61	-115.117	1.1	54519.6	HUMAN	Q53EZ4	Q53EZ4|Q53EZ4-2	Centrosomal protein of 55 kDa
Control_Rep1	K-ε-GG	4	16.89	14.49	14.49	92.9	201000000	9.277	2	1	1	0	K583k	TMT10	(K)	CNEIINWLDkNQTAEK	(E)	EIINWLDkNQTAEKE	C:Carbamidomethylation,K:TMT10,k:Ubiquitin Residual GG from Tryp Cut on K	100	72.55	15	637.837	2663.44	-115.116	1.6	71125	HUMAN	P11142	P11142|E9PKE3|E9PNE6|A8K7Q2	Heat shock cognate 71 kDa protein
Control_Rep1	K-ε-GG	3	16.88	15.2	13.58	91.5	19000000	16.876	2	1	1	0	K772k	TMT10	(K)	kGQSPLDLCPDPNLCK	(A)	DLSIRNKkGQSPLDL	C:Carbamidomethylation,K:TMT10,k:Ubiquitin Residual GG from Tryp Cut on K	100	60.2	5	805.425	2529.38	-115.116	1.5	112530	HUMAN	Q86YT6	Q86YT6	E3 ubiquitin-protein ligase MIB1
Control_Rep1	K-ε-GG	4	16.88	13.77	13.89	86.4	538000	8.809	2	1	1	0	K34k	TMT10	(R)	TYADYESVNECMEGVCkMYEEHLK	(R)	ECMEGVCkMYEEHLK	C:Carbamidomethylation,K:TMT10,k:Ubiquitin Residual GG from Tryp Cut on K	77.4	79.25	0	890.157	3672.73	-115.123	-0.9	12429.9	HUMAN	P84090	P84090|G3V279	Enhancer of rudimentary homolog
Control_Rep1	K-ε-GG	3	16.88	16.85	13.05	90	11800000	99	1	1	1	0	K119k	TMT10	(K)	LVQTAELTkVFEIR	(N)	VQTAELTkVFEIRNT	k:Ubiquitin Residual GG from Tryp Cut on K	99	83.82	12	664.057	2105.27	-115.118	0.9	16884	HUMAN	P60983	P60983|O60234|M0R0C1|M0R1D2|M0QYG8	Glia maturation factor beta
Control_Rep1	Non-K-ε-GG	4	16.88	15.18	11.56	88.9	44600000	-1	1	0	0	0		TMT10	(K)	ISNIVHISNLVRPFTLGQLK	(E)		K:TMT10,	90.4	90.48	22	677.666	2707.64	0.0032	1.2	152258	HUMAN	Q9UKV3	Q9UKV3|Q9UKV3-5|E7EQT4|S4R3H4|Q9UKV3-2|Q9UKV3-3|G3V3B0	Apoptotic chromatin condensation inducer in the nucleus
Control_Rep1	Non-K-ε-GG	4	16.88	13.05	14.2	87	10900000	-1	0	0	0	0		TMT10	(K)	MITAAYVPLPTYHNLFPDSMTATQLLVPSRR	(-)			86.9	96.4	0	934.007	3732.98	0.0265	7.1	59663.8	HUMAN	Q14498	Q14498|Q14498-2|Q14498-3	RNA-binding protein 39
Control_Rep1	Non-K-ε-GG	3	16.88	15.17	15.97	89.7	31300000	-1	1	0	0	0		TMT10	(R)	LILPHVPAILQYLSK	(T)		K:TMT10,	95.9	97.38	5	721.794	2163.37	0.0007	0.3	321004	HUMAN	O75691	O75691	Small subunit processome component 20 homolog
Control_Rep1	K-ε-GG	4	16.87	12.89	12.67	90.7	21500000	99	1	1	1	0	K48k	TMT10	(K)	VYNITkWSIQHPGGQR	(V)	RKVYNITkWSIQHPG	k:Ubiquitin Residual GG from Tryp Cut on K	84.1	56.42	12	557.555	2342.31	-115.117	1.5	52372.5	HUMAN	O95864	O95864|O95864-3	Fatty acid desaturase 2
Control_Rep1	K-ε-GG	4	16.87	14.51	12.33	90.5	8830000	8.508	2	1	1	0	K329k	TMT10	(R)	LQDQQVPYAVkGNQWVGYDDVK	(S)	QQVPYAVkGNQWVGY	K:TMT10,k:Ubiquitin Residual GG from Tryp Cut on K	96.2	68.62	8	781.414	3237.75	-115.118	0.7	43728.1	HUMAN	Q15782	Q15782|Q15782-6|Q15782-5	Chitinase-3-like protein 2
Control_Rep1	K-ε-GG	4	16.87	14.51	15.9	92.5	7490000	9.781	2	1	1	0	K46k	TMT10	(R)	NYYEQWGkLTDCVVMRDPASK	(R)	NYYEQWGkLTDCVVM	C:Carbamidomethylation,K:TMT10,k:Ubiquitin Residual GG from Tryp Cut on K	100	73.48	22	783.898	3247.68	-115.115	1.5	37486.1	HUMAN	P22626	P22626|P22626-2	Heterogeneous nuclear ribonucleoproteins A2/B1
Control_Rep1	Non-K-ε-GG	5	16.87	11.26	11.61	85.6	5040000	-1	1	0	0	0		TMT10	(K)	LNCQVIGASVDSHFCHLAWVNTPK	(K)		C:Carbamidomethylation,K:TMT10,	95.7	76.87	12	643.137	3211.66	0.0021	0.7	22338.2	HUMAN	Q06830	Q06830	Peroxiredoxin-1
Control_Rep1	Non-K-ε-GG	2	16.87	10.42	13.6	94.8	9770000	-1	1	0	0	0		TMT10	(K)	LLEFQLALK	(D)		K:TMT10,	93.4	93.8	15	766.995	1532.98	0.0011	0.7	68763.9	HUMAN	P31948-2	P31948-2|P31948|P31948-3	Isoform 2 of Stress-induced-phosphoprotein 1
Control_Rep1	Non-K-ε-GG	3	16.87	16.87	17.45	90.7	97300000	-1	1	0	0	0		TMT10	(K)	MVMTVFACLMGK	(G)		C:Carbamidomethylation,K:TMT10,	95.6	98.8	2	616	1845.99	-0.002	-1.1	70651.6	HUMAN	Q14651	Q14651|P13796|P13796-2	Plastin-1
Control_Rep1	K-ε-GG	3	16.86	13.18	13.56	94.5	18500000	4.15	2	1	1	0	K314k	TMT10	(K)	AVEEPLNAFkESK	(G)	EEPLNAFkESKGMMN	K:TMT10,k:Ubiquitin Residual GG from Tryp Cut on K	100	59.13	6	678.716	2149.25	-115.115	2.3	35612.4	HUMAN	Q08722	Q08722	Leukocyte surface antigen CD47
Control_Rep1	K-ε-GG	3	16.86	13.39	13.78	96.4	7510000	10.785	2	1	1	0	K109k	TMT10	(R)	LLLPGELAkHAVSEGTK	(A)	LLPGELAkHAVSEGT	K:TMT10,k:Ubiquitin Residual GG from Tryp Cut on K	100	68.35	14	779.131	2450.49	-115.117	1.3	18803.6	HUMAN	U3KQK0	U3KQK0|Q5QNW6-2|Q96A08|P33778|P62807|Q93079|O60814|P58876|P06899|Q99879|P23527|Q99880|Q99877|Q16778|Q5QNW6|Q8N257|P57053	Histone H2B
Control_Rep1	Non-K-ε-GG	4	16.86	12.57	11.81	90.2	7200000	-1	1	0	0	0		Hydrogen	(K)	KGDVVIVLTGWRPGSGFTNTMR	(V)		K:TMT10-Lys-Only,	93.7	74.85	17	655.862	2620.42	0.0027	1	58506.4	HUMAN	P14618	P14618|P14618-2|P14618-3|Q504U3	Pyruvate kinase PKM
Control_Rep1	K-ε-GG	3	16.86	17.32	17.28	83.6	676000	99	1	1	1	0	K671k	TMT10	(K)	QQPPAVQFVPPLPEWkTSAVQR	(M)	VPPLPEWkTSAVQRM	k:Ubiquitin Residual GG from Tryp Cut on K	79.3	76.63	0	949.518	2961.67	-115.131	-3.9	95666.6	HUMAN	O60341-2	O60341-2|O60341	Isoform 2 of Lysine-specific histone demethylase 1A
Control_Rep1	K-ε-GG	4	16.86	16.59	17.86	91.7	9890000	8.76	3	1	1	0	K166k	TMT10	(K)	KLTPITYPQGLAMAkEIGAVK	(Y)	PQGLAMAkEIGAVKY	K:TMT10,k:Ubiquitin Residual GG from Tryp Cut on K	77	79.48	28	758.456	3145.92	-115.116	1.2	23866.3	HUMAN	P63000-2	P63000-2|P63000	Isoform B of Ras-related C3 botulinum toxin substrate 1
Control_Rep1	Non-K-ε-GG	3	16.86	14.86	14.44	88	9190000	-1	0	0	0	0		TMT10	(K)	LSNQVSTIVSLLSTLCR	(G)		C:Carbamidomethylation,	95	99.02	2	707.404	2120.2	0.0042	2	292403	HUMAN	Q9ULT8	Q9ULT8	E3 ubiquitin-protein ligase HECTD1
Control_Rep1	Non-K-ε-GG	5	16.85	15.83	17.08	90.7	2960000	-1	0	0	0	0		TMT10	(K)	RLFNLHLASLPPGHTLFSGISDR	(M)			97.1	78.13	7	556.314	2777.54	-0.0011	-0.4	80581.3	HUMAN	Q9NVU0	Q9NVU0|Q9NVU0-4|Q9NVU0-5|Q9NVU0-2|Q9NVU0-3	DNA-directed RNA polymerase III subunit RPC5
Control_Rep1	K-ε-GG	2	16.85	15.37	15.53	100	2970000	99	1	1	1	0	K382k	TMT10	(K)	TFVPQFQEAAFANGkL	(-)	EAAFANGkL------	k:Ubiquitin Residual GG from Tryp Cut on K	91.6	83.67	10	1056.06	2226.23	-115.118	0.7	44007.3	HUMAN	Q9NXR7	Q9NXR7	BRCA1-A complex subunit BRE
Control_Rep1	Non-K-ε-GG	3	16.85	14.66	15.89	91.7	3560000	-1	0	0	0	0		TMT10	(K)	QFPPALLSFFIYNPR	(F)			96.5	98.6	3	680.385	2039.13	0.0085	4.2	56321.6	HUMAN	P86790	P86790|F8WD66	Vacuolar fusion protein CCZ1 homolog B
Control_Rep1	K-ε-GG	4	16.84	15.09	16.84	88.1	9150000	8.528	2	1	1	0	K152k	TMT10	(K)	NVLCSACSGQGGkSGAVQK	(C)	ACSGQGGkSGAVQKC	C:Carbamidomethylation,K:TMT10,k:Ubiquitin Residual GG from Tryp Cut on K	97.4	40.68	12	620.826	2595.39	-115.114	2.3	46372.4	HUMAN	O60884	O60884	DnaJ homolog subfamily A member 2
Control_Rep1	K-ε-GG	3	16.84	15.48	13.21	84.2	3750000	8.24	2	1	1	0	K70k	TMT10	(K)	SHEAEVLkQLAEK	(R)	SHEAEVLkQLAEKRE	K:TMT10,k:Ubiquitin Residual GG from Tryp Cut on K	89.9	57.43	14	685.394	2169.28	-115.117	1.7	19937.3	HUMAN	P16949-2	P16949-2|P16949	Isoform 2 of Stathmin
Control_Rep1	K-ε-GG	3	16.84	16.8	15.36	87.1	13000000	99	1	1	1	0	K180k	TMT10	(K)	DALEkNQQWLVYDQQR	(E)	QLKDALEkNQQWLVY	k:Ubiquitin Residual GG from Tryp Cut on K	100	59.12	7	793.076	2492.33	-115.117	1.5	54519.6	HUMAN	Q53EZ4	Q53EZ4|Q53EZ4-2	Centrosomal protein of 55 kDa
Control_Rep1	K-ε-GG	4	16.84	14.36	13.32	87.5	1530000	3.679	2	1	1	0	K375k	TMT10	(K)	GVEITGFPEAQALGLEVFHAGTALkNGK	(V)	FHAGTALkNGKVVTH	K:TMT10,k:Ubiquitin Residual GG from Tryp Cut on K	94.1	95.17	5	857.476	3542	-115.114	1.6	109020	HUMAN	P22102	P22102|P22102-2	Trifunctional purine biosynthetic protein adenosine-3
Control_Rep1	K-ε-GG	4	16.83	14.66	16.77	81.7	6930000	99	1	1	1	0	K377k	TMT10	(R)	WENHNkSLQLEAQTYQR	(I)	ERWENHNkSLQLEAQ	k:Ubiquitin Residual GG from Tryp Cut on K	94.3	46.72	14	622.819	2603.37	-115.121	-0.2	59415.4	HUMAN	O95376	O95376	E3 ubiquitin-protein ligase ARIH2
Control_Rep1	Non-K-ε-GG	2	16.83	16.81	12.94	94	3490000	-1	0	0	0	0		TMT10	(K)	GMAAAGNYAWVNR	(S)			95.8	57.55	7	805.411	1609.81	0.0044	2.8	55722.8	HUMAN	Q9Y3I0	Q9Y3I0	tRNA-splicing ligase RtcB homolog
Control_Rep1	K-ε-GG	4	16.83	12.64	9.27	91.3	12100000	8.489	2	1	1	0	K735k	TMT10	(K)	VDAAWEPSkNTLIMGLGTQGAEK	(K)	DAAWEPSkNTLIMGL	K:TMT10,k:Ubiquitin Residual GG from Tryp Cut on K	100	77.18	14	747.902	3103.71	-115.119	0.4	112530	HUMAN	Q86YT6	Q86YT6	E3 ubiquitin-protein ligase MIB1
Control_Rep1	Non-K-ε-GG	3	16.83	13.99	7.3	89.3	824000000	-1	0	0	0	0		TMT10	(R)	LHFFMPGFAPLTSR	(G)			91.2	88.28	15	617.338	1850	0.0017	0.9	50312.7	HUMAN	Q9BUF5	Q9BUF5|Q13885|Q9BVA1|P68371|P04350|P07437|A6NNZ2|Q3ZCM7|Q5JP53|Q5SQY0|I3L2F9|A0A075B736|Q5ST81	Tubulin beta-6 chain
Control_Rep1	K-ε-GG	3	16.83	15.64	18.04	90.3	38200000	1.944	2	1	1	0	K53k	TMT10	(R)	EAAEEEGEPEVkK	(R)	EEGEPEVkKRRLLCV	K:TMT10,k:Ubiquitin Residual GG from Tryp Cut on K	100	34.65	19	673.024	2132.17	-115.111	4.7	45136.6	HUMAN	O95551-2	O95551-2|O95551|O95551-3	Isoform 2 of Tyrosyl-DNA phosphodiesterase 2
Control_Rep1	K-ε-GG	4	16.82	15.1	13.6	86.5	8050000	9.353	2	1	1	0	K128k	TMT10	(R)	ALELDHkNAQAQQEFK	(N)	RALELDHkNAQAQQE	K:TMT10,k:Ubiquitin Residual GG from Tryp Cut on K	98	46.58	15	611.335	2557.43	-115.117	1.2	57238.6	HUMAN	Q99615	Q99615|Q99615-2|K7EPP7	DnaJ homolog subfamily C member 7
Control_Rep1	K-ε-GG	3	16.82	13.9	15.5	87.6	3010000	99	1	1	1	0	K42k	TMT10	(K)	STLTDSLVCkAGIIASAR	(A)	LTDSLVCkAGIIASA	C:Carbamidomethylation,k:Ubiquitin Residual GG from Tryp Cut on K	78.3	75.12	10	736.075	2321.33	-115.116	1.7	96306.4	HUMAN	P13639	P13639	Elongation factor 2
Control_Rep1	Non-K-ε-GG	3	16.82	17.15	13.34	90.9	3240000	-1	0	0	0	0		TMT10	(K)	LFIGGLSFETTDESLR	(S)			96.7	92.75	12	672.028	2014.07	0.0004	0.2	38860.1	HUMAN	P09651	P09651|Q32P51|P09651-2|F8W6I7|P09651-3	Heterogeneous nuclear ribonucleoprotein A1
Control_Rep1	Non-K-ε-GG	3	16.82	16.82	16.73	86.3	27700000	-1	1	0	0	0		Hydrogen	(K)	VIHDNFGIVEGLMTTVHAITATQK	(T)		K:TMT10-Lys-Only,	98.7	96.83	4	942.181	2824.52	0.0056	2	36223.7	HUMAN	P04406	P04406|P04406-2|E7EUT5	Glyceraldehyde-3-phosphate dehydrogenase
Control_Rep1	K-ε-GG	3	16.81	12.8	11.51	98.8	1980000	4.302	2	1	1	0	K437k	TMT10	(K)	NQAEMSELSVAQkPEK	(L)	SELSVAQkPEKLLER	K:TMT10,k:Ubiquitin Residual GG from Tryp Cut on K	100	49.25	5	787.755	2476.37	-115.118	0.9	66336.5	HUMAN	Q6PJT7-3	Q6PJT7-3|Q6PJT7-10|G3V5I6	Isoform 3 of Zinc finger CCCH domain-containing protein 14
Control_Rep1	Non-K-ε-GG	3	16.81	16.81	16.59	85.5	6570000	-1	1	0	0	0		Hydrogen	(K)	TQTVCNFTDGALVQHQEWDGK	(E)		C:Carbamidomethylation,K:TMT10-Lys-Only,	100	62.5	10	888.43	2663.27	0.0036	1.4	15506.5	HUMAN	Q01469	Q01469|A8MUU1|I6L8B7	Fatty acid-binding protein, epidermal
Control_Rep1	Non-K-ε-GG	3	16.81	16.94	18.49	88.6	18000000	-1	1	0	0	0		TMT10	(K)	VLCLAVAVGHVK	(M)		C:Carbamidomethylation,K:TMT10,	92.2	75.77	15	575.361	1724.07	0.0023	1.3	25002	HUMAN	P62906	P62906	60S ribosomal protein L10a
Control_Rep1	Non-K-ε-GG	5	16.81	16.45	13.2	88.4	497000000	-1	1	0	0	0		TMT10	(R)	TLHTTASNWLHLIPQTLSHLK	(R)		K:TMT10,	88.1	87.73	39	574.736	2869.64	0.0041	1.4	535137	HUMAN	Q14204	Q14204	Cytoplasmic dynein 1 heavy chain 1
Control_Rep1	K-ε-GG	3	16.81	19.4	16.81	92.5	1790000	9.742	2	1	1	0	K147k	TMT10	(K)	LAPITYPQGLALAkEIDSVK	(Y)	PQGLALAkEIDSVKY	K:TMT10,k:Ubiquitin Residual GG from Tryp Cut on K	88.9	89.65	2	900.531	2814.7	-115.118	0.9	21827.8	HUMAN	P15153	P15153|B1AH80|B1AH77	Ras-related C3 botulinum toxin substrate 2
Control_Rep1	K-ε-GG	3	16.8	14.13	14.64	91.1	18100000	99	1	1	1	0	K218k	TMT10	(K)	IGSTIDDTISkFR	(R)	TIDDTISkFRRKDRE	k:Ubiquitin Residual GG from Tryp Cut on K	91.9	72.65	17	599.331	1911.1	-115.118	1.4	70350.7	HUMAN	Q14677-3	Q14677-3|Q14677|Q14677-2	Isoform 3 of Clathrin interactor 1
Control_Rep1	Non-K-ε-GG	6	16.8	11.31	12.35	90.2	2580000	-1	1	0	0	0		TMT10	(R)	QASPQNLGTPGLLHPQTSPLLHSLVGQHILSVQQFTK	(D)		K:TMT10,	86.7	84.58	3	739.25	4430.47	-0.0051	-1.1	245318	HUMAN	P27708	P27708|F8VPD4	CAD protein
Control_Rep1	K-ε-GG	3	16.79	14.69	14.69	94.2	3980000	1.452	2	1	1	0	K124k	TMT10	(K)	EDVFVHQTAIkK	(N)	FVHQTAIkKNNPRKY	K:TMT10,k:Ubiquitin Residual GG from Tryp Cut on K	96	47.68	9	663.051	2102.26	-115.118	0.8	40089.2	HUMAN	P16989	P16989|P16989-3|P67809|P16989-2	Y-box-binding protein 3
Control_Rep1	K-ε-GG	4	16.79	13.09	10.8	87.5	9570000	3.573	2	1	1	0	K502k	TMT10	(R)	ELQELVQYPVEHPDkFLK	(F)	YPVEHPDkFLKFGMT	K:TMT10,k:Ubiquitin Residual GG from Tryp Cut on K	80.4	78.45	41	696.888	2899.65	-115.123	-1.1	90004.9	HUMAN	P55072	P55072	Transitional endoplasmic reticulum ATPase
Control_Rep1	Non-K-ε-GG	3	16.79	16.11	16.79	89.2	12600000	-1	0	0	0	0		TMT10	(K)	PLLSFISPSIPITFLR	(N)			95.4	99.22	7	677.414	2030.22	0.0012	0.6	58399.2	HUMAN	O00629	O00629|O00505	Importin subunit alpha-3
Control_Rep1	K-ε-GG	3	16.78	20.99	16.78	86.4	21400000	14.998	2	1	1	0	K603k	TMT10	(R)	ACYYSLASkVEGPPGSTQK	(A)	CYYSLASkVEGPPGS	C:Carbamidomethylation,K:TMT10,k:Ubiquitin Residual GG from Tryp Cut on K	90.1	58.82	12	872.456	2730.47	-115.121	-0.5	70841	HUMAN	P43403	P43403|P43403-3|P43403-2	Tyrosine-protein kinase ZAP-70
Control_Rep1	K-ε-GG	3	16.78	14.88	14	95	71600000	99	1	1	1	0	K482k	TMT10	(R)	VLITENDVkEGLQR	(S)	LITENDVkEGLQRSH	k:Ubiquitin Residual GG from Tryp Cut on K	99.6	59.17	5	653.036	2072.21	-115.118	1.1	72873.4	HUMAN	Q96S55	Q96S55|Q96S55-2|Q96S55-3|Q96S55-4	ATPase WRNIP1
Control_Rep1	K-ε-GG	3	16.78	16.78	16.78	86	8220000	99	1	1	1	0	K285k	TMT10	(K)	EYkEAIHDMNFSNEDMIR	(E)	AHYLKEYkEAIHDMN	k:Ubiquitin Residual GG from Tryp Cut on K	100	61.32	14	862.405	2700.32	-115.116	1.4	40919.8	HUMAN	Q96EI5-2	Q96EI5-2|Q96EI5	Isoform 2 of Transcription elongation factor A protein-like 4
Control_Rep1	K-ε-GG	4	16.78	12.86	13.45	92.9	57700000	16.78	2	1	1	0	K360k	TMT10	(K)	LEkIFQNAPTDPTQDFSTQVAK	(L)	KYVDKLEkIFQNAPT	K:TMT10,k:Ubiquitin Residual GG from Tryp Cut on K	100	77.9	15	763.411	3165.74	-115.117	1	96697.4	HUMAN	P45974	P45974|P45974-2	Ubiquitin carboxyl-terminal hydrolase 5
Control_Rep1	K-ε-GG	3	16.78	12.59	11.81	93.5	8290000	99	1	1	1	0	K1210k	TMT10	(R)	SELELTLGkLEQVR	(S)	ELELTLGkLEQVRSL	k:Ubiquitin Residual GG from Tryp Cut on K	95.5	78.42	10	653.377	2073.23	-115.116	1.9	533778	HUMAN	Q15149	Q15149|Q15149-2|Q15149-3|Q15149-6|Q15149-4|Q15149-5|Q15149-9|Q15149-8|Q15149-7	Plectin
Control_Rep1	Non-K-ε-GG	3	16.78	13.44	14.68	83.9	208000000	99	0	0	0	0	M267m	TMT10	(R)	LHFFmPGFAPLTSR	(G)		m:Oxidized methionine	97.3	78.9	25	622.67	1850	15.9963	0.8	50312.7	HUMAN	Q9BUF5	Q9BUF5|Q13885|Q9BVA1|P68371|P04350|P07437|A6NNZ2|Q3ZCM7|Q5JP53|Q5SQY0|I3L2F9|A0A075B736|Q5ST81	Tubulin beta-6 chain
Control_Rep1	Non-K-ε-GG	3	16.78	20.46	19.88	90	32800000	0.63	1	0	0	0	M939m	TMT10	(K)	VAACELLHSMVmFMLGK	(A)		C:Carbamidomethylation,K:TMT10,m:Oxidized methionine	99.4	99.08	5	804.428	2395.28	15.9925	-1	474044	HUMAN	P78527	P78527|P78527-2|E7EUY0	DNA-dependent protein kinase catalytic subunit
Control_Rep1	K-ε-GG	3	16.77	17.58	16.63	94.2	7860000	9.068	2	1	1	0	K473k	TMT10	(K)	EEETSIDVAGkPNEVTK	(A)	TSIDVAGkPNEVTKA	K:TMT10,k:Ubiquitin Residual GG from Tryp Cut on K	100	47.42	14	806.765	2533.4	-115.116	1.5	54627.8	HUMAN	P53985	P53985	Monocarboxylate transporter 1
Control_Rep1	K-ε-GG	3	16.77	15.47	13.34	94.2	8380000	9.535	2	1	1	0	K117k	TMT10	(K)	SSDEAVILCkTAIGALK	(L)	DEAVILCkTAIGALK	C:Carbamidomethylation,K:TMT10,k:Ubiquitin Residual GG from Tryp Cut on K	83.3	76.72	10	783.447	2463.45	-115.119	0.5	43284	HUMAN	Q9UNM6-2	Q9UNM6-2|Q9UNM6|J3KNQ3	Isoform 2 of 26S proteasome non-ATPase regulatory subunit 13
Control_Rep1	Non-K-ε-GG	3	16.77	16.77	16.77	71.7	23600000	-1	0	0	0	0		Hydrogen	(R)	HFYWYLTNEGIQYLR	(D)			92.9	79.27	15	668.332	2002.98	0.0016	0.8	19924.8	HUMAN	F6U211	F6U211|P46783	40S ribosomal protein S10
Control_Rep1	Non-K-ε-GG	4	16.77	13.93	13.04	84.8	11100000	-1	0	0	0	0		TMT10	(K)	EVVPGDSVNSLLSILDVITGHQHPQR	(T)			90.2	97.95	4	760.668	3039.64	0.0059	1.9	152435	HUMAN	Q8IY17-4	Q8IY17-4|Q8IY17|Q8IY17-3|Q8IY17-2|Q8IY17-5	Isoform 4 of Neuropathy target esterase
Control_Rep1	Non-K-ε-GG	4	16.77	13.69	16.06	96.3	10500000	-1	1	0	0	0		TMT10	(R)	CAILTTLIHLVQGLGADSK	(N)		C:Carbamidomethylation,K:TMT10,	100	99.43	0	617.864	2468.43	0.0027	1.1	118090	HUMAN	Q9UI26-2	Q9UI26-2|Q9UI26|F8WDV0	Isoform 2 of Importin-11
Control_Rep1	K-ε-GG	4	16.76	15.68	16.24	86.6	20200000	99	1	1	1	0	K239k	TMT10	(R)	RLTSPVINTSLDTkNIAFER	(T)	INTSLDTkNIAFERT	k:Ubiquitin Residual GG from Tryp Cut on K	100	62.93	12	655.369	2733.57	-115.113	2.8	68017.2	HUMAN	Q8IZ07	Q8IZ07|S4R3D2	Ankyrin repeat domain-containing protein 13A
Control_Rep1	Non-K-ε-GG	4	16.76	16.76	16.76	90.1	11100000	-1	1	0	0	0		TMT10	(R)	VIISAPSADAPMFVMGVNHEK	(Y)		K:TMT10,	88.7	81.62	9	668.615	2671.43	0.0029	1.1	36223.7	HUMAN|BOVIN	P04406	P04406|P04406-2|E7EUT5|P10096	Glyceraldehyde-3-phosphate dehydrogenase
Control_Rep1	Non-K-ε-GG	2	16.76	12.52	13.86	88.1	1370000	-1	1	0	0	0		TMT10	(R)	LALIQLQISSIK	(S)		K:TMT10,	74.1	95.02	3	893.09	1785.16	0.0103	5.8	31006.8	HUMAN	Q9NQR4	Q9NQR4|F8WF70	Omega-amidase NIT2
Control_Rep1	Non-K-ε-GG	3	16.76	15.58	15.96	88.2	35200000	-1	0	0	0	0		TMT10	(R)	GISCLVDAFLGISRPR	(S)		C:Carbamidomethylation,	94.1	97.83	5	664.043	1990.11	0.0055	2.8	168564	HUMAN	Q86X10	Q86X10|Q86X10-3|Q86X10-2|Q86X10-4	Ral GTPase-activating protein subunit beta
Control_Rep1	Non-K-ε-GG	4	16.76	17.25	17.25	92.1	13900000	-1	1	0	0	0		TMT10	(K)	LFTFLPLPEIDHIMQLHVK	(E)		K:TMT10,	97.9	97.93	2	688.154	2749.59	0.0067	2.4	53426.2	HUMAN	Q9Y2Z4	Q9Y2Z4	Tyrosine--tRNA ligase, mitochondrial
Control_Rep1	K-ε-GG	4	16.75	14.01	15.02	95	1060000	1.708	2	1	1	0	K783k	TMT10	(R)	ESLEPDAYALFHkK	(L)	DAYALFHkKLTEGVL	K:TMT10,k:Ubiquitin Residual GG from Tryp Cut on K	94.6	63.98	3	555.809	2335.33	-115.112	3.5	122731	HUMAN	Q96EP0	Q96EP0|Q96EP0-3|Q96EP0-2	E3 ubiquitin-protein ligase RNF31
Control_Rep1	Non-K-ε-GG	3	16.75	17.12	15.52	89.2	27300000	-1	1	0	0	0		TMT10	(R)	EHALLAYTLGVK	(Q)		K:TMT10,	92.6	70.18	15	591.695	1773.07	0.0026	1.5	50811.6	HUMAN	Q05639	Q05639|P68104|Q5VTE0	Elongation factor 1-alpha 2
Control_Rep1	Non-K-ε-GG	4	16.75	12.94	12.73	77.9	10300000	2	0	0	0	0	M339m	TMT10	(R)	GVFMmCIPPPNVTGSLHLGHALTNAIQDSLTR	(W)		C:Carbamidomethylation,m:Oxidized methionine	88.4	92.6	25	923.98	3676.9	16.0001	1.4	141729	HUMAN	P26640	P26640|P26640-2	Valine--tRNA ligase
Control_Rep1	K-ε-GG	3	16.74	19.41	16.94	90.8	129000000	99	1	1	1	0	K14k	TMT10	(K)	IAFNTPTAVQkEEAR	(Q)	NTPTAVQkEEARQDV	k:Ubiquitin Residual GG from Tryp Cut on K	92.7	52.58	17	673.368	2133.21	-115.118	0.9	30140.3	HUMAN	O43736	O43736|O43736-2	Integral membrane protein 2A
Control_Rep1	K-ε-GG	4	16.74	13.78	12.88	89.7	2790000	99	1	1	1	0	K121k	TMT10	(K)	EGYLETVAAYYEEQHPELTPLLEkER	(D)	ELTPLLEkERDGLRC	k:Ubiquitin Residual GG from Tryp Cut on K	88	87.28	3	863.434	3565.85	-115.133	-3.7	27189.4	HUMAN	P24001	P24001|F8VVN4|F8W1V1|E9PIV2|P24001-2|P24001-6|P24001-3|P24001-5|P24001-4	Interleukin-32
Control_Rep1	Non-K-ε-GG	3	16.73	16.73	16.73	95.1	7180000	-1	0	0	0	0		TMT10	(K)	YVPAIAHLIHSLNPVR	(E)			95.4	85.7	24	677.069	2029.19	0.0026	1.3	54448	HUMAN	Q9H3G5	Q9H3G5	Probable serine carboxypeptidase CPVL
Control_Rep1	Non-K-ε-GG	3	16.73	15.87	15.54	87.3	11100000	99	1	0	0	0	M1059m	TMT10	(K)	GmTLVTPLQLLLFASK	(K)		K:TMT10,m:Oxidized methionine	100	99.23	2	736.115	2190.33	15.9957	0.4	142268	HUMAN	Q08211	Q08211|Q08211-2	ATP-dependent RNA helicase A
Control_Rep1	Non-K-ε-GG	3	16.72	15.11	15.33	89.7	22700000	-1	0	0	0	0		TMT10	(K)	RLDLAGPLLAFLFR	(G)			98	98.63	7	611.045	1831.12	0.0061	3.4	135321	HUMAN	P30876	P30876|C9J2Y9|C9J4M6	DNA-directed RNA polymerase II subunit RPB2
Control_Rep1	K-ε-GG	2	16.72	10.9	14.22	95.1	351000000	12.441	2	1	1	0	K121k	TMT10	(K)	AVTkYTSAK	(-)	EGTKAVTkYTSAK--	K:TMT10,k:Ubiquitin Residual GG from Tryp Cut on K	99.3	34.62	19	770.958	1656.03	-115.121	-0.3	13889.9	HUMAN	O60814	O60814|P06899|P57053	Histone H2B type 1-K
Control_Rep1	K-ε-GG	3	16.71	17.24	19.68	88.2	7030000	13.334	2	1	1	0	K245k	TMT10	(K)	AWNDTTkAPTADTQTQNVNQAK	(M)	KAWNDTTkAPTADTQ	K:TMT10,k:Ubiquitin Residual GG from Tryp Cut on K	100	43.77	10	992.513	3090.64	-115.12	0.2	92356.3	HUMAN	Q9Y5V3-2	Q9Y5V3-2|Q9Y5V3	Isoform 2 of Melanoma-associated antigen D1
Control_Rep1	K-ε-GG	3	16.71	13.55	15.6	93.4	2140000	99	1	1	1	0	K196k	TMT10	(K)	GVLLYGPPGTGkTLLAR	(A)	YGPPGTGkTLLARAV	k:Ubiquitin Residual GG from Tryp Cut on K	100	68.7	2	686.077	2171.33	-115.114	2.7	45796.4	HUMAN	P62195	P62195|P62195-2	26S protease regulatory subunit 8
Control_Rep1	Non-K-ε-GG	3	16.71	18.02	16.71	91.9	8320000	-1	0	0	0	0		TMT10	(K)	MNEVMNLAHTFLQNFCR	(G)		C:Carbamidomethylation,	97.8	98.42	2	785.386	2354.14	0.0042	1.8	311253	HUMAN	Q14571	Q14571	Inositol 1,4,5-trisphosphate receptor type 2
Control_Rep1	K-ε-GG	3	16.7	15.93	16.64	97.3	2530000	4.829	2	1	1	0	K539k	TMT10	(K)	ELVYPPDYNPEGkVTK	(R)	PDYNPEGkVTKRKHD	K:TMT10,k:Ubiquitin Residual GG from Tryp Cut on K	86.1	59.95	0	807.774	2536.43	-115.12	0	70127.1	HUMAN	P12956	P12956|P12956-2|B1AHC9|F5H1I8	X-ray repair cross-complementing protein 6
Control_Rep1	K-ε-GG	4	16.7	11.38	11.19	94.2	19300000	5.983	3	1	1	0	K154k	TMT10	(K)	WKDSDEADLVLAkEANMK	(C)	EADLVLAkEANMKCP	K:TMT10,k:Ubiquitin Residual GG from Tryp Cut on K	100	68.85	14	716.891	2979.66	-115.121	-0.3	20982.2	HUMAN	Q13185	Q13185	Chromobox protein homolog 3
Control_Rep1	Non-K-ε-GG	4	16.7	11.86	13.96	85.9	14700000	-1	1	0	0	0		Hydrogen	(R)	TFHIFYYLLSGAGEHLK	(T)		K:TMT10-Lys-Only,	97.7	86.83	20	557.055	2225.2	0.0027	1.2	227784	HUMAN	P35579	P35579|P35579-2	Myosin-9
Control_Rep1	K-ε-GG	3	16.7	17.27	16.69	79.4	8320000	99	1	1	1	0	M75m K81k	TMT10	(K)	LmWIPDTkGVYPDLLATSGDYLR	(V)	LMWIPDTkGVYPDLL	m:Oxidized methionine,k:Ubiquitin Residual GG from Tryp Cut on K	93.2	92.7	20	995.185	3082.67	-99.127	-0.7	39553.1	HUMAN	P61962	P61962|E9PCY4	DDB1- and CUL4-associated factor 7
Control_Rep1	Non-K-ε-GG	3	16.7	14.32	14.98	90.1	2950000	-1	1	0	0	0		TMT10	(K)	LVLDAFALPLTNLFK	(A)		K:TMT10,	95.8	100.02	3	711.775	2133.31	0.0017	0.8	111213	HUMAN	P55060	P55060|P55060-3|P55060-4|P55060-2	Exportin-2
Control_Rep1	Non-K-ε-GG	3	16.69	17.8	16.57	77.3	10400000	3.961	1	0	0	0	M70m	TMT10	(K)	ITVVGVGAVGMACAISILmK	(D)		C:Carbamidomethylation,K:TMT10,m:Oxidized methionine	97.7	98.92	0	822.144	2448.42	16.0008	2.4	40121.8	HUMAN	P00338-3	P00338-3|P00338|P00338-2|P00338-4|P00338-5|F5H6W8|F5H5J4|F5GWW2|F5GXC7|F5H8H6	Isoform 3 of L-lactate dehydrogenase A chain
Control_Rep1	Non-K-ε-GG	2	16.69	15.37	8.74	93.5	24400000	-1	0	0	0	0		TMT10	(R)	TVLSFLQAVLAR	(I)			99.2	99.4	3	773.98	1546.95	0.0015	0.9	144201	HUMAN	Q6ZRQ5	Q6ZRQ5|E2QRD4	Protein MMS22-like
Control_Rep1	K-ε-GG	4	16.68	16.28	13.67	87.4	32200000	99	1	1	1	0	K350k	TMT10	(K)	NSSYFVEWIPNNVkTAVCDIPPR	(G)	EWIPNNVkTAVCDIP	C:Carbamidomethylation,k:Ubiquitin Residual GG from Tryp Cut on K	89.8	88.28	105	763.145	3164.66	-115.102	6	50305.5	HUMAN	Q13885	Q13885|Q9BVA1|P68371|P04350|P07437|Q5JP53|Q5ST81	Tubulin beta-2A chain
Control_Rep1	Non-K-ε-GG	3	16.68	16.68	12.92	92.2	7660000	-1	0	0	0	0		TMT10	(R)	ILAGILHLGNVGFTSR	(D)			100	93.83	18	633.047	1897.12	0.0031	1.6	220315	HUMAN	Q9Y4I1-3	Q9Y4I1-3|F8W6H6|Q9Y4I1|G3V394|F8WE88|Q9Y4I1-2	Isoform 3 of Unconventional myosin-Va
Control_Rep1	Non-K-ε-GG	2	16.68	13.03	14.02	94.6	18100000	-1	0	0	0	0		TMT10	(R)	YIFTMLSSLAR	(L)			95.5	98.18	2	765.933	1530.86	0.0038	2.5	183591	HUMAN	P11388-4	P11388-4|P11388-3|P11388-2|P11388	Isoform 4 of DNA topoisomerase 2-alpha
Control_Rep1	Non-K-ε-GG	2	16.68	16.37	16.65	95.6	21300000	-1	0	0	0	0		TMT10	(K)	LGYFLALTGFR	(L)			98.4	98.28	0	743.936	1486.86	0.0027	1.8	43823.8	HUMAN	Q6NVY1	Q6NVY1|Q6NVY1-2	3-hydroxyisobutyryl-CoA hydrolase, mitochondrial
Control_Rep1	K-ε-GG	3	16.67	12.4	13.41	90.5	1300000	1.44	2	1	1	0	K452k	TMT10	(K)	ESGVDIAAGNMLVkK	(I)	AAGNMLVkKIQPLAK	K:TMT10,k:Ubiquitin Residual GG from Tryp Cut on K	85	61.63	0	702.067	2219.3	-115.117	1.3	109020	HUMAN	P22102	P22102	Trifunctional purine biosynthetic protein adenosine-3
Control_Rep1	Non-K-ε-GG	3	16.67	13.94	14.09	95.7	1460000	-1	1	0	0	0		TMT10	(R)	QIGVEHVVVYVNK	(A)		K:TMT10,	98	62.13	2	648.057	1942.15	0.0047	2.4	49883	HUMAN	P49411	P49411	Elongation factor Tu, mitochondrial
Control_Rep1	K-ε-GG	3	16.67	15.08	15.68	94.2	16200000	10.266	2	1	1	0	K657k	TMT10	(R)	SDIIAkNSLTDTWNK	(D)	QRSDIIAkNSLTDTW	K:TMT10,k:Ubiquitin Residual GG from Tryp Cut on K	95.9	63.98	13	760.088	2393.36	-115.116	1.7	268353	HUMAN	Q8NG31	Q8NG31|Q8NG31-2|Q8NG31-4|Q8NG31-3	Protein CASC5
Control_Rep1	K-ε-GG	3	16.67	19.85	17.47	80.5	13500000000	16.671	2	1	1	0	K11k	TMT10	(K)	TLTGkTITLEVEPSDTIENVK	(A)	FVKTLTGkTITLEVE	K:TMT10,k:Ubiquitin Residual GG from Tryp Cut on K	100	70.8	19	954.203	2975.71	-115.116	1.3	77037.2	HUMAN	P0CG48	P0CG48|F5H041|Q96C32|P0CG47|J3QRK5|J3QLP7|P62979|B4DV12|P62987	Polyubiquitin-C
Control_Rep1	K-ε-GG	4	16.67	15.48	14.89	86.6	4810000	1.588	2	1	1	0	K67k	TMT10	(K)	VHLVGIDIFTGkK	(Y)	GIDIFTGkKYEDICP	K:TMT10,k:Ubiquitin Residual GG from Tryp Cut on K	98.9	71.68	7	500.559	2114.33	-115.115	2.5	20959.8	HUMAN	I3L504	I3L504|P63241-2|P63241|Q6IS14|Q9GZV4|C9J7B5|F8WCJ1	Eukaryotic translation initiation factor 5A-1
Control_Rep1	K-ε-GG	3	16.67	15.11	12.86	96.8	2530000	7.061	2	1	1	0	K43k	TMT10	(K)	DQLIYNLLkEEQTPQNK	(I)	QLIYNLLkEEQTPQN	K:TMT10,k:Ubiquitin Residual GG from Tryp Cut on K	96.5	78.18	3	882.822	2761.57	-115.119	0.5	40121.8	HUMAN	P00338-3	P00338-3|P00338|P00338-2|P00338-4|P00338-5|F5H6W8|F5H5J4|F5GXU1|F5GWW2|F5GXC7|F5H8H6	Isoform 3 of L-lactate dehydrogenase A chain
Control_Rep1	Non-K-ε-GG	4	16.67	18.23	18.23	91.6	6780000	-1	1	0	0	0		TMT10	(R)	LYQHAVEYFLHAIK	(Y)		K:TMT10,	96.6	92.43	15	548.318	2190.25	0.0033	1.5	49182.3	HUMAN	Q9UN37	Q9UN37	Vacuolar protein sorting-associated protein 4A
Control_Rep1	K-ε-GG	3	16.66	13.51	12.36	95.1	20700000	99	1	1	1	0	K60k	TMT10	(K)	AQPWLFDAPkFR	(L)	PWLFDAPkFRLHSAT	k:Ubiquitin Residual GG from Tryp Cut on K	95.9	72.32	25	607.001	1934.11	-115.117	1.4	32864.6	HUMAN	Q9BRQ3	Q9BRQ3|Q9BRQ3-3|Q9BRQ3-2|G3V1M6	Nucleoside diphosphate-linked moiety X motif 22
Control_Rep1	Non-K-ε-GG	3	16.66	8.2	16.66	90.3	82300000	-1	1	0	0	0		TMT10	(K)	VHLVGIDIFTGK	(K)		K:TMT10,	97.1	82.02	15	586.363	1757.07	0.0023	1.3	20959.8	HUMAN	I3L504	I3L504|P63241-2|P63241|Q6IS14|Q9GZV4|C9J7B5|F8WCJ1	Eukaryotic translation initiation factor 5A-1
Control_Rep1	Non-K-ε-GG	3	16.65	16.65	16.65	94	59100000	-1	1	0	0	0		TMT10	(R)	GGNLTLLHFLLGLK	(T)		K:TMT10,	96.6	97.73	2	652.081	1954.22	0.0038	1.9	256667	HUMAN	O60287	O60287	Nucleolar pre-ribosomal-associated protein 1
Control_Rep1	K-ε-GG	3	16.65	15.28	16.65	94.8	17100000	99	1	1	1	0	K19k	TMT10	(R)	ALAAPAAEEkEEAR	(E)	AAPAAEEkEEAREKM	k:Ubiquitin Residual GG from Tryp Cut on K	98.6	35.18	10	600.322	1914.07	-115.117	1.5	55693.8	HUMAN	Q01650	Q01650	Large neutral amino acids transporter small subunit 1
Control_Rep1	K-ε-GG	4	16.64	11.55	10.83	89.3	8630000	7.323	3	1	1	0	K493k	TMT10	(K)	KGEQELAEVkVEAIPNCK	(S)	EQELAEVkVEAIPNC	K:TMT10,C:Carbamidomethylation,k:Ubiquitin Residual GG from Tryp Cut on K	100	58.2	7	711.654	2958.71	-115.115	1.7	56121.4	HUMAN	P43007	P43007|P43007-2	Neutral amino acid transporter A
Control_Rep1	Non-K-ε-GG	4	16.64	13.49	15.84	93.3	11500000	-1	0	0	0	0		TMT10	(R)	ILISLATGHREEGGENLDQAR	(E)			96.3	63.13	12	627.84	2508.34	0.0003	0.1	76214.3	HUMAN	P08133	P08133|P08133-2|E5RK69|E7EMC6	Annexin A6
Control_Rep1	K-ε-GG	4	16.64	13.03	15.52	92.9	19700000000	12.26	2	1	1	0	K48k	TMT10	(R)	LIFAGkQLEDGRTLSDYNIQK	(E)	QRLIFAGkQLEDGRT	K:TMT10,k:Ubiquitin Residual GG from Tryp Cut on K	87.9	71.05	19	746.168	3096.77	-115.117	1	77037.2	HUMAN	P0CG48	P0CG48|F5H041|Q96C32|P0CG47|P62979|B4DV12|P62987	Polyubiquitin-C
Control_Rep1	Non-K-ε-GG	4	16.64	16.64	16.64	94.1	2020000	-1	1	0	0	0		TMT10	(K)	LSVHFHPSVALFAK	(T)		K:TMT10,	89.3	72.52	0	503.553	2011.19	0.0025	1.2	121599	HUMAN	Q03701	Q03701	CCAAT/enhancer-binding protein zeta
Control_Rep1	Non-K-ε-GG	5	16.64	15.13	15.13	92	29200000	99	1	0	0	0	M353m	TMT10	(R)	WLPAGDALLQmITIHLPSPVTAQK	(Y)		K:TMT10,m:Oxidized methionine	92.7	97.68	9	615.758	3058.75	16.006	3.6	96306.4	HUMAN	P13639	P13639	Elongation factor 2
Control_Rep1	K-ε-GG	3	16.63	10.52	10.04	92.9	7610000	99	1	1	1	0	K101k	TMT10	(K)	FGEVVDCTIkMDPNTGR	(S)	EVVDCTIkMDPNTGR	C:Carbamidomethylation,k:Ubiquitin Residual GG from Tryp Cut on K	100	66.3	17	761.376	2397.23	-115.117	1.3	36338.3	HUMAN	Q99729	Q99729|Q99729-2|D6RBZ0|Q99729-4|Q99729-3|D6RD18|D6R9P3	Heterogeneous nuclear ribonucleoprotein A/B
Control_Rep1	Non-K-ε-GG	3	16.63	15.67	16.4	95.6	2340000	-1	1	0	0	0		TMT10	(K)	DVLIEFYAPWCGHCK	(Q)		C:Carbamidomethylation,K:TMT10,	100	86.52	20	785.065	2353.19	-0.0082	-3.5	73273.4	HUMAN	P13667	P13667|P30101	Protein disulfide-isomerase A4
Control_Rep1	Non-K-ε-GG	3	16.63	13.58	11.99	89.6	5900000	-1	0	0	0	0		TMT10	(R)	AVFVDLEPTVIDEVR	(T)			71.8	89.57	9	644.363	1931.07	0.0068	3.5	58642	HUMAN	F5H5D3	F5H5D3|Q71U36|P68363|Q9BQE3|Q71U36-2|P68363-2|F8VS66	Tubulin alpha-1C chain
Control_Rep1	K-ε-GG	3	16.62	15.77	15.72	92	1830000	99	1	1	1	0	K179k	TMT10	(R)	DMQGLSLDAASQPSkGGLLER	(T)	DAASQPSkGGLLERT	k:Ubiquitin Residual GG from Tryp Cut on K	100	63.93	2	839.439	2631.42	-115.115	2	29124.8	HUMAN	Q96EY5	Q96EY5|E9PQA6|Q96EY5-3	Multivesicular body subunit 12A
Control_Rep1	K-ε-GG	4	16.62	17.68	16.37	85.5	3300000	8.372	2	1	1	0	K88k	TMT10	(R)	NVESGEEELASkLDHYK	(A)	GEEELASkLDHYKAK	K:TMT10,k:Ubiquitin Residual GG from Tryp Cut on K	90.7	66.98	0	630.831	2635.42	-115.118	0.8	32232.1	HUMAN	Q96HS1	Q96HS1|Q96HS1-2	Serine/threonine-protein phosphatase PGAM5, mitochondrial
Control_Rep1	K-ε-GG	4	16.62	12.52	10.79	83.4	5140000	99	1	1	1	0	K241k	TMT10	(R)	QIEYEYkLAQALHEMR	(E)	RQIEYEYkLAQALHE	k:Ubiquitin Residual GG from Tryp Cut on K	81.1	73.35	12	592.059	2480.34	-115.121	-0.6	66692.5	HUMAN	P20700	P20700|E9PBF6	Lamin-B1
Control_Rep1	Non-K-ε-GG	3	16.62	12.87	8.38	88.1	1640000	-1	0	0	0	0		TMT10	(K)	SHIFFWTWSGNSLTR	(K)			94.2	83.93	3	690.026	2068.06	0.0041	2	111260	HUMAN	B5MBZ0	B5MBZ0|Q9HC35|Q9HC35-2	Echinoderm microtubule-associated protein-like 4
Control_Rep1	K-ε-GG	3	16.62	13.44	7.44	95.7	3740000	1.54	2	1	1	0	K574k	TMT10	(R)	FASFPDYLVIQIkK	(F)	DYLVIQIkKFTFGLD	K:TMT10,k:Ubiquitin Residual GG from Tryp Cut on K	79.3	89.8	7	747.774	2356.43	-115.117	1.5	96697.4	HUMAN	P45974	P45974|P45974-2	Ubiquitin carboxyl-terminal hydrolase 5
Control_Rep1	Non-K-ε-GG	4	16.62	15.69	14.29	92.5	3690000	-1	0	0	0	0		TMT10	(R)	VGAGAPVYLAAVLEYLTAEILELAGNAAR	(D)			100	102.3	0	786.943	3144.75	0.0012	0.4	16223.5	HUMAN	Q9BTM1-2	Q9BTM1-2|P16104|P04908|Q93077|P20671|P0C0S8|Q8IUE6|Q7L7L0|Q9BTM1|Q96KK5|Q99878	Isoform 2 of Histone H2A.J
Control_Rep1	K-ε-GG	3	16.61	13.94	13.83	90.5	9850000	99	1	1	1	0	K317k	TMT10	(R)	TFNTSTGGLLLPSDTkR	(S)	LLLPSDTkRSQIYGS	k:Ubiquitin Residual GG from Tryp Cut on K	92.2	61.05	17	717.726	2266.28	-115.117	1.5	70127.1	HUMAN	P12956	P12956|P12956-2|B1AHC9|F5H1I8	X-ray repair cross-complementing protein 6
Control_Rep1	K-ε-GG	3	16.6	13.96	13.96	100	1550000	2.986	2	1	1	0	K557k	TMT10	(K)	AESEEMETSQAGSkDK	(K)	ETSQAGSkDKKMDQP	K:TMT10,k:Ubiquitin Residual GG from Tryp Cut on K	100	31.28	5	767.042	2414.23	-115.121	-0.5	95185.1	HUMAN	P34932	P34932	Heat shock 70 kDa protein 4
Control_Rep1	K-ε-GG	3	16.59	10.98	11.74	94.9	11700000	1.927	2	1	1	0	K28k	TMT10	(K)	FLQEFYQDDELGkK	(Q)	YQDDELGkKQFKYGN	K:TMT10,k:Ubiquitin Residual GG from Tryp Cut on K	100	76.63	18	778.081	2447.34	-115.114	2.6	81934.1	HUMAN	P33993	P33993|P33993-2	DNA replication licensing factor MCM7
Control_Rep1	Non-K-ε-GG	4	16.59	12.71	17.67	82.9	8690000	-1	0	0	0	0		TMT10	(R)	ALGLAISLDRPHTVLTVIQAIR	(R)			93.6	89.87	15	647.398	2586.57	0.0061	2.4	90402.3	HUMAN	Q12788	Q12788	Transducin beta-like protein 3
Control_Rep1	K-ε-GG	4	16.58	15.01	14.91	90.7	2100000	16.58	2	1	1	0	K370k	TMT10	(R)	KGGSYTQAASSDSAQGSDVSLTACkV	(-)	DVSLTACkV------	K:TMT10,C:Carbamidomethylation,k:Ubiquitin Residual GG from Tryp Cut on K	100	48.85	5	787.645	3262.68	-115.125	-1.6	41748.9	HUMAN	P13746-2	P13746-2|Q5SRN5|P30443|P13746|P16188|P04439|P30455	Isoform 2 of HLA class I histocompatibility antigen, A-11 alpha chain
Control_Rep1	K-ε-GG	4	16.58	13.14	14.64	95.2	8090000	5.307	3	1	1	0	K139k	TMT10	(R)	DLKPQNLLIDDkGTIK	(L)	QNLLIDDkGTIKLAD	K:TMT10,k:Ubiquitin Residual GG from Tryp Cut on K	96.6	64.77	5	653.896	2727.68	-115.116	1.5	34151.9	HUMAN	P06493	P06493	Cyclin-dependent kinase 1
Control_Rep1	K-ε-GG	3	16.58	12.19	13.77	83.4	3010000	99	1	1	1	0	K354k	TMT10	(R)	FDNIQGDAVkDLMLR	(F)	NIQGDAVkDLMLRFL	k:Ubiquitin Residual GG from Tryp Cut on K	84	76.7	12	693.369	2193.21	-115.118	0.9	79830.1	HUMAN	Q8WVT3	Q8WVT3	Trafficking protein particle complex subunit 12
Control_Rep1	Non-K-ε-GG	5	16.58	15.23	14.88	91	55400000	-1	1	0	0	0		TMT10	(K)	LMVQAADLLSAIHNSLHHGIQAQNDTTK	(G)		K:TMT10,	87	95.3	20	697.781	3484.87	0.0045	1.3	84607.5	HUMAN	Q5VZE5	Q5VZE5|Q5VZE5-2	N-alpha-acetyltransferase 35, NatC auxiliary subunit
Control_Rep1	K-ε-GG	3	16.57	14.75	14.05	94.7	2040000	99	1	1	1	0	K24k	TMT10	(R)	LLAEPVPGIkAEPDESNAR	(Y)	AEPVPGIkAEPDESN	k:Ubiquitin Residual GG from Tryp Cut on K	100	61.8	5	783.758	2464.38	-115.121	-0.7	17376.7	HUMAN	Q5JXB2	Q5JXB2|P61088|F8VV71|F8VSD4|F8VZ29	Putative ubiquitin-conjugating enzyme E2 N-like
Control_Rep1	K-ε-GG	3	16.57	14.66	15.58	94.9	46500000	5.387	2	1	1	0	K215k	TMT10	(R)	GALQNIIPASTGAAkAVGK	(V)	PASTGAAkAVGKVIP	K:TMT10,k:Ubiquitin Residual GG from Tryp Cut on K	93.6	66.67	24	780.467	2454.5	-115.116	1.7	36223.7	HUMAN	P04406	P04406|P04406-2|E7EUT5	Glyceraldehyde-3-phosphate dehydrogenase
Control_Rep1	K-ε-GG	4	16.56	10.16	12.82	83	10800000	16.561	2	1	1	0	K529k	TMT10	(K)	TLLAkAIANECQANFISIK	(G)	CGKTLLAkAIANECQ	C:Carbamidomethylation,K:TMT10,k:Ubiquitin Residual GG from Tryp Cut on K	94.7	83.28	13	670.134	2792.63	-115.118	0.6	90004.9	HUMAN	P55072	P55072	Transitional endoplasmic reticulum ATPase
Control_Rep1	Non-K-ε-GG	3	16.56	16.4	13.32	93.5	14200000	-1	1	0	0	0		TMT10	(K)	RILGLLAAMLPPLK	(S)		K:TMT10,	81.9	98.18	5	655.435	1964.29	0.0046	2.3	335976	HUMAN	O43149	O43149|O43149-2	Zinc finger ZZ-type and EF-hand domain-containing protein 1
Control_Rep1	K-ε-GG	4	16.55	14.53	15.28	95.2	3850000	99	1	1	1	0	K170k	TMT10	(R)	NYQQNYQNSESGEkNEGSESAPEGQAQQR	(R)	QNSESGEkNEGSESA	k:Ubiquitin Residual GG from Tryp Cut on K	100	29.63	11	900.906	3715.72	-115.12	0.1	35923.5	HUMAN	P67809	P67809	Nuclease-sensitive element-binding protein 1
Control_Rep1	K-ε-GG	4	16.54	15.69	15.48	89.7	2620000	7.245	2	1	1	0	K126k	TMT10	(K)	IHSITGLPPAMQkVMYK	(G)	GLPPAMQkVMYKGLV	K:TMT10,k:Ubiquitin Residual GG from Tryp Cut on K	82.7	70.98	0	622.358	2601.52	-115.114	2.3	33495.5	HUMAN	O14562	O14562|H3BRL3|H3BUM8	Ubiquitin domain-containing protein UBFD1
Control_Rep1	K-ε-GG	4	16.54	12.69	12.69	84.1	14800000	99	1	1	1	0	K257k	TMT10	(R)	GWPLELLCEkSIGTANRPMGAGEALR	(R)	PLELLCEkSIGTANR	C:Carbamidomethylation,k:Ubiquitin Residual GG from Tryp Cut on K	98.2	80.63	51	793.169	3284.76	-115.112	2.7	96205.6	HUMAN	Q12906-7	Q12906-7|Q12906|Q12906-3|Q12906-6|Q12906-2|Q12906-4|Q12906-5	Isoform 7 of Interleukin enhancer-binding factor 3
Control_Rep1	Non-K-ε-GG	5	16.54	11.78	12.79	86.1	1930000	-1	1	0	0	0		TMT10	(K)	WCIYPTYDYTHCLCDSIEHITHSLCTK	(E)		C:Carbamidomethylation,K:TMT10,	93.2	95.8	0	787.18	3931.83	0.0386	9.8	88710	HUMAN	P47897	P47897|P47897-2	Glutamine--tRNA ligase
Control_Rep1	Non-K-ε-GG	3	16.53	16.03	15.66	90.9	1770000	-1	0	0	0	0		TMT10	(K)	VEIAGPGFINVHLR	(K)			79.8	74	2	584.345	1751.02	0.0042	2.4	76176.4	HUMAN	P54136	P54136|P54136-2	Arginine--tRNA ligase, cytoplasmic
Control_Rep1	K-ε-GG	3	16.53	21.37	16.53	82.1	6460000	11.6	2	1	1	0	K35k	TMT10	(K)	VFQFLNAkCESAFLSK	(R)	VFQFLNAkCESAFLS	C:Carbamidomethylation,K:TMT10,k:Ubiquitin Residual GG from Tryp Cut on K	100	86.3	17	821.116	2576.45	-115.117	1.1	17892.7	HUMAN	P83731	P83731|C9JNW5|C9JXB8	60S ribosomal protein L24
Control_Rep1	Non-K-ε-GG	3	16.53	15.61	16.53	84	5980000	-1	1	0	0	0		TMT10	(K)	QIITFFSPLTILVGPNGAGK	(T)		K:TMT10,	96.9	99.07	3	844.505	2531.5	0.0009	0.3	155611	HUMAN	Q92878-2	Q92878-2|Q92878|E7ESD9|E9PM98	Isoform 2 of DNA repair protein RAD50
Control_Rep1	Non-K-ε-GG	2	16.52	12.87	12.87	92.5	702000000	-1	0	0	0	0		TMT10	(R)	YLTVAAVFR	(G)			100	79.58	14	634.882	1268.76	0.0009	0.7	50286.6	HUMAN	P68371	P68371|P04350|P07437|Q5JP53|Q5ST81	Tubulin beta-4B chain
Control_Rep1	K-ε-GG	4	16.51	15.19	17.27	88.7	8390000	4.248	2	1	1	0	M46m K52k	TMT10	(R)	HQGVmVGMGQkDSYVGDEAQSK	(R)	VMVGMGQkDSYVGDE	K:TMT10,m:Oxidized methionine,k:Ubiquitin Residual GG from Tryp Cut on K	98.1	41.77	14	735.615	3038.56	-99.1239	0.4	42407.6	HUMAN	P62736	P62736|P68032|P68133|P63267|P60709|P63261|Q5T8M7|A6NL76|Q5T8M8|J3KT65|G5E9R0|B8ZZJ2|F8WB63	Actin, aortic smooth muscle
Control_Rep1	K-ε-GG	4	16.51	16.62	16.26	81.6	5890000	99	1	1	1	0	K212k	TMT10	(R)	LGQSDPAPLQHQMDIYQkR	(C)	HQMDIYQkRCEAFGW	k:Ubiquitin Residual GG from Tryp Cut on K	97.8	53.05	11	642.836	2683.44	-115.116	1.7	69497	HUMAN	P29401-2	P29401-2|P29401|B4E022|E9PFF2	Isoform 2 of Transketolase
Control_Rep1	K-ε-GG	4	16.51	17.48	14.71	86.5	4780000	16.512	2	1	1	0	K112k	TMT10	(R)	RPETISEPkTYVDLTNEETTDSTTSK	(I)	PETISEPkTYVDLTN	K:TMT10,k:Ubiquitin Residual GG from Tryp Cut on K	94.3	54.4	2	879.452	3629.9	-115.116	1.1	45136.6	HUMAN	O95551-2	O95551-2|O95551	Isoform 2 of Tyrosyl-DNA phosphodiesterase 2
Control_Rep1	Non-K-ε-GG	5	16.51	16.73	16.73	88	4450000	-1	1	0	0	0		TMT10	(K)	YVATLGVEVHPLVFHTNRGPIK	(F)		K:TMT10,	93.2	68.52	7	581.943	2905.68	0.0038	1.3	26394.9	HUMAN	B5MDF5	B5MDF5|P62826	GTP-binding nuclear protein Ran
Control_Rep1	Non-K-ε-GG	3	16.51	15.91	14.62	93.4	4290000	-1	0	0	0	0		TMT10	(K)	PWIGLAEALGTLMR	(A)			98.4	100.18	6	586.339	1757	0.0043	2.5	57391.2	HUMAN	O43175	O43175|Q5SZU1	D-3-phosphoglycerate dehydrogenase
Control_Rep1	K-ε-GG	2	16.51	13.09	11.84	95.5	2350000000	12.287	2	1	1	0	K121k	TMT10	(K)	AVTkYTSSK	(K)	EGTKAVTkYTSSKKR	K:TMT10,k:Ubiquitin Residual GG from Tryp Cut on K	100	33.03	37	778.955	1672.03	-115.122	-1.5	18803.6	HUMAN	U3KQK0	U3KQK0|Q5QNW6-2|Q96A08|P33778|P62807|Q93079|P58876|Q99879|P23527|Q99880|Q99877|Q16778|Q5QNW6|Q8N257	Histone H2B
Control_Rep1	K-ε-GG	4	16.5	10.8	11.41	87.1	2180000	7.85	2	1	1	0	K31k	TMT10	(K)	SALTVQFVQGIFVEkYDPTIEDSYRK	(Q)	VQGIFVEkYDPTIED	K:TMT10,k:Ubiquitin Residual GG from Tryp Cut on K	79.3	88.22	0	902.236	3721.05	-115.125	-1.3	21052.6	HUMAN	P61224	P61224|P62834|F5H7Y6|P61224-3|P61224-2|F5GYB5	Ras-related protein Rap-1b
Control_Rep1	Non-K-ε-GG	3	16.5	10.08	9.86	86.7	7570000	-1	1	0	0	0		TMT10	(R)	LHQLLALTLWK	(E)		K:TMT10,	97.3	93.42	18	598.719	1794.14	0.0013	0.7	36731.8	HUMAN	Q7L5D6	Q7L5D6|Q7L5D6-2	Golgi to ER traffic protein 4 homolog
Control_Rep1	K-ε-GG	3	16.5	16.5	16.5	93.8	1560000	99	1	1	1	0	K255k	TMT10	(R)	MAAAGGTVSGPSSACkPGR	(S)	SGPSSACkPGRSTTG	C:Carbamidomethylation,k:Ubiquitin Residual GG from Tryp Cut on K	100	33.12	0	702.352	2220.16	-115.122	-1	292403	HUMAN	Q9ULT8	Q9ULT8	E3 ubiquitin-protein ligase HECTD1
Control_Rep1	K-ε-GG	3	16.49	16.42	16.44	89.4	11600000	99	1	1	1	0	K388k	TMT10	(R)	GEIIAkQGGGGGGGSVPGIER	(M)	KRGEIIAkQGGGGGG	k:Ubiquitin Residual GG from Tryp Cut on K	100	45.95	14	747.072	2354.32	-115.119	0.3	77799.7	HUMAN	P52272	P52272|P52272-2	Heterogeneous nuclear ribonucleoprotein M
Control_Rep1	Non-K-ε-GG	3	16.49	14.02	14.59	93.6	14100000	-1	0	0	0	0		TMT10	(R)	AQAALAVNISAAR	(G)			93.5	56.92	12	495.63	1484.88	0.002	1.4	58479.6	HUMAN	P40227	P40227|P40227-2	T-complex protein 1 subunit zeta
Control_Rep1	K-ε-GG	3	16.49	15.46	15.85	76.7	3280000	99	1	1	1	0	K510k	TMT10	(R)	AINQkLGDTPGVSYSDIAAR	(A)	VARAINQkLGDTPGV	k:Ubiquitin Residual GG from Tryp Cut on K	100	57.22	4	807.098	2534.4	-115.117	1.1	95718.9	HUMAN	Q9H269	Q9H269|Q9H269-2|Q5JUA8	Vacuolar protein sorting-associated protein 16 homolog
Control_Rep1	K-ε-GG	4	16.49	12.74	12.03	84.5	1940000	99	1	1	1	0	K98k	TMT10	(R)	TEMDWVLkHSGPNSADSANDGFVR	(L)	TEMDWVLkHSGPNSA	k:Ubiquitin Residual GG from Tryp Cut on K	94	65.47	3	744.859	3091.53	-115.117	1.1	46013.4	HUMAN	P52597	P52597	Heterogeneous nuclear ribonucleoprotein F
Control_Rep1	K-ε-GG	4	16.49	18.93	16.49	81.4	13500000	99	1	1	1	0	K3834k	TMT10	(R)	LHNLAQFEGGESkVNTLVAAANSLDNLCR	(M)	QFEGGESkVNTLVAA	C:Carbamidomethylation,k:Ubiquitin Residual GG from Tryp Cut on K	86.6	85.63	0	871.95	3599.9	-115.121	-0.4	442043	HUMAN	Q9Y4A5	Q9Y4A5|F2Z2U4|Q9Y4A5-2	Transformation/transcription domain-associated protein
Control_Rep1	K-ε-GG	3	16.49	16.26	16.75	94.8	3900000	99	1	1	1	0	K248k	TMT10	(K)	VVLPSYEEALSLPSkTPEGGPAPPPYSEV	(-)	EALSLPSkTPEGGPA	k:Ubiquitin Residual GG from Tryp Cut on K	100	87.95	10	1118.59	3468.86	-115.115	1.6	30507	HUMAN	Q13571	Q13571	Lysosomal-associated transmembrane protein 5
Control_Rep1	Non-K-ε-GG	3	16.49	15.96	17.52	89.1	17000000	-1	0	0	0	0		TMT10	(K)	HLAGVPLIGWVLR	(A)			100	91.68	27	554.014	1660.03	0.0018	1.1	49063	HUMAN	Q8NFW8	Q8NFW8|Q8NFW8-2|F5H296	N-acylneuraminate cytidylyltransferase
Control_Rep1	Non-K-ε-GG	3	16.49	12.14	12.29	97.4	1750000	-1	1	0	0	0		TMT10	(K)	FLIQILQLMANSTQMK	(K)		K:TMT10,	97.3	100.63	0	779.787	2337.34	0.0035	1.5	27764	HUMAN	Q86UY6	Q86UY6|Q86UY6-3|Q86UY6-4	N-alpha-acetyltransferase 40
Control_Rep1	K-ε-GG	3	16.48	14.81	11.95	92	3480000000	2.834	2	1	1	0	K406k	TMT10	(K)	DVNAAIATIkTK	(R)	NAAIATIkTKRTIQF	K:TMT10,k:Ubiquitin Residual GG from Tryp Cut on K	92.5	60.82	15	606.37	1932.21	-115.115	2.6	58642	HUMAN	F5H5D3	F5H5D3|Q71U36|P68363|Q6PEY2|Q13748|Q9BQE3|Q13748-2|Q71U36-2|P68363-2	Tubulin alpha-1C chain
Control_Rep1	K-ε-GG	5	16.47	14.58	14.82	87.3	3390000	5.742	3	1	1	0	K38k	TMT10	(R)	FTCPVCLEVYEkPVQVPCGHVFCSACLQECLKPK	(K)	VCLEVYEkPVQVPCG	C:Carbamidomethylation,K:TMT10,k:Ubiquitin Residual GG from Tryp Cut on K	100	79.08	8	989.102	5056.59	-115.107	2.7	26663.8	HUMAN	Q9Y508	Q9Y508|Q9Y508-2	E3 ubiquitin-protein ligase RNF114
Control_Rep1	Non-K-ε-GG	3	16.47	17.15	15.89	93.2	9360000	-1	0	0	0	0		TMT10	(R)	VLDALVFHFLGFR	(T)			100	99.02	2	588.346	1763.02	0.0031	1.7	49828.7	HUMAN	Q13895	Q13895	Bystin
Control_Rep1	K-ε-GG	4	16.45	12.8	13.88	89.6	6160000	5.837	2	1	1	0	K425k	TMT10	(R)	QRVDSDQSSWQEGkTWK	(A)	QSSWQEGkTWKAIRV	K:TMT10,k:Ubiquitin Residual GG from Tryp Cut on K	98.7	45.1	10	660.092	2752.46	-115.117	1.3	59048.7	HUMAN	P04053	P04053|P04053-2	DNA nucleotidylexotransferase
Control_Rep1	Non-K-ε-GG	3	16.45	14.53	16.35	97.2	5220000	-1	1	0	0	0		Hydrogen	(R)	TSRPENAIIYNNNEDFQVGQAK	(V)		K:TMT10-Lys-Only,	100	54.43	19	913.131	2737.37	0.0036	1.3	69497	HUMAN	P29401-2	P29401-2|P29401|B4E022	Isoform 2 of Transketolase
Control_Rep1	Non-K-ε-GG	4	16.45	14.13	14.46	89.6	6350000	99	0	0	0	0	M128m	TMT10	(K)	IGLIHGHQVIPWGDmASLALLQR	(Q)		m:Oxidized methionine	94.1	81.47	10	693.391	2754.54	15.999	1.5	24207.6	HUMAN	F8VXU5	F8VXU5|Q9UBQ0-2|Q9UBQ0	Vacuolar protein sorting-associated protein 29
Control_Rep1	K-ε-GG	3	16.45	11.36	14.28	81.5	2250000	16.454	2	1	1	0	K665k	TMT10	(K)	NkQEMAFYSLPEFEEWK	(S)	IVKVSKNkQEMAFYS	K:TMT10,k:Ubiquitin Residual GG from Tryp Cut on K	100	84.38	3	916.801	2863.49	-115.106	5.1	183591	HUMAN	P11388-4	P11388-4|P11388-3|P11388-2|P11388	Isoform 4 of DNA topoisomerase 2-alpha
Control_Rep1	Non-K-ε-GG	3	16.44	13.21	13.87	88.6	6160000	-1	1	0	0	0		Hydrogen	(K)	HYGFQLYQSDPSGNYGGWK	(A)		K:TMT10-Lys-Only,	100	66.62	15	811.721	2433.15	0.0014	0.6	29768.5	HUMAN	P25789	P25789|H0YN18|P25789-2|H0YLC2|H0YMV3	Proteasome subunit alpha type-4
Control_Rep1	Non-K-ε-GG	4	16.44	16.44	16.44	90.4	7840000	-1	0	0	0	0		TMT10	(K)	QGYTLSCNLLHHLLR	(S)		C:Carbamidomethylation,	99.2	74.15	17	514.285	2054.12	0.0033	1.6	213669	HUMAN	Q14997	Q14997|Q14997-2	Proteasome activator complex subunit 4
Control_Rep1	K-ε-GG	4	16.44	14.6	11.46	91.1	1800000	16.445	2	1	1	0	K361k	TMT10	(K)	ELNkSINPDEAVAYGAAVQAAILSGDK	(S)	FNGKELNkSINPDEA	K:TMT10,k:Ubiquitin Residual GG from Tryp Cut on K	89.9	92.33	3	829.95	3431.9	-115.121	-0.4	71125	HUMAN	P11142	P11142|E9PKE3|E9PNE6|P11142-2|A8K7Q2	Heat shock cognate 71 kDa protein
Control_Rep1	Non-K-ε-GG	2	16.44	13.07	13.7	94.9	11100000	-1	1	0	0	0		TMT10	(R)	ASILNTWISLK	(Q)		K:TMT10,	91.1	95	15	852.527	1704.05	0.0013	0.7	48699	HUMAN	P22234-2	P22234-2|P22234|D6RF62	Isoform 2 of Multifunctional protein ADE2
Control_Rep1	K-ε-GG	3	16.43	12.07	13.91	86.9	66100000	99	1	1	1	0	K446k	TMT10	(K)	EFDPLGPLPPGWEkR	(T)	PLPPGWEkRTDSNGR	k:Ubiquitin Residual GG from Tryp Cut on K	100	73.87	41	694.373	2196.22	-115.118	0.7	103657	HUMAN	Q96J02	Q96J02|Q96J02-2|Q96J02-3	E3 ubiquitin-protein ligase Itchy homolog
Control_Rep1	Non-K-ε-GG	3	16.43	12.67	14.95	87.8	3250000	-1	1	0	0	0		Hydrogen	(K)	IQASGILQLFASLLTPQSSCK	(A)		C:Carbamidomethylation,K:TMT10-Lys-Only,	96.8	99.9	0	831.131	2491.38	0.0007	0.3	67185.5	HUMAN	P52306-5	P52306-5|P52306|P52306-4|P52306-3|P52306-2|P52306-6|D6RBC6	Isoform 5 of Rap1 GTPase-GDP dissociation stimulator 1
Control_Rep1	K-ε-GG	3	16.42	11.95	12.94	91.7	14500000	5.252	2	1	1	0	K597k	TMT10	(K)	EEFEHQQkELEK	(V)	EEFEHQQkELEKVCN	K:TMT10,k:Ubiquitin Residual GG from Tryp Cut on K	100	40.33	15	716.044	2261.24	-115.12	0	71125	HUMAN	P11142	P11142|E9PKE3|E9PNE6|A8K7Q2	Heat shock cognate 71 kDa protein
Control_Rep1	K-ε-GG	3	16.42	11.98	13.2	97.7	4540000	99	1	1	1	0	K302k	TMT10	(K)	NDQDTWDYTNPNLSGQGDPGSNPNkR	(Q)	DPGSNPNkRQRQPPL	k:Ubiquitin Residual GG from Tryp Cut on K	100	49.58	15	1078.5	3348.59	-115.117	1	64759.2	HUMAN	P14866	P14866|P14866-2	Heterogeneous nuclear ribonucleoprotein L
Control_Rep1	Non-K-ε-GG	4	16.42	13.01	14.03	96.1	16800000	-1	1	0	0	0		TMT10	(K)	STLMGHMLYLLGNINK	(R)		K:TMT10,	99.3	96.37	2	566.576	2263.27	0.0107	4.7	75985	HUMAN	Q9Y450	Q9Y450|Q9Y450-4|J3QT46|B7Z524	HBS1-like protein
Control_Rep1	K-ε-GG	5	16.41	12.44	12.01	83.7	21100000	5.939	2	1	1	0	K39k	TMT10	(R)	QVDGDNSHVEMkLAVDEEENADNNTK	(A)	DNSHVEMkLAVDEEE	K:TMT10,k:Ubiquitin Residual GG from Tryp Cut on K	94.2	52.5	12	695.537	3588.77	-115.114	1.7	85326.2	HUMAN	P02786	P02786|F8WBE5	Transferrin receptor protein 1
Control_Rep1	K-ε-GG	4	16.41	13.07	15.71	83.8	110000000	7.942	2	1	1	0	K182k	TMT10	(K)	LPDDTTFPLPPPRPkNVIFEDEEK	(S)	PLPPPRPkNVIFEDE	K:TMT10,k:Ubiquitin Residual GG from Tryp Cut on K	100	75.72	56	842.456	3481.92	-115.116	1.1	72618.4	HUMAN	Q6IC75	Q6IC75|Q9UJY5|Q9UJY5-2|Q9UJY5-3|Q9UJY5-4	ADP-ribosylation factor-binding protein GGA1
Control_Rep1	K-ε-GG	3	16.41	13.06	11.22	94.3	55700000	99	1	1	1	0	K193k	TMT10	(R)	DLTDYLMkILTER	(G)	DLTDYLMkILTERGY	k:Ubiquitin Residual GG from Tryp Cut on K	99.3	97.8	0	652.024	2069.17	-115.114	3.1	42407.6	HUMAN	P62736	P62736|P68032|P68133|Q562R1|P63267|P60709|P63261|Q5T8M7|P63267-2	Actin, aortic smooth muscle
Control_Rep1	Non-K-ε-GG	3	16.41	18.53	18.53	85.5	4160000	-1	1	0	0	0		TMT10	(R)	CSWLYCVNNVLLSLSGK	(S)		C:Carbamidomethylation,K:TMT10,	100	99.03	0	824.446	2471.32	0.0028	1.1	92524.2	HUMAN	Q12851	Q12851|Q12851-2	Mitogen-activated protein kinase kinase kinase kinase 2
Control_Rep1	Non-K-ε-GG	3	16.41	15.57	14.36	92.7	4770000	-1	1	0	0	0		TMT10	(R)	IFSFLLNTLQENVNK	(Y)		K:TMT10,	100	99.27	0	746.769	2238.29	0.0024	1.1	138420	HUMAN	Q9HAV4	Q9HAV4	Exportin-5
Control_Rep1	Non-K-ε-GG	4	16.4	14.79	14.51	90.8	6310000	-1	1	0	0	0		TMT10	(K)	GIAFPTSISVNNCVCHFSPLK	(S)		C:Carbamidomethylation,K:TMT10,	100	82.15	9	702.374	2806.48	-0.0054	-1.9	44128.4	HUMAN	Q9UQ80	Q9UQ80|F8VR77	Proliferation-associated protein 2G4
Control_Rep1	Non-K-ε-GG	3	16.4	15.39	14.54	89.3	35000000	-1	1	0	0	0		Hydrogen	(R)	SGPFGQIFRPDNFVFGQSGAGNNWAK	(G)		K:TMT10-Lys-Only,	100	86.95	41	1009.84	3027.51	0.0016	0.5	50305.5	HUMAN	Q13885	Q13885|Q9BVA1|P68371|P04350|P07437|Q5JP53|Q5ST81	Tubulin beta-2A chain
Control_Rep1	K-ε-GG	4	16.4	15.27	15.13	92.4	18700000	3.473	2	1	1	0	K227k	TMT10	(K)	DPNAFLFDHLLTLkPVK	(F)	FDHLLTLkPVKFLEG	K:TMT10,k:Ubiquitin Residual GG from Tryp Cut on K	98	88	15	635.872	2655.58	-115.117	1.2	42958.6	HUMAN	Q7L2H7	Q7L2H7|B4E2Q4	Eukaryotic translation initiation factor 3 subunit M
Control_Rep1	K-ε-GG	4	16.39	16.39	13.44	90.2	6020000	99	1	1	1	0	K157k	TMT10	(K)	CSVCPDYDLCSVCEGkGLHR	(G)	LCSVCEGkGLHRGHT	C:Carbamidomethylation,k:Ubiquitin Residual GG from Tryp Cut on K	94.8	51.65	14	689.562	2870.35	-115.118	0.7	48485.1	HUMAN	Q13501	Q13501|E7EMC7|Q13501-2	Sequestosome-1
Control_Rep1	Non-K-ε-GG	4	16.39	12.76	14.58	89.2	16900000	-1	1	0	0	0		TMT10	(R)	ALLDSLQLGPDSLTVHLIHEVTK	(V)		K:TMT10,	88.2	97.53	2	740.184	2957.71	0.007	2.4	109892	HUMAN	Q14697-2	Q14697-2|Q14697	Isoform 2 of Neutral alpha-glucosidase AB
Control_Rep1	K-ε-GG	3	16.38	16.38	16.38	92	114000000	99	1	1	1	0	K411k	TMT10	(K)	YWLSQCFDAkGR	(Y)	LSQCFDAkGRYIRTN	C:Carbamidomethylation,k:Ubiquitin Residual GG from Tryp Cut on K	99.2	63.15	14	625.313	1989.04	-115.118	1.1	73835.7	HUMAN	Q8TF42	Q8TF42	Ubiquitin-associated and SH3 domain-containing protein B
Control_Rep1	Non-K-ε-GG	4	16.38	14.69	13.24	89.6	309000000	-1	0	0	0	0		TMT10	(K)	YVATLGVEVHPLVFHTNR	(G)			98.7	69.95	12	571.072	2281.27	0.0025	1.1	26394.9	HUMAN	B5MDF5	B5MDF5|P62826	GTP-binding nuclear protein Ran
Control_Rep1	K-ε-GG	4	16.38	17.44	15.81	83.8	2230000	99	1	1	1	0	K21k	TMT10	(K)	TILSNQTVDIPENVDITLkGR	(T)	ENVDITLkGRTVIVK	k:Ubiquitin Residual GG from Tryp Cut on K	98.4	75.32	5	668.122	2784.59	-115.121	-0.3	21977.1	HUMAN	P32969	P32969	60S ribosomal protein L9
Control_Rep1	Non-K-ε-GG	3	16.38	13.64	16.38	90	9210000	-1	1	0	0	0		Hydrogen	(K)	HFPSVNWLISYSK	(Y)		K:TMT10-Lys-Only,	96.2	79.1	15	602.997	1806.97	0.0011	0.6	68702.3	HUMAN	P38606	P38606|P38606-2	V-type proton ATPase catalytic subunit A
Control_Rep1	K-ε-GG	3	16.38	11.8	13.62	92.1	12700000	6.153	2	1	1	0	K480k	TMT10	(K)	LIIDLSNWkEQSK	(E)	IIDLSNWkEQSKEKS	K:TMT10,k:Ubiquitin Residual GG from Tryp Cut on K	96.4	79.63	15	716.081	2261.35	-115.12	0.1	83306.9	HUMAN	Q16659	Q16659	Mitogen-activated protein kinase 6
Control_Rep1	Non-K-ε-GG	4	16.38	14.22	15.38	86.3	7920000	-1	1	0	0	0		TMT10	(K)	STLMGHMLYLLGNINKR	(T)		K:TMT10,	91.6	89.83	17	605.601	2419.37	0.0112	4.6	75985	HUMAN	Q9Y450	Q9Y450|Q9Y450-4|J3QT46|B7Z524	HBS1-like protein
Control_Rep1	K-ε-GG	4	16.38	14.12	14.36	89.8	14300000	13.145	2	1	1	0	K117k	TMT10	(K)	VSDYEMkLMDLDVEQLGIPEQEYSCVVK	(M)	KVSDYEMkLMDLDVE	C:Carbamidomethylation,K:TMT10,k:Ubiquitin Residual GG from Tryp Cut on K	98.2	95.48	15	973.239	4005.05	-115.118	0.5	29110.6	HUMAN	P12004	P12004	Proliferating cell nuclear antigen
Control_Rep1	K-ε-GG	3	16.37	16.25	16.38	88.3	9100000	99	1	1	1	0	K67k	TMT10	(R)	SLASYGLkDGDVVILR	(Q)	SLASYGLkDGDVVIL	k:Ubiquitin Residual GG from Tryp Cut on K	100	69.8	15	683.723	2164.27	-115.118	0.9	47083.7	HUMAN	Q5TDH0-3	Q5TDH0-3|Q5TDH0|Q5TDH0-2	Isoform 3 of Protein DDI1 homolog 2
Control_Rep1	Non-K-ε-GG	6	16.37	16.56	17.16	87.7	871000	-1	1	0	0	0		TMT10	(K)	EVLAGRPLFPHVLCHNCAVEFNFGQK	(E)		C:Carbamidomethylation,K:TMT10,	94.1	74.83	0	583.812	3497.83	-0.0008	-0.2	91324.5	HUMAN	Q00839	Q00839|Q00839-2	Heterogeneous nuclear ribonucleoprotein U
Control_Rep1	Non-K-ε-GG	4	16.37	15.68	14.66	87.3	36600000	-1	1	0	0	0		TMT10	(R)	INFAVFPSLQGGPHNHAIAAVAVALK	(Q)		K:TMT10,	98.3	88.67	21	775.952	3100.78	0.0029	1	56448.4	HUMAN	P34897	P34897|P34897-2|P34897-3	Serine hydroxymethyltransferase, mitochondrial
Control_Rep1	Non-K-ε-GG	3	16.37	13.91	13.91	88.6	234000000	-1	0	0	0	0		TMT10	(R)	LIGQIVSSITASLR	(F)			97.7	99.2	2	563.016	1687.03	0.0019	1.1	50819.4	HUMAN	Q71U36	Q71U36|Q6PEY2|Q13748|Q13748-2|Q71U36-2	Tubulin alpha-1A chain
Control_Rep1	K-ε-GG	3	16.37	14.44	14.17	97.3	10400000	99	1	1	1	0	K390k	TMT10	(K)	ADGGAEYATYQTkSTTPAEQRG	(-)	EYATYQTkSTTPAEQ	k:Ubiquitin Residual GG from Tryp Cut on K	100	36.38	16	882.427	2760.38	-115.118	0.9	45263.9	HUMAN	P15529-2	P15529-2|P15529-5|P15529-3|P15529-6|P15529-4|P15529-7|P15529-16	Isoform B of Membrane cofactor protein
Control_Rep1	K-ε-GG	4	16.36	13.69	11.31	91.2	1250000	16.359	2	1	1	0	K104k	TMT10	(K)	IkQHLENDPGSNEDTDIPK	(G)	VGLEEKIkQHLENDP	K:TMT10,k:Ubiquitin Residual GG from Tryp Cut on K	100	44.4	2	681.359	2837.53	-115.111	3.5	32650.1	HUMAN	O43396	O43396	Thioredoxin-like protein 1
Control_Rep1	K-ε-GG	3	16.36	13.56	15.51	89.8	10900000	1.514	2	1	1	0	K262k	TMT10	(K)	GFVQIWDAAAGkK	(L)	IWDAAAGkKLSMLEG	K:TMT10,k:Ubiquitin Residual GG from Tryp Cut on K	96.3	75.67	17	655.044	2078.24	-115.118	1	55577.7	HUMAN	Q9UM11	Q9UM11|Q9UM11-2|Q9UM11-3|K7EQT1	Fizzy-related protein homolog
Control_Rep1	K-ε-GG	4	16.36	10.61	10.5	88	1350000	99	1	1	1	0	K182k	TMT10	(K)	DNIDITLQWLIQHSkSR	(R)	QWLIQHSkSRRS---	k:Ubiquitin Residual GG from Tryp Cut on K	90.1	83.95	5	603.332	2525.42	-115.12	0.2	21643.7	HUMAN	Q96BM9	Q96BM9|Q9NVJ2	ADP-ribosylation factor-like protein 8A
Control_Rep1	Non-K-ε-GG	2	16.35	14.26	15.88	85.8	50600000	-1	0	0	0	0		Hydrogen	(K)	GLAESLQPDYSER	(L)			100	46.55	27	732.852	1464.7	0.0008	0.5	42856.7	HUMAN	P31785	P31785|P31785-2|Q5FC10	Cytokine receptor common subunit gamma
Control_Rep1	K-ε-GG	3	16.35	16.36	17.36	88.7	3500000	10.382	2	1	1	0	K459k	TMT10	(R)	ALAENSGVkANEVISK	(L)	LAENSGVkANEVISK	K:TMT10,k:Ubiquitin Residual GG from Tryp Cut on K	96.1	50.87	7	734.756	2317.37	-115.117	1.4	60190.1	HUMAN	P50990	P50990|P50990-2|P50990-3	T-complex protein 1 subunit theta
Control_Rep1	Non-K-ε-GG	2	16.35	14.74	14.75	96.8	10900000	-1	1	0	0	0		TMT10	(K)	ESYSIYVYK	(V)		K:TMT10,	94.6	64.72	14	805.449	1609.89	0.0028	1.7	21985.2	HUMAN	Q6DN03	Q6DN03|Q6DRA6|P33778|P06899|P23527|Q16778|Q8N257	Putative histone H2B type 2-C
Control_Rep1	K-ε-GG	3	16.35	18.28	19.21	81.5	13900000	11.836	2	1	1	0	K219k	TMT10	(K)	SFILQkYMMVDSAEDQK	(I)	LKSFILQkYMMVDSA	K:TMT10,k:Ubiquitin Residual GG from Tryp Cut on K	98.9	77.77	17	869.119	2720.46	-115.119	0.3	32065.8	HUMAN	Q9H467	Q9H467	CUE domain-containing protein 2
Control_Rep1	Non-K-ε-GG	3	16.34	17.06	18.5	96	10100000	-1	0	0	0	0		TMT10	(K)	GWAAAVTFHPR	(A)			87.5	59.13	2	481.269	1441.79	0.0022	1.5	146386	HUMAN	O15067	O15067	Phosphoribosylformylglycinamidine synthase
Control_Rep1	K-ε-GG	3	16.34	13.39	12.89	85.7	4580000	99	1	1	1	0	K743k	TMT10	(K)	LTCFELAPkSGNTGELR	(S)	TCFELAPkSGNTGEL	C:Carbamidomethylation,k:Ubiquitin Residual GG from Tryp Cut on K	83.4	62.82	12	746.058	2351.28	-115.12	0.2	88710.4	HUMAN	Q16666	Q16666|Q16666-2|Q16666-6|Q16666-3	Gamma-interferon-inducible protein 16
Control_Rep1	Non-K-ε-GG	5	16.34	12.4	14.68	88.6	11800000	1.224	1	0	0	0	M133m	TMT10	(K)	RVIISAPSADAPMFVmGVNHEK	(Y)		K:TMT10,m:Oxidized methionine	92.5	65.22	14	569.513	2827.54	16.0008	2.1	36223.7	HUMAN|BOVIN	P04406	P04406|P04406-2|E7EUT5|P10096	Glyceraldehyde-3-phosphate dehydrogenase
Control_Rep1	Non-K-ε-GG	3	16.34	15.7	13.26	95.9	21300000	-1	1	0	0	0		TMT10	(R)	IGYIYALLFVNK	(N)		K:TMT10,	100	98.4	0	624.719	1872.14	0.002	1	46024	HUMAN	O43813	O43813	LanC-like protein 1
Control_Rep1	K-ε-GG	3	16.34	13.75	15.98	96	1680000	99	1	1	1	0	K236k	TMT10	(K)	ADTPSLGEGPEkTR	(S)	SLGEGPEkTRSQLLI	k:Ubiquitin Residual GG from Tryp Cut on K	97	34.55	0	600.982	1916.05	-115.116	2.3	68150.2	HUMAN	Q15833-3	Q15833-3|Q15833|Q15833-2|M0R0M7	Isoform 3 of Syntaxin-binding protein 2
Control_Rep1	K-ε-GG	3	16.33	14.55	12.94	85.8	1690000	99	1	1	1	0	K173k	TMT10	(K)	TPSSDAQDkQFGTWR	(L)	PSSDAQDkQFGTWRL	k:Ubiquitin Residual GG from Tryp Cut on K	74	44.37	2	689.675	2182.13	-115.119	0.4	33226	HUMAN	Q99598	Q99598	Translin-associated protein X
Control_Rep1	K-ε-GG	4	16.33	12.97	10.41	91.8	2080000	7.038	3	1	1	0	K473k	TMT10	(K)	ESKEEETSIDVAGkPNEVTK	(A)	TSIDVAGkPNEVTKA	K:TMT10,k:Ubiquitin Residual GG from Tryp Cut on K	100	46.32	2	748.658	3106.73	-115.118	0.6	54627.8	HUMAN	P53985	P53985	Monocarboxylate transporter 1
Control_Rep1	K-ε-GG	3	16.33	15.9	18.06	90.4	5970000	6.944	2	1	1	0	K106k	TMT10	(R)	VIVGGSSEYkINNK	(V)	VGGSSEYkINNKVVQ	K:TMT10,k:Ubiquitin Residual GG from Tryp Cut on K	100	50.8	7	694.065	2195.3	-115.119	0.4	143858	HUMAN	Q14683	Q14683|G8JLG1	Structural maintenance of chromosomes protein 1A
Control_Rep1	Non-K-ε-GG	3	16.33	13.61	12.07	89.6	7020000	-1	0	0	0	0		TMT10	(K)	LIPHLCILFGDSNSQVR	(D)		C:Carbamidomethylation,	77.9	86.08	16	733.403	2198.2	0.0004	0.2	166780	HUMAN	E7EW49	E7EW49|E7ERI8|F5H604	CLIP-associating protein 2
Control_Rep1	Non-K-ε-GG	4	16.32	14.04	13.6	86.8	21800000	-1	0	0	0	0		TMT10	(R)	FINWFSHHLSNFQFR	(W)			100	88.57	19	553.039	2209.13	0.0035	1.6	92921.8	HUMAN	Q09161	Q09161	Nuclear cap-binding protein subunit 1
Control_Rep1	Non-K-ε-GG	3	16.32	10.31	12.91	87	5580000	-1	0	0	0	0		TMT10	(R)	GSITLWHNLNYWQLLR	(K)			95.4	91.88	25	748.414	2243.23	-0.0025	-1.1	74237.6	HUMAN	Q9UKG9-3	Q9UKG9-3|Q9UKG9|C9J3D7	Isoform 3 of Peroxisomal carnitine O-octanoyltransferase
Control_Rep1	Non-K-ε-GG	3	16.3	15.19	14.57	94.2	14400000	-1	0	0	0	0		TMT10	(K)	YCHYVAGLVGIGLSR	(L)		C:Carbamidomethylation,	99.6	73.27	12	632.013	1894.02	0.0037	2	48627.9	HUMAN	P37268	P37268|E9PNM1|P37268-2|P37268-3|P37268-4	Squalene synthase
Control_Rep1	Non-K-ε-GG	3	16.3	15.79	14.09	90.7	26400000	-1	1	0	0	0		TMT10	(K)	FGLLNIVMEPFFKR	(E)		K:TMT10,	96.5	98.48	2	723.762	2169.27	0.0062	2.9	77985.3	HUMAN	O15228	O15228|O15228-2	Dihydroxyacetone phosphate acyltransferase
Control_Rep1	K-ε-GG	3	16.3	14.94	14.94	93.7	4210000	99	1	1	1	0	K211k	TMT10	(K)	QYDQFGDDkSQAAR	(H)	YDQFGDDkSQAARHG	k:Ubiquitin Residual GG from Tryp Cut on K	100	34.08	3	657.983	2087.06	-115.123	-1.3	45717.4	HUMAN	J3KPS0	J3KPS0|Q9NXW2-2|Q9NXW2	DnaJ (Hsp40) homolog, subfamily B, member 12, isoform CRA_c
Control_Rep1	K-ε-GG	4	16.29	17.11	14.91	87.5	6130000	7.839	2	1	1	0	K112k	TMT10	(R)	SHVATCSkYQNYIMEGVK	(A)	SHVATCSkYQNYIME	C:Carbamidomethylation,K:TMT10,k:Ubiquitin Residual GG from Tryp Cut on K	100	53.68	12	672.599	2802.49	-115.114	2.1	26663.8	HUMAN	Q9Y508	Q9Y508|Q9Y508-2	E3 ubiquitin-protein ligase RNF114
[truncated: 55,080 more rows]

## Sheet: Supplemental Table3B
Replicate	KGG_Modified	parent_charge	score	deltaForwardReverseScore	deltaRank1Rank2Score	percent_scored_peak_intensity	totalIntensity	scoreVML	numPossibleVMsites_K	numActualVMSites_k	numLocalizedVMsites_k	numAmbiguousVMsites_k	variableSites	nterm	previous_aa	sequence	next_aa	VMsiteFlanks	modifications	precursorIsolationPurityPercent	retentionTimeMin	chromatographicPeakWidthSec	parent_m_over_z	matched_parent_mass	delta_parent_mass	delta_parent_mass_ppm	protein_mw	species	accession_number	accession_numbers	entry_name
[truncated: 34,048 more rows]
