# Supplementary material for: Rapid and deep-scale ubiquitylation profiling for biology and translational research
Source: Nat Commun. 2020 Jan 17;11:359. doi: 10.1038/s41467-019-14175-1 (PMC6969155; doi:10.1038/s41467-019-14175-1)
Supplement: Supplementary file 6 — Supplementary Data 4 [file 41467_2019_14175_MOESM6_ESM.xlsx]

## Sheet: Description
Column Header
Enrich_Method_Replicate	Insol: Insol TMT labeling, OnBead:OnAntibody TMT labeling
KGG_Modified	KGG Modified or not modified
parent_charge	Charge of precursor ion
score	SM score
deltaForwardReverseScore	The difference between Spectrum Mill identification score of the best target peptide (forward peptide sequence) and decoy peptide (reversed peptide sequence). A value less than or equal to zero indicates a likely false-positive identification.
deltaRank1Rank2Score	The difference between Spectrum Mill identification score of the rank1 and rank2 target peptides (forward peptide sequence).
percent_scored_peak_intensity	Percent of product ion intensity (after peak detection) that is matched to a scored ion type
totalIntensity	Chromatographic peak area of precursor ion and its isotopes
scoreVML	Variable modification localization score is the difference in Spectrum Mill identification score between the top two site localizations
numPossibleVMsites_K	Count K residues in sequence
numActualVMSites_k	Count of K-GG sites measured in the sequence
numLocalizedVMsites_k	Count of KGG sites confidently localized to a particular K residue in the sequence
numAmbiguousVMsites_k	Count of KGG sites not confidently localized to a particular K residue in the sequence
variableSites	The amino acid position in the protein sequence of a modified amino acid indicated in lowercase.
nterm	modification at the nterm of the peptide
previous_aa	Amino acid preceding the peptide.
sequence	Peptide sequence
next_aa	Amino acid following the peptide.
VMsiteFlanks	15 mer KGG peptide sequence
modifications	Amino acid modified: name of modification (Ex: k:Ubiquitin Residual GG from Tryp Cut on K, C:Carbamidomethylation, m:Oxidized methionine)
precursorIsolationPurityPercent	The intensity of the precursor ion and its isotopes divided by the total peak intensity in the precursor isolation window used for the MS2 scan
retentionTimeMin	Time from the start of the LC gradient to the chromatographic apex of the precursor ion
chromatographicPeakWidthSec	Width of precursor ion chromatographic peak, 0 means no more than 1 MS 1 scan had a satisfactory precursor isotope cluster shape
parent_m_over_z	Measured precursor m/z
matched_parent_mass	Calculated mass of peptide MH+ in database before accounting for variable modifications
delta_parent_mass	Difference in measured parent mass (Da) of identified peptide and calculated mass of peptide in database before accounting for variable modifications. +16 is consistent with oxidation.
delta_parent_mass_ppm	Difference in measured parent mass (Da) of identified peptide and calculated mass of peptide in database after accounting for variable modifications.
protein_mw	Calculated protein MW (Da) of the protein sequence belonging to accession_number
species	human
accession_number	Uniprot accession number
accession_numbers	All Uniprot accession numbers containing the representative sequence
entry_name	Gene description

## Sheet: Supplemental Table 4
Enrich_Method_Replicate	KGG_Modified	parent_charge	score	deltaForwardReverseScore	deltaRank1Rank2Score	percent_scored_peak_intensity	totalIntensity	scoreVML	numPossibleVMsites_K	numActualVMSites_k	numLocalizedVMsites_k	numAmbiguousVMsites_k	variableSites	nterm	previous_aa	sequence	next_aa	VMsiteFlanks	modifications	precursorIsolationPurityPercent	retentionTimeMin	chromatographicPeakWidthSec	parent_m_over_z	matched_parent_mass	delta_parent_mass	delta_parent_mass_ppm	protein_mw	species	accession_number	accession_numbers	entry_name
InSol_Rep1	Non-K-ε-GG	3	24.79	24.79	24.79	94.9	20600000	-1	1	0	0	0		TMT10	(R)	GGAGNTSTSCGDSNSICPAPSTMSK	(A)		C:Carbamidomethylation,K:TMT10,	100	54.02	13	968.121	2902.34	0.0116	4	33553.6	HUMAN	P49247	P49247	Ribose-5-phosphate isomerase
InSol_Rep1	Non-K-ε-GG	2	22.66	22.9	19.39	94.6	255000000	-1	0	0	0	0		TMT10	(K)	GMAAAGNYAWVNR	(S)			100	64.57	13	805.411	1609.81	0.0032	2	55722.8	HUMAN	Q9Y3I0	Q9Y3I0	tRNA-splicing ligase RtcB homolog
InSol_Rep1	Non-K-ε-GG	3	22.45	19.2	18.8	96	276000000	-1	0	0	0	0		TMT10	(R)	GGAGGGPGGAGGGSGQR	(G)			100	23.25	30	495.918	1485.74	0.0026	1.8	109968	HUMAN	Q6VY07-2	Q6VY07-2|Q6VY07	Isoform 2 of Phosphofurin acidic cluster sorting protein 1
InSol_Rep1	Non-K-ε-GG	3	21.93	14.68	17.27	93.5	50000000	-1	0	0	0	0		TMT10	(R)	GLSEAAGQTAQMLER	(I)			98.6	70.85	12	597.648	1790.93	0.0016	0.9	141476	HUMAN	O95239	O95239|O95239-2	Chromosome-associated kinesin KIF4A
InSol_Rep1	Non-K-ε-GG	3	21.72	20.42	19.34	94.5	79400000	-1	1	0	0	0		TMT10	(R)	EIVHIQAGQCGNQIGAK	(F)		C:Carbamidomethylation,K:TMT10,	100	58.83	12	761.089	2281.25	0.0046	2	50888.2	HUMAN	Q13509	Q13509|Q13885|Q9BVA1|P07437|G3V2N6|G3V3R4|G3V2R8|G3V5W4|G3V3W7|G3V3J6|G3V4U2|P68371|P04350|M0QX14|M0QY37|M0R2T4|M0R0X0	Tubulin beta-3 chain
InSol_Rep1	Non-K-ε-GG	2	21.44	24.96	21.44	88	335000000	-1	0	0	0	0		TMT10	(R)	GGAGGGPGGAGGGSGQR	(G)			99.4	23.25	29	743.372	1485.74	0.0021	1.4	109968	HUMAN	Q6VY07-2	Q6VY07-2|Q6VY07	Isoform 2 of Phosphofurin acidic cluster sorting protein 1
InSol_Rep1	Non-K-ε-GG	4	20.85	20.85	20.85	78.9	16400000	-1	1	0	0	0		TMT10	(R)	GGAGNTSTSCGDSNSICPAPSTMSK	(A)		C:Carbamidomethylation,K:TMT10,	90.9	54.03	13	726.343	2902.34	0.0106	3.7	33553.6	HUMAN	P49247	P49247	Ribose-5-phosphate isomerase
InSol_Rep1	Non-K-ε-GG	3	20.8	20.8	17.55	92.3	1460000	-1	1	0	0	0		TMT10	(K)	HPDASVNFSEFSK	(K)		K:TMT10,	100	65.13	0	641.674	1923	0.0064	3.3	25064.5	HUMAN	P09429	P09429|Q5T7C4	High mobility group protein B1
InSol_Rep1	K-ε-GG	4	20.73	17.14	20.96	90.8	52800000	15.63	2	1	1	0	K37k	TMT10	(K)	YHPDkNPNEGEK	(F)	ALKYHPDkNPNEGEK	K:TMT10,k:TMT10 K-GG variable	93.8	38.85	14	558.054	2115.14	114.05	3.1	45609.1	HUMAN	P31689	P31689|P31689-2	DnaJ homolog subfamily A member 1
InSol_Rep1	Non-K-ε-GG	2	20.69	18.04	18.42	84.1	654000000	-1	1	0	0	0		TMT10	(K)	GLSEDTTEETLK	(E)		K:TMT10,	100	59.98	10	890.986	1780.96	0.0067	3.8	76670.1	HUMAN	P19338	P19338	Nucleolin
InSol_Rep1	K-ε-GG	3	20.59	19.72	17.24	84.2	31000000	6.723	2	1	1	0	K105k	TMT10	(K)	STGGAPTFNVTVTkTDK	(T)	TFNVTVTkTDKTLVL	K:TMT10,k:TMT10 K-GG variable	100	62.83	6	842.48	2411.38	114.05	2.6	15225.1	HUMAN	P07737	P07737|K7EJ44	Profilin-1
InSol_Rep1	K-ε-GG	4	20.54	20.54	20.54	86	8420000	7.665	2	1	1	0	K152k	TMT10	(K)	NVLCSACSGQGGkSGAVQK	(C)	ACSGQGGkSGAVQKC	C:Carbamidomethylation,K:TMT10,k:TMT10 K-GG variable	96.5	52.53	11	678.118	2595.39	114.054	4.2	46372.4	HUMAN	O60884	O60884	DnaJ homolog subfamily A member 2
InSol_Rep1	K-ε-GG	2	20.46	15.58	13.53	89.3	1400000000	99	1	1	1	0	K48k	Hydrogen	(R)	LIFAGkQLEDGR	(T)	QRLIFAGkQLEDGRT	k:Ubiquitin Residual GG from Tryp Cut on K	100	54.25	16	730.898	1346.74	114.046	2.2	77037.2	HUMAN	P0CG48	P0CG48|F5H041|Q96C32|P0CG47|J3QRK5|J3QLP7|P62979|B4DV12|P62987	Polyubiquitin-C
InSol_Rep1	Non-K-ε-GG	3	20.36	18.67	18.56	91.1	14100000	-1	1	0	0	0		TMT10	(K)	EAQLYAAQAHLK	(L)		K:TMT10,	95.2	60.88	10	601.022	1801.04	0.0151	8.4	86552	HUMAN	P49321-3	P49321-3|P49321|P49321-4|P49321-2|Q5T624	Isoform 3 of Nuclear autoantigenic sperm protein
InSol_Rep1	Non-K-ε-GG	3	20.3	20.51	20.3	89.1	52100000	-1	1	0	0	0		TMT10	(K)	HELQANCYEEVK	(D)		C:Carbamidomethylation,K:TMT10,	100	51.52	1	660.01	1978.01	0.0038	1.9	22956	HUMAN	E9PK25	E9PK25|P23528|G3V1A4	Cofilin-1
InSol_Rep1	Non-K-ε-GG	3	19.91	19.91	19.91	77.2	3770000	-1	1	0	0	0		TMT10	(K)	TCNCETEDYGEK	(F)		C:Carbamidomethylation,K:TMT10,	100	44.88	3	655.3	1963.88	0.0065	3.3	91324.5	HUMAN	Q00839	Q00839|Q00839-2	Heterogeneous nuclear ribonucleoprotein U
InSol_Rep1	Non-K-ε-GG	2	19.84	19.84	21.47	95.5	166000000	-1	0	0	0	0		TMT10	(K)	GLAESLQPDYSER	(L)			100	62.42	16	847.436	1693.86	0.0061	3.6	42856.7	HUMAN	P31785	P31785|P31785-2|Q5FC10	Cytokine receptor common subunit gamma
InSol_Rep1	Non-K-ε-GG	2	19.68	19.68	19.68	84.6	420000000	-1	0	0	0	0		TMT10	(R)	GGAGSGNCGGGVGISSR	(D)		C:Carbamidomethylation,	100	37.98	12	839.911	1678.81	0.0023	1.3	41509.9	HUMAN	C9JYP6	C9JYP6	Uncharacterized protein
InSol_Rep1	K-ε-GG	4	19.64	15.53	14.46	81.1	90200000	19.642	2	1	1	0	K464k M468m	TMT10	(R)	LDHkFDLmYAK	(R)	AWARLDHkFDLMYAK	K:TMT10,k:TMT10 K-GG variable,m:Oxidized methionine	81.2	66.63	17	550.314	2068.19	130.048	4.6	58642	HUMAN	F5H5D3	F5H5D3|Q71U36|P68363|Q13748|Q9BQE3|Q9NY65|P68366|A6NHL2|P68366-2|Q71U36-2|A6NHL2-2|Q9NY65-2|P68363-2	Tubulin alpha-1C chain
InSol_Rep1	K-ε-GG	3	19.56	19.56	19.56	77	815000000	4.244	2	1	1	0	K406k	TMT10	(K)	DVNAAIATIkTK	(R)	NAAIATIkTKRTIQF	K:TMT10,k:TMT10 K-GG variable	82.8	70.95	17	682.756	1932.21	114.043	-0.1	58642	HUMAN	F5H5D3	F5H5D3|Q71U36|P68363|Q6PEY2|Q13748|Q9BQE3|Q13748-2|Q71U36-2|P68363-2	Tubulin alpha-1C chain
InSol_Rep1	K-ε-GG	3	19.48	20.69	20.69	93.2	84200000	19.482	2	1	1	0	K123k	TMT10	(K)	GkLEAIITPPPAK	(K)	KKRGSKGkLEAIITP	K:TMT10,k:TMT10 K-GG variable	96.7	72.2	34	712.786	2022.29	114.051	3.6	39787.5	HUMAN	O75367	O75367|O75367-3|O75367-2|D6RCF2	Core histone macro-H2A.1
InSol_Rep1	K-ε-GG	3	19.3	15.56	16.31	84.1	16700000	99	1	1	1	0	K440k	Hydrogen	(K)	VGINYQPPTVVPGGDLAkVQR	(A)	VPGGDLAkVQRAVCM	k:Ubiquitin Residual GG from Tryp Cut on K	100	67.62	20	774.76	2208.21	114.051	3.6	58642	HUMAN	F5H5D3	F5H5D3|Q71U36|P68363|Q6PEY2|Q13748|Q9BQE3|Q9NY65|P68366|P68366-2|Q13748-2|Q71U36-2|Q9NY65-2|P68363-2	Tubulin alpha-1C chain
InSol_Rep1	K-ε-GG	4	19.2	18.51	19.46	81.4	5840000	99	1	1	1	0	K148k	TMT10	(K)	QMkLCVQNSHQEAR	(N)	FELMKQMkLCVQNSH	C:Carbamidomethylation,k:TMT10 K-GG variable	86.4	43.62	5	576.055	2187.15	114.046	1.3	64663.7	HUMAN	Q9H0L4	Q9H0L4	Cleavage stimulation factor subunit 2 tau variant
InSol_Rep1	Non-K-ε-GG	3	19.19	19.19	20.39	87.7	140000000	-1	0	0	0	0		TMT10	(R)	GGAGVQVHQLLAGSGGAR	(T)			100	57.02	13	622.018	1864.04	0.0047	2.5	118276	HUMAN	Q9UII4	Q9UII4	E3 ISG15--protein ligase HERC5
InSol_Rep1	K-ε-GG	3	19.19	16.9	17.23	83.2	15200000	99	1	1	1	0	K81k	TMT10	(K)	DSSSVVEWTQAPkER	(G)	VEWTQAPkERGHRGS	k:TMT10 K-GG variable	100	59.82	10	764.408	2177.16	114.048	2.2	80402.1	HUMAN	Q8TC07	Q8TC07|Q8TC07-3|Q8TC07-2|F8WCB5	TBC1 domain family member 15
InSol_Rep1	K-ε-GG	4	19.12	15.7	19.12	86.9	819000	19.123	2	1	1	0	K234k	TMT10	(R)	SQkLGVLSSSQNGPPK	(S)	NLTLRSQkLGVLSSS	K:TMT10,k:TMT10 K-GG variable	100	58.52	0	607.86	2314.37	114.048	2	108277	HUMAN	Q8NDX5-7	Q8NDX5-7|Q8NDX5|Q8NDX5-2|E7EX82|Q8NDX5-3	Isoform 7 of Polyhomeotic-like protein 3
InSol_Rep1	K-ε-GG	3	18.9	16.21	20.63	91.9	192000000	99	1	1	1	0	K12k	Acetyl	(M)	SHTILLVQPTkRPEGR	(T)	ILLVQPTkRPEGRTY	k:TMT10 K-GG variable	97.8	53.7	16	739.763	1874.06	343.213	3.3	12429.9	HUMAN	P84090	P84090|G3V279	Enhancer of rudimentary homolog
InSol_Rep1	K-ε-GG	4	18.9	17.58	16.17	82.8	35400000	99	1	1	1	0	K145k	TMT10	(K)	VkEDPDGEHAR	(R)	SGRPLKVkEDPDGEH	k:TMT10 K-GG variable	95.5	32.07	12	456.996	1710.92	114.046	1.8	77799.7	HUMAN	P52272	P52272|P52272-2	Heterogeneous nuclear ribonucleoprotein M
InSol_Rep1	Non-K-ε-GG	3	18.82	21.62	18.82	78.6	12800000	-1	1	0	0	0		TMT10	(R)	HVFLTGPPGVGK	(T)		K:TMT10,	94.9	65.28	2	556.34	1667.01	0.001	0.6	25356.9	HUMAN	Q5TDF0	Q5TDF0|Q9BSD7	Cancer-related nucleoside-triphosphatase
InSol_Rep1	K-ε-GG	3	18.75	16.4	17.09	88.3	5590000	99	1	1	1	0	K307k	TMT10	(R)	kINNLNVEENSSGDQR	(R)	IRGKRTRkINNLNVE	k:TMT10 K-GG variable	100	49.78	2	797.091	2275.2	114.054	4.7	92356.3	HUMAN	Q9Y5V3-2	Q9Y5V3-2|Q9Y5V3	Isoform 2 of Melanoma-associated antigen D1
InSol_Rep1	Non-K-ε-GG	2	18.71	17.52	16.43	96	3880000	-1	0	0	0	0		TMT10	(R)	GLSEAAGQTAQMLER	(I)			100	70.8	2	895.968	1790.93	0.0018	1	141476	HUMAN	O95239	O95239|O95239-2	Chromosome-associated kinesin KIF4A
InSol_Rep1	Non-K-ε-GG	3	18.64	17.18	17.72	97	9510000	-1	0	0	0	0		TMT10	(R)	GGAGATFECNICLETAR	(E)		C:Carbamidomethylation,	100	67.92	17	686.001	2055.98	0.0083	4	20280.4	HUMAN	Q99942	Q99942	E3 ubiquitin-protein ligase RNF5
InSol_Rep1	Non-K-ε-GG	3	18.54	15.24	15.27	94.2	7560000	-1	1	0	0	0		TMT10	(K)	AGGAAVVITEPEHTK	(E)		K:TMT10,	100	55.27	12	646.71	1938.11	0.0078	4	56825.2	HUMAN	Q9P258	Q9P258	Protein RCC2
InSol_Rep1	Non-K-ε-GG	2	18.48	16.17	18.45	88	24400000	-1	0	0	0	0		TMT10	(K)	NNTQVLINCR	(N)		C:Carbamidomethylation,	100	50.2	10	730.898	1460.78	0.0035	2.4	13640.8	HUMAN	P62316	P62316|P62316-2|K7ERG4	Small nuclear ribonucleoprotein Sm D2
InSol_Rep1	Non-K-ε-GG	3	18.48	14.09	18.38	89.2	5090000	-1	1	0	0	0		TMT10	(R)	HQEGEIFDTEK	(E)		K:TMT10,	87.9	54.2	0	597.651	1790.93	0.0054	3	32784.4	HUMAN	Q02878	Q02878	60S ribosomal protein L6
InSol_Rep1	K-ε-GG	4	18.4	22.29	21.73	85.9	1100000	0	2	1	0	1	K120k	TMT10	(R)	VTIAQGGVLPNIQAVLLPKk	(T)	QAVLLPKkTESHHKA	K:TMT10,k:TMT10 K-GG variable	82.9	97.88	0	715.957	2746.75	114.055	4.1	14135.2	HUMAN	P04908	P04908|Q93077|P20671|P0C0S8|Q6FI13|Q7L7L0|Q16777|Q9BTM1|Q96KK5|Q99878|P04908|Q93077|P20671|P0C0S8|Q6FI13|Q7L7L0|Q16777|Q9BTM1|Q96KK5|Q99878	Histone H2A type 1-B/E
InSol_Rep1	K-ε-GG	4	18.38	16.37	3.43	74.2	17900000	18.381	2	1	1	0	K358k	TMT10	(R)	SHTGEkPYGCNECGK	(A)	MRSHTGEkPYGCNEC	C:Carbamidomethylation,K:TMT10,k:TMT10 K-GG variable	88.3	37.47	15	632.069	2411.2	114.049	2.5	48875.8	HUMAN	Q3ZCT1	Q3ZCT1|Q15072	Zinc finger protein 260
InSol_Rep1	K-ε-GG	4	18.36	20.7	12.61	83.2	33800000	12.605	2	1	1	0	K39k	TMT10	(K)	EYHPDkNPNAGDK	(F)	AKEYHPDkNPNAGDK	K:TMT10,k:TMT10 K-GG variable	100	39.85	6	572.308	2172.16	114.047	1.7	46372.4	HUMAN	O60884	O60884|I3L320	DnaJ homolog subfamily A member 2
InSol_Rep1	Non-K-ε-GG	3	18.34	17.79	18.34	76.9	86200000	-1	1	0	0	0		TMT10	(K)	HEQNIDCGGGYVK	(L)		C:Carbamidomethylation,K:TMT10,	81.8	45.88	11	645.666	1934.98	0.0052	2.7	48311.8	HUMAN	P27797	P27797	Calreticulin
InSol_Rep1	Non-K-ε-GG	2	18.31	11.46	13.98	84.7	6720000	-1	0	0	0	0		TMT10	(K)	VTLTSEEEAR	(L)			100	50.1	4	682.37	1363.73	0.006	4.4	40121.8	HUMAN	P00338-3	P00338-3|P00338|P00338-4	Isoform 3 of L-lactate dehydrogenase A chain
InSol_Rep1	Non-K-ε-GG	2	18.28	13.69	13.61	96.1	13700000	-1	0	0	0	0		TMT10	(K)	ALIAAQYSGAQVR	(V)			100	63.22	10	788.956	1576.9	0.0036	2.3	56491.1	HUMAN	P26641-2	P26641-2|P26641	Isoform 2 of Elongation factor 1-gamma
InSol_Rep1	K-ε-GG	3	18.26	18.26	18.26	72.8	30500000	99	1	1	1	0	K58k	Hydrogen	(R)	ISVYYNEATGGkYVPR	(A)	YNEATGGkYVPRAIL	k:Ubiquitin Residual GG from Tryp Cut on K	100	55	9	644.329	1816.92	114.049	3	50126.4	HUMAN	P07437	P07437|Q5JP53	Tubulin beta chain
InSol_Rep1	Non-K-ε-GG	3	18.06	15.27	16.24	90	234000000	-1	1	0	0	0		TMT10	(K)	HLIPAANTGESK	(V)		K:TMT10,	92.9	50.67	14	566	1695.98	0.0063	3.7	29344.6	HUMAN	P62258	P62258|P62258-2	14-3-3 protein epsilon
InSol_Rep1	K-ε-GG	4	18.03	19.53	14.48	85	26000000	4.314	2	1	1	0	K34k	TMT10	(K)	ALQWHPDkNPDNK	(E)	ALQWHPDkNPDNKEF	K:TMT10,k:TMT10 K-GG variable	100	54.87	13	591.832	2250.26	114.047	1.8	35693.5	HUMAN	P25686	P25686|P25686-2	DnaJ homolog subfamily B member 2
InSol_Rep1	K-ε-GG	3	18.03	15.39	14.79	88.8	4760000	4.456	2	1	1	0	K17k	Acetyl	(M)	SETAPAAPAAAPPAEkAPVK	(K)	AAAPPAEkAPVKKKA	K:TMT10,k:TMT10 K-GG variable	100	57.58	3	830.135	2374.34	114.051	3.3	21364.4	HUMAN	P16403	P16403	Histone H1.2
InSol_Rep1	K-ε-GG	4	17.91	17.52	15.69	79.3	8430000	2.579	2	1	1	0	K237k	TMT10	(R)	HQEGEIFDTEkEK	(Y)	GEIFDTEkEKYEITE	K:TMT10,k:TMT10 K-GG variable	89.9	51.38	4	598.577	2277.23	114.052	3.6	32784.4	HUMAN	Q02878	Q02878	60S ribosomal protein L6
InSol_Rep1	Non-K-ε-GG	2	17.9	13.4	15.47	81	21800000	-1	1	0	0	0		TMT10	(R)	TSLGPNGLDK	(M)		K:TMT10,	100	59.1	12	730.431	1459.85	0.0019	1.3	60126.4	HUMAN	P48643	P48643|E9PCA1|B7ZAR1	T-complex protein 1 subunit epsilon
InSol_Rep1	Non-K-ε-GG	3	17.9	10.75	12.42	92.3	179000000	-1	1	0	0	0		TMT10	(R)	IGAEVYHNLK	(N)		K:TMT10,	93.6	63.52	12	534.655	1601.94	0.0076	4.7	47510.4	HUMAN	P06733	P06733|P06733-2	Alpha-enolase
InSol_Rep1	K-ε-GG	4	17.88	18.74	16.97	83.9	10500000	99	1	1	1	0	K40k	TMT10	(R)	LQAQQDAVNIVCHSkTR	(S)	VNIVCHSkTRSNPEN	C:Carbamidomethylation,k:TMT10 K-GG variable	100	58.73	1	635.851	2426.33	114.049	2.2	41306.5	HUMAN	Q5VWC4	Q5VWC4|P55036|P55036-2	26S proteasome non-ATPase regulatory subunit 4
InSol_Rep1	Non-K-ε-GG	3	17.88	16.53	16.19	92.8	104000000	-1	0	0	0	0		TMT10	(K)	GLAESLQPDYSER	(L)			94.5	62.42	16	565.294	1693.86	0.0069	4.1	42856.7	HUMAN	P31785	P31785|P31785-2|Q5FC10	Cytokine receptor common subunit gamma
InSol_Rep1	K-ε-GG	3	17.78	15.09	17.01	81.3	29500000	17.532	2	1	1	0	K310k	TMT10	(K)	TSSAFVGkTPEASPEPK	(D)	TSSAFVGkTPEASPE	K:TMT10,k:TMT10 K-GG variable	100	56.55	10	845.476	2420.36	114.051	3.2	106861	HUMAN	Q99460	Q99460|Q99460-2	26S proteasome non-ATPase regulatory subunit 1
InSol_Rep1	Non-K-ε-GG	3	17.74	16.71	17.38	89.5	64200000	-1	1	0	0	0		TMT10	(K)	GGAHDYYNVLPNK	(S)		K:TMT10,	100	60.5	21	636.014	1906.02	0.0063	3.3	48117.6	HUMAN	Q8IYS1	Q8IYS1	Peptidase M20 domain-containing protein 2
InSol_Rep1	Non-K-ε-GG	2	17.52	15.53	13.74	97.9	8200000	-1	0	0	0	0		TMT10	(R)	GGGGGQDNGLEGLGNDSR	(D)			100	49.15	6	944.955	1888.89	0.0079	4.2	51612.9	HUMAN	P08621	P08621|P08621-2|P08621-4	U1 small nuclear ribonucleoprotein 70 kDa
InSol_Rep1	Non-K-ε-GG	3	17.52	19.12	18.37	88.3	1360000000	-1	1	0	0	0		TMT10	(R)	HQGVMVGMGQK	(D)		K:TMT10,	95.7	49.83	11	543.972	1629.9	0.0045	2.7	42407.6	HUMAN	P62736	P62736|P68032|P68133|Q562R1|P63267|P60709|P63261|Q5T8M7|A6NL76|Q5T8M8|J3KT65|G5E9R0|B8ZZJ2|F8WB63	Actin, aortic smooth muscle
InSol_Rep1	Non-K-ε-GG	2	17.51	14.99	14.99	80.4	10600000000	-1	1	0	0	0		TMT10	(R)	GGAGVGSMTK	(I)		K:TMT10,	99.8	48.02	15	661.88	1322.75	0.003	2.2	16060.2	HUMAN	P39019	P39019	40S ribosomal protein S19
InSol_Rep1	Non-K-ε-GG	3	17.44	16.22	18.37	91.1	1050000	-1	0	0	0	0		TMT10	(K)	GGSGTAGTEPSDIIIPLR	(T)			100	76.92	0	657.364	1970.08	0.003	1.5	38405.3	HUMAN	P98172	P98172	Ephrin-B1
InSol_Rep1	K-ε-GG	4	17.4	14.91	13.39	83.6	4090000	17.403	2	1	1	0	K454k	TMT10	(K)	DkSHEGVACVQK	(E)	KKMNLKDkSHEGVAC	C:Carbamidomethylation,K:TMT10,k:TMT10 K-GG variable	100	41.55	2	540.553	2045.14	114.049	2.8	124335	HUMAN	Q9Y4E5	Q9Y4E5|E9PH99|Q9Y4E5-2	Zinc finger protein 451
InSol_Rep1	K-ε-GG	2	17.36	9.42	8.92	84.2	2430000000	99	1	1	1	0	K48k	TMT10	(R)	LIFAGkQLEDGR	(T)	QRLIFAGkQLEDGRT	k:TMT10 K-GG variable	100	71	24	960.06	1805.07	114.043	0.3	77037.2	HUMAN	P0CG48	P0CG48|F5H041|Q96C32|P0CG47|J3QRK5|J3QLP7|P62979|B4DV12|P62987	Polyubiquitin-C
InSol_Rep1	Non-K-ε-GG	3	17.33	17.33	18.48	94.1	17600000	-1	0	0	0	0		TMT10	(R)	CLYASVLTAQPR	(L)		C:Carbamidomethylation,	91.7	72.42	14	536.633	1607.88	0.0077	4.8	96306.4	HUMAN	P13639	P13639	Elongation factor 2
InSol_Rep1	K-ε-GG	3	17.24	15.88	17.42	75.7	15900000	99	1	1	1	0	K532k	TMT10	(K)	VILkNSQGEEVAQR	(S)	EDVKVILkNSQGEEV	k:TMT10 K-GG variable	100	52.33	10	715.082	2029.18	114.051	3.8	66692.5	HUMAN	P20700	P20700	Lamin-B1
InSol_Rep1	Non-K-ε-GG	3	17.2	17.73	18.78	82.7	20500000	-1	0	0	0	0		TMT10	(R)	GGGGGQDNGLEGLGNDSR	(D)			90.7	49.13	14	630.305	1888.89	0.0067	3.5	51612.9	HUMAN	P08621	P08621|P08621-2|P08621-4	U1 small nuclear ribonucleoprotein 70 kDa
InSol_Rep1	Non-K-ε-GG	3	17.18	17.18	16.18	87	51900000	-1	1	0	0	0		TMT10	(K)	QVHPDTGISSK	(A)		K:TMT10,	100	43.58	15	542.981	1626.92	0.0059	3.6	18803.6	HUMAN	U3KQK0	U3KQK0|Q5QNW6-2|Q96A08|P33778|P62807|Q93079|O60814|P58876|P06899|Q99879|P23527|Q99880|Q99877|Q16778|Q5QNW6|Q8N257|P57053	Histone H2B
InSol_Rep1	Non-K-ε-GG	2	17.17	16.21	12.55	83.5	1680000000	-1	1	0	0	0		TMT10	(R)	GGAGFPTGLK	(W)		K:TMT10,	100	65.85	37	681.913	1362.82	0.0033	2.4	51500.8	HUMAN	P49821	P49821|G3V0I5|P49821-2	NADH dehydrogenase [ubiquinone] flavoprotein 1, mitochondrial
InSol_Rep1	Non-K-ε-GG	3	17.12	15.1	17.12	75.5	42200000	-1	0	0	0	0		TMT10	(K)	LAQANGWGVMVSHR	(S)			86.3	67.6	13	585.651	1754.93	0.0067	3.8	47510.4	HUMAN	P06733	P06733|P06733-2	Alpha-enolase
InSol_Rep1	Non-K-ε-GG	3	17.1	17.1	15.21	88.1	154000000	-1	0	0	0	0		TMT10	(R)	VHIEIGPDGR	(V)			94.2	55.73	15	441.254	1321.74	0.0049	3.7	51514.2	HUMAN	G8JLB6	G8JLB6|P31943|P55795|E9PCY7|P52597	Heterogeneous nuclear ribonucleoprotein H
InSol_Rep1	Non-K-ε-GG	2	17.1	12.86	14.27	86.4	375000000	-1	1	0	0	0		TMT10	(R)	QTVAVGVIK	(N)		K:TMT10,	100	63.9	12	686.952	1372.89	0.0038	2.8	50811.6	HUMAN	Q05639	Q05639|P68104|Q5VTE0	Elongation factor 1-alpha 2
InSol_Rep1	K-ε-GG	4	17.06	14.8	17.37	80.8	171000000	6.293	2	1	1	0	K597k	TMT10	(K)	EEFEHQQkELEK	(V)	EEFEHQQkELEKVCN	K:TMT10,k:TMT10 K-GG variable	98.6	50.95	10	594.578	2261.24	114.051	3.5	71125	HUMAN	P11142	P11142|E9PKE3|E9PNE6|A8K7Q2	Heat shock cognate 71 kDa protein
InSol_Rep1	Non-K-ε-GG	2	17.06	12.72	15.29	85.9	100000000	-1	0	0	0	0		TMT10	(R)	GGAGSGTGGGPGLGSR	(G)			100	36.35	12	737.385	1473.76	0.0013	0.9	63337.5	HUMAN	Q8WVR3	Q8WVR3|F8WFE0	Uncharacterized protein C7orf43
InSol_Rep1	Non-K-ε-GG	2	17.02	12.51	10.71	86.9	8540000	-1	1	0	0	0		TMT10	(K)	AVELAANTK	(G)		K:TMT10,	100	56.68	5	687.923	1374.84	0.0038	2.8	69497	HUMAN	P29401-2	P29401-2|P29401|B4E022	Isoform 2 of Transketolase
InSol_Rep1	Non-K-ε-GG	3	16.89	12.76	16.79	90.7	151000000	-1	1	0	0	0		TMT10	(K)	TLHPDLGTDK	(D)		K:TMT10,	93.2	53.35	12	518.97	1554.89	0.005	3.2	40121.8	HUMAN	P00338-3	P00338-3|P00338|P00338-2|P00338-4|P00338-5	Isoform 3 of L-lactate dehydrogenase A chain
InSol_Rep1	Non-K-ε-GG	2	16.87	14.34	15.2	83.9	228000000	-1	1	0	0	0		TMT10	(K)	GLSEDVSISK	(F)		K:TMT10,	100	63.42	11	746.937	1492.86	0.0041	2.7	110404	HUMAN	Q15029	Q15029|Q15029-3|Q15029-2	116 kDa U5 small nuclear ribonucleoprotein component
InSol_Rep1	Non-K-ε-GG	2	16.86	15.89	15.89	88.2	6160000	-1	0	0	0	0		TMT10	(R)	TLSGMESYCVR	(A)		C:Carbamidomethylation,	100	61.9	12	766.379	1531.74	0.0056	3.7	58436.7	HUMAN	P50991	P50991|P50991-2	T-complex protein 1 subunit delta
InSol_Rep1	K-ε-GG	4	16.85	13.97	14.44	45.2	31500000	99	1	1	1	0	K388k	TMT10	(K)	RGEIIAkQGGGGGGGSVPGIER	(M)	KRGEIIAkQGGGGGG	k:TMT10 K-GG variable	100	50.62	2	656.873	2510.42	114.049	2.2	77799.7	HUMAN	P52272	P52272|P52272-2	Heterogeneous nuclear ribonucleoprotein M
InSol_Rep1	Non-K-ε-GG	2	16.84	15.35	15.26	83.7	26700000	-1	1	0	0	0		TMT10	(K)	VVGCSCVVVK	(D)		C:Carbamidomethylation,K:TMT10,	92.4	62.88	9	782.954	1564.9	0.0049	3.1	14914.1	HUMAN	P25398	P25398	40S ribosomal protein S12
InSol_Rep1	Non-K-ε-GG	3	16.84	16.06	15.46	91.9	9850000	-1	1	0	0	0		TMT10	(K)	HGDPGDAAQQEAK	(H)		K:TMT10,	91.2	34.37	5	594.645	1781.92	0.0034	1.9	15111	HUMAN	O14737-2	O14737-2|O14737|K7ESJ4|X6R2P6|Q3HM38	Isoform 2 of Programmed cell death protein 5
InSol_Rep1	Non-K-ε-GG	3	16.83	16.51	16.83	94.8	9050000	-1	0	0	0	0		TMT10	(R)	GGGGSGGYYGQGGMSGGGWR	(G)			87.2	55.65	9	678.643	2033.91	0.0068	3.4	36982.9	HUMAN	P31942	P31942|P31942-2|P31942-3|P31942-4	Heterogeneous nuclear ribonucleoprotein H3
InSol_Rep1	Non-K-ε-GG	3	16.82	16.82	16.82	89.6	15900000	-1	0	0	0	0		TMT10	(K)	ALIAAQYSGAQVR	(V)			91.3	63.22	6	526.306	1576.9	0.0038	2.4	56491.1	HUMAN	P26641-2	P26641-2|P26641	Isoform 2 of Elongation factor 1-gamma
InSol_Rep1	K-ε-GG	3	16.75	13.98	12.42	73.3	85800000	0.5	2	1	0	1	K406k	TMT10-Nterm-Only	(K)	DVNAAIATIkTK	(R)	NAAIATIkTKRTIQF	k:TMT10 K-GG variable	100	67.32	13	606.368	1473.88	343.205	-0.6	58642	HUMAN	F5H5D3	F5H5D3|Q71U36|P68363|Q6PEY2|Q13748|Q9BQE3|Q13748-2|Q71U36-2|P68363-2	Tubulin alpha-1C chain
InSol_Rep1	Non-K-ε-GG	3	16.74	15.86	15.93	90.7	13800000	-1	0	0	0	0		TMT10	(K)	TANDMIHAENMR	(L)			100	48.93	12	544.601	1631.78	0.0065	4	67933	HUMAN	P26038	P26038	Moesin
InSol_Rep1	K-ε-GG	3	16.7	15.09	15.28	90.9	25200000	99	1	1	1	0	K63k	TMT10	(K)	DSYVGDEAQSkR	(G)	VGDEAQSkRGILTLK	k:Ubiquitin Residual GG from Tryp Cut on K	75.9	35.53	14	566.616	1812.95	-115.115	3	42407.6	HUMAN	P62736	P62736|P68032|P68133|P63267|P60709|P63261|Q5T8M7|A6NL76|Q5T8M8|J3KT65|G5E9R0|B8ZZJ2|F8WB63	Actin, aortic smooth muscle
InSol_Rep1	Non-K-ε-GG	3	16.69	14.94	12.16	85.7	305000000	-1	1	0	0	0		TMT10	(R)	HYGGLTGLNK	(A)		K:TMT10,	86.9	55.22	12	506.635	1517.88	0.0053	3.5	28917.5	HUMAN	P18669	P18669|Q8N0Y7|P15259	Phosphoglycerate mutase 1
InSol_Rep1	K-ε-GG	3	16.65	16.11	16.65	77.1	4920000	99	1	1	1	0	K388k	TMT10	(R)	GEIIAkQGGGGGGGSVPGIER	(M)	KRGEIIAkQGGGGGG	k:TMT10 K-GG variable	100	57.4	2	823.462	2354.32	114.052	3.6	77799.7	HUMAN	P52272	P52272|P52272-2	Heterogeneous nuclear ribonucleoprotein M
InSol_Rep1	K-ε-GG	4	16.63	14.59	16.63	79.6	751000000	99	1	1	1	0	K12k	Acetyl	(M)	SHTILLVQPTkRPEGR	(T)	ILLVQPTkRPEGRTY	k:TMT10 K-GG variable	97.2	53.7	16	555.074	1874.06	343.214	3.9	12429.9	HUMAN	P84090	P84090|G3V279	Enhancer of rudimentary homolog
InSol_Rep1	Non-K-ε-GG	3	16.63	16.63	16.63	72.9	108000000	99	0	0	0	0	M310m	TMT10	(K)	GmAAAGNYAWVNR	(S)		m:Oxidized methionine	89.6	56.02	10	542.608	1609.81	15.9997	2.9	55722.8	HUMAN	Q9Y3I0	Q9Y3I0	tRNA-splicing ligase RtcB homolog
InSol_Rep1	K-ε-GG	2	16.58	9.13	9.77	94.7	338000000	99	1	1	1	0	K48k	TMT10	(R)	LIFAGkQLEDGR	(T)	QRLIFAGkQLEDGRT	k:Ubiquitin Residual GG from Tryp Cut on K	100	67.17	13	845.48	1805.07	-115.116	2.5	77037.2	HUMAN	P0CG48	P0CG48|F5H041|Q96C32|P0CG47|J3QRK5|J3QLP7|P62979|B4DV12|P62987	Polyubiquitin-C
InSol_Rep1	K-ε-GG	3	16.57	13.09	12.86	80	65200000	99	1	1	1	0	K14k	TMT10	(K)	IAFNTPTAVQkEEAR	(Q)	NTPTAVQkEEARQDV	k:TMT10 K-GG variable	98	62.95	11	749.756	2133.21	114.048	2.1	30140.3	HUMAN	O43736	O43736|O43736-2	Integral membrane protein 2A
InSol_Rep1	K-ε-GG	4	16.53	17.53	17.59	85.6	36900000	99	1	1	1	0	K113k	TMT10	(R)	VAPEEHPVLLTEAPLNPkANR	(E)	TEAPLNPkANREKMT	k:TMT10 K-GG variable	100	67.48	18	717.662	2753.57	114.055	4.3	42078.3	HUMAN	P60709	P60709|P63261|J3KT65|G5E9R0	Actin, cytoplasmic 1
InSol_Rep1	Non-K-ε-GG	2	16.52	12.82	12.7	85.5	16000000	-1	1	0	0	0		TMT10	(R)	TATQLAVNK	(I)		K:TMT10,	89.2	54.37	9	702.437	1403.86	0.0048	3.5	59879.1	HUMAN	Q99832	Q99832|Q99832-3|Q99832-4	T-complex protein 1 subunit eta
InSol_Rep1	K-ε-GG	3	16.48	17.21	16.79	80.5	128000000	99	1	1	1	0	K299k	TMT10	(R)	TNEVkSGGAVEPLGTR	(I)	GHRTNEVkSGGAVEP	k:TMT10 K-GG variable	100	50.37	11	729.745	2073.17	114.049	2.9	51494.9	HUMAN	O75312	O75312	Zinc finger protein ZPR1
InSol_Rep1	Non-K-ε-GG	2	16.44	11.48	10.1	82.4	21500000	-1	0	0	0	0		TMT10	(R)	TLIQNCGASTIR	(L)		C:Carbamidomethylation,	100	56.08	11	781.932	1562.85	0.0041	2.6	61103.4	HUMAN	P49368	P49368|P49368-2|B4DUR8	T-complex protein 1 subunit gamma
InSol_Rep1	Non-K-ε-GG	3	16.44	16.44	16.44	82.7	7320000	-1	1	0	0	0		TMT10	(R)	TIVITSHPGQIVK	(H)		K:TMT10,	91.4	64.1	9	617.722	1851.15	0.0048	2.6	45609.1	HUMAN	P31689	P31689|P31689-2	DnaJ homolog subfamily A member 1
InSol_Rep1	Non-K-ε-GG	2	16.39	10.47	10.87	82	36000000	-1	0	0	0	0		TMT10	(K)	AYAEELASR	(G)			100	53.3	12	619.834	1238.66	0.0035	2.9	37400.5	HUMAN	Q3SXM5	Q3SXM5|Q3SXM5-2	Inactive hydroxysteroid dehydrogenase-like protein 1
InSol_Rep1	K-ε-GG	4	16.38	16.38	16.68	84.4	91600000	99	1	1	1	0	K381k	TMT10	(R)	HGkYMACCLLYR	(G)	KCDPRHGkYMACCLL	C:Carbamidomethylation,k:TMT10 K-GG variable	94.7	57.22	12	536.782	2030.05	114.052	4.3	58642	HUMAN	F5H5D3	F5H5D3|Q71U36|P68363|Q9BQE3|P68366|P68366-2|Q71U36-2|P68363-2	Tubulin alpha-1C chain
InSol_Rep1	Non-K-ε-GG	2	16.36	12.28	14.21	91.6	15300000	-1	0	0	0	0		TMT10	(R)	VIGSGCNLDSAR	(F)		C:Carbamidomethylation,	100	53.3	6	739.387	1477.76	0.0031	2.1	40121.8	HUMAN	P00338-3	P00338-3|P07195|Q6ZMR3|P00338|P07864|F5H245|P00338-2|P00338-4|P00338-5|G3XAP5|F5H155|F5H5G7	Isoform 3 of L-lactate dehydrogenase A chain
InSol_Rep1	Non-K-ε-GG	3	16.3	10.85	12.66	87.1	22700000	-1	1	0	0	0		TMT10	(K)	EGVHGGLINK	(K)		K:TMT10,	90.9	50.4	15	494.634	1481.88	0.0042	2.9	15225.1	HUMAN	P07737	P07737|K7EJ44	Profilin-1
InSol_Rep1	Non-K-ε-GG	2	16.29	10.35	14.52	85.9	6660000	-1	0	0	0	0		TMT10	(K)	EQVANSAFVER	(V)			92.1	53.3	2	739.895	1478.78	0.0027	1.8	83605	HUMAN	P08238	P08238|Q58FF7	Heat shock protein HSP 90-beta
InSol_Rep1	K-ε-GG	3	16.28	11.85	13.17	74.4	23400000	8.436	2	1	1	0	K2703k	TMT10	(K)	QLAEEETkITDK	(G)	QLAEEETkITDKGKE	K:TMT10,k:TMT10 K-GG variable	93.9	60.12	9	736.092	2092.21	114.051	3.6	485819	HUMAN	Q7Z6Z7	Q7Z6Z7|Q7Z6Z7-3|Q7Z6Z7-2	E3 ubiquitin-protein ligase HUWE1
InSol_Rep1	Non-K-ε-GG	5	16.21	14.35	14.22	87.5	9820000	-1	0	0	0	0		TMT10	(K)	GGAGRDDLHAGTALHHR	(G)			100	29.57	5	394.812	1970.03	0.0058	2.9	50554.3	HUMAN	P20264	P20264	POU domain, class 3, transcription factor 3
InSol_Rep1	K-ε-GG	3	16.18	15	13.02	80.2	3960000000	99	1	1	1	0	K48k	Hydrogen	(R)	LIFAGkQLEDGR	(T)	QRLIFAGkQLEDGRT	k:TMT10 K-GG variable	90.7	59.2	15	563.989	1346.74	343.209	1.7	77037.2	HUMAN	P0CG48	P0CG48|F5H041|Q96C32|P0CG47|J3QRK5|J3QLP7|P62979|B4DV12|P62987	Polyubiquitin-C
InSol_Rep1	K-ε-GG	3	16.16	16.81	13.04	82.5	57300000	16.163	2	1	1	0	K257k	TMT10	(R)	TDkAEVVNGYEAK	(V)	FWGWRTDkAEVVNGY	K:TMT10,k:TMT10 K-GG variable	100	54.87	11	742.42	2111.2	114.049	2.9	68017.2	HUMAN	Q8IZ07	Q8IZ07	Ankyrin repeat domain-containing protein 13A
InSol_Rep1	Non-K-ε-GG	2	16.14	14.88	14.88	85.2	9540000	-1	1	0	0	0		TMT10	(R)	GFGFVLFK	(D)		K:TMT10,	96.1	98.93	3	686.925	1372.84	0.0029	2.1	46607.8	HUMAN	O14979	O14979|Q14103|Q14103-2|Q14103-3|O14979-2|Q14103-4|O14979-3	Heterogeneous nuclear ribonucleoprotein D-like
InSol_Rep1	K-ε-GG	3	16.13	15.86	16.47	79.3	63300000	99	1	1	1	0	K319k	TMT10	(R)	VLVNDAQkVTEGQQER	(L)	VLVNDAQkVTEGQQE	k:TMT10 K-GG variable	100	58.93	12	796.109	2272.27	114.047	1.7	90316.8	HUMAN	Q13263	Q13263|Q13263-2	Transcription intermediary factor 1-beta
InSol_Rep1	Non-K-ε-GG	3	16.09	16.09	16.09	73	15800000	-1	1	0	0	0		TMT10	(K)	HGEVCPAGWK	(P)		C:Carbamidomethylation,K:TMT10,	100	51.62	2	533.619	1598.85	-0.0078	-4.8	30767.5	HUMAN	Q13162	Q13162|Q06830	Peroxiredoxin-4
InSol_Rep1	Non-K-ε-GG	3	16.05	14.98	16.85	92.7	12800000	-1	1	0	0	0		TMT10	(K)	VLQATVVAVGSGSK	(G)		K:TMT10,	100	75.8	15	592.035	1774.08	0.0068	3.9	30249.8	HUMAN	S4R3N1	S4R3N1|P61604|B8ZZL8	Protein HSPE1-MOB4
InSol_Rep1	Non-K-ε-GG	3	16.05	14.07	14.04	88.1	67300000	-1	1	0	0	0		TMT10	(R)	GLTELQQQFAK	(A)		K:TMT10,	91.3	76.7	14	574.34	1721	0.0059	3.4	185623	HUMAN	O94964-2	O94964-2|O94964|O94964-4|X6R3R3	Isoform 2 of Protein SOGA1
InSol_Rep1	Non-K-ε-GG	3	16.02	16.62	13.82	82	232000000	-1	1	0	0	0		TMT10	(R)	HWGGNVLGPK	(S)		K:TMT10,	93.8	59.4	16	508.304	1522.89	0.0072	4.7	30166.2	HUMAN	P62424	P62424|Q5T8U2	60S ribosomal protein L7a
InSol_Rep1	Non-K-ε-GG	3	15.95	15.95	15.95	74.3	474000000	-1	0	0	0	0		TMT10	(R)	GGAGSGNCGGGVGISSR	(D)		C:Carbamidomethylation,	78.9	37.98	12	560.277	1678.81	0.0028	1.7	41509.9	HUMAN	C9JYP6	C9JYP6	Uncharacterized protein
InSol_Rep1	Non-K-ε-GG	2	15.93	15.93	15.93	86.8	5020000	-1	1	0	0	0		TMT10	(K)	DSYVGDEAQSK	(R)		K:TMT10,	100	47.87	4	828.93	1656.85	0.004	2.4	42407.6	HUMAN	P62736	P62736|P68032|P68133|P63267|P60709|P63261|Q5T8M7|A6NL76|Q5T8M8|J3KT65|G5E9R0|B8ZZJ2|F8WB63	Actin, aortic smooth muscle
InSol_Rep1	Non-K-ε-GG	3	15.93	16.18	17.94	70.9	10700000	-1	0	0	0	0		TMT10	(K)	AGNNMLLVGVHGPR	(T)			64.6	62.15	15	555.318	1663.93	0.0118	7.1	283472	HUMAN	P21333	P21333|P21333-2|Q5HY54|E9PHF0	Filamin-A
InSol_Rep1	K-ε-GG	4	15.92	14.94	16.23	86	24700000	99	1	1	1	0	K28k	TMT10	(K)	WGkQDGGEGHVGTVR	(S)	GPDWKWGkQDGGEGH	k:TMT10 K-GG variable	94.8	44.53	8	539.542	2041.1	114.05	3.2	112530	HUMAN	Q86YT6	Q86YT6	E3 ubiquitin-protein ligase MIB1
InSol_Rep1	Non-K-ε-GG	2	15.92	10.67	10.19	79.8	49800000	-1	1	0	0	0		TMT10	(R)	TLSDYNIQK	(E)		K:TMT10,	94.9	62.93	9	770.444	1539.88	0.0033	2.2	77037.2	HUMAN	P0CG48	P0CG48|F5H041|Q96C32|P0CG47|P62979|B4DV12|P62987	Polyubiquitin-C
InSol_Rep1	K-ε-GG	4	15.91	15.91	15.5	81	19400000	4.2	2	1	1	0	K105k	TMT10	(K)	STGGAPTFNVTVTkTDK	(T)	TFNVTVTkTDKTLVL	K:TMT10,k:TMT10 K-GG variable	100	62.83	4	632.112	2411.38	114.051	3.3	15225.1	HUMAN	P07737	P07737|K7EJ44	Profilin-1
InSol_Rep1	Non-K-ε-GG	3	15.86	17.87	13.57	92	127000000	-1	0	0	0	0		TMT10	(K)	YYVTIIDAPGHR	(D)			96.9	67.83	15	545.304	1633.89	0.0062	3.8	50482.3	HUMAN	P68104	P68104|Q5VTE0	Elongation factor 1-alpha 1
InSol_Rep1	Non-K-ε-GG	3	15.84	17.4	15.84	83.2	11200000	-1	1	0	0	0		TMT10	(K)	GLGECHLMMAK	(A)		C:Carbamidomethylation,K:TMT10,	82.7	62.75	10	568.973	1704.9	0.0044	2.6	177594	HUMAN	Q6PGP7	Q6PGP7	Tetratricopeptide repeat protein 37
InSol_Rep1	K-ε-GG	3	15.84	11.25	9.49	80.4	134000000000	99	1	1	1	0	K48k	TMT10	(R)	LIFAGkQLEDGR	(T)	QRLIFAGkQLEDGRT	k:TMT10 K-GG variable	100	71.02	26	640.376	1805.07	114.046	1.9	77037.2	HUMAN	P0CG48	P0CG48|F5H041|Q96C32|P0CG47|J3QRK5|J3QLP7|P62979|B4DV12|P62987	Polyubiquitin-C
InSol_Rep1	K-ε-GG	4	15.77	15.77	15.77	56.3	236000000	7.193	2	1	1	0	K117k	TMT10	(K)	HAVSEGTkAVTK	(Y)	HAVSEGTkAVTKYTS	K:TMT10,k:TMT10 K-GG variable	72.6	40.17	10	508.058	1915.16	114.05	3.6	18803.6	HUMAN	U3KQK0	U3KQK0|Q5QNW6-2|Q96A08|P33778|P62807|Q93079|O60814|P58876|P06899|Q99879|P23527|Q99880|Q99877|Q16778|Q5QNW6|Q8N257|P57053	Histone H2B
InSol_Rep1	K-ε-GG	4	15.74	12.19	12.25	81.6	5080000	99	1	1	1	0	K143k	TMT10	(R)	QAGEVTYADAHkER	(T)	VTYADAHkERTNEGV	k:TMT10 K-GG variable	97	38.58	7	537.538	2033.08	114.05	3.4	39700.2	HUMAN	Q13247	Q13247|Q13247-3	Serine/arginine-rich splicing factor 6
InSol_Rep1	Non-K-ε-GG	3	15.7	9.43	14.2	86.6	12200000	-1	1	0	0	0		TMT10	(K)	IGHPAPNFK	(A)		K:TMT10,	89.3	53.3	16	480.292	1438.86	0.0044	3.1	22338.2	HUMAN	Q06830	Q06830	Peroxiredoxin-1
InSol_Rep1	K-ε-GG	3	15.69	15.69	14.12	82	6490000	14.124	2	1	1	0	K65k	TMT10	(K)	kALAAAGYDVEK	(N)	VSLAALKkALAAAGY	K:TMT10,k:TMT10 K-GG variable	90.6	59.83	4	679.739	1923.15	114.05	3.3	22349.5	HUMAN	P16402	P16402|P10412|Q02539|P16403|P22492	Histone H1.3
InSol_Rep1	Non-K-ε-GG	3	15.67	15.67	16.15	87.3	363000000	-1	1	0	0	0		TMT10	(K)	HIYYITGETK	(D)		K:TMT10,	97.4	58.15	12	561.658	1682.95	0.007	4.2	98729.9	HUMAN	P07900-2	P07900-2|P07900|Q58FG0	Isoform 2 of Heat shock protein HSP 90-alpha
InSol_Rep1	K-ε-GG	4	15.63	14.02	13.92	84.7	416000000	99	1	1	1	0	K3710k	TMT10	(R)	GkPLPEYHVR	(I)	GQYDGRGkPLPEYHV	k:TMT10 K-GG variable	87	47.23	22	442.764	1653.98	114.05	3.8	474044	HUMAN	P78527	P78527|P78527-2|E7EUY0	DNA-dependent protein kinase catalytic subunit
InSol_Rep1	K-ε-GG	4	15.63	10.1	11.21	77.5	82200000	15.629	2	1	1	0	K11k	TMT10	(K)	EGVkTENNDHINLK	(V)	EKPKEGVkTENNDHI	K:TMT10,k:TMT10 K-GG variable	98	49.75	6	603.845	2298.3	114.054	4.6	10928.1	HUMAN	P61956	P61956|H7BZT4|P61956-2	Small ubiquitin-related modifier 2
InSol_Rep1	Non-K-ε-GG	2	15.63	14.1	12.63	88.5	6970000	-1	0	0	0	0		TMT10	(R)	NTGIICTIGPASR	(S)		C:Carbamidomethylation,	100	62.75	5	794.94	1588.87	0.0043	2.7	58506.4	HUMAN	P14618	P14618|P14618-2|H3BQ34	Pyruvate kinase PKM
InSol_Rep1	Non-K-ε-GG	3	15.61	13.52	13.08	73.9	12500000	-1	0	0	0	0		TMT10	(K)	HVEEFSPR	(A)			56.5	41.63	13	410.555	1229.65	0.0034	2.7	93857.5	HUMAN	Q14566	Q14566	DNA replication licensing factor MCM6
InSol_Rep1	Non-K-ε-GG	3	15.59	13.54	11.81	87.5	75500000	-1	1	0	0	0		TMT10	(R)	HCNMVLENVK	(E)		C:Carbamidomethylation,K:TMT10,	97.9	55.58	13	567.98	1701.92	0.0062	3.6	13640.8	HUMAN	P62316	P62316|P62316-2	Small nuclear ribonucleoprotein Sm D2
InSol_Rep1	Non-K-ε-GG	3	15.59	14.47	9.84	86.1	41300000	-1	1	0	0	0		TMT10	(K)	AGAHLQGGAK	(R)		K:TMT10,	93.6	36.15	11	456.611	1367.82	0.0024	1.8	36223.7	HUMAN	P04406	P04406|P04406-2|E7EUT5	Glyceraldehyde-3-phosphate dehydrogenase
InSol_Rep1	K-ε-GG	3	15.57	13.98	14.71	82.6	1990000	15.567	2	1	1	0	K68k	TMT10	(R)	kDSSSVVEWTQAPK	(E)	SSILYARkDSSSVVE	K:TMT10,k:TMT10 K-GG variable	100	63.12	0	788.446	2249.28	114.048	2	80402.1	HUMAN	Q8TC07	Q8TC07|Q8TC07-3|Q8TC07-2|F8WCB5	TBC1 domain family member 15
InSol_Rep1	Non-K-ε-GG	3	15.54	12.83	12.45	91.1	19400000	-1	0	0	0	0		TMT10	(R)	TITVALADGGRPDNTGR	(G)			100	58.6	10	648.357	1943.05	0.006	3.1	107550	HUMAN	P49588	P49588	Alanine--tRNA ligase, cytoplasmic
InSol_Rep1	K-ε-GG	3	15.53	15.7	15.53	80.4	19900000	99	1	1	1	0	K16k	Acetyl	(M)	ASSVGNVADSTEPTkR	(M)	ADSTEPTkRMLSFQG	k:TMT10 K-GG variable	100	48.9	14	668.68	1660.81	343.212	3.3	118178	HUMAN	O15294	O15294	UDP-N-acetylglucosamine--peptide N-acetylglucosaminyltransferase 110 kDa subunit
InSol_Rep1	K-ε-GG	3	15.53	11.58	16.24	82	38700000	99	1	1	1	0	K12k	Acetyl	(M)	SHTILLVQPTkRPEGR	(T)	ILLVQPTkRPEGRTY	k:Ubiquitin Residual GG from Tryp Cut on K	100	49.05	20	663.375	2103.22	-115.113	3.4	12429.9	HUMAN	P84090	P84090|G3V279	Enhancer of rudimentary homolog
InSol_Rep1	Non-K-ε-GG	3	15.5	12.48	11.88	72	47800000	99	0	0	0	0	M416m	TMT10	(R)	GLSEAAGQTAQmLER	(I)		m:Oxidized methionine	95.9	60.47	13	602.981	1790.93	16.0002	2.9	141476	HUMAN	O95239	O95239|O95239-2	Chromosome-associated kinesin KIF4A
InSol_Rep1	Non-K-ε-GG	2	15.45	12.1	14.43	98.1	6620000	-1	0	0	0	0		TMT10	(K)	ATQALVLAPTR	(E)			100	63.32	9	685.424	1369.84	0.0042	3	46381.4	HUMAN	P60842	P60842|P60842-2|J3KT12	Eukaryotic initiation factor 4A-I
InSol_Rep1	K-ε-GG	4	15.37	11.49	13.37	81.1	12300000	15.369	2	1	1	0	K257k	TMT10	(R)	QAFHSkSAQPIEK	(F)	PRQAFHSkSAQPIEK	K:TMT10,k:TMT10 K-GG variable	95.5	46.38	5	568.832	2158.26	114.046	1.3	37280	HUMAN	Q00534	Q00534	Cyclin-dependent kinase 6
InSol_Rep1	K-ε-GG	3	15.37	14.68	11.99	78.9	97600000	99	1	1	1	0	K146k	TMT10	(K)	VkTDTVLILCR	(K)	EGSSKKVkTDTVLIL	C:Carbamidomethylation,k:TMT10 K-GG variable	98.7	69.58	12	630.715	1776.08	114.048	2.8	26323.6	HUMAN	Q9HB71	Q9HB71|Q9HB71-3	Calcyclin-binding protein
InSol_Rep1	Non-K-ε-GG	3	15.33	15.33	15.36	80.2	290000000	-1	0	0	0	0		TMT10	(R)	AVFPSIVGRPR	(Q)			93	65.07	25	476.628	1427.87	0.0021	1.5	123097	HUMAN	A5A3E0	A5A3E0|Q6S8J3|P0CG38|P62736|P68032|P68133|P63267|P60709|P63261|Q5T8M7|P63267-2|A6NL76|Q5T8M8|J3KT65|G5E9R0|B8ZZJ2|F8WB63|F8WCH0	POTE ankyrin domain family member F
InSol_Rep1	Non-K-ε-GG	2	15.33	9.9	9.52	91.4	107000000	-1	1	0	0	0		TMT10	(K)	SALALAIK	(V)		K:TMT10,	100	75.75	14	622.923	1244.83	0.0044	3.6	29768.5	HUMAN	P25789	P25789|H0YN18|P25789-2	Proteasome subunit alpha type-4
InSol_Rep1	K-ε-GG	4	15.32	18.12	18.38	91.7	729000	99	1	1	1	0	K54k	TMT10	(K)	EEAATGGGSTGEADGkTAAAAAEHSQR	(E)	STGEADGkTAAAAAE	k:TMT10 K-GG variable	100	42.88	0	776.385	2988.47	114.051	2.5	61090.6	HUMAN	O43242	O43242	26S proteasome non-ATPase regulatory subunit 3
InSol_Rep1	Non-K-ε-GG	2	15.28	11.34	12.44	78.4	176000000	-1	0	0	0	0		TMT10	(R)	GLTETGLYR	(I)			96	58.1	11	619.853	1238.69	0.0044	3.5	71709.9	HUMAN	Q9H0H5	Q9H0H5	Rac GTPase-activating protein 1
InSol_Rep1	Non-K-ε-GG	3	15.27	15.27	14.47	73.6	45200000	-1	1	0	0	0		TMT10	(K)	HFVLDECDK	(M)		C:Carbamidomethylation,K:TMT10,	90.7	58.5	13	540.956	1620.85	0.0063	3.9	49642.1	HUMAN	O00148	O00148|O00148-2|B1Q2N1	ATP-dependent RNA helicase DDX39A
InSol_Rep1	Non-K-ε-GG	3	15.26	14.07	15.26	75.7	83800000	-1	0	0	0	0		TMT10	(R)	GGGGNFGPGPGSNFR	(G)			82.1	53.48	16	536.271	1606.79	0.0062	3.8	37486.1	HUMAN	P22626	P22626|P22626-2	Heterogeneous nuclear ribonucleoproteins A2/B1
InSol_Rep1	K-ε-GG	3	15.25	15.6	12.45	85	8830000	99	1	1	1	0	K724k	Hydrogen	(R)	TQEAIIQIMkMR	(K)	EAIIQIMkMRKKISN	k:Ubiquitin Residual GG from Tryp Cut on K	100	68.97	10	525.951	1690.95	-115.115	3.2	91524.2	HUMAN	Q93034	Q93034	Cullin-5
InSol_Rep1	Non-K-ε-GG	3	15.25	15.25	15.25	63.5	5780000	-1	0	0	0	0		TMT10	(K)	RASGQAFELILSPR	(S)			100	72.92	2	592.011	1774.02	0.0026	1.5	19937.3	HUMAN	P16949-2	P16949-2|P16949	Isoform 2 of Stathmin
InSol_Rep1	K-ε-GG	3	15.24	13.72	13.72	78	2720000	99	1	1	1	0	K596k	TMT10	(R)	EAWASkDATYTSAR	(T)	RREAWASkDATYTSA	k:TMT10 K-GG variable	100	52.88	0	710.374	2015.06	114.046	1.5	81934.1	HUMAN	P33993	P33993|P33993-3	DNA replication licensing factor MCM7
InSol_Rep1	K-ε-GG	4	15.23	15.57	13.61	76.8	7110000	11.877	2	1	1	0	K162k	TMT10	(K)	ASPALVAkDPGTVANK	(K)	ASPALVAkDPGTVAN	K:TMT10,k:TMT10 K-GG variable	90.9	59.85	4	585.854	2226.34	114.053	4.4	59577.9	HUMAN	Q92783	Q92783|Q92783-2	Signal transducing adapter molecule 1
InSol_Rep1	Non-K-ε-GG	3	15.22	15.22	15.22	69.6	7520000	-1	0	0	0	0		TMT10	(K)	TFTAWCNSHLR	(K)		C:Carbamidomethylation,	87.1	61.28	8	541.277	1621.81	0.0068	4.2	107710	HUMAN	P12814-4	P12814-4|P12814-3|O43707|Q08043|P35609|P35609-2|P12814|P12814-2|O43707-3|F5GXS2	Isoform 4 of Alpha-actinin-1
InSol_Rep1	K-ε-GG	3	15.21	13.37	12.5	76.5	5630000	99	1	1	1	0	K411k	TMT10	(K)	DADSQNPDAPEGkR	(S)	NPDAPEGkRSSGLTA	k:TMT10 K-GG variable	100	33.87	9	691.352	1958	114.045	1.1	140919	HUMAN	P53621-2	P53621-2|P53621	Isoform 2 of Coatomer subunit alpha
InSol_Rep1	Non-K-ε-GG	2	15.21	10.58	11.43	95.4	599000000	-1	0	0	0	0		TMT10	(K)	GGAGGTDGQGGTFR	(Y)			100	36.08	12	733.864	1466.72	0.0024	1.7	38034.3	HUMAN	Q9UDY4	Q9UDY4	DnaJ homolog subfamily B member 4
InSol_Rep1	K-ε-GG	3	15.13	10.87	12.61	78.8	40800000	99	1	1	1	0	K112k	TMT10	(R)	NIAVGkDPLEGQR	(H)	LRNIAVGkDPLEGQR	k:TMT10 K-GG variable	94.2	58.6	8	657.046	1855.08	114.043	0	38091.8	HUMAN	O00170	O00170	AH receptor-interacting protein
InSol_Rep1	K-ε-GG	4	15.07	16.62	16.62	69.5	101000000	99	1	1	1	0	K12k	Acetyl	(M)	SHTILLVQPTkRPEGR	(T)	ILLVQPTkRPEGRTY	k:Ubiquitin Residual GG from Tryp Cut on K	83.4	49.05	19	497.783	2103.22	-115.114	3.1	12429.9	HUMAN	P84090	P84090|G3V279	Enhancer of rudimentary homolog
InSol_Rep1	Non-K-ε-GG	2	15.07	14.02	10.14	91.8	677000000	-1	1	0	0	0		TMT10	(R)	NLLSVAYK	(N)		K:TMT10,	89.5	76.15	13	683.43	1365.85	0.003	2.2	29344.6	HUMAN	P62258	P62258|P31947|P61981|P31946|Q04917|P27348|P63104|P31946-2|P62258-2|P31947-2|I3L3T1|B4DJF2	14-3-3 protein epsilon
InSol_Rep1	Non-K-ε-GG	3	15.06	11.83	13.29	77.7	30300000	-1	1	0	0	0		TMT10	(R)	HEVININLK	(N)		K:TMT10,	86.5	64.82	13	513.323	1537.95	0.0075	4.9	27850.6	HUMAN	P78417	P78417|P78417-3|P78417-2	Glutathione S-transferase omega-1
InSol_Rep1	Non-K-ε-GG	2	15.01	10.37	10.37	86.1	228000000	-1	1	0	0	0		TMT10	(K)	SCNCLLLK	(V)		C:Carbamidomethylation,K:TMT10,	100	67.05	13	733.418	1465.83	0.0026	1.8	47510.4	HUMAN	P06733	P06733|P06733-2	Alpha-enolase
InSol_Rep1	K-ε-GG	4	14.99	11.79	10.89	81.2	36300000	14.993	2	1	1	0	K464k	Hydrogen	(R)	LDHkFDLMYAK	(R)	AWARLDHkFDLMYAK	K:TMT10-Lys-Only,k:TMT10 K-GG variable	100	64.27	6	489.023	1839.02	114.048	2.5	58642	HUMAN	F5H5D3	F5H5D3|Q71U36|P68363|Q13748|Q9BQE3|Q9NY65|P68366|A6NHL2|P68366-2|Q71U36-2|A6NHL2-2|Q9NY65-2|P68363-2	Tubulin alpha-1C chain
InSol_Rep1	Non-K-ε-GG	2	14.97	10.51	13.1	94.6	4420000	-1	1	0	0	0		TMT10	(K)	DYSVTANSK	(I)		K:TMT10,	100	48.72	3	721.899	1442.79	0.0027	1.8	36923.1	HUMAN	P07195	P07195	L-lactate dehydrogenase B chain
InSol_Rep1	K-ε-GG	3	14.96	12.63	11.56	87.9	7540000	14.959	2	1	1	0	K50k	TMT10	(K)	kTLLGDGPVVTDPK	(A)	ESLIKYKkTLLGDGP	K:TMT10,k:TMT10 K-GG variable	100	67.83	10	747.788	2127.3	114.05	3	23044.6	HUMAN	P52566	P52566	Rho GDP-dissociation inhibitor 2
InSol_Rep1	K-ε-GG	3	14.94	10.95	11.45	88.5	5600000	14.937	2	1	1	0	K162k	TMT10	(K)	ASPALVAkDPGTVANK	(K)	ASPALVAkDPGTVAN	K:TMT10,k:TMT10 K-GG variable	100	59.83	2	780.802	2226.34	114.048	2.1	59577.9	HUMAN	Q92783	Q92783|Q92783-2	Signal transducing adapter molecule 1
InSol_Rep1	Non-K-ε-GG	3	14.94	14.95	14.94	76.5	13800000	-1	0	0	0	0		TMT10	(K)	NQVLVFVHSR	(K)			89.6	62.37	12	476.618	1427.83	0.006	4.2	246158	HUMAN	O75643	O75643	U5 small nuclear ribonucleoprotein 200 kDa helicase
InSol_Rep1	Non-K-ε-GG	3	14.94	15.21	13.51	83	22000000	-1	0	0	0	0		TMT10	(K)	LLACIASRPGQCGR	(A)		C:Carbamidomethylation,	96.8	62.73	12	596.659	1787.96	0.0062	3.4	24490	HUMAN	P62241	P62241|Q5JR95	40S ribosomal protein S8
InSol_Rep1	Non-K-ε-GG	3	14.93	14.73	14.93	80.3	392000000	7.747	1	0	0	0	M49m	TMT10	(R)	HQGVMVGmGQK	(D)		K:TMT10,m:Oxidized methionine	95.8	40.55	12	549.304	1629.9	16.0012	3.8	42407.6	HUMAN	P62736	P62736|P68032|P68133|Q562R1|P63267|P60709|P63261|Q5T8M7|A6NL76|Q5T8M8|J3KT65|G5E9R0|B8ZZJ2|F8WB63	Actin, aortic smooth muscle
InSol_Rep1	Non-K-ε-GG	4	14.92	10.03	11.09	62.4	19400000	-1	0	0	0	0		TMT10	(K)	HLEINPDHPIVETLR	(Q)			56.6	64.57	17	503.785	2012.11	0.0069	3.5	83605	HUMAN	P08238	P08238	Heat shock protein HSP 90-beta
InSol_Rep1	Non-K-ε-GG	3	14.91	13.9	12.57	72.5	146000000	-1	1	0	0	0		TMT10	(R)	TFIAIKPDGVQR	(G)		K:TMT10,	100	67.32	15	601.703	1803.09	0.0059	3.3	32926.7	HUMAN	Q32Q12	Q32Q12|P22392-2|J3KPD9|P15531-2|P22392|P15531|E7ERL0|E5RHP0	Nucleoside diphosphate kinase
InSol_Rep1	Non-K-ε-GG	2	14.88	8.93	10.89	74.2	581000000	-1	1	0	0	0		TMT10	(R)	GGAGNISLK	(V)		K:TMT10,	96.2	55.68	11	637.897	1274.78	0.0043	3.3	66802.4	HUMAN	Q14181	Q14181	DNA polymerase alpha subunit B
InSol_Rep1	Non-K-ε-GG	3	14.87	11.57	10.39	78.1	302000000	-1	1	0	0	0		TMT10	(R)	GGSGSHNWGTVK	(D)		K:TMT10,	92.7	44.85	14	548.968	1644.89	0.0051	3.1	45021.6	HUMAN	Q8NC51	Q8NC51|Q8NC51-2|Q8NC51-3|Q8NC51-4	Plasminogen activator inhibitor 1 RNA-binding protein
InSol_Rep1	K-ε-GG	2	14.86	15.46	15.43	73.7	251000000	11.984	2	1	1	0	K121k	TMT10	(K)	AVTkYTSAK	(-)	EGTKAVTkYTSAK--	K:TMT10,k:TMT10 K-GG variable	100	48.6	12	885.542	1656.03	114.046	1.8	13889.9	HUMAN	O60814	O60814|P06899|P57053	Histone H2B type 1-K
InSol_Rep1	K-ε-GG	4	14.85	11.36	9.45	77.2	3730000	6.019	2	1	1	0	K458k	TMT10	(K)	IIHTGEkPYK	(C)	KIIHTGEkPYKCEEC	K:TMT10,k:TMT10 K-GG variable	91.7	50.88	0	497.557	1873.15	114.053	4.9	149926	HUMAN	A6NN14	A6NN14|Q05481|Q05481-2|Q8N4W9|Q8N4W9-2|P17038|P17038-2|Q9UII5|Q6ZR52-2|A6NNF4|Q6ZNG1|Q9BRH9|O75437|Q6ZR52|Q96N22|P0DKX0|A8MTY0|A6NNF4-3|O43309|Q03923|Q96N58|Q8N7Q3|Q03936|B4DXR9|Q8TF32|Q96N22-2|F5H2M4|Q6ZN08|A6NK75|Q9H8G1|Q14593|Q8TD23|Q9Y2Q1|Q03923-2|Q96N38|Q03936-3|Q8IYN0|O75373|Q49A12|Q9Y2Q1-2|Q9Y2Q1-3|Q9P255|Q9Y2Q1-4|Q68DY1|Q96JC4|Q96N38-2|Q03936-2|C9IZS8|A2RRD8|Q14593-2|P17019|Q15928|Q96H40|…	Zinc finger protein 729
InSol_Rep1	Non-K-ε-GG	2	14.84	8.84	11.21	77.3	18800000	-1	0	0	0	0		TMT10	(R)	HSVGVVIGR	(S)			96.1	44.33	11	576.858	1152.7	0.0035	3	73399.3	HUMAN	Q92945	Q92945	Far upstream element-binding protein 2
InSol_Rep1	Non-K-ε-GG	3	14.81	14.81	20.15	82.1	973000000	8.159	1	0	0	0	M46m	TMT10	(R)	HQGVmVGMGQK	(D)		K:TMT10,m:Oxidized methionine	94.7	44.25	14	549.304	1629.9	16.0003	3.3	42407.6	HUMAN	P62736	P62736|P68032|P68133|Q562R1|P63267|P60709|P63261|Q5T8M7|A6NL76|Q5T8M8|J3KT65|G5E9R0|B8ZZJ2|F8WB63	Actin, aortic smooth muscle
InSol_Rep1	Non-K-ε-GG	2	14.8	15.86	14.04	89.3	70700000	-1	1	0	0	0		TMT10	(K)	SIYYITGESK	(E)		K:TMT10,	85.8	69.63	11	809.96	1618.91	0.0043	2.7	83605	HUMAN	P08238	P08238|Q58FF8	Heat shock protein HSP 90-beta
InSol_Rep1	K-ε-GG	2	14.79	14.79	14.79	76.7	65200000	2.299	2	1	1	0	K406k	Hydrogen	(K)	DVNAAIATIkTK	(R)	NAAIATIkTKRTIQF	k:Ubiquitin Residual GG from Tryp Cut on K	94.2	52.38	14	679.888	1244.72	114.047	3.3	58642	HUMAN	F5H5D3	F5H5D3|Q71U36|P68363|Q6PEY2|Q13748|Q9BQE3|Q13748-2|Q71U36-2|P68363-2	Tubulin alpha-1C chain
InSol_Rep1	K-ε-GG	4	14.78	14.78	14.78	69	153000000	99	1	1	1	0	K381k M383m	TMT10	(R)	HGkYmACCLLYR	(G)	KCDPRHGkYMACCLL	C:Carbamidomethylation,k:TMT10 K-GG variable,m:Oxidized methionine	75.5	51.57	17	540.778	2030.05	130.038	0	58642	HUMAN	F5H5D3	F5H5D3|Q71U36|P68363|Q9BQE3|P68366|P68366-2|Q71U36-2|P68363-2	Tubulin alpha-1C chain
InSol_Rep1	Non-K-ε-GG	2	14.78	8.85	8.84	67	78200000	-1	0	0	0	0		TMT10	(K)	TVLQLSLR	(I)			100	74.6	15	579.875	1158.74	0.0015	1.3	45817.5	HUMAN	Q99986	Q99986	Serine/threonine-protein kinase VRK1
InSol_Rep1	K-ε-GG	3	14.77	13.03	10.79	83.6	46400000	99	1	1	1	0	K629k	TMT10	(R)	TPDGNLDQCk	(-)	DGNLDQCk-------	C:Carbamidomethylation,k:TMT10 K-GG variable	94.7	46.88	11	573.965	1605.83	114.049	3.6	68492.9	HUMAN	P30825	P30825	High affinity cationic amino acid transporter 1
InSol_Rep1	Non-K-ε-GG	3	14.77	13.86	8.41	79.6	22500000	-1	0	0	0	0		TMT10	(R)	NTGIICTIGPASR	(S)		C:Carbamidomethylation,	95.8	63.02	0	530.294	1588.87	0	0	58506.4	HUMAN	P14618	P14618|P14618-2|H3BQ34	Pyruvate kinase PKM
InSol_Rep1	K-ε-GG	4	14.76	11.8	15.87	74.9	35800000	99	1	1	1	0	K1657k	TMT10	(R)	LGPGkGEVRPELGSR	(Q)	LERLGPGkGEVRPEL	k:TMT10 K-GG variable	94	50.87	9	531.814	2010.19	114.05	3.4	245318	HUMAN	P27708	P27708|F8VPD4	CAD protein
InSol_Rep1	K-ε-GG	3	14.75	9.84	13.72	80.2	16800000	14.748	2	1	1	0	K219k	TMT10	(K)	AVGkVIPELNGK	(L)	GAAKAVGkVIPELNG	K:TMT10,k:TMT10 K-GG variable	100	69.18	16	676.095	1912.22	114.05	3.5	36223.7	HUMAN|BOVIN	P04406	P04406|P04406-2|E7EUT5|P10096	Glyceraldehyde-3-phosphate dehydrogenase
InSol_Rep1	K-ε-GG	4	14.75	10.45	13.93	78.9	8950000	99	1	1	1	0	K1242k	TMT10	(R)	AVMATHGVkGTR	(T)	VMATHGVkGTRTTSN	k:TMT10 K-GG variable	80.6	38.93	10	450.764	1685.99	114.044	0.8	157636	HUMAN	O14802	O14802	DNA-directed RNA polymerase III subunit RPC1
InSol_Rep1	K-ε-GG	4	14.73	14.73	14.73	72.2	45100000	4.004	2	1	1	0	K152k	TMT10	(K)	GIPVVEHkVEK	(V)	GIPVVEHkVEKVYVP	K:TMT10,k:TMT10 K-GG variable	85.4	56.05	21	509.819	1922.2	114.049	3.1	184234	HUMAN	Q02880	Q02880|Q02880-2|P11388-4|P11388-3|P11388-2|P11388	DNA topoisomerase 2-beta
InSol_Rep1	K-ε-GG	3	14.71	7.44	12.07	86.3	14500000	1.667	2	1	1	0	K406k	TMT10-Nterm-Only	(K)	DVNAAIATIkTK	(R)	NAAIATIkTKRTIQF	k:Ubiquitin Residual GG from Tryp Cut on K	96.2	59.53	3	529.981	1473.88	114.046	1.8	58642	HUMAN	F5H5D3	F5H5D3|Q71U36|P68363|Q6PEY2|Q13748|Q9BQE3|Q13748-2|Q71U36-2|P68363-2	Tubulin alpha-1C chain
InSol_Rep1	Non-K-ε-GG	3	14.7	10.38	8.49	78.6	103000000	-1	1	0	0	0		TMT10	(R)	GGAGAGGGWK	(L)		K:TMT10,	90.8	49.33	15	425.913	1275.72	0.0043	3.4	141099	HUMAN	Q92896-2	Q92896-2|Q92896-3|Q92896|H3BM42|H3BQU9	Isoform 2 of Golgi apparatus protein 1
InSol_Rep1	Non-K-ε-GG	3	14.7	18.75	13.16	81.1	33900000	-1	1	0	0	0		TMT10	(R)	HVGDLGNVTADK	(D)		K:TMT10,	82.6	54.55	10	561.988	1683.94	0.0071	4.2	16163.7	HUMAN	P00441	P00441|H7BYH4	Superoxide dismutase [Cu-Zn]
InSol_Rep1	K-ε-GG	3	14.69	16.54	16.54	62.7	16000000	1.787	2	1	1	0	K91k	TMT10	(R)	ATAGAYIASQTVkK	(V)	YIASQTVkKVIEINP	K:TMT10,k:TMT10 K-GG variable	92.2	59.88	16	737.444	2096.27	114.05	3.4	28650.9	HUMAN	P28074	P28074|P28074-2	Proteasome subunit beta type-5
InSol_Rep1	Non-K-ε-GG	2	14.69	10.46	9.27	87.2	35900000	-1	0	0	0	0		TMT10	(K)	DILIQYDR	(T)			100	68.37	13	632.861	1264.71	0.0045	3.6	16559.1	HUMAN	P62249	P62249|M0R210	40S ribosomal protein S16
InSol_Rep1	Non-K-ε-GG	3	14.68	14.68	14.68	64.5	5990000	99	1	0	0	0	M75m	TMT10	(R)	GGAGNTSTSCGDSNSICPAPSTmSK	(A)		C:Carbamidomethylation,K:TMT10,m:Oxidized methionine	100	47.57	3	973.453	2902.34	16.0076	4.3	33553.6	HUMAN	P49247	P49247	Ribose-5-phosphate isomerase
InSol_Rep1	K-ε-GG	3	14.66	14.66	10.78	74.3	11600000	14.563	2	1	1	0	K1187k	TMT10	(K)	kIFNLSGGEK	(T)	PPKKSWKkIFNLSGG	K:TMT10,k:TMT10 K-GG variable	91.3	65.8	5	632.052	1780.09	114.047	2	147864	HUMAN	Q9NTJ3	Q9NTJ3|E9PD53|Q9NTJ3-2	Structural maintenance of chromosomes protein 4
InSol_Rep1	K-ε-GG	4	14.66	14.66	14.66	79.7	2670000	14.662	2	1	1	0	K2350k	TMT10	(K)	QLkQHQNTMEDK	(F)	ELVAKQLkQHQNTME	K:TMT10,k:TMT10 K-GG variable	78	40.27	0	576.073	2187.22	114.053	4.3	474044	HUMAN	P78527	P78527|P78527-2|E7EUY0	DNA-dependent protein kinase catalytic subunit
InSol_Rep1	K-ε-GG	3	14.65	14.65	14.65	62.3	8060000	7.665	2	1	1	0	K597k	TMT10	(K)	EEFEHQQkELEK	(V)	EEFEHQQkELEKVCN	K:TMT10,k:TMT10 K-GG variable	96.3	50.93	4	792.434	2261.24	114.051	3.4	71125	HUMAN	P11142	P11142|E9PKE3|E9PNE6|A8K7Q2	Heat shock cognate 71 kDa protein
InSol_Rep1	Non-K-ε-GG	2	14.65	14.65	12.74	76.9	8610000	-1	0	0	0	0		TMT10	(R)	VHIEIGPDGR	(V)			88.7	55.73	9	661.376	1321.74	0.0018	1.4	51514.2	HUMAN	G8JLB6	G8JLB6|P31943|P55795|E9PCY7|P52597	Heterogeneous nuclear ribonucleoprotein H
InSol_Rep1	K-ε-GG	3	14.62	14.62	14.62	84	20800000	1.242	2	1	1	0	K11k	Acetyl	(M)	ATAEVLNIGkK	(L)	AEVLNIGkKLYEGKT	K:TMT10,k:TMT10 K-GG variable	97.9	71.7	15	586.692	1644.01	114.051	4.4	48699	HUMAN	P22234-2	P22234-2|P22234	Isoform 2 of Multifunctional protein ADE2
InSol_Rep1	K-ε-GG	3	14.6	13.57	13.34	81.9	50500000	0.719	2	1	0	1	K119k	Hydrogen	(R)	VTIAQGGVLPNIQAVLLPkK	(T)	IQAVLLPkKTESHHK	k:Ubiquitin Residual GG from Tryp Cut on K	100	87.52	30	725.109	2059.26	114.049	2.8	14135.2	HUMAN	P04908	P04908|Q93077|P20671|P0C0S8|Q6FI13|Q7L7L0|Q16777|Q9BTM1|Q96KK5|Q99878	Histone H2A type 1-B/E
InSol_Rep1	Non-K-ε-GG	2	14.59	11.75	8.31	89.5	8730000	-1	1	0	0	0		TMT10	(R)	DLVAIEAK	(L)		K:TMT10,	100	69.4	12	658.915	1316.82	0.0047	3.6	275403	HUMAN	Q01082	Q01082|Q01082-2|Q01082-3	Spectrin beta chain, non-erythrocytic 1
InSol_Rep1	K-ε-GG	3	14.58	9.89	8.51	71.7	410000000	1.066	2	1	0	1	K138k	TMT10	(R)	SAVPPGADkK	(A)	AVPPGADkKAEAGAG	K:TMT10,k:TMT10 K-GG variable	88.7	45.17	76	591.03	1657.03	114.051	4.5	19924.8	HUMAN	F6U211	F6U211|P46783	40S ribosomal protein S10
InSol_Rep1	K-ε-GG	3	14.58	12.54	8.7	69	22300000	10.842	2	1	1	0	K66k	TMT10	(R)	ELYDkGGEQAIK	(E)	KKRELYDkGGEQAIK	K:TMT10,k:TMT10 K-GG variable	100	56.97	8	718.08	2038.18	114.046	1.7	45609.1	HUMAN	P31689	P31689|P31689-2	DnaJ homolog subfamily A member 1
InSol_Rep1	K-ε-GG	3	14.58	10.76	10.89	75.6	1960000	99	1	1	1	0	K381k	TMT10	(K)	GVAINMVTEEDkR	(T)	NMVTEEDkRTLRDIE	k:TMT10 K-GG variable	100	61.02	0	678.709	1920.06	114.05	3.3	46381.4	HUMAN	P60842	P60842	Eukaryotic initiation factor 4A-I
InSol_Rep1	K-ε-GG	3	14.57	8.21	9.02	79	375000000	99	1	1	1	0	K523k	TMT10	(R)	kAMFANQLDAR	(K)	CLILVLRkAMFANQL	k:TMT10 K-GG variable	90.6	58.78	13	613.011	1722.97	114.045	0.9	150862	HUMAN	Q9NVI1	Q9NVI1|Q9NVI1-1|Q9NVI1-2|F8W7R3	Fanconi anemia group I protein
InSol_Rep1	K-ε-GG	3	14.55	8.01	9.06	80.1	58200000	99	1	1	1	0	K160k	TMT10	(R)	AICIDPAYSkAYGR	(M)	CIDPAYSkAYGRMGL	C:Carbamidomethylation,k:TMT10 K-GG variable	100	65.3	16	719.723	2043.11	114.046	1.6	34290.7	HUMAN	O43765	O43765	Small glutamine-rich tetratricopeptide repeat-containing protein alpha
InSol_Rep1	Non-K-ε-GG	2	14.53	12.96	14.53	86.2	202000000	-1	0	0	0	0		TMT10	(K)	TAVCDIPPR	(G)		C:Carbamidomethylation,	100	49.75	149	629.346	1257.68	0.0029	2.3	50305.5	HUMAN	Q13885	Q13885|Q9BVA1|P68371|P04350|P07437|A6NNZ2|Q3ZCM7|Q5JP53|Q5SQY0|I3L2F9|A0A075B736|Q5ST81	Tubulin beta-2A chain
InSol_Rep1	Non-K-ε-GG	3	14.53	10.1	14.53	89.7	7200000	-1	0	0	0	0		Hydrogen	(K)	RVLIAAHGNSLR	(G)			88.5	33.45	8	436.262	1306.77	0.002	1.5	28917.5	HUMAN	P18669	P18669|P15259	Phosphoglycerate mutase 1
InSol_Rep1	Non-K-ε-GG	2	14.52	12.28	12.1	96.8	13100000	-1	1	0	0	0		TMT10	(R)	ACLYAGVK	(I)		C:Carbamidomethylation,K:TMT10,	100	61.72	17	670.397	1339.78	0.0058	4.4	42691.3	HUMAN	P15104	P15104	Glutamine synthetase
InSol_Rep1	Non-K-ε-GG	3	14.52	14.52	14.52	70.8	27600000	-1	0	0	0	0		TMT10	(R)	HFDETVNR	(Y)			93.3	37.85	12	416.218	1246.64	0.001	0.8	68682.2	HUMAN	P04843	P04843|B7Z4L4	Dolichyl-diphosphooligosaccharide--protein glycosyltransferase subunit 1
InSol_Rep1	Non-K-ε-GG	2	14.51	12.71	12.32	80.8	27000000	-1	0	0	0	0		TMT10	(R)	TGYTLDVTTGQR	(K)			100	57.52	11	770.914	1540.82	0.0038	2.5	71498.4	HUMAN	O43390-2	O43390-2|O43390|O60506|O60506-2|O60506-3|O43390-4|O60506-4	Isoform 2 of Heterogeneous nuclear ribonucleoprotein R
InSol_Rep1	Non-K-ε-GG	3	14.5	14.78	14.5	81.3	104000000	-1	0	0	0	0		TMT10	(R)	VPTANVSVVDLTCR	(L)		C:Carbamidomethylation,	85.5	75.07	15	587.326	1759.96	0.0065	3.7	36223.7	HUMAN	P04406	P04406|P04406-2|E7EUT5	Glyceraldehyde-3-phosphate dehydrogenase
InSol_Rep1	K-ε-GG	4	14.48	14.16	14.48	78.4	4350000	14.477	2	1	1	0	K54k	TMT10	(K)	QMNDEkTAADYK	(I)	GKQMNDEkTAADYKI	K:TMT10,k:TMT10 K-GG variable	100	49.38	2	554.549	2101.12	114.054	5.1	9786.1	HUMAN	S4R3E9	S4R3E9|Q15843	Protein NEDD8-MDP1
InSol_Rep1	K-ε-GG	3	14.48	9.88	13.59	65.8	11100000	99	1	1	1	0	K841k	TMT10	(R)	VLIGENEkAER	(M)	VLIGENEkAERMGFT	k:TMT10 K-GG variable	95.7	52.55	14	610.69	1716.01	114.049	3.6	142148	HUMAN	P55265-4	P55265-4|P55265|P55265-2|P55265-3|P55265-5	Isoform 4 of Double-stranded RNA-specific adenosine deaminase
InSol_Rep1	Non-K-ε-GG	3	14.48	13.56	14.48	74.3	13900000	-1	1	0	0	0		TMT10	(K)	TTQFSCTLGEK	(F)		C:Carbamidomethylation,K:TMT10,	92.5	62.3	11	577.314	1729.92	0.0074	4.3	15506.5	HUMAN	Q01469	Q01469|I6L8B7	Fatty acid-binding protein, epidermal
InSol_Rep1	Non-K-ε-GG	3	14.46	14.46	14.46	63.7	16700000	-1	0	0	0	0		TMT10	(K)	AVGHPFVIQLGR	(I)			75.3	69.2	12	508.309	1522.91	0.0065	4.3	124525	HUMAN	O14980	O14980	Exportin-1
InSol_Rep1	Non-K-ε-GG	2	14.44	11.5	11.55	75	215000000	-1	0	0	0	0		TMT10	(K)	TYAICGAIR	(R)		C:Carbamidomethylation,	100	59.47	14	627.348	1253.69	0.0019	1.5	10122.5	HUMAN	Q9BYK1	Q9BYK1|P63220|Q8WVC2	40S ribosomal protein S21
InSol_Rep1	Non-K-ε-GG	3	14.41	14	14.41	76.6	95400000	-1	0	0	0	0		TMT10	(K)	GGAGGTDGQGGTFR	(Y)			80.9	36.08	12	489.579	1466.72	0.0028	1.9	38034.3	HUMAN	Q9UDY4	Q9UDY4	DnaJ homolog subfamily B member 4
InSol_Rep1	Non-K-ε-GG	3	14.4	16.72	16.22	74	2060000	-1	1	0	0	0		TMT10	(K)	AIADTGANVVVTGGK	(V)		K:TMT10,	100	65.47	0	611.03	1831.07	0.0055	3	60190.1	HUMAN	P50990	P50990|P50990-2|P50990-3	T-complex protein 1 subunit theta
InSol_Rep1	K-ε-GG	3	14.36	12.73	14.59	71.4	27800000	99	1	1	1	0	K41k	TMT10	(K)	EILTkESNVQEVR	(C)	KAKEILTkESNVQEV	k:TMT10 K-GG variable	94	56.12	9	706.409	2003.15	114.06	7.9	36164.1	HUMAN	P67775	P67775|P62714|P67775-2	Serine/threonine-protein phosphatase 2A catalytic subunit alpha isoform
InSol_Rep1	Non-K-ε-GG	2	14.35	10.92	12.18	100	4610000	-1	1	0	0	0		TMT10	(K)	IAVAAQNCYK	(V)		C:Carbamidomethylation,K:TMT10,	100	59.5	3	798.455	1595.9	0.0052	3.2	31075.7	HUMAN	P60174	P60174|P60174-1	Triosephosphate isomerase
InSol_Rep1	Non-K-ε-GG	3	14.33	11.61	14.33	82.4	17500000	-1	1	0	0	0		TMT10	(K)	DSYVGDEAQSK	(R)		K:TMT10,	88.8	47.87	10	552.956	1656.85	0.0062	3.8	42407.6	HUMAN	P62736	P62736|P68032|P68133|P63267|P60709|P63261|Q5T8M7|A6NL76|Q5T8M8|J3KT65|G5E9R0|B8ZZJ2|F8WB63	Actin, aortic smooth muscle
InSol_Rep1	Non-K-ε-GG	2	14.32	14.45	12.99	84.3	3820000	-1	0	0	0	0		TMT10	(R)	TEEGPTLSYGR	(D)			100	50.98	6	719.875	1438.74	0.0046	3.2	100479	HUMAN	A8MXP9	A8MXP9|P43243|D6REM6	Matrin-3
InSol_Rep1	K-ε-GG	3	14.32	13.17	13.99	78	255000000	14.32	2	1	1	0	K58k	TMT10	(K)	AEDkEWMPVTK	(L)	RGGKAEDkEWMPVTK	K:TMT10,k:TMT10 K-GG variable	100	65.25	14	712.398	2021.13	114.046	1.3	31609.1	HUMAN	P15880	P15880|E9PQD7|E9PPT0	40S ribosomal protein S2
InSol_Rep1	K-ε-GG	4	14.32	13.75	9.97	79.3	13100000	99	1	1	1	0	K141k	TMT10	(K)	QIEHTLNEkR	(I)	IEHTLNEkRILQAVN	k:TMT10 K-GG variable	95.9	41.12	4	460.768	1726	114.048	2.6	46537.4	HUMAN	P22694-2	P22694-2|P22694-9|P22694-6|P22694-7|P22694-5|P17612|P22694|P17612-2|P22694-3|P22694-4|B1APG3|P22694-8|B1APF9	Isoform 2 of cAMP-dependent protein kinase catalytic subunit beta
InSol_Rep1	Non-K-ε-GG	2	14.31	11.28	10.97	82.4	6480000	-1	0	0	0	0		TMT10	(K)	GDYPLEAVR	(M)			87.6	60.25	11	624.846	1248.68	0.0059	4.8	58506.4	HUMAN	P14618	P14618|P14618-2|P14618-3|Q504U3	Pyruvate kinase PKM
InSol_Rep1	Non-K-ε-GG	2	14.31	11.76	12.92	78.5	37600000	-1	0	0	0	0		TMT10	(K)	IYFMAGSSR	(K)			57.8	70.93	12	630.834	1260.66	0.0005	0.4	92752.5	HUMAN	P14625	P14625	Endoplasmin
InSol_Rep1	K-ε-GG	3	14.29	13.44	13.4	68	16900000	9.166	2	1	1	0	K2496k	TMT10	(R)	GGTNADTIkLVK	(V)	GTNADTIkLVKVHGG	K:TMT10,k:TMT10 K-GG variable	100	60.25	11	673.414	1904.18	114.05	3.7	604063	HUMAN	Q63HN8-4	Q63HN8-4|Q63HN8	Isoform 2 of E3 ubiquitin-protein ligase RNF213
InSol_Rep1	Non-K-ε-GG	2	14.28	7.7	14.58	83.4	42400000	-1	0	0	0	0		TMT10	(K)	AGFAGDDAPR	(A)			87.8	45.05	13	603.311	1205.61	0.0037	3.1	123097	HUMAN	A5A3E0	A5A3E0|Q6S8J3|P0CG38|P0CG39|P62736|P68032|P68133|P63267|P60709|P63261|Q5T8M7|P63267-2|A6NL76|Q5T8M8|J3KT65|G5E9R0|B8ZZJ2|F8WB63|F8WCH0	POTE ankyrin domain family member F
InSol_Rep1	K-ε-GG	3	14.27	14.68	9.99	74.6	9480000	99	1	1	1	0	K96k	TMT10	(K)	GILAADESTGSIAkR	(L)	ESTGSIAkRLQSIGT	k:TMT10 K-GG variable	100	58.03	3	687.73	1947.13	114.048	2.7	45716.3	HUMAN|RABIT	P04075-2	P04075-2|J3KPS3|P04075|H3BQN4|P00883	Isoform 2 of Fructose-bisphosphate aldolase A
InSol_Rep1	Non-K-ε-GG	3	14.27	14.27	14.27	72.5	13300000	-1	0	0	0	0		TMT10	(R)	TTPSYVAFTDTER	(L)			89.8	64.3	2	572.961	1716.86	0.0041	2.4	71125	HUMAN	P11142	P11142|P17066|P34931|P08107|P54652|E9PKE3|P08107-2|E9PNE6|P11142-2|P48741	Heat shock cognate 71 kDa protein
InSol_Rep1	Non-K-ε-GG	2	14.27	14.27	14.56	81.7	52600000	-1	0	0	0	0		TMT10	(R)	HNPVFGVMS	(-)			100	65.53	24	608.823	1216.63	0.0047	3.9	47826.7	HUMAN	P61158	P61158|Q9P1U1|B4DXW1|Q9P1U1-3|Q9P1U1-2	Actin-related protein 3
InSol_Rep1	Non-K-ε-GG	3	14.26	14.26	14.26	82.8	1510000000	-1	1	0	0	0		TMT10	(R)	GGAGVGSMTK	(I)		K:TMT10,	93.2	48.03	15	441.59	1322.75	0.004	3	16060.2	HUMAN	P39019	P39019	40S ribosomal protein S19
InSol_Rep1	K-ε-GG	3	14.25	13.01	14.25	69.4	52800000	14.249	2	1	1	0	K54k	TMT10	(K)	QMNDEkTAADYK	(I)	GKQMNDEkTAADYKI	K:TMT10,k:TMT10 K-GG variable	95.1	49.4	10	739.062	2101.12	114.05	3.1	9786.1	HUMAN	S4R3E9	S4R3E9|Q15843	Protein NEDD8-MDP1
InSol_Rep1	Non-K-ε-GG	3	14.25	14.25	17.56	92.5	1630000	-1	0	0	0	0		TMT10	(K)	HSGPNSADSANDGFVR	(L)			100	38.53	1	620.635	1859.88	0.008	4.3	46013.4	HUMAN	P52597	P52597	Heterogeneous nuclear ribonucleoprotein F
InSol_Rep1	Non-K-ε-GG	3	14.24	14.24	14.24	83.3	890000	-1	1	0	0	0		TMT10	(K)	GEATVSFDDPPSAK	(A)		K:TMT10,	100	62.2	0	627.002	1878.98	0.0077	4.1	62057.1	HUMAN	Q92804	Q92804|Q92804-2|H3BPE7|P35637|P35637-2|A0A075B7D9	TATA-binding protein-associated factor 2N
InSol_Rep1	Non-K-ε-GG	2	14.2	13.59	12.28	78.3	877000000	-1	1	0	0	0		TMT10	(R)	GGAGAGGGWK	(L)		K:TMT10,	92.7	49.35	21	638.366	1275.72	0.0044	3.5	141099	HUMAN	Q92896-2	Q92896-2|Q92896-3|Q92896|H3BM42|H3BQU9	Isoform 2 of Golgi apparatus protein 1
InSol_Rep1	K-ε-GG	4	14.16	18.07	14.16	73.1	9160000	5.931	2	1	1	0	K179k	TMT10	(R)	DFDQNQGEVVkHYK	(I)	QNQGEVVkHYKIRNL	K:TMT10,k:TMT10 K-GG variable	95.1	53.97	4	627.844	2394.3	114.051	3.4	61702.6	HUMAN	P06239-3	P06239-3|Q573B4|P06239|P06239-2	Isoform 3 of Tyrosine-protein kinase Lck
InSol_Rep1	Non-K-ε-GG	2	14.15	11.75	10.6	88.7	22000000	-1	1	0	0	0		TMT10	(K)	HIYYITGETK	(D)		K:TMT10,	100	58.15	12	841.981	1682.95	0.004	2.4	98729.9	HUMAN	P07900-2	P07900-2|P07900|Q58FG0	Isoform 2 of Heat shock protein HSP 90-alpha
InSol_Rep1	Non-K-ε-GG	2	14.15	14.68	15.17	90.1	166000000	-1	1	0	0	0		TMT10	(K)	ESYSVYVYK	(V)		K:TMT10,	100	67.67	13	798.441	1595.87	0.0017	1.1	18803.6	HUMAN	U3KQK0	U3KQK0|Q5QNW6-2|P62807|Q93079|O60814|P58876|Q99879|Q99880|Q99877|Q5QNW6|P57053	Histone H2B
InSol_Rep1	Non-K-ε-GG	2	14.14	7.44	10.09	84.4	175000000	-1	1	0	0	0		TMT10	(R)	GMSEALVDK	(R)		K:TMT10,	100	62.87	11	704.401	1407.79	0.0036	2.5	135540	HUMAN	Q9P260	Q9P260	LisH domain and HEAT repeat-containing protein KIAA1468
InSol_Rep1	K-ε-GG	4	14.11	11.52	14.11	77	282000000	99	1	1	1	0	K41k	TMT10	(K)	MYEEHLkR	(M)	KMYEEHLkRMNPNSP	k:TMT10 K-GG variable	95.4	42.92	9	420.235	1563.87	114.047	2.4	12429.9	HUMAN	P84090	P84090|G3V279	Enhancer of rudimentary homolog
InSol_Rep1	Non-K-ε-GG	3	14.11	14.11	14.11	76.6	20200000	-1	0	0	0	0		TMT10	(K)	HTGPNSPDTANDGFVR	(L)			100	42.35	13	638.65	1913.93	0.0042	2.2	51514.2	HUMAN	G8JLB6	G8JLB6|P31943|P55795|E9PCY7|D6RIH9	Heterogeneous nuclear ribonucleoprotein H
InSol_Rep1	K-ε-GG	4	14.1	12.04	11.92	83.5	20800000	99	1	1	1	0	K265k	TMT10	(K)	CTkEEHLCTQR	(M)	EDKLKCTkEEHLCTQ	C:Carbamidomethylation,k:TMT10 K-GG variable	87.8	34.52	8	509.263	1919.98	114.048	2.5	33450.2	HUMAN	J3KN67	J3KN67|P06753-2|P06753-5|Q5VU59|Q5VU61|P06753-7	Tropomyosin alpha-3 chain
InSol_Rep1	K-ε-GG	3	14.08	14.08	14.86	81.1	12100000	2.451	2	1	1	0	K406k	Hydrogen	(K)	DVNAAIATIkTK	(R)	NAAIATIkTKRTIQF	K:TMT10-Lys-Only,k:TMT10 K-GG variable	91.7	66.17	13	606.371	1703.05	114.05	4.1	58642	HUMAN	F5H5D3	F5H5D3|Q71U36|P68363|Q6PEY2|Q13748|Q9BQE3|Q13748-2|Q71U36-2|P68363-2	Tubulin alpha-1C chain
InSol_Rep1	K-ε-GG	3	14.07	13.9	12.86	73.2	7850000	99	1	1	1	0	K76k	TMT10	(K)	ALAAAGYDVEkNNSR	(I)	AAGYDVEkNNSRIKL	k:TMT10 K-GG variable	100	54.67	6	717.722	2037.11	114.04	-1.3	22349.5	HUMAN	P16402	P16402|P10412|Q02539|P16403|P22492	Histone H1.3
InSol_Rep1	Non-K-ε-GG	2	14.07	9.45	14.07	84.6	7200000	-1	1	0	0	0		TMT10	(R)	SSLVITTK	(L)		K:TMT10,	91.2	62.67	10	653.923	1306.84	0.0046	3.5	47019.1	HUMAN	Q14722	Q14722|Q13303-3|Q14722-3|Q14722-2|Q2YD85|B7Z8E5|F8W6W4|Q13303|Q13303-2|Q13303-4	Voltage-gated potassium channel subunit beta-1
InSol_Rep1	Non-K-ε-GG	2	14.07	11.8	11.49	87.3	16100000	-1	0	0	0	0		TMT10	(R)	QFVTATDVVR	(G)			100	63.22	10	682.892	1364.77	0.0033	2.4	70857.7	HUMAN	P13796	P13796	Plastin-2
InSol_Rep1	Non-K-ε-GG	2	14.06	14.06	14.06	73.4	14600000	-1	0	0	0	0		Hydrogen	(R)	GGAGQWNSLFR	(F)			67	68.73	14	596.799	1192.59	0.005	4.2	311253	HUMAN	Q14571	Q14571	Inositol 1,4,5-trisphosphate receptor type 2
InSol_Rep1	K-ε-GG	3	14.03	14.03	13.63	66.4	25400000	1.269	2	1	1	0	K138k	TMT10	(R)	YLAEVAAGDDkK	(G)	EVAAGDDkKGIVDQS	K:TMT10,k:TMT10 K-GG variable	100	62.88	11	694.402	1967.14	114.048	2.6	27915.8	HUMAN	P63104	P63104|P63104-2|B0AZS6|B7Z2E6	14-3-3 protein zeta/delta
InSol_Rep1	Non-K-ε-GG	2	14.03	11.2	14.59	86.1	7980000	-1	1	0	0	0		TMT10	(K)	DGVVFGVEK	(L)		K:TMT10,	100	70.52	11	704.418	1407.83	0.0035	2.5	28660.9	HUMAN	P25788	P25788|P25788-2	Proteasome subunit alpha type-3
InSol_Rep1	Non-K-ε-GG	3	14.02	14.02	14.02	59.2	13800000	-1	1	0	0	0		TMT10	(K)	GGASIIQCHILNDK	(R)		C:Carbamidomethylation,K:TMT10,	77.3	66.4	15	662.041	1984.11	0.0048	2.4	77064.9	HUMAN	Q8TAF3	Q8TAF3|Q8TAF3-3|Q8TAF3-4	WD repeat-containing protein 48
InSol_Rep1	Non-K-ε-GG	2	14.01	12.83	10.02	94.4	3430000	-1	0	0	0	0		Hydrogen	(R)	LISQIVSSITASLR	(F)			100	99.05	3	744.446	1487.88	0.006	4	58642	HUMAN	F5H5D3	F5H5D3|P68363|Q9BQE3|Q9NY65|P68366|P68366-2|Q9NY65-2|P68363-2|Q9H853	Tubulin alpha-1C chain
InSol_Rep1	Non-K-ε-GG	2	14	6.2	9.38	81.6	31600000	-1	1	0	0	0		TMT10	(R)	GLGVEIAK	(N)		K:TMT10,	94.8	67.58	13	622.905	1244.8	0.0043	3.4	118931	HUMAN	P22314	P22314|P22314-2	Ubiquitin-like modifier-activating enzyme 1
InSol_Rep1	Non-K-ε-GG	3	13.99	11.81	11.17	79.1	11700000	-1	1	0	0	0		TMT10	(R)	LAAFGQLHK	(V)		K:TMT10,	92.4	68.78	12	481.636	1442.89	0.006	4.2	96205.6	HUMAN	Q12906-7	Q12906-7|Q12906|Q12906-3|Q12906-6|Q12906-2|Q12906-4|Q12906-5	Isoform 7 of Interleukin enhancer-binding factor 3
InSol_Rep1	K-ε-GG	5	13.97	10.21	10.9	90.3	12900000	99	1	1	1	0	K288k	TMT10	(R)	QGRPkAQHQDPGLGGTQEGAR	(G)	HRRQGRPkAQHQDPG	k:TMT10 K-GG variable	94.8	31.32	8	552.9	2646.42	114.048	1.7	35693.5	HUMAN	P25686	P25686	DnaJ homolog subfamily B member 2
InSol_Rep1	Non-K-ε-GG	4	13.96	13.96	13.96	72.6	8330000	-1	1	0	0	0		TMT10	(K)	HVLHVQLNRPNK	(R)		K:TMT10,	85.1	45.95	4	479.047	1913.16	0.0058	3	36157.9	HUMAN	Q13011	Q13011	Delta(3,5)-Delta(2,4)-dienoyl-CoA isomerase, mitochondrial
InSol_Rep1	Non-K-ε-GG	3	13.96	5.42	9.35	91.4	392000000	-1	1	0	0	0		TMT10	(R)	GMTELEPSK	(F)		K:TMT10,	100	59.1	18	483.94	1449.8	0.0029	2	94986	HUMAN	Q9ULF5	Q9ULF5	Zinc transporter ZIP10
InSol_Rep1	Non-K-ε-GG	3	13.96	13.96	13.96	73.3	565000	-1	0	0	0	0		TMT10	(R)	NQGGYGGSSSSSSYGSGR	(R)			76.8	33.97	0	641.96	1923.86	0.0016	0.8	38860.1	HUMAN	P09651	P09651|P09651-2|F8W6I7|P09651-3	Heterogeneous nuclear ribonucleoprotein A1
InSol_Rep1	Non-K-ε-GG	2	13.95	10.56	12.36	89.6	3400000	-1	0	0	0	0		TMT10	(K)	DQVANSAFVER	(L)			87.7	52.4	4	732.889	1464.76	0.0071	4.8	98729.9	HUMAN	P07900-2	P07900-2|P07900	Isoform 2 of Heat shock protein HSP 90-alpha
InSol_Rep1	Non-K-ε-GG	3	13.95	11.58	13.07	76.9	39700000	-1	1	0	0	0		TMT10	(R)	HSDGNLCVK	(V)		C:Carbamidomethylation,K:TMT10,	76.7	41.95	12	496.608	1487.8	0.0053	3.5	10225.7	HUMAN	P49458	P49458|P49458-2|E9PE20	Signal recognition particle 9 kDa protein
InSol_Rep1	Non-K-ε-GG	2	13.92	11.96	11.96	79.3	405000000	-1	0	0	0	0		TMT10	(R)	GGAPFQFGGQR	(R)			100	61.25	12	675.862	1350.71	0.0062	4.6	245580	HUMAN	Q9BTC0	Q9BTC0	Death-inducer obliterator 1
InSol_Rep1	Non-K-ε-GG	2	13.91	10.23	14.32	78.6	33900000	-1	1	0	0	0		TMT10	(K)	SFFTDDDK	(Q)		K:TMT10,	100	67.72	20	716.874	1432.74	0.0049	3.4	23044.6	HUMAN	P52566	P52566	Rho GDP-dissociation inhibitor 2
InSol_Rep1	Non-K-ε-GG	2	13.88	13.88	13.88	83.3	6050000	-1	1	0	0	0		Hydrogen	(R)	SSFYVNGLTLGGQK	(C)			82.9	69.5	11	735.884	1470.76	0.0021	1.4	15225.1	HUMAN	P07737	P07737|K7EJ44	Profilin-1
InSol_Rep1	Non-K-ε-GG	3	13.88	12.14	16.17	84.3	497000000	99	1	0	0	0	M46m M49m	TMT10	(R)	HQGVmVGmGQK	(D)		K:TMT10,m:Oxidized methionine	79.4	36.33	18	554.635	1629.9	31.9927	1.8	42407.6	HUMAN	P62736	P62736|P68032|P68133|Q562R1|P63267|P60709|P63261|Q5T8M7|A6NL76|Q5T8M8|J3KT65|G5E9R0|B8ZZJ2|F8WB63	Actin, aortic smooth muscle
InSol_Rep1	K-ε-GG	3	13.87	11.91	13.11	77.9	10300000	8.354	2	1	1	0	K9k	Acetyl	(M)	ASSDIQVkELEK	(R)	ASSDIQVkELEKRAS	K:TMT10,k:TMT10 K-GG variable	100	65.75	12	654.372	1847.05	114.05	3.4	19937.3	HUMAN	P16949-2	P16949-2|P16949	Isoform 2 of Stathmin
InSol_Rep1	K-ε-GG	3	13.86	11.09	9.19	76.6	13100000	13.857	2	1	1	0	K938k	TMT10	(K)	DkDNTNVNADVQK	(L)	IPVLQKDkDNTNVNA	K:TMT10,k:TMT10 K-GG variable	100	45.55	6	754.751	2148.19	114.051	3.5	112530	HUMAN	Q86YT6	Q86YT6	E3 ubiquitin-protein ligase MIB1
InSol_Rep1	K-ε-GG	3	13.86	13.86	13.86	72.5	5260000	99	1	1	1	0	K418k	TMT10	(K)	DEQEHEFYk	(-)	EQEHEFYk-------	k:TMT10 K-GG variable	83.2	47.23	0	599.635	1682.84	114.047	2	47479.5	HUMAN	P43686	P43686|P43686-2	26S protease regulatory subunit 6B
InSol_Rep1	K-ε-GG	3	13.86	13.86	14.12	72.5	3900000	13.863	2	1	1	0	K166k	TMT10	(K)	NICkVVEVGSK	(I)	LDYKNICkVVEVGSK	C:Carbamidomethylation,K:TMT10,k:TMT10 K-GG variable	100	62.82	2	678.739	1920.16	114.047	2.2	58506.4	HUMAN	P14618	P14618|P14618-2|P14618-3|H3BQ34	Pyruvate kinase PKM
InSol_Rep1	Non-K-ε-GG	2	13.86	12.63	13.16	94.8	8350000	-1	1	0	0	0		TMT10	(R)	YQGVNLYVK	(N)		K:TMT10,	100	70.65	8	771.461	1541.91	0.0063	4.1	70897.8	HUMAN	P11940	P11940|Q4VXU2|E7ERJ7|E7EQV3|P11940-2|Q4VY17	Polyadenylate-binding protein 1
InSol_Rep1	Non-K-ε-GG	3	13.86	11.94	13	81.9	12000000	-1	0	0	0	0		TMT10	(R)	GLTEALAQSSASLNSTR	(D)			75.4	72.05	13	645.687	1935.04	0.0114	5.9	228919	HUMAN	Q5TZA2	Q5TZA2|Q5TZA2-2	Rootletin
InSol_Rep1	Non-K-ε-GG	2	13.84	16.32	13.97	78.1	938000000	-1	0	0	0	0		TMT10	(K)	GGSGSGPTIEEVD	(-)			96.2	55.17	15	717.354	1433.7	0.0044	3	70336.2	HUMAN	P08107	P08107|P08107-2|V9GZ37	Heat shock 70 kDa protein 1A/1B
InSol_Rep1	Non-K-ε-GG	3	13.84	12.43	18.11	80	164000000	-1	1	0	0	0		TMT10	(K)	HFVALSTNTTK	(V)		K:TMT10,	93.1	56.13	11	559.665	1676.97	0.0069	4.1	64608.7	HUMAN	P06744-2	P06744-2|P06744|K7EQ48	Isoform 2 of Glucose-6-phosphate isomerase
InSol_Rep1	Non-K-ε-GG	2	13.84	3.81	3.81	90	341000000	-1	1	0	0	0		TMT10	(K)	QLIVGVNK	(M)		K:TMT10,	100	66.97	15	664.94	1328.87	0.006	4.5	50811.6	HUMAN	Q05639	Q05639|P68104|Q5VTE0	Elongation factor 1-alpha 2
InSol_Rep1	K-ε-GG	4	13.82	13.88	13.82	71.3	9460000	3.683	2	1	1	0	K291k	TMT10	(R)	VFCSHCGNkTLK	(K)	FCSHCGNkTLKKVSV	C:Carbamidomethylation,K:TMT10,k:TMT10 K-GG variable	93.7	51.1	10	563.813	2138.18	114.048	2.3	47073.5	HUMAN	Q9ULX3	Q9ULX3	RNA-binding protein NOB1
InSol_Rep1	K-ε-GG	4	13.82	12.11	8.31	84.3	138000000	99	1	1	1	0	K82k	TMT10	(K)	IYHPNVDkLGR	(I)	IYHPNVDkLGRICLD	k:TMT10 K-GG variable	94.3	53.08	12	471.778	1770.04	114.049	3.1	17194.6	HUMAN	P61088	P61088|F8VV71|F8VSD4|F8VQQ8	Ubiquitin-conjugating enzyme E2 N
InSol_Rep1	Non-K-ε-GG	2	13.77	7.83	4.89	85.5	4590000	-1	1	0	0	0		TMT10	(R)	IEEELGSK	(A)		K:TMT10,	100	62.3	4	681.901	1362.79	0.0062	4.5	47510.4	HUMAN	P06733	P06733|P06733-2	Alpha-enolase
InSol_Rep1	K-ε-GG	3	13.76	9.48	11.36	68.4	20000000	13.763	2	1	1	0	K893k	TMT10	(K)	NNkSAEAILK	(R)	AMTFKNNkSAEAILK	K:TMT10,k:TMT10 K-GG variable	100	54.87	0	630.388	1775.1	114.048	2.9	134645	HUMAN	Q9P2R3-4	Q9P2R3-4|Q9P2R3-2|Q9P2R3	Isoform 4 of Ankyrin repeat and FYVE domain-containing protein 1
InSol_Rep1	K-ε-GG	3	13.72	10.76	13.01	72.1	14900000	13.014	2	1	1	0	K36k	TMT10	(K)	GkDAFPVAGQK	(L)	KIESEKGkDAFPVAG	K:TMT10,k:TMT10 K-GG variable	89.9	55.35	12	640.384	1805.09	114.048	2.6	43227.5	HUMAN	P54727	P54727	UV excision repair protein RAD23 homolog B
InSol_Rep1	K-ε-GG	3	13.71	13.04	13.08	75.8	112000000	13.714	2	1	1	0	K34k	TMT10	(K)	MSLkGTTVTPDK	(R)	RAGKMSLkGTTVTPD	K:TMT10,k:TMT10 K-GG variable	91.8	59.97	12	693.744	1965.17	114.051	3.9	42437.8	HUMAN	Q16186	Q16186	Proteasomal ubiquitin receptor ADRM1
InSol_Rep1	K-ε-GG	3	13.71	13.61	12.28	78	6460000	13.706	2	1	1	0	K156k	TMT10	(K)	ASGLAAGkGVIVAK	(S)	ASGLAAGkGVIVAKS	K:TMT10,k:TMT10 K-GG variable	100	63.33	4	681.77	1929.25	114.048	2.6	109020	HUMAN	P22102	P22102|P22102-2|F8WD69	Trifunctional purine biosynthetic protein adenosine-3
InSol_Rep1	Non-K-ε-GG	3	13.7	13.7	13.24	63.6	226000000	-1	0	0	0	0		TMT10	(K)	HGINCFINR	(Q)		C:Carbamidomethylation,	98.9	51.13	13	453.911	1359.71	0.0043	3.1	57829.5	HUMAN	P78371	P78371|F5GWF6|P78371-2|F8VQ14	T-complex protein 1 subunit beta
InSol_Rep1	K-ε-GG	4	13.7	13.7	11.81	73.1	6380000	99	1	1	1	0	K330k	TMT10	(R)	LDILkIHSR	(K)	EARLDILkIHSRKMN	k:TMT10 K-GG variable	100	65.42	0	417.516	1552.99	114.049	3.4	45796.4	HUMAN	P62195	P62195|P62195-2	26S protease regulatory subunit 8
InSol_Rep1	K-ε-GG	5	13.7	13.7	12.27	65.6	6760000	6.828	2	1	1	0	M634m K643k	TMT10	(R)	mHCCDEVQPkHVK	(E)	CCDEVQPkHVKEAFR	C:Carbamidomethylation,K:TMT10,m:Oxidized methionine,k:TMT10 K-GG variable	100	36.92	10	497.861	2355.23	130.045	2.7	93857.5	HUMAN	Q14566	Q14566	DNA replication licensing factor MCM6
InSol_Rep1	Non-K-ε-GG	3	13.69	13.69	13.69	76.5	24000000	-1	0	0	0	0		TMT10	(R)	FATHAAALSVR	(N)			86	54.2	11	458.27	1372.79	0.0049	3.6	76262.2	HUMAN	P23246	P23246|P23246-2	Splicing factor, proline- and glutamine-rich
InSol_Rep1	Non-K-ε-GG	3	13.68	13.95	13.68	69.6	8300000	-1	0	0	0	0		TMT10	(K)	HAEATLGSGNLR	(M)			82.1	40.25	6	485.604	1454.79	0.0055	3.8	25669.8	HUMAN	Q7L9L4-2	Q7L9L4-2|Q9H8S9|Q7L9L4|Q9H8S9-2	Isoform 2 of MOB kinase activator 1B
InSol_Rep1	K-ε-GG	3	13.67	13.13	10.57	69.6	7460000	1.21	2	1	1	0	K53k	TMT10	(R)	EAAEEEGEPEVkK	(R)	EEGEPEVkKRRLLCV	K:TMT10,k:TMT10 K-GG variable	100	47.53	4	749.411	2132.17	114.048	2.4	45136.6	HUMAN	O95551-2	O95551-2|O95551|O95551-3	Isoform 2 of Tyrosyl-DNA phosphodiesterase 2
InSol_Rep1	Non-K-ε-GG	2	13.67	11.52	9.68	81.3	30600000	-1	0	0	0	0		TMT10	(R)	QLGLVVCR	(G)		C:Carbamidomethylation,	97.2	63.53	13	587.355	1173.7	0.0047	4	11716.3	HUMAN	Q9UK45	Q9UK45	U6 snRNA-associated Sm-like protein LSm7
InSol_Rep1	K-ε-GG	4	13.66	10.07	10.05	82.9	16400000	99	1	1	1	0	K77k	TMT10	(R)	QkENADPRPPVQFPNLPR	(I)	DVVILRQkENADPRP	k:TMT10 K-GG variable	100	63.47	28	669.628	2561.43	114.054	4.1	47083.7	HUMAN	Q5TDH0-3	Q5TDH0-3|Q5TDH0|Q5TDH0-2	Isoform 3 of Protein DDI1 homolog 2
InSol_Rep1	Non-K-ε-GG	2	13.65	10.04	9.53	82.6	6630000	-1	1	0	0	0		TMT10	(K)	VGEVIVTK	(D)		K:TMT10,	100	65.83	5	651.925	1302.84	0.0025	1.9	61224.7	HUMAN	P10809	P10809	60 kDa heat shock protein, mitochondrial
InSol_Rep1	Non-K-ε-GG	2	13.64	7.39	8.22	79.1	6070000	-1	0	0	0	0		TMT10	(R)	QENGASVILR	(D)			100	53	10	658.382	1315.75	0.0044	3.4	77196.2	HUMAN	E9PRY8	E9PRY8|P29692-2|P29692|P29692-4|E9PMW7	Elongation factor 1-delta
InSol_Rep1	Non-K-ε-GG	3	13.64	15.74	13.93	74.3	12700000	-1	1	0	0	0		TMT10	(R)	ISVYYNEATGGK	(Y)		K:TMT10,	80.2	70	14	587.328	1759.96	0.0056	3.2	50126.4	HUMAN	P07437	P07437|Q5JP53	Tubulin beta chain
InSol_Rep1	K-ε-GG	3	13.63	10.04	13.63	65.4	10600000	9.037	2	1	1	0	K467k	TMT10	(R)	SQNTDMVQkSVSK	(T)	QNTDMVQkSVSKTLP	K:TMT10,k:TMT10 K-GG variable	89.4	50.08	2	751.755	2139.2	114.046	1.2	68315.4	HUMAN	Q14677	Q14677	Clathrin interactor 1
InSol_Rep1	K-ε-GG	4	13.62	13.62	11.75	58.7	4890000	99	1	1	1	0	K63k	Hydrogen	(R)	TLSDYNIQkESTLHLVLR	(L)	LSDYNIQkESTLHLV	k:Ubiquitin Residual GG from Tryp Cut on K	93	67.93	9	561.807	2130.16	114.052	4	77037.2	HUMAN	P0CG48	P0CG48|F5H041|Q96C32|P0CG47|P62979|B4DV12|P62987	Polyubiquitin-C
InSol_Rep1	Non-K-ε-GG	2	13.61	8.65	11.28	76.7	10700000	-1	0	0	0	0		TMT10	(K)	TIVEFECR	(G)		C:Carbamidomethylation,	80.7	63.65	12	641.839	1282.67	0.0053	4.1	18390.4	HUMAN	Q9NWV4	Q9NWV4|B1ARP7	UPF0587 protein C1orf123
InSol_Rep1	K-ε-GG	4	13.61	10.45	10.62	74.6	16400000	99	1	1	1	0	K159k	TMT10	(K)	kQDPPVTHDLR	(V)	AQEPARKkQDPPVTH	k:TMT10 K-GG variable	100	40.03	13	470.272	1764.02	114.047	2.3	38214.6	HUMAN	P25685	P25685|P25685-2	DnaJ homolog subfamily B member 1
InSol_Rep1	Non-K-ε-GG	2	13.6	11.79	11.79	85.7	15200000	-1	0	0	0	0		TMT10	(R)	VEIIANDQGNR	(I)			100	55.98	10	729.4	1457.79	0.0023	1.5	72445.7	HUMAN	P11021	P11021|P11142|P34931|P08107|P54652|E9PKE3|P08107-2|E9PNE6|P11142-2|P17066|P48741	78 kDa glucose-regulated protein
InSol_Rep1	K-ε-GG	4	13.6	13.6	13.6	72.7	6560000	6.294	2	1	1	0	K153k	TMT10	(R)	NPDTQWITkPVHK	(H)	PDTQWITkPVHKHRE	K:TMT10,k:TMT10 K-GG variable	100	60.45	4	592.097	2251.32	114.05	3.1	24259.7	HUMAN	P61313	P61313	60S ribosomal protein L15
InSol_Rep1	Non-K-ε-GG	2	13.59	11.53	12.49	79.8	30600000	-1	0	0	0	0		TMT10	(K)	TLTPISAAYAR	(A)			100	65.2	13	696.907	1392.81	0.0015	1.1	65128.2	HUMAN	P31939	P31939|P31939-2	Bifunctional purine biosynthesis protein PURH
InSol_Rep1	Non-K-ε-GG	2	13.59	9.35	8.26	86.1	10100000	-1	0	0	0	0		TMT10	(R)	QPLALNVAYR	(R)			94.7	68.02	15	687.411	1373.81	0.0046	3.3	43289.6	HUMAN	Q12905	Q12905	Interleukin enhancer-binding factor 2
InSol_Rep1	K-ε-GG	3	13.59	12.13	11.09	67.8	127000000	99	1	1	1	0	K200k	TMT10	(K)	GAGSkTLQQNAESR	(F)	HSKGAGSkTLQQNAE	k:TMT10 K-GG variable	97	37.05	9	673.706	1905.06	114.049	3.2	23942.7	HUMAN	O95816	O95816|O95816-2	BAG family molecular chaperone regulator 2
InSol_Rep1	Non-K-ε-GG	2	13.58	13.99	13.82	88.5	65100000	99	0	0	0	0	M257m	TMT10	(K)	LAVNmVPFPR	(L)		m:Oxidized methionine	100	75.67	30	694.902	1372.8	16.0001	3.8	50896.6	HUMAN	Q9H4B7	Q9H4B7|Q13509|Q9BUF5|Q13885|Q9BVA1|P68371|P04350|P07437|A6NNZ2|Q3ZCM7|Q5JP53|Q5SQY0|I3L2F9|A0A075B736|Q13509-2|Q5ST81	Tubulin beta-1 chain
InSol_Rep1	Non-K-ε-GG	3	13.56	13.74	13.18	78.1	201000000	-1	1	0	0	0		TMT10	(K)	STGGAPTFNVTVTK	(T)		K:TMT10,	92	68.17	14	613.354	1838.04	0.0056	3.1	15225.1	HUMAN	P07737	P07737|K7EJ44	Profilin-1
InSol_Rep1	K-ε-GG	3	13.56	8.77	12.7	74.2	169000000	12.698	2	1	1	0	K121k	TMT10-Nterm-Only	(K)	AVTkYTSSK	(K)	EGTKAVTkYTSSKKR	k:TMT10 K-GG variable	95.8	39.53	11	519.641	1213.7	343.21	2.4	18803.6	HUMAN	U3KQK0	U3KQK0|Q5QNW6-2|Q96A08|P33778|P62807|Q93079|P58876|Q99879|P23527|Q99880|Q99877|Q16778|Q5QNW6|Q8N257	Histone H2B
InSol_Rep1	K-ε-GG	3	13.55	8.47	7.82	77.9	14800000	10.394	2	1	1	0	K11k	Hydrogen	(K)	TLTGkTITLEVEPSDTIENVK	(A)	FVKTLTGkTITLEVE	k:Ubiquitin Residual GG from Tryp Cut on K	100	68.02	12	801.43	2288.22	114.052	3.7	77037.2	HUMAN	P0CG48	P0CG48|F5H041|Q96C32|P0CG47|J3QRK5|J3QLP7|P62979|B4DV12|P62987	Polyubiquitin-C
InSol_Rep1	Non-K-ε-GG	3	13.52	14.12	13.77	76.7	1340000	-1	1	0	0	0		TMT10	(K)	SNFAEALAAHK	(Y)		K:TMT10,	100	65.12	0	539.645	1616.92	0.0032	2	57514.7	HUMAN	P07237	P07237|H7BZ94|F5H8J2|I3L514|I3L1Y5	Protein disulfide-isomerase
InSol_Rep1	Non-K-ε-GG	2	13.52	2.23	7.07	51.1	27400000	-1	1	0	0	0		TMT10	(K)	LTSLNVK	(Y)		K:TMT10,	100	67.22	13	616.904	1232.8	0.0026	2.1	60701.5	HUMAN	O95758-4	O95758-4|P26599-3|O95758-5|O95758|P26599-2|O95758-2|P26599|O95758-6|O95758-1|O95758-7	Isoform 4 of Polypyrimidine tract-binding protein 3
InSol_Rep1	Non-K-ε-GG	2	13.51	13.23	13.51	73.4	18900000	-1	0	0	0	0		TMT10	(R)	TTIFSPEGR	(L)			91.4	59.82	17	618.845	1236.68	0.0046	3.7	29768.5	HUMAN	P25789	P25789|H0YLC2|H0YLS6	Proteasome subunit alpha type-4
InSol_Rep1	K-ε-GG	3	13.51	9.91	10.88	71.5	114000000	99	1	1	1	0	K37k	TMT10	(R)	TFIAIkPDGVQR	(G)	ERTFIAIkPDGVQRG	k:TMT10 K-GG variable	100	65.8	13	639.717	1803.09	114.048	2.4	32926.7	HUMAN	Q32Q12	Q32Q12|P22392-2|J3KPD9|P15531-2|P22392|P15531|E7ERL0|E5RHP0	Nucleoside diphosphate kinase
InSol_Rep1	K-ε-GG	4	13.51	13.45	14.72	83.6	102000000	2.422	2	1	1	0	K406k	TMT10	(K)	DVNAAIATIkTK	(R)	NAAIATIkTKRTIQF	K:TMT10,k:TMT10 K-GG variable	87.4	70.93	14	512.319	1932.21	114.046	1.4	58642	HUMAN	F5H5D3	F5H5D3|Q71U36|P68363|Q6PEY2|Q13748|Q9BQE3|Q13748-2|Q71U36-2|P68363-2	Tubulin alpha-1C chain
InSol_Rep1	Non-K-ε-GG	2	13.5	11.14	10.09	78.8	69300000	-1	0	0	0	0		TMT10	(R)	VWQVTIGTR	(-)			92	73.4	14	644.885	1288.76	0.006	4.6	35532.5	HUMAN	P63244	P63244|J3KPE3|D6RAC2|D6RHH4|D6RF23|D6RHJ5	Guanine nucleotide-binding protein subunit beta-2-like 1
InSol_Rep1	Non-K-ε-GG	2	13.49	10.19	8.64	90.3	15300000	-1	0	0	0	0		TMT10	(K)	QQISLATQMVR	(M)			100	66.28	12	752.432	1503.85	0.0053	3.5	60126.4	HUMAN	P48643	P48643|E9PCA1|B7ZAR1|E7ENZ3|P48643-2	T-complex protein 1 subunit epsilon
InSol_Rep1	Non-K-ε-GG	2	13.49	13.31	14.09	95.5	16400000	-1	1	0	0	0		Acetyl	(M)	ASGVAVSDGVIK	(V)		K:TMT10,	89.8	69.2	12	687.398	1373.78	0.0048	3.5	18730.4	HUMAN	P23528	P23528	Cofilin-1
InSol_Rep1	Non-K-ε-GG	2	13.46	9.64	4.24	92.1	4350000	-1	1	0	0	0		TMT10	(K)	NSVEVALNK	(L)		K:TMT10,	100	61.27	2	716.435	1431.86	0.0061	4.2	59484.7	HUMAN	P54577	P54577	Tyrosine--tRNA ligase, cytoplasmic
InSol_Rep1	K-ε-GG	4	13.46	12.33	13.46	81.7	24800000	99	1	1	1	0	K160k	TMT10	(K)	kEMQPTHPIR	(L)	EAFEISKkEMQPTHP	k:TMT10 K-GG variable	96	37.9	12	453.011	1694.98	114.046	1.4	28196	HUMAN	P31946	P31946|P27348|P63104|P31946-2|P63104-2|B0AZS6|B7Z2E6	14-3-3 protein beta/alpha
InSol_Rep1	Non-K-ε-GG	3	13.43	8.84	13.43	78.9	9870000	-1	1	0	0	0		TMT10	(R)	NGGHFVISIK	(A)		K:TMT10,	88.7	65.27	6	510.646	1529.92	0.0031	2	33897.7	HUMAN	P22087	P22087	rRNA 2'-O-methyltransferase fibrillarin
InSol_Rep1	Non-K-ε-GG	2	13.39	12.96	12.96	72.2	116000000	-1	0	0	0	0		TMT10	(R)	YLTVAAVFR	(G)			100	86.68	18	634.883	1268.76	0.0016	1.2	50286.6	HUMAN	P68371	P68371|P04350|P07437|Q5JP53|Q5ST81	Tubulin beta-4B chain
InSol_Rep1	Non-K-ε-GG	3	13.38	12.24	11.61	67.9	1960000	-1	1	0	0	0		TMT10	(R)	TPCNAGTFSQPEK	(V)		C:Carbamidomethylation,K:TMT10,	93.3	53.18	2	632.33	1894.97	0.0027	1.4	37610.5	HUMAN	O43684	O43684|O43684-2|J3QSX4	Mitotic checkpoint protein BUB3
InSol_Rep1	Non-K-ε-GG	2	13.38	4.41	4.41	50	12700000	-1	1	0	0	0		TMT10	(R)	ELNITAAK	(E)		K:TMT10,	71.1	63.18	9	659.412	1317.81	0.0034	2.6	22126.4	HUMAN	P62081	P62081|B5MCP9	40S ribosomal protein S7
InSol_Rep1	Non-K-ε-GG	2	13.37	11.37	12.38	89.2	178000000	-1	1	0	0	0		TMT10	(K)	VGLQVVAVK	(A)		K:TMT10,	100	74.42	16	685.963	1370.91	0.0051	3.7	61224.7	HUMAN	P10809	P10809	60 kDa heat shock protein, mitochondrial
InSol_Rep1	K-ε-GG	3	13.35	13.35	12.11	67.9	138000000	12.108	2	1	1	0	K200k	TMT10	(R)	AAASkLGEFAK	(V)	VRRAAASkLGEFAKV	K:TMT10,k:TMT10 K-GG variable	90.8	63.37	10	632.052	1780.09	114.047	2.3	74211	HUMAN	P30154-2	P30154-2|P30154-3|P30154|P30153|P30154-4|B3KQV6	Isoform 2 of Serine/threonine-protein phosphatase 2A 65 kDa regulatory subunit A beta isoform
InSol_Rep1	Non-K-ε-GG	3	13.34	17.52	16.42	76.6	798000	-1	1	0	0	0		TMT10	(K)	HYGPGWVSMANAGK	(D)		K:TMT10,	100	63.83	0	645.011	1933.02	0.0039	2	23799.1	HUMAN	P23284	P23284	Peptidyl-prolyl cis-trans isomerase B
InSol_Rep1	Non-K-ε-GG	2	13.33	10.63	10.23	87.3	103000000	-1	0	0	0	0		TMT10	(K)	NFAQLTVSGSR	(S)			100	62.85	23	704.893	1408.78	0.0042	3	40194.5	HUMAN	P35249	P35249|C9JZI1|P35249-2	Replication factor C subunit 4
InSol_Rep1	K-ε-GG	3	13.33	11.25	11.49	76.4	164000000	99	1	1	1	0	K21k	TMT10	(R)	GASNkYLVEFR	(A)	GSRGASNkYLVEFRA	k:TMT10 K-GG variable	96.1	63	9	619.354	1742	114.047	2.3	42437.8	HUMAN	Q16186	Q16186	Proteasomal ubiquitin receptor ADRM1
InSol_Rep1	Non-K-ε-GG	2	13.31	6.21	8.18	96.7	4050000	-1	1	0	0	0		TMT10	(R)	ELTAVVQK	(R)		K:TMT10,	100	63.98	3	673.428	1345.85	0.0035	2.6	28657.3	HUMAN	P23396-2	P23396-2|P23396|E9PL09|E9PPU1|F2Z2S8|E9PJH4|E9PQ96	Isoform 2 of 40S ribosomal protein S3
InSol_Rep1	Non-K-ε-GG	2	13.31	7.5	7.5	92.3	20900000	-1	1	0	0	0		TMT10	(K)	CVNTTLQIK	(G)		C:Carbamidomethylation,K:TMT10,	100	64.32	11	767.956	1534.9	0.0025	1.6	52357	HUMAN	Q01518	Q01518|Q01518-2	Adenylyl cyclase-associated protein 1
InSol_Rep1	K-ε-GG	3	13.3	13.3	13.3	63	17800000	99	1	1	1	0	K643k	TMT10	(K)	SSSDECEEITkSR	(N)	DECEEITkSRNEPFQ	C:Carbamidomethylation,k:TMT10 K-GG variable	95.1	40.6	12	700.683	1985.98	114.05	3.4	268353	HUMAN	Q8NG31	Q8NG31|Q8NG31-2|Q8NG31-4|Q8NG31-3	Protein CASC5
InSol_Rep1	K-ε-GG	3	13.27	13.27	17.16	76	157000000	99	1	1	1	0	K10k	Acetyl	(M)	VDREQLVQkAR	(L)	DREQLVQkARLAEQA	k:TMT10 K-GG variable	93.6	48.65	11	576.331	1383.77	343.209	2.1	28473.3	HUMAN	P61981	P61981	14-3-3 protein gamma
InSol_Rep1	K-ε-GG	3	13.27	13.46	10.68	76.6	11800000	6.434	2	1	1	0	K35k	TMT10	(K)	ETDNAAIIMkVDK	(D)	DNAAIIMkVDKDRQM	K:TMT10,k:TMT10 K-GG variable	100	68.02	12	750.434	2135.24	114.054	4.9	16972.2	HUMAN	O60234	O60234|M0QYJ8|M0QXC2|M0QX47	Glia maturation factor gamma
InSol_Rep1	Non-K-ε-GG	2	13.27	7.36	9.53	85.1	5280000	-1	1	0	0	0		TMT10	(K)	VINSVDIK	(Q)		K:TMT10,	100	68.1	5	673.43	1345.85	0.0063	4.7	66876.9	HUMAN	O75083	O75083	WD repeat-containing protein 1
InSol_Rep1	K-ε-GG	4	13.25	13.57	14.85	70.2	2870000	10.069	2	1	1	0	K316k	TMT10	(K)	DVPFQVkCVACHK	(T)	KDVPFQVkCVACHKT	C:Carbamidomethylation,K:TMT10,k:TMT10 K-GG variable	100	62.37	4	598.085	2275.27	114.052	3.6	124335	HUMAN	Q9Y4E5	Q9Y4E5|E9PH99|Q9Y4E5-2	Zinc finger protein 451
InSol_Rep1	Non-K-ε-GG	3	13.25	13.25	13.25	64.3	28700000	99	0	0	0	0	M267m	Hydrogen	(R)	LHFFmPGFAPLTSR	(G)		m:Oxidized methionine	90	77.73	19	546.283	1620.84	15.999	2.5	50312.7	HUMAN	Q9BUF5	Q9BUF5|Q13885|Q9BVA1|P68371|P04350|P07437|A6NNZ2|Q3ZCM7|Q5JP53|Q5SQY0|I3L2F9|A0A075B736|Q5ST81	Tubulin beta-6 chain
InSol_Rep1	Non-K-ε-GG	3	13.24	13.24	13.24	82.6	24600000	-1	1	0	0	0		TMT10	(R)	GGAQSGEFEK	(R)		K:TMT10,	100	47.6	5	489.934	1467.78	0.0025	1.7	313808	HUMAN	P25054	P25054|P25054-2	Adenomatous polyposis coli protein
InSol_Rep1	Non-K-ε-GG	3	13.23	15.6	13.31	68.8	8170000	-1	1	0	0	0		TMT10	(R)	HQACLLLQK	(T)		C:Carbamidomethylation,K:TMT10,	73.9	58.42	6	523.651	1568.93	0.005	3.2	150334	HUMAN	Q9BQG0-2	Q9BQG0-2|Q9BQG0	Isoform 2 of Myb-binding protein 1A
InSol_Rep1	Non-K-ε-GG	2	13.23	8.58	6.6	82.7	34300000	-1	0	0	0	0		TMT10	(K)	LLACIASR	(P)		C:Carbamidomethylation,	100	71.22	13	566.841	1132.67	0.0037	3.3	24490	HUMAN	P62241	P62241|Q5JR95	40S ribosomal protein S8
InSol_Rep1	Non-K-ε-GG	2	13.22	13.13	11.83	82.4	11000000	-1	0	0	0	0		TMT10	(K)	MLLYTEVTR	(Y)			88.9	76.47	9	677.885	1354.76	0.0031	2.3	51209.4	HUMAN	P31150	P31150|P50395|G5E9U5	Rab GDP dissociation inhibitor alpha
InSol_Rep1	Non-K-ε-GG	2	13.22	9.04	11.78	94.8	8310000	-1	0	0	0	0		TMT10	(R)	LAFYLCGR	(K)		C:Carbamidomethylation,	100	80.1	12	614.841	1228.67	0.0033	2.7	86243.5	HUMAN	Q9Y2X7-3	Q9Y2X7-3|Q9Y2X7|Q14161|Q14161-3|Q14161-5|Q14161-4|F8VXI9|Q14161-8|J3QRU8|Q14161-10|F8WAK2|Q14161-6|Q14161-9|Q14161-7|Q14161-11|Q14161-2|F8W822	Isoform 3 of ARF GTPase-activating protein GIT1
InSol_Rep1	Non-K-ε-GG	3	13.21	13.21	12.71	71.3	120000000	-1	1	0	0	0		TMT10	(K)	HAVSEGTK	(A)		K:TMT10,	96	30.27	13	429.588	1286.75	0.0031	2.4	18803.6	HUMAN	U3KQK0	U3KQK0|Q5QNW6-2|Q96A08|P33778|P62807|Q93079|O60814|P58876|P06899|Q99879|P23527|Q99880|Q99877|Q16778|Q5QNW6|Q8N257|P57053	Histone H2B
InSol_Rep1	K-ε-GG	3	13.2	9.33	8.02	74.9	23900000	99	1	1	1	0	K301k	TMT10	(R)	FVTLSATNAkTNDVR	(D)	TLSATNAkTNDVRDV	k:TMT10 K-GG variable	100	63.17	9	737.085	2095.19	114.048	2.5	72873.4	HUMAN	Q96S55	Q96S55|Q96S55-2|Q96S55-3	ATPase WRNIP1
InSol_Rep1	Non-K-ε-GG	3	13.2	14.91	12.25	93.5	9680000	-1	1	0	0	0		TMT10	(K)	TISHVIIGLK	(T)		K:TMT10,	94.4	72.03	13	513.675	1539	0.0076	5	50569.4	HUMAN	Q9Y265	Q9Y265|Q9Y265-2|E7ETR0	RuvB-like 1
InSol_Rep1	Non-K-ε-GG	2	13.2	10.06	12.35	72.1	3370000	-1	1	0	0	0		Hydrogen	(R)	HVLVTLGEK	(M)			61.4	41.77	7	498.297	995.588	-0.0025	-2.6	26991.7	HUMAN	B7Z6Z4	B7Z6Z4|F8W180|G3V1V0|G8JLA2|J3KND3|P60660|P60660-2|F8W1R7|G3V1Y7|F8VZU9|F8VXL3	Retinal cone rhodopsin-sensitive cGMP 3',5'-cyclic phosphodiesterase subunit gamma
InSol_Rep1	Non-K-ε-GG	3	13.19	13.19	13.19	63.6	35800000	-1	0	0	0	0		TMT10	(K)	CYEMASHLR	(R)		C:Carbamidomethylation,	83.2	47.82	11	465.897	1395.67	0.004	2.8	15225.1	HUMAN	P07737	P07737|K7EJ44	Profilin-1
InSol_Rep1	K-ε-GG	4	13.18	8.03	5.35	84.5	23400000	99	1	1	1	0	K229k	TMT10	(K)	LEHLEkQVR	(L)	EKLEHLEkQVRLLNI	k:TMT10 K-GG variable	95.3	49.42	10	431.762	1609.98	114.049	3.2	27949.1	HUMAN	Q8WY22	Q8WY22	BRI3-binding protein
InSol_Rep1	Non-K-ε-GG	2	13.17	5.8	6.36	81.8	102000000	-1	1	0	0	0		TMT10	(K)	SLVSVTK	(E)		K:TMT10,	100	60.65	14	596.391	1191.77	0.0039	3.3	83605	HUMAN	P08238	P08238|Q58FF7|Q58FF8	Heat shock protein HSP 90-beta
InSol_Rep1	Non-K-ε-GG	2	13.16	8.09	3.49	82.2	15700000	-1	0	0	0	0		TMT10	(R)	GGNFGFGDSR	(G)			100	55.53	13	621.809	1242.61	0.0043	3.4	37486.1	HUMAN	P22626	P22626|P22626-2	Heterogeneous nuclear ribonucleoproteins A2/B1
InSol_Rep1	Non-K-ε-GG	3	13.16	13.16	9.73	62.9	31900000	-1	0	0	0	0		TMT10	(R)	HCNGVDWR	(Q)		C:Carbamidomethylation,	85.3	38.93	12	424.876	1272.61	0.0025	2	64599.2	HUMAN	O15371	O15371|O15371-3|O15371-2	Eukaryotic translation initiation factor 3 subunit D
InSol_Rep1	K-ε-GG	3	13.15	13.15	13.15	67.1	1450000	13.147	2	1	1	0	K464k	Hydrogen	(R)	LDHkFDLMYAK	(R)	AWARLDHkFDLMYAK	K:TMT10-Lys-Only,k:TMT10 K-GG variable	100	64.27	0	651.695	1839.02	114.046	1.5	58642	HUMAN	F5H5D3	F5H5D3|Q71U36|P68363|Q13748|Q9BQE3|Q9NY65|P68366|A6NHL2|P68366-2|Q71U36-2|A6NHL2-2|Q9NY65-2|P68363-2	Tubulin alpha-1C chain
InSol_Rep1	Non-K-ε-GG	2	13.15	7.14	10.35	97.4	5020000	-1	1	0	0	0		TMT10	(K)	EITALAPSTMK	(I)		K:TMT10,	100	72.25	6	810.479	1619.94	0.0062	3.8	42407.6	HUMAN	P62736	P62736|P68032|P68133|P63267|P60709|P63261|Q5T8M7|P63267-2|A6NL76|Q5T8M8	Actin, aortic smooth muscle
InSol_Rep1	Non-K-ε-GG	3	13.15	12.18	16.27	81.6	195000000	99	1	0	0	0	M46m M49m	TMT10	(R)	HQGVmVGmGQK	(D)		K:TMT10,m:Oxidized methionine	84.5	40.93	160	554.636	1629.9	31.9956	3.5	42407.6	HUMAN	P62736	P62736|P68032|P68133|Q562R1|P63267|P60709|P63261|Q5T8M7|A6NL76|Q5T8M8|J3KT65|G5E9R0|B8ZZJ2|F8WB63	Actin, aortic smooth muscle
InSol_Rep1	Non-K-ε-GG	2	13.14	7.09	7.9	90.9	1490000	-1	0	0	0	0		TMT10	(K)	AINQGGLTSVAVR	(G)			88.1	61.02	0	757.949	1514.88	0.0066	4.3	28546.2	HUMAN	G3V5Z7	G3V5Z7|P60900|P60900-2|G3V295|G3V3I1|G3V3U4	Proteasome subunit alpha type
InSol_Rep1	K-ε-GG	3	13.14	10.45	7.34	70.6	6140000	13.139	2	1	1	0	K164k	TMT10	(K)	LkELQNEVEK	(Q)	EEEAEKLkELQNEVE	K:TMT10,k:TMT10 K-GG variable	95.8	64.5	2	677.742	1917.16	114.05	3.4	37398.3	HUMAN	Q92843-2	Q92843-2|Q86U42|Q86U42-2|G3V4T2|B4DEH8	Isoform 3 of Bcl-2-like protein 2
InSol_Rep1	Non-K-ε-GG	2	13.14	10.01	10.16	94.4	11600000	-1	1	0	0	0		TMT10	(K)	ALVAYYQK	(Y)		K:TMT10,	100	67.62	16	707.433	1413.85	0.0076	5.4	16559.1	HUMAN	P62249	P62249|M0R210|M0R3H0	40S ribosomal protein S16
InSol_Rep1	Non-K-ε-GG	3	13.12	13.12	13.12	72.2	26900000	-1	0	0	0	0		TMT10	(K)	HWNVQMNR	(L)			70.8	48.08	11	438.564	1313.67	0.0031	2.4	74479.6	HUMAN	Q9H4E7	Q9H4E7	Differentially expressed in FDCP 6 homolog
InSol_Rep1	Non-K-ε-GG	2	13.11	4.89	6.41	87.2	74500000	-1	0	0	0	0		TMT10	(R)	FPGQLNADLR	(K)			100	70.5	44	680.386	1359.76	0.006	4.4	50896.6	HUMAN	Q9H4B7	Q9H4B7|Q13509|Q9BUF5|Q13885|Q9BVA1|P68371|P04350|P07437|A6NNZ2|Q3ZCM7|Q5JP53|Q5SQY0|I3L2F9|A0A075B736|Q13509-2|Q5ST81	Tubulin beta-1 chain
InSol_Rep1	K-ε-GG	3	13.1	6.7	5.92	83.6	9490000	99	1	1	1	0	K540k	TMT10	(R)	SPSIDSIQkDPR	(E)	PSIDSIQkDPREFGW	k:TMT10 K-GG variable	100	51.03	4	639.027	1801.02	114.045	1	133738	HUMAN	Q9UQB3	Q9UQB3|Q99569|Q9UQB3-2|Q99569-2|E7EPC8|E9PHB5|B4DRK2|D6R9A8	Catenin delta-2
InSol_Rep1	K-ε-GG	3	13.08	11.42	11.42	69.1	10100000	11.42	2	1	1	0	K176k	TMT10	(R)	kLYSGAQTDGK	(F)	TREEAERkLYSGAQT	K:TMT10,k:TMT10 K-GG variable	100	48.57	2	657.051	1855.09	114.049	3	70841	HUMAN	P43403	P43403|P43403-3	Tyrosine-protein kinase ZAP-70
InSol_Rep1	Non-K-ε-GG	3	13.08	9.68	10.25	69	571000000	-1	1	0	0	0		TMT10	(K)	GLSEDTTEETLK	(E)		K:TMT10,	82.9	59.97	12	594.325	1780.96	0.0033	1.9	76670.1	HUMAN	P19338	P19338	Nucleolin
InSol_Rep1	Non-K-ε-GG	2	13.07	10.26	11.05	96.6	19000000	-1	1	0	0	0		TMT10	(R)	SGNVAELALK	(A)		K:TMT10,	100	69.38	11	730.451	1459.89	0.0057	3.9	86552	HUMAN	P49321-3	P49321-3|P49321|P49321-4|P49321-2|Q5T624	Isoform 3 of Nuclear autoantigenic sperm protein
InSol_Rep1	Non-K-ε-GG	3	13.06	13.06	13.95	59.3	858000	-1	0	0	0	0		TMT10	(K)	SQIHDIVLVGGSTR	(I)			82	60.55	0	570.996	1710.97	0.0035	2.1	71125	HUMAN	P11142	P11142|E9PKE3|E9PNE6|P11142-2|A8K7Q2	Heat shock cognate 71 kDa protein
InSol_Rep1	Non-K-ε-GG	2	13.05	13.05	13.05	67.8	28300000	-1	0	0	0	0		TMT10	(R)	AVLHVALR	(N)			59.9	57.08	8	554.365	1107.72	0.0031	2.8	64608.7	HUMAN	P06744-2	P06744-2|P06744|K7EQ48	Isoform 2 of Glucose-6-phosphate isomerase
InSol_Rep1	K-ε-GG	3	13.05	14.98	12.87	71.4	9080000	99	1	1	1	0	K126k	TMT10	(K)	AGAVEkGVPLYR	(H)	CKAGAVEkGVPLYRH	k:TMT10 K-GG variable	89.3	57.32	2	611.368	1718.04	114.052	4.8	47510.4	HUMAN	P06733	P06733|P06733-2	Alpha-enolase
InSol_Rep1	Non-K-ε-GG	2	13.04	13.04	8.56	81.8	20900000	-1	1	0	0	0		TMT10	(K)	VILHLK	(E)		K:TMT10,	100	66.03	12	590.915	1180.82	0.0045	3.8	98729.9	HUMAN	P07900-2	P07900-2|P07900|P08238|Q58FF7|Q58FF6|Q14568	Isoform 2 of Heat shock protein HSP 90-alpha
InSol_Rep1	K-ε-GG	5	13.04	7.09	8.71	77.2	8650000	99	1	1	1	0	K434k	TMT10	(R)	IRRDEEGNEIkESNAR	(I)	DEEGNEIkESNARIV	k:TMT10 K-GG variable	90.6	36.58	3	498.472	2374.28	114.046	1.2	75516.9	HUMAN	Q8WVC0	Q8WVC0	RNA polymerase-associated protein LEO1
InSol_Rep1	K-ε-GG	4	13.02	6.21	5.96	83.4	8430000	13.024	2	1	1	0	K64k	TMT10	(K)	GVSkAVEHINK	(T)	YMGKGVSkAVEHINK	K:TMT10,k:TMT10 K-GG variable	100	48.65	3	496.555	1869.15	114.045	1.2	47510.4	HUMAN	P06733	P06733	Alpha-enolase
InSol_Rep1	K-ε-GG	3	13.02	13.02	13.02	70.6	31600000	99	1	1	1	0	K239k	TMT10	(K)	FAAkGEGQLGPAER	(A)	YVAKFAAkGEGQLGP	k:TMT10 K-GG variable	93.9	53.3	14	668.377	1889.07	114.051	4.2	96306.4	HUMAN	P13639	P13639	Elongation factor 2
InSol_Rep1	Non-K-ε-GG	2	13.01	8.46	6.48	92.8	9790000	-1	1	0	0	0		TMT10	(R)	ELAVQIQK	(G)		K:TMT10,	100	66.6	13	693.943	1386.87	0.0072	5.2	47155.5	HUMAN	P38919	P38919	Eukaryotic initiation factor 4A-III
InSol_Rep1	Non-K-ε-GG	3	12.98	12.42	11.6	81	18200000	-1	1	0	0	0		TMT10	(K)	EITALAPSTMK	(I)		K:TMT10,	83.5	72.25	19	540.655	1619.94	0.007	4.3	42407.6	HUMAN	P62736	P62736|P68032|P68133|P63267|P60709|P63261|Q5T8M7|P63267-2|A6NL76|Q5T8M8	Actin, aortic smooth muscle
InSol_Rep1	K-ε-GG	4	12.98	8.39	11.24	66.3	6370000	99	1	1	1	0	K338k	TMT10	(R)	YAHEkLNASR	(G)	AVRYAHEkLNASRGF	k:TMT10 K-GG variable	84	36.3	3	441.001	1646.94	114.044	0.8	107550	HUMAN	P49588	P49588	Alanine--tRNA ligase, cytoplasmic
InSol_Rep1	K-ε-GG	3	12.97	11.47	9.43	73	3880000	99	1	1	1	0	K61k	TMT10	(R)	GkNASDMPETITSR	(D)	SVRCARGkNASDMPE	k:TMT10 K-GG variable	100	48.63	0	693.702	1965.05	114.045	1.2	47109.8	HUMAN	Q8TCT9-2	Q8TCT9-2|Q8TCT9-4|Q8TCT9|Q8TCT9-5	Isoform 2 of Minor histocompatibility antigen H13
InSol_Rep1	Non-K-ε-GG	3	12.97	9.75	9.94	72.6	4970000	-1	1	0	0	0		TMT10	(K)	LEGFHTQISK	(Y)		K:TMT10,	66.2	62.53	2	539.986	1617.94	0.0061	3.8	28772.3	HUMAN	Q06323-2	Q06323-2|Q06323|Q06323-3|H0YKK6	Isoform 2 of Proteasome activator complex subunit 1
InSol_Rep1	Non-K-ε-GG	3	12.95	12.95	9.87	61	34900000	99	0	0	0	0	M368m	TMT10	(K)	LAQANGWGVmVSHR	(S)		m:Oxidized methionine	78.2	59.98	14	590.983	1754.93	16.0028	4.5	47510.4	HUMAN	P06733	P06733|P06733-2	Alpha-enolase
InSol_Rep1	Non-K-ε-GG	2	12.94	12.94	12.94	65.6	100000000	-1	0	0	0	0		TMT10	(R)	GGAGSGTGGGPGLGSR	(G)			100	36.35	12	737.383	1473.76	-0.0012	-0.8	63337.5	HUMAN	Q8WVR3	Q8WVR3|F8WFE0	Uncharacterized protein C7orf43
InSol_Rep1	Non-K-ε-GG	2	12.92	10.27	7.82	83.8	99100000	99	0	0	0	0	M425m	TMT10	(K)	GmTENEVEDR	(L)		m:Oxidized methionine	100	32.53	25	712.832	1408.66	15.9982	2.3	90175	HUMAN	Q13617-2	Q13617-2|Q13617|Q5T2B5	Isoform 2 of Cullin-2
InSol_Rep1	Non-K-ε-GG	3	12.9	12.9	12.9	66.8	6790000	-1	1	0	0	0		TMT10	(R)	HLVYESDQNK	(D)		K:TMT10,	80.5	46.35	5	564.312	1690.92	0.0047	2.8	38164.4	HUMAN	O43852-3	O43852-3|O43852-4|O43852|O43852-2|O43852-5|O43852-15|O43852-9	Isoform 3 of Calumenin
InSol_Rep1	Non-K-ε-GG	3	12.89	10.36	11.12	80.8	16000000	99	1	0	0	0	M74m	TMT10	(K)	HFVGmLPEK	(D)		K:TMT10,m:Oxidized methionine	95.4	58.27	13	511.296	1515.88	15.9982	2.2	18961.8	HUMAN	P60981	P60981|P60981-2|F6RFD5	Destrin
InSol_Rep1	K-ε-GG	3	12.88	13.37	11.16	76.9	16000000	12.875	2	1	1	0	K45k	TMT10	(R)	GkDCAVIVTQK	(K)	TSVAVRGkDCAVIVT	C:Carbamidomethylation,K:TMT10,k:TMT10 K-GG variable	92	53.42	14	674.068	1906.14	114.048	2.7	28546.2	HUMAN	G3V5Z7	G3V5Z7|P60900|P60900-2|G3V295|G3V3I1|G3V3U4	Proteasome subunit alpha type
InSol_Rep1	Non-K-ε-GG	2	12.88	11.5	11.68	87.1	1490000000	-1	0	0	0	0		TMT10	(R)	GGAGQWNSLFR	(F)			100	74.45	17	711.379	1421.75	0.002	1.4	311253	HUMAN	Q14571	Q14571	Inositol 1,4,5-trisphosphate receptor type 2
InSol_Rep1	K-ε-GG	3	12.86	9.62	9.46	60.7	10100000	99	1	1	1	0	K586k	TMT10	(K)	TTTIYEEDkR	(N)	TTIYEEDkRNLQQEL	k:TMT10 K-GG variable	97	45.53	8	610.002	1713.94	114.05	3.9	111084	HUMAN	Q02241	Q02241|H7BYN4|Q02241-2|B4E1K0	Kinesin-like protein KIF23
InSol_Rep1	Non-K-ε-GG	3	12.86	12.86	12.86	77.6	13000000	-1	1	0	0	0		TMT10	(R)	HPQPGAVELAAK	(H)		K:TMT10,	65.2	51.38	11	559.336	1675.99	0.0046	2.8	245318	HUMAN	P27708	P27708|F8VPD4	CAD protein
InSol_Rep1	Non-K-ε-GG	3	12.86	11.42	13.99	66.4	48400000	-1	1	0	0	0		TMT10	(R)	HYPVFENPK	(Q)		K:TMT10,	79.7	57.47	20	530.303	1588.89	0.005	3.1	142148	HUMAN	P55265-4	P55265-4|P55265|P55265-2|P55265-3|P55265-5	Isoform 4 of Double-stranded RNA-specific adenosine deaminase
InSol_Rep1	Non-K-ε-GG	4	12.86	12.86	12.86	61.4	20900000	-1	0	0	0	0		TMT10	(K)	GLSEREQLEHTR	(Q)			78.4	37.02	15	421.731	1683.9	0.0046	2.7	197825	HUMAN	O14646	O14646|O14646-2	Chromodomain-helicase-DNA-binding protein 1
InSol_Rep1	K-ε-GG	3	12.86	6.85	11.72	76.5	75400000	99	1	1	1	0	K370k	TMT10	(R)	kVVDPETGR	(T)	ARQSIIRkVVDPETG	k:TMT10 K-GG variable	96.3	42.32	16	524.977	1458.87	114.049	3.8	45314	HUMAN	Q66PJ3	Q66PJ3|Q66PJ3-2|Q66PJ3-3|Q66PJ3-4|Q66PJ3-5|F8WCT1|Q66PJ3-7|F8WEP2	ADP-ribosylation factor-like protein 6-interacting protein 4
InSol_Rep1	Non-K-ε-GG	3	12.85	12.37	11.1	78	6400000	99	1	0	0	0	M65m	TMT10	(R)	HCNmVLENVK	(E)		C:Carbamidomethylation,K:TMT10,m:Oxidized methionine	92.4	48.43	0	573.31	1701.92	15.997	1.2	13640.8	HUMAN	P62316	P62316|P62316-2	Small nuclear ribonucleoprotein Sm D2
InSol_Rep1	K-ε-GG	3	12.85	10.33	11.23	100	5700000	3.812	2	1	1	0	K15k	Acetyl	(M)	SDAAVDTSSEITTkDLK	(E)	TSSEITTkDLKEKKE	K:TMT10,k:TMT10 K-GG variable	100	66.78	11	799.094	2281.22	114.05	3.1	12202.8	HUMAN	P06454	P06454|P06454-2|B8ZZQ6	Prothymosin alpha
InSol_Rep1	K-ε-GG	3	12.85	11.25	11.27	100	8900000	99	1	1	1	0	K440k	TMT10	(K)	VGINYQPPTVVPGGDLAkVQR	(A)	VPGGDLAkVQRAVCM	k:TMT10 K-GG variable	88.3	75.2	12	927.537	2666.54	114.057	5.1	58642	HUMAN	F5H5D3	F5H5D3|Q71U36|P68363|Q6PEY2|Q13748|Q9BQE3|Q9NY65|P68366|P68366-2|Q13748-2|Q71U36-2|Q9NY65-2|P68363-2	Tubulin alpha-1C chain
InSol_Rep1	Non-K-ε-GG	2	12.85	11.78	9.3	100	39600000	-1	0	0	0	0		TMT10	(K)	LAVNMVPFPR	(L)			100	86.43	15	686.904	1372.8	0.0041	3	50896.6	HUMAN	Q9H4B7	Q9H4B7|Q13509|Q9BUF5|Q13885|Q9BVA1|P68371|P04350|P07437|A6NNZ2|Q3ZCM7|Q5JP53|Q5SQY0|I3L2F9|A0A075B736|Q13509-2|Q5ST81	Tubulin beta-1 chain
InSol_Rep1	Non-K-ε-GG	2	12.84	14.55	11.95	92.5	14300000	-1	0	0	0	0		TMT10	(R)	GVEICIATPGR	(L)		C:Carbamidomethylation,	100	67.07	12	701.391	1401.77	0.0021	1.5	81122.9	HUMAN	H3BLZ8	H3BLZ8|Q92841|Q92841-2|Q92841-3|Q92841-1|P17844|J3KTA4|P17844-2	Probable ATP-dependent RNA helicase DDX17
InSol_Rep1	Non-K-ε-GG	3	12.84	13.03	10.47	85.1	33100000	-1	1	0	0	0		TMT10	(K)	TGCNVLLIQK	(S)		C:Carbamidomethylation,K:TMT10,	83.9	71.72	14	535.327	1603.96	0.0073	4.6	58436.7	HUMAN	P50991	P50991|P50991-2	T-complex protein 1 subunit delta
InSol_Rep1	K-ε-GG	3	12.84	7.03	9.53	70.8	40400000	12.845	2	1	1	0	K207k	TMT10	(K)	IDISNVkIPK	(H)	KIDISNVkIPKHLTD	K:TMT10,k:TMT10 K-GG variable	100	74.62	6	643.41	1814.17	114.044	0.7	32784.4	HUMAN	Q02878	Q02878	60S ribosomal protein L6
InSol_Rep1	Non-K-ε-GG	3	12.83	9.61	6.66	77.9	18400000	-1	1	0	0	0		TMT10	(R)	LAHLGVQVK	(G)		K:TMT10,	94.5	62.03	13	474.98	1422.92	0.0062	4.4	68682.2	HUMAN	P04843	P04843|F8WF32	Dolichyl-diphosphooligosaccharide--protein glycosyltransferase subunit 1
InSol_Rep1	Non-K-ε-GG	3	12.83	11.22	13.77	81.6	4470000	-1	1	0	0	0		TMT10	(K)	HLFTGPVLSK	(H)		K:TMT10,	93.1	68.9	10	519.659	1556.96	0.0058	3.7	46772.9	HUMAN	P16930	P16930	Fumarylacetoacetase
InSol_Rep1	K-ε-GG	4	12.83	9.6	9.09	63.3	6370000	99	1	1	1	0	K935k	TMT10	(R)	kRDPGSAPSLGDR	(V)	ELAERMRkRDPGSAP	k:TMT10 K-GG variable	75.9	36.92	3	482.775	1814.03	114.049	2.9	127926	HUMAN	M0R2B7	M0R2B7|P28340	DNA polymerase
InSol_Rep1	Non-K-ε-GG	3	12.82	13.14	12.75	72.2	45200000	-1	0	0	0	0		TMT10	(R)	HPFPGPGLAIR	(V)			92.3	62.12	24	464.279	1390.82	0.0063	4.6	77455.7	HUMAN	P49915	P49915|P49915-2	GMP synthase [glutamine-hydrolyzing]
InSol_Rep1	K-ε-GG	3	12.81	9.37	9.82	71	18300000	12.813	2	1	1	0	K106k	TMT10	(K)	QQAkFDECVLDK	(L)	HCRKQQAkFDECVLD	C:Carbamidomethylation,K:TMT10,k:TMT10 K-GG variable	94.8	63.17	11	761.42	2168.2	114.047	2	20561.1	HUMAN	P51970	P51970	NADH dehydrogenase [ubiquinone] 1 alpha subcomplex subunit 8
InSol_Rep1	K-ε-GG	4	12.8	9.2	10.4	79.9	6230000	99	1	1	1	0	K206k	TMT10	(K)	ELHINLIPNkQDR	(T)	HINLIPNkQDRTLTI	k:TMT10 K-GG variable	100	64.95	4	541.32	2048.2	114.056	5.9	98729.9	HUMAN	P07900-2	P07900-2|P07900	Isoform 2 of Heat shock protein HSP 90-alpha
InSol_Rep1	K-ε-GG	4	12.79	11.39	3.44	67.1	51100000	10.139	2	1	1	0	K1195k	TMT10	(R)	IHTGEkPYK	(C)	VRIHTGEkPYKCDEC	K:TMT10,k:TMT10 K-GG variable	76.2	44.37	13	469.285	1760.07	114.049	3.3	207836	HUMAN	J9JID5	J9JID5|Q9UL36|Q9UL36-2|O15090|O43345|Q05481|O43345-2|Q05481-2|A0A075B7G6|A0A075B7G2|P17040|P17040-3|O14709|P17040-2|Q96IR2|Q6ZNA1|Q6ZN19-3|Q8TF20-2|Q8TF20|Q8N4W9|Q8NB50|A0A075B7G3|Q9UEG4|Q8NHY6|Q8NB50-3|Q9P2J8|Q5JVG2-3|Q5JVG2|Q8IWY8|Q96SE7-2|Q96SE7|Q86UE3|Q8N4W9-2|Q4V348|Q9HCG1|Q5JVG2-2|M0QY24|P17038|Q6ZN19|P17038-2|Q8WXB4|Q96MR9|Q9UII5|M0QZI7|Q08AN1|O43361|Q6ZR52-2|Q9HBT7|Q99676|Q86XN6|Q8TF39|Q1…	Zinc finger protein 236
InSol_Rep1	Non-K-ε-GG	2	12.79	12.24	10.68	94.9	2580000	-1	1	0	0	0		TMT10	(K)	STLTDSLVCK	(A)		C:Carbamidomethylation,K:TMT10,	100	68.03	2	791.453	1581.89	0.0065	4.1	96306.4	HUMAN	P13639	P13639	Elongation factor 2
InSol_Rep1	K-ε-GG	3	12.78	11.35	8.63	76.9	19900000	99	1	1	1	0	K181k	TMT10	(K)	LPNSkQSQDEPLR	(S)	DCKLPNSkQSQDEPL	k:TMT10 K-GG variable	100	50.07	7	695.39	1970.11	114.049	3	45081.4	HUMAN	Q13148	Q13148|Q13148-4|G3V162|B1AKP7	TAR DNA-binding protein 43
InSol_Rep1	Non-K-ε-GG	3	12.78	13.35	12.62	66.1	16900000	99	1	0	0	0	M327m	TMT10	(K)	EITALAPSTmK	(I)		K:TMT10,m:Oxidized methionine	87.3	65	13	545.987	1619.94	16.0013	3.9	42407.6	HUMAN	P62736	P62736|P68032|P68133|P63267|P60709|P63261|Q5T8M7|P63267-2|A6NL76|Q5T8M8	Actin, aortic smooth muscle
InSol_Rep1	K-ε-GG	3	12.77	11.05	12.77	63	16300000	12.772	2	1	1	0	K2695k	TMT10	(R)	kQLAEEETK	(I)	ERREKRRkQLAEEET	K:TMT10,k:TMT10 K-GG variable	89.2	46.72	4	626.372	1763.05	114.049	3.3	485819	HUMAN	Q7Z6Z7	Q7Z6Z7|Q7Z6Z7-3|Q7Z6Z7-2	E3 ubiquitin-protein ligase HUWE1
InSol_Rep1	K-ε-GG	3	12.74	13.98	12.74	66	8190000	1.658	2	1	1	0	K50k	TMT10	(K)	AANGVVLATEkK	(Q)	GVVLATEkKQKSILY	K:TMT10,k:TMT10 K-GG variable	100	56.93	3	668.082	1888.18	114.049	3.2	26012.2	HUMAN	P25787	P25787	Proteasome subunit alpha type-2
InSol_Rep1	Non-K-ε-GG	2	12.74	11.65	10.54	77.8	70200000	-1	1	0	0	0		TMT10	(K)	LNVCVSK	(Q)		C:Carbamidomethylation,K:TMT10,	97.9	62.42	12	639.389	1277.77	0.0048	3.7	64759.2	HUMAN	P14866	P14866|Q8WVV9|D6W592|Q8WVV9-4|Q8WVV9-5|B7WPG3|P14866-2	Heterogeneous nuclear ribonucleoprotein L
InSol_Rep1	K-ε-GG	3	12.73	7.65	8.5	72.9	3290000000	1.048	2	1	0	1	K138k	TMT10	(R)	SAVPPGADkK	(A)	AVPPGADkKAEAGAG	K:TMT10,k:TMT10 K-GG variable	93.3	44.2	50	591.029	1657.03	114.049	3.2	19924.8	HUMAN	F6U211	F6U211|P46783	40S ribosomal protein S10
InSol_Rep1	Non-K-ε-GG	2	12.72	13.97	10.42	89.9	4480000	-1	1	0	0	0		TMT10	(K)	HQPTAIIAK	(T)		K:TMT10,	100	49.52	6	718.955	1436.9	0.0037	2.6	69497	HUMAN	P29401-2	P29401-2|P29401|B4E022|E9PFF2	Isoform 2 of Transketolase
InSol_Rep1	Non-K-ε-GG	3	12.72	12.72	12.72	67.7	18000000	-1	0	0	0	0		TMT10	(R)	FACHSASLTVR	(N)		C:Carbamidomethylation,	80.2	50.62	11	493.266	1477.78	0.0042	2.9	54344.7	HUMAN	Q15233	Q15233|Q15233-2	Non-POU domain-containing octamer-binding protein
InSol_Rep1	K-ε-GG	4	12.72	12.72	14.13	74	8110000	12.716	2	1	1	0	K47k	TMT10	(K)	VLkQVHPDTGISSK	(A)	VYVYKVLkQVHPDTG	K:TMT10,k:TMT10 K-GG variable	87.3	55.35	4	578.351	2196.33	114.052	3.9	18803.6	HUMAN	U3KQK0	U3KQK0|Q5QNW6-2|Q96A08|P33778|P62807|Q93079|O60814|P58876|P06899|Q99879|P23527|Q99880|Q99877|Q16778|Q5QNW6|Q8N257|P57053	Histone H2B
InSol_Rep1	K-ε-GG	4	12.72	9.03	8.51	74.3	6740000	7.843	2	1	1	0	K199k	TMT10	(K)	LHIVkVVAK	(K)	LPKLHIVkVVAKKYR	K:TMT10,k:TMT10 K-GG variable	85	61.4	5	452.809	1694.17	114.049	3.6	28999.8	HUMAN	Q9Y696	Q9Y696	Chloride intracellular channel protein 4
InSol_Rep1	K-ε-GG	4	12.71	12.71	12.71	74.2	15700000	99	1	1	1	0	K378k	TMT10	(K)	NGkVVTHGGR	(V)	GTALKNGkVVTHGGR	k:TMT10 K-GG variable	81.7	26.98	16	399.989	1482.89	114.045	1.3	109020	HUMAN	P22102	P22102|P22102-2	Trifunctional purine biosynthetic protein adenosine-3
InSol_Rep1	K-ε-GG	3	12.7	7.85	6.8	79.2	7170000	99	1	1	1	0	K770k	TMT10	(R)	EALkQSATDPR	(T)	RLHREALkQSATDPR	k:TMT10 K-GG variable	86.1	42.2	4	596.674	1673.96	114.048	2.7	97126.8	HUMAN	P33991	P33991	DNA replication licensing factor MCM4
InSol_Rep1	Non-K-ε-GG	3	12.69	10.15	10.63	66.5	7580000	-1	0	0	0	0		TMT10	(K)	EHEVTIFVR	(R)			75.4	57.15	2	453.594	1358.76	0.0052	3.8	121750	HUMAN	P53396	P53396|P53396-2|B4E3P0	ATP-citrate synthase
InSol_Rep1	Non-K-ε-GG	3	12.65	13.89	11.62	81.8	11900000	-1	1	0	0	0		TMT10	(K)	TIIQNPTDQQK	(K)		K:TMT10,	87.5	56.32	10	582.008	1744	0.0078	4.5	44128.4	HUMAN	Q9UQ80	Q9UQ80|F8VR77	Proliferation-associated protein 2G4
InSol_Rep1	Non-K-ε-GG	2	12.65	8.62	10.09	84.2	7770000	-1	0	0	0	0		TMT10	(K)	SLDFYTR	(V)			100	63.88	4	565.808	1130.6	0.0041	3.7	21005.6	HUMAN	Q04760	Q04760|Q04760-2	Lactoylglutathione lyase
InSol_Rep1	Non-K-ε-GG	2	12.65	6.04	12.31	77.4	52700000	-1	1	0	0	0		TMT10	(K)	GIAYIEFK	(T)		K:TMT10,	96.4	81.73	15	699.926	1398.84	0.004	2.9	76670.1	HUMAN	P19338	P19338	Nucleolin
InSol_Rep1	Non-K-ε-GG	3	12.64	7.97	9.24	80.6	25800000	-1	1	0	0	0		TMT10	(K)	TENNDHINLK	(V)		K:TMT10,	100	47.67	14	552.643	1655.91	0.0037	2.2	10928.1	HUMAN	P61956	P61956|H7BZT4|P61956-2	Small ubiquitin-related modifier 2
InSol_Rep1	K-ε-GG	3	12.64	6.24	8.64	73.8	42400000	99	1	1	1	0	K88k	TMT10	(R)	EEYDVLDkR	(R)	EEYDVLDkRRGRDPE	k:TMT10 K-GG variable	92.6	56.5	10	580.32	1624.89	114.051	4.4	18753.2	HUMAN	P20963	P20963|P20963-3	T-cell surface glycoprotein CD3 zeta chain
InSol_Rep1	K-ε-GG	4	12.63	12.63	10.76	76.7	9920000	99	1	1	1	0	K944k	TMT10	(R)	YkAPFHQLR	(I)	DAKIARYkAPFHQLR	k:TMT10 K-GG variable	92.1	49.68	3	433.758	1617.96	114.046	1.6	123287	HUMAN	P28370	P28370|O60264|P28370-2	Probable global transcription activator SNF2L1
InSol_Rep1	Non-K-ε-GG	2	12.63	12.19	13.17	91.7	2390000	-1	0	0	0	0		TMT10	(K)	FAAATGATPIAGR	(F)			100	60.68	2	716.912	1432.81	0.0054	3.7	32967.6	HUMAN	P08865	P08865|A6NE09	40S ribosomal protein SA
InSol_Rep1	Non-K-ε-GG	2	12.63	10.46	10.1	88.6	19600000	-1	0	0	0	0		TMT10	(R)	LTMQVSSLQR	(E)			100	65.6	11	696.399	1391.79	0.0033	2.4	42958.8	HUMAN	P35659	P35659	Protein DEK
InSol_Rep1	K-ε-GG	3	12.63	8.99	8.83	72.2	2770000	99	1	1	1	0	K195k	TMT10	(K)	VSQGVEDGPDTkR	(A)	VEDGPDTkRAKLDSS	k:TMT10 K-GG variable	100	41.15	2	654.023	1846.01	114.048	2.8	38905.6	HUMAN	Q9UBE0	Q9UBE0|Q9UBE0-3|B3KNJ4|Q9UBE0-2	SUMO-activating enzyme subunit 1
InSol_Rep1	K-ε-GG	3	12.62	8.95	10.47	59.5	3240000	99	1	1	1	0	K117k	TMT10	(K)	NTCTSVYTkDR	(A)	TCTSVYTkDRAAKCK	C:Carbamidomethylation,k:TMT10 K-GG variable	100	40.33	2	639.669	1802.95	114.046	1.7	474044	HUMAN	P78527	P78527|P78527-2|E7EUY0	DNA-dependent protein kinase catalytic subunit
InSol_Rep1	K-ε-GG	4	12.6	13.06	10.42	100	884000	99	1	1	1	0	K151k	TMT10	(K)	PAEkPAETPVATSPTATDSTSGDSSR	(S)	KQEKPAEkPAETPVA	k:TMT10 K-GG variable	100	48.85	0	783.899	3018.53	114.046	0.9	43227.5	HUMAN	P54727	P54727|P54727-2	UV excision repair protein RAD23 homolog B
InSol_Rep1	Non-K-ε-GG	3	12.6	10.46	12.74	73.8	19000000	-1	1	0	0	0		TMT10	(R)	GALQNIIPASTGAAK	(A)		K:TMT10,	84.3	75.18	17	624.045	1870.12	0.0051	2.7	36223.7	HUMAN	P04406	P04406|P04406-2|E7EUT5	Glyceraldehyde-3-phosphate dehydrogenase
InSol_Rep1	K-ε-GG	2	12.6	7.49	8.94	61	34700000	12.597	2	1	1	0	K120k	TMT10	(K)	kTSATVGPK	(A)	QAVLLPKkTSATVGP	K:TMT10,k:TMT10 K-GG variable	96.9	41.7	9	845.529	1576	114.047	2.5	15144.3	HUMAN	P16104	P16104	Histone H2AX
InSol_Rep1	Non-K-ε-GG	3	12.59	12.59	15.64	80.3	226000000	5.326	1	0	0	0	M46m	TMT10	(R)	HQGVmVGMGQK	(D)		K:TMT10,m:Oxidized methionine	97.8	47.57	75	549.305	1629.9	16.0024	4.5	42407.6	HUMAN	P62736	P62736|P68032|P68133|Q562R1|P63267|P60709|P63261|Q5T8M7|A6NL76|Q5T8M8|J3KT65|G5E9R0|B8ZZJ2|F8WB63	Actin, aortic smooth muscle
InSol_Rep1	K-ε-GG	3	12.59	12.59	11.13	46.4	11700000	99	1	1	1	0	K8k	TMT10	(K)	DTGkTPVEPEVAIHR	(I)	MAFKDTGkTPVEPEV	k:TMT10 K-GG variable	97.3	49.82	0	741.084	2107.19	114.047	1.8	16176.5	HUMAN	P60866-2	P60866-2|P60866|E5RJX2|E5RIP1	Isoform 2 of 40S ribosomal protein S20
InSol_Rep1	K-ε-GG	3	12.59	11.8	9.31	77.1	51500000	12.591	2	1	1	0	K192k	TMT10	(K)	NkSAFPFSDK	(L)	DEEWDKNkSAFPFSD	K:TMT10,k:TMT10 K-GG variable	92.7	63.82	30	648.04	1828.06	114.049	3.2	70350.7	HUMAN	Q14677-3	Q14677-3|Q14677|Q14677-2	Isoform 3 of Clathrin interactor 1
InSol_Rep1	Non-K-ε-GG	3	12.58	11.72	6.53	89.5	36200000	-1	1	0	0	0		TMT10	(K)	DVNAAIATIK	(T)		K:TMT10,	93.9	71.6	19	491.975	1473.9	0.0061	4.2	58642	HUMAN	F5H5D3	F5H5D3|Q71U36|P68363|Q6PEY2|Q13748|Q9BQE3|Q13748-2|Q71U36-2|P68363-2	Tubulin alpha-1C chain
InSol_Rep1	K-ε-GG	3	12.57	12.57	12.57	71.5	2780000	99	1	1	1	0	K163k	TMT10	(K)	ENQWCEEk	(-)	ENQWCEEk-------	C:Carbamidomethylation,k:TMT10 K-GG variable	79.5	49.58	2	565.614	1580.78	114.05	4.2	18828.8	HUMAN	P63208	P63208|E5RJR5	S-phase kinase-associated protein 1
InSol_Rep1	Non-K-ε-GG	3	12.54	11.55	9.32	73.3	12800000	-1	0	0	0	0		TMT10	(K)	HHIANANLMR	(N)			94.1	35.05	9	469.262	1405.77	0.004	2.9	41198.1	HUMAN	P49366	P49366|P49366-3	Deoxyhypusine synthase
InSol_Rep1	K-ε-GG	2	12.53	12.53	12.53	64.7	36000000	99	1	1	1	0	K471k	Hydrogen	(K)	FDLMYAkR	(A)	KFDLMYAkRAFVHWY	k:Ubiquitin Residual GG from Tryp Cut on K	100	52.53	12	579.294	1043.53	114.047	3.7	58642	HUMAN	F5H5D3	F5H5D3|Q71U36|P68363|Q13748|Q9BQE3|Q9NY65|P68366|A6NHL2|P68366-2|Q71U36-2|A6NHL2-2|Q9NY65-2|P68363-2	Tubulin alpha-1C chain
InSol_Rep1	Non-K-ε-GG	2	12.53	8.55	4.72	85.7	9580000	-1	1	0	0	0		TMT10	(K)	SGVGNIFIK	(N)		K:TMT10,	82.7	75.9	13	696.937	1392.86	0.0048	3.5	70897.8	HUMAN	P11940	P11940|Q4VXU2|E7EQV3|P11940-2|Q96DU9|Q96DU9-2|Q4VY17	Polyadenylate-binding protein 1
InSol_Rep1	Non-K-ε-GG	2	12.52	13.02	8.9	92.7	8150000	-1	1	0	0	0		TMT10	(K)	TTQFSCTLGEK	(F)		C:Carbamidomethylation,K:TMT10,	100	62.3	11	865.467	1729.92	0.0066	3.8	15506.5	HUMAN	Q01469	Q01469|I6L8B7	Fatty acid-binding protein, epidermal
InSol_Rep1	K-ε-GG	3	12.51	11.07	11.86	72.2	51600000	12.51	2	1	1	0	K500k	TMT10	(K)	ENkITITNDK	(G)	KSTGKENkITITNDK	K:TMT10,k:TMT10 K-GG variable	97.6	53.35	12	659.726	1863.12	114.048	2.8	71125	HUMAN	P11142	P11142|P54652|E9PKE3|E9PNE6|A8K7Q2	Heat shock cognate 71 kDa protein
InSol_Rep1	K-ε-GG	3	12.5	10.71	9.79	73.1	4970000	99	1	1	1	0	M115m K125k	TMT10	(R)	VmLGETNPADSkPGTIR	(G)	ETNPADSkPGTIRGD	m:Oxidized methionine,k:TMT10 K-GG variable	100	57.67	7	792.101	2244.24	130.047	3.9	32926.7	HUMAN	Q32Q12	Q32Q12|P22392-2|J3KPD9|P15531-2|P22392|P15531|E7ERL0|O60361|F6XY72	Nucleoside diphosphate kinase
InSol_Rep1	Non-K-ε-GG	4	12.5	8.13	9.67	64.4	1560000	-1	1	0	0	0		TMT10	(R)	HLQLAIRNDEELNK	(L)		K:TMT10,	100	59.88	0	538.564	2151.23	0.0057	2.6	16223.5	HUMAN	Q9BTM1-2	Q9BTM1-2|P16104|Q96QV6|P04908|Q93077|P20671|P0C0S8|Q6FI13|Q7L7L0|Q16777|Q9BTM1|Q96KK5|Q99878	Isoform 2 of Histone H2A.J
InSol_Rep1	K-ε-GG	3	12.49	10.76	4.63	68.4	6800000	99	1	1	1	0	K324k	TMT10	(K)	MVYCkIDQTQR	(K)	RTKMVYCkIDQTQRK	C:Carbamidomethylation,k:TMT10 K-GG variable	100	55.05	2	672.027	1900.02	114.048	2.6	42958.6	HUMAN	Q7L2H7	Q7L2H7|B4E2Q4	Eukaryotic translation initiation factor 3 subunit M
InSol_Rep1	K-ε-GG	3	12.47	7.75	8	62.3	3940000	12.475	2	1	1	0	K165k	TMT10	(K)	NkEDEDIAK	(A)	GTSSNKNkEDEDIAK	K:TMT10,k:TMT10 K-GG variable	100	44.2	0	621.688	1749	114.049	3.1	58562.6	HUMAN	O75886	O75886|O75886-2	Signal transducing adapter molecule 2
InSol_Rep1	K-ε-GG	3	12.47	10.49	9.74	87.1	10300000	99	1	1	1	0	K314k	TMT10	(R)	QMSGAQIkIANPVEGSSGR	(Q)	QMSGAQIkIANPVEG	k:TMT10 K-GG variable	100	61.17	14	834.792	2388.31	114.055	4.7	38010.7	HUMAN	Q15365	Q15365	Poly(rC)-binding protein 1
InSol_Rep1	K-ε-GG	3	12.47	7.87	3.55	64.3	227000000	99	1	1	1	0	K48k	TMT10	(R)	LIFAGkQLEDGR	(T)	QRLIFAGkQLEDGRT	k:TMT10 K-GG variable	85.8	72.53	21	640.376	1805.07	114.046	1.3	77037.2	HUMAN	P0CG48	P0CG48|F5H041|Q96C32|P0CG47|J3QRK5|J3QLP7|P62979|B4DV12|P62987	Polyubiquitin-C
InSol_Rep1	K-ε-GG	4	12.46	11.25	9.89	83.6	67600000	9.894	2	1	1	0	K61k	TMT10	(K)	LALkYHPDK	(N)	AYRKLALkYHPDKNP	K:TMT10,k:TMT10 K-GG variable	81	56.27	13	472.294	1772.1	114.05	3.9	48646.9	HUMAN	Q8WW22-2	Q8WW22-2|P31689|Q8WW22|P31689-2|F5H170|C9JDE6|Q9H3Z4|Q9H3Z4-2|F5H300|F8WF76|F5GWV1	Isoform 2 of DnaJ homolog subfamily A member 4
InSol_Rep1	Non-K-ε-GG	2	12.46	8.53	8.72	90.5	22200000	-1	0	0	0	0		TMT10	(K)	VAIDVGYR	(H)			92.2	62.72	21	561.331	1121.65	0.0032	2.8	36252.1	HUMAN	P15121	P15121|E9PCX2|E9PEF9	Aldose reductase
InSol_Rep1	Non-K-ε-GG	2	12.46	8.33	8.56	90.5	7870000	-1	1	0	0	0		TMT10	(K)	DIAAYIK	(K)		K:TMT10,	88.8	73.62	11	626.391	1251.77	0.0026	2.1	10463.8	HUMAN	Q96FJ2	Q96FJ2	Dynein light chain 2, cytoplasmic
InSol_Rep1	Non-K-ε-GG	2	12.45	15.53	11.4	72.6	10200000	-1	0	0	0	0		TMT10	(R)	SEGFDTYR	(C)			100	48.42	8	602.297	1203.58	0.0027	2.3	29110.6	HUMAN	P12004	P12004	Proliferating cell nuclear antigen
InSol_Rep1	K-ε-GG	4	12.45	10.33	12.08	89.5	9630000	99	1	1	1	0	K440k	TMT10	(K)	VGINYQPPTVVPGGDLAkVQR	(A)	VPGGDLAkVQRAVCM	k:TMT10 K-GG variable	84.5	75.22	6	695.903	2666.54	114.049	2.2	58642	HUMAN	F5H5D3	F5H5D3|Q71U36|P68363|Q6PEY2|Q13748|Q9BQE3|Q9NY65|P68366|P68366-2|Q13748-2|Q71U36-2|Q9NY65-2|P68363-2	Tubulin alpha-1C chain
InSol_Rep1	K-ε-GG	3	12.43	7.66	7.78	83.3	1700000	99	1	1	1	0	K27k	TMT10	(R)	QLEkELQGQNVEAVDPR	(G)	NDYRQLEkELQGQNV	k:TMT10 K-GG variable	100	61.35	0	842.465	2411.33	114.051	3.2	68017.2	HUMAN	Q8IZ07	Q8IZ07	Ankyrin repeat domain-containing protein 13A
InSol_Rep1	K-ε-GG	2	12.4	12.4	12.4	85	300000000	99	1	1	1	0	K5k	Acetyl	(M)	AAYkLVLIR	(H)	---MAAYkLVLIRHG	k:Ubiquitin Residual GG from Tryp Cut on K	100	78.17	17	601.868	1317.85	-115.116	3.2	28917.5	HUMAN	P18669	P18669|Q8N0Y7	Phosphoglycerate mutase 1
InSol_Rep1	Non-K-ε-GG	2	12.4	10.7	10.54	92.8	15300000	-1	0	0	0	0		TMT10	(R)	LACGVIGIAQ	(-)		C:Carbamidomethylation,	100	82.7	16	615.859	1230.71	0.0029	2.3	16163.7	HUMAN	P00441	P00441|H7BYH4	Superoxide dismutase [Cu-Zn]
InSol_Rep1	Non-K-ε-GG	3	12.39	12.39	12.39	71.4	29300000	-1	0	0	0	0		TMT10	(K)	ESTLHLVLR	(L)			75	62.4	10	432.934	1296.78	0.0046	3.6	77037.2	HUMAN	P0CG48	P0CG48|F5H041|Q96C32|P0CG47|J3QRK5|J3QLP7|P62979|B4DV12|P62987	Polyubiquitin-C
InSol_Rep1	Non-K-ε-GG	2	12.39	10.06	11.26	86.7	47600000	-1	1	0	0	0		TMT10	(K)	TWTVVDAK	(T)		K:TMT10,	100	68.7	15	689.414	1377.81	0.0056	4.1	83273.6	HUMAN	P13010	P13010	X-ray repair cross-complementing protein 5
InSol_Rep1	Non-K-ε-GG	2	12.39	10.2	10.39	71.6	60000000	-1	0	0	0	0		Hydrogen	(R)	YLTVAAVFR	(G)			74.3	74.88	25	520.301	1039.59	0.0015	1.4	50286.6	HUMAN	P68371	P68371|P04350|P07437|Q5JP53|Q5ST81	Tubulin beta-4B chain
InSol_Rep1	Non-K-ε-GG	2	12.38	3.15	3.07	80	24800000	-1	0	0	0	0		TMT10	(R)	IHLELR	(N)			83.4	58.1	11	505.324	1009.64	0.0043	4.2	28958.4	HUMAN	Q92688	Q92688|P39687|Q92688-2|H0YN26|H7BZ09	Acidic leucine-rich nuclear phosphoprotein 32 family member B
InSol_Rep1	Non-K-ε-GG	3	12.38	12.41	11.06	72.2	24800000	-1	1	0	0	0		TMT10	(K)	IAVAAQNCYK	(V)		C:Carbamidomethylation,K:TMT10,	92.4	59.5	13	532.639	1595.9	0.0044	2.8	31075.7	HUMAN	P60174	P60174|P60174-1	Triosephosphate isomerase
InSol_Rep1	Non-K-ε-GG	3	12.38	9.02	9.66	82.5	26200000	-1	0	0	0	0		TMT10	(R)	GGAPFQFGGQR	(R)			92.2	61.23	12	450.91	1350.71	0.0051	3.8	245580	HUMAN	Q9BTC0	Q9BTC0	Death-inducer obliterator 1
InSol_Rep1	Non-K-ε-GG	2	12.38	11.42	12.38	88.1	12500000	-1	1	0	0	0		TMT10	(R)	SSGPYGGGGQYFAK	(P)		K:TMT10,	100	61.5	11	917.484	1833.95	0.0066	3.6	38860.1	HUMAN	P09651	P09651|Q32P51|P09651-2|F8W6I7|P09651-3	Heterogeneous nuclear ribonucleoprotein A1
InSol_Rep1	K-ε-GG	4	12.38	10.48	9.87	91.7	730000	5.563	2	1	1	0	K76k	TMT10	(K)	EGNNPAENGDAkTDQAQK	(A)	PAENGDAkTDQAQKA	K:TMT10,k:TMT10 K-GG variable	100	40.05	0	672.853	2574.34	114.053	3.8	9392.5	HUMAN	P05204	P05204	Non-histone chromosomal protein HMG-17
InSol_Rep1	K-ε-GG	3	12.37	10.89	8.8	64	55100000	99	1	1	1	0	K111k	TMT10	(K)	SPNLSkCGEELGR	(L)	RKSPNLSkCGEELGR	C:Carbamidomethylation,k:TMT10 K-GG variable	96.2	50.63	13	673.697	1905.03	114.049	2.8	39896.4	HUMAN	P48556	P48556|R4GMR5|K7ENY6	26S proteasome non-ATPase regulatory subunit 8
InSol_Rep1	K-ε-GG	3	12.35	12.35	12.35	66.8	249000000	12.354	2	1	1	0	K263k	TMT10	(K)	VVkQASEGPLK	(G)	DDIKKVVkQASEGPL	K:TMT10,k:TMT10 K-GG variable	100	54.48	10	653.075	1843.16	114.049	2.8	36223.7	HUMAN|BOVIN	P04406	P04406|P04406-2|E7EUT5|P10096	Glyceraldehyde-3-phosphate dehydrogenase
InSol_Rep1	Non-K-ε-GG	2	12.35	6.09	10.02	94.3	605000000	-1	1	0	0	0		TMT10	(R)	GMTELEPSK	(F)		K:TMT10,	100	59.1	20	725.406	1449.8	0.0024	1.6	94986	HUMAN	Q9ULF5	Q9ULF5	Zinc transporter ZIP10
InSol_Rep1	Non-K-ε-GG	2	12.35	8.19	9.9	100	11900000	-1	1	0	0	0		TMT10	(K)	ALSVGLVK	(G)		K:TMT10,	100	73.08	12	622.922	1244.83	0.0029	2.3	43284	HUMAN	Q9UNM6-2	Q9UNM6-2|Q9UNM6|J3KNQ3	Isoform 2 of 26S proteasome non-ATPase regulatory subunit 13
InSol_Rep1	Non-K-ε-GG	2	12.34	3.29	2.66	87	103000000	-1	1	0	0	0		TMT10	(K)	VLAAVYK	(A)		K:TMT10,	96.8	71.6	16	611.405	1221.8	0.0051	4.2	45716.3	HUMAN|RABIT	P04075-2	P04075-2|J3KPS3|P04075|P05062|P09972|H3BQN4|Q5T7D5|P00883	Isoform 2 of Fructose-bisphosphate aldolase A
InSol_Rep1	Non-K-ε-GG	2	12.32	14.19	12.32	76.4	106000000	-1	1	0	0	0		TMT10	(R)	GGAQSGEFEK	(R)		K:TMT10,	100	47.6	13	734.397	1467.78	0.0031	2.1	313808	HUMAN	P25054	P25054|P25054-2	Adenomatous polyposis coli protein
InSol_Rep1	Non-K-ε-GG	3	12.32	10.7	6.47	88	3210000	-1	1	0	0	0		TMT10	(R)	TVLIACNVK	(Q)		C:Carbamidomethylation,K:TMT10,	89	67.78	2	492.64	1475.9	0.0046	3.1	96534.2	HUMAN	B4DWW4	B4DWW4|P25205|J3KQ69	DNA replication licensing factor MCM3
InSol_Rep1	Non-K-ε-GG	2	12.31	12.27	12.27	75.8	25300000	-1	0	0	0	0		TMT10	(K)	HVVFIAQR	(R)			97.1	51.28	12	599.869	1198.73	0.0046	3.8	22126.4	HUMAN	P62081	P62081|B5MCP9	40S ribosomal protein S7
InSol_Rep1	K-ε-GG	3	12.31	11.71	10.35	66	20500000	99	1	1	1	0	K258k	TMT10	(K)	ELFDQCENkR	(R)	LFDQCENkRRTLFKL	C:Carbamidomethylation,k:TMT10 K-GG variable	100	52.83	10	637.667	1796.94	114.049	3.1	78770.3	HUMAN	Q9NZ52	Q9NZ52|Q9NZ52-2|Q9NZ52-4|J3KSS7|B7Z456|Q9NZ52-3	ADP-ribosylation factor-binding protein GGA3
InSol_Rep1	Non-K-ε-GG	3	12.3	12.3	12.3	63.3	8680000	-1	0	0	0	0		TMT10	(R)	HNVQTLDIISR	(S)			75.4	56.55	8	508.964	1524.87	0.0076	5	58196.7	HUMAN	Q06203	Q06203	Amidophosphoribosyltransferase
InSol_Rep1	Non-K-ε-GG	2	12.29	7.85	6.44	79.6	27700000	-1	0	0	0	0		TMT10	(K)	NFGIWLR	(Y)			100	84.08	15	567.836	1134.66	0.003	2.6	21047.3	HUMAN	Q02543	Q02543|M0R117|M0R1A7|M0R0P7	60S ribosomal protein L18a
InSol_Rep1	K-ε-GG	3	12.28	14.18	11.41	72.5	870000000	11.405	2	1	1	0	K561k	TMT10	(R)	kQLSSTVFK	(Y)	DMHLVIRkQLSSTVF	K:TMT10,k:TMT10 K-GG variable	93.4	60.17	11	613.716	1725.09	114.047	2.2	168399	HUMAN	Q9BXW9	Q9BXW9|Q9BXW9-2|Q9BXW9-3	Fanconi anemia group D2 protein
InSol_Rep1	Non-K-ε-GG	2	12.28	4.06	7.7	82.5	177000000	-1	1	0	0	0		TMT10	(K)	TLVSVTK	(E)		K:TMT10,	90.5	61.4	14	603.399	1205.79	0.0032	2.6	98729.9	HUMAN	P07900-2	P07900-2|P07900|Q58FG1	Isoform 2 of Heat shock protein HSP 90-alpha
InSol_Rep1	K-ε-GG	3	12.24	11.09	7.67	72.9	55700000	99	1	1	1	0	K608k	TMT10	(R)	AAVPDAVGkCR	(S)	AVPDAVGkCRSAGIK	C:Carbamidomethylation,k:TMT10 K-GG variable	98.4	46.63	12	572.661	1601.92	114.048	3.1	114483	HUMAN	P13637-3	P13637-3|P13637-2|P05023|P05023-4|P50993|P13637|B1AKY9|P05023-3|M0R116|P05023-2	Isoform 3 of Sodium/potassium-transporting ATPase subunit alpha-3
InSol_Rep1	Non-K-ε-GG	2	12.24	7.75	10.91	85.2	23100000	-1	1	0	0	0		TMT10	(K)	EAVLLLK	(K)		K:TMT10,	95	80.17	16	622.425	1243.84	0.0035	2.8	47981.8	HUMAN	P36578	P36578|H3BM89	60S ribosomal protein L4
InSol_Rep1	Non-K-ε-GG	2	12.23	5.11	6.84	78.2	14600000	-1	1	0	0	0		TMT10	(K)	HILANFK	(N)		K:TMT10,	100	61.38	13	650.913	1300.81	0.004	3.1	21639.4	HUMAN	Q5W0H4	Q5W0H4|P13693|J3KPG2|Q56UQ5|P13693-2	Translationally-controlled tumor protein
InSol_Rep1	Non-K-ε-GG	2	12.22	7.79	8.11	74.5	13800000	-1	0	0	0	0		TMT10	(K)	TYEVSLR	(E)			100	55.45	10	548.816	1096.62	0.0045	4.1	128221	HUMAN	Q16531	Q16531|F5GY55	DNA damage-binding protein 1
InSol_Rep1	K-ε-GG	4	12.22	12.22	12.22	75.8	5630000	99	1	1	1	0	K298k	TMT10	(R)	kIHIDLPNEQAR	(L)	RPGRLDRkIHIDLPN	k:TMT10 K-GG variable	87.9	58.73	2	502.296	1892.11	114.049	3.2	44457.5	HUMAN	P62333	P62333	26S protease regulatory subunit 10B
InSol_Rep1	K-ε-GG	3	12.21	8.25	7.79	70	139000000	12.207	2	1	1	0	K542k	TMT10	(K)	SSSISSFkDPK	(I)	SSSISSFkDPKISTS	K:TMT10,k:TMT10 K-GG variable	100	56.15	13	662.051	1870.09	114.049	2.9	70857.7	HUMAN	P13796	P13796|P13796-2	Plastin-2
InSol_Rep1	Non-K-ε-GG	3	12.21	12.21	12.21	71.5	18800000	-1	1	0	0	0		TMT10	(K)	LVHANFGTK	(K)		K:TMT10,	85.6	56.98	17	482.296	1444.87	0.0058	4	85326.2	HUMAN	P02786	P02786|G3V0E5	Transferrin receptor protein 1
InSol_Rep1	K-ε-GG	3	12.18	12.04	11.02	71.8	21800000	99	1	1	1	0	K450k	TMT10	(K)	IAPAEAPDAkVR	(M)	PAEAPDAkVRMVIIT	k:TMT10 K-GG variable	88.4	51.22	9	604.027	1696.02	114.05	4.1	64046.2	HUMAN	O00425	O00425|O00425-2	Insulin-like growth factor 2 mRNA-binding protein 3
InSol_Rep1	K-ε-GG	3	12.17	13.59	7.69	64.5	32800000	1.26	2	1	1	0	K80k	TMT10	(K)	TIAPALVSkK	(L)	IAPALVSkKLNVTEQ	K:TMT10,k:TMT10 K-GG variable	89	62.72	14	610.4	1715.14	114.047	2.2	47510.4	HUMAN	P06733	P06733	Alpha-enolase
InSol_Rep1	Non-K-ε-GG	2	12.17	13.04	11.46	85.4	12800000	-1	0	0	0	0		TMT10	(K)	FAFQAEVNR	(M)			100	67.3	15	655.859	1310.71	0.0043	3.3	92752.5	HUMAN	P14625	P14625	Endoplasmin
InSol_Rep1	Non-K-ε-GG	2	12.15	7.34	7.02	86.1	49300000	-1	0	0	0	0		TMT10	(K)	NDLAVVDVR	(I)			85.7	61.78	14	615.358	1229.7	0.0045	3.6	76670.1	HUMAN	P19338	P19338	Nucleolin
InSol_Rep1	Non-K-ε-GG	3	12.14	12.14	13.01	71.1	148000000	-1	1	0	0	0		TMT10	(K)	HQPTAIIAK	(T)		K:TMT10,	68.5	49.52	17	479.639	1436.9	0.0047	3.3	69497	HUMAN	P29401-2	P29401-2|P29401|B4E022|E9PFF2	Isoform 2 of Transketolase
InSol_Rep1	Non-K-ε-GG	3	12.13	8.6	11.43	77	25100000	99	1	0	0	0	M202m	TMT10	(R)	GLAEALQmEVK	(P)		K:TMT10,m:Oxidized methionine	100	76.75	14	554.989	1646.95	15.9981	1.9	36585.8	HUMAN	Q06136	Q06136	3-ketodihydrosphingosine reductase
InSol_Rep1	Non-K-ε-GG	3	12.12	7.45	9.34	83.1	28700000	-1	1	0	0	0		TMT10	(K)	HFELGGDK	(K)		K:TMT10,	86	54.53	10	454.261	1360.76	0.0051	3.8	16663.2	HUMAN	J3KQN4	J3KQN4|H0Y5B4|H7BZ11|P83881|Q969Q0|R4GN19	60S ribosomal protein L36a
InSol_Rep1	Non-K-ε-GG	2	12.11	12.4	12.11	95.3	587000	-1	0	0	0	0		TMT10	(R)	HTAAPTDPADGPV	(-)			100	46.12	0	739.381	1477.75	0.0065	4.4	17032.7	HUMAN	Q04941	Q04941	Proteolipid protein 2
InSol_Rep1	Non-K-ε-GG	3	12.11	10.99	15.05	80.6	13700000	99	1	0	0	0	M46m M49m	TMT10	(R)	HQGVmVGmGQK	(D)		K:TMT10,m:Oxidized methionine	90.8	49.83	11	554.636	1629.9	31.9957	3.6	42407.6	HUMAN	P62736	P62736|P68032|P68133|Q562R1|P63267|P60709|P63261|Q5T8M7|A6NL76|Q5T8M8|J3KT65|G5E9R0|B8ZZJ2|F8WB63	Actin, aortic smooth muscle
InSol_Rep1	K-ε-GG	3	12.11	11.39	9.06	66.8	94200000	11.79	2	1	1	0	K579k	TMT10	(K)	kLTLQSAK	(S)	SKHNTIKkLTLQSAK	K:TMT10,k:TMT10 K-GG variable	96.5	55.47	25	564.035	1576.04	114.05	4.2	69917.2	HUMAN	P35240	P35240	Merlin
InSol_Rep1	K-ε-GG	3	12.1	10.7	10.62	82.9	7970000	99	1	1	1	0	K125k	TMT10	(R)	VMLGETNPADSkPGTIR	(G)	ETNPADSkPGTIRGD	k:TMT10 K-GG variable	100	62.2	13	786.77	2244.24	114.053	4.2	32926.7	HUMAN	Q32Q12	Q32Q12|P22392-2|J3KPD9|P15531-2|P22392|P15531|E7ERL0|O60361|F6XY72	Nucleoside diphosphate kinase
InSol_Rep1	Non-K-ε-GG	2	12.1	7.26	8.72	100	2060000	-1	1	0	0	0		TMT10	(K)	GMADIDIQDDK	(W)		K:TMT10,	100	66.97	3	839.942	1678.87	0.0039	2.3	218696	HUMAN	Q5T5U3	Q5T5U3	Rho GTPase-activating protein 21
InSol_Rep1	Non-K-ε-GG	2	12.1	10.92	8.66	100	59500000	-1	1	0	0	0		TMT10	(K)	DVNAAIATIK	(T)		K:TMT10,	93.8	71.6	19	737.459	1473.9	0.0073	5	58642	HUMAN	F5H5D3	F5H5D3|Q71U36|P68363|Q6PEY2|Q13748|Q9BQE3|Q13748-2|Q71U36-2|P68363-2	Tubulin alpha-1C chain
InSol_Rep1	Non-K-ε-GG	3	12.08	12.08	12.08	39	31200000	-1	0	0	0	0		TMT10	(R)	HGESAWNLENR	(F)			48.8	46.82	14	514.595	1541.77	0.0057	3.7	28917.5	HUMAN	P18669	P18669	Phosphoglycerate mutase 1
InSol_Rep1	Non-K-ε-GG	2	12.08	12.13	10.44	67.6	128000000	-1	0	0	0	0		TMT10	(K)	LATNAAVTVLR	(V)			89	69.6	12	679.423	1357.84	0.0032	2.3	60190.1	HUMAN	P50990	P50990|P50990-2|P50990-3	T-complex protein 1 subunit theta
InSol_Rep1	K-ε-GG	3	12.07	9.36	15.1	73.5	757000000	99	1	1	1	0	K33k	TMT10	(K)	IQDkEGIPPDQQR	(L)	VKAKIQDkEGIPPDQ	k:TMT10 K-GG variable	100	48.58	129	699.389	1982.11	114.045	1	77037.2	HUMAN	P0CG48	P0CG48|F5H041|Q96C32|P0CG47|J3QRK5|J3QLP7|P62979|B4DV12|P62987	Polyubiquitin-C
InSol_Rep1	Non-K-ε-GG	2	12.07	12.07	10.78	70.4	13200000	-1	0	0	0	0		TMT10	(K)	YMACCLLYR	(G)		C:Carbamidomethylation,	100	73.65	12	739.864	1478.72	0.0055	3.7	58642	HUMAN	F5H5D3	F5H5D3|Q71U36|P68363|Q9BQE3|P68366|A6NHL2|P68366-2|Q71U36-2|A6NHL2-2|P68363-2	Tubulin alpha-1C chain
InSol_Rep1	K-ε-GG	3	12.06	12.06	12.06	64.8	14400000	99	1	1	1	0	K295k	TMT10	(K)	AIkAWNNPSPR	(V)	RYLPKAIkAWNNPSP	k:TMT10 K-GG variable	96.6	53.33	10	609.354	1712	114.046	1.8	84033.3	HUMAN	Q9Y4W2	Q9Y4W2|Q9Y4W2-2|Q9Y4W2-3	Ribosomal biogenesis protein LAS1L
InSol_Rep1	K-ε-GG	3	12.06	10.6	8.72	73.8	7280000000	99	1	1	1	0	K48k	Hydrogen	(R)	LIFAGkQLEDGR	(T)	QRLIFAGkQLEDGRT	k:Ubiquitin Residual GG from Tryp Cut on K	99.3	54.25	16	487.602	1346.74	114.049	4.2	77037.2	HUMAN	P0CG48	P0CG48|F5H041|Q96C32|P0CG47|J3QRK5|J3QLP7|P62979|B4DV12|P62987	Polyubiquitin-C
InSol_Rep1	K-ε-GG	3	12.05	9.28	9.46	81.3	10900000	99	1	1	1	0	K271k	TMT10	(R)	EATELNEDGSQVkR	(T)	NEDGSQVkRTGGAED	k:TMT10 K-GG variable	100	44.5	10	716.716	2034.09	114.048	2.3	40477.6	HUMAN	A6NED2	A6NED2	RCC1 domain-containing protein 1
InSol_Rep1	Non-K-ε-GG	2	12.05	8.8	11.48	81.4	4050000	-1	1	0	0	0		TMT10	(K)	AFAMIIDK	(L)		K:TMT10,	100	86.72	7	683.913	1366.82	0.0022	1.6	39049.9	HUMAN	Q15366-2	Q15366-2|Q15366|Q15366-3|Q15366-6|Q15365|Q15366-5|Q15366-4|B4DXP5|F8VZX2|Q15366-7	Isoform 2 of Poly(rC)-binding protein 2
InSol_Rep1	Non-K-ε-GG	2	12.03	9.97	4.08	75.6	26300000	-1	0	0	0	0		TMT10	(R)	VQAVVAVAR	(E)			86.8	60.02	10	571.369	1141.73	0.0052	4.6	275403	HUMAN	Q01082	Q01082|Q01082-2|Q01082-3	Spectrin beta chain, non-erythrocytic 1
InSol_Rep1	Non-K-ε-GG	3	12.02	12.02	12.02	71.8	35900000	-1	1	0	0	0		TMT10	(R)	HLCAVYYNK	(N)		C:Carbamidomethylation,K:TMT10,	85	55.1	12	542.636	1625.89	0.0048	2.9	66742	HUMAN	Q9NSD9	Q9NSD9	Phenylalanine--tRNA ligase beta subunit
InSol_Rep1	Non-K-ε-GG	3	12.02	14.81	8.45	81.4	29100000	-1	1	0	0	0		TMT10	(K)	VVTVHLEK	(I)		K:TMT10,	93.6	60.87	14	461.632	1382.88	0.0041	3	38299.3	HUMAN	Q9Y266	Q9Y266	Nuclear migration protein nudC
InSol_Rep1	Non-K-ε-GG	3	12.02	14.05	12.19	91.1	9290000	-1	0	0	0	0		TMT10	(R)	GGASGPGSGSGGPGGPAGR	(M)			100	31.72	11	556.948	1668.83	0.0037	2.2	55556.7	HUMAN	Q9UKZ1	Q9UKZ1	CCR4-NOT transcription complex subunit 11
InSol_Rep1	K-ε-GG	4	12.01	9.69	10.84	74.9	55200000	2.642	2	1	1	0	K107k	TMT10	(K)	AGEVFIHkDK	(G)	AGEVFIHkDKGFGFI	K:TMT10,k:TMT10 K-GG variable	85.6	52.85	14	487.044	1831.1	114.048	2.7	54344.7	HUMAN	Q15233	Q15233|Q15233-2	Non-POU domain-containing octamer-binding protein
InSol_Rep1	K-ε-GG	3	12.01	10.89	12.01	74.4	49200000	99	1	1	1	0	K263k	TMT10	(R)	NLVVIPkSVTPER	(I)	RNLVVIPkSVTPERI	k:TMT10 K-GG variable	97.6	68.45	16	675.416	1910.18	114.05	3.6	36252.1	HUMAN	P15121	P15121	Aldose reductase
InSol_Rep1	K-ε-GG	3	12	14.64	11.29	69.6	16900000	12.002	2	1	1	0	K115k	TMT10	(K)	TVDLkPDWGK	(G)	GCKTVDLkPDWGKGY	K:TMT10,k:TMT10 K-GG variable	84.7	68.28	8	654.056	1846.1	114.048	2.6	68763.9	HUMAN	P31948-2	P31948-2|P31948|P31948-3|F5H783|F5GXD8	Isoform 2 of Stress-induced-phosphoprotein 1
InSol_Rep1	Non-K-ε-GG	3	11.98	12.5	6.47	82	113000000	-1	1	0	0	0		TMT10	(R)	NLLSVAYK	(N)		K:TMT10,	82.1	76.15	13	455.956	1365.85	0.0033	2.4	29344.6	HUMAN	P62258	P62258|P31947|P61981|P31946|Q04917|P27348|P63104|P31946-2|P62258-2|P31947-2|I3L3T1|B4DJF2	14-3-3 protein epsilon
InSol_Rep1	Non-K-ε-GG	2	11.97	10.78	11.97	92.1	23500000	-1	1	0	0	0		TMT10	(R)	ALVILAK	(G)		K:TMT10,	74.4	80.65	14	593.421	1185.83	0.001	0.9	20061.9	HUMAN	Q99497	Q99497|K7ELW0	Protein DJ-1
InSol_Rep1	K-ε-GG	4	11.96	8.18	9.09	65.7	39400000	99	1	1	1	0	K300k	TMT10	(K)	RFDSEkAGDR	(E)	TKRFDSEkAGDREVQ	k:TMT10 K-GG variable	100	34.95	7	438.991	1638.9	114.045	1.1	49488	HUMAN	P17980	P17980|R4GNH3|E9PM69	26S protease regulatory subunit 6A
InSol_Rep1	Non-K-ε-GG	3	11.95	7.78	11.12	73.1	27600000	-1	1	0	0	0		TMT10	(R)	HVFGQAVK	(N)		K:TMT10,	88.3	50.08	11	448.613	1343.82	0.0031	2.3	59745.2	HUMAN	Q9ULV4-3	Q9ULV4-3|Q9ULV4-2|Q9ULV4|F8VUX3	Isoform 3 of Coronin-1C
InSol_Rep1	Non-K-ε-GG	2	11.95	6.16	7.88	84.3	64900000	99	1	0	0	0	M995m	TMT10	(R)	GmSEALVDK	(R)		K:TMT10,m:Oxidized methionine	100	52.27	18	712.399	1407.79	15.9997	3.4	135540	HUMAN	Q9P260	Q9P260	LisH domain and HEAT repeat-containing protein KIAA1468
InSol_Rep1	Non-K-ε-GG	2	11.95	8.61	10.42	75.7	32500000	-1	1	0	0	0		TMT10	(K)	TIIFVETK	(R)		K:TMT10,	100	78.58	14	704.946	1408.88	0.0033	2.4	81122.9	HUMAN	H3BLZ8	H3BLZ8|Q92841|Q92841-2|Q92841-3|Q92841-1	Probable ATP-dependent RNA helicase DDX17
InSol_Rep1	Non-K-ε-GG	3	11.94	7.04	5.97	85.1	137000000	-1	1	0	0	0		TMT10	(R)	QTVAVGVIK	(N)		K:TMT10,	93.9	63.9	12	458.304	1372.89	0.0043	3.1	50811.6	HUMAN	Q05639	Q05639|P68104|Q5VTE0	Elongation factor 1-alpha 2
InSol_Rep1	Non-K-ε-GG	2	11.93	11.93	11.93	70.2	28800000	-1	1	0	0	0		TMT10	(K)	SSSISSFK	(D)		K:TMT10,	100	57.38	10	650.882	1300.75	0.0047	3.6	70857.7	HUMAN	P13796	P13796|P13796-2	Plastin-2
InSol_Rep1	K-ε-GG	3	11.92	8.5	8.97	64.9	4980000	11.532	2	1	1	0	K6k	Acetyl	(-)	MNWNEkPK	(S)	--MNWNEkPKSATLP	K:TMT10,k:TMT10 K-GG variable	97.5	62	2	554.303	1546.85	114.05	4.3	196680	HUMAN	Q9HCM1	Q9HCM1	Uncharacterized protein KIAA1551
InSol_Rep1	Non-K-ε-GG	3	11.92	7.23	9.23	85.8	73000000	-1	1	0	0	0		TMT10	(K)	TIAPALVSK	(K)		K:TMT10,	81	68.87	14	453.301	1357.88	0.0053	3.9	47510.4	HUMAN	P06733	P06733	Alpha-enolase
InSol_Rep1	Non-K-ε-GG	2	11.92	7.9	11.28	85.6	41300000	-1	1	0	0	0		TMT10	(K)	FVIATSTK	(I)		K:TMT10,	100	69.15	11	662.918	1324.82	0.0046	3.5	32784.4	HUMAN	Q02878	Q02878	60S ribosomal protein L6
InSol_Rep1	Non-K-ε-GG	3	11.92	12.66	11.92	84.2	4370000	-1	0	0	0	0		TMT10	(K)	TSYAQHQQVR	(Q)			100	29.55	6	482.924	1446.77	-0.0079	-5.4	30172.6	HUMAN	P61247	P61247|D6RAT0|E9PFI5|D6R9B6	40S ribosomal protein S3a
InSol_Rep1	K-ε-GG	4	11.91	11.91	12.21	67.5	12900000	99	1	1	1	0	K442k	TMT10	(R)	EHCPAGQPVkVR	(V)	CPAGQPVkVRVSYQK	C:Carbamidomethylation,k:TMT10 K-GG variable	90.2	35.3	12	488.274	1836.03	114.045	0.9	274908	HUMAN	Q6P2Q9	Q6P2Q9	Pre-mRNA-processing-splicing factor 8
InSol_Rep1	Non-K-ε-GG	2	11.89	6.19	6.93	70.2	36600000	-1	0	0	0	0		TMT10	(R)	TFLVGER	(V)			100	61.38	12	525.813	1050.61	0.0034	3.2	56491.1	HUMAN	P26641-2	P26641-2|P26641	Isoform 2 of Elongation factor 1-gamma
InSol_Rep1	Non-K-ε-GG	3	11.89	13.47	13.47	75.2	19500000	-1	1	0	0	0		TMT10	(K)	LHIVQVVCK	(K)		C:Carbamidomethylation,K:TMT10,	96.3	66.48	13	518.661	1553.96	0.0071	4.6	27264.5	HUMAN	O00299	O00299	Chloride intracellular channel protein 1
InSol_Rep1	Non-K-ε-GG	2	11.88	12.28	11.13	67.5	10200000	-1	1	0	0	0		TMT10	(R)	HYGGLTGLNK	(A)		K:TMT10,	100	55.22	10	759.449	1517.88	0.0063	4.2	28917.5	HUMAN	P18669	P18669|Q8N0Y7|P15259	Phosphoglycerate mutase 1
InSol_Rep1	Non-K-ε-GG	3	11.88	11.71	10.78	61	1620000	-1	1	0	0	0		TMT10	(K)	HYGFNEILK	(H)		K:TMT10,	59	67.88	3	526.975	1578.9	0.0059	3.8	80402.1	HUMAN	Q8TC07	Q8TC07|Q8TC07-3|Q8TC07-2	TBC1 domain family member 15
InSol_Rep1	K-ε-GG	3	11.87	11.61	11.25	68.1	102000000	2.756	2	1	1	0	K406k	Hydrogen	(K)	DVNAAIATIkTK	(R)	NAAIATIkTKRTIQF	k:Ubiquitin Residual GG from Tryp Cut on K	94.3	52.4	14	453.594	1244.72	114.047	3.2	58642	HUMAN	F5H5D3	F5H5D3|Q71U36|P68363|Q6PEY2|Q13748|Q9BQE3|Q13748-2|Q71U36-2|P68363-2	Tubulin alpha-1C chain
InSol_Rep1	K-ε-GG	3	11.87	7.04	9.62	68.7	62500000	11.871	2	1	1	0	K253k	TMT10	(R)	QkELLLQK	(L)	INTLTRQkELLLQKL	K:TMT10,k:TMT10 K-GG variable	75.1	61.45	12	601.057	1687.11	114.048	2.7	96198.4	HUMAN	Q5BJF6	Q5BJF6|Q5BJF6-4|Q5BJF6-3|Q5BJF6-2|Q5BJF6-7|Q5BJF6-6|Q5BJF6-10|Q5BJF6-5|Q5BJF6-8|Q5BJF6-9	Outer dense fiber protein 2
InSol_Rep1	Non-K-ε-GG	2	11.87	5.23	3.87	68.1	17700000	-1	1	0	0	0		TMT10	(K)	NIILEEGK	(E)		K:TMT10,	88.3	66.33	14	687.426	1373.84	0.0049	3.5	22956	HUMAN	E9PK25	E9PK25|P23528|G3V1A4	Cofilin-1
InSol_Rep1	Non-K-ε-GG	5	11.87	10.09	4.85	68.7	43100000	-1	1	0	0	0		TMT10	(K)	GVHAKCFREYHIR	(-)		K:TMT10,C:Carbamidomethylation,	96	39.97	9	427.044	2131.18	0.0161	7.6	68923	HUMAN	Q6P3X8	Q6P3X8|Q6P3X8-2	PiggyBac transposable element-derived protein 2
InSol_Rep1	Non-K-ε-GG	2	11.86	10.26	9.5	77.6	55800000	-1	0	0	0	0		TMT10	(R)	GGSASVWSER	(L)			100	48.58	14	632.828	1264.65	0.0014	1.1	86152.9	HUMAN	Q8IZ83	Q8IZ83|Q8IZ83-3|F5H4B6	Aldehyde dehydrogenase family 16 member A1
InSol_Rep1	K-ε-GG	2	11.86	7.68	9.25	73.1	14200000	99	1	1	1	0	K252k	Hydrogen	(R)	kLAVNMVPFPR	(L)	QLNADLRkLAVNMVP	k:Ubiquitin Residual GG from Tryp Cut on K	100	66.12	15	693.392	1271.73	114.048	3.5	50896.6	HUMAN	Q9H4B7	Q9H4B7|Q13509|Q9BUF5|Q13885|Q9BVA1|P68371|P04350|P07437|A6NNZ2|Q3ZCM7|Q5JP53|Q5SQY0|I3L2F9|A0A075B736|Q13509-2|Q5ST81	Tubulin beta-1 chain
InSol_Rep1	Non-K-ε-GG	2	11.84	7.98	7.98	79.4	184000000	-1	0	0	0	0		TMT10	(K)	IVVVTAGVR	(Q)			100	66.23	21	571.879	1142.75	0.0042	3.7	36923.1	HUMAN	P07195	P07195	L-lactate dehydrogenase B chain
InSol_Rep1	Non-K-ε-GG	2	11.84	9.65	11.84	69.2	196000000	-1	0	0	0	0		TMT10	(R)	AGLQFPVGR	(V)			70.3	67.3	21	587.352	1173.69	0.0035	3	16223.5	HUMAN	Q9BTM1-2	Q9BTM1-2|P16104|Q96QV6|P04908|Q93077|P20671|P0C0S8|Q6FI13|Q8IUE6|Q7L7L0|Q16777|Q9BTM1|Q96KK5|Q99878|Q71UI9|P0C0S5|C9J0D1|Q71UI9-2|Q71UI9-5	Isoform 2 of Histone H2A.J
InSol_Rep1	Non-K-ε-GG	2	11.83	8.72	8.27	75.9	7050000	-1	1	0	0	0		TMT10	(R)	GLSEDFQK	(A)		K:TMT10,	100	61.47	5	691.393	1381.77	0.0056	4.1	80468.3	HUMAN	Q9UBB6-3	Q9UBB6-3|Q9UBB6|Q9UBB6-2	Isoform 3 of Neurochondrin
InSol_Rep1	K-ε-GG	3	11.82	11.5	11.67	60.8	91800000	99	1	1	1	0	K188k	TMT10	(R)	EkLQEEMLQR	(E)	DIMRLREkLQEEMLQ	k:TMT10 K-GG variable	84.2	56.65	12	626.018	1761.99	114.046	1.8	53707.8	HUMAN	P08670	P08670|B0YJC4	Vimentin
InSol_Rep1	K-ε-GG	3	11.81	11.81	11.96	65.8	60800000	11.811	2	1	1	0	K128k	TMT10	(K)	TSATVGPkAPSGGK	(K)	TSATVGPkAPSGGKK	K:TMT10,k:TMT10 K-GG variable	100	44.68	11	687.077	1945.17	114.049	2.8	15144.3	HUMAN	P16104	P16104	Histone H2AX
InSol_Rep1	Non-K-ε-GG	2	11.81	11.46	11.99	85.3	9700000	-1	1	0	0	0		TMT10	(K)	GIVEFASK	(P)		K:TMT10,	100	70.05	14	654.902	1308.79	0.0047	3.6	76262.2	HUMAN	P23246	P23246|P23246-2	Splicing factor, proline- and glutamine-rich
InSol_Rep1	Non-K-ε-GG	2	11.8	8.2	6.89	68.8	16800000	-1	1	0	0	0		TMT10	(R)	TQNVLGEK	(G)		K:TMT10,	100	53.77	12	673.908	1346.8	0.0043	3.2	28657.3	HUMAN	P23396-2	P23396-2|P23396|E9PL09|E9PPU1|F2Z2S8|E9PJH4|E9PQ96	Isoform 2 of 40S ribosomal protein S3
InSol_Rep1	Non-K-ε-GG	2	11.8	5.11	5.98	78.3	245000000	-1	0	0	0	0		TMT10	(K)	GLSEYQR	(N)			82.1	42.3	11	541.297	1081.58	0.0033	3	81019	HUMAN	Q8TC05	Q8TC05|Q8TC05-4|Q8TC05-2|Q8TC05-3	Nuclear protein MDM1
InSol_Rep1	Non-K-ε-GG	2	11.79	9.03	8.92	78.7	11900000	-1	0	0	0	0		TMT10	(R)	GFSEAAAPR	(A)			89.7	45.65	11	567.811	1134.61	0.0042	3.7	134019	HUMAN	Q86XI2-2	Q86XI2-2|Q86XI2	Isoform 2 of Condensin-2 complex subunit G2
InSol_Rep1	Non-K-ε-GG	4	11.79	9.5	13.77	74.7	20700000	5.109	1	0	0	0	M49m	TMT10	(R)	HQGVMVGmGQK	(D)		K:TMT10,m:Oxidized methionine	79	40.55	12	412.23	1629.9	16.0006	3.4	42407.6	HUMAN	P62736	P62736|P68032|P68133|Q562R1|P63267|P60709|P63261|Q5T8M7|A6NL76|Q5T8M8|J3KT65|G5E9R0|B8ZZJ2|F8WB63	Actin, aortic smooth muscle
InSol_Rep1	Non-K-ε-GG	2	11.77	7.97	6.48	81.3	56100000	-1	1	0	0	0		TMT10	(R)	NVNIFK	(F)		K:TMT10,	100	68.6	14	596.878	1192.74	0.0041	3.4	40121.8	HUMAN	P00338-3	P00338-3|P00338|P00338-2|P00338-5	Isoform 3 of L-lactate dehydrogenase A chain
InSol_Rep1	Non-K-ε-GG	2	11.76	6.46	5.66	74.8	168000000	-1	0	0	0	0		TMT10	(K)	IVVNLTGR	(L)			91.3	68.45	15	550.855	1100.7	0.0043	3.9	14953.4	HUMAN	P62244	P62244|I3L246|I3L3P7	40S ribosomal protein S15a
InSol_Rep1	K-ε-GG	3	11.75	10.8	11.43	82.9	7830000	11.748	2	1	1	0	K295k	TMT10	(K)	TVkNCLALADDK	(K)	ELLEKTVkNCLALAD	C:Carbamidomethylation,K:TMT10,k:TMT10 K-GG variable	96.5	61.75	5	717.084	2035.18	114.054	5	39787.5	HUMAN	O75367	O75367|O75367-3|O75367-2|B4DJC3	Core histone macro-H2A.1
InSol_Rep1	Non-K-ε-GG	2	11.73	6.37	6.25	97.5	6310000	-1	0	0	0	0		TMT10	(R)	AQPSVSLGAAYR	(A)			100	57.23	16	724.909	1448.81	0.0054	3.7	69661.6	HUMAN	Q96PK6	Q96PK6	RNA-binding protein 14
InSol_Rep1	Non-K-ε-GG	3	11.73	11.73	11.73	73.2	14300000	99	1	0	0	0	M494m	TMT10	(R)	VNFAmNVGK	(A)		K:TMT10,m:Oxidized methionine	91.4	63.5	19	485.281	1437.83	16.0001	3.5	58506.4	HUMAN	P14618	P14618|P14618-2|P14618-3|Q504U3	Pyruvate kinase PKM
InSol_Rep1	Non-K-ε-GG	3	11.72	14.42	12.05	80.7	3980000	-1	1	0	0	0		TMT10	(R)	GNNVLYISTQK	(R)		K:TMT10,	79.3	66.83	2	565.669	1694.98	0.0089	5.2	9184.5	HUMAN	P62312	P62312	U6 snRNA-associated Sm-like protein LSm6
InSol_Rep1	Non-K-ε-GG	2	11.71	9.25	7.29	75.2	13600000	-1	1	0	0	0		TMT10	(K)	SGYLAGDK	(L)		K:TMT10,	100	52.03	14	634.868	1268.72	0.0028	2.2	67933	HUMAN	P26038	P26038	Moesin
InSol_Rep1	K-ε-GG	3	11.71	10.23	10.55	64.5	21000000	99	1	1	1	0	K112k	TMT10	(K)	AFIQkSNLIR	(H)	CGKAFIQkSNLIRHQ	k:TMT10 K-GG variable	94.5	64.95	10	588.032	1648.03	114.049	3.6	34448.3	HUMAN	Q15072	Q15072	Zinc finger protein OZF
InSol_Rep1	Non-K-ε-GG	2	11.7	10.36	10.36	75	7000000	-1	1	0	0	0		TMT10	(R)	LAAVVSACK	(Q)		C:Carbamidomethylation,K:TMT10,	100	67.33	13	688.923	1376.83	0.0055	4	474044	HUMAN	P78527	P78527|P78527-2|E7EUY0	DNA-dependent protein kinase catalytic subunit
InSol_Rep1	Non-K-ε-GG	2	11.69	13.29	13.29	83.8	2390000	-1	0	0	0	0		TMT10	(R)	SGQGAFGNMCR	(G)		C:Carbamidomethylation,	100	47.48	2	707.333	1413.66	0.0014	1	47981.8	HUMAN	P36578	P36578	60S ribosomal protein L4
InSol_Rep1	Non-K-ε-GG	2	11.69	14.72	11.75	92.1	6420000	-1	1	0	0	0		TMT10	(K)	SSGGFVWACK	(N)		C:Carbamidomethylation,K:TMT10,	100	71.28	8	778.919	1556.83	0.0008	0.5	51364.8	HUMAN	P48735	P48735|P48735-2|H0YL11	Isocitrate dehydrogenase [NADP], mitochondrial
InSol_Rep1	Non-K-ε-GG	3	11.69	10.85	7.92	81.6	8590000	-1	1	0	0	0		TMT10	(K)	GVTFNVTTVDTK	(R)		K:TMT10,	89.1	72.67	9	580.672	1739.99	0.0074	4.2	27264.5	HUMAN	O00299	O00299	Chloride intracellular channel protein 1
InSol_Rep1	K-ε-GG	2	11.69	9.03	10.94	68.9	1460000000	99	1	1	1	0	K5k	Acetyl	(M)	AAYkLVLIR	(H)	---MAAYkLVLIRHG	k:TMT10 K-GG variable	100	83.1	15	716.449	1088.68	343.209	2	28917.5	HUMAN	P18669	P18669|Q8N0Y7	Phosphoglycerate mutase 1
InSol_Rep1	K-ε-GG	3	11.65	8.68	3.89	77.9	47300000	99	1	1	1	0	K855k	TMT10	(R)	MVkVDPETR	(Y)	RNRHRMVkVDPETRY	k:TMT10 K-GG variable	87.5	50.62	14	549.65	1532.89	114.048	3.3	123662	HUMAN	Q9NNW5	Q9NNW5|E9PDU5|E9PBK6	WD repeat-containing protein 6
InSol_Rep1	K-ε-GG	3	11.65	11.4	9.84	62.3	4070000	3.879	2	1	1	0	K414k	TMT10	(K)	YIDQEELNkTK	(P)	IDQEELNkTKPIWTR	K:TMT10,k:TMT10 K-GG variable	100	58.53	3	728.085	2068.19	114.052	4.1	98729.9	HUMAN	P07900-2	P07900-2|P07900|P08238|Q58FF8|Q14568	Isoform 2 of Heat shock protein HSP 90-alpha
InSol_Rep1	K-ε-GG	3	11.65	4.93	1.2	66.4	140000000	11.654	2	1	1	0	K362k	TMT10	(K)	kQIDVAIK	(V)	GVYRMRKkQIDVAIK	K:TMT10,k:TMT10 K-GG variable	93.9	59.55	15	572.706	1602.06	114.047	2.6	70841	HUMAN	P43403	P43403|P43403-3|P43403-2	Tyrosine-protein kinase ZAP-70
InSol_Rep1	Non-K-ε-GG	2	11.65	2.74	8.9	79.3	74500000	-1	1	0	0	0		TMT10	(K)	GIVVGIK	(L)		K:TMT10,	100	69.6	14	572.399	1143.79	0.0033	2.9	39985.8	HUMAN	P05062	P05062|P09972|A8MVZ9|Q5T7D5	Fructose-bisphosphate aldolase B
InSol_Rep1	K-ε-GG	3	11.64	9.78	8.13	68.1	75400000	99	1	1	1	0	K294k	TMT10	(R)	ILkSPEIQR	(A)	TDLSRILkSPEIQRA	k:TMT10 K-GG variable	89.8	56.53	6	552.68	1541.98	114.049	3.5	47981.8	HUMAN	P36578	P36578|H3BM89	60S ribosomal protein L4
InSol_Rep1	Non-K-ε-GG	2	11.64	11.03	11.89	89.8	51300000	-1	1	0	0	0		TMT10	(K)	STGGAPTFNVTVTK	(T)		K:TMT10,	100	68.17	14	919.528	1838.04	0.0055	3	15225.1	HUMAN	P07737	P07737|K7EJ44	Profilin-1
InSol_Rep1	Non-K-ε-GG	2	11.62	9.42	7.32	76	8570000	-1	0	0	0	0		TMT10	(K)	QAIGIALETR	(R)			93.1	66.08	17	650.895	1300.78	0.0045	3.5	106861	HUMAN	Q99460	Q99460|Q99460-2	26S proteasome non-ATPase regulatory subunit 1
InSol_Rep1	Non-K-ε-GG	3	11.6	12.33	12.92	76.8	9400000	-1	1	0	0	0		Hydrogen	(R)	HQGVMVGMGQK	(D)		K:TMT10-Lys-Only,	100	44.67	12	467.584	1400.73	0.0027	2	42407.6	HUMAN	P62736	P62736|P68032|P68133|Q562R1|P63267|P60709|P63261|Q5T8M7|A6NL76|Q5T8M8|J3KT65|G5E9R0|B8ZZJ2|F8WB63	Actin, aortic smooth muscle
InSol_Rep1	Non-K-ε-GG	2	11.6	10.95	13.73	100	16000000	-1	1	0	0	0		Acetyl	(M)	SHTILLVQPTK	(R)		K:TMT10,	100	69.4	14	754.459	1507.9	0.0059	3.9	12429.9	HUMAN	P84090	P84090|G3V279	Enhancer of rudimentary homolog
InSol_Rep1	Non-K-ε-GG	2	11.6	6.06	7.06	89.4	10200000	-1	1	0	0	0		TMT10	(K)	LIELQAGK	(K)		K:TMT10,	94.9	72.63	13	665.431	1329.85	0.0035	2.6	61161.1	HUMAN	K7ELL7	K7ELL7|P14314|P14314-2	Glucosidase 2 subunit beta
InSol_Rep1	K-ε-GG	3	11.6	10	8.14	66.7	23900000	99	1	1	1	0	K252k	Hydrogen	(R)	kLAVNMVPFPR	(L)	QLNADLRkLAVNMVP	k:TMT10 K-GG variable	85.3	73.1	13	538.985	1271.73	343.211	3.3	50896.6	HUMAN	Q9H4B7	Q9H4B7|Q13509|Q9BUF5|Q13885|Q9BVA1|P68371|P04350|P07437|A6NNZ2|Q3ZCM7|Q5JP53|Q5SQY0|I3L2F9|A0A075B736|Q13509-2|Q5ST81	Tubulin beta-1 chain
InSol_Rep1	Non-K-ε-GG	3	11.59	9.87	9.87	89.8	2890000	99	1	0	0	0	M457m	TMT10	(R)	GmGEAVQEFVDK	(E)		K:TMT10,m:Oxidized methionine	100	66.82	4	595.317	1767.93	16.0026	4.3	81410.7	HUMAN	B3KTC7	B3KTC7|P49959|F8W7U8|P49959-2	Double-strand break repair protein MRE11A
InSol_Rep1	Non-K-ε-GG	2	11.58	6.21	8.66	78.1	1050000000	-1	0	0	0	0		TMT10	(R)	HLQLAIR	(N)			98.6	54.72	15	540.349	1079.69	0.0022	2	16223.5	HUMAN	Q9BTM1-2	Q9BTM1-2|P16104|Q96QV6|P04908|Q93077|P20671|P0C0S8|Q6FI13|Q7L7L0|Q16777|Q9BTM1|Q96KK5|Q99878|Q71UI9|P0C0S5|C9J0D1|Q71UI9-2|Q71UI9-4|Q71UI9-3|C9J386	Isoform 2 of Histone H2A.J
InSol_Rep1	Non-K-ε-GG	2	11.58	10.88	8.02	75.7	36600000	-1	0	0	0	0		TMT10	(K)	GCVITISGR	(M)		C:Carbamidomethylation,	88.6	55.45	13	596.342	1191.67	0.0048	4	42480	HUMAN	O00154	O00154|O00154-7|O00154-5|O00154-4|O00154-6|B4DUX0	Cytosolic acyl coenzyme A thioester hydrolase
InSol_Rep1	K-ε-GG	3	11.58	8.92	7.97	69.4	30500000	11.58	2	1	1	0	K231k	TMT10	(K)	QkEVEQLIK	(K)	VIRVLKQkEVEQLIK	K:TMT10,k:TMT10 K-GG variable	100	62.73	10	639.4	1802.13	114.049	3.1	29768.5	HUMAN	P25789	P25789|H0YN18|P25789-2	Proteasome subunit alpha type-4
InSol_Rep1	Non-K-ε-GG	3	11.57	9.76	9.76	84.2	215000000	-1	0	0	0	0		TMT10	(K)	HVVFIAQR	(R)			87.4	51.28	12	400.248	1198.73	0.0043	3.6	22126.4	HUMAN	P62081	P62081|B5MCP9	40S ribosomal protein S7
InSol_Rep1	K-ε-GG	3	11.57	12.29	11.66	72.8	9030000	11.569	2	1	1	0	K4k	Acetyl	(M)	SDkPDMAEIEK	(F)	----MSDkPDMAEIE	K:TMT10,k:TMT10 K-GG variable	87.2	61.7	13	626.331	1762.93	114.049	3	5052.6	HUMAN	P62328	P62328|Q5T4B6	Thymosin beta-4
InSol_Rep1	K-ε-GG	3	11.56	11.38	7.87	74.6	16400000	7.555	2	1	1	0	K143k M144m	TMT10	(K)	AQIPkmEQELK	(E)	KLKAQIPkMEQELKE	K:TMT10,k:TMT10 K-GG variable,m:Oxidized methionine	97.3	54.2	11	711.419	2002.2	130.044	3	30352	HUMAN	Q96GG9	Q96GG9|C9JVE2	DCN1-like protein 1
InSol_Rep1	Non-K-ε-GG	2	11.55	11.02	9.42	88.7	7250000	-1	1	0	0	0		TMT10	(R)	HVLVTLGEK	(M)		K:TMT10,	100	61.77	14	727.464	1453.91	0.0069	4.7	26991.7	HUMAN	B7Z6Z4	B7Z6Z4|F8W180|G3V1V0|G8JLA2|J3KND3|P60660|P60660-2|F8W1R7|G3V1Y7|F8VZU9|F8VXL3	Retinal cone rhodopsin-sensitive cGMP 3',5'-cyclic phosphodiesterase subunit gamma
InSol_Rep1	Non-K-ε-GG	2	11.53	7.45	10.89	77.4	37700000	-1	1	0	0	0		TMT10	(K)	ASLCISTK	(K)		C:Carbamidomethylation,K:TMT10,	96.3	60.03	13	669.399	1337.79	0.0055	4.1	113880	HUMAN	P09874	P09874	Poly [ADP-ribose] polymerase 1
InSol_Rep1	Non-K-ε-GG	2	11.53	6.99	7.95	75.7	58700000	-1	1	0	0	0		Hydrogen	(R)	LFFLQVK	(E)			98	79.1	16	447.778	894.545	0.0032	3.6	71218.8	HUMAN	P35241-5	P35241-5|P15311|P35241|P26038|E7EQR4|P35241-3	Isoform 5 of Radixin
InSol_Rep1	Non-K-ε-GG	3	11.53	11.53	11.53	62.1	37500000	-1	0	0	0	0		TMT10	(R)	HCCGVAQMR	(E)		C:Carbamidomethylation,	100	31.35	13	449.882	1347.63	0.0032	2.4	38091.8	HUMAN	O00170	O00170	AH receptor-interacting protein
InSol_Rep1	Non-K-ε-GG	2	11.52	8.24	9.85	85.4	3000000	99	1	0	0	0	M202m	TMT10	(R)	GLAEALQmEVK	(P)		K:TMT10,m:Oxidized methionine	100	77.05	1	831.979	1646.95	15.9962	0.8	36585.8	HUMAN	Q06136	Q06136	3-ketodihydrosphingosine reductase
InSol_Rep1	Non-K-ε-GG	2	11.51	6.22	3.41	75.6	31000000	-1	1	0	0	0		TMT10	(R)	ALQASALK	(A)		K:TMT10,	100	59.63	11	630.409	1259.81	0.0023	1.8	45716.3	HUMAN|RABIT	P04075-2	P04075-2|J3KPS3|P04075|H3BQN4|P00883	Isoform 2 of Fructose-bisphosphate aldolase A
InSol_Rep1	Non-K-ε-GG	2	11.5	10.72	9.55	87.5	5870000	-1	0	0	0	0		TMT10	(K)	TPVPSDIDISR	(S)			100	62.55	11	714.901	1428.79	0.0056	3.9	111410	HUMAN	F5H2F4	F5H2F4|P11586	C-1-tetrahydrofolate synthase, cytoplasmic
InSol_Rep1	Non-K-ε-GG	2	11.5	7.11	3.05	83.6	35300000	-1	1	0	0	0		TMT10	(K)	TGLIIGK	(G)		K:TMT10,	100	68.43	23	580.397	1159.78	0.0045	3.9	69073.8	HUMAN	E9PEB5	E9PEB5|Q96AE4-2|Q96AE4	Far upstream element-binding protein 1
InSol_Rep1	K-ε-GG	3	11.49	11.03	10.6	57.4	5500000	2.278	2	1	1	0	K174k	TMT10	(K)	NPVFDDEEkSK	(L)	PVFDDEEkSKLLAKL	K:TMT10,k:TMT10 K-GG variable	100	55	2	703.722	1995.1	114.052	4.2	78770.3	HUMAN	Q9NZ52	Q9NZ52|Q9NZ52-2|Q9NZ52-4|J3KSS7|B7Z456|Q9NZ52-3	ADP-ribosylation factor-binding protein GGA3
InSol_Rep1	Non-K-ε-GG	3	11.46	11.46	7.9	74.5	5490000	-1	0	0	0	0		TMT10	(R)	LILEVHQFSR	(D)			83.6	72.45	15	490.96	1470.86	0.0034	2.3	275403	HUMAN	Q01082	Q01082|Q01082-2|Q01082-3	Spectrin beta chain, non-erythrocytic 1
InSol_Rep1	Non-K-ε-GG	2	11.44	11.36	11.5	50.8	1420000	-1	1	0	0	0		TMT10	(K)	DLSLEEIQK	(K)		K:TMT10,	100	72.9	2	766.951	1532.89	0.001	0.6	21915.9	HUMAN	Q93045-2	Q93045-2|Q93045|P16949-2|E5RGX5|P16949	Isoform 2 of Stathmin-2
InSol_Rep1	K-ε-GG	3	11.44	7.56	11.44	66.7	529000000	99	1	1	1	0	K252k	TMT10	(R)	kLAVNMVPFPR	(L)	QLNADLRkLAVNMVP	k:TMT10 K-GG variable	89.3	76.47	16	615.372	1730.06	114.048	2.7	50896.6	HUMAN	Q9H4B7	Q9H4B7|Q13509|Q9BUF5|Q13885|Q9BVA1|P68371|P04350|P07437|A6NNZ2|Q3ZCM7|Q5JP53|Q5SQY0|I3L2F9|A0A075B736|Q13509-2|Q5ST81	Tubulin beta-1 chain
InSol_Rep1	K-ε-GG	4	11.43	10.39	10.95	67.9	32900000	1.799	2	1	1	0	K566k	TMT10	(K)	LHTVQPkGK	(I)	KLHTVQPkGKITFCM	K:TMT10,k:TMT10 K-GG variable	89.5	42.68	13	453.04	1695.09	114.049	3.1	95787.6	HUMAN	A2A3N6	A2A3N6|Q5VWC4|P55036|P55036-2	Putative PIP5K1A and PSMD4-like protein
InSol_Rep1	Non-K-ε-GG	2	11.43	8.65	5.14	80.7	36500000	-1	1	0	0	0		TMT10	(R)	MGIYVGAK	(V)		K:TMT10,	100	68.17	14	648.893	1296.78	0.004	3	91228.4	HUMAN	P17858-2	P17858-2|Q01813|P17858	Isoform 2 of ATP-dependent 6-phosphofructokinase, liver type
InSol_Rep1	K-ε-GG	3	11.42	9.85	11.54	76	15100000	11.423	2	1	1	0	K586k	TMT10	(R)	LkDSAVLDQSAK	(Y)	MVDTKRLkDSAVLDQ	K:TMT10,k:TMT10 K-GG variable	100	59.4	4	692.748	1962.18	114.046	1.5	70642	HUMAN	Q9BXF6	Q9BXF6	Rab11 family-interacting protein 5
InSol_Rep1	Non-K-ε-GG	2	11.41	12.8	7.99	73.8	16300000	-1	1	0	0	0		TMT10	(K)	TPVIVTLK	(E)		K:TMT10,	93.3	75.6	14	664.952	1328.89	0.0049	3.7	111562	HUMAN	Q9Y4L1	Q9Y4L1	Hypoxia up-regulated protein 1
InSol_Rep1	K-ε-GG	3	11.39	11.39	9.13	68.7	79500000	99	1	1	1	0	K183k	TMT10	(R)	AVLNPTPIkR	(G)	VLNPTPIkRGRSCIL	k:TMT10 K-GG variable	95.1	54.98	11	561.025	1567.01	114.051	4.7	21764.5	HUMAN	P84095	P84095	Rho-related GTP-binding protein RhoG
InSol_Rep1	K-ε-GG	4	11.39	11.39	11.44	59.1	21200000	11.386	2	1	1	0	K179k	TMT10	(R)	NEkGQLGHGDTK	(R)	WSWGRNEkGQLGHGD	K:TMT10,k:TMT10 K-GG variable	58.9	36.72	13	522.048	1971.12	114.047	2.2	56825.2	HUMAN	Q9P258	Q9P258	Protein RCC2
InSol_Rep1	K-ε-GG	3	11.38	8.7	11.83	66.8	56700000	99	1	1	1	0	K21k	TMT10	(R)	GASDEEIkR	(A)	GASDEEIkRAYRRQA	k:TMT10 K-GG variable	95.2	36.4	8	526.295	1462.83	114.045	1.6	38214.6	HUMAN	P25685	P25685	DnaJ homolog subfamily B member 1
InSol_Rep1	K-ε-GG	4	11.38	6.18	2.25	62	4880000	10.588	2	1	1	0	K957k	TMT10	(R)	VHTGEkPYK	(C)	QRVHTGEkPYKCLEC	K:TMT10,k:TMT10 K-GG variable	94.1	41.05	4	465.78	1746.05	114.048	2.5	119878	HUMAN	P17040	P17040|P17040-3|P59923|P17040-2|Q6ZN19-3|Q9UJU3|Q9UJU3-2|Q8NHY6|B7Z6K7|Q9Y2L8|Q9UJW7|Q9UJW7-2|Q9HCG1|Q6ZN19|Q9NYT6|Q86WZ6|M0QZI7|Q08AN1|Q86WZ6-2|Q14586|Q14590|Q14590-2|P17035|Q9NZL3|P52740|Q9UK10|Q14588|Q8N8Z8|P17020|Q02386|Q9H7R5-2|Q76KX8|A6NK53|Q08AG5|Q86YE8|P17035-2|Q76KX8-2|Q14591|Q0VGE8|Q8N8Z8-2|P35789|Q9H7R5|Q86YE8-3|Q9UL59|Q09FC8|K7ENM7|K7EIK6|P35789-2|Q96NJ3|P52740-2|P0C7X5|Q9P2F9|Q86YE8-…	Zinc finger and SCAN domain-containing protein 20
InSol_Rep1	K-ε-GG	3	11.37	11.42	10.73	59.7	18800000	99	1	1	1	0	K180k	TMT10	(R)	DIkDTTVGTLSQR	(I)	EHLLRDIkDTTVGTL	k:TMT10 K-GG variable	82.7	57.42	12	669.37	1892.09	114.012	-15.6	37081.8	HUMAN	P51665	P51665	26S proteasome non-ATPase regulatory subunit 7
InSol_Rep1	K-ε-GG	4	11.37	9.07	7.83	77.4	19600000	99	1	1	1	0	K162k	TMT10	(K)	kNCPHVVVGTPGR	(I)	KDEEVLKkNCPHVVV	C:Carbamidomethylation,k:TMT10 K-GG variable	77.4	41.02	22	499.036	1879.07	114.049	2.8	49642.1	HUMAN	O00148	O00148|O00148-2|B1Q2N1	ATP-dependent RNA helicase DDX39A
InSol_Rep1	Non-K-ε-GG	2	11.36	7.41	7.63	91.4	3030000	-1	0	0	0	0		TMT10	(K)	TLVLIGASGVGR	(S)			100	76.9	4	686.432	1371.85	0.0035	2.6	52523.7	HUMAN	Q00013	Q00013|Q00013-3|Q00013-2	55 kDa erythrocyte membrane protein
InSol_Rep1	Non-K-ε-GG	2	11.35	8.12	9.11	75.4	39500000	-1	0	0	0	0		TMT10	(K)	LTAQFVAR	(N)			100	62.98	11	567.847	1134.68	0.0028	2.4	88941.6	HUMAN	Q15459	Q15459	Splicing factor 3A subunit 1
InSol_Rep1	Non-K-ε-GG	2	11.35	9.53	8.93	100	6340000	-1	0	0	0	0		TMT10	(K)	SQAFIEMETR	(E)			100	63.83	11	720.874	1440.73	0.0045	3.2	100479	HUMAN	A8MXP9	A8MXP9|P43243|D6REM6|P43243-2|B3KM87	Matrin-3
InSol_Rep1	K-ε-GG	3	11.35	11.35	11.35	82.9	707000000	99	1	1	1	0	K252k M257m	TMT10	(R)	kLAVNmVPFPR	(L)	QLNADLRkLAVNMVP	k:TMT10 K-GG variable,m:Oxidized methionine	92.2	67.65	26	620.705	1730.06	130.044	3.6	50896.6	HUMAN	Q9H4B7	Q9H4B7|Q13509|Q9BUF5|Q13885|Q9BVA1|P68371|P04350|P07437|A6NNZ2|Q3ZCM7|Q5JP53|Q5SQY0|I3L2F9|A0A075B736|Q13509-2|Q5ST81	Tubulin beta-1 chain
InSol_Rep1	Non-K-ε-GG	2	11.35	8.73	7.33	76.3	9420000	-1	0	0	0	0		TMT10	(K)	LLVATSVAAR	(G)			89.5	68.62	17	615.393	1229.78	0.0008	0.6	117874	HUMAN	Q7L014	Q7L014	Probable ATP-dependent RNA helicase DDX46
InSol_Rep1	Non-K-ε-GG	2	11.34	13.59	11.34	84.3	10200000	-1	1	0	0	0		TMT10	(R)	NYYEQWGK	(L)		K:TMT10,	100	64.35	5	773.411	1545.81	0.0038	2.5	37486.1	HUMAN	P22626	P22626|P22626-2	Heterogeneous nuclear ribonucleoproteins A2/B1
InSol_Rep1	Non-K-ε-GG	2	11.34	8.99	10.48	85.8	72600000	-1	1	0	0	0		TMT10	(K)	TIVFVETK	(R)		K:TMT10,	100	74.6	14	697.937	1394.87	0.0009	0.6	69660.3	HUMAN	P17844	P17844|J3KTA4|P17844-2	Probable ATP-dependent RNA helicase DDX5
InSol_Rep1	K-ε-GG	3	11.33	7.69	9.08	71.2	19500000	99	1	1	1	0	K404k	TMT10	(K)	AkSPGLTPEPR	(E)	NGGLSKAkSPGLTPE	k:TMT10 K-GG variable	88.5	44.23	12	575.676	1610.96	114.049	3.5	44818.5	HUMAN	Q14242-2	Q14242-2|Q14242	Isoform 2 of P-selectin glycoprotein ligand 1
InSol_Rep1	Non-K-ε-GG	2	11.33	7.09	7.55	67.1	51100000	-1	1	0	0	0		TMT10	(R)	GGSMLGTK	(R)		K:TMT10,	92.2	52.53	14	604.86	1208.71	0.0045	3.7	91228.4	HUMAN	P17858-2	P17858-2|P17858	Isoform 2 of ATP-dependent 6-phosphofructokinase, liver type
InSol_Rep1	Non-K-ε-GG	2	11.33	11.33	7.06	71.6	52700000	-1	1	0	0	0		TMT10	(K)	TGISDVFAK	(N)		K:TMT10,	100	73.1	13	698.418	1395.83	0.0045	3.2	76670.1	HUMAN	P19338	P19338	Nucleolin
InSol_Rep1	Non-K-ε-GG	3	11.33	10.49	14.4	70.1	8740000	-1	1	0	0	0		TMT10	(K)	SADTLWGIQK	(E)		K:TMT10,	89	75.85	8	526.311	1576.91	0.0082	5.2	40121.8	HUMAN	P00338-3	P00338-3|P00338|P00338-4	Isoform 3 of L-lactate dehydrogenase A chain
InSol_Rep1	Non-K-ε-GG	3	11.32	5.87	8.8	74	7090000	-1	1	0	0	0		TMT10	(R)	TATQLAVNK	(I)		K:TMT10,	61.6	54.38	4	468.627	1403.86	0.0046	3.3	59879.1	HUMAN	Q99832	Q99832|Q99832-3|Q99832-4	T-complex protein 1 subunit eta
InSol_Rep1	Non-K-ε-GG	3	11.32	11.32	11.32	53.8	56300000	-1	0	0	0	0		TMT10	(R)	HGFCGIPITDTGR	(M)		C:Carbamidomethylation,	84.6	60.03	21	553.956	1659.85	0.0073	4.4	56260.4	HUMAN	P12268	P12268	Inosine-5'-monophosphate dehydrogenase 2
InSol_Rep1	K-ε-GG	4	11.32	6.9	8.25	71	97300000	99	1	1	1	0	K86k	TMT10	(R)	LAHYNkR	(S)	SRLAHYNkRSTITSR	k:TMT10 K-GG variable	88.1	35.38	14	369.224	1359.83	114.046	2.5	21985.2	HUMAN	Q6DN03	Q6DN03|U3KQK0|Q6DRA6|Q5QNW6-2|P33778|P62807|Q93079|O60814|P58876|P06899|Q99879|P23527|Q99880|Q99877|Q16778|Q5QNW6|Q8N257	Putative histone H2B type 2-C
InSol_Rep1	K-ε-GG	4	11.31	6.17	7.25	77.5	10500000	11.314	2	1	1	0	K393k	TMT10	(R)	kVDALDHFQK	(C)	KLRLPSRkVDALDHF	K:TMT10,k:TMT10 K-GG variable	94.6	58.38	4	501.299	1888.13	114.047	1.9	59048.7	HUMAN	P04053	P04053|P04053-2	DNA nucleotidylexotransferase
InSol_Rep1	Non-K-ε-GG	3	11.31	7.33	7.22	81.1	152000000	-1	1	0	0	0		TMT10	(K)	HILANFK	(N)		K:TMT10,	93.5	61.4	13	434.277	1300.81	0.0036	2.8	21639.4	HUMAN	Q5W0H4	Q5W0H4|P13693|J3KPG2|Q56UQ5|P13693-2	Translationally-controlled tumor protein
InSol_Rep1	K-ε-GG	4	11.29	12.2	11.29	61.9	20800000	99	1	1	1	0	K133k	TMT10	(R)	GFCkHGPLCR	(H)	WYDRGFCkHGPLCRH	C:Carbamidomethylation,k:TMT10 K-GG variable	89.1	44.77	13	451.745	1689.91	114.048	2.7	31281.2	HUMAN	O95639	O95639|O95639-2|O95639-3|B7Z7B0	Cleavage and polyadenylation specificity factor subunit 4
InSol_Rep1	K-ε-GG	3	11.28	8.66	10.96	67.6	163000000	99	1	1	1	0	K126k	TMT10	(K)	ATIkDASLQPR	(N)	EGVKATIkDASLQPR	k:TMT10 K-GG variable	96.4	51.37	9	591.355	1658	114.049	3.6	26663.8	HUMAN	Q9Y508	Q9Y508|Q9Y508-2	E3 ubiquitin-protein ligase RNF114
InSol_Rep1	Non-K-ε-GG	2	11.28	11.28	11.28	40	9490000	99	0	0	0	0	M416m	TMT10	(R)	GLSEAAGQTAQmLER	(I)		m:Oxidized methionine	100	60.82	8	903.968	1790.93	16.0011	3.4	141476	HUMAN	O95239	O95239|O95239-2	Chromosome-associated kinesin KIF4A
InSol_Rep1	Non-K-ε-GG	3	11.27	8.25	11.27	52.4	8390000	-1	1	0	0	0		TMT10	(R)	HYWVPAK	(R)		K:TMT10,	56.7	57.77	5	453.606	1358.8	0.0038	2.8	36370	HUMAN	O14734	O14734|E9PJN0|E9PIS4|E9PMC4	Acyl-coenzyme A thioesterase 8
InSol_Rep1	Non-K-ε-GG	3	11.27	10.89	15.02	77	182000000	99	1	0	0	0	M46m M49m	TMT10	(R)	HQGVmVGmGQK	(D)		K:TMT10,m:Oxidized methionine	66.2	38	88	554.636	1629.9	31.9955	3.4	42407.6	HUMAN	P62736	P62736|P68032|P68133|Q562R1|P63267|P60709|P63261|Q5T8M7|A6NL76|Q5T8M8|J3KT65|G5E9R0|B8ZZJ2|F8WB63	Actin, aortic smooth muscle
InSol_Rep1	K-ε-GG	4	11.27	6.38	8.87	74	2090000	99	1	1	1	0	K164k	TMT10	(K)	GVTECYECHPkPTQR	(T)	ECYECHPkPTQRTFP	C:Carbamidomethylation,k:TMT10 K-GG variable	96.4	40.83	2	609.308	2320.16	114.05	3	71792.9	HUMAN	Q9UBT2	Q9UBT2|Q9UBT2-2	SUMO-activating enzyme subunit 2
InSol_Rep1	Non-K-ε-GG	3	11.25	11.25	8.9	64.6	11100000	-1	0	0	0	0		TMT10	(R)	FVVGSHVR	(H)			84.2	47.85	12	377.228	1129.67	0.0012	1.1	102579	HUMAN	P49736	P49736	DNA replication licensing factor MCM2
InSol_Rep1	Non-K-ε-GG	3	11.25	6.53	5.84	70.1	11300000	-1	1	0	0	0		TMT10	(R)	YHVLVNLGK	(K)		K:TMT10,	88.3	67.15	11	500.983	1500.93	0.0038	2.6	246158	HUMAN	O75643	O75643|O75643-2	U5 small nuclear ribonucleoprotein 200 kDa helicase
InSol_Rep1	Non-K-ε-GG	3	11.23	11.23	11.23	53	400000000	-1	0	0	0	0		TMT10	(R)	GGAGHWNGLYR	(F)			59.8	49.22	13	472.918	1416.73	0.0054	3.8	307011	HUMAN	Q14573	Q14573	Inositol 1,4,5-trisphosphate receptor type 3
InSol_Rep1	K-ε-GG	3	11.23	10.64	11.23	64.4	19500000	11.227	2	1	1	0	K488k	TMT10	(K)	TkAATILTK	(S)	DVYFRKTkAATILTK	K:TMT10,k:TMT10 K-GG variable	88.3	58.08	11	583.382	1634.08	114.05	4.3	83360.5	HUMAN	Q15003	Q15003|E9PHA2|Q15003-2	Condensin complex subunit 2
InSol_Rep1	K-ε-GG	3	11.22	10.26	7.91	69.4	205000000	99	1	1	1	0	K75k	TMT10	(R)	EkVVPLYGR	(G)	KAGISREkVVPLYGR	k:TMT10 K-GG variable	91.9	56.58	10	545.001	1518.94	114.049	3.7	20280.4	HUMAN	Q99942	Q99942	E3 ubiquitin-protein ligase RNF5
InSol_Rep1	Non-K-ε-GG	2	11.22	7.69	10.4	89.1	64000000	-1	0	0	0	0		TMT10	(R)	GDFCIQVGR	(T)		C:Carbamidomethylation,	93.9	63.77	15	640.836	1280.66	0.0035	2.7	32926.7	HUMAN	Q32Q12	Q32Q12|P22392-2|J3KPD9|P15531-2|P22392|P15531|E7ERL0|O60361|F6XY72	Nucleoside diphosphate kinase
InSol_Rep1	Non-K-ε-GG	2	11.22	5.97	8.5	90.3	10400000	-1	0	0	0	0		TMT10	(R)	IGGGIDVPVPR	(H)			100	72.67	12	654.897	1308.78	0.003	2.3	73399.3	HUMAN	Q92945	Q92945	Far upstream element-binding protein 2
InSol_Rep1	Non-K-ε-GG	2	11.2	11.2	11.2	52.3	28400000	-1	0	0	0	0		TMT10	(K)	HGINCFINR	(Q)		C:Carbamidomethylation,	78.5	51.13	15	680.363	1359.71	0.004	2.9	57829.5	HUMAN	P78371	P78371|F5GWF6|P78371-2|F8VQ14	T-complex protein 1 subunit beta
InSol_Rep1	K-ε-GG	3	11.2	7.8	7.85	61.5	36000000	99	1	1	1	0	K33k	TMT10	(R)	GVkLAELQQR	(S)	KVLERGVkLAELQQR	k:TMT10 K-GG variable	96.8	56.17	9	572.019	1599.99	114.049	3.5	12975.8	HUMAN	O95183	O95183	Vesicle-associated membrane protein 5
InSol_Rep1	Non-K-ε-GG	3	11.2	11.2	11.25	71.5	3290000	-1	0	0	0	0		TMT10	(K)	HIMGQNVADYMR	(Y)			88.6	60.8	2	555.282	1663.83	0.0079	4.7	34590.2	HUMAN	P46777	P46777	60S ribosomal protein L5
InSol_Rep1	K-ε-GG	4	11.19	8.64	9.79	77.8	74800000	4.372	2	1	1	0	K538k	TMT10	(K)	LHPESkDDK	(H)	IKLHPESkDDKHGSY	K:TMT10,k:TMT10 K-GG variable	91.7	39.85	11	468.272	1756.02	114.043	0.3	60856	HUMAN	P17987	P17987|E7EQR6|F5H282	T-complex protein 1 subunit alpha
InSol_Rep1	Non-K-ε-GG	3	11.18	11.18	15.29	78.8	540000000	2.937	1	0	0	0	M46m	TMT10	(R)	HQGVmVGMGQK	(D)		K:TMT10,m:Oxidized methionine	93.6	46.72	178	549.304	1629.9	16.0009	3.7	42407.6	HUMAN	P62736	P62736|P68032|P68133|Q562R1|P63267|P60709|P63261|Q5T8M7|A6NL76|Q5T8M8|J3KT65|G5E9R0|B8ZZJ2|F8WB63	Actin, aortic smooth muscle
InSol_Rep1	Non-K-ε-GG	3	11.18	8.89	4.33	96.7	481000000	-1	1	0	0	0		TMT10	(K)	VILHLK	(E)		K:TMT10,	95.1	66.03	12	394.279	1180.82	0.0041	3.4	98729.9	HUMAN	P07900-2	P07900-2|P07900|P08238|Q58FF7|Q58FF6|Q14568	Isoform 2 of Heat shock protein HSP 90-alpha
InSol_Rep1	K-ε-GG	3	11.17	11.17	11.17	69.6	2550000	99	1	1	1	0	K804k	TMT10	(R)	LkNITLDDASAPR	(L)	DRLVNRLkNITLDDA	k:TMT10 K-GG variable	100	63.02	0	662.719	1872.1	114.047	2.1	94596.2	HUMAN	O75534-4	O75534-4|O75534-3|O75534|O75534-2|E9PLT0	Isoform 4 of Cold shock domain-containing protein E1
InSol_Rep1	Non-K-ε-GG	2	11.17	7.43	7.57	89.7	8780000	-1	0	0	0	0		TMT10	(K)	DLQNVNITLR	(I)			100	68.92	10	707.918	1414.82	0.0071	5	29860.6	HUMAN	P35232	P35232|E9PCW0|P35232-2	Prohibitin
InSol_Rep1	K-ε-GG	4	11.17	11.17	11.17	65.2	178000000	99	1	1	1	0	M35m K41k	TMT10	(K)	mYEEHLkR	(M)	KMYEEHLkRMNPNSP	m:Oxidized methionine,k:TMT10 K-GG variable	76.8	37.97	27	424.234	1563.87	130.042	2.2	12429.9	HUMAN	P84090	P84090|G3V279	Enhancer of rudimentary homolog
InSol_Rep1	Non-K-ε-GG	3	11.16	7.82	6.5	73.4	3130000	-1	1	0	0	0		TMT10	(R)	TADGIVSHLK	(K)		K:TMT10,	77.1	60.33	2	500.306	1498.9	0.0038	2.5	57180.7	HUMAN	P30101	P30101	Protein disulfide-isomerase A3
InSol_Rep1	K-ε-GG	3	11.15	10.4	11.15	68.5	1330000000	11.145	2	1	1	0	K327k	TMT10	(R)	kAYGQALAK	(L)	GDKIATRkAYGQALA	K:TMT10,k:TMT10 K-GG variable	94.2	50.83	10	584.366	1637.04	114.049	3.3	69497	HUMAN	P29401-2	P29401-2|P29401|B4E022	Isoform 2 of Transketolase
InSol_Rep1	Non-K-ε-GG	3	11.15	11.15	11.15	74	21600000	-1	0	0	0	0		TMT10	(R)	VHIDIGADGR	(A)			91.8	54.58	12	427.91	1281.71	0.004	3.1	36982.9	HUMAN	P31942	P31942|P31942-2|P31942-3|P31942-4|P31942-5|P31942-6	Heterogeneous nuclear ribonucleoprotein H3
InSol_Rep1	Non-K-ε-GG	2	11.15	7.5	5.27	73.6	28200000	-1	1	0	0	0		TMT10	(K)	EVSTYIK	(K)		K:TMT10,	91.8	59.93	8	649.396	1297.78	0.0074	5.7	50482.3	HUMAN	P68104	P68104|Q5VTE0	Elongation factor 1-alpha 1
InSol_Rep1	Non-K-ε-GG	3	11.15	11.15	11.15	83.3	46900000	-1	1	0	0	0		TMT10	(K)	CCSGAIIVLTK	(S)		C:Carbamidomethylation,K:TMT10,	75.8	75.23	14	560.66	1679.96	0.0068	4.1	58506.4	HUMAN	P14618	P14618|P14618-3	Pyruvate kinase PKM
InSol_Rep1	Non-K-ε-GG	2	11.14	7.62	8.93	94.2	1770000	-1	0	0	0	0		TMT10	(R)	TTPSVVAFTADGER	(L)			100	66.23	2	840.448	1679.88	0.0083	4.9	73964.5	HUMAN	P38646	P38646	Stress-70 protein, mitochondrial
InSol_Rep1	K-ε-GG	3	11.13	8.34	11.13	62.3	16600000	99	1	1	1	0	K66k	TMT10	(K)	LAkNYGMTR	(M)	VVQAKLAkNYGMTRM	k:TMT10 K-GG variable	100	49.67	1	542.646	1511.88	114.048	2.9	30509.5	HUMAN	Q9H0E2	Q9H0E2|E7EN89|E9PP67	Toll-interacting protein
InSol_Rep1	K-ε-GG	2	11.13	7.97	8.5	94.4	13100000	99	1	1	1	0	K178k	TMT10	(K)	YDGIILPGk	(-)	DGIILPGk-------	k:TMT10 K-GG variable	80.2	75.48	12	774.466	1433.88	114.048	3.4	20480.2	HUMAN	P62913	P62913|P62913-2	60S ribosomal protein L11
InSol_Rep1	K-ε-GG	4	11.12	11.12	11.12	43.8	9370000	2.774	2	1	1	0	K76k	TMT10	(K)	EIAENALGkHK	(E)	IAENALGkHKERIGH	K:TMT10,k:TMT10 K-GG variable	56.2	51.13	2	503.554	1897.15	114.048	2.7	36982.9	HUMAN	P31942	P31942|P31942-2|P31942-3	Heterogeneous nuclear ribonucleoprotein H3
InSol_Rep1	Non-K-ε-GG	3	11.12	11.12	7.28	82.6	202000000	-1	1	0	0	0		TMT10	(R)	GGAGFPTGLK	(W)		K:TMT10,	100	65.82	24	454.944	1362.82	0.0032	2.4	51500.8	HUMAN	P49821	P49821|G3V0I5|P49821-2	NADH dehydrogenase [ubiquinone] flavoprotein 1, mitochondrial
InSol_Rep1	Non-K-ε-GG	3	11.11	11.11	11.11	70.7	5530000	-1	1	0	0	0		TMT10	(K)	SCCSCCPVGCAK	(C)		C:Carbamidomethylation,K:TMT10,	100	44.13	8	635.286	1903.84	0.0078	4.1	7282.4	HUMAN	P13640	P13640|P04732|P13640-2|Q8N339|P80297|P02795	Metallothionein-1G
InSol_Rep1	Non-K-ε-GG	2	11.11	6.05	3.03	69.4	175000000	-1	1	0	0	0		TMT10	(R)	SVTLLIK	(G)		K:TMT10,	84.2	78.53	17	616.425	1231.84	0.0033	2.7	58479.6	HUMAN	P40227	P40227|P40227-2	T-complex protein 1 subunit zeta
InSol_Rep1	K-ε-GG	3	11.1	14.1	10.31	73.2	50700000	99	1	1	1	0	K24k	TMT10	(R)	kVLGSSTSATNSTSVSSR	(K)	VAARAPRkVLGSSTS	k:TMT10 K-GG variable	100	44.85	10	781.098	2227.23	114.049	2.6	12454.7	HUMAN	H0YMA4	H0YMA4|Q15004|Q15004-2	HCG2039386, isoform CRA_b
InSol_Rep1	Non-K-ε-GG	2	11.1	6.23	6.23	100	16300000	-1	0	0	0	0		TMT10	(K)	ALIEILATR	(T)			100	91.95	17	614.897	1228.78	0.0034	2.8	76214.3	HUMAN	P08133	P08133|P08133-2|E5RK69|E7EMC6	Annexin A6
InSol_Rep1	Non-K-ε-GG	3	11.1	11.1	11.1	91.9	19300000	-1	0	0	0	0		TMT10	(R)	GGASSSCCEEEQTQGR	(G)		C:Carbamidomethylation,	100	28.48	13	657.95	1971.83	0.0023	1.2	34165.8	HUMAN	Q9UJK0	Q9UJK0	Ribosome biogenesis protein TSR3 homolog
InSol_Rep1	Non-K-ε-GG	2	11.09	2.5	3.19	75.9	2400000	-1	0	0	0	0		TMT10	(K)	EISAQIR	(A)			100	48.25	2	523.315	1045.62	0.0019	1.8	111410	HUMAN	F5H2F4	F5H2F4|P11586	C-1-tetrahydrofolate synthase, cytoplasmic
InSol_Rep1	Non-K-ε-GG	2	11.09	9.45	5.8	72	604000000	-1	0	0	0	0		TMT10	(K)	GTADAFIVR	(F)			96.9	61.4	14	589.842	1178.67	0.0034	2.9	281330	HUMAN	P11717	P11717	Cation-independent mannose-6-phosphate receptor
InSol_Rep1	Non-K-ε-GG	2	11.09	9.06	10.68	73.7	23300000	-1	1	0	0	0		TMT10	(R)	LAVYIDK	(V)		K:TMT10,	72.2	75.6	17	640.407	1279.8	0.0049	3.8	66692.5	HUMAN	P20700	P20700|E9PBF6	Lamin-B1
InSol_Rep1	Non-K-ε-GG	2	11.08	9.17	9.89	74.2	9270000	-1	1	0	0	0		TMT10	(K)	MQASIEK	(G)		K:TMT10,	100	54.08	11	632.873	1264.73	0.006	4.8	32745.6	HUMAN	P06748	P06748|P06748-2|P06748-3	Nucleophosmin
InSol_Rep1	Non-K-ε-GG	2	11.08	9.03	8.78	74.1	8960000	-1	0	0	0	0		TMT10	(K)	SIEVIENR	(M)			83.9	55.85	14	594.845	1188.68	0.0046	3.9	86552	HUMAN	P49321-3	P49321-3|P49321|P49321-4|P49321-2|Q5T624	Isoform 3 of Nuclear autoantigenic sperm protein
InSol_Rep1	K-ε-GG	3	11.08	9.17	10.19	46.3	57200000	99	1	1	1	0	K252k	Hydrogen	(R)	kLAVNMVPFPR	(L)	QLNADLRkLAVNMVP	k:Ubiquitin Residual GG from Tryp Cut on K	81.9	66.12	15	462.597	1271.73	114.047	2.7	50896.6	HUMAN	Q9H4B7	Q9H4B7|Q13509|Q9BUF5|Q13885|Q9BVA1|P68371|P04350|P07437|A6NNZ2|Q3ZCM7|Q5JP53|Q5SQY0|I3L2F9|A0A075B736|Q13509-2|Q5ST81	Tubulin beta-1 chain
InSol_Rep1	Non-K-ε-GG	3	11.08	9.75	6.5	72.5	13500000	-1	0	0	0	0		TMT10	(K)	HYQPYAPPR	(D)			89.2	40.5	15	453.247	1357.72	0.0037	2.7	26642.4	HUMAN	P10747-7	P10747-7|P10747|P10747-3|P10747-4|P10747-2	Isoform 7 of T-cell-specific surface glycoprotein CD28
InSol_Rep1	K-ε-GG	3	11.06	6.75	5.73	67.2	530000000	99	1	1	1	0	K48k	TMT10	(R)	LIFAGkQLEDGR	(T)	QRLIFAGkQLEDGRT	k:TMT10 K-GG variable	94.7	72.23	64	640.377	1805.07	114.047	2.2	77037.2	HUMAN	P0CG48	P0CG48|F5H041|Q96C32|P0CG47|J3QRK5|J3QLP7|P62979|B4DV12|P62987	Polyubiquitin-C
InSol_Rep1	Non-K-ε-GG	3	11.06	5.5	6.13	91.2	36900000	-1	1	0	0	0		TMT10	(K)	GLAESLELPK	(A)		K:TMT10,	100	78.72	16	505.646	1514.92	0.0049	3.3	59451.6	HUMAN	Q9HB96	Q9HB96	Fanconi anemia group E protein
InSol_Rep1	Non-K-ε-GG	2	11.04	9.23	6.14	75.7	16600000	-1	0	0	0	0		TMT10	(K)	DGLILTSR	(G)			94.2	60.8	12	552.337	1103.66	0.0045	4.1	20061.9	HUMAN	Q99497	Q99497|K7ELW0	Protein DJ-1
InSol_Rep1	Non-K-ε-GG	2	11.03	2.37	4.98	79.6	23900000	-1	0	0	0	0		TMT10	(K)	LLSITVR	(N)			100	75.23	14	515.847	1030.68	0.0041	4	474044	HUMAN	P78527	P78527|P78527-2|E7EUY0	DNA-dependent protein kinase catalytic subunit
InSol_Rep1	K-ε-GG	4	11.02	8.67	10.44	67.6	23000000	99	1	1	1	0	K85k	TMT10	(R)	VRVELSNGEkR	(S)	VELSNGEkRSRNRGP	k:TMT10 K-GG variable	85.4	44.58	4	465.528	1745.04	114.047	2.4	19557.5	HUMAN	P84103	P84103|P84103-2	Serine/arginine-rich splicing factor 3
InSol_Rep1	K-ε-GG	3	11.02	6.96	7.14	69.5	34300000	9.634	2	1	1	0	K74k	TMT10	(R)	kLSPTEPK	(N)	PSLQPSRkLSPTEPK	K:TMT10,k:TMT10 K-GG variable	100	48.07	4	567.689	1587.01	114.043	0.3	38685.6	HUMAN	O14828	O14828|O14828-2	Secretory carrier-associated membrane protein 3
InSol_Rep1	K-ε-GG	4	11.01	13.01	11.6	64.4	129000000	99	1	1	1	0	K272k	TMT10	(K)	TCPICkQPVHR	(G)	RKTCPICkQPVHRGP	C:Carbamidomethylation,k:TMT10 K-GG variable	92.7	39.67	15	492.773	1854.02	114.047	2.1	38811.5	HUMAN	Q9H6Y7	Q9H6Y7|I3L0L6	E3 ubiquitin-protein ligase RNF167
InSol_Rep1	Non-K-ε-GG	3	10.99	12.02	10.02	73.9	14400000	-1	1	0	0	0		TMT10	(R)	LEILQIHTK	(N)		K:TMT10,	84.3	75.58	14	518.335	1552.98	0.0071	4.5	90004.9	HUMAN	P55072	P55072	Transitional endoplasmic reticulum ATPase
InSol_Rep1	K-ε-GG	3	10.98	14.72	11.93	69.7	24800000	10.98	2	1	1	0	K1917k	TMT10	(R)	IkGPNAVQLVK	(T)	EFENLRIkGPNAVQL	K:TMT10,k:TMT10 K-GG variable	72.8	65.92	14	656.759	1854.21	114.049	2.9	485819	HUMAN	Q7Z6Z7	Q7Z6Z7|Q7Z6Z7-3|Q7Z6Z7-2	E3 ubiquitin-protein ligase HUWE1
InSol_Rep1	K-ε-GG	4	10.97	6.7	9.08	86.8	5190000	2.416	3	1	1	0	K26k	TMT10	(K)	KTETQEkNPLPSK	(E)	KKTETQEkNPLPSKE	K:TMT10,k:TMT10 K-GG variable	100	48.82	6	633.384	2416.46	114.055	4.7	5052.6	HUMAN	P62328	P62328	Thymosin beta-4
InSol_Rep1	Non-K-ε-GG	3	10.97	10.45	13.27	70.6	12400000	-1	0	0	0	0		TMT10	(R)	VRVELSTGMPR	(R)			93.2	58.27	11	491.953	1473.84	0.004	2.7	27594.3	HUMAN	Q16629	Q16629|C9JAB2|Q16629-4|Q16629-2|Q16629-3	Serine/arginine-rich splicing factor 7
InSol_Rep1	Non-K-ε-GG	2	10.97	6.12	5.43	75	39000000	-1	1	0	0	0		TMT10	(R)	TLAEIAK	(A)		K:TMT10,	100	64.15	14	602.391	1203.77	0.003	2.5	58856.7	HUMAN	Q8WXF1	Q8WXF1|Q15233|Q8WXF1-2|Q15233-2	Paraspeckle component 1
InSol_Rep1	Non-K-ε-GG	2	10.97	7.08	10.97	67.1	8950000	-1	1	0	0	0		TMT10	(R)	ALAAFLK	(K)		K:TMT10,	85.5	85.93	13	596.398	1191.79	0.0022	1.8	16060.2	HUMAN	P39019	P39019	40S ribosomal protein S19
InSol_Rep1	Non-K-ε-GG	2	10.96	9.29	9.32	76.9	13700000	-1	0	0	0	0		TMT10	(K)	SFQQSSLSR	(D)			100	45.87	13	634.846	1268.68	0.0042	3.3	100479	HUMAN	A8MXP9	A8MXP9|P43243|D6REM6	Matrin-3
InSol_Rep1	K-ε-GG	2	10.96	11.5	13.07	66.6	1890000000	10.943	2	1	1	0	K121k	TMT10	(K)	AVTkYTSSK	(K)	EGTKAVTkYTSSKKR	K:TMT10,k:TMT10 K-GG variable	100	47.23	21	893.538	1672.03	114.044	0.5	18803.6	HUMAN	U3KQK0	U3KQK0|Q5QNW6-2|Q96A08|P33778|P62807|Q93079|P58876|Q99879|P23527|Q99880|Q99877|Q16778|Q5QNW6|Q8N257	Histone H2B
InSol_Rep1	K-ε-GG	3	10.96	7.1	8.71	68.8	30700000	10.964	2	1	1	0	K182k	TMT10	(R)	AkAQIALK	(L)	RLDHNRAkAQIALKL	K:TMT10,k:TMT10 K-GG variable	98.2	55.02	12	548.699	1530.04	114.049	3.6	38912.2	HUMAN	P40925-3	P40925-3|P40925|P40925-2|B9A041	Isoform 3 of Malate dehydrogenase, cytoplasmic
InSol_Rep1	K-ε-GG	4	10.96	13.54	12.69	67.1	16400000	9.093	2	1	1	0	K48k M50m	TMT10	(R)	LIYSGkQmNDEK	(T)	QRLIYSGkQMNDEKT	K:TMT10,k:TMT10 K-GG variable,m:Oxidized methionine	90.1	55.2	4	561.565	2113.19	130.045	3	9786.1	HUMAN	S4R3E9	S4R3E9|Q15843	Protein NEDD8-MDP1
InSol_Rep1	Non-K-ε-GG	2	10.96	7.11	8.12	70.1	13000000	-1	0	0	0	0		TMT10	(K)	AGILTTLNAR	(C)			100	69.83	8	629.89	1258.77	0.0046	3.6	81934.1	HUMAN	P33993	P33993|P33993-3	DNA replication licensing factor MCM7
InSol_Rep1	K-ε-GG	2	10.95	5.68	7.95	86.2	8400000	10.95	2	1	1	0	K6k	Acetyl	(-)	MNWNEkPK	(S)	--MNWNEkPKSATLP	K:TMT10,k:TMT10 K-GG variable	100	62.02	15	830.951	1546.85	114.05	4.2	196680	HUMAN	Q9HCM1	Q9HCM1	Uncharacterized protein KIAA1551
InSol_Rep1	K-ε-GG	3	10.94	10.94	10.94	54.9	2690000	7.289	2	1	1	0	K165k	TMT10	(K)	ATAMGkNYVNGK	(T)	WKATAMGkNYVNGKT	K:TMT10,k:TMT10 K-GG variable	100	52.15	2	685.728	1941.12	114.051	4	26012.2	HUMAN	P25787	P25787|C9JCK5	Proteasome subunit alpha type-2
InSol_Rep1	K-ε-GG	3	10.94	6.21	6.34	89.7	4330000	6.702	2	1	1	0	K8k	TMT10	(K)	PkSATLPPLYPK	(S)	MNWNEKPkSATLPPL	K:TMT10,k:TMT10 K-GG variable	93.6	69.12	11	705.106	1999.26	114.047	1.9	196680	HUMAN	Q9HCM1	Q9HCM1	Uncharacterized protein KIAA1551
InSol_Rep1	K-ε-GG	3	10.94	10.94	10.94	70.9	13100000	99	1	1	1	0	K41k	TMT10	(K)	MYEEHLkR	(M)	KMYEEHLkRMNPNSP	k:Ubiquitin Residual GG from Tryp Cut on K	64.6	37.58	8	483.59	1563.87	-115.117	2.3	12429.9	HUMAN	P84090	P84090|G3V279	Enhancer of rudimentary homolog
InSol_Rep1	K-ε-GG	2	10.93	5.67	7.81	69.9	9980000	5.718	2	1	1	0	K11k	TMT10	(K)	SELVQkAK	(L)	DKSELVQkAKLAEQA	K:TMT10,k:TMT10 K-GG variable	100	50.78	5	852.538	1590.02	114.049	3.5	28196	HUMAN	P31946	P31946|P31946-2	14-3-3 protein beta/alpha
InSol_Rep1	Non-K-ε-GG	2	10.93	9.33	6.29	79.5	50600000	-1	0	0	0	0		TMT10	(K)	ILTTGFSR	(M)			93.9	67.53	16	562.34	1123.67	0.0049	4.3	51710	HUMAN	P31146	P31146|H3BRY3	Coronin-1A
InSol_Rep1	K-ε-GG	3	10.93	13.84	11.08	65.2	13400000	99	1	1	1	0	K645k	TMT10	(K)	MkQSNNEANLR	(E)	HQEFSKMkQSNNEAN	k:TMT10 K-GG variable	96.3	38.78	7	626.342	1762.96	114.049	3.5	97397.8	HUMAN	Q8WUM4-2	Q8WUM4-2|Q8WUM4	Isoform 2 of Programmed cell death 6-interacting protein
InSol_Rep1	K-ε-GG	3	10.92	10.42	10.98	69.9	1290000	99	1	1	1	0	K105k	TMT10	(R)	NkSTESLQANVQR	(L)	VDPRRRNkSTESLQA	k:TMT10 K-GG variable	100	42.82	0	683.052	1933.09	114.054	5.6	24318.1	HUMAN	P26373	P26373	60S ribosomal protein L13
InSol_Rep1	K-ε-GG	3	10.92	6.6	6.62	73.6	225000000	99	1	1	1	0	K523k M525m	TMT10	(R)	kAmFANQLDAR	(K)	CLILVLRkAMFANQL	k:TMT10 K-GG variable,m:Oxidized methionine	95.4	51.95	27	618.344	1722.97	130.044	3.1	150862	HUMAN	Q9NVI1	Q9NVI1|Q9NVI1-1|Q9NVI1-2|F8W7R3	Fanconi anemia group I protein
InSol_Rep1	K-ε-GG	3	10.92	13.02	12.69	67.3	728000000	10.915	2	1	1	0	K121k	Hydrogen	(K)	AVTkYTSSK	(K)	EGTKAVTkYTSSKKR	K:TMT10-Lys-Only,k:TMT10 K-GG variable	96.4	37.63	13	519.641	1442.86	114.048	3.3	18803.6	HUMAN	U3KQK0	U3KQK0|Q5QNW6-2|Q96A08|P33778|P62807|Q93079|P58876|Q99879|P23527|Q99880|Q99877|Q16778|Q5QNW6|Q8N257	Histone H2B
InSol_Rep1	Non-K-ε-GG	2	10.91	5.34	5.34	73.3	383000000	-1	0	0	0	0		TMT10	(R)	EIQTAVR	(L)			100	43.47	33	523.314	1045.62	-0.0004	-0.4	18803.6	HUMAN	U3KQK0	U3KQK0|Q5QNW6-2|Q96A08|P33778|P62807|Q93079|O60814|P58876|P06899|Q99879|P23527|Q99880|Q99877|Q16778|Q5QNW6|P57053	Histone H2B
InSol_Rep1	Non-K-ε-GG	2	10.9	10.41	9.64	74.2	61900000	-1	0	0	0	0		TMT10	(K)	VGVNGFGR	(I)			91.7	53.77	12	517.803	1034.59	0.0038	3.7	36223.7	HUMAN|BOVIN	P04406	P04406|P10096	Glyceraldehyde-3-phosphate dehydrogenase
InSol_Rep1	Non-K-ε-GG	2	10.89	7.65	7.65	97.1	834000000	-1	0	0	0	0		TMT10	(R)	GLAEAAGPR	(G)			99.9	42.75	11	535.813	1070.62	0.003	2.8	20181.6	HUMAN	Q8TBP5	Q8TBP5	Membrane protein FAM174A
InSol_Rep1	K-ε-GG	4	10.89	8.28	6.8	74.4	7460000	10.892	2	1	1	0	K513k	TMT10	(K)	ATFIkVPQNQNGK	(S)	FEKATFIkVPQNQNG	K:TMT10,k:TMT10 K-GG variable	100	60.85	9	562.336	2132.28	114.043	-0.1	76670.1	HUMAN	P19338	P19338	Nucleolin
InSol_Rep1	Non-K-ε-GG	2	10.89	6.97	8.43	75.8	420000000	-1	1	0	0	0		TMT10	(K)	GLAEVAVK	(S)		K:TMT10,	100	63.87	11	622.905	1244.8	0.0041	3.3	93002.5	HUMAN	Q8WTT2	Q8WTT2	Nucleolar complex protein 3 homolog
InSol_Rep1	Non-K-ε-GG	2	10.88	8.42	7.33	80.6	124000000	-1	1	0	0	0		TMT10	(K)	TEWLDGK	(H)		K:TMT10,	100	68.05	14	653.877	1306.74	0.0058	4.4	18240.4	HUMAN	P62937	P62937|Q9Y536|A2BFH1|F5H284|A0A075B759|P62937-2	Peptidyl-prolyl cis-trans isomerase A
InSol_Rep1	K-ε-GG	3	10.87	10.87	11.62	48.5	7950000	3.672	2	1	1	0	K45k	TMT10	(K)	QGSATVGLkSK	(T)	GSATVGLkSKTHAVL	K:TMT10,k:TMT10 K-GG variable	97.5	48.3	0	626.388	1763.1	114.051	4.2	30524.2	HUMAN	P25786-2	P25786-2|P25786|F5GX11|B4DEV8	Isoform Long of Proteasome subunit alpha type-1
InSol_Rep1	Non-K-ε-GG	2	10.87	4.84	7.99	75.4	21600000	-1	1	0	0	0		TMT10	(K)	SLLVQTK	(R)		K:TMT10,	90.5	62.75	10	623.912	1246.81	0.0035	2.8	46393.3	HUMAN	P39023	P39023|G5E9G0	60S ribosomal protein L3
InSol_Rep1	K-ε-GG	3	10.87	8	7.04	64.3	4230000	99	1	1	1	0	K360k	TMT10	(K)	QVSLFTkDGVR	(L)	KQVSLFTkDGVRLGT	k:TMT10 K-GG variable	85.8	63.02	0	608.027	1708.02	114.051	4.2	149494	HUMAN	Q9HBG6-5	Q9HBG6-5|Q9HBG6|Q9HBG6-6|Q9HBG6-3|Q9HBG6-4|Q9HBG6-9|Q9HBG6-8|Q9HBG6-10|Q9HBG6-7|Q9HBG6-11	Isoform 5 of Intraflagellar transport protein 122 homolog
InSol_Rep1	K-ε-GG	2	10.87	11.03	10.96	90.1	21100000	99	1	1	1	0	K471k	TMT10	(K)	FDLMYAkR	(A)	KFDLMYAkRAFVHWY	k:Ubiquitin Residual GG from Tryp Cut on K	100	64.53	13	693.876	1501.86	-115.116	3.1	58642	HUMAN	F5H5D3	F5H5D3|Q71U36|P68363|Q13748|Q9BQE3|Q9NY65|P68366|A6NHL2|P68366-2|Q71U36-2|A6NHL2-2|Q9NY65-2|P68363-2	Tubulin alpha-1C chain
InSol_Rep1	Non-K-ε-GG	2	10.87	5.09	9.59	90.4	5280000	-1	1	0	0	0		TMT10	(K)	NGQDLGVAFK	(I)		K:TMT10,	100	67.02	7	753.938	1506.87	0.0011	0.8	91324.5	HUMAN	Q00839	Q00839|Q00839-2	Heterogeneous nuclear ribonucleoprotein U
InSol_Rep1	K-ε-GG	3	10.85	9.19	9.91	100	1130000	99	1	1	1	0	K507k	TMT10	(R)	SIVTSQkGSTNAAPQER	(H)	RSIVTSQkGSTNAAP	k:TMT10 K-GG variable	100	43.35	0	782.765	2232.24	114.046	1.5	190568	HUMAN	Q9UK61	Q9UK61|Q9UK61-4|Q9UK61-3|Q9UK61-2	Protein FAM208A
InSol_Rep1	K-ε-GG	3	10.85	7.9	9.92	70.9	14300000	10.848	2	1	1	0	K220k	TMT10	(K)	AGkYCIPEGTK	(F)	ISQDKAGkYCIPEGT	C:Carbamidomethylation,K:TMT10,k:TMT10 K-GG variable	100	54.8	11	675.721	1911.1	114.05	3.6	70841	HUMAN	P43403	P43403|P43403-3	Tyrosine-protein kinase ZAP-70
InSol_Rep1	Non-K-ε-GG	3	10.84	11.02	14.86	75	40500000	1.448	1	0	0	0	M46m	TMT10	(R)	HQGVmVGMGQK	(D)		K:TMT10,m:Oxidized methionine	92.5	49.82	13	549.304	1629.9	15.9995	2.8	42407.6	HUMAN	P62736	P62736|P68032|P68133|Q562R1|P63267|P60709|P63261|Q5T8M7|A6NL76|Q5T8M8|J3KT65|G5E9R0|B8ZZJ2|F8WB63	Actin, aortic smooth muscle
InSol_Rep1	Non-K-ε-GG	2	10.84	7.49	4.43	93.3	10200000	-1	1	0	0	0		TMT10	(K)	ILTIEVK	(K)		K:TMT10,	71	81.28	14	637.43	1273.85	0.0025	2	38214.6	HUMAN	P25685	P25685|P25685-2	DnaJ homolog subfamily B member 1
InSol_Rep1	K-ε-GG	3	10.83	9.88	8.52	89.9	3810000	99	1	1	1	0	K24k	TMT10	(K)	DEVDGGPPCAPGGTAkTR	(R)	CAPGGTAkTRRPDNT	C:Carbamidomethylation,k:TMT10 K-GG variable	100	44.72	4	786.403	2243.15	114.045	0.9	41082.3	HUMAN	Q9NV96	Q9NV96|Q9NV96-2	Cell cycle control protein 50A
InSol_Rep1	K-ε-GG	3	10.83	7.71	7.53	68.4	24900000	99	1	1	1	0	K1128k	TMT10	(K)	ILANVTEDAkR	(L)	ANVTEDAkRLIAVAD	k:TMT10 K-GG variable	87.9	61.8	16	601.358	1688.01	114.049	3.1	604063	HUMAN	Q63HN8-4	Q63HN8-4|Q63HN8	Isoform 2 of E3 ubiquitin-protein ligase RNF213
InSol_Rep1	K-ε-GG	3	10.82	10.43	10.28	77.5	2130000	10.825	2	1	1	0	K161k	TMT10	(K)	FSPQkEASPAAK	(T)	KSKFSPQkEASPAAK	K:TMT10,k:TMT10 K-GG variable	100	51.92	0	688.069	1948.15	114.044	0.7	57077.5	HUMAN	Q9NS91	Q9NS91|F8WE49	E3 ubiquitin-protein ligase RAD18
InSol_Rep1	Non-K-ε-GG	3	10.82	10.82	10.74	65.6	3190000	-1	0	0	0	0		TMT10	(R)	MVIPGGIDVHTR	(F)			91.9	66.6	8	508.626	1523.86	0.0071	4.7	62748.9	HUMAN	Q16555	Q16555|Q16555-2	Dihydropyrimidinase-related protein 2
InSol_Rep1	K-ε-GG	3	10.81	12.91	10.81	77.1	27600000	99	1	1	1	0	K377k	TMT10	(K)	QGTEkADTEEMMR	(E)	VLKQGTEkADTEEMM	k:TMT10 K-GG variable	94.2	46.7	15	700.018	1983.99	114.052	4.5	70841	HUMAN	P43403	P43403|P43403-3|P43403-2	Tyrosine-protein kinase ZAP-70
InSol_Rep1	K-ε-GG	2	10.8	10.8	12.42	70	79800000	99	1	1	1	0	K351k	TMT10	(R)	LSSEkGMGCS	(-)	NARLSSEkGMGCS--	C:Carbamidomethylation,k:TMT10 K-GG variable	100	49.55	10	814.415	1513.78	114.048	2.9	38010.7	HUMAN	Q15365	Q15365	Poly(rC)-binding protein 1
InSol_Rep1	K-ε-GG	3	10.8	8.1	10.98	65.7	22100000	99	1	1	1	0	K16k	TMT10	(K)	LQALkDTANR	(L)	QQKLQALkDTANRLR	k:TMT10 K-GG variable	93.8	56.43	6	568.008	1587.96	114.05	4.4	69497	HUMAN	P29401-2	P29401-2|P29401|E9PFF2|F8W888|F8WAX4	Isoform 2 of Transketolase
InSol_Rep1	Non-K-ε-GG	2	10.79	8.97	8.97	90.8	23400000	-1	0	0	0	0		TMT10	(R)	GGAPGAPQGDPMR	(V)			100	43.32	12	720.367	1439.73	0.0008	0.6	48706.4	HUMAN	Q9BY78	Q9BY78	RING finger protein 26
InSol_Rep1	Non-K-ε-GG	2	10.79	3.85	6.42	92	78900000	99	1	0	0	0	M43m	TMT10	(R)	GmTELEPSK	(F)		K:TMT10,m:Oxidized methionine	100	48.85	16	733.404	1449.8	15.9992	3	94986	HUMAN	Q9ULF5	Q9ULF5	Zinc transporter ZIP10
InSol_Rep1	K-ε-GG	3	10.78	8.71	9.15	90.6	56900000	10.78	2	1	1	0	K601k	TMT10	(K)	ELEkVCNPIITK	(L)	HQQKELEkVCNPIIT	C:Carbamidomethylation,K:TMT10,k:TMT10 K-GG variable	100	68.3	13	749.114	2131.28	114.05	3.4	71125	HUMAN	P11142	P11142|E9PKE3|E9PNE6|A8K7Q2	Heat shock cognate 71 kDa protein
InSol_Rep1	Non-K-ε-GG	2	10.78	10.78	12.27	76.3	83600000	-1	1	0	0	0		TMT10	(R)	VNFAMNVGK	(A)		K:TMT10,	100	73.07	11	719.421	1437.83	0.0052	3.6	58506.4	HUMAN	P14618	P14618|P14618-2|P14618-3|Q504U3	Pyruvate kinase PKM
InSol_Rep1	Non-K-ε-GG	2	10.77	2.25	2.58	84	4750000000	-1	0	0	0	0		TMT10	(R)	GLSEGR	(T)			59.9	30.9	28	424.246	847.484	0.001	1.2	283798	HUMAN	O75369-8	O75369-8|O75369|O75369-9|O75369-2|O75369-3|O75369-6|O75369-7|E7EN95|O75369-4|O75369-5|A5PLN7|A5PLN7-3|A5PLN7-4	Isoform 8 of Filamin-B
InSol_Rep1	K-ε-GG	3	10.76	3.88	7.37	72.1	94100000	10.764	2	1	1	0	K203k	TMT10	(R)	kSDPVTPK	(S)	ASPLNSRkSDPVTPK	K:TMT10,k:TMT10 K-GG variable	100	43.23	9	558.348	1558.98	114.051	5	66159.9	HUMAN	Q8IYW5	Q8IYW5	E3 ubiquitin-protein ligase RNF168
InSol_Rep1	K-ε-GG	3	10.76	10.55	9.34	70.9	10500000	99	1	1	1	0	K427k	TMT10	(K)	GTEVQVDDIkR	(V)	EVQVDDIkRVYSLFL	k:TMT10 K-GG variable	98	50.9	2	611.35	1717.98	114.049	3.4	51326.8	HUMAN	Q9Y230	Q9Y230|Q9Y230-2	RuvB-like 2
InSol_Rep1	K-ε-GG	3	10.76	6.48	5.73	64.8	36300000	10.167	2	1	1	0	K51k	TMT10	(K)	kAELLDNEK	(P)	MQQKSQKkAELLDNE	K:TMT10,k:TMT10 K-GG variable	95.1	55.32	12	621.04	1747.06	114.05	3.7	26323.6	HUMAN	Q9HB71	Q9HB71|Q9HB71-3|Q9HB71-2	Calcyclin-binding protein
InSol_Rep1	Non-K-ε-GG	2	10.75	11.49	7.47	64.2	65600000	-1	1	0	0	0		TMT10	(R)	GGGGGFGYQK	(T)		K:TMT10,	100	51.77	13	693.384	1385.76	0.0026	1.9	75747.7	HUMAN	Q9NVP1	Q9NVP1	ATP-dependent RNA helicase DDX18
InSol_Rep1	K-ε-GG	3	10.75	10.75	9	61.3	4540000	99	1	1	1	0	K443k	TMT10	(K)	EVLTEDkCLQR	(Q)	KEVLTEDkCLQRQNR	C:Carbamidomethylation,k:TMT10 K-GG variable	100	53.13	2	655.029	1849.03	114.049	2.9	118931	HUMAN	P22314	P22314|P22314-2	Ubiquitin-like modifier-activating enzyme 1
InSol_Rep1	Non-K-ε-GG	2	10.74	7.81	9.72	93.2	13300000	-1	0	0	0	0		TMT10	(K)	TDYMVGSYGPR	(A)			100	59.67	14	737.865	1474.72	0.0024	1.7	25945	HUMAN	J3QQX2	J3QQX2|P52565|J3KRE2	Rho GDP-dissociation inhibitor 1
InSol_Rep1	Non-K-ε-GG	3	10.74	9.16	9.24	97	1400000	-1	1	0	0	0		TMT10	(K)	FGFAIGSQTTK	(K)		K:TMT10,	91.2	77.57	1	538.982	1614.93	0.0064	4	18924.5	HUMAN	Q8WW12	Q8WW12|Q8WW12-2	PEST proteolytic signal-containing nuclear protein
InSol_Rep1	K-ε-GG	3	10.74	6.75	6.22	74.2	10200000	99	1	1	1	0	K377k	TMT10	(K)	QLDQGNkDVR	(H)	KQLDQGNkDVRHKGK	k:TMT10 K-GG variable	89	38.75	4	582.331	1630.93	114.049	3.6	73402.2	HUMAN	Q8N0X7	Q8N0X7	Spartin
InSol_Rep1	Non-K-ε-GG	2	10.73	5.03	7.01	77.2	135000000	-1	1	0	0	0		TMT10	(R)	GQPLEPK	(V)		K:TMT10,	100	48.35	16	613.88	1226.75	0.0025	2.1	35974.1	RABIT	P01870	P01870	Ig gamma chain C region
InSol_Rep1	K-ε-GG	3	10.73	10.73	10.73	63.3	101000000	9.731	2	1	1	0	K121k	TMT10	(K)	AVTkYTSAK	(-)	EGTKAVTkYTSAK--	K:TMT10,k:TMT10 K-GG variable	97.7	50.05	14	590.697	1656.03	114.047	2.2	13889.9	HUMAN	O60814	O60814|P06899|P57053	Histone H2B type 1-K
InSol_Rep1	K-ε-GG	3	10.73	7.67	7.81	66.3	18300000	99	1	1	1	0	K133k	TMT10	(K)	ISkGANPVEIR	(R)	EGFEKISkGANPVEI	k:TMT10 K-GG variable	97.6	54.22	5	586.022	1642.01	114.046	1.8	61224.7	HUMAN	P10809	P10809|P10809-2	60 kDa heat shock protein, mitochondrial
InSol_Rep1	Non-K-ε-GG	3	10.73	11.37	10.73	70.9	22900000	-1	1	0	0	0		TMT10	(K)	HNIQALLK	(D)		K:TMT10,	85.2	61.13	12	465.637	1394.89	0.0067	4.8	43209.1	HUMAN	P10644	P10644|P10644-2|K7EMZ6|X6RAV4	cAMP-dependent protein kinase type I-alpha regulatory subunit
InSol_Rep1	Non-K-ε-GG	2	10.73	1.14	6.71	77.8	13200000	-1	0	0	0	0		TMT10	(K)	GICFIR	(T)		C:Carbamidomethylation,	100	66.13	13	497.791	994.571	0.0043	4.3	69497	HUMAN	P29401-2	P29401-2|P29401|B4E022	Isoform 2 of Transketolase
InSol_Rep1	Non-K-ε-GG	3	10.72	13.54	14.18	66.2	25100000	-1	0	0	0	0		TMT10	(K)	TPVEPEVAIHR	(I)			64.8	52	14	492.952	1476.84	0.004	2.7	16176.5	HUMAN	P60866-2	P60866-2|P60866|E5RJX2|E5RIP1	Isoform 2 of 40S ribosomal protein S20
InSol_Rep1	K-ε-GG	3	10.71	8.64	9.14	66.8	121000000	99	1	1	1	0	K149k	TMT10	(K)	MEQELkEPGR	(F)	PKMEQELkEPGRFKD	k:TMT10 K-GG variable	100	50	11	596.995	1674.92	114.047	2.2	30352	HUMAN	Q96GG9	Q96GG9|C9JVE2	DCN1-like protein 1
InSol_Rep1	Non-K-ε-GG	3	10.71	7.74	7.8	72.6	248000000	-1	1	0	0	0		TMT10	(K)	HSATPFLK	(V)		K:TMT10,	92.8	54.18	13	453.612	1358.82	0.0018	1.3	64939.3	HUMAN	P08243	P08243|P08243-2|P08243-3|F8WEJ5	Asparagine synthetase [glutamine-hydrolyzing]
InSol_Rep1	K-ε-GG	3	10.71	6.71	10.81	77.4	82100000	10.707	2	1	1	0	K58k M61m	TMT10	(K)	AEDkEWmPVTK	(L)	RGGKAEDkEWMPVTK	K:TMT10,k:TMT10 K-GG variable,m:Oxidized methionine	91.8	57.33	10	717.732	2021.13	130.046	4	31609.1	HUMAN	P15880	P15880|E9PQD7|E9PPT0	40S ribosomal protein S2
InSol_Rep1	K-ε-GG	3	10.71	8.54	7.03	88.8	14500000	10.706	2	1	1	0	K20k	TMT10	(R)	kLLLDPSSPPTK	(A)	DQDREERkLLLDPSS	K:TMT10,k:TMT10 K-GG variable	100	67.58	14	699.769	1983.25	114.048	2.3	17858.6	HUMAN	Q6IAA8	Q6IAA8|F5H3Y3|F5GX19|F5H479	Ragulator complex protein LAMTOR1
InSol_Rep1	K-ε-GG	3	10.7	8.75	8.87	64.2	42200000	99	1	1	1	0	K302k	TMT10	(K)	NEkLEGDAALNR	(L)	KEEEKNEkLEGDAAL	k:TMT10 K-GG variable	100	48.03	11	634.688	1788	114.049	3.1	41308.6	HUMAN	Q9Y2Z0	Q9Y2Z0|Q9Y2Z0-2	Suppressor of G2 allele of SKP1 homolog
InSol_Rep1	Non-K-ε-GG	2	10.7	5.98	7.58	85.6	11800000	-1	1	0	0	0		TMT10	(R)	YEEIVK	(E)		K:TMT10,	100	60.45	10	619.875	1238.74	0.004	3.3	50482.3	HUMAN	P68104	P68104|Q5VTE0	Elongation factor 1-alpha 1
InSol_Rep1	K-ε-GG	3	10.69	8.85	10.23	72.9	3850000	99	1	1	1	0	K299k	TMT10	(K)	EIQEAkAPSPSINR	(Q)	KKEIQEAkAPSPSIN	k:TMT10 K-GG variable	100	49.88	1	704.734	1998.14	114.049	2.6	80625	HUMAN	Q9UJ41	Q9UJ41|Q9UJ41-3|E7ERJ8|Q9UJ41-4|E9PFK9|Q9UJ41-2	Rab5 GDP/GTP exchange factor
InSol_Rep1	Non-K-ε-GG	2	10.69	6.44	3.88	77.9	173000000	-1	0	0	0	0		TMT10	(R)	AVTIFIR	(G)			93.1	75.47	15	524.841	1048.67	0.0041	3.9	60126.4	HUMAN	P48643	P48643|E9PCA1|B7ZAR1|E7ENZ3|P48643-2	T-complex protein 1 subunit epsilon
InSol_Rep1	K-ε-GG	3	10.68	10.19	10.68	62	21800000	10.683	2	1	1	0	K253k	TMT10	(R)	NLkTQAESK	(A)	QPFDRNLkTQAESKA	K:TMT10,k:TMT10 K-GG variable	87.6	45.57	4	607.369	1706.04	114.05	3.9	54637.5	HUMAN	P36402-3	P36402-3|P36402-11|B7WNT5|P36402|P36402-5|P36402-7|P36402-4|P36402-12|P36402-15|P36402-13|P36402-9|P36402-2|P36402-6|P36402-8|P36402-16|P36402-14|P36402-10	Isoform 1L of Transcription factor 7
InSol_Rep1	K-ε-GG	3	10.68	9.84	11.21	85.4	1490000	10.68	2	1	1	0	K47k	TMT10	(R)	kTVGVEPAADGK	(G)	YNGLIHRkTVGVEPA	K:TMT10,k:TMT10 K-GG variable	100	49.02	0	658.395	1859.12	114.051	4	19185.8	HUMAN	H0YKD8	H0YKD8|P46779-3|P46779-2|P46779|H0YMF4|H0YLP6|P46779-5|P46779-4	60S ribosomal protein L28
InSol_Rep1	K-ε-GG	3	10.68	11.47	11.5	80.1	1100000	10.685	2	1	1	0	K513k	TMT10	(K)	ATFIkVPQNQNGK	(S)	FEKATFIkVPQNQNG	K:TMT10,k:TMT10 K-GG variable	100	60.82	0	749.447	2132.28	114.047	1.9	76670.1	HUMAN	P19338	P19338	Nucleolin
InSol_Rep1	Non-K-ε-GG	2	10.67	5.08	2.4	78	8650000	-1	1	0	0	0		TMT10	(K)	ITITNDK	(G)		K:TMT10,	100	58.1	11	631.892	1262.77	0.0051	4.1	71125	HUMAN	P11142	P11142|P17066|P34931|P08107|P54652|E9PKE3|P08107-2|E9PNE6|V9GZ37|A8K7Q2	Heat shock cognate 71 kDa protein
InSol_Rep1	K-ε-GG	3	10.67	4.91	6.76	87.3	9490000	99	1	1	1	0	K371k	TMT10	(R)	LYVGGPPLEkEPR	(E)	VGGPPLEkEPRELFV	k:TMT10 K-GG variable	100	66.07	20	676.397	1913.13	114.051	3.8	140701	HUMAN	P54098	P54098	DNA polymerase subunit gamma-1
InSol_Rep1	Non-K-ε-GG	3	10.66	8.12	10.66	65.5	94700000	-1	0	0	0	0		TMT10	(R)	HFGAEYR	(D)			94.6	38.93	10	370.197	1108.57	0.0023	2.1	36000.6	HUMAN	P04818	P04818|P04818-2	Thymidylate synthase
InSol_Rep1	Non-K-ε-GG	2	10.65	6.73	6.93	79.7	110000000	-1	0	0	0	0		TMT10	(K)	LTGMAFR	(V)			100	66.58	15	512.797	1024.58	0.0048	4.7	44842.7	HUMAN|BOVIN	O14556	O14556|P04406|P04406-2|E7EUT5|P10096	Glyceraldehyde-3-phosphate dehydrogenase, testis-specific
InSol_Rep1	K-ε-GG	3	10.64	9.11	9.55	59.6	37700000	10.644	2	1	1	0	K774k	TMT10	(K)	QFNkLTEDK	(A)	RMFKQFNkLTEDKAD	K:TMT10,k:TMT10 K-GG variable	92.1	57.1	17	642.044	1810.07	114.049	3.2	90316.8	HUMAN	Q13263	Q13263|Q13263-2	Transcription intermediary factor 1-beta
InSol_Rep1	K-ε-GG	3	10.64	6.15	6.52	67.9	174000000	7.36	2	1	1	0	K266k	TMT10	(K)	NIkIISK	(I)	GEKGKNIkIISKIEN	K:TMT10,k:TMT10 K-GG variable	95.5	60.48	11	539.696	1503.02	114.049	3.7	58506.4	HUMAN	P14618	P14618|P14618-2|P14618-3|Q504U3|H3BQ34	Pyruvate kinase PKM
InSol_Rep1	Non-K-ε-GG	2	10.63	7.09	8.47	89.9	7490000	-1	1	0	0	0		TMT10	(K)	TTIFTDAK	(E)		K:TMT10,	68.7	65.98	11	677.905	1354.8	0.0046	3.4	18139.1	HUMAN	Q15370-2	Q15370-2|Q15370|B8ZZU8	Isoform 2 of Transcription elongation factor B polypeptide 2
InSol_Rep1	Non-K-ε-GG	3	10.63	12.58	10.63	80.3	6660000	-1	1	0	0	0		TMT10	(R)	GGAGTSQDGTSK	(N)		K:TMT10,	77.6	31.7	7	508.608	1523.81	0.0044	2.9	70694.6	HUMAN	Q9UBU9	Q9UBU9|Q9UBU9-2	Nuclear RNA export factor 1
InSol_Rep1	Non-K-ε-GG	2	10.62	5.56	5.56	87.9	4910000	-1	1	0	0	0		TMT10	(R)	DIVSGLK	(Y)		K:TMT10,	100	66.03	4	595.384	1189.76	0.0047	4	23044.6	HUMAN	P52566	P52566	Rho GDP-dissociation inhibitor 2
InSol_Rep1	K-ε-GG	3	10.61	4.14	6.57	65.1	16300000	8.393	2	1	1	0	K423k	TMT10	(K)	SkENVLYK	(K)	NEDFKKSkENVLYKK	K:TMT10,k:TMT10 K-GG variable	100	53.45	14	594.698	1668.03	114.049	3.5	49354.8	HUMAN	P62191	P62191|P62191-2	26S protease regulatory subunit 4
InSol_Rep1	Non-K-ε-GG	2	10.61	3.28	3.28	74	21400000	-1	1	0	0	0		TMT10	(K)	GTTELLPK	(R)		K:TMT10,	100	63.6	18	658.915	1316.82	0.003	2.3	140701	HUMAN	P54098	P54098	DNA polymerase subunit gamma-1
InSol_Rep1	K-ε-GG	3	10.6	10.6	10.6	54.4	17400000	99	1	1	1	0	K49k	TMT10	(R)	TNSTFNQVVLkR	(L)	TFNQVVLkRLFMSRT	k:TMT10 K-GG variable	100	58.75	8	660.387	1865.1	114.046	1.3	21748.2	HUMAN	Q07020	Q07020|G3V203|Q07020-2|A0A075B7A0|F8VYV2	60S ribosomal protein L18
InSol_Rep1	K-ε-GG	3	10.59	11.76	11.92	71.3	17700000	99	1	1	1	0	K287k	TMT10	(K)	NPGkPDGVNYIR	(T)	ESYKNPGkPDGVNYI	k:TMT10 K-GG variable	94.2	50.88	15	634.693	1788.02	114.047	2.1	35589.8	HUMAN	Q9BX67	Q9BX67|Q9BX67-2	Junctional adhesion molecule C
InSol_Rep1	Non-K-ε-GG	3	10.59	7.77	8.97	81.9	16600000	-1	1	0	0	0		TMT10	(R)	TLSDYNIQK	(E)		K:TMT10,	95.5	62.92	3	513.966	1539.88	0.0039	2.5	77037.2	HUMAN	P0CG48	P0CG48|F5H041|Q96C32|P0CG47|P62979|B4DV12|P62987	Polyubiquitin-C
InSol_Rep1	Non-K-ε-GG	2	10.59	5.62	2.18	86.7	15100000	-1	0	0	0	0		TMT10	(R)	TLLAILR	(L)			77.7	87.43	15	514.857	1028.7	0.0033	3.2	81934.1	HUMAN	P33993	P33993|P33993-3	DNA replication licensing factor MCM7
InSol_Rep1	K-ε-GG	4	10.58	10.58	10.58	67.2	276000000	1.203	2	1	1	0	K126k	TMT10	(K)	EGVHGGLINkK	(C)	VHGGLINkKCYEMAS	K:TMT10,k:TMT10 K-GG variable	92.2	46.97	11	489.054	1839.14	114.053	5.4	15225.1	HUMAN	P07737	P07737|K7EJ44	Profilin-1
InSol_Rep1	K-ε-GG	3	10.58	8.1	10.58	61.8	14800000	10.582	2	1	1	0	K81k	TMT10	(K)	kLNVTEQEK	(I)	APALVSKkLNVTEQE	K:TMT10,k:TMT10 K-GG variable	96.3	50.4	14	630.715	1776.08	114.048	2.6	47510.4	HUMAN	P06733	P06733	Alpha-enolase
InSol_Rep1	K-ε-GG	3	10.58	10.58	10.58	49.5	1260000	10.58	2	1	1	0	K376k	TMT10	(K)	ENLkAAQEEYVK	(R)	GGKKENLkAAQEEYV	K:TMT10,k:TMT10 K-GG variable	67.9	57.3	0	741.763	2109.22	114.058	6.9	45716.3	HUMAN|RABIT	P04075-2	P04075-2|J3KPS3|P04075|H3BQN4|P00883	Isoform 2 of Fructose-bisphosphate aldolase A
InSol_Rep1	Non-K-ε-GG	2	10.56	10.97	8.69	84	130000000	-1	0	0	0	0		TMT10	(R)	GGGGNFGPGPGSNFR	(G)			100	53.48	16	803.903	1606.79	0.0056	3.5	37486.1	HUMAN	P22626	P22626|P22626-2	Heterogeneous nuclear ribonucleoproteins A2/B1
InSol_Rep1	Non-K-ε-GG	3	10.56	8.62	7.47	93.8	7570000	-1	1	0	0	0		TMT10	(R)	LLLPGELAK	(H)		K:TMT10,	91.2	87.35	13	471.317	1411.93	0.0064	4.5	18803.6	HUMAN	U3KQK0	U3KQK0|Q5QNW6-2|Q96A08|P33778|P62807|Q93079|O60814|P58876|P06899|Q99879|P23527|Q99880|Q99877|Q16778|Q5QNW6|Q8N257|P57053	Histone H2B
InSol_Rep1	Non-K-ε-GG	3	10.56	6.22	5.73	68.6	66200000	-1	0	0	0	0		TMT10	(K)	GRSEDIYR	(I)			95	33.03	12	408.89	1224.65	0.003	2.4	177928	HUMAN	Q9NYU2	Q9NYU2|Q9NYU2-2	UDP-glucose:glycoprotein glucosyltransferase 1
InSol_Rep1	K-ε-GG	3	10.56	7.31	7.43	73	9640000	99	1	1	1	0	M330m K336k	TMT10	(R)	AQTmSNSGIk	(-)	TMSNSGIk-------	m:Oxidized methionine,k:TMT10 K-GG variable	100	38.72	11	542.297	1494.84	130.042	2.6	37380.8	HUMAN	Q12904-2	Q12904-2|Q12904	Isoform 2 of Aminoacyl tRNA synthase complex-interacting multifunctional protein 1
InSol_Rep1	Non-K-ε-GG	2	10.55	9.86	11	90.3	9740000	-1	1	0	0	0		TMT10	(R)	TAYGPNGMNK	(M)		K:TMT10,	100	50.38	7	755.91	1510.81	0.0034	2.2	60190.1	HUMAN	P50990	P50990|P50990-2	T-complex protein 1 subunit theta
InSol_Rep1	K-ε-GG	3	10.55	10.55	10.55	67	20300000	10.547	2	1	1	0	K386k	TMT10	(K)	QkLIQQYK	(E)	EEEEEKQkLIQQYKE	K:TMT10,k:TMT10 K-GG variable	93.5	56.03	8	617.389	1736.1	114.048	2.8	56784.8	HUMAN	Q13064	Q13064|H3BPL3	Probable E3 ubiquitin-protein ligase makorin-3
InSol_Rep1	Non-K-ε-GG	2	10.55	9.21	8.92	68	24000000	-1	0	0	0	0		TMT10	(R)	SYVTTSTR	(T)			85	38.15	11	572.315	1143.62	0.0029	2.5	53707.8	HUMAN	P08670	P08670|B0YJC4	Vimentin
InSol_Rep1	Non-K-ε-GG	2	10.54	8.41	9.36	69.7	11800000	-1	0	0	0	0		TMT10	(K)	TLETVPLER	(K)			76.6	62.77	10	643.881	1286.75	0.0039	3.1	37486.1	HUMAN	P22626	P22626	Heterogeneous nuclear ribonucleoproteins A2/B1
InSol_Rep1	Non-K-ε-GG	2	10.53	8.68	8.31	71.2	17900000	-1	0	0	0	0		TMT10	(K)	TTDGYLLR	(L)			88.9	57.73	9	584.335	1167.66	0.0048	4.1	30172.6	HUMAN	P61247	P61247|D6RAT0|E9PFI5|D6R9B6	40S ribosomal protein S3a
InSol_Rep1	K-ε-GG	3	10.53	10.53	8.95	62	17600000	4.644	2	1	1	0	K239k	TMT10	(R)	ADILEDkDGK	(S)	RADILEDkDGKSRGI	K:TMT10,k:TMT10 K-GG variable	100	60.05	11	635.704	1791.05	114.052	4.7	77799.7	HUMAN	P52272	P52272|P52272-2	Heterogeneous nuclear ribonucleoprotein M
InSol_Rep1	K-ε-GG	3	10.53	8.53	10.01	71.4	232000000	99	1	1	1	0	K471k	TMT10	(K)	FDLMYAkR	(A)	KFDLMYAkRAFVHWY	k:Ubiquitin Residual GG from Tryp Cut on K	82.3	64.53	13	462.92	1501.86	-115.116	3	58642	HUMAN	F5H5D3	F5H5D3|Q71U36|P68363|Q13748|Q9BQE3|Q9NY65|P68366|A6NHL2|P68366-2|Q71U36-2|A6NHL2-2|Q9NY65-2|P68363-2	Tubulin alpha-1C chain
InSol_Rep1	K-ε-GG	3	10.53	6.13	5.93	71.8	21500000	99	1	1	1	0	K334k	TMT10	(K)	LDLISkGEEPR	(A)	TKLDLISkGEEPRAG	k:TMT10 K-GG variable	100	65.92	17	610.356	1715.01	114.044	0.7	59703.7	HUMAN	Q99808-2	Q99808-2|Q99808	Isoform 2 of Equilibrative nucleoside transporter 1
InSol_Rep1	K-ε-GG	3	10.52	5.91	7.9	63.8	23300000	99	1	1	1	0	K66k	TMT10	(K)	EkELLIHER	(G)	ADEIEKEkELLIHER	k:TMT10 K-GG variable	100	49.18	17	580.348	1624.98	114.05	4	40661.6	HUMAN	Q96BN8	Q96BN8	Ubiquitin thioesterase otulin
InSol_Rep1	K-ε-GG	4	10.52	11.74	12.61	65.5	36500000	99	1	1	1	0	K169k	TMT10	(R)	VIDTIkTNPDDRR	(I)	QRVIDTIkTNPDDRR	k:TMT10 K-GG variable	100	51.32	7	529.555	2001.15	114.05	3.4	36000.6	HUMAN	P04818	P04818|P04818-3	Thymidylate synthase
InSol_Rep1	Non-K-ε-GG	2	10.51	6.48	8.17	91.3	14900000	-1	1	0	0	0		TMT10	(K)	VASLLVK	(R)		K:TMT10,	100	77.73	13	594.412	1187.81	0.0037	3.1	25844.2	HUMAN	Q9NRG1	Q9NRG1|P00492|Q9NRG1-2	Phosphoribosyltransferase domain-containing protein 1
InSol_Rep1	Non-K-ε-GG	2	10.5	7.91	8.25	90.1	2190000	-1	0	0	0	0		TMT10	(K)	SAGGIGVAVSCIR	(A)		C:Carbamidomethylation,	100	63.98	3	738.417	1475.82	0.0062	4.2	90981.4	HUMAN	P23921	P23921|E9PL69|E9PP77	Ribonucleoside-diphosphate reductase large subunit
InSol_Rep1	Non-K-ε-GG	2	10.5	6.21	6.04	88.8	30200000	-1	1	0	0	0		TMT10	(R)	NLGLYVK	(T)		K:TMT10,	100	71.43	14	632.907	1264.8	0.0044	3.5	109892	HUMAN	Q14697-2	Q14697-2|Q14697|E9PKU7|F5H6X6	Isoform 2 of Neutral alpha-glucosidase AB
InSol_Rep1	K-ε-GG	4	10.5	8.88	4.42	60.6	4430000	99	1	1	1	0	K154k	TMT10	(R)	TGCIGAkHR	(I)	RTGCIGAkHRISKEE	C:Carbamidomethylation,k:TMT10 K-GG variable	95.5	31.17	3	393.727	1457.84	114.045	1.1	20480.2	HUMAN	P62913	P62913|P62913-2	60S ribosomal protein L11
InSol_Rep1	Non-K-ε-GG	2	10.49	10.23	6.37	82.2	13200000	99	0	0	0	0	M90m	TMT10	(K)	mLLYTEVTR	(Y)		m:Oxidized methionine	100	65.63	12	685.883	1354.76	15.999	3	51209.4	HUMAN	P31150	P31150|P50395|G5E9U5	Rab GDP dissociation inhibitor alpha
InSol_Rep1	Non-K-ε-GG	2	10.49	12.58	11.76	71.1	31000000	-1	1	0	0	0		TMT10	(R)	SGVSLAALK	(K)		K:TMT10,	73.2	70.83	12	652.422	1303.84	0.0019	1.5	22349.5	HUMAN	P16402	P16402|P10412|P16403	Histone H1.3
InSol_Rep1	Non-K-ε-GG	2	10.49	8.73	6.43	76.7	11300000	-1	1	0	0	0		TMT10	(R)	TLQVLIK	(Q)		K:TMT10,	100	77.73	11	636.938	1272.87	0.0041	3.3	55548.5	HUMAN	Q7Z3B4	Q7Z3B4|Q7Z3B4-3	Nucleoporin p54
InSol_Rep1	K-ε-GG	3	10.49	10.49	10.49	55.9	282000000	99	1	1	1	0	K63k	TMT10	(K)	DSYVGDEAQSkR	(G)	VGDEAQSkRGILTLK	k:TMT10 K-GG variable	95.2	41.17	12	643.004	1812.95	114.049	3.1	42407.6	HUMAN	P62736	P62736|P68032|P68133|P63267|P60709|P63261|Q5T8M7|A6NL76|Q5T8M8|J3KT65|G5E9R0|B8ZZJ2|F8WB63	Actin, aortic smooth muscle
InSol_Rep1	Non-K-ε-GG	3	10.48	8.39	10.48	65.2	18300000	-1	1	0	0	0		TMT10	(R)	EYTINIHK	(R)		K:TMT10,	100	58.9	4	492.626	1475.86	0.0009	0.6	15175.4	HUMAN	B7Z4C8	B7Z4C8|P62899-2|P62899|P62899-3|B7Z4E3|B8ZZK4	60S ribosomal protein L31
InSol_Rep1	Non-K-ε-GG	2	10.48	6.38	6.79	76.3	11100000	-1	0	0	0	0		TMT10	(R)	IGMSVNAIR	(K)			100	64.4	8	595.351	1189.69	0.0014	1.2	34425.5	HUMAN	P23193	P23193|P23193-2|E5RIS7|E5RJ93	Transcription elongation factor A protein 1
InSol_Rep1	Non-K-ε-GG	2	10.48	2.51	2.51	79.3	17300000	-1	1	0	0	0		TMT10	(K)	IGIIVK	(A)		K:TMT10,	87	79.98	16	550.896	1100.78	0.0036	3.3	145160	HUMAN	Q8NDV3	Q8NDV3|Q8NDV3-3|Q8NDV3-2|P46940|Q86VI3|F2Z2E2|Q13576|H0YLE8|F5H7S7|Q13576-2|Q13576-3	Structural maintenance of chromosomes protein 1B
InSol_Rep1	K-ε-GG	3	10.46	8.7	7.93	78.1	16200000	99	1	1	1	0	K1350k	TMT10	(R)	VLSEkDVDPVR	(T)	LMRVLSEkDVDPVRT	k:TMT10 K-GG variable	100	58.82	7	610.357	1715.01	114.046	1.9	218542	HUMAN	P24928	P24928	DNA-directed RNA polymerase II subunit RPB1
InSol_Rep1	K-ε-GG	3	10.46	8.08	7.87	60.2	22500000	6.462	2	1	1	0	K74k	TMT10	(K)	ISTVVSSkEVNK	(F)	ISTVVSSkEVNKFQM	K:TMT10,k:TMT10 K-GG variable	93.4	59.93	8	698.094	1978.21	114.052	4.3	14683.8	HUMAN	P37108	P37108|H0YLA2	Signal recognition particle 14 kDa protein
InSol_Rep1	K-ε-GG	2	10.45	11.7	10.45	71.7	19600000	99	1	1	1	0	K11k	Acetyl	(M)	AGITTIEAVkR	(K)	ITTIEAVkRKIQVLQ	k:TMT10 K-GG variable	94.4	66.22	12	772.457	1200.69	343.211	3.6	29260.4	HUMAN	P06753-2	P06753-2|P06753-5|P06753-6|P06753-3|P06753-4|Q5VU59|Q5VU61|D6R904|D6RFM2	Isoform 2 of Tropomyosin alpha-3 chain
InSol_Rep1	Non-K-ε-GG	2	10.44	10.44	12.62	57.2	8290000	-1	0	0	0	0		TMT10	(R)	TVIDYNGER	(T)			96.1	50.93	11	648.345	1295.68	0.0032	2.4	57514.7	HUMAN	P07237	P07237|H7BZ94|F5H8J2	Protein disulfide-isomerase
InSol_Rep1	K-ε-GG	3	10.44	7.07	7.07	70.2	19300000	10.439	2	1	1	0	K127k	TMT10	(K)	EGYkFYPPK	(V)	PGVKEGYkFYPPKVE	K:TMT10,k:TMT10 K-GG variable	100	61.63	19	644.042	1816.06	114.05	3.9	48699	HUMAN	P22234-2	P22234-2|P22234|D6RF62	Isoform 2 of Multifunctional protein ADE2
InSol_Rep1	K-ε-GG	3	10.43	8.6	10.43	60.1	106000000	3.079	2	1	1	0	K276k	TMT10	(R)	DAFALAkEK	(A)	RDAFALAkEKAPSII	K:TMT10,k:TMT10 K-GG variable	92.1	63.52	13	598.698	1680.03	114.051	4.3	49488	HUMAN	P17980	P17980|R4GNH3|E9PM69	26S protease regulatory subunit 6A
InSol_Rep1	K-ε-GG	4	10.43	8.71	7.38	77.1	33100000	10.425	2	1	1	0	K464k	TMT10	(R)	LDHkFDLMYAK	(R)	AWARLDHkFDLMYAK	K:TMT10,k:TMT10 K-GG variable	100	73.02	11	546.314	2068.19	114.047	1.7	58642	HUMAN	F5H5D3	F5H5D3|Q71U36|P68363|Q13748|Q9BQE3|Q9NY65|P68366|A6NHL2|P68366-2|Q71U36-2|A6NHL2-2|Q9NY65-2|P68363-2	Tubulin alpha-1C chain
InSol_Rep1	K-ε-GG	4	10.42	8.81	5.72	88.1	64400000	10.418	2	1	1	0	K307k	TMT10	(R)	GTkVILHLK	(E)	EPMGRGTkVILHLKE	K:TMT10,k:TMT10 K-GG variable	94.3	60.45	15	453.304	1696.14	114.049	3.4	98729.9	HUMAN	P07900-2	P07900-2|P07900|P08238|Q58FF7|Q14568	Isoform 2 of Heat shock protein HSP 90-alpha
InSol_Rep1	Non-K-ε-GG	3	10.42	12.51	13.93	84.2	69100000	-1	1	0	0	0		TMT10	(K)	THAVLVALK	(R)		K:TMT10,	92.9	62.95	11	470.648	1409.92	0.004	2.8	30524.2	HUMAN	P25786-2	P25786-2|P25786|F5GX11|B4DEV8	Isoform Long of Proteasome subunit alpha type-1
InSol_Rep1	Non-K-ε-GG	2	10.42	10.39	11.21	71.1	13200000	-1	0	0	0	0		TMT10	(K)	TIVMGASFR	(N)			100	67.38	19	605.846	1210.68	0.004	3.3	37710.6	HUMAN	P37837	P37837|F2Z393	Transaldolase
InSol_Rep1	Non-K-ε-GG	3	10.42	10.42	10.42	72.3	6370000	-1	1	0	0	0		TMT10	(K)	LVAIVDPHIK	(V)		K:TMT10,	77.3	76.68	12	521.675	1563	0.0069	4.4	109892	HUMAN	Q14697-2	Q14697-2|Q14697|E9PKU7|F5H6X6	Isoform 2 of Neutral alpha-glucosidase AB
InSol_Rep1	Non-K-ε-GG	2	10.41	3.95	8.22	71.2	22800000	-1	1	0	0	0		TMT10	(K)	MIYASSK	(D)		K:TMT10,	100	57.42	12	629.37	1257.73	0.0053	4.2	22956	HUMAN	E9PK25	E9PK25|P23528|Q9Y281|P60981|Q9Y281-3|G3V1A4|P60981-2|F6RFD5	Cofilin-1
InSol_Rep1	K-ε-GG	3	10.41	9.22	9.91	63.1	67300000	99	1	1	1	0	K326k	TMT10	(R)	LCkTVGATALPR	(L)	WDLRRLCkTVGATAL	C:Carbamidomethylation,k:TMT10 K-GG variable	100	59.58	10	620.373	1745.05	114.053	5.5	60190.1	HUMAN	P50990	P50990|P50990-2|P50990-3	T-complex protein 1 subunit theta
InSol_Rep1	K-ε-GG	3	10.4	8.58	9.31	72.8	11900000	10.403	2	1	1	0	K274k	TMT10	(K)	kTWTVVDAK	(T)	ILQERVKkTWTVVDA	K:TMT10,k:TMT10 K-GG variable	100	61.83	11	617.046	1735.07	114.05	3.8	83273.6	HUMAN	P13010	P13010	X-ray repair cross-complementing protein 5
InSol_Rep1	Non-K-ε-GG	2	10.4	7.61	4.1	71.5	23400000	-1	1	0	0	0		TMT10	(R)	NVNVFK	(F)		K:TMT10,	98.4	62.65	13	589.871	1178.73	0.0045	3.8	36923.1	HUMAN	P07195	P07195	L-lactate dehydrogenase B chain
InSol_Rep1	Non-K-ε-GG	2	10.4	7.98	8.44	75.9	163000000	-1	0	0	0	0		TMT10	(R)	TAENFR	(A)			100	37.32	14	483.765	966.521	0.0024	2.5	362586	HUMAN	P49792	P49792|Q08752|P30405|O43447|P62937|Q9Y536|A2BFH1|F5H284|A0A075B759|P30405-2|R4GN99|C9J5S7|F8WE65|A6NM32	E3 SUMO-protein ligase RanBP2
InSol_Rep1	K-ε-GG	3	10.38	10.38	9.75	61.5	59400000	5.426	2	1	1	0	K313k	TMT10	(R)	NALYIkSSK	(I)	QRNALYIkSSKISRL	K:TMT10,k:TMT10 K-GG variable	91.6	55.75	13	609.046	1711.07	114.05	4.1	56524.5	HUMAN	P54578	P54578|B7Z4N8|P54578-2|A6NJA2	Ubiquitin carboxyl-terminal hydrolase 14
InSol_Rep1	Non-K-ε-GG	2	10.38	11.65	6.27	76.6	52700000	-1	0	0	0	0		TMT10	(R)	TILMMGR	(Y)			88.6	68.5	20	525.806	1050.6	0.004	3.8	96306.4	HUMAN	P13639	P13639	Elongation factor 2
InSol_Rep1	Non-K-ε-GG	2	10.37	9.16	9.23	89.6	10200000	-1	0	0	0	0		TMT10	(K)	TNEAQAIETAR	(A)			100	45.65	19	716.886	1432.76	0.0052	3.7	17376.7	HUMAN	Q5JXB2	Q5JXB2|P61088|F8VQQ8	Putative ubiquitin-conjugating enzyme E2 N-like
InSol_Rep1	Non-K-ε-GG	2	10.37	8.63	7.61	72.5	12500000	-1	0	0	0	0		TMT10	(K)	YALSVGYR	(H)			76.3	61.25	12	579.331	1157.65	0.0038	3.3	36914.7	HUMAN	P14550	P14550|V9GYG2	Alcohol dehydrogenase [NADP(+)]
InSol_Rep1	K-ε-GG	4	10.37	9.35	8.03	77.1	8530000	99	1	1	1	0	K93k	TMT10	(K)	RPkLSCTNCTTSAGR	(N)	DHDSKRPkLSCTNCT	C:Carbamidomethylation,k:TMT10 K-GG variable	100	35.47	12	571.054	2167.15	114.049	2.5	78677.3	HUMAN	Q9H992	Q9H992|Q9H992-2|F5H6W4	E3 ubiquitin-protein ligase MARCH7
InSol_Rep1	K-ε-GG	3	10.36	9.63	10.36	74.4	2410000	10.359	2	1	1	0	K159k	TMT10	(K)	kNLQYYDISAK	(S)	SIVFHRKkNLQYYDI	K:TMT10,k:TMT10 K-GG variable	100	62.77	2	715.418	2030.19	114.051	3.8	26394.9	HUMAN	B5MDF5	B5MDF5|P62826|B4DV51	GTP-binding nuclear protein Ran
InSol_Rep1	K-ε-GG	2	10.36	10.47	8.88	81.8	781000	99	1	1	1	0	K95k	TMT10	(R)	FAQIVQkGGQ	(-)	RFAQIVQkGGQ----	k:TMT10 K-GG variable	100	65.48	0	824.484	1533.91	114.046	1.8	11439.8	HUMAN	G3XAN8	G3XAN8|Q9Y5J9	Mitochondrial import inner membrane translocase subunit Tim8 B
InSol_Rep1	K-ε-GG	3	10.36	8.54	7.47	84.8	44200000	10.356	2	1	1	0	K8k	Acetyl	(M)	ASGADSkGDDLSTAILK	(Q)	MASGADSkGDDLSTA	K:TMT10,k:TMT10 K-GG variable	100	73.28	12	755.08	2149.18	114.05	3.2	90004.9	HUMAN	P55072	P55072	Transitional endoplasmic reticulum ATPase
InSol_Rep1	K-ε-GG	3	10.35	9.51	10.19	75.5	5590000	3.711	2	1	1	0	K524k	Hydrogen	(R)	MVQEAEkYK	(A)	RMVQEAEkYKAEDEK	K:TMT10-Lys-Only,k:TMT10 K-GG variable	80.8	43.85	4	566.65	1583.89	114.049	3.3	71125	HUMAN	P11142	P11142|P08107|E9PKE3|P08107-2|E9PNE6|V9GZ37|A8K7Q2	Heat shock cognate 71 kDa protein
InSol_Rep1	Non-K-ε-GG	2	10.35	4.92	10.35	44.2	43700000	-1	0	0	0	0		TMT10	(K)	NVIGLQMGTNR	(G)			42.1	64.52	15	716.402	1431.79	0.003	2.1	24624.6	HUMAN	P37802-2	P37802-2|P37802	Isoform 2 of Transgelin-2
InSol_Rep1	Non-K-ε-GG	2	10.35	6.97	10.55	72.2	27600000	-1	1	0	0	0		TMT10	(R)	LAAIVAK	(Q)		K:TMT10,	81.7	72	13	572.4	1143.79	0.0069	6	23633.9	HUMAN	P40429	P40429|M0QZU1	60S ribosomal protein L13a
InSol_Rep1	K-ε-GG	3	10.34	6.75	8.2	81.8	3000000	10.335	2	1	1	0	K185k	TMT10	(K)	SkNPDDLQEANK	(L)	LAKLLKSkNPDDLQE	K:TMT10,k:TMT10 K-GG variable	100	45.85	2	720.738	2046.14	114.055	5.6	78770.3	HUMAN	Q9NZ52	Q9NZ52|Q9NZ52-2|Q9NZ52-4|J3KSS7|B7Z456|Q9NZ52-3	ADP-ribosylation factor-binding protein GGA3
InSol_Rep1	K-ε-GG	3	10.34	7.39	8.62	92.7	1320000	10.344	2	1	1	0	K310k	Hydrogen	(K)	TSSAFVGkTPEASPEPK	(D)	TSSAFVGkTPEASPE	K:TMT10-Lys-Only,k:TMT10 K-GG variable	100	51.42	0	769.089	2191.2	114.051	3.5	106861	HUMAN	Q99460	Q99460|Q99460-2	26S proteasome non-ATPase regulatory subunit 1
InSol_Rep1	Non-K-ε-GG	3	10.34	10.34	10.34	71.3	1040000	-1	1	0	0	0		TMT10	(K)	NLQYYDISAK	(S)		K:TMT10,	76.9	69.13	0	558.317	1672.93	0.0055	3.3	26394.9	HUMAN	B5MDF5	B5MDF5|P62826|B4DV51	GTP-binding nuclear protein Ran
InSol_Rep1	Non-K-ε-GG	3	10.33	5.89	7.04	74.7	11200000000	-1	0	0	0	0		TMT10	(R)	HLQLAIR	(N)			97.4	54.72	15	360.568	1079.69	0.0022	2	16223.5	HUMAN	Q9BTM1-2	Q9BTM1-2|P16104|Q96QV6|P04908|Q93077|P20671|P0C0S8|Q6FI13|Q7L7L0|Q16777|Q9BTM1|Q96KK5|Q99878|Q71UI9|P0C0S5|C9J0D1|Q71UI9-2|Q71UI9-4|Q71UI9-3|C9J386	Isoform 2 of Histone H2A.J
InSol_Rep1	K-ε-GG	3	10.33	8.99	9.79	77.2	1930000	9.572	2	1	1	0	K110k	TMT10	(K)	IVSGkDYNVTANSK	(L)	TPKIVSGkDYNVTAN	K:TMT10,k:TMT10 K-GG variable	100	56.93	0	766.443	2183.26	114.05	3.2	40121.8	HUMAN	P00338-3	P00338-3|P00338|P00338-2|P00338-5	Isoform 3 of L-lactate dehydrogenase A chain
InSol_Rep1	K-ε-GG	3	10.33	10.33	10.33	65.7	18000000	99	1	1	1	0	K108k	TMT10	(R)	LkFLNDSEQVAR	(A)	EPLVLRLkFLNDSEQ	k:TMT10 K-GG variable	97.7	67.42	13	664.716	1878.09	114.049	3.3	26546.1	HUMAN	Q9BVT8	Q9BVT8	Transmembrane and ubiquitin-like domain-containing protein 1
InSol_Rep1	K-ε-GG	3	10.33	7.35	8.86	65.7	5490000	10.327	2	1	1	0	K146k	TMT10	(K)	LkPGDLVGVNK	(D)	LVDAEKLkPGDLVGV	K:TMT10,k:TMT10 K-GG variable	86.4	67.42	8	647.744	1827.17	114.049	3.4	49488	HUMAN	P17980	P17980|R4GNH3|E9PM69	26S protease regulatory subunit 6A
InSol_Rep1	K-ε-GG	3	10.32	10.27	9.56	66.8	8120000	99	1	1	1	0	K128k	TMT10	(R)	TVDTkQAQDLAR	(S)	PSRTVDTkQAQDLAR	k:TMT10 K-GG variable	96.7	47.02	4	640.032	1804.03	114.048	2.5	21940.7	HUMAN	P01116	P01116|P01116-2	GTPase KRas
InSol_Rep1	K-ε-GG	3	10.32	7.75	10.99	58.6	37500000	6.192	2	1	1	0	K5k	Acetyl	(M)	AQAkINAK	(A)	---MAQAkINAKANE	K:TMT10-Lys-Only,k:TMT10 K-GG variable	95.4	47.58	11	486.634	1343.84	114.048	3.3	23942.7	HUMAN	O95816	O95816	BAG family molecular chaperone regulator 2
InSol_Rep1	K-ε-GG	3	10.32	8.03	6.84	72.2	4910000	99	1	1	1	0	K355k	TMT10	(R)	AAAkCLDAVVSTR	(H)	KVRRAAAkCLDAVVS	C:Carbamidomethylation,k:TMT10 K-GG variable	100	59.47	2	645.37	1820.05	114.049	3.3	138085	HUMAN	Q86VP6	Q86VP6|Q86VP6-2|Q86VP6-3	Cullin-associated NEDD8-dissociated protein 1
InSol_Rep1	Non-K-ε-GG	2	10.32	7.05	7.28	78.4	141000000	-1	1	0	0	0		TMT10	(R)	TLGLYGK	(D)		K:TMT10,	100	65.93	12	605.386	1209.76	0.0036	3	23583.6	HUMAN	P09211	P09211|A8MX94	Glutathione S-transferase P
InSol_Rep1	Non-K-ε-GG	2	10.31	6.09	8.06	72.1	12400000	-1	0	0	0	0		TMT10	(K)	TLLVNNNR	(I)			90.1	50.58	19	586.853	1172.69	0.0038	3.2	28529.2	HUMAN	P09661	P09661|H0YKK0	U2 small nuclear ribonucleoprotein A'
InSol_Rep1	K-ε-GG	3	10.31	10.04	11.69	64.2	62300000	99	1	1	1	0	K198k	TMT10	(K)	GIVEFSGkPAAR	(K)	GIVEFSGkPAARKAL	k:TMT10 K-GG variable	94.9	57.93	14	602.023	1690.01	114.05	3.7	54344.7	HUMAN	Q15233	Q15233|Q15233-2	Non-POU domain-containing octamer-binding protein
InSol_Rep1	Non-K-ε-GG	3	10.31	11.69	10.31	72.5	5050000	-1	0	0	0	0		TMT10	(K)	GVGISVLEMSHR	(S)			100	68	15	505.286	1513.84	0.006	4	40821.3	HUMAN	Q9Y617	Q9Y617|Q9Y617-2	Phosphoserine aminotransferase
InSol_Rep1	Non-K-ε-GG	2	10.3	6.86	7.67	44.8	13800000	-1	0	0	0	0		TMT10	(K)	ASTLASGVPSR	(F)			100	48.42	11	637.866	1274.73	-0.0008	-0.6	11767	RABIT	P01696	P01696|P01695|P01685	Ig kappa chain V region K29-213
InSol_Rep1	Non-K-ε-GG	3	10.3	10.3	10.3	65.8	20000000	-1	0	0	0	0		TMT10	(R)	HAYGDQYR	(A)			84.8	30.2	13	413.543	1238.61	0.0025	2	46943.7	HUMAN	O75874	O75874	Isocitrate dehydrogenase [NADP] cytoplasmic
InSol_Rep1	Non-K-ε-GG	2	10.29	8.77	6.01	87.1	4090000	-1	1	0	0	0		TMT10	(K)	SGEVLVNVK	(E)		K:TMT10,	94.5	63.4	4	701.939	1402.87	0.0044	3.1	36900.6	HUMAN	Q13347	Q13347	Eukaryotic translation initiation factor 3 subunit I
InSol_Rep1	Non-K-ε-GG	3	10.28	3.77	3.94	76.3	14600000	-1	1	0	0	0		TMT10	(K)	YELHLK	(S)		K:TMT10,	78.3	60.07	13	420.93	1260.77	0.0042	3.3	52088.9	HUMAN	Q02790	Q02790	Peptidyl-prolyl cis-trans isomerase FKBP4
InSol_Rep1	K-ε-GG	4	10.28	11.85	9.92	77.7	2570000	99	1	1	1	0	K366k	TMT10	(K)	VEQHVVDGkER	(T)	EQHVVDGkERTLLVH	k:TMT10 K-GG variable	100	38.5	0	467.767	1754	114.049	3.4	55722.8	HUMAN	Q9Y3I0	Q9Y3I0	tRNA-splicing ligase RtcB homolog
InSol_Rep1	Non-K-ε-GG	2	10.27	1.32	5.87	87	14700000	-1	0	0	0	0		TMT10	(K)	SLLELAR	(M)			97.8	72.17	10	515.829	1030.65	0.0041	4	86552	HUMAN	P49321-3	P49321-3|P49321|P49321-2	Isoform 3 of Nuclear autoantigenic sperm protein
InSol_Rep1	K-ε-GG	2	10.26	8.9	8.43	64.6	55400000	0	3	2	0	2	K234k K236k	TMT10-Nterm-Only	(R)	LSVDYGKkSk	(L)	LSVDYGKkSKLEFSI|VDYGKKSkLEFSIYP	k:Ubiquitin Residual GG from Tryp Cut on K	100	62.78	10	791.452	1353.79	228.102	10.2	58642	HUMAN	F5H5D3	F5H5D3|Q71U36|P68363|Q13748|Q9BQE3|P68366|P68366-2|Q13748-2|Q71U36-2|F5H5D3|Q71U36|P68363|Q13748|Q9BQE3|P68366|P68366-2|Q13748-2|Q71U36-2|F5H5D3|Q71U36|P68363|Q13748|Q9BQE3|P68366|P68366-2|Q13748-2|Q71U36-2	Tubulin alpha-1C chain
InSol_Rep1	Non-K-ε-GG	2	10.24	2.8	5.15	77	21000000	-1	0	0	0	0		TMT10	(R)	LIGFSIR	(D)			91.2	81.53	14	517.833	1034.66	0.0037	3.6	213257	HUMAN	Q92608	Q92608|E7ERW7|B3KXW9|G3V486	Dedicator of cytokinesis protein 2
InSol_Rep1	Non-K-ε-GG	3	10.22	8.98	10.22	52.6	6130000	99	1	0	0	0	M785m	TMT10	(R)	HVmQPYYK	(D)		K:TMT10,m:Oxidized methionine	85.9	45.3	7	513.953	1523.84	16.0007	3.8	474044	HUMAN	P78527	P78527|P78527-2|E7EUY0	DNA-dependent protein kinase catalytic subunit
InSol_Rep1	K-ε-GG	3	10.22	7.85	7.42	62.6	15900000	10.219	2	1	1	0	K561k	Hydrogen	(R)	kQLSSTVFK	(Y)	DMHLVIRkQLSSTVF	K:TMT10-Lys-Only,k:TMT10 K-GG variable	93.4	55.97	10	537.328	1495.92	114.046	1.7	168399	HUMAN	Q9BXW9	Q9BXW9|Q9BXW9-2|Q9BXW9-3	Fanconi anemia group D2 protein
InSol_Rep1	Non-K-ε-GG	2	10.22	7.19	7.19	79.7	9850000	-1	1	0	0	0		TMT10	(K)	SGTTIALK	(V)		K:TMT10,	100	58.53	4	624.901	1248.79	0.0015	1.2	142253	HUMAN	H9KV28	H9KV28|O60610|E9PEZ3|O60610-3|E9PHQ0|O60610-2|E7ERW8|E7EMV0	Protein diaphanous homolog 1
InSol_Rep1	Non-K-ε-GG	2	10.22	4.89	4.89	50.1	25500000	-1	1	0	0	0		TMT10	(R)	LQIEIGK	(L)		K:TMT10,	100	74.83	6	629.913	1258.81	0.0045	3.6	70061.3	HUMAN	J9JID7	J9JID7|Q03252|P20700|E9PBF6	Lamin B2, isoform CRA_a
InSol_Rep1	Non-K-ε-GG	2	10.21	3.64	3.64	79	34900000	-1	0	0	0	0		TMT10	(K)	STELLIR	(K)			96.6	60.95	14	530.833	1060.66	0.0033	3.1	15622.1	HUMAN	Q16695	Q16695|P68431|Q71DI3|P84243|Q5TEC6|Q6NXT2|B4DEB1|K7EP01|K7EMV3	Histone H3.1t
InSol_Rep1	Non-K-ε-GG	2	10.21	7.69	9.73	81.4	10400000	-1	1	0	0	0		TMT10	(K)	VCNPIITK	(L)		C:Carbamidomethylation,K:TMT10,	77.6	64.85	13	701.931	1402.85	0.0052	3.7	71125	HUMAN	P11142	P11142|E9PKE3|E9PNE6|A8K7Q2	Heat shock cognate 71 kDa protein
InSol_Rep1	K-ε-GG	3	10.21	6.6	6.23	69.3	35800000	99	1	1	1	0	K2908k	TMT10	(R)	LLPAELPAkR	(V)	LPAELPAkRVRGKAR	k:TMT10 K-GG variable	98.3	67.43	15	560.693	1566.01	114.049	3.9	474044	HUMAN	P78527	P78527|P78527-2|E7EUY0	DNA-dependent protein kinase catalytic subunit
InSol_Rep1	K-ε-GG	4	10.21	7.6	6.37	71.9	44800000	1.121	2	1	1	0	K138k	TMT10	(R)	RSAVPPGADkK	(A)	AVPPGADkKAEAGAG	K:TMT10,k:TMT10 K-GG variable	84.2	38.65	35	482.549	1813.13	114.047	2.1	19924.8	HUMAN	F6U211	F6U211|P46783	40S ribosomal protein S10
InSol_Rep1	K-ε-GG	3	10.2	5.47	5.35	55.5	44500000	99	1	1	1	0	K69k	TMT10	(R)	FEPYANPTkR	(Y)	EPYANPTkRYRAFIT	k:TMT10 K-GG variable	76.4	54.23	16	599.003	1680.95	114.048	2.8	77799.7	HUMAN	P52272	P52272|P52272-2|M0R0Y6	Heterogeneous nuclear ribonucleoprotein M
InSol_Rep1	K-ε-GG	4	10.2	7.64	10.2	61.8	29900000	99	2	2	2	0	K406k K408k	TMT10	(K)	DVNAAIATIkTkR	(T)	NAAIATIkTKRTIQF|AIATIKTkRTIQFVD	k:TMT10 K-GG variable	92	63.78	13	579.857	2088.31	228.094	3.5	58642	HUMAN	F5H5D3	F5H5D3|Q71U36|P68363|Q6PEY2|Q13748|Q9BQE3|Q13748-2|Q71U36-2|P68363-2	Tubulin alpha-1C chain
InSol_Rep1	K-ε-GG	4	10.17	9.78	7.46	70.4	188000000	9.782	2	1	1	0	K330k	TMT10	(K)	IkIIAPPERK	(Y)	APSTMKIkIIAPPER	K:TMT10,k:TMT10 K-GG variable	96.4	59.18	15	492.326	1852.23	114.047	2	42407.6	HUMAN	P62736	P62736|P68032|P68133|Q562R1|P63267|P60709|P63261|Q5T8M7|P63267-2|A6NL76|Q5T8M8	Actin, aortic smooth muscle
InSol_Rep1	Non-K-ε-GG	2	10.17	10.17	10.17	54	152000000	-1	0	0	0	0		TMT10	(R)	APIIAVTR	(N)			93.9	61.45	22	535.352	1069.69	0.0029	2.7	58506.4	HUMAN	P14618	P14618|P14618-2|P14618-3|Q504U3	Pyruvate kinase PKM
InSol_Rep1	K-ε-GG	3	10.17	8.83	10.04	69.2	16200000	2.455	2	1	1	0	K199k	TMT10	(K)	GLLDNPISEkSTK	(I)	LDNPISEkSTKIDTT	K:TMT10,k:TMT10 K-GG variable	92	67.25	10	735.102	2089.25	114.046	1.3	268353	HUMAN	Q8NG31	Q8NG31|Q8NG31-2|Q8NG31-4|Q8NG31-3	Protein CASC5
InSol_Rep1	Non-K-ε-GG	2	10.17	9.86	7.36	67.7	20600000	-1	0	0	0	0		TMT10	(R)	LAAAFAVSR	(L)			100	70.02	15	567.847	1134.68	0.0041	3.6	51578.8	HUMAN	P55084	P55084|F5GZQ3|P55084-2	Trifunctional enzyme subunit beta, mitochondrial
InSol_Rep1	Non-K-ε-GG	3	10.17	10.81	10.17	76.6	48600000	-1	1	0	0	0		TMT10	(R)	ALHFVFK	(V)		K:TMT10,	100	74.58	17	440.613	1319.82	0.0009	0.7	35192.2	HUMAN	Q9HC38	Q9HC38|Q9HC38-2|Q9HC38-3|I3L277|I3L1F4|I3L2C2|I3NI27|I3NI24	Glyoxalase domain-containing protein 4
InSol_Rep1	K-ε-GG	4	10.17	10.17	10.17	73.7	30000000	99	1	1	1	0	K193k	TMT10	(R)	VLkQHVGER	(N)	LEKSRVLkQHVGERN	k:TMT10 K-GG variable	93.7	39.08	7	410.253	1523.94	114.047	2.7	117467	HUMAN	B0I1T2	B0I1T2|B0I1T2-4|B0I1T2-3|B0I1T2-2	Unconventional myosin-Ig
InSol_Rep1	Non-K-ε-GG	3	10.16	10.16	10.16	34.7	4900000	-1	0	0	0	0		TMT10	(K)	TNHFAIVNLR	(T)			42.8	61.57	10	471.945	1413.82	0.0051	3.6	150862	HUMAN	Q9NVI1	Q9NVI1|Q9NVI1-1|Q9NVI1-2|F8W7R3	Fanconi anemia group I protein
InSol_Rep1	Non-K-ε-GG	2	10.16	7.87	6.23	91.7	12200000	-1	0	0	0	0		TMT10	(R)	AAPFSLEYR	(V)			100	69.78	13	641.856	1282.7	0.0045	3.5	33115.9	HUMAN	Q15181	Q15181|Q5SQT6	Inorganic pyrophosphatase
InSol_Rep1	Non-K-ε-GG	2	10.16	3.52	3.24	82.2	21500000	-1	1	0	0	0		TMT10	(K)	DVLFLK	(D)		K:TMT10,	90.4	82.65	15	596.89	1192.77	0.0029	2.4	45013.3	HUMAN	P00558	P00558|P07205|P00558-2	Phosphoglycerate kinase 1
InSol_Rep1	K-ε-GG	3	10.15	7.97	5.96	62	58800000	99	1	1	1	0	K538k	TMT10	(R)	LkTEGSDLCDR	(V)	ALLQSRLkTEGSDLC	C:Carbamidomethylation,k:TMT10 K-GG variable	100	48.15	13	622.666	1751.94	114.048	2.9	68682.2	HUMAN	P04843	P04843|B7Z4L4	Dolichyl-diphosphooligosaccharide--protein glycosyltransferase subunit 1
InSol_Rep1	Non-K-ε-GG	2	10.15	10.15	10.15	69.3	9630000	-1	1	0	0	0		TMT10	(K)	TGFQAVTGK	(R)		K:TMT10,	93.1	59.77	12	683.911	1366.81	0.0044	3.3	38730.1	HUMAN	P20042	P20042	Eukaryotic translation initiation factor 2 subunit 2
InSol_Rep1	Non-K-ε-GG	2	10.15	11.48	11.48	78	24000000	-1	1	0	0	0		TMT10	(K)	TTLTAAITK	(I)		K:TMT10,	100	66.25	13	689.443	1377.87	0.0066	4.8	49883	HUMAN	P49411	P49411|H3BNU3	Elongation factor Tu, mitochondrial
InSol_Rep1	K-ε-GG	3	10.15	10.15	10.15	63.3	35800000	99	1	1	1	0	K68k	TMT10	(R)	QECPVCkAGISR	(E)	RQECPVCkAGISREK	C:Carbamidomethylation,k:Ubiquitin Residual GG from Tryp Cut on K	100	39.22	7	583.298	1863	-115.117	1.5	20280.4	HUMAN	Q99942	Q99942	E3 ubiquitin-protein ligase RNF5
InSol_Rep1	K-ε-GG	3	10.14	12.18	12.5	72.4	33000000	99	1	1	1	0	K403k	TMT10	(R)	LkLSPSPSSR	(V)	EGEEERLkLSPSPSS	k:TMT10 K-GG variable	96.7	51.47	8	548.668	1529.94	114.047	2.4	70061.3	HUMAN	J9JID7	J9JID7|Q03252|P20700	Lamin B2, isoform CRA_a
InSol_Rep1	Non-K-ε-GG	2	10.14	7.42	5.21	69.5	14800000	-1	0	0	0	0		TMT10	(K)	LLIIGTTSR	(K)			100	77.05	12	601.889	1202.77	0.003	2.5	83106.4	HUMAN	P46459	P46459|I3L0N3|P46459-2	Vesicle-fusing ATPase
InSol_Rep1	Non-K-ε-GG	3	10.14	10.14	10.14	54.2	25900000	-1	0	0	0	0		TMT10	(K)	GLGFCHSR	(N)		C:Carbamidomethylation,	82.4	42.37	14	388.205	1162.6	0.0028	2.4	33760.3	HUMAN	Q00535	Q00535	Cyclin-dependent-like kinase 5
InSol_Rep1	K-ε-GG	3	10.13	9.74	7.85	64.6	9160000	99	1	1	1	0	K265k	TMT10	(K)	YLGDGPkLVR	(E)	KYLGDGPkLVRELFR	k:TMT10 K-GG variable	88.4	60.1	2	564.009	1575.96	114.049	3.9	49354.8	HUMAN	P62191	P62191|P62191-2	26S protease regulatory subunit 4
InSol_Rep1	Non-K-ε-GG	3	10.13	11.98	10.13	68.7	973000	99	0	0	0	0	M267m	TMT10	(R)	LHFFmPGFAPLTSR	(G)		m:Oxidized methionine	100	85.7	0	622.671	1850	15.9995	2.5	50312.7	HUMAN	Q9BUF5	Q9BUF5|Q13885|Q9BVA1|P68371|P04350|P07437|A6NNZ2|Q3ZCM7|Q5JP53|Q5SQY0|I3L2F9|A0A075B736|Q5ST81	Tubulin beta-6 chain
InSol_Rep1	Non-K-ε-GG	2	10.12	6.93	7.43	69.6	9400000	-1	0	0	0	0		TMT10	(K)	AIVQLVNER	(Q)			93.5	68.28	8	635.89	1270.77	0.0043	3.4	25847.9	HUMAN	Q15102	Q15102	Platelet-activating factor acetylhydrolase IB subunit gamma
InSol_Rep1	Non-K-ε-GG	2	10.12	4.03	3.75	86.5	803000000	-1	0	0	0	0		TMT10	(K)	LVIITAGAR	(Q)			100	72.3	15	571.879	1142.75	0.0042	3.7	40121.8	HUMAN	P00338-3	P00338-3|P00338|P00338-2|P00338-5	Isoform 3 of L-lactate dehydrogenase A chain
InSol_Rep1	Non-K-ε-GG	2	10.12	7.68	7.78	91.3	33500000	-1	0	0	0	0		TMT10	(K)	TLGILGLGR	(I)			85.6	81.9	13	564.87	1128.73	0.0032	2.8	57391.2	HUMAN	O43175	O43175|Q5SZU1	D-3-phosphoglycerate dehydrogenase
InSol_Rep1	K-ε-GG	3	10.11	10.11	9.69	66.5	50600000	9.686	2	1	1	0	K644k	TMT10	(R)	LGkMVVASSK	(K)	DMRERLGkMVVASSK	K:TMT10,k:TMT10 K-GG variable	92.8	62.43	21	607.715	1707.08	114.05	4	111410	HUMAN	F5H2F4	F5H2F4|P11586	C-1-tetrahydrofolate synthase, cytoplasmic
InSol_Rep1	K-ε-GG	3	10.11	11.68	13.29	68.4	105000000	10.108	2	1	1	0	K593k	TMT10	(R)	kPLLESGTLGTK	(G)	RRCVYYRkPLLESGT	K:TMT10,k:TMT10 K-GG variable	100	64.33	17	682.425	1931.21	114.047	1.8	118931	HUMAN	P22314	P22314|P22314-2	Ubiquitin-like modifier-activating enzyme 1
InSol_Rep1	Non-K-ε-GG	2	10.11	2.99	2.78	96.3	759000	-1	1	0	0	0		TMT10	(R)	LILEIK	(K)		K:TMT10,	72.2	87.98	0	593.913	1186.82	0.0011	1	198938	HUMAN	Q9P1Z9-2	Q9P1Z9-2|Q9P1Z9|Q15029|Q15029-3|Q15029-2|P17213	Isoform 2 of Coiled-coil domain-containing protein 180
InSol_Rep1	Non-K-ε-GG	2	10.1	3.09	6.55	83.8	60000000	-1	1	0	0	0		TMT10	(K)	VVVITK	(H)		K:TMT10,	100	65.28	14	558.893	1116.78	0.0024	2.1	83605	HUMAN	P08238	P08238	Heat shock protein HSP 90-beta
InSol_Rep1	Non-K-ε-GG	2	10.1	9.24	6.11	100	1620000	-1	1	0	0	0		TMT10	(K)	VAVVAGYGDVGK	(G)		K:TMT10,	100	68.8	5	796.977	1592.94	0.0066	4.1	48285.8	HUMAN	P23526	P23526|P23526-2	Adenosylhomocysteinase
InSol_Rep1	K-ε-GG	3	10.08	4.57	6.24	62.3	278000000	99	1	1	1	0	K846k	TMT10	(R)	YCITkLDR	(E)	KIRYCITkLDRELRG	C:Carbamidomethylation,k:TMT10 K-GG variable	92.8	56.75	16	547.646	1526.88	114.049	3.4	114582	HUMAN	Q9HCE1	Q9HCE1|Q5JR04	Putative helicase MOV-10
InSol_Rep1	Non-K-ε-GG	2	10.08	10.08	10.08	65.9	5650000	-1	0	0	0	0		TMT10	(K)	HFWTAES	(-)			87	58.05	10	553.779	1106.55	0.0042	3.8	104042	HUMAN	Q14157-1	Q14157-1|Q14157-4	Isoform 2 of Ubiquitin-associated protein 2-like
InSol_Rep1	Non-K-ε-GG	2	10.08	7.55	7.34	81.4	42400000	-1	0	0	0	0		TMT10	(K)	GQVLNIQMR	(R)			100	64.1	13	644.375	1287.74	0.0025	2	47007.4	HUMAN	P05455	P05455	Lupus La protein
InSol_Rep1	K-ε-GG	3	10.08	6.95	8.95	71.2	4870000	99	1	1	1	0	K277k	TMT10	(K)	EETPGAGQkQELR	(S)	ETPGAGQkQELRSFW	k:TMT10 K-GG variable	95.1	40.9	5	672.37	1901.05	114.045	1	56490.9	HUMAN	Q8NBI5-2	Q8NBI5-2|Q8NBI5	Isoform 2 of Solute carrier family 43 member 3
InSol_Rep1	Non-K-ε-GG	2	10.08	7.2	7.96	80.3	3250000	-1	0	0	0	0		TMT10	(K)	TIAPQNAPR	(D)			100	41.43	7	598.854	1196.69	0.005	4.2	106234	HUMAN	Q9NYF8	Q9NYF8|Q9NYF8-2|E9PK91|Q9NYF8-3|E9PKI6|E9PQN2|Q9NYF8-4|E9PJA7	Bcl-2-associated transcription factor 1
InSol_Rep1	K-ε-GG	4	10.07	5.19	10.07	60	101000000	99	1	1	1	0	K66k	TMT10	(K)	EkELLIHER	(G)	ADEIEKEkELLIHER	k:TMT10 K-GG variable	62.8	49.2	14	435.512	1624.98	114.049	3.4	40661.6	HUMAN	Q96BN8	Q96BN8	Ubiquitin thioesterase otulin
InSol_Rep1	Non-K-ε-GG	2	10.07	9.3	8.28	96.1	25400000	-1	1	0	0	0		TMT10	(R)	IILLVK	(A)		K:TMT10,	100	91.35	18	578.926	1156.84	0.0021	1.8	53652.5	HUMAN	P52209	P52209|P52209-2	6-phosphogluconate dehydrogenase, decarboxylating
InSol_Rep1	Non-K-ε-GG	2	10.06	3.69	4.03	90.4	14900000	-1	0	0	0	0		TMT10	(R)	AMVLDLR	(A)			100	71.75	15	523.817	1046.62	0.0045	4.3	27572.3	HUMAN	Q9UL46	Q9UL46|H0YM70	Proteasome activator complex subunit 2
InSol_Rep1	K-ε-GG	3	10.04	10.04	6.47	54.2	177000000	99	1	1	1	0	K330k	TMT10	(K)	IkIIAPPER	(K)	APSTMKIkIIAPPER	k:TMT10 K-GG variable	95.6	62.52	13	537.014	1494.98	114.05	4.1	42407.6	HUMAN	P62736	P62736|P68032|P68133|Q562R1|P63267|P60709|P63261|Q5T8M7|P63267-2|A6NL76|Q5T8M8	Actin, aortic smooth muscle
InSol_Rep1	K-ε-GG	3	10.03	14.68	7.04	57.7	4750000	9.207	2	1	1	0	K447k	TMT10	(K)	GAEITGkAIQK	(G)	KGAEITGkAIQKGAS	K:TMT10,k:TMT10 K-GG variable	92.5	54.08	9	639.733	1803.13	114.054	5.9	73402.2	HUMAN	Q8N0X7	Q8N0X7	Spartin
InSol_Rep1	Non-K-ε-GG	2	10.03	8.78	8.53	67.6	1310000000	-1	1	0	0	0		TMT10	(R)	GMSEALK	(V)		K:TMT10,	91.3	54.3	13	597.353	1193.7	0.0027	2.3	18279.4	HUMAN	E9PR47	E9PR47|K4DI89|E9PNP3|E9PLK9|Q9H7C9|Q9H7C9-2|E9PJP1|Q9H7C9-3	Mth938 domain-containing protein
InSol_Rep1	K-ε-GG	3	10.02	10.02	10.02	54.5	61600000	2.438	2	1	1	0	K103k	TMT10	(K)	SLSDSESDDSkSK	(K)	DSESDDSkSKKKRDA	K:TMT10,k:TMT10 K-GG variable	94.5	43.62	19	729.386	2072.1	114.047	1.8	20982.2	HUMAN	Q13185	Q13185	Chromobox protein homolog 3
InSol_Rep1	Non-K-ε-GG	3	10.02	8.24	10.02	89.5	1900000	-1	0	0	0	0		TMT10	(K)	STAGDTHLGGEDFDNR	(M)			82.7	46.18	2	640.97	1920.89	0.0059	3.1	71125	HUMAN	P11142	P11142|P54652|E9PKE3|P11142-2	Heat shock cognate 71 kDa protein
InSol_Rep1	Non-K-ε-GG	2	10.02	10.02	10.02	74.5	130000000	-1	1	0	0	0		TMT10	(R)	HQGVMVGMGQK	(D)		K:TMT10,	100	49.83	11	815.454	1629.9	0.0035	2.1	42407.6	HUMAN	P62736	P62736|P68032|P68133|Q562R1|P63267|P60709|P63261|Q5T8M7|A6NL76|Q5T8M8|J3KT65|G5E9R0|B8ZZJ2|F8WB63	Actin, aortic smooth muscle
InSol_Rep1	K-ε-GG	4	10.02	10.02	10.02	45.5	2540000	0	2	1	0	1	K124k	TMT10-Nterm-Only	(K)	EDVFVHQTAIkK	(N)	FVHQTAIkKNNPRKY	k:TMT10 K-GG variable	65.7	55.02	2	497.542	1643.93	343.216	5.1	40089.2	HUMAN	P16989	P16989|P16989-3|P67809|P16989-2|P16989|P16989-3|P67809|P16989-2	Y-box-binding protein 3
InSol_Rep1	K-ε-GG	2	10.01	11.47	10.99	80.2	19600000	99	1	1	1	0	K629k	TMT10	(R)	TPDGNLDQCk	(-)	DGNLDQCk-------	C:Carbamidomethylation,k:TMT10 K-GG variable	100	46.88	9	860.443	1605.83	114.049	3.6	68492.9	HUMAN	P30825	P30825	High affinity cationic amino acid transporter 1
InSol_Rep1	Non-K-ε-GG	2	10.01	4.78	3.72	72.8	9880000	-1	1	0	0	0		TMT10	(K)	SQIPLSK	(I)		K:TMT10,	92.2	57.93	3	615.897	1230.78	0.0052	4.2	83273.6	HUMAN	P13010	P13010	X-ray repair cross-complementing protein 5
InSol_Rep1	K-ε-GG	4	10	10	10	63.7	4810000	99	1	1	1	0	K407k	TMT10	(R)	VDSHSkILYAR	(D)	ARVDSHSkILYARDV	k:TMT10 K-GG variable	73.6	49.12	3	466.024	1747.03	114.05	3.6	60787.1	HUMAN	Q13098-6	Q13098-6|Q13098-7|Q13098|Q13098-5|C9JFE4	Isoform 3 of COP9 signalosome complex subunit 1
InSol_Rep1	Non-K-ε-GG	3	10	9.17	9.73	79.5	31200000	-1	1	0	0	0		TMT10	(R)	GMSEALVDK	(R)		K:TMT10,	92.4	62.87	11	469.936	1407.79	0.0029	2.1	135540	HUMAN	Q9P260	Q9P260	LisH domain and HEAT repeat-containing protein KIAA1468
InSol_Rep1	Non-K-ε-GG	3	10	12.35	9.27	58	24400000	-1	1	0	0	0		TMT10	(K)	ASCLYGQLPK	(F)		C:Carbamidomethylation,K:TMT10,	60	67.67	0	532.308	1594.9	0.0058	3.6	23583.6	HUMAN	P09211	P09211|A8MX94	Glutathione S-transferase P
InSol_Rep1	Non-K-ε-GG	2	10	1.89	5.18	94.6	16800000	-1	1	0	0	0		TMT10	(R)	VLLVGLK	(G)		K:TMT10,	100	86.85	16	600.43	1199.85	0.0032	2.6	38905.6	HUMAN	Q9UBE0	Q9UBE0|Q9UBE0-3|B3KNJ4|Q9UBE0-2|M0QZS6	SUMO-activating enzyme subunit 1
InSol_Rep1	K-ε-GG	3	10	6.21	5.82	61.1	41800000	99	1	1	1	0	K201k	TMT10	(K)	DGVTAkDVTR	(E)	MKDGVTAkDVTRESG	k:TMT10 K-GG variable	94.5	41.77	9	545.315	1519.88	114.047	2.3	38738.3	HUMAN	P17707	P17707|A6NNH3|Q5VXN5|B4DZ60|P17707-2	S-adenosylmethionine decarboxylase proenzyme
InSol_Rep1	K-ε-GG	3	9.99	6.31	6.25	64.8	136000000	99	1	1	1	0	K37k	TMT10	(R)	TQILTGkELR	(V)	RTQILTGkELRVATQ	k:TMT10 K-GG variable	94.9	57.93	9	577.692	1617.01	114.05	4.1	30140.3	HUMAN	O43736	O43736	Integral membrane protein 2A
InSol_Rep1	Non-K-ε-GG	3	9.99	11.47	9.53	77	865000000	99	1	0	0	0	M75m	TMT10	(R)	GGAGVGSmTK	(I)		K:TMT10,m:Oxidized methionine	94.8	37.42	18	446.921	1322.75	15.9984	2.6	16060.2	HUMAN	P39019	P39019	40S ribosomal protein S19
InSol_Rep1	Non-K-ε-GG	3	9.98	8.03	9.6	64.6	22200000	-1	0	0	0	0		TMT10	(K)	NVPNWHR	(D)			54.6	44.13	17	384.548	1151.63	0.0021	1.9	26394.9	HUMAN	B5MDF5	B5MDF5|P62826|B4DV51	GTP-binding nuclear protein Ran
InSol_Rep1	K-ε-GG	4	9.98	9.98	9.98	56.6	23600000	9.982	2	1	1	0	K48k	TMT10	(R)	LIYSGkQMNDEK	(T)	QRLIYSGkQMNDEKT	K:TMT10,k:TMT10 K-GG variable	88.5	60.3	5	557.567	2113.19	114.053	4.6	9786.1	HUMAN	S4R3E9	S4R3E9|Q15843	Protein NEDD8-MDP1
InSol_Rep1	Non-K-ε-GG	3	9.98	9.98	9.98	45	739000	99	0	0	0	0	M149m	TMT10	(K)	LQmEAPHIIVGTPGR	(V)		m:Oxidized methionine	89.2	62.38	0	622.017	1848.04	15.9989	2.2	46381.4	HUMAN	P60842	P60842|P60842-2|J3KT12	Eukaryotic initiation factor 4A-I
InSol_Rep1	K-ε-GG	3	9.97	9.41	8.18	88.3	3020000	9.974	2	1	1	0	K124k	TMT10	(R)	GQkVLDSGAPIK	(I)	EGLVRGQkVLDSGAP	K:TMT10,k:TMT10 K-GG variable	100	56.88	2	672.082	1900.18	114.047	2.3	56558.9	HUMAN	P06576	P06576	ATP synthase subunit beta, mitochondrial
InSol_Rep1	K-ε-GG	3	9.97	8.5	8.72	63.6	25600000	99	1	1	1	0	K196k	TMT10	(R)	DVkPSNILVNSR	(G)	QIMHRDVkPSNILVN	k:TMT10 K-GG variable	100	58.28	11	638.713	1800.07	114.049	3.3	44708.6	HUMAN	P36507	P36507|Q02750|Q02750-2|G5E9C7	Dual specificity mitogen-activated protein kinase kinase 2
InSol_Rep1	Non-K-ε-GG	3	9.96	7.24	7.33	71.7	25300000	-1	0	0	0	0		TMT10	(R)	HYLLAAVNR	(Q)			84.2	55.67	9	429.259	1285.76	0.0048	3.8	20126.3	HUMAN	Q8N5M4	Q8N5M4	Tetratricopeptide repeat protein 9C
InSol_Rep1	Non-K-ε-GG	2	9.96	6.16	4.94	62.5	47300000	-1	1	0	0	0		TMT10	(K)	TLVDIAK	(S)		K:TMT10,	72.6	69.62	13	609.399	1217.79	0.0034	2.8	59879.1	HUMAN	Q99832	Q99832|Q99832-3	T-complex protein 1 subunit eta
InSol_Rep1	Non-K-ε-GG	2	9.95	7.09	6.2	93.5	14100000	-1	0	0	0	0		TMT10	(K)	NMMAACDPR	(H)		C:Carbamidomethylation,	100	46.22	14	647.801	1294.59	0.0037	2.9	50888.2	HUMAN	Q13509	Q13509|Q9BUF5|Q13885|Q9BVA1|P68371|P04350|P07437|A6NNZ2|Q3ZCM7|Q5JP53|Q5SQY0|I3L2F9|A0A075B736|Q13509-2|Q5ST81	Tubulin beta-3 chain
InSol_Rep1	K-ε-GG	3	9.95	5.79	5.79	60.9	12300000	99	1	1	1	0	K232k	TMT10	(K)	EAVDILkTER	(L)	KEAVDILkTERLGHG	k:TMT10 K-GG variable	71.9	60.62	2	582.678	1631.97	114.046	1.8	41049	HUMAN	P00813	P00813|F5GXW0	Adenosine deaminase
InSol_Rep1	K-ε-GG	3	9.95	10.25	10.33	84	3570000	9.947	2	1	1	0	K117k	TMT10	(K)	HAVSEGTkAVTK	(Y)	HAVSEGTkAVTKYTS	K:TMT10,k:Ubiquitin Residual GG from Tryp Cut on K	100	35.98	3	600.685	1915.16	-115.116	2.1	18803.6	HUMAN	U3KQK0	U3KQK0|Q5QNW6-2|Q96A08|P33778|P62807|Q93079|O60814|P58876|P06899|Q99879|P23527|Q99880|Q99877|Q16778|Q5QNW6|Q8N257|P57053	Histone H2B
InSol_Rep1	Non-K-ε-GG	2	9.93	5.86	6.06	61.3	63900000	-1	1	0	0	0		TMT10	(K)	ILQAGFK	(R)		K:TMT10,	100	72.65	16	617.902	1234.79	0.0033	2.7	30169.7	HUMAN	Q15691	Q15691	Microtubule-associated protein RP/EB family member 1
InSol_Rep1	Non-K-ε-GG	2	9.92	7.53	5.57	67.6	16300000	-1	0	0	0	0		TMT10	(R)	VQVVGTYR	(C)			100	53.2	12	575.844	1150.68	0.0034	2.9	96534.2	HUMAN	B4DWW4	B4DWW4|P25205|J3KQ69	DNA replication licensing factor MCM3
InSol_Rep1	Non-K-ε-GG	3	9.92	9.92	9.92	58.7	168000000	-1	0	0	0	0		TMT10	(K)	GLAAHYFFPR	(Q)			89	69.37	17	469.931	1407.77	0.0056	4	121888	HUMAN	O00203	O00203|O00203-3	AP-3 complex subunit beta-1
InSol_Rep1	Non-K-ε-GG	3	9.92	10.63	6.17	77.9	3650000	-1	1	0	0	0		TMT10	(R)	TNSTFNQVVLK	(R)		K:TMT10,	86.5	69.35	4	570.341	1709	0.0099	5.8	21748.2	HUMAN	Q07020	Q07020|G3V203|Q07020-2|A0A075B7A0|F8VYV2	60S ribosomal protein L18
InSol_Rep1	Non-K-ε-GG	2	9.92	9.92	9.92	52.1	204000000	-1	1	0	0	0		TMT10	(R)	GGVGWWK	(Y)		K:TMT10,	83.1	74.48	18	624.37	1247.73	0.0016	1.3	55713.1	HUMAN	Q96DZ1	Q96DZ1|Q96DZ1-3	Endoplasmic reticulum lectin 1
InSol_Rep1	Non-K-ε-GG	2	9.92	9.92	9.92	73.9	2590000000	99	1	0	0	0	M75m	TMT10	(R)	GGAGVGSmTK	(I)		K:TMT10,m:Oxidized methionine	100	37.42	18	669.878	1322.75	15.9979	2.2	16060.2	HUMAN	P39019	P39019	40S ribosomal protein S19
InSol_Rep1	Non-K-ε-GG	2	9.91	8.38	7.21	68.5	81100000	-1	0	0	0	0		TMT10	(K)	LAVEAVLR	(L)			80.1	75.15	15	550.357	1099.7	0.004	3.6	57829.5	HUMAN	P78371	P78371|F5GWF6|P78371-2|F8VQ14	T-complex protein 1 subunit beta
InSol_Rep1	Non-K-ε-GG	3	9.9	7.82	6.75	69.6	30900000	-1	1	0	0	0		TMT10	(R)	HFEQMK	(D)		K:TMT10,	86.7	45.92	13	426.575	1277.71	0.0036	2.9	48285.8	HUMAN	P23526	P23526|P23526-2	Adenosylhomocysteinase
InSol_Rep1	K-ε-GG	2	9.9	7.01	9.03	63.8	26400000	9.898	2	1	1	0	K5k	Acetyl	(M)	AQAkINAK	(A)	---MAQAkINAKANE	K:TMT10,k:TMT10 K-GG variable	100	47.58	13	729.447	1343.84	114.046	2.4	23942.7	HUMAN	O95816	O95816	BAG family molecular chaperone regulator 2
InSol_Rep1	K-ε-GG	3	9.9	9.9	9.9	56.9	11100000	9.897	2	1	1	0	K310k	TMT10	(R)	DVIkQAQNEK	(S)	NDVRDVIkQAQNEKS	K:TMT10,k:TMT10 K-GG variable	100	50.13	2	658.727	1860.12	114.051	4.2	72873.4	HUMAN	Q96S55	Q96S55|Q96S55-2|Q96S55-3	ATPase WRNIP1
InSol_Rep1	Non-K-ε-GG	2	9.9	3.83	3.83	73.2	9190000	-1	1	0	0	0		TMT10	(K)	NVLINK	(D)		K:TMT10,	66.3	60.23	14	579.886	1158.76	0.0044	3.8	48311.8	HUMAN	P27797	P27797	Calreticulin
InSol_Rep1	Non-K-ε-GG	3	9.89	8.81	9.42	95.1	1120000	-1	1	0	0	0		TMT10	(R)	QVVNFGPGPAK	(L)		K:TMT10,	78	64.78	5	524.652	1571.93	0.0095	6	40821.3	HUMAN	Q9Y617	Q9Y617|Q9Y617-2	Phosphoserine aminotransferase
InSol_Rep1	Non-K-ε-GG	2	9.89	4.47	5.67	83.9	16500000	-1	0	0	0	0		TMT10	(K)	TVALWDLR	(N)			100	81.93	16	601.861	1202.71	0.0047	3.9	52712.6	HUMAN	Q16576-2	Q16576-2|Q09028|Q16576|Q09028-2|E9PC52|Q09028-3|Q09028-4	Isoform 2 of Histone-binding protein RBBP7
InSol_Rep1	Non-K-ε-GG	2	9.89	8.99	5.74	68.3	10800000	-1	0	0	0	0		TMT10	(K)	TYGQSTYSR	(Q)			100	37.2	10	646.329	1291.65	0.002	1.6	49032.4	HUMAN	P35998	P35998	26S protease regulatory subunit 7
InSol_Rep1	K-ε-GG	3	9.89	9.48	10.61	73	23800000	99	1	1	1	0	K507k	TMT10	(K)	ITITNDkGR	(L)	KITITNDkGRLSKED	k:Ubiquitin Residual GG from Tryp Cut on K	85.9	42.08	12	454.265	1475.89	-115.115	3.4	71125	HUMAN	P11142	P11142|P17066|P34931|P08107|P54652|E9PKE3|P08107-2|E9PNE6|V9GZ37|A8K7Q2	Heat shock cognate 71 kDa protein
InSol_Rep1	K-ε-GG	4	9.88	9.46	9.93	69.4	1400000	9.883	2	1	1	0	K480k	TMT10	(K)	IkELHQQYK	(E)	VNLKEKIkELHQQYK	K:TMT10,k:TMT10 K-GG variable	91.4	49.57	0	497.804	1874.15	114.048	2.7	95666.6	HUMAN	O60341-2	O60341-2|O60341	Isoform 2 of Lysine-specific histone demethylase 1A
InSol_Rep1	K-ε-GG	4	9.88	11.42	12.05	64.9	4160000	9.877	2	1	1	0	M321m M323m K324k M330m	TMT10	(R)	mSmkEVDEQmLNVQNK	(N)	FRGRMSMkEVDEQML	K:TMT10,m:Oxidized methionine,k:TMT10 K-GG variable	100	52	4	694.111	2611.39	162.036	2.9	50305.5	HUMAN	Q13885	Q13885|Q9BVA1|P68371|P07437|Q5JP53|Q5ST81	Tubulin beta-2A chain
InSol_Rep1	Non-K-ε-GG	2	9.88	8.14	8.74	69.6	15500000	-1	0	0	0	0		TMT10	(K)	QFYINVER	(E)			73.3	67.33	13	649.361	1297.71	0.0044	3.4	46716.7	HUMAN	Q14240-2	Q14240-2|Q14240|P60842|E7EQG2|P60842-2|J3KT12	Isoform 2 of Eukaryotic initiation factor 4A-II
InSol_Rep1	K-ε-GG	4	9.87	7.42	4.29	73.8	6690000	2.639	2	1	1	0	K9k	TMT10	(K)	NELVQkAK	(L)	DKNELVQkAKLAEQA	K:TMT10,k:TMT10 K-GG variable	82.1	50.32	5	433.525	1617.03	114.047	2.2	27915.8	HUMAN	P63104	P63104	14-3-3 protein zeta/delta
InSol_Rep1	Non-K-ε-GG	2	9.86	9.94	9.8	83.8	4480000	-1	1	0	0	0		TMT10	(K)	TGLAVTVGQAK	(S)		K:TMT10,	69.9	62.52	11	751.972	1502.93	0.0055	3.7	156154	HUMAN	Q13428-4	Q13428-4|Q13428-3|Q13428|E7ETY2|Q13428-7|Q13428-6|Q13428-8|Q13428-2|Q13428-5	Isoform 4 of Treacle protein
InSol_Rep1	Non-K-ε-GG	2	9.85	6.9	6.9	74.4	6910000	-1	0	0	0	0		TMT10	(K)	AGNLGGGVVTIER	(S)			100	61.67	13	736.429	1471.84	0.0085	5.8	14843.8	HUMAN	P35268	P35268|K7ERI7|K7EKS7	60S ribosomal protein L22
InSol_Rep1	Non-K-ε-GG	2	9.85	9.85	9.85	34.9	358000000	-1	1	0	0	0		TMT10	(K)	GLAAFLK	(A)		K:TMT10,	60.1	84.38	17	589.391	1177.77	0.003	2.6	146570	HUMAN	O75533	O75533	Splicing factor 3B subunit 1
InSol_Rep1	Non-K-ε-GG	2	9.84	4.92	4.92	85.4	20100000	-1	0	0	0	0		TMT10	(R)	SLEVILR	(A)			100	73.3	14	529.844	1058.68	0.0043	4.1	93857.5	HUMAN	Q14566	Q14566	DNA replication licensing factor MCM6
InSol_Rep1	K-ε-GG	3	9.83	9.83	9.83	61.8	16100000	99	1	1	1	0	K560k	TMT10	(R)	AFEkAAESTSSR	(M)	FFGRAFEkAAESTSS	k:TMT10 K-GG variable	95.9	46.13	12	619.337	1741.95	114.047	2	69451.6	HUMAN	O75419-3	O75419-3|O75419|O75419-2	Isoform 3 of Cell division control protein 45 homolog
InSol_Rep1	Non-K-ε-GG	2	9.83	8.99	8.27	56.6	33300000	-1	0	0	0	0		TMT10	(R)	HFWGLR	(V)			75	60.02	12	522.803	1044.59	0.0046	4.4	17718.4	HUMAN	P62269	P62269|J3JS69	40S ribosomal protein S18
InSol_Rep1	Non-K-ε-GG	2	9.83	2.72	3.89	78.7	8790000	-1	1	0	0	0		TMT10	(R)	VISSIEQK	(T)		K:TMT10,	100	63.9	12	681.426	1361.84	0.0043	3.2	28473.3	HUMAN	P61981	P61981|P31946|Q04917|P27348|P31946-2|P31947|P31947-2	14-3-3 protein gamma
InSol_Rep1	K-ε-GG	3	9.83	9.83	9.83	61.6	19700000	4.981	2	1	1	0	K158k	TMT10	(R)	SYLLkINGK	(V)	LERSYLLkINGKVAE	K:TMT10,k:TMT10 K-GG variable	100	67.97	11	613.058	1723.11	114.05	3.7	90981.4	HUMAN	P23921	P23921	Ribonucleoside-diphosphate reductase large subunit
InSol_Rep1	Non-K-ε-GG	2	9.82	5.03	5.03	76.9	44700000	-1	0	0	0	0		TMT10	(R)	GVGFDR	(T)			80.8	44.45	10	440.249	879.489	0.0024	2.8	111562	HUMAN	Q9Y4L1	Q9Y4L1|Q9Y4L1-2	Hypoxia up-regulated protein 1
InSol_Rep1	Non-K-ε-GG	2	9.82	11.37	11.29	69.6	1310000	-1	0	0	0	0		TMT10	(K)	GSDFDCELR	(L)		C:Carbamidomethylation,	100	53.67	2	664.314	1327.62	0.0068	5.1	51312.6	HUMAN	P61978-2	P61978-2|P61978|P61978-3|Q5T6W5|Q5T6W1	Isoform 2 of Heterogeneous nuclear ribonucleoprotein K
InSol_Rep1	K-ε-GG	3	9.82	9.82	9.82	57.5	8570000	4.456	2	1	1	0	K330k	TMT10	(K)	ASSELFSQkTK	(A)	SSELFSQkTKASLLV	K:TMT10,k:TMT10 K-GG variable	95.2	57.2	2	676.399	1913.13	114.051	3.8	57863.1	HUMAN	Q01581	Q01581	Hydroxymethylglutaryl-CoA synthase, cytoplasmic
InSol_Rep1	Non-K-ε-GG	3	9.82	9.54	9.82	68.8	36700000	-1	1	0	0	0		TMT10	(K)	ESYSIYVYK	(V)		K:TMT10,	87.8	71.68	15	537.303	1609.89	0.0073	4.5	21985.2	HUMAN	Q6DN03	Q6DN03|Q6DRA6|P33778|P06899|P23527|Q16778|Q8N257	Putative histone H2B type 2-C
InSol_Rep1	K-ε-GG	2	9.81	4.24	6.64	76.1	20200000	99	1	1	1	0	K507k	TMT10	(K)	ITITNDkGR	(L)	KITITNDkGRLSKED	k:TMT10 K-GG variable	100	48.45	10	795.472	1475.89	114.042	-0.6	71125	HUMAN	P11142	P11142|P17066|P34931|P08107|P54652|E9PKE3|P08107-2|E9PNE6|V9GZ37|A8K7Q2	Heat shock cognate 71 kDa protein
InSol_Rep1	Non-K-ε-GG	2	9.81	11.43	10.82	77.4	33400000	99	1	0	0	0	M494m	TMT10	(R)	VNFAmNVGK	(A)		K:TMT10,m:Oxidized methionine	91.4	63.5	14	727.419	1437.83	16.0012	4.3	58506.4	HUMAN	P14618	P14618|P14618-2|P14618-3|Q504U3	Pyruvate kinase PKM
InSol_Rep1	Non-K-ε-GG	3	9.8	9.8	9.8	66.1	11300000	-1	0	0	0	0		TMT10	(K)	IGVHAFQQR	(L)			83.3	50.13	8	428.918	1284.74	0.0018	1.4	17944.2	HUMAN	P05161	P05161	Ubiquitin-like protein ISG15
InSol_Rep1	K-ε-GG	3	9.8	8.22	9.4	56.9	136000000	99	1	1	1	0	K289k	TMT10	(K)	GVGTQkIIGR	(V)	AKGVGTQkIIGRVHL	k:TMT10 K-GG variable	87	50.37	11	534.337	1486.95	114.048	3.4	47083.7	HUMAN	Q5TDH0-3	Q5TDH0-3|Q5TDH0	Isoform 3 of Protein DDI1 homolog 2
InSol_Rep1	K-ε-GG	3	9.8	8.07	7.73	68.4	29900000	99	1	1	1	0	K506k	TMT10	(R)	NPDGGFATYETkR	(G)	GFATYETkRGGHLLE	k:TMT10 K-GG variable	100	52	12	676.692	1914.01	114.049	2.8	84505.4	HUMAN	P48449	P48449|P48449-3|P48449-2	Lanosterol synthase
InSol_Rep1	Non-K-ε-GG	2	9.8	11.53	12.73	70	15400000	-1	0	0	0	0		TMT10	(K)	GYAFVQYSNER	(H)			100	62.07	46	781.9	1562.78	0.0128	8.2	32519.6	HUMAN	Q9UKM9	Q9UKM9|Q9UKM9-2	RNA-binding protein Raly
InSol_Rep1	Non-K-ε-GG	2	9.8	4.01	4.01	90.2	30200000	-1	0	0	0	0		TMT10	(R)	ILVATNLFGR	(G)			100	91.35	14	666.914	1332.82	0.0005	0.4	51134.9	HUMAN	Q13838-2	Q13838-2|Q13838|O00148|Q5STU3	Isoform 2 of Spliceosome RNA helicase DDX39B
InSol_Rep1	K-ε-GG	3	9.79	3.63	7.93	62.9	5250000	2.172	2	1	1	0	K244k	TMT10	(K)	LLDDPSkQK	(R)	KLLDDPSkQKRKFSS	K:TMT10,k:TMT10 K-GG variable	100	56.33	2	615.71	1731.06	114.053	5.4	59148.1	HUMAN	Q92925	Q92925|Q92925-2|Q92925-3|Q6STE5|Q6STE5-2|J3KMX2	SWI/SNF-related matrix-associated actin-dependent regulator of chromatin subfamily D member 2
InSol_Rep1	Non-K-ε-GG	2	9.78	9.78	9.78	72.7	1290000000	99	1	0	0	0	M75m	TMT10	(R)	GGAGVGSmTK	(I)		K:TMT10,m:Oxidized methionine	100	43.27	172	669.878	1322.75	15.9985	2.7	16060.2	HUMAN	P39019	P39019	40S ribosomal protein S19
InSol_Rep1	Non-K-ε-GG	2	9.77	9.77	9.77	72.5	1100000000	99	1	0	0	0	M75m	TMT10	(R)	GGAGVGSmTK	(I)		K:TMT10,m:Oxidized methionine	100	44.7	169	669.878	1322.75	15.9985	2.7	16060.2	HUMAN	P39019	P39019	40S ribosomal protein S19
InSol_Rep1	K-ε-GG	3	9.77	9.77	9.77	59.3	15100000	9.769	2	1	1	0	K44k	TMT10	(K)	FEkEAAEMGK	(G)	RTIEKFEkEAAEMGK	K:TMT10,k:TMT10 K-GG variable	100	60.12	13	647.698	1827.03	114.051	4.2	50811.6	HUMAN	Q05639	Q05639|P68104|Q5VTE0	Elongation factor 1-alpha 2
InSol_Rep1	Non-K-ε-GG	2	9.77	6.2	8.69	67.7	13200000	-1	0	0	0	0		TMT10	(K)	AILQATLR	(E)			100	67.02	13	557.862	1114.71	0.0024	2.1	37380.8	HUMAN	Q12904-2	Q12904-2|Q12904	Isoform 2 of Aminoacyl tRNA synthase complex-interacting multifunctional protein 1
InSol_Rep1	Non-K-ε-GG	2	9.77	4.34	5.1	76.1	13300000	-1	1	0	0	0		TMT10	(K)	TLDMIK	(K)		K:TMT10,	100	68.6	14	589.866	1178.72	0.0036	3.1	92752.5	HUMAN	P14625	P14625|Q58FF3	Endoplasmin
InSol_Rep1	Non-K-ε-GG	2	9.76	10.33	9.76	62.2	1710000	-1	0	0	0	0		TMT10	(R)	SAINEVVTR	(E)			100	51.83	1	609.357	1217.7	0.0022	1.8	15175.4	HUMAN	B7Z4C8	B7Z4C8|P62899-2|P62899|P62899-3|B7Z4E3|B8ZZK4	60S ribosomal protein L31
InSol_Rep1	Non-K-ε-GG	2	9.76	6.26	4.67	59.4	2640000	-1	0	0	0	0		TMT10	(R)	TAQCFLR	(V)		C:Carbamidomethylation,	100	54.95	2	562.808	1124.61	0.0013	1.1	274908	HUMAN	Q6P2Q9	Q6P2Q9	Pre-mRNA-processing-splicing factor 8
InSol_Rep1	Non-K-ε-GG	3	9.76	6.87	8.14	91.7	4040000	-1	0	0	0	0		TMT10	(R)	HHYEQQQEDLAR	(N)			100	29.78	3	594.959	1782.87	-0.0093	-5.2	234573	HUMAN	Q12873-3	Q12873-3|Q12873|Q12873-2|Q8TDI0|Q14839-2|Q14839|F5GWX5	Isoform 3 of Chromodomain-helicase-DNA-binding protein 3
InSol_Rep1	Non-K-ε-GG	3	9.75	9.4	9.75	62.1	7570000	-1	1	0	0	0		TMT10	(K)	HPDGGLYNK	(G)		K:TMT10,	81.8	43.9	12	486.943	1458.81	0.004	2.7	44314	HUMAN	Q9UJU2	Q9UJU2|Q9UJU2-6|Q9UJU2-5|Q9UJU2-2|Q9UJU2-7|D6RIV1|D6RID7	Lymphoid enhancer-binding factor 1
InSol_Rep1	Non-K-ε-GG	3	9.75	7.37	10.24	63.3	45200000	-1	1	0	0	0		TMT10	(K)	KCPFTGNVSIR	(G)		K:TMT10,C:Carbamidomethylation,	88.3	56.83	9	579.669	1736.99	0.0034	1.9	18601.6	HUMAN	P62280	P62280|M0QZC5	40S ribosomal protein S11
InSol_Rep1	K-ε-GG	3	9.75	4.59	5.72	67.9	37000000	99	1	1	1	0	K185k	TMT10	(R)	GIkLVVADTR	(G)	FCHNRGIkLVVADTR	k:TMT10 K-GG variable	70.6	62.07	12	548.68	1529.98	114.046	2	118931	HUMAN	P22314	P22314|P22314-2	Ubiquitin-like modifier-activating enzyme 1
InSol_Rep1	Non-K-ε-GG	2	9.74	5.05	4.99	91.1	20800000	-1	0	0	0	0		TMT10	(R)	QITVNDLPVGR	(S)			100	68.38	14	720.925	1440.84	0.005	3.4	22338.2	HUMAN	Q06830	Q06830|P32119	Peroxiredoxin-1
InSol_Rep1	Non-K-ε-GG	2	9.73	9.73	7.63	42.6	3080000	-1	1	0	0	0		TMT10	(K)	TYSYLNK	(L)		K:TMT10,	100	59.18	1	673.891	1346.77	0.0035	2.6	22954.3	HUMAN	E7EMS2	E7EMS2|G3V3E8|P61916|J3KMY5|P61916-2	Epididymal secretory protein E1
InSol_Rep1	K-ε-GG	3	9.72	10.95	8.83	80.9	1220000	6.74	2	1	1	0	K152k	TMT10	(K)	NVLCSACSGQGGkSGAVQK	(C)	ACSGQGGkSGAVQKC	C:Carbamidomethylation,K:TMT10,k:TMT10 K-GG variable	100	52.52	0	903.822	2595.39	114.056	4.8	46372.4	HUMAN	O60884	O60884	DnaJ homolog subfamily A member 2
InSol_Rep1	Non-K-ε-GG	4	9.71	9.71	9.71	70.3	20500000	-1	1	0	0	0		TMT10	(R)	HMYHSLYLK	(V)		K:TMT10,	81.8	54.58	8	413.238	1649.92	0.007	4.3	23579.7	HUMAN	P84098	P84098|J3KTE4|J3QR09	60S ribosomal protein L19
InSol_Rep1	K-ε-GG	3	9.71	9.71	12.49	53.4	33200000	99	1	1	1	0	K102k	TMT10	(K)	ATFSGFTkEQQR	(L)	ATFSGFTkEQQRLGI	k:TMT10 K-GG variable	100	56.08	8	658.029	1858.02	114.049	3.3	56095.8	HUMAN	P14921-3	P14921-3|P14921|P14921-2|P14921-5	Isoform 3 of Protein C-ets-1
InSol_Rep1	K-ε-GG	3	9.71	5.55	6.63	74.5	5640000	99	1	1	1	0	K123k	TMT10	(K)	EVLEYNAIGGkYNR	(G)	EYNAIGGkYNRGLTV	k:TMT10 K-GG variable	100	63.48	10	733.407	2084.15	114.053	4.7	48788.1	HUMAN	P14324	P14324|P14324-2	Farnesyl pyrophosphate synthase
InSol_Rep1	Non-K-ε-GG	2	9.71	6.85	6.6	84.2	30300000	-1	0	0	0	0		TMT10	(K)	TDYYAR	(K)			94.1	38.9	8	509.265	1017.52	0.003	3	34590.2	HUMAN	P46777	P46777|R4GNJ2	60S ribosomal protein L5
InSol_Rep1	K-ε-GG	3	9.7	9.77	10.91	78.6	3250000	9.704	2	1	1	0	K460k	TMT10	(K)	DkSTYIESSTK	(V)	PRLSFKDkSTYIESS	K:TMT10,k:TMT10 K-GG variable	100	50.57	1	687.39	1946.11	114.05	3.5	76323.4	HUMAN	O96005	O96005|O96005-4|O96005-3	Cleft lip and palate transmembrane protein 1
InSol_Rep1	K-ε-GG	3	9.7	2.91	4.42	68.9	61700000	99	1	1	1	0	K108k	TMT10	(K)	NSkITEDFR	(A)	QDHGKNSkITEDFRA	k:TMT10 K-GG variable	100	51.58	2	561.312	1567.88	114.037	-3.6	52372.5	HUMAN	O95864	O95864|O95864-2|O95864-4|O95864-3	Fatty acid desaturase 2
InSol_Rep1	K-ε-GG	3	9.7	9.7	9.7	68	110000000	99	1	1	1	0	K144k	TMT10	(K)	kGAVECCPNCR	(G)	CEGRGGKkGAVECCP	C:Carbamidomethylation,k:TMT10 K-GG variable	94.6	36.33	8	641.652	1808.9	114.046	1.4	45609.1	HUMAN	P31689	P31689|P31689-2	DnaJ homolog subfamily A member 1
InSol_Rep1	Non-K-ε-GG	2	9.69	7.74	8.17	64.9	36100000	-1	0	0	0	0		TMT10	(R)	HLQLAVR	(N)			72.6	49.52	12	533.342	1065.67	0.0037	3.4	13995.1	HUMAN	Q8IUE6	Q8IUE6	Histone H2A type 2-B
InSol_Rep1	Non-K-ε-GG	2	9.69	9.44	9.44	95.8	5450000	-1	1	0	0	0		Acetyl	(M)	SDAAVDTSSEITTK	(D)		K:TMT10,	100	59.98	10	848.433	1695.85	0.0103	6.1	12202.8	HUMAN	P06454	P06454|P06454-2|B8ZZQ6	Prothymosin alpha
InSol_Rep1	Non-K-ε-GG	2	9.69	4.38	2.39	88.5	126000000	-1	1	0	0	0		TMT10	(K)	IFVGGIK	(E)		K:TMT10,	100	77.53	15	596.398	1191.79	0.003	2.5	39822.5	HUMAN	P51991	P51991|P09651|P51991-2|Q32P51|P09651-2|F8W6I7|P09651-3|P22626|P22626-2|Q13151	Heterogeneous nuclear ribonucleoprotein A3
InSol_Rep1	Non-K-ε-GG	3	9.69	8.23	7.14	58.4	16300000	-1	0	0	0	0		TMT10	(K)	HLLQQCR	(L)		C:Carbamidomethylation,	90.5	36.77	11	395.224	1183.66	0.0023	1.9	97349.5	HUMAN	Q9UPN7	Q9UPN7	Serine/threonine-protein phosphatase 6 regulatory subunit 1
InSol_Rep1	K-ε-GG	4	9.69	9.69	9.69	52	41600000	99	1	1	1	0	K206k	TMT10	(R)	VHkTDLER	(V)	LKEQRVHkTDLERVL	k:TMT10 K-GG variable	90.6	37.4	14	393.234	1455.87	114.046	1.9	42799	HUMAN	F5H211	F5H211|P54252|P54252-2|C9JQV6|P54252-4|P54252-3|G3V526|P54252-5	Ataxin-3
InSol_Rep1	Non-K-ε-GG	2	9.68	7.75	6.37	75.6	21000000	-1	1	0	0	0		TMT10	(K)	VQVEYK	(G)		K:TMT10,	100	55.57	13	612.376	1223.74	0.0047	3.9	71125	HUMAN	P11142	P11142|P54652|E9PKE3|P11142-2	Heat shock cognate 71 kDa protein
InSol_Rep1	K-ε-GG	3	9.68	11.09	8.46	66.4	47300000	99	1	1	1	0	K1911k	TMT10	(R)	GVQkLVLTSR	(S)	LIQRGVQkLVLTSRS	k:TMT10 K-GG variable	100	58.57	10	558.355	1559.01	114.046	2	276046	HUMAN	P49327	P49327	Fatty acid synthase
InSol_Rep1	Non-K-ε-GG	3	9.68	9.68	9.68	56.9	1520000	-1	1	0	0	0		TMT10	(K)	SHLFFTAGK	(D)		K:TMT10,	72.1	64.73	2	489.292	1465.86	0.0047	3.2	107181	HUMAN	Q9UNX4	Q9UNX4	WD repeat-containing protein 3
InSol_Rep1	K-ε-GG	3	9.68	5.66	5.87	72.6	7140000	99	1	1	1	0	K66k	TMT10	(R)	ELLTLDEkDPR	(R)	ELLTLDEkDPRRLFE	k:TMT10 K-GG variable	94.3	64.87	4	634.367	1787.03	114.055	6.6	22648.1	HUMAN	P46781	P46781|C9JM19|B5MCT8|A8MXK4|F2Z3C0	40S ribosomal protein S9
InSol_Rep1	Non-K-ε-GG	2	9.67	9.75	9.75	70.3	20800000	-1	1	0	0	0		TMT10	(K)	QASEGPLK	(G)		K:TMT10,	100	46.98	11	644.389	1287.77	0.0039	3	36223.7	HUMAN|BOVIN	P04406	P04406|P04406-2|E7EUT5|P10096	Glyceraldehyde-3-phosphate dehydrogenase
InSol_Rep1	K-ε-GG	3	9.67	6.72	7.67	64.3	49600000	99	1	1	1	0	K269k	TMT10	(R)	IkQQIALDR	(A)	RAARERIkQQIALDR	k:TMT10 K-GG variable	91.7	55.02	14	553.012	1542.97	114.048	3.1	57061.8	HUMAN	Q92575	Q92575	UBX domain-containing protein 4
InSol_Rep1	K-ε-GG	3	9.67	10.5	10.89	65	4970000	99	1	1	1	0	K159k	TMT10	(R)	ADSVGkLVTVR	(G)	VRADSVGkLVTVRGI	k:TMT10 K-GG variable	96.8	60.37	2	573.019	1602.99	114.049	3.6	81934.1	HUMAN	P33993	P33993|P33993-2	DNA replication licensing factor MCM7
InSol_Rep1	K-ε-GG	3	9.67	7.8	7.35	78.6	1660000	99	1	1	1	0	K178k	TMT10	(K)	EWQELDDAEkVQR	(E)	QELDDAEkVQREPLL	k:TMT10 K-GG variable	100	62.4	2	740.057	2104.11	114.049	2.6	100940	HUMAN	Q13200	Q13200|Q13200-3|Q13200-2	26S proteasome non-ATPase regulatory subunit 2
InSol_Rep1	Non-K-ε-GG	2	9.67	3.57	6.96	58.4	19400000	-1	0	0	0	0		TMT10	(R)	AQVSLLIR	(R)			100	70.65	14	564.87	1128.73	0.0031	2.8	33295.8	HUMAN	Q99623	Q99623|J3KPX7|F5GY37|Q99623-2	Prohibitin-2
InSol_Rep1	Non-K-ε-GG	4	9.67	7.65	9.94	63	28800000	99	1	0	0	0	M46m M49m	TMT10	(R)	HQGVmVGmGQK	(D)		K:TMT10,m:Oxidized methionine	61.4	36.32	15	416.228	1629.9	31.9912	0.8	42407.6	HUMAN	P62736	P62736|P68032|P68133|Q562R1|P63267|P60709|P63261|Q5T8M7|A6NL76|Q5T8M8|J3KT65|G5E9R0|B8ZZJ2|F8WB63	Actin, aortic smooth muscle
InSol_Rep1	K-ε-GG	3	9.67	9.67	11.2	59.4	15900000	99	1	1	1	0	K398k	TMT10	(R)	YNEDDAkAAR	(D)	RYNEDDAkAARDAQE	k:TMT10 K-GG variable	82.7	37.25	14	575.638	1610.85	114.046	1.6	65942.4	HUMAN	Q9Y4X5	Q9Y4X5	E3 ubiquitin-protein ligase ARIH1
InSol_Rep1	Non-K-ε-GG	2	9.66	5.87	5.87	82.6	9080000	-1	1	0	0	0		TMT10	(R)	IISSIEQK	(E)		K:TMT10,	100	69.82	12	688.434	1375.86	0.0042	3.1	29344.6	HUMAN	P62258	P62258|P62258-2|I3L3T1|B4DJF2	14-3-3 protein epsilon
InSol_Rep1	Non-K-ε-GG	2	9.66	5.32	5.32	78.2	245000000	-1	1	0	0	0		TMT10	(R)	LISISGK	(V)		K:TMT10,	92.6	72.45	12	588.391	1175.78	-0.0016	-1.3	147612	HUMAN	E9PDN6	E9PDN6|Q9C0A0|F5H107|Q9C0A0-2|P06748|P06748-2|P06748-3	Contactin-associated protein-like 4
InSol_Rep1	Non-K-ε-GG	2	9.66	2.77	2.77	89.4	43000000	-1	1	0	0	0		TMT10	(R)	LIFAGK	(Q)		K:TMT10,	100	76.08	14	553.872	1106.73	0.0028	2.5	77037.2	HUMAN	P0CG48	P0CG48|F5H041|Q96C32|P0CG47|J3QRK5|J3QLP7|P62979|B4DV12|P62987	Polyubiquitin-C
InSol_Rep1	Non-K-ε-GG	2	9.65	7.67	8.09	93.2	10200000	-1	0	0	0	0		TMT10	(K)	SNVSDAVAQSTR	(I)			100	43.7	11	732.388	1463.77	0.0044	3	31075.7	HUMAN	P60174	P60174|P60174-1|P60174-4	Triosephosphate isomerase
InSol_Rep1	Non-K-ε-GG	2	9.64	6.2	6.48	74.7	160000000	-1	0	0	0	0		TMT10	(K)	TCTFILR	(G)		C:Carbamidomethylation,	81.3	65.1	15	570.327	1139.64	0.0019	1.7	59879.1	HUMAN	Q99832	Q99832|Q99832-3|Q99832-4|Q99832-2	T-complex protein 1 subunit eta
InSol_Rep1	K-ε-GG	3	9.64	9.35	8.26	68	8280000	8.264	2	1	1	0	K127k	TMT10	(K)	kIFVGGIK	(E)	GAHLTVKkIFVGGIK	K:TMT10,k:TMT10 K-GG variable	88.1	69.05	6	555.035	1549.04	114.045	1.3	39822.5	HUMAN	P51991	P51991|P09651|P51991-2|Q32P51|P09651-2|F8W6I7|P09651-3|P22626|P22626-2|Q13151	Heterogeneous nuclear ribonucleoprotein A3
InSol_Rep1	Non-K-ε-GG	3	9.63	8.26	9.5	77.9	314000000	-1	1	0	0	0		TMT10	(R)	HVFGQPAK	(A)		K:TMT10,	50.8	46.12	29	447.941	1341.8	0.0028	2.1	51710	HUMAN	P31146	P31146|H3BRY3	Coronin-1A
InSol_Rep1	K-ε-GG	3	9.63	6.24	10.39	68.9	184000000	99	1	1	1	0	K722k	TMT10	(R)	ASCkNILACR	(S)	KCARASCkNILACRS	C:Carbamidomethylation,k:TMT10 K-GG variable	95.2	49.58	23	588.993	1650.92	114.047	2.5	91894.6	HUMAN	P21580	P21580	Tumor necrosis factor alpha-induced protein 3
InSol_Rep1	Non-K-ε-GG	2	9.63	7.31	4.27	89.3	28400000	-1	1	0	0	0		TMT10	(K)	VFLAQK	(M)		K:TMT10,	100	68.27	13	582.383	1163.76	0.0036	3.1	62228.4	HUMAN	P30613	P30613|P30613-2|P14618|P14618-2|P14618-3|Q504U3	Pyruvate kinase PKLR
InSol_Rep1	Non-K-ε-GG	3	9.62	8.5	9.62	75.6	14200000	-1	1	0	0	0		TMT10	(K)	LFFHVK	(E)		K:TMT10,	62.6	73.18	13	416.935	1248.79	0.004	3.2	94596.2	HUMAN	O75534-4	O75534-4|O75534-3|O75534|O75534-2|E9PLT0	Isoform 4 of Cold shock domain-containing protein E1
InSol_Rep1	K-ε-GG	3	9.61	7.68	6.09	84	1390000	0	2	1	0	1	K1280k	TMT10	(K)	QDEQVGLPGKGGk	(A)	GLPGKGGkAKGKKTQ	K:TMT10,k:TMT10 K-GG variable	94.7	52.35	0	705.414	2000.17	114.053	4.8	183591	HUMAN	P11388-4	P11388-4|P11388-3|P11388-2|P11388|P11388-4|P11388-3|P11388-2|P11388	Isoform 4 of DNA topoisomerase 2-alpha
InSol_Rep1	K-ε-GG	3	9.61	9.12	9.61	47.5	3170000	99	1	1	1	0	K102k	TMT10	(K)	ETIVLkEGSEYR	(V)	KKETIVLkEGSEYRV	k:TMT10 K-GG variable	87.5	58.23	2	666.046	1882.07	114.054	5.4	23044.6	HUMAN	P52566	P52566	Rho GDP-dissociation inhibitor 2
InSol_Rep1	K-ε-GG	3	9.61	7.98	7.75	65.3	32000000	6.895	2	1	1	0	K529k	TMT10	(R)	EMLQQSkILK	(V)	REMLQQSkILKVIRK	K:TMT10,k:TMT10 K-GG variable	100	64.77	8	673.749	1905.18	114.052	4.6	98729.9	HUMAN	P07900-2	P07900-2|P07900|P08238|Q58FF7	Isoform 2 of Heat shock protein HSP 90-alpha
InSol_Rep1	K-ε-GG	4	9.61	6.68	6.42	67.3	513000000	0	2	1	0	1	K200k	TMT10	(R)	LIFAGkKLEDGR	(T)	QRLIFAGkKLEDGRT	K:TMT10,k:Ubiquitin Residual GG from Tryp Cut on K	91.5	71.02	27	480.535	2034.27	-115.149	-15.2	25910.3	HUMAN	J3QRK5	J3QRK5	Protein UBBP4
InSol_Rep1	K-ε-GG	3	9.6	10.15	9.6	57	126000000000	9.603	2	1	1	0	K121k	TMT10	(K)	AVTkYTSSK	(K)	EGTKAVTkYTSSKKR	K:TMT10,k:TMT10 K-GG variable	70.8	47.25	20	596.029	1672.03	114.047	2.1	18803.6	HUMAN	U3KQK0	U3KQK0|Q5QNW6-2|Q96A08|P33778|P62807|Q93079|P58876|Q99879|P23527|Q99880|Q99877|Q16778|Q5QNW6|Q8N257	Histone H2B
InSol_Rep1	Non-K-ε-GG	3	9.59	9.34	9.59	72.5	142000000	-1	1	0	0	0		TMT10	(K)	HGVYNPNK	(I)		K:TMT10,	89.2	37.72	18	462.936	1386.79	0.0037	2.7	35959.1	HUMAN	P40926	P40926|G3XAL0	Malate dehydrogenase, mitochondrial
InSol_Rep1	K-ε-GG	4	9.58	3.78	8.75	55.3	8110000	9.091	2	1	1	0	K232k	TMT10	(R)	VELAEkHQK	(T)	YRVELAEkHQKTLQL	K:TMT10,k:TMT10 K-GG variable	66.4	45.07	6	471.54	1769.09	114.05	3.8	91215.9	HUMAN	P42229	P42229|P51692|P42229-2|K7EK35	Signal transducer and activator of transcription 5A
InSol_Rep1	Non-K-ε-GG	2	9.58	5.52	4.56	87.5	35100000	-1	0	0	0	0		TMT10	(R)	DLALAIR	(D)			98	68.67	13	500.823	1000.63	0.0036	3.6	38783.1	HUMAN	P40121	P40121|P40121-2	Macrophage-capping protein
InSol_Rep1	Non-K-ε-GG	3	9.58	9.58	5.97	69.7	148000000	-1	1	0	0	0		TMT10	(R)	RIILLVK	(A)		K:TMT10,	91.8	72.8	19	438.32	1312.94	0.0026	2	53652.5	HUMAN	P52209	P52209|P52209-2	6-phosphogluconate dehydrogenase, decarboxylating
InSol_Rep1	Non-K-ε-GG	3	9.57	9.57	14.67	69.5	66500000	3.743	1	0	0	0	M49m	TMT10	(R)	HQGVMVGmGQK	(D)		K:TMT10,m:Oxidized methionine	73.9	43.6	42	549.303	1629.9	15.9978	1.8	42407.6	HUMAN	P62736	P62736|P68032|P68133|Q562R1|P63267|P60709|P63261|Q5T8M7|A6NL76|Q5T8M8|J3KT65|G5E9R0|B8ZZJ2|F8WB63	Actin, aortic smooth muscle
InSol_Rep1	Non-K-ε-GG	3	9.57	3.73	7.23	72	74300000	99	1	0	0	0	M43m	TMT10	(R)	GmTELEPSK	(F)		K:TMT10,m:Oxidized methionine	94.1	48.87	15	489.271	1449.8	15.9962	0.9	94986	HUMAN	Q9ULF5	Q9ULF5	Zinc transporter ZIP10
InSol_Rep1	Non-K-ε-GG	3	9.57	9.57	9.57	63.5	41100000	-1	0	0	0	0		TMT10	(K)	HGVVPLATYMR	(I)			79	63.12	9	491.615	1472.82	0.0046	3.1	18621.6	HUMAN	P46778	P46778|G3V1B3	60S ribosomal protein L21
InSol_Rep1	K-ε-GG	3	9.56	11.22	7.68	80.4	5820000	9.564	2	1	1	0	K274k	TMT10	(R)	LkSTCIYGGAPK	(G)	YGKCSRLkSTCIYGG	C:Carbamidomethylation,K:TMT10,k:TMT10 K-GG variable	100	58.98	2	699.412	1982.17	114.049	3	81122.9	HUMAN	H3BLZ8	H3BLZ8|Q92841|Q92841-2|Q92841-3|Q92841-1|P17844|J3KTA4|P17844-2	Probable ATP-dependent RNA helicase DDX17
InSol_Rep1	Non-K-ε-GG	2	9.56	6.89	8.13	89.1	30400000	-1	1	0	0	0		TMT10	(K)	GFVVINQK	(G)		K:TMT10,	100	68.5	13	681.931	1362.85	0.0037	2.7	58479.6	HUMAN	P40227	P40227|Q92526|Q92526-3|P40227-2|Q92526-2	T-complex protein 1 subunit zeta
InSol_Rep1	K-ε-GG	3	9.56	5.49	5.59	78.8	12800000	9.561	2	1	1	0	K120k	TMT10-Nterm-Only	(K)	kTSATVGPK	(A)	QAVLLPKkTSATVGP	k:TMT10 K-GG variable	95.9	33.28	11	487.634	1117.68	343.21	2.9	15144.3	HUMAN	P16104	P16104	Histone H2AX
InSol_Rep1	K-ε-GG	3	9.55	8.05	2.97	84.3	1480000	99	1	1	1	0	K174k	TMT10	(R)	LGAAPEEESAYVAGEkR	(Q)	SAYVAGEkRQHSSQD	k:TMT10 K-GG variable	100	58.32	0	783.754	2235.2	114.045	0.8	40815.4	HUMAN	Q9UNZ2-5	Q9UNZ2-5|Q9UNZ2|F2Z2K0|Q9UNZ2-6	Isoform 3 of NSFL1 cofactor p47
InSol_Rep1	K-ε-GG	3	9.55	8.85	8.15	67.2	22500000	99	1	1	1	0	K215k	TMT10	(K)	LDDQTkPGSLSFSER	(L)	QKLDDQTkPGSLSFS	k:TMT10 K-GG variable	95.9	61.67	15	751.405	2138.15	114.052	3.9	52102.5	HUMAN	Q01196-8	Q01196-8|Q01196-2|Q01196-10|Q01196-9|Q01196|Q01196-11|Q01196-4|Q01196-3|Q01196-7	Isoform AML-1G of Runt-related transcription factor 1
InSol_Rep1	Non-K-ε-GG	2	9.55	4.3	4.3	50.2	13000000	-1	1	0	0	0		TMT10	(R)	GTTITLVLK	(E)		K:TMT10,	59.8	80.28	15	702.467	1403.92	0.0033	2.3	92752.5	HUMAN	P14625	P14625	Endoplasmin
InSol_Rep1	K-ε-GG	4	9.53	9.53	9.53	49.4	46000000	99	1	1	1	0	K423k	TMT10	(K)	ALIGkGHPEFSTNR	(Q)	MFKALIGkGHPEFST	k:TMT10 K-GG variable	96.7	52.27	16	525.551	1985.13	114.05	3.5	96697.4	HUMAN	P45974	P45974|P45974-2	Ubiquitin carboxyl-terminal hydrolase 5
InSol_Rep1	K-ε-GG	3	9.53	5.5	5.25	66.5	136000000	99	1	1	1	0	K47k	TMT10	(R)	GMDkLIVDGR	(G)	LGPRGMDkLIVDGRG	k:TMT10 K-GG variable	98.8	60.55	13	559.325	1561.91	114.048	2.9	59879.1	HUMAN	Q99832	Q99832|F8WBP8	T-complex protein 1 subunit eta
InSol_Rep1	Non-K-ε-GG	2	9.53	10.81	9.53	58.5	17400000	-1	0	0	0	0		TMT10	(K)	STIGVEFATR	(S)			96	63.53	22	655.372	1309.73	0.0059	4.5	24602.2	HUMAN	Q15907	Q15907|P62491|H3BSC1|Q15907-2|P62491-2	Ras-related protein Rab-11B
InSol_Rep1	K-ε-GG	3	9.53	9.11	10.58	68.2	19900000	6.085	2	1	1	0	K680k	TMT10	(R)	VIWVkTPK	(P)	LSRVIWVkTPKPGYP	K:TMT10,k:TMT10 K-GG variable	87.4	69.28	14	591.388	1658.1	114.052	5.3	98024.3	HUMAN	Q96PV7	Q96PV7|Q96PV7-3|Q96PV7-2	Protein FAM193B
InSol_Rep1	Non-K-ε-GG	2	9.52	9.07	7.68	89.5	4580000	-1	1	0	0	0		TMT10	(K)	VCASVTFK	(N)		C:Carbamidomethylation,K:TMT10,	100	65.33	2	685.401	1369.79	0.003	2.2	111213	HUMAN	P55060	P55060|P55060-3|P55060-4|P55060-2	Exportin-2
InSol_Rep1	Non-K-ε-GG	2	9.52	9.34	9.23	64.5	21300000	-1	0	0	0	0		TMT10	(K)	TVFDEAIR	(A)			91.8	65.8	12	590.334	1179.66	0.0028	2.4	23866.3	HUMAN	P63000-2	P63000-2|P63000|P15153|P60763|B1AH80|B1AH77	Isoform B of Ras-related C3 botulinum toxin substrate 1
InSol_Rep1	K-ε-GG	3	9.51	7.42	9.24	62.5	97900000	8.061	2	1	1	0	K48k	TMT10	(R)	LIYSGkQMNDEK	(T)	QRLIYSGkQMNDEKT	K:TMT10,k:TMT10 K-GG variable	100	60.32	13	743.086	2113.19	114.05	3.4	9786.1	HUMAN	S4R3E9	S4R3E9|Q15843	Protein NEDD8-MDP1
InSol_Rep1	Non-K-ε-GG	2	9.5	5.01	5.01	77.7	34400000	-1	0	0	0	0		TMT10	(K)	GVPLYR	(H)			97.8	53.13	12	467.291	933.572	0.0031	3.3	47510.4	HUMAN	P06733	P06733|P13929|P13929-2|P13929-3|P06733-2	Alpha-enolase
InSol_Rep1	Non-K-ε-GG	2	9.5	5.1	7.31	71.4	14000000	-1	0	0	0	0		TMT10	(R)	TQVCGILR	(E)		C:Carbamidomethylation,	100	57.02	12	588.344	1175.68	0.0037	3.1	64339.1	HUMAN	P11413-2	P11413-2|P11413-3|P11413	Isoform Long of Glucose-6-phosphate 1-dehydrogenase
InSol_Rep1	Non-K-ε-GG	3	9.49	6.96	7.72	90.9	549000	-1	1	0	0	0		TMT10	(R)	SNLGSVVLQLK	(K)		K:TMT10,	64.9	85.62	1	539.345	1616.02	0.0058	3.6	91730	HUMAN	O43143	O43143	Putative pre-mRNA-splicing factor ATP-dependent RNA helicase DHX15
InSol_Rep1	K-ε-GG	3	9.47	5.16	4.19	60.1	9970000	3.841	2	1	1	0	K147k	TMT10	(K)	QPYEQkAAK	(L)	DKQPYEQkAAKLKEK	K:TMT10,k:TMT10 K-GG variable	97.2	42.77	5	622.037	1750.05	114.049	3	24204.5	HUMAN	P26583	P26583	High mobility group protein B2
InSol_Rep1	Non-K-ε-GG	2	9.47	5.1	7.25	67.5	3070000	-1	0	0	0	0		TMT10	(R)	TIAMDGTEGLVR	(G)			87.5	66.97	3	746.406	1491.8	0.0017	1.2	56558.9	HUMAN	P06576	P06576	ATP synthase subunit beta, mitochondrial
InSol_Rep1	K-ε-GG	3	9.46	9.46	9.46	64.3	10200000	9.458	2	1	1	0	K279k	TMT10	(K)	EkSIILPK	(S)	KINPLKEkSIILPKS	K:TMT10,k:TMT10 K-GG variable	100	63.22	6	577.046	1615.08	114.047	2.2	55088.2	HUMAN	P15260	P15260|F5H5M7	Interferon gamma receptor 1
InSol_Rep1	K-ε-GG	3	9.46	7.18	5.64	89.6	1990000	9.461	2	1	1	0	K119k	TMT10	(R)	YASENVNkLLVGNK	(C)	YASENVNkLLVGNKC	K:TMT10,k:TMT10 K-GG variable	100	69.15	3	784.13	2236.33	114.05	3	22905.6	HUMAN	P62820	P62820|Q9H0U4|E7END7|E9PLD0|P62820-2	Ras-related protein Rab-1A
InSol_Rep1	K-ε-GG	4	9.45	9.45	9.45	63.1	9700000	9.452	2	1	1	0	K33k	TMT10	(K)	LAkEYHPDK	(N)	KAYRKLAkEYHPDKN	K:TMT10,k:TMT10 K-GG variable	71.9	47.03	3	476.283	1788.06	114.049	3.2	46372.4	HUMAN	O60884	O60884|I3L320	DnaJ homolog subfamily A member 2
InSol_Rep1	K-ε-GG	3	9.45	7.36	8.3	81.6	5090000	9.154	2	1	1	0	K2345k	TMT10	(R)	DLSkPIGALNPK	(R)	GNFRDLSkPIGALNP	K:TMT10,k:TMT10 K-GG variable	100	66.48	6	685.427	1940.21	114.052	4.4	330269	HUMAN	Q8NFP9	Q8NFP9|F5GXV7|Q5T321|P50851|P50851-2|E9PEM5|Q8NFP9-3	Neurobeachin
InSol_Rep1	K-ε-GG	3	9.44	7.11	6.49	82.4	25400000	99	1	1	1	0	K323k	TMT10	(K)	VPSkNQNDPLPGR	(I)	VIPKVPSkNQNDPLP	k:TMT10 K-GG variable	93.2	49.2	19	665.38	1880.08	114.052	4.3	94596.2	HUMAN	O75534-4	O75534-4|O75534-3|O75534|O75534-2|E9PLT0	Isoform 4 of Cold shock domain-containing protein E1
InSol_Rep1	Non-K-ε-GG	2	9.44	6.95	4.41	79.3	11600000	-1	0	0	0	0		TMT10	(R)	TLTFALR	(A)			100	73.62	11	525.831	1050.65	0.004	3.8	38779.2	HUMAN	Q96C86	Q96C86	m7GpppX diphosphatase
InSol_Rep1	Non-K-ε-GG	2	9.42	5.61	6.47	64.9	10900000	-1	0	0	0	0		TMT10	(K)	DGIVLGADTR	(A)			73.8	57.65	13	623.355	1245.7	0.0017	1.3	30307.2	HUMAN	Q99436	Q99436|Q99436-2	Proteasome subunit beta type-7
InSol_Rep1	Non-K-ε-GG	2	9.42	8.14	4.71	81.5	63900000	-1	1	0	0	0		TMT10	(K)	NGFVVLK	(G)		K:TMT10,	100	72.65	16	617.902	1234.79	0.0033	2.7	20959.8	HUMAN	I3L504	I3L504|P63241-2|P63241|Q6IS14|Q9GZV4|C9J7B5|F8WCJ1	Eukaryotic translation initiation factor 5A-1
InSol_Rep1	K-ε-GG	4	9.42	9.4	9.42	62	16000000	99	1	1	1	0	K129k	TMT10	(K)	GAkEHGAVAVER	(V)	DDLFKGAkEHGAVAV	k:TMT10 K-GG variable	88.1	32.92	13	449.761	1681.97	114.047	2.1	40815.4	HUMAN	Q9UNZ2-5	Q9UNZ2-5|Q9UNZ2|Q9UNZ2-4|F2Z2K0|Q9UNZ2-6	Isoform 3 of NSFL1 cofactor p47
InSol_Rep1	Non-K-ε-GG	3	9.41	9.41	9.41	48.6	6600000	-1	1	0	0	0		TMT10	(R)	SHGFAAEFK	(L)		K:TMT10,	87.4	56.55	10	484.608	1451.81	0.0054	3.8	142148	HUMAN	P55265-4	P55265-4|P55265|P55265-2|P55265-3|P55265-5	Isoform 4 of Double-stranded RNA-specific adenosine deaminase
InSol_Rep1	Non-K-ε-GG	2	9.41	4.38	4.93	79.6	16100000	-1	1	0	0	0		TMT10	(R)	ITIEMK	(A)		K:TMT10,	100	70.43	11	596.873	1192.74	0.0015	1.2	183591	HUMAN	P11388-4	P11388-4|P11388-3|P11388-2|P11388	Isoform 4 of DNA topoisomerase 2-alpha
InSol_Rep1	K-ε-GG	3	9.4	9.4	9.4	60.7	15600000	99	1	1	1	0	K10k	Acetyl	(M)	VDREQLVQkAR	(L)	DREQLVQkARLAEQA	k:Ubiquitin Residual GG from Tryp Cut on K	91.7	42.75	8	499.944	1612.93	-115.116	2.8	28473.3	HUMAN	P61981	P61981	14-3-3 protein gamma
InSol_Rep1	Non-K-ε-GG	2	9.4	6.08	2.6	75.1	63500000	-1	1	0	0	0		TMT10	(K)	SNYFLK	(I)		K:TMT10,	100	67.12	13	615.37	1229.73	0.003	2.5	34444.1	HUMAN	P05388	P05388|Q8NHW5|F8VWS0|P05388-2|G3V210|F8VRK7|F8VQY6|F8VYN4	60S acidic ribosomal protein P0
InSol_Rep1	K-ε-GG	4	9.39	9.39	12.33	54.9	26000000	9.39	2	1	1	0	K464k M468m	Hydrogen	(R)	LDHkFDLmYAK	(R)	AWARLDHkFDLMYAK	K:TMT10-Lys-Only,k:TMT10 K-GG variable,m:Oxidized methionine	70.2	57.87	16	493.023	1839.02	130.046	4.1	58642	HUMAN	F5H5D3	F5H5D3|Q71U36|P68363|Q13748|Q9BQE3|Q9NY65|P68366|A6NHL2|P68366-2|Q71U36-2|A6NHL2-2|Q9NY65-2|P68363-2	Tubulin alpha-1C chain
InSol_Rep1	K-ε-GG	2	9.39	9.39	9.39	83.2	7740000	99	1	1	1	0	K146k M149m	TMT10	(R)	EWTQkYAm	(-)	ISREWTQkYAM----	k:TMT10 K-GG variable,m:Oxidized methionine	100	58.03	10	822.929	1514.81	130.043	3.2	17178.3	HUMAN	P61077-3	P61077-3|P51668|P62837|Q9Y2X8|P61077|H9KV45|P62837-2|D6RAH7	Isoform 3 of Ubiquitin-conjugating enzyme E2 D3
InSol_Rep1	Non-K-ε-GG	2	9.39	5.03	2.38	73.3	25100000	-1	0	0	0	0		TMT10	(R)	TVWIAR	(N)			94.2	60.85	14	487.805	974.598	0.0032	3.3	27594.3	HUMAN	Q16629	Q16629|C9JAB2|Q16629-4|Q16629-2|Q16629-3	Serine/arginine-rich splicing factor 7
InSol_Rep1	Non-K-ε-GG	2	9.39	6.74	6.74	96.1	5690000	-1	1	0	0	0		TMT10	(K)	SSFLPEDEK	(R)		K:TMT10,	100	64.6	13	755.415	1509.82	0.0037	2.4	41049	HUMAN	P00813	P00813|F5GWI4	Adenosine deaminase
InSol_Rep1	K-ε-GG	3	9.39	9.32	9.24	84.8	2360000	99	1	1	1	0	K468k	TMT10	(R)	SGkAPILIATDVASR	(G)	LNEFRSGkAPILIAT	k:TMT10 K-GG variable	100	69	2	691.084	1957.18	114.053	4.8	81122.9	HUMAN	H3BLZ8	H3BLZ8|Q92841|Q92841-2|Q92841-3|Q92841-1	Probable ATP-dependent RNA helicase DDX17
InSol_Rep1	Non-K-ε-GG	3	9.39	4.63	9.39	62.1	23900000	-1	1	0	0	0		TMT10	(K)	LIHLEIK	(P)		K:TMT10,	73	73.67	14	441.965	1323.88	0.0047	3.5	44708.6	HUMAN	P36507	P36507|Q02750|Q02750-2|G5E9C7	Dual specificity mitogen-activated protein kinase kinase 2
InSol_Rep1	K-ε-GG	3	9.38	5.77	9.38	63.2	20900000	99	1	1	1	0	K522k	TMT10	(R)	VDNIIkAAPR	(K)	LRVDNIIkAAPRKRV	k:TMT10 K-GG variable	96.8	60.48	6	557.012	1554.97	114.049	3.7	57829.5	HUMAN	P78371	P78371|P78371-2	T-complex protein 1 subunit beta
InSol_Rep1	Non-K-ε-GG	2	9.38	6.85	7.76	64.5	101000000	-1	0	0	0	0		TMT10	(R)	GGSGAPILLR	(Q)			95.9	61.23	10	585.366	1169.72	0.0049	4.2	28900.3	HUMAN	M0QXB5	M0QXB5|O95571|M0QY80|M0QX80	Persulfide dioxygenase ETHE1, mitochondrial
InSol_Rep1	Non-K-ε-GG	2	9.38	9.38	9.38	54.2	52600000	-1	0	0	0	0		TMT10	(K)	FCLQYTR	(K)		C:Carbamidomethylation,	100	65.53	24	608.823	1216.63	0.0035	2.9	166966	HUMAN	Q14152	Q14152|Q14152-2	Eukaryotic translation initiation factor 3 subunit A
InSol_Rep1	K-ε-GG	3	9.38	9.04	7.68	63.4	21800000	2.675	2	1	1	0	K23k	TMT10	(R)	LQLVMkSGK	(Y)	SRLQLVMkSGKYVLG	K:TMT10,k:TMT10 K-GG variable	100	68.55	12	602.383	1691.09	114.049	3.2	12955	HUMAN	P62888	P62888|E5RJH3	60S ribosomal protein L30
InSol_Rep1	K-ε-GG	3	9.38	8.73	8.73	83.7	3460000	99	1	1	1	0	K391k	TMT10	(K)	VLLVPGPEkEN	(-)	LLVPGPEkEN-----	k:TMT10 K-GG variable	69.7	73.75	4	589.688	1653	114.051	4.5	42147.7	HUMAN	Q99536	Q99536|Q99536-3|Q99536-2	Synaptic vesicle membrane protein VAT-1 homolog
InSol_Rep1	Non-K-ε-GG	2	9.38	4.62	4.62	88.3	32600000	-1	1	0	0	0		TMT10	(K)	ILQVSFK	(T)		K:TMT10,	100	82.42	15	646.923	1292.83	0.0041	3.2	39223.8	HUMAN	Q15717-2	Q15717-2|Q15717	Isoform 2 of ELAV-like protein 1
InSol_Rep1	K-ε-GG	4	9.37	6.89	10.33	65.5	18300000	99	1	1	1	0	K165k	TMT10	(K)	QkEDNHIFGR	(Q)	SQSKSKQkEDNHIFG	k:TMT10 K-GG variable	73.5	42.8	12	454.753	1701.94	114.047	2.4	71050.8	HUMAN	Q96PZ2	Q96PZ2	Protein FAM111A
InSol_Rep1	Non-K-ε-GG	2	9.37	9.14	8.13	58	45000000	-1	0	0	0	0		TMT10	(K)	APNVVVTR	(L)			96.6	48.18	12	542.839	1084.67	0.0033	3.1	23044.6	HUMAN	P52566	P52566	Rho GDP-dissociation inhibitor 2
InSol_Rep1	K-ε-GG	3	9.37	8.05	11.62	68.5	265000000	99	1	1	1	0	K33k	TMT10	(K)	IQDkEGIPPDQQR	(L)	VKAKIQDkEGIPPDQ	k:TMT10 K-GG variable	100	49.13	63	699.39	1982.11	114.048	2.2	77037.2	HUMAN	P0CG48	P0CG48|F5H041|Q96C32|P0CG47|J3QRK5|J3QLP7|P62979|B4DV12|P62987	Polyubiquitin-C
InSol_Rep1	K-ε-GG	3	9.37	8.33	8.86	73.8	3020000	9.373	2	1	1	0	K55k	TMT10	(R)	GkATISNDGATILK	(L)	LIVDGRGkATISNDG	K:TMT10,k:TMT10 K-GG variable	76.9	60.68	2	730.777	2076.26	114.052	4.4	59879.1	HUMAN	Q99832	Q99832|Q99832-3	T-complex protein 1 subunit eta
InSol_Rep1	Non-K-ε-GG	2	9.36	7.62	5.1	83.2	2700000	-1	0	0	0	0		TMT10	(R)	YALTTTLSAR	(V)			100	64.53	4	663.387	1325.76	0.0045	3.4	42790.8	HUMAN	Q9HB07	Q9HB07|F8VR84	UPF0160 protein MYG1, mitochondrial
InSol_Rep1	Non-K-ε-GG	2	9.36	7.82	7.99	89.1	4580000	-1	1	0	0	0		TMT10	(R)	MVLVGDVK	(D)		K:TMT10,	100	74.53	4	659.912	1318.82	-0.0003	-0.2	35453.2	HUMAN	P11908-2	P11908-2|P60891|P11908|P60891-2|B1ALA9	Isoform 2 of Ribose-phosphate pyrophosphokinase 2
InSol_Rep1	Non-K-ε-GG	2	9.35	9.35	8.73	65.5	2650000	-1	0	0	0	0		TMT10	(R)	TYLPSQVSR	(V)			53.7	54.35	2	640.363	1279.72	-0.0017	-1.3	103341	HUMAN	P35606	P35606|P35606-2	Coatomer subunit beta'
InSol_Rep1	Non-K-ε-GG	2	9.35	6.6	5.25	100	5200000	-1	1	0	0	0		TMT10	(K)	IVEMSTSK	(T)		K:TMT10,	100	61.53	5	676.898	1352.79	0.0036	2.7	20959.8	HUMAN	I3L504	I3L504|P63241-2|P63241|Q9GZV4|C9J7B5|F8WCJ1	Eukaryotic translation initiation factor 5A-1
InSol_Rep1	Non-K-ε-GG	2	9.35	5.77	5.77	100	4750000	-1	0	0	0	0		TMT10	(R)	IASLEVENQSLR	(G)			86.2	68.87	13	794.452	1587.89	0.0056	3.5	77196.2	HUMAN	E9PRY8	E9PRY8|P29692-2|P29692|P29692-3|E9PMW7|E9PN91	Elongation factor 1-delta
InSol_Rep1	K-ε-GG	3	9.34	7.26	7.85	56.9	11400000	7.85	2	1	1	0	K441k	TMT10	(K)	NLkNEITK	(K)	SLLIKNLkNEITKKV	K:TMT10,k:TMT10 K-GG variable	93.4	54.82	5	587.701	1647.04	114.048	2.7	140919	HUMAN	P53621-2	P53621-2|P53621	Isoform 2 of Coatomer subunit alpha
InSol_Rep1	K-ε-GG	3	9.34	9.34	8.85	62.6	18400000	6.016	2	1	1	0	K240k	TMT10	(R)	LALEkVPK	(V)	GKRLALEkVPKVGQR	K:TMT10,k:TMT10 K-GG variable	85.8	64.53	5	567.043	1585.07	114.049	3.6	54420.7	HUMAN	Q9BTU6	Q9BTU6|E9PAM4	Phosphatidylinositol 4-kinase type 2-alpha
InSol_Rep1	K-ε-GG	3	9.34	9.34	9.34	63.9	72800000	8.216	2	1	1	0	K283k	TMT10	(R)	WAGIAkGVGTQK	(I)	RRWAGIAkGVGTQKI	K:TMT10,k:TMT10 K-GG variable	95	65.02	9	673.079	1903.17	114.049	3.2	47083.7	HUMAN	Q5TDH0-3	Q5TDH0-3|Q5TDH0	Isoform 3 of Protein DDI1 homolog 2
InSol_Rep1	Non-K-ε-GG	2	9.34	10.63	10.86	77.7	11200000	-1	0	0	0	0		TMT10	(R)	AFGYYGPLR	(S)			94.2	72.13	12	636.852	1272.69	0.0038	3	19557.5	HUMAN	P84103	P84103|P84103-2	Serine/arginine-rich splicing factor 3
InSol_Rep1	K-ε-GG	3	9.32	8.11	9.32	53.2	517000000	7.292	2	1	1	0	K121k	TMT10	(K)	AVTkYTSSK	(K)	EGTKAVTkYTSSKKR	K:TMT10,k:TMT10 K-GG variable	77.8	47.6	12	596.028	1672.03	114.044	0.4	18803.6	HUMAN	U3KQK0	U3KQK0|Q5QNW6-2|Q96A08|P33778|P62807|Q93079|P58876|Q99879|P23527|Q99880|Q99877|Q16778|Q5QNW6|Q8N257	Histone H2B
InSol_Rep1	K-ε-GG	3	9.32	9.32	9.32	55.2	1490000	8.241	2	1	1	0	K191k	TMT10	(K)	ADAISkSELTK	(F)	AKADAISkSELTKFK	K:TMT10,k:TMT10 K-GG variable	83.5	58.6	0	655.396	1850.12	114.052	4.7	50115.1	HUMAN	Q14141	Q14141|B1AMS2|Q14141-4|Q14141-2|Q14141-3	Septin-6
InSol_Rep1	Non-K-ε-GG	3	9.32	9.32	3.8	77.9	22400000	-1	1	0	0	0		TMT10	(K)	LLVHLK	(A)		K:TMT10,	84.7	68	12	394.279	1180.82	0.0039	3.3	100340	HUMAN	Q13435	Q13435|E9PPJ0	Splicing factor 3B subunit 2
InSol_Rep1	K-ε-GG	3	9.31	9.6	11.85	63.2	26600000	99	1	1	1	0	K106k	TMT10	(K)	YGYEkPEER	(W)	EDKYGYEkPEERWLP	k:TMT10 K-GG variable	100	43.82	17	581.644	1628.87	114.048	2.9	19623	HUMAN	P62253	P62253|I3L2H7	Ubiquitin-conjugating enzyme E2 G1
InSol_Rep1	Non-K-ε-GG	2	9.31	7.3	8.41	95.4	2920000	-1	0	0	0	0		TMT10	(K)	GEFVTTVQQR	(G)			100	53.72	8	697.388	1393.76	0.0045	3.3	38912.2	HUMAN	P40925-3	P40925-3|P40925|P40925-2|B9A041|B8ZZ51	Isoform 3 of Malate dehydrogenase, cytoplasmic
InSol_Rep1	K-ε-GG	3	9.31	7.04	8.03	59.8	247000000	99	1	1	1	0	K712k	TMT10	(R)	FIAEVQkR	(D)	RFIAEVQkRDPRDWT	k:TMT10 K-GG variable	89.9	56.85	11	521.653	1448.9	114.046	2.2	92356.3	HUMAN	Q9Y5V3-2	Q9Y5V3-2|Q9Y5V3	Isoform 2 of Melanoma-associated antigen D1
InSol_Rep1	K-ε-GG	4	9.31	11.5	9.31	59	4580000	99	1	1	1	0	K78k	TMT10	(R)	DAVTYTEHAkR	(K)	VTYTEHAkRKTVTAM	k:TMT10 K-GG variable	66.2	39.48	2	466.509	1748.97	114.046	1.7	11367.1	HUMAN	P62805	P62805	Histone H4
InSol_Rep1	K-ε-GG	3	9.3	7.28	7	60.4	32000000	0	2	1	0	1	K277k	TMT10-Nterm-Only	(R)	VAFPDTkK	(T)	RVAFPDTkKTYCFDA	k:TMT10 K-GG variable	90.3	54.43	12	493.3	1134.67	343.212	4.1	39876.5	HUMAN	Q96GS6-2	Q96GS6-2|Q96GS6|Q5VST6-2|Q5VST6|Q96GS6-3|Q96GS6-2|Q96GS6|Q5VST6-2|Q5VST6|Q96GS6-3	Isoform 2 of Alpha/beta hydrolase domain-containing protein 17A
InSol_Rep1	K-ε-GG	3	9.28	9.28	9.28	50.8	11700000	9.282	2	1	1	0	K51k	TMT10	(K)	STIVkQMK	(I)	SGKSTIVkQMKIIHE	K:TMT10,k:TMT10 K-GG variable	100	53.88	15	579.363	1622.03	114.047	2.2	42060.8	HUMAN	P04899-4	P04899-4|P04899|P19086|P63096|P09471|P09471-2|P08754|A8MTJ3|P19087|P11488|P04899-2|P04899-5|P04899-3	Isoform sGi2 of Guanine nucleotide-binding protein G(i) subunit alpha-2
InSol_Rep1	Non-K-ε-GG	2	9.28	8.17	7.96	68.4	33300000	-1	0	0	0	0		TMT10	(K)	YAISMAR	(K)			96.9	55.35	17	520.793	1040.58	0.0036	3.4	70857.7	HUMAN	P13796	P13796|P13796-2	Plastin-2
InSol_Rep1	K-ε-GG	3	9.28	9.28	9.28	47.3	2310000	99	1	1	1	0	K420k	TMT10	(R)	TIFLNkQPNPR	(K)	CRTIFLNkQPNPRKK	k:TMT10 K-GG variable	100	59.6	0	634.044	1786.07	114.045	0.9	71792.9	HUMAN	Q9UBT2	Q9UBT2|Q9UBT2-2	SUMO-activating enzyme subunit 2
InSol_Rep1	K-ε-GG	3	9.28	7.94	7.29	79.3	10000000	9.283	2	1	1	0	K262k	TMT10	(R)	ELQSkEFLSAK	(E)	ENRELQSkEFLSAKE	K:TMT10,k:TMT10 K-GG variable	100	65.28	2	694.414	1967.18	114.049	3.1	56490.9	HUMAN	Q8NBI5-2	Q8NBI5-2|Q8NBI5	Isoform 2 of Solute carrier family 43 member 3
InSol_Rep1	K-ε-GG	2	9.27	9.79	10.45	84.5	1130000	99	1	1	1	0	K163k	TMT10	(K)	ENQWCEEk	(-)	ENQWCEEk-------	C:Carbamidomethylation,k:TMT10 K-GG variable	100	49.57	0	847.917	1580.78	114.048	3.2	18828.8	HUMAN	P63208	P63208|E5RJR5	S-phase kinase-associated protein 1
InSol_Rep1	Non-K-ε-GG	2	9.27	9.01	8.96	70.6	5060000	-1	1	0	0	0		TMT10	(R)	LYVIYK	(V)		K:TMT10,	100	78.65	3	628.907	1256.8	0.004	3.2	28529.2	HUMAN	P09661	P09661|H0YKK0	U2 small nuclear ribonucleoprotein A'
InSol_Rep1	Non-K-ε-GG	2	9.26	7.38	10.34	92	2160000	-1	1	0	0	0		Hydrogen	(K)	STGGAPTFNVTVTK	(T)		K:TMT10-Lys-Only,	100	63.75	4	804.944	1608.88	0.0022	1.4	15225.1	HUMAN	P07737	P07737|K7EJ44	Profilin-1
InSol_Rep1	K-ε-GG	3	9.26	11.37	8.68	89.5	8520000	99	1	1	1	0	K318k	TMT10	(R)	HNVkQASDSGTGDQV	(-)	NEVRHNVkQASDSGT	k:TMT10 K-GG variable	100	36.45	4	705.7	2001.04	114.045	0.8	37939.6	HUMAN	Q5JPI3	Q5JPI3|Q5JPI3-2	Uncharacterized protein C3orf38
InSol_Rep1	Non-K-ε-GG	3	9.25	3.21	8.68	72.1	195000000	-1	1	0	0	0		TMT10	(K)	HTLTQIK	(D)		K:TMT10,	92.8	47.3	15	433.612	1298.82	0.0026	2	58479.6	HUMAN	P40227	P40227|P40227-2	T-complex protein 1 subunit zeta
InSol_Rep1	Non-K-ε-GG	2	9.25	3.31	3.31	97.5	54400000	-1	1	0	0	0		TMT10	(R)	LLLPGELAK	(H)		K:TMT10,	100	87.35	16	706.47	1411.93	0.0039	2.8	18803.6	HUMAN	U3KQK0	U3KQK0|Q5QNW6-2|Q96A08|P33778|P62807|Q93079|O60814|P58876|P06899|Q99879|P23527|Q99880|Q99877|Q16778|Q5QNW6|Q8N257|P57053	Histone H2B
InSol_Rep1	K-ε-GG	3	9.25	9.25	6.82	53.6	23800000	8.653	2	1	1	0	K62k	TMT10	(R)	AkGPSPPGAK	(R)	HRAGERAkGPSPPGA	K:TMT10,k:TMT10 K-GG variable	97.3	41.85	10	571.022	1597	114.049	3.3	72873.4	HUMAN	Q96S55	Q96S55|Q96S55-2	ATPase WRNIP1
InSol_Rep1	K-ε-GG	3	9.24	6.05	6.26	67.3	55100000	99	1	1	1	0	K415k	TMT10	(K)	LkVENTIR	(W)	GRTRLKLkVENTIRW	k:TMT10 K-GG variable	92.8	52.35	12	515.658	1430.91	114.049	4	75516.9	HUMAN	Q8WVC0	Q8WVC0	RNA polymerase-associated protein LEO1
InSol_Rep1	Non-K-ε-GG	2	9.24	5.51	5.14	84.2	18400000	-1	1	0	0	0		TMT10	(K)	YDLDFK	(S)		K:TMT10,	100	72.47	15	629.859	1258.71	0.003	2.4	47510.4	HUMAN	P06733	P06733|P13929|P09104|P13929-2|P13929-3|P09104-2|P06733-2|F5H0C8	Alpha-enolase
InSol_Rep1	Non-K-ε-GG	3	9.23	8.5	8.89	80.5	275000000	-1	0	0	0	0		TMT10	(R)	AVLHVALR	(N)			88.4	57.1	10	369.913	1107.72	0.0032	2.9	64608.7	HUMAN	P06744-2	P06744-2|P06744|K7EQ48	Isoform 2 of Glucose-6-phosphate isomerase
InSol_Rep1	Non-K-ε-GG	2	9.23	7.84	8.23	64	5240000	-1	1	0	0	0		TMT10	(K)	HWMLDK	(L)		K:TMT10,	94.8	62.48	4	644.37	1287.73	0.0049	3.8	29825.4	HUMAN	P62701	P62701|P22090|Q8TD47|A6NH36	40S ribosomal protein S4, X isoform
InSol_Rep1	Non-K-ε-GG	2	9.23	5.96	5.74	85.4	13100000	-1	1	0	0	0		TMT10	(R)	LFCVGFTK	(K)		C:Carbamidomethylation,K:TMT10,	90.9	87.35	15	715.42	1429.83	0.0048	3.4	30172.6	HUMAN	P61247	P61247|D6RAT0|E9PFI5|D6R9B6	40S ribosomal protein S3a
InSol_Rep1	K-ε-GG	3	9.22	4.57	3.48	75.1	673000000	99	1	1	1	0	K86k	TMT10	(R)	GSQkPQDPR	(L)	LYGRGSQkPQDPRLK	k:TMT10 K-GG variable	87.7	30.13	19	528.968	1470.84	114.047	2.6	20280.4	HUMAN	Q99942	Q99942	E3 ubiquitin-protein ligase RNF5
InSol_Rep1	Non-K-ε-GG	2	9.21	6.66	5.67	62.2	5670000	-1	0	0	0	0		TMT10	(R)	HFAEWR	(H)			100	49.75	8	537.788	1074.57	0.0009	0.8	59190.2	HUMAN	Q12874	Q12874	Splicing factor 3A subunit 3
InSol_Rep1	K-ε-GG	4	9.21	5.32	6.63	56.2	4590000	99	1	1	1	0	K381k	Hydrogen	(R)	HGkYMACCLLYR	(G)	KCDPRHGkYMACCLL	C:Carbamidomethylation,k:TMT10 K-GG variable	89	53.05	4	479.491	1571.73	343.215	4.8	58642	HUMAN	F5H5D3	F5H5D3|Q71U36|P68363|Q9BQE3|P68366|P68366-2|Q71U36-2|P68363-2	Tubulin alpha-1C chain
InSol_Rep1	K-ε-GG	3	9.21	4.25	6.77	60.4	10900000	2.408	2	1	1	0	K190k	TMT10	(K)	LYLPVQNkAK	(Q)	LYLPVQNkAKQ----	K:TMT10,k:TMT10 K-GG variable	88.4	67.67	11	659.084	1861.19	114.049	3.3	22945.2	HUMAN	Q9Y6A4	Q9Y6A4	Cilia- and flagella-associated protein 20
InSol_Rep1	K-ε-GG	3	9.21	5.66	4.84	76.6	34600000	99	1	1	1	0	K8k	Acetyl	(M)	ASNVTNkTDPR	(S)	MASNVTNkTDPRSMN	k:TMT10 K-GG variable	100	39.68	9	529.949	1244.62	343.209	1.8	33726.5	HUMAN	P07910	P07910|G3V2Q1|P07910-2|G3V4C1|B4DY08|P07910-4|G3V576|P07910-3|B4DSU6	Heterogeneous nuclear ribonucleoproteins C1/C2
InSol_Rep1	Non-K-ε-GG	2	9.19	5.51	8.52	60.2	8110000	-1	0	0	0	0		TMT10	(R)	TSTSQAVFR	(L)			93	45.95	7	613.342	1225.67	0.0024	1.9	57534.6	HUMAN	P14868	P14868|P14868-2	Aspartate--tRNA ligase, cytoplasmic
InSol_Rep1	K-ε-GG	3	9.19	8.75	9.86	64.5	29900000	99	1	1	1	0	K155k	TMT10	(R)	kEDMEYALR	(K)	GMVEYLRkEDMEYAL	k:TMT10 K-GG variable	76.9	55.48	13	576.313	1612.88	114.049	3.2	25655.9	HUMAN	Q13242	Q13242	Serine/arginine-rich splicing factor 9
InSol_Rep1	K-ε-GG	3	9.19	6.78	5.74	78.8	7650000	99	1	1	1	0	K34k	TMT10	(R)	DISPVLkDPASFR	(A)	RDISPVLkDPASFRA	k:TMT10 K-GG variable	100	70.62	11	673.058	1903.11	114.053	5.2	19778.6	HUMAN	P07741	P07741|H3BQZ9|P07741-2|H3BSW3	Adenine phosphoribosyltransferase
InSol_Rep1	K-ε-GG	3	9.17	9.65	9.8	61	3090000	99	1	1	1	0	K635k	TMT10	(R)	LQQQkCVNGNEL	(-)	RTRLQQQkCVNGNEL	C:Carbamidomethylation,k:TMT10 K-GG variable	100	56.48	2	668.365	1889.03	114.049	3.3	73834.6	HUMAN	Q9BTE3	Q9BTE3|Q9BTE3-2|Q9BTE3-3	Mini-chromosome maintenance complex-binding protein
InSol_Rep1	Non-K-ε-GG	2	9.17	10.77	9.17	63.5	29500000	-1	0	0	0	0		TMT10	(R)	SILCCMR	(H)		C:Carbamidomethylation,	81.5	61.45	12	584.797	1168.58	0.0021	1.8	41049	HUMAN	P00813	P00813|F5GWI4|F5GXW0	Adenosine deaminase
InSol_Rep1	Non-K-ε-GG	3	9.17	7.46	8.52	67.3	11800000	-1	1	0	0	0		TMT10	(K)	HLPNDPMFK	(L)		K:TMT10,	75.3	62.75	10	519.628	1556.87	0.0048	3.1	51939.7	HUMAN	O75390	O75390|B4DJV2	Citrate synthase, mitochondrial
InSol_Rep1	Non-K-ε-GG	2	9.17	6.14	3.3	87.4	7700000	-1	1	0	0	0		TMT10	(R)	LCLAVK	(D)		C:Carbamidomethylation,K:TMT10,	100	70.72	8	581.378	1161.74	0.0049	4.2	53302.9	HUMAN	O00232	O00232|O00232-2|P0C617	26S proteasome non-ATPase regulatory subunit 12
InSol_Rep1	Non-K-ε-GG	2	9.17	3.89	3.19	67.3	45900000	-1	1	0	0	0		TMT10	(R)	VELLLK	(S)		K:TMT10,	100	83.9	16	586.906	1172.8	0.0031	2.6	48699	HUMAN	P22234-2	P22234-2|P22234|D6RF62	Isoform 2 of Multifunctional protein ADE2
InSol_Rep1	K-ε-GG	4	9.16	11.61	10.49	59.5	1510000	99	1	1	1	0	K245k	TMT10	(R)	HWGGNVLGPkSVAR	(I)	GGNVLGPkSVARIAK	k:TMT10 K-GG variable	90.7	54.87	0	513.298	1936.13	114.044	0.6	30166.2	HUMAN	P62424	P62424|Q5T8U2	60S ribosomal protein L7a
InSol_Rep1	K-ε-GG	3	9.16	9.16	9.16	57.5	89000000	2.727	2	1	1	0	K119k	TMT10	(R)	EAESLIAkK	(I)	EAESLIAkKIHPQTI	K:TMT10,k:TMT10 K-GG variable	89.4	58.3	15	597.373	1676.06	114.047	2.5	57829.5	HUMAN	P78371	P78371|F5GWF6|P78371-2|F8VQ14	T-complex protein 1 subunit beta
InSol_Rep1	Non-K-ε-GG	2	9.16	1.27	2.66	74.4	7550000	-1	1	0	0	0		TMT10	(K)	QIDVAIK	(V)		K:TMT10,	100	65.87	11	622.904	1244.8	0.0031	2.5	70841	HUMAN	P43403	P43403|P43403-3|P43403-2	Tyrosine-protein kinase ZAP-70
InSol_Rep1	Non-K-ε-GG	2	9.16	5.8	5.14	70.5	11900000	-1	1	0	0	0		Hydrogen	(R)	LLLPGELAK	(H)			73.9	66.65	17	477.307	953.603	0.0041	4.3	18803.6	HUMAN	U3KQK0	U3KQK0|Q5QNW6-2|Q96A08|P33778|P62807|Q93079|O60814|P58876|P06899|Q99879|P23527|Q99880|Q99877|Q16778|Q5QNW6|Q8N257|P57053	Histone H2B
InSol_Rep1	Non-K-ε-GG	2	9.15	4.47	3.41	81	7730000	-1	1	0	0	0		TMT10	(K)	VFGNEIK	(L)		K:TMT10,	100	66.77	14	632.889	1264.77	0.0052	4.1	76670.1	HUMAN	P19338	P19338|E7ETR9|Q9H579-2|Q9H579	Nucleolin
InSol_Rep1	K-ε-GG	3	9.14	9.14	9.14	55.5	11500000	99	1	1	1	0	K48k	TMT10	(K)	NFGIGQDIQPkR	(D)	IGQDIQPkRDLTRFV	k:TMT10 K-GG variable	82.5	59.82	4	649.041	1831.06	114.049	3.1	30166.2	HUMAN	P62424	P62424	60S ribosomal protein L7a
InSol_Rep1	Non-K-ε-GG	2	9.14	4.63	4.75	85.6	5180000	-1	1	0	0	0		TMT10	(R)	QGVLGIK	(V)		K:TMT10,	100	64.62	7	586.894	1172.78	0.0048	4.1	28657.3	HUMAN	P23396-2	P23396-2|P23396|E9PL09|E9PSF4	Isoform 2 of 40S ribosomal protein S3
InSol_Rep1	K-ε-GG	3	9.14	5.26	8.65	60	22300000	99	1	1	1	0	K205k	TMT10	(R)	FVDFQkVR	(I)	SRFVDFQkVRIQETQ	k:TMT10 K-GG variable	98.1	65.78	12	537.654	1496.9	114.048	3.2	93857.5	HUMAN	Q14566	Q14566	DNA replication licensing factor MCM6
InSol_Rep1	K-ε-GG	3	9.13	8.99	6.41	46.6	22100000	99	1	1	1	0	K167k	TMT10	(K)	VSTQNMkMGGLPR	(T)	KVSTQNMkMGGLPRT	k:TMT10 K-GG variable	95.2	58.05	9	664.371	1877.05	114.049	3.2	55719.3	HUMAN	Q9NYB9	Q9NYB9|J3KNB2|Q9NYB9-4|E7EW77|Q9NYB9-2|E9PEZ7|Q9NYB9-3	Abl interactor 2
InSol_Rep1	K-ε-GG	3	9.13	9.13	8.85	75.9	1110000	99	1	1	1	0	K14k	TMT10	(K)	IAFNTPTAVQkEEAR	(Q)	NTPTAVQkEEARQDV	k:Ubiquitin Residual GG from Tryp Cut on K	100	59.67	0	673.369	2133.21	-115.116	2.1	30140.3	HUMAN	O43736	O43736|O43736-2	Integral membrane protein 2A
InSol_Rep1	Non-K-ε-GG	2	9.13	8.38	6.93	71	12700000	-1	0	0	0	0		TMT10	(R)	SPIAEAVFR	(K)			82.5	72.15	19	609.858	1218.7	0.0043	3.6	18498.6	HUMAN	P24666	P24666|P24666-2|P24666-3|P24666-4|D3YTI2|G5E9R5|F2Z2Q9	Low molecular weight phosphotyrosine protein phosphatase
InSol_Rep1	K-ε-GG	3	9.1	8.44	7.91	76.6	1240000	9.1	2	1	1	0	K20k	TMT10	(K)	kDVETTSSVSVK	(R)	ESRNLEKkDVETTSS	K:TMT10,k:TMT10 K-GG variable	100	50.48	0	694.409	1967.16	114.051	3.9	80924.2	HUMAN	Q96RL1	Q96RL1|Q96RL1-2|D6RCF3|D6RCQ3|Q96RL1-5	BRCA1-A complex subunit RAP80
InSol_Rep1	Non-K-ε-GG	2	9.1	6.26	6.3	70.5	35000000	-1	0	0	0	0		Hydrogen	(K)	LVIITAGAR	(Q)			73.3	53.48	19	457.297	913.583	0.0032	3.5	40121.8	HUMAN	P00338-3	P00338-3|P00338|P00338-2|P00338-5	Isoform 3 of L-lactate dehydrogenase A chain
InSol_Rep1	Non-K-ε-GG	2	9.1	9.23	9.07	100	796000	-1	1	0	0	0		TMT10	(K)	NLQYYDISAK	(S)		K:TMT10,	100	69.1	0	836.971	1672.93	0.0042	2.5	26394.9	HUMAN	B5MDF5	B5MDF5|P62826|B4DV51	GTP-binding nuclear protein Ran
InSol_Rep1	Non-K-ε-GG	2	9.1	4.47	7.66	100	2320000	-1	1	0	0	0		TMT10	(R)	QVALWDTK	(H)		K:TMT10,	100	72.12	3	709.926	1418.84	0.0039	2.7	51710	HUMAN	P31146	P31146|H3BRY3	Coronin-1A
InSol_Rep1	Non-K-ε-GG	2	9.1	7.12	7.12	100	699000	-1	1	0	0	0		TMT10	(K)	DSPSVWAAVPGK	(T)		K:TMT10,	100	73.65	2	836.479	1671.95	0.0042	2.5	15225.1	HUMAN	P07737	P07737	Profilin-1
InSol_Rep1	Non-K-ε-GG	2	9.1	7.72	7.87	100	2950000	-1	1	0	0	0		TMT10	(R)	NAVIVALSSK	(S)		K:TMT10,	100	78.27	8	730.468	1459.92	0.0034	2.4	22520.3	HUMAN	P61086	P61086|P61086-2	Ubiquitin-conjugating enzyme E2 K
InSol_Rep1	Non-K-ε-GG	2	9.1	5.06	5.06	100	27700000	-1	0	0	0	0		TMT10	(R)	DIIFELR	(R)			100	84.08	15	567.841	1134.67	0.0033	2.9	84569.7	HUMAN	Q92556	Q92556|Q96JJ3|Q5JVZ5|Q96JJ3-3	Engulfment and cell motility protein 1
InSol_Rep1	Non-K-ε-GG	2	9.1	7.14	7.14	92.2	27800000	-1	0	0	0	0		TMT10	(K)	MCLFAGFQR	(K)		C:Carbamidomethylation,	90.4	84.42	15	679.851	1358.69	0.0035	2.6	91324.5	HUMAN	Q00839	Q00839|Q00839-2	Heterogeneous nuclear ribonucleoprotein U
InSol_Rep1	Non-K-ε-GG	2	9.09	2.12	3.78	84.4	633000000	-1	0	0	0	0		TMT10	(K)	GLQTNFR	(L)			99.4	51.08	12	532.808	1064.61	0.0034	3.2	47567.5	HUMAN	Q96AK3	Q96AK3|Q6ICH2	DNA dC->dU-editing enzyme APOBEC-3D
InSol_Rep1	K-ε-GG	3	9.08	9.08	9.08	69	41600000	8.582	2	1	1	0	M449m K451k	TMT10	(R)	AmTkDNNLLGK	(F)	EGERAMTkDNNLLGK	K:TMT10,m:Oxidized methionine,k:TMT10 K-GG variable	98.4	54.52	8	674.728	1892.12	130.044	3.2	71125	HUMAN	P11142	P11142|P54652|E9PKE3|E9PNE6|P11142-2|A8K7Q2	Heat shock cognate 71 kDa protein
InSol_Rep1	K-ε-GG	4	9.08	9.07	8.7	61.1	20000000	99	1	1	1	0	K29k	TMT10	(K)	NLREDGEkAAR	(E)	NLREDGEkAAREVKL	k:TMT10 K-GG variable	81.1	34.9	12	458.511	1716.98	114.048	2.8	42060.8	HUMAN	P04899-4	P04899-4|P04899|P63096|F8WE78	Isoform sGi2 of Guanine nucleotide-binding protein G(i) subunit alpha-2
InSol_Rep1	K-ε-GG	3	9.07	5.57	6.72	82.9	3670000	99	1	1	1	0	K58k	TMT10	(K)	TTTTAVISkDFTEDR	(I)	TTTAVISkDFTEDRI	k:TMT10 K-GG variable	100	62.45	10	753.078	2143.16	114.054	4.7	43917.3	HUMAN	P53602	P53602|H3BQ47	Diphosphomevalonate decarboxylase
InSol_Rep1	Non-K-ε-GG	2	9.07	6.28	6.11	95.1	10700000	-1	0	0	0	0		TMT10	(K)	NVPYVFVR	(S)			100	72.5	30	611.862	1222.71	0.0019	1.6	14855.1	HUMAN	B1AHD1	B1AHD1|P55769	NHP2-like protein 1
InSol_Rep1	Non-K-ε-GG	2	9.07	7.67	4.8	71.3	4040000	-1	1	0	0	0		TMT10	(K)	ALELTGLK	(V)		K:TMT10,	100	77.2	4	651.925	1302.84	0.0037	2.9	76670.1	HUMAN	P19338	P19338	Nucleolin
InSol_Rep1	Non-K-ε-GG	3	9.07	10.07	3.76	58	36200000	-1	0	0	0	0		TMT10	(R)	HCDLQVR	(I)		C:Carbamidomethylation,	82.8	34.38	11	386.209	1156.61	0.002	1.7	166966	HUMAN	Q14152	Q14152|Q14152-2	Eukaryotic translation initiation factor 3 subunit A
InSol_Rep1	K-ε-GG	3	9.05	6.77	9.05	69	20600000	99	1	1	1	0	K658k	TMT10	(R)	VAILkANLR	(K)	KSRVAILkANLRKSP	k:Ubiquitin Residual GG from Tryp Cut on K	82.9	62.62	9	447.626	1455.98	-115.115	3.6	90004.9	HUMAN	P55072	P55072	Transitional endoplasmic reticulum ATPase
InSol_Rep1	K-ε-GG	3	9.04	8.88	9.04	55.7	73800000	99	1	1	1	0	K488k	TMT10	(R)	SLQGkSTTLFSR	(H)	SPRSLQGkSTTLFSR	k:TMT10 K-GG variable	100	59.35	15	633.037	1783.05	114.048	2.7	121750	HUMAN	P53396	P53396	ATP-citrate synthase
InSol_Rep1	Non-K-ε-GG	2	9.04	7.02	7.02	93.5	14500000	99	0	0	0	0	M541m	TMT10	(K)	IYFmAGSSR	(K)		m:Oxidized methionine	100	60.62	18	638.834	1260.66	15.9997	3.7	92752.5	HUMAN	P14625	P14625	Endoplasmin
InSol_Rep1	Non-K-ε-GG	3	9.04	10.31	9.04	69.5	1510000	-1	1	0	0	0		TMT10	(K)	TAQNHPMLVELK	(N)		K:TMT10,	88.3	63.45	2	613.694	1839.06	0.01	5.4	15520.6	HUMAN	Q9Y4Z0	Q9Y4Z0|M0QXB0	U6 snRNA-associated Sm-like protein LSm4
InSol_Rep1	Non-K-ε-GG	2	9.03	4.78	4.78	56.6	12000000	-1	0	0	0	0		TMT10	(K)	TGLVEFAR	(N)			79.4	64.88	6	561.331	1121.65	0.0032	2.9	65128.2	HUMAN	P31939	P31939|P31939-2|F8WEF0	Bifunctional purine biosynthesis protein PURH
InSol_Rep1	Non-K-ε-GG	3	9.03	9.03	9.03	56	7800000	-1	0	0	0	0		TMT10	(R)	HSQEELLQR	(L)			91.9	38.87	8	456.92	1368.74	0.0033	2.4	153085	HUMAN	Q6P2E9	Q6P2E9|Q6P2E9-2	Enhancer of mRNA-decapping protein 4
InSol_Rep1	Non-K-ε-GG	2	9.02	6.59	9.57	75.9	32400000	-1	1	0	0	0		TMT10	(K)	TTILYK	(L)		K:TMT10,	100	63.78	7	598.888	1196.77	0.0036	3	23402.4	HUMAN	F5H423	F5H423|Q8IVW1-4|P84077|P61204|I3L3L1|P18085|P84085|Q8IVW1|P62330|B7ZB63|Q8IVW1-2|I3L1V5|I3L2E4|F8WDB3|Q969Q4	ADP-ribosylation factor 3
InSol_Rep1	Non-K-ε-GG	2	9.02	9.02	9.02	70.5	429000000	99	1	0	0	0	M75m	TMT10	(R)	GGAGVGSmTK	(I)		K:TMT10,m:Oxidized methionine	100	40.37	86	669.878	1322.75	15.9991	3.1	16060.2	HUMAN	P39019	P39019	40S ribosomal protein S19
InSol_Rep1	K-ε-GG	3	9.01	8.95	7.78	61.6	6890000	99	1	1	1	0	K155k	TMT10	(K)	VINSVDIkQSR	(P)	VINSVDIkQSRPYRL	k:TMT10 K-GG variable	92.9	56.12	2	611.033	1717.04	114.048	2.7	66876.9	HUMAN	O75083	O75083	WD repeat-containing protein 1
InSol_Rep1	K-ε-GG	3	9.01	7.97	8.26	75.7	5220000	99	1	1	1	0	K23k	TMT10	(K)	VYVGNLGNNGNkTELER	(A)	NLGNNGNkTELERAF	k:TMT10 K-GG variable	100	60.28	7	817.115	2335.28	114.052	3.9	19557.5	HUMAN	P84103	P84103|P84103-2	Serine/arginine-rich splicing factor 3
InSol_Rep1	Non-K-ε-GG	2	9.01	7.56	7.56	81.1	6440000	-1	0	0	0	0		TMT10	(R)	ALVVEMSR	(P)			100	64.03	2	567.332	1133.65	0.0015	1.4	69661.6	HUMAN	Q96PK6	Q96PK6|Q96PK6-5|B8ZZ74|Q96PK6-2|F8WDX3|Q96PK6-4|Q96PK6-3	RNA-binding protein 14
InSol_Rep1	Non-K-ε-GG	2	9	8.36	9	81.7	9500000	-1	0	0	0	0		TMT10	(K)	GCGTVLLSGPR	(K)		C:Carbamidomethylation,	100	57.92	14	673.379	1345.75	0.0053	4	21748.2	HUMAN	Q07020	Q07020|G3V203|Q07020-2	60S ribosomal protein L18
InSol_Rep1	K-ε-GG	3	9	4.3	3.41	68.7	9460000	99	1	1	1	0	K36k	TMT10	(R)	NLTVkDFR	(V)	EIRNLTVkDFRVQEL	k:TMT10 K-GG variable	95.7	58.32	3	522.313	1450.88	114.046	1.7	50586.8	HUMAN	Q13952	Q13952|Q13952-3|Q13952-5|Q13952-2|Q13952-7|Q13952-6|Q13952-4	Nuclear transcription factor Y subunit gamma
InSol_Rep1	Non-K-ε-GG	4	9	9	9	36.4	56800000	-1	0	0	0	0		TMT10	(K)	HNQRPTFR	(Q)			94.7	25.05	18	321.934	1284.71	0.0009	0.7	283472	HUMAN	P21333	P21333|P21333-2|Q5HY54	Filamin-A
InSol_Rep1	Non-K-ε-GG	2	8.99	7.66	3.61	74	6120000	-1	0	0	0	0		TMT10	(K)	INAVVETGR	(R)			84.5	55.15	11	594.354	1187.69	0.0054	4.6	275403	HUMAN	Q01082	Q01082|Q01082-2|Q01082-3	Spectrin beta chain, non-erythrocytic 1
InSol_Rep1	Non-K-ε-GG	2	8.99	7.35	5.98	80.7	629000	-1	1	0	0	0		TMT10	(R)	TPCEEILVK	(H)		C:Carbamidomethylation,K:TMT10,	100	68.05	0	773.952	1546.89	0.0055	3.6	283472	HUMAN	P21333	P21333|P21333-2|Q5HY54|E9PHF0	Filamin-A
InSol_Rep1	Non-K-ε-GG	3	8.99	8.99	8.99	34.4	13100000	-1	0	0	0	0		TMT10	(K)	HGCLFR	(D)		C:Carbamidomethylation,	55.2	40.45	15	340.188	1018.54	0.0032	3.1	59079.7	HUMAN	Q9C0B1	Q9C0B1	Alpha-ketoglutarate-dependent dioxygenase FTO
InSol_Rep1	K-ε-GG	3	8.98	9.43	8.98	55.9	3660000	99	1	1	1	0	K229k	TMT10	(K)	LEHLEkQVR	(L)	EKLEHLEkQVRLLNI	k:TMT10 K-GG variable	78.7	49.43	0	575.347	1609.98	114.049	3.6	27949.1	HUMAN	Q8WY22	Q8WY22	BRI3-binding protein
InSol_Rep1	Non-K-ε-GG	2	8.98	9.62	11.01	73.4	25300000	-1	0	0	0	0		TMT10	(R)	GGGQIIPTAR	(R)			56.7	51.28	12	599.861	1198.71	0.0042	3.5	110404	HUMAN	Q15029	Q15029|Q15029-3|Q15029-2|P13639	116 kDa U5 small nuclear ribonucleoprotein component
InSol_Rep1	K-ε-GG	3	8.98	5.55	11.02	59.4	21800000	8.978	2	1	1	0	K352k	TMT10	(R)	LkQIEEQTK	(K)	EELMERLkQIEEQTK	K:TMT10,k:TMT10 K-GG variable	87.7	56.65	4	640.06	1804.12	114.05	3.9	67933	HUMAN	P26038	P26038	Moesin
InSol_Rep1	Non-K-ε-GG	2	8.98	8.98	11.01	59.4	10100000	-1	0	0	0	0		TMT10	(K)	TGAAPIIDVVR	(S)			53.5	70.93	11	670.908	1340.81	-0.0005	-0.4	16675.2	HUMAN	P46776	P46776|E9PLX7|E9PLL6|E9PJD9	60S ribosomal protein L27a
InSol_Rep1	K-ε-GG	3	8.97	13.65	9.31	58.1	24200000	2.304	2	1	1	0	K126k	TMT10	(K)	EGVHGGLINkK	(C)	VHGGLINkKCYEMAS	K:TMT10,k:TMT10 K-GG variable	100	46.97	10	651.736	1839.14	114.051	3.9	15225.1	HUMAN	P07737	P07737|K7EJ44	Profilin-1
InSol_Rep1	Non-K-ε-GG	2	8.97	4.65	4.65	73.1	68700000	-1	0	0	0	0		TMT10	(K)	TTAQVLIR	(F)			94.4	55.05	12	565.86	1130.71	0.0035	3.1	39630.7	HUMAN	C9JRZ8	C9JRZ8|C9JRZ8-2|P15121	Aldo-keto reductase family 1 member B15
InSol_Rep1	Non-K-ε-GG	4	8.97	8.97	8.97	58.2	67500000	99	1	0	0	0	M93m	TMT10	(K)	HWPFmVVNDAGRPK	(V)		K:TMT10,m:Oxidized methionine	72.7	65.63	29	532.795	2112.16	16.0014	3	71125	HUMAN	P11142	P11142|E9PKE3|E9PNE6|P11142-2	Heat shock cognate 71 kDa protein
InSol_Rep1	Non-K-ε-GG	2	8.97	2.77	2.86	93	7830000	-1	1	0	0	0		TMT10	(K)	IILEFK	(E)		K:TMT10,	100	88.45	6	610.904	1220.8	-0.0007	-0.6	310729	HUMAN	Q7Z333-4	Q7Z333-4|Q7Z333|Q7Z333-3|P31689|P31689-2|Q9H672|Q9H672-2	Isoform 4 of Probable helicase senataxin
InSol_Rep1	K-ε-GG	3	8.95	5.22	3.96	77.5	34400000	99	1	1	1	0	K358k	TMT10	(R)	IPDSDPSSSkTR	(Q)	DSDPSSSkTRQIIST	k:TMT10 K-GG variable	96	44.17	6	621.341	1747.96	114.049	3.1	48627.9	HUMAN	P37268	P37268|E9PNM1|P37268-5|P37268-2|P37268-3|P37268-4	Squalene synthase
InSol_Rep1	K-ε-GG	3	8.95	8.95	8.23	57.9	15100000	99	1	1	1	0	K32k	TMT10	(R)	DNIQGITkPAIR	(R)	DNIQGITkPAIRRLA	k:TMT10 K-GG variable	95.8	58.12	13	633.381	1784.08	114.049	3.4	11367.1	HUMAN	P62805	P62805	Histone H4
InSol_Rep1	Non-K-ε-GG	2	8.95	3.82	2.58	86.2	1450000	-1	0	0	0	0		TMT10	(K)	LILDSAR	(A)			100	63.08	2	508.82	1016.63	0.0027	2.7	69497	HUMAN	P29401-2	P29401-2|P29401|B4E022	Isoform 2 of Transketolase
InSol_Rep1	Non-K-ε-GG	3	8.95	8.95	7.71	71.7	46600000	-1	0	0	0	0		TMT10	(R)	HGVIVAADSR	(A)			55.7	37.92	11	418.578	1253.72	0.0021	1.7	28650.9	HUMAN	P28074	P28074|P28074-2	Proteasome subunit beta type-5
InSol_Rep1	K-ε-GG	3	8.93	6.83	7.01	85.9	7120000	1.064	2	1	0	1	K78k	TMT10	(K)	DDPPPPEDDENkEK	(R)	PPEDDENkEKRTDDI	K:TMT10,k:TMT10 K-GG variable	100	43.02	5	809.416	2312.19	114.048	1.9	18828.8	HUMAN	P63208	P63208|E5RJR5|P63208-2	S-phase kinase-associated protein 1
InSol_Rep1	Non-K-ε-GG	3	8.93	9.24	9.57	52	47800000	99	0	0	0	0	M416m	TMT10	(R)	GLSEAAGQTAQmLER	(I)		m:Oxidized methionine	57.6	60.47	13	602.981	1790.93	16.0013	3.5	141476	HUMAN	O95239	O95239|O95239-2	Chromosome-associated kinesin KIF4A
InSol_Rep1	K-ε-GG	3	8.93	9.02	5.32	59.4	2130000	3.019	2	1	1	0	K178k	TMT10	(K)	VETFSGVYkK	(L)	ETFSGVYkKLTGKDV	K:TMT10,k:TMT10 K-GG variable	94.8	63.27	0	653.723	1845.11	114.046	1.8	22126.4	HUMAN	P62081	P62081	40S ribosomal protein S7
InSol_Rep1	K-ε-GG	3	8.93	8.93	8.93	64.2	805000000	8.302	2	1	1	0	K121k	TMT10-Nterm-Only	(K)	AVTkYTSSK	(K)	EGTKAVTkYTSSKKR	k:Ubiquitin Residual GG from Tryp Cut on K	95.8	32.62	13	443.253	1213.7	114.047	2.9	18803.6	HUMAN	U3KQK0	U3KQK0|Q5QNW6-2|Q96A08|P33778|P62807|Q93079|P58876|Q99879|P23527|Q99880|Q99877|Q16778|Q5QNW6|Q8N257	Histone H2B
InSol_Rep1	K-ε-GG	3	8.92	8.79	5.34	54.9	5680000	99	1	1	1	0	K178k	TMT10	(R)	SLETkTGADVCR	(L)	LRRSLETkTGADVCR	C:Carbamidomethylation,k:TMT10 K-GG variable	88.9	46.07	4	637.014	1794.98	114.05	3.6	134019	HUMAN	Q86XI2-2	Q86XI2-2|Q86XI2|F8WE06	Isoform 2 of Condensin-2 complex subunit G2
InSol_Rep1	Non-K-ε-GG	2	8.91	7.12	8	94.3	14700000	-1	1	0	0	0		TMT10	(R)	GLTSVINQK	(L)		K:TMT10,	100	65.72	9	709.444	1417.88	0.0022	1.5	36923.1	HUMAN	P07195	P07195	L-lactate dehydrogenase B chain
InSol_Rep1	K-ε-GG	3	8.91	8.91	8.3	59.1	30700000	7.182	2	1	1	0	K338k	TMT10	(R)	FANFSGGkITK	(D)	FANFSGGkITKDVGY	K:TMT10,k:TMT10 K-GG variable	91.3	66.63	13	657.729	1857.12	114.052	4.6	124218	HUMAN	Q9P275-2	Q9P275-2|Q9P275|A0A075B784|E9PEW0	Isoform 2 of Ubiquitin carboxyl-terminal hydrolase 36
InSol_Rep1	Non-K-ε-GG	2	8.91	5.99	7.42	93.1	20000000	-1	1	0	0	0		TMT10	(R)	IVYLYTK	(K)		K:TMT10,	100	79.3	15	679.431	1357.85	0.0048	3.5	13520.9	HUMAN	P49207	P49207	60S ribosomal protein L34
InSol_Rep1	K-ε-GG	3	8.91	8.91	8.91	58.3	7720000000	8.906	2	1	1	0	K120k	TMT10	(K)	kTSATVGPK	(A)	QAVLLPKkTSATVGP	K:TMT10,k:TMT10 K-GG variable	92.5	41.7	10	564.023	1576	114.049	3.7	15144.3	HUMAN	P16104	P16104	Histone H2AX
InSol_Rep1	K-ε-GG	3	8.89	5.05	10.79	62.9	82000000	8.887	2	1	1	0	K451k	TMT10	(R)	AMTkDNNLLGK	(F)	EGERAMTkDNNLLGK	K:TMT10,k:TMT10 K-GG variable	100	60.37	13	669.396	1892.12	114.05	3.6	71125	HUMAN	P11142	P11142|P54652|E9PKE3|E9PNE6|P11142-2|A8K7Q2	Heat shock cognate 71 kDa protein
InSol_Rep1	Non-K-ε-GG	3	8.89	8.89	8.89	65.5	9130000	-1	0	0	0	0		TMT10	(K)	NVIGLQMGTNR	(G)			65.2	64.52	9	477.938	1431.79	0.0044	3	24624.6	HUMAN	P37802-2	P37802-2|P37802	Isoform 2 of Transgelin-2
InSol_Rep1	K-ε-GG	3	8.88	8.88	8.88	66.1	50800000	1.333	2	1	1	0	K233k	Hydrogen	(R)	LSVDYGkK	(S)	RLSVDYGkKSKLEFS	K:TMT10-Lys-Only,k:TMT10 K-GG variable	88.7	47.22	11	494.627	1367.83	114.037	-3.8	58642	HUMAN	F5H5D3	F5H5D3|Q71U36|P68363|Q13748|Q9BQE3|P68366|P68366-2|Q13748-2|Q71U36-2	Tubulin alpha-1C chain
InSol_Rep1	K-ε-GG	3	8.88	8.88	10.05	58.5	16500000	99	1	1	1	0	K489k	TMT10	(K)	kVIDQQNGLYR	(C)	PTQDCNKkVIDQQNG	k:TMT10 K-GG variable	94.5	51.42	8	636.036	1792.05	114.044	0.8	68764.6	HUMAN	P27694	P27694	Replication protein A 70 kDa DNA-binding subunit
InSol_Rep1	K-ε-GG	3	8.88	8.88	8.88	58.3	4690000	99	1	1	1	0	K366k	TMT10	(K)	MDAFMHEkNED	(-)	MDAFMHEkNED----	k:TMT10 K-GG variable	100	61.55	4	646.976	1824.87	114.048	2.4	41198.1	HUMAN	P49366	P49366|P49366-3|P49366-2	Deoxyhypusine synthase
InSol_Rep1	K-ε-GG	2	8.88	6.44	5.79	91.1	3850000	99	1	1	1	0	K12k	Acetyl	(M)	AAVQMDPELAkR	(L)	QMDPELAkRLFFEGA	k:TMT10 K-GG variable	100	61.95	11	857.465	1370.71	343.213	3.9	45603.7	HUMAN	A2A2Q9	A2A2Q9|Q9Y312	Protein AAR2 homolog
InSol_Rep1	Non-K-ε-GG	2	8.88	7.19	7.19	89.1	6580000	-1	0	0	0	0		TMT10	(R)	FALTVVR	(H)			100	73.38	11	517.834	1034.66	0.0047	4.5	30461.4	HUMAN	Q9NQ88	Q9NQ88	Fructose-2,6-bisphosphatase TIGAR
InSol_Rep1	K-ε-GG	3	8.86	8.86	8.86	52.8	66100000	99	1	1	1	0	K33k	TMT10	(K)	IQDkEGIPPDQQR	(L)	VKAKIQDkEGIPPDQ	k:TMT10 K-GG variable	100	49.7	31	699.39	1982.11	114.048	2.3	77037.2	HUMAN	P0CG48	P0CG48|F5H041|Q96C32|P0CG47|J3QRK5|J3QLP7|P62979|B4DV12|P62987	Polyubiquitin-C
InSol_Rep1	K-ε-GG	2	8.86	10.24	8.86	66.9	13600000	2.928	2	1	1	0	K7k	Acetyl	(M)	AVQISkK	(R)	-MAVQISkKRKFVAD	K:TMT10,k:TMT10 K-GG variable	100	52.88	9	694.439	1273.82	114.046	2.4	28657.3	HUMAN	P23396-2	P23396-2|P23396|E9PL09|E9PPU1|F2Z2S8|E9PJH4|E9PQ96|E9PQX2	Isoform 2 of 40S ribosomal protein S3
InSol_Rep1	K-ε-GG	3	8.86	5.39	5.71	58.9	8070000	6.943	2	1	1	0	K365k	TMT10	(K)	TPSGIkLTINK	(L)	LKTPSGIkLTINKLL	K:TMT10,k:TMT10 K-GG variable	98.1	66.08	4	658.42	1859.19	114.052	4.5	61702.6	HUMAN	P06239-3	P06239-3|Q573B4|P06239|P06239-2	Isoform 3 of Tyrosine-protein kinase Lck
InSol_Rep1	Non-K-ε-GG	2	8.86	6.93	4.36	88.4	9810000	-1	0	0	0	0		TMT10	(K)	NTLLIAGLQAR	(N)			100	76.63	21	699.938	1398.86	0.0057	4.1	50971	HUMAN	P39656	P39656|P39656-3|P39656-2	Dolichyl-diphosphooligosaccharide--protein glycosyltransferase 48 kDa subunit
InSol_Rep1	Non-K-ε-GG	3	8.85	4.14	1.5	57.1	91100000	-1	0	0	0	0		TMT10	(R)	HYELYR	(R)			94.2	44.02	12	370.537	1109.59	0.0026	2.4	63742.6	HUMAN	B5ME97	B5ME97|Q9P0V9-2|Q92599|E7EX04|F8W8I8|Q9P0V9|E7EW69|Q92599-4|A6NFQ9|Q9NVA2-2|Q14141|D6RER5|Q9P0V9-3|B1AMS2|A6NMH6|Q9NVA2|Q14141-4|Q92599-2|Q14141-2|D6RGI3|Q92599-3	Septin 10, isoform CRA_c
InSol_Rep1	Non-K-ε-GG	2	8.85	2.3	3.34	59.3	7660000	-1	0	0	0	0		TMT10	(R)	LIVNVNDLR	(R)			100	77.97	7	642.898	1284.78	0.0048	3.7	96534.2	HUMAN	B4DWW4	B4DWW4|P25205	DNA replication licensing factor MCM3
InSol_Rep1	Non-K-ε-GG	2	8.84	9.88	7.86	57.1	6970000	-1	0	0	0	0		TMT10	(K)	YAGLSTCFR	(Q)		C:Carbamidomethylation,	90.7	63.77	12	652.339	1303.67	0.0041	3.1	61825.6	HUMAN	Q5T5C7	Q5T5C7|P49591	Serine--tRNA ligase, cytoplasmic
InSol_Rep1	Non-K-ε-GG	2	8.83	10.03	4.7	71	4920000	-1	1	0	0	0		TMT10	(R)	TVEALYK	(F)		K:TMT10,	88.8	62.93	9	641.396	1281.78	0.0033	2.6	40550.6	HUMAN	Q00325	Q00325|Q00325-2|F8VVM2	Phosphate carrier protein, mitochondrial
InSol_Rep1	K-ε-GG	3	8.83	8.01	8.89	72.6	8150000	8.831	2	1	1	0	K2270k	TMT10	(K)	GSSYkLLVEQAK	(L)	SNKGSSYkLLVEQAK	K:TMT10,k:TMT10 K-GG variable	93.4	66.47	12	708.762	2010.22	114.052	4.4	536521	HUMAN	Q9NR09	Q9NR09	Baculoviral IAP repeat-containing protein 6
InSol_Rep1	Non-K-ε-GG	2	8.83	8.83	8.83	46.6	44300000	-1	1	0	0	0		TMT10	(K)	GVVVVIK	(R)		K:TMT10,	80.1	70.72	15	586.415	1171.82	0.0043	3.7	19185.8	HUMAN	H0YKD8	H0YKD8|P46779-3|P46779-2|P46779|H0YMF4|P46779-5|P46779-4	60S ribosomal protein L28
InSol_Rep1	Non-K-ε-GG	2	8.83	5.79	7.31	95.3	8830000	-1	1	0	0	0		TMT10	(R)	NINLIVQK	(R)		K:TMT10,	76.6	73.57	12	700.457	1399.9	0.0033	2.4	106603	HUMAN	P63010-2	P63010-2|Q10567|Q10567-2|Q10567-3|P63010|Q10567-4|P63010-3	Isoform 2 of AP-2 complex subunit beta
InSol_Rep1	Non-K-ε-GG	2	8.82	7.09	7.09	94.2	27900000	-1	0	0	0	0		TMT10	(K)	STESLQANVQR	(L)			100	44.42	11	731.399	1461.79	0.0044	3	24318.1	HUMAN	P26373	P26373	60S ribosomal protein L13
InSol_Rep1	K-ε-GG	3	8.82	8.82	8.82	63.4	17300000	8.819	2	1	1	0	K695k	TMT10	(K)	YYkGLGTSTSK	(E)	KWKVKYYkGLGTSTS	K:TMT10,k:TMT10 K-GG variable	90.7	54.78	11	669.39	1892.11	114.046	1.5	183591	HUMAN	P11388-4	P11388-4|P11388-3|P11388-2|P11388	Isoform 4 of DNA topoisomerase 2-alpha
InSol_Rep1	K-ε-GG	3	8.82	9.44	8.82	64.6	142000000	8.824	2	1	1	0	K121k	Hydrogen	(K)	AVTkYTSAK	(-)	EGTKAVTkYTSAK--	K:TMT10-Lys-Only,k:TMT10 K-GG variable	94.4	39.02	10	514.31	1426.87	114.047	2.7	13889.9	HUMAN	O60814	O60814|P06899|P57053	Histone H2B type 1-K
InSol_Rep1	K-ε-GG	3	8.81	8.81	8.81	65.8	25900000	8.813	2	1	1	0	M50m K54k	TMT10	(K)	QmNDEkTAADYK	(I)	GKQMNDEkTAADYKI	K:TMT10,m:Oxidized methionine,k:TMT10 K-GG variable	100	44.55	12	744.393	2101.12	130.045	3.2	9786.1	HUMAN	S4R3E9	S4R3E9|Q15843	Protein NEDD8-MDP1
InSol_Rep1	Non-K-ε-GG	3	8.81	10.23	6.89	61.4	89900000	-1	1	0	0	0		TMT10	(R)	VRVELSNGEK	(R)		K:TMT10,	93.3	51.88	13	530.321	1588.94	0.005	3.2	19557.5	HUMAN	P84103	P84103|P84103-2	Serine/arginine-rich splicing factor 3
InSol_Rep1	Non-K-ε-GG	2	8.81	2.56	5.03	60.9	19300000	-1	0	0	0	0		TMT10	(R)	TLETLIR	(L)			90.4	70	15	537.842	1074.67	0.004	3.7	96534.2	HUMAN	B4DWW4	B4DWW4|P25205|J3KQ69	DNA replication licensing factor MCM3
InSol_Rep1	K-ε-GG	3	8.81	7.92	9.5	62	2100000	8.805	2	1	1	0	K600k	TMT10	(K)	NkPLFFADK	(L)	IVQSVKNkPLFFADK	K:TMT10,k:TMT10 K-GG variable	61.1	70	1	627.713	1767.08	114.048	2.9	76214.3	HUMAN	P08133	P08133|P08133-2|E5RK69|E7EMC6	Annexin A6
InSol_Rep1	Non-K-ε-GG	2	8.81	6.35	6.97	79.8	2070000	-1	0	0	0	0		TMT10	(K)	TASQSLLVNLR	(A)			100	70.35	5	715.932	1430.85	0.0047	3.3	89467.4	HUMAN	Q01826-2	Q01826-2|Q01826|Q9UPW6|C9JR56|Q9UPW6-2	Isoform 2 of DNA-binding protein SATB1
InSol_Rep1	Non-K-ε-GG	2	8.81	8.81	2.54	48.7	47500000	-1	1	0	0	0		TMT10	(K)	SVIISIK	(G)		K:TMT10,	61.1	77.65	13	609.417	1217.82	0.0034	2.8	130190	HUMAN	Q0IIM8	Q0IIM8|J3KN75|Q0IIM8-3|Q0IIM8-2|D6RFZ2|P09496|P09496-3|P09496-4|P09496-2|C9J8P9|P09496-5	TBC1 domain family member 8B
InSol_Rep1	K-ε-GG	3	8.81	4.92	7.96	66.2	4080000	99	1	1	1	0	K223k	TMT10	(K)	EMVQEDQkR	(M)	EMVQEDQkRMEKISK	k:TMT10 K-GG variable	94.7	38.48	2	578.98	1620.88	114.049	3.3	72618.4	HUMAN	Q6IC75	Q6IC75|Q9UJY5|Q9UJY5-2|Q9UJY5-3|Q9UJY5-4	ADP-ribosylation factor-binding protein GGA1
InSol_Rep1	K-ε-GG	3	8.8	7.48	6.14	54.2	758000000	5.988	2	1	1	0	K9k	TMT10	(K)	NELVQkAK	(L)	DKNELVQkAKLAEQA	K:TMT10,k:TMT10 K-GG variable	85.5	50.3	14	577.697	1617.03	114.045	1.4	27915.8	HUMAN	P63104	P63104	14-3-3 protein zeta/delta
InSol_Rep1	K-ε-GG	3	8.8	7.1	5.37	59.6	58700000	8.803	2	1	1	0	K500k	TMT10	(R)	SAGkWPLK	(W)	YTARSAGkWPLKWYA	K:TMT10,k:TMT10 K-GG variable	92.8	61.43	14	563.355	1574	114.048	3	70841	HUMAN	P43403	P43403|P43403-3|P43403-2	Tyrosine-protein kinase ZAP-70
InSol_Rep1	Non-K-ε-GG	2	8.8	6.57	3.82	85.7	76300000	-1	0	0	0	0		TMT10	(K)	FIEIAAR	(K)			100	70.73	13	524.823	1048.63	0.0041	3.9	91324.5	HUMAN	Q00839	Q00839|Q00839-2	Heterogeneous nuclear ribonucleoprotein U
InSol_Rep1	Non-K-ε-GG	2	8.79	5.8	4.65	66.5	1620000000	-1	0	0	0	0		Hydrogen	(R)	HLQLAIR	(N)			97.8	43.25	27	425.767	850.526	0.0011	1.3	16223.5	HUMAN	Q9BTM1-2	Q9BTM1-2|P16104|Q96QV6|P04908|Q93077|P20671|P0C0S8|Q6FI13|Q7L7L0|Q16777|Q9BTM1|Q96KK5|Q99878|Q71UI9|P0C0S5|C9J0D1|Q71UI9-2|Q71UI9-4|Q71UI9-3|C9J386	Isoform 2 of Histone H2A.J
InSol_Rep1	Non-K-ε-GG	2	8.78	8.78	8.78	58.3	38800000	-1	1	0	0	0		TMT10	(K)	GVAINFVK	(N)		K:TMT10,	60.9	75.17	11	653.421	1305.83	0.0045	3.5	47155.5	HUMAN	P38919	P38919	Eukaryotic initiation factor 4A-III
InSol_Rep1	K-ε-GG	3	8.77	8.77	8.77	35.7	45900000	8.77	2	1	1	0	K464k	Hydrogen	(R)	LDHkFDLMYAK	(R)	AWARLDHkFDLMYAK	k:Ubiquitin Residual GG from Tryp Cut on K	83.8	52.73	11	498.92	1380.7	114.047	2.9	58642	HUMAN	F5H5D3	F5H5D3|Q71U36|P68363|Q13748|Q9BQE3|Q9NY65|P68366|A6NHL2|P68366-2|Q71U36-2|A6NHL2-2|Q9NY65-2|P68363-2	Tubulin alpha-1C chain
InSol_Rep1	K-ε-GG	3	8.77	7.71	6.13	70.6	651000	8.765	2	1	1	0	K369k	TMT10	(R)	kGVAINMVTEEDK	(R)	RGGRFGRkGVAINMV	K:TMT10,k:TMT10 K-GG variable	100	63.98	0	745.763	2121.22	114.054	4.9	46381.4	HUMAN	P60842	P60842	Eukaryotic initiation factor 4A-I
InSol_Rep1	Non-K-ε-GG	2	8.76	7.47	7.99	68.5	36200000	-1	1	0	0	0		TMT10	(K)	TTWVTK	(H)		K:TMT10,	97.7	60.32	11	597.371	1193.73	0.0049	4.1	91324.5	HUMAN	Q00839	Q00839|Q00839-2	Heterogeneous nuclear ribonucleoprotein U
InSol_Rep1	K-ε-GG	3	8.75	8.75	8.75	57.3	45800000	8.749	2	1	1	0	K25k	TMT10	(R)	TTSFkGTSPSSK	(Y)	ATRTTSFkGTSPSSK	K:TMT10,k:TMT10 K-GG variable	100	47.15	8	677.054	1915.11	114.038	-2.3	35831	HUMAN	Q9H3F6	Q9H3F6|Q9H3F6-2|F5GWA4|F8W8I7	BTB/POZ domain-containing adapter for CUL3-mediated RhoA degradation protein 3
InSol_Rep1	K-ε-GG	3	8.75	7.33	6.57	55	37400000	99	1	1	1	0	K33k	TMT10	(K)	IQDkEGIPPDQQR	(L)	VKAKIQDkEGIPPDQ	k:TMT10 K-GG variable	100	52.35	59	699.39	1982.11	114.049	3.2	77037.2	HUMAN	P0CG48	P0CG48|F5H041|Q96C32|P0CG47|J3QRK5|J3QLP7|P62979|B4DV12|P62987	Polyubiquitin-C
InSol_Rep1	Non-K-ε-GG	2	8.75	6.46	7.12	91.3	4840000	-1	1	0	0	0		TMT10	(K)	VHVIFNYK	(G)		K:TMT10,	100	67.57	8	739.452	1477.89	0.0038	2.5	48311.8	HUMAN	P27797	P27797	Calreticulin
InSol_Rep1	K-ε-GG	3	8.75	8.54	7.15	73	5640000	99	1	1	1	0	K495k	TMT10	(K)	NAELEkDAQNR	(L)	TKNAELEkDAQNRLA	k:TMT10 K-GG variable	93.8	40.35	6	620.672	1745.95	114.047	2.3	86890.5	HUMAN	Q2TAL8	Q2TAL8	Glutamine-rich protein 1
InSol_Rep1	Non-K-ε-GG	2	8.74	7.76	9.32	60.5	10500000	-1	0	0	0	0		TMT10	(K)	SLESINSR	(L)			72.1	46.8	10	567.822	1134.63	0.004	3.6	12955	HUMAN	P62888	P62888|E5RJH3	60S ribosomal protein L30
InSol_Rep1	K-ε-GG	3	8.74	7.31	8.74	64	6200000	99	1	1	1	0	K169k	TMT10	(K)	ELQkSCTFDEQR	(T)	ELYKELQkSCTFDEQ	C:Carbamidomethylation,k:TMT10 K-GG variable	92.8	49.38	8	705.032	1999.03	114.05	3.1	39751.3	HUMAN	Q96GD4-5	Q96GD4-5|Q96GD4|Q96GD4-2|Q96GD4-4	Isoform 5 of Aurora kinase B
InSol_Rep1	K-ε-GG	4	8.73	8.73	8.73	50.3	751000000	99	1	1	1	0	K12k	Acetyl	(M)	SHTILLVQPTkRPEGR	(T)	ILLVQPTkRPEGRTY	k:TMT10 K-GG variable	68.5	53.7	16	555.075	1874.06	343.217	5.1	12429.9	HUMAN	P84090	P84090|G3V279	Enhancer of rudimentary homolog
InSol_Rep1	K-ε-GG	3	8.73	8.73	8.73	58.1	7040000	99	1	1	1	0	K32k	TMT10	(K)	QFkYGNQLVR	(L)	ELGKKQFkYGNQLVR	k:TMT10 K-GG variable	100	56.75	8	609.023	1711.01	114.049	3.1	81934.1	HUMAN	P33993	P33993|P33993-2	DNA replication licensing factor MCM7
InSol_Rep1	Non-K-ε-GG	2	8.73	8.69	3.21	74.5	6520000	-1	0	0	0	0		TMT10	(K)	QAITQVVVSR	(I)			100	57.65	8	665.409	1329.81	0.0047	3.5	35904.1	HUMAN	Q9H9B4	Q9H9B4	Sideroflexin-1
InSol_Rep1	K-ε-GG	2	8.73	8.09	7.36	75.5	45900000	99	1	1	1	0	K471k	TMT10	(K)	FDLMYAkR	(A)	KFDLMYAkRAFVHWY	k:TMT10 K-GG variable	100	69.02	10	808.458	1501.86	114.049	3.5	58642	HUMAN	F5H5D3	F5H5D3|Q71U36|P68363|Q13748|Q9BQE3|Q9NY65|P68366|A6NHL2|P68366-2|Q71U36-2|A6NHL2-2|Q9NY65-2|P68363-2	Tubulin alpha-1C chain
InSol_Rep1	Non-K-ε-GG	2	8.73	3.28	2.2	46.3	2940000	-1	1	0	0	0		TMT10	(K)	LLGLGQK	(H)		K:TMT10,	93.9	73.22	9	593.902	1186.79	0.0047	3.9	86552	HUMAN	P49321-3	P49321-3|P49321|P49321-2|Q5T624	Isoform 3 of Nuclear autoantigenic sperm protein
InSol_Rep1	K-ε-GG	3	8.72	5.62	6.86	59.4	1320000000	99	1	1	1	0	K507k	TMT10	(K)	ITITNDkGR	(L)	KITITNDkGRLSKED	k:TMT10 K-GG variable	94.3	48.45	10	530.652	1475.89	114.046	1.6	71125	HUMAN	P11142	P11142|P17066|P34931|P08107|P54652|E9PKE3|P08107-2|E9PNE6|V9GZ37|A8K7Q2	Heat shock cognate 71 kDa protein
InSol_Rep1	Non-K-ε-GG	2	8.72	3.81	3.81	60.1	6140000	-1	0	0	0	0		TMT10	(K)	TQLEINGR	(N)			90.8	48.32	3	580.336	1159.66	0.0018	1.6	42558.2	HUMAN	Q9NR56	Q9NR56|Q9NR56-5|Q5VZF2|Q9NR56-2|Q5VZF2-2|Q5VZF2-3|Q9NUK0|C9JP00|Q86VM6|Q9NR56-6|B1AKI6|Q9NR56-7|Q9NUK0-2|Q9NR56-4|Q9NUK0-3|Q9NR56-3|Q9NUK0-4|O95205	Muscleblind-like protein 1
InSol_Rep1	Non-K-ε-GG	2	8.71	5.91	6.66	92.6	536000	-1	0	0	0	0		TMT10	(K)	EVFEDAAEIR	(L)			100	67.42	2	704.372	1407.73	0.0048	3.4	76670.1	HUMAN	P19338	P19338	Nucleolin
InSol_Rep1	Non-K-ε-GG	2	8.71	9.26	9.22	74	20500000	-1	1	0	0	0		TMT10	(R)	VCFEMK	(I)		C:Carbamidomethylation,K:TMT10,	95.6	69.07	13	636.351	1271.69	0.0048	3.8	96307.3	HUMAN	Q9BUJ2	Q9BUJ2|Q00839|Q00839-2|Q9BUJ2-2|B7Z4B8|Q9BUJ2-4|Q9BUJ2-3	Heterogeneous nuclear ribonucleoprotein U-like protein 1
InSol_Rep1	Non-K-ε-GG	2	8.71	4.75	3.03	66	14300000	-1	0	0	0	0		TMT10	(R)	LMVMEIR	(N)			93.4	78.8	13	560.826	1120.64	0.0036	3.2	28772.3	HUMAN	Q06323-2	Q06323-2|Q06323|Q06323-3|H0YKK6	Isoform 2 of Proteasome activator complex subunit 1
InSol_Rep1	Non-K-ε-GG	2	8.71	7.13	7.9	74.4	21900000	-1	1	0	0	0		TMT10	(K)	TIIMWK	(L)		K:TMT10,	93.6	82.3	13	625.394	1249.77	0.0054	4.3	35532.5	HUMAN	P63244	P63244|D6RAC2|D6RHH4|E9PD14|D6RAU2|D6R909|D6RGK8	Guanine nucleotide-binding protein subunit beta-2-like 1
InSol_Rep1	K-ε-GG	2	8.7	9.43	8.7	72.5	30400000	99	1	1	1	0	K9k	Acetyl	(M)	AEVEETLkR	(L)	AEVEETLkRLQSQKG	k:TMT10 K-GG variable	100	57.77	13	730.404	1116.59	343.211	3.3	10921.4	HUMAN	Q9NP97	Q9NP97|Q8TF09|Q7Z4M1|Q9NP97-2|H3BPA0|H3BNG9	Dynein light chain roadblock-type 1
InSol_Rep1	Non-K-ε-GG	2	8.7	6.03	6.04	89.4	19800000	99	1	0	0	0	M15m	TMT10	(R)	GmGELLPTK	(K)		K:TMT10,m:Oxidized methionine	100	61.43	20	710.42	1403.83	15.9995	3.3	114784	HUMAN	Q8TB72	Q8TB72|Q8TB72-3|Q8TB72-2	Pumilio homolog 2
InSol_Rep1	Non-K-ε-GG	3	8.69	8.51	9.73	66.9	11600000	-1	1	0	0	0		TMT10	(R)	HTLAYDK	(G)		K:TMT10,	94.2	44.03	12	435.925	1305.76	0.0043	3.3	274908	HUMAN	Q6P2Q9	Q6P2Q9	Pre-mRNA-processing-splicing factor 8
InSol_Rep1	Non-K-ε-GG	2	8.69	6.1	9.52	70.8	8630000	99	0	0	0	0	M142m	TMT10	(K)	GQVLNIQmR	(R)		m:Oxidized methionine	100	53.22	18	652.375	1287.74	16.0013	4.9	47007.4	HUMAN	P05455	P05455	Lupus La protein
InSol_Rep1	K-ε-GG	4	8.68	8.68	8.68	40.9	4780000	8.681	2	1	1	0	K104k	TMT10	(K)	LTHkMEANK	(E)	AEEKLTHkMEANKEN	K:TMT10,k:TMT10 K-GG variable	51.8	45.02	5	469.031	1759.05	114.05	3.7	19937.3	HUMAN	P16949-2	P16949-2|P16949	Isoform 2 of Stathmin
InSol_Rep1	Non-K-ε-GG	2	8.68	8.68	8.68	60.7	20400000	-1	0	0	0	0		TMT10	(R)	GGAGHWNGLYR	(F)			76.5	49.22	13	708.872	1416.73	0.0044	3.1	307011	HUMAN	Q14573	Q14573	Inositol 1,4,5-trisphosphate receptor type 3
InSol_Rep1	K-ε-GG	3	8.68	1.69	3.84	63.4	43200000	4.981	2	1	1	0	K33k	TMT10	(R)	LPECAkLAK	(E)	QRLPECAkLAKEGRL	C:Carbamidomethylation,K:TMT10,k:TMT10 K-GG variable	93.5	61.13	12	611.044	1717.07	114.052	4.8	53302.9	HUMAN	O00232	O00232|O00232-2|J3KSK1|J3KTJ5	26S proteasome non-ATPase regulatory subunit 12
InSol_Rep1	Non-K-ε-GG	3	8.68	8.66	8.16	87.5	8350000	-1	0	0	0	0		TMT10	(K)	HVLTGSADNSCR	(L)		C:Carbamidomethylation,	91.8	33.3	8	515.929	1545.76	0.0071	4.6	36900.6	HUMAN	Q13347	Q13347	Eukaryotic translation initiation factor 3 subunit I
InSol_Rep1	K-ε-GG	3	8.67	8.67	8.67	61.3	1830000	8.666	2	1	1	0	K845k	TMT10	(K)	LkQAINYSK	(S)	SHTERKLkQAINYSK	K:TMT10,k:TMT10 K-GG variable	100	58.8	0	622.72	1752.1	114.045	1.2	124335	HUMAN	Q9Y4E5	Q9Y4E5|E9PH99|Q9Y4E5-2	Zinc finger protein 451
InSol_Rep1	Non-K-ε-GG	2	8.67	6.54	7.13	92	1280000	-1	1	0	0	0		TMT10	(K)	HFILDECDK	(M)		C:Carbamidomethylation,K:TMT10,	100	61.88	2	817.937	1634.86	0.0049	3	51134.9	HUMAN	Q13838-2	Q13838-2|Q13838|Q5STU3	Isoform 2 of Spliceosome RNA helicase DDX39B
InSol_Rep1	K-ε-GG	3	8.66	8.22	7.94	85.7	9290000	4.254	2	1	1	0	K848k	TMT10	(K)	DPFVPSSAAkPSK	(A)	FVPSSAAkPSKASAS	K:TMT10,k:TMT10 K-GG variable	100	60.08	7	711.418	2018.19	114.052	4.2	99718.3	HUMAN	Q9UBC2-2	Q9UBC2-2|Q9UBC2	Isoform 2 of Epidermal growth factor receptor substrate 15-like 1
InSol_Rep1	Non-K-ε-GG	3	8.65	9.7	8.15	63.2	218000000	-1	0	0	0	0		TMT10	(K)	HQNVQLPR	(E)			79	38.43	31	407.575	1220.71	0.0031	2.5	59803.1	HUMAN	P26599-3	P26599-3|P26599-2|P26599|A6NLN1	Isoform 3 of Polypyrimidine tract-binding protein 1
InSol_Rep1	Non-K-ε-GG	4	8.64	8.64	8.64	57.4	40700000	-1	1	0	0	0		TMT10	(K)	HAEMVHTGLK	(L)		K:TMT10,	75.3	43.38	6	395.981	1580.9	0.0024	1.5	52357	HUMAN	Q01518	Q01518|Q01518-2	Adenylyl cyclase-associated protein 1
InSol_Rep1	K-ε-GG	3	8.64	5.97	8.64	56.4	62300000	8.637	2	1	1	0	K484k	TMT10	(K)	DEGkLLEAK	(G)	TTLKDEGkLLEAKGP	K:TMT10,k:TMT10 K-GG variable	95.5	57.93	14	602.034	1690.04	114.052	5.1	66876.9	HUMAN	O75083	O75083|O75083-3	WD repeat-containing protein 1
InSol_Rep1	K-ε-GG	2	8.64	6.56	6.06	73.5	10300000	99	1	1	1	0	K232k	TMT10	(K)	LSFATCkS	(-)	KLSFATCkS------	C:Carbamidomethylation,k:TMT10 K-GG variable	100	63.43	8	743.414	1371.77	114.049	4.2	26833	HUMAN	Q9NYP9	Q9NYP9	Protein Mis18-alpha
InSol_Rep1	K-ε-GG	3	8.63	9.32	8.05	59.2	310000000	99	1	1	1	0	K825k	TMT10	(R)	QLDkCSIER	(D)	DVFRQLDkCSIERDQ	C:Carbamidomethylation,k:TMT10 K-GG variable	88.9	47.15	7	574.32	1606.9	114.046	1.5	108309	HUMAN	Q14149	Q14149|H0YHQ4	MORC family CW-type zinc finger protein 3
InSol_Rep1	K-ε-GG	3	8.63	7.61	8.41	69	2140000	99	1	1	1	0	K830k	TMT10	(R)	YISAAPGAEAkYR	(S)	AAPGAEAkYRSASSA	k:TMT10 K-GG variable	100	54.82	0	657.038	1855.05	114.052	4.4	130848	HUMAN	Q5T1Z8	Q5T1Z8|Q5T1Z4|Q14671-3|Q14671|Q14671-2|Q14671-4|Q8TB72|Q8TB72-3|Q8TB72-4|Q8TB72-2|E9PR38	Pumilio homolog 1
InSol_Rep1	Non-K-ε-GG	2	8.62	4.37	3.35	75.7	10200000	-1	0	0	0	0		TMT10	(K)	GLCTDYR	(P)		C:Carbamidomethylation,	85.2	46.1	8	557.283	1113.56	0.0036	3.2	109147	HUMAN	Q9H270	Q9H270	Vacuolar protein sorting-associated protein 11 homolog
InSol_Rep1	Non-K-ε-GG	4	8.62	10.44	7.22	58.9	34800000	-1	0	0	0	0		Hydrogen	(K)	GILRQITLNDLPVGR	(S)			89.1	54	13	417.003	1664.98	0.01	6	30767.5	HUMAN	Q13162	Q13162	Peroxiredoxin-4
InSol_Rep1	K-ε-GG	3	8.62	7.1	7.1	55.9	15100000	99	1	1	1	0	K674k	TMT10	(R)	TPTGDEFVkTSVR	(K)	PTGDEFVkTSVRKGL	k:TMT10 K-GG variable	90.9	55.48	13	670.376	1895.06	114.051	4.1	127926	HUMAN	M0R2B7	M0R2B7|P28340|M0QZR8	DNA polymerase
InSol_Rep1	Non-K-ε-GG	2	8.62	9.82	7.93	90.8	3410000	-1	1	0	0	0		TMT10	(K)	VNCSFYFK	(I)		C:Carbamidomethylation,K:TMT10,	100	74.67	4	761.911	1522.81	0.001	0.7	28385.1	HUMAN	Q01081	Q01081|Q01081-2|Q8WU68|Q8WU68-2|Q8WU68-3|M0R2N4|Q01081-3|M0QYK5	Splicing factor U2AF 35 kDa subunit
InSol_Rep1	Non-K-ε-GG	2	8.62	5.8	2.7	67.5	12700000	-1	1	0	0	0		TMT10	(K)	LTVYLGK	(R)		K:TMT10,	100	77.38	11	626.41	1251.81	0.0049	3.9	48527.5	HUMAN	P32121-4	P32121-4|P32121-3|P49407|P49407-2|P32121|P32121-2|P32121-5|K7ENA6|I3L0V6	Isoform 4 of Beta-arrestin-2
InSol_Rep1	K-ε-GG	3	8.61	8.61	8.61	38.5	3650000	8.609	2	1	1	0	K349k	TMT10	(K)	TkQNVLSPEK	(E)	KQQQSKTkQNVLSPE	K:TMT10,k:TMT10 K-GG variable	65.4	51	2	649.063	1831.13	114.048	2.8	143891	HUMAN	O43933	O43933	Peroxisome biogenesis factor 1
InSol_Rep1	Non-K-ε-GG	2	8.61	6.87	6.87	92.1	30600000	-1	1	0	0	0		TMT10	(K)	CCSGAIIVLTK	(S)		C:Carbamidomethylation,K:TMT10,	100	75.23	13	840.486	1679.96	0.0063	3.8	58506.4	HUMAN	P14618	P14618|P14618-3	Pyruvate kinase PKM
InSol_Rep1	K-ε-GG	3	8.6	8.6	8.6	59.9	60000000	99	1	1	1	0	K41k	TMT10	(K)	MYEEHLkR	(M)	KMYEEHLkRMNPNSP	k:TMT10 K-GG variable	96.7	42.92	9	559.978	1563.87	114.048	2.9	12429.9	HUMAN	P84090	P84090|G3V279	Enhancer of rudimentary homolog
InSol_Rep1	Non-K-ε-GG	2	8.6	5.74	5.93	64	68300000	-1	1	0	0	0		TMT10	(K)	SIYGEK	(F)		K:TMT10,	75.3	50.6	14	577.846	1154.68	0.0034	2.9	18240.4	HUMAN	P62937	P62937|Q9Y536|A2BFH1|F5H284|A0A075B759|C9J5S7|F8WE65|P62937-2	Peptidyl-prolyl cis-trans isomerase A
InSol_Rep1	K-ε-GG	3	8.6	8.6	8.6	55.7	21900000	8.604	2	1	1	0	K233k	TMT10	(K)	TAIGkAGYTDK	(V)	LLKTAIGkAGYTDKV	K:TMT10,k:TMT10 K-GG variable	90	50.68	11	642.715	1812.08	114.047	2	47510.4	HUMAN	P06733	P06733|P06733-2	Alpha-enolase
InSol_Rep1	Non-K-ε-GG	2	8.6	8.43	8.43	100	7810000	-1	1	0	0	0		TMT10	(K)	STCIYGGAPK	(G)		C:Carbamidomethylation,K:TMT10,	91.2	53.5	12	756.421	1511.83	0.0049	3.2	81122.9	HUMAN	H3BLZ8	H3BLZ8|Q92841|Q92841-2|Q92841-3|Q92841-1|P17844|J3KTA4|P17844-2	Probable ATP-dependent RNA helicase DDX17
InSol_Rep1	K-ε-GG	3	8.6	8.6	8.6	53.6	38600000	4.453	2	1	1	0	K522k	TMT10	(K)	EFIAkASK	(C)	LLKEFIAkASKCGAF	K:TMT10,k:TMT10 K-GG variable	91.2	56.5	10	565.687	1581	114.049	3.7	59392.3	HUMAN	Q8NDN9	Q8NDN9	RCC1 and BTB domain-containing protein 1
InSol_Rep1	Non-K-ε-GG	2	8.6	7.58	7.65	100	520000	99	1	0	0	0	M327m	TMT10	(K)	EITALAPSTmK	(I)		K:TMT10,m:Oxidized methionine	100	64.97	0	818.476	1619.94	15.9995	2.8	42407.6	HUMAN	P62736	P62736|P68032|P68133|P63267|P60709|P63261|Q5T8M7|P63267-2|A6NL76|Q5T8M8	Actin, aortic smooth muscle
InSol_Rep1	Non-K-ε-GG	2	8.6	3.61	3.61	96	2650000	-1	0	0	0	0		TMT10	(R)	LLISLSQGNR	(D)			100	77.52	2	665.407	1329.81	0.0016	1.2	54731.1	HUMAN	P50995	P50995|P50995-2	Annexin A11
InSol_Rep1	K-ε-GG	3	8.59	10.63	9.53	63.5	17800000	99	1	1	1	0	K30k	TMT10	(K)	NkQPTPVNIR	(A)	FTNMLKNkQPTPVNI	k:TMT10 K-GG variable	85	44.63	8	580.351	1624.99	114.05	4.2	26524.3	HUMAN	Q9Y3Y2-3	Q9Y3Y2-3|Q9Y3Y2|X6R700|Q9Y3Y2-4	Isoform 2 of Chromatin target of PRMT1 protein
InSol_Rep1	Non-K-ε-GG	2	8.59	3.92	5.96	74	20200000	-1	1	0	0	0		TMT10	(K)	TELIQK	(A)		K:TMT10,	100	57.95	12	595.384	1189.76	0.0052	4.3	28049	HUMAN	P27348	P27348	14-3-3 protein theta
InSol_Rep1	Non-K-ε-GG	3	8.58	5.29	7.85	68.8	5470000	-1	1	0	0	0		TMT10	(K)	LFCVHTK	(A)		C:Carbamidomethylation,K:TMT10,	81.9	61.27	17	454.938	1362.8	0.0034	2.5	153085	HUMAN	Q6P2E9	Q6P2E9|Q6P2E9-2	Enhancer of mRNA-decapping protein 4
InSol_Rep1	K-ε-GG	3	8.58	8.15	6.29	59.3	35300000	5.903	2	1	1	0	K143k	TMT10	(K)	AQIPkMEQELK	(E)	KLKAQIPkMEQELKE	K:TMT10,k:TMT10 K-GG variable	100	65	17	706.086	2002.2	114.047	2	30352	HUMAN	Q96GG9	Q96GG9|C9JVE2	DCN1-like protein 1
InSol_Rep1	Non-K-ε-GG	2	8.58	2.86	2.86	79.3	16900000	-1	1	0	0	0		TMT10	(R)	GAIILAK	(L)		K:TMT10,	76.5	68.43	13	572.399	1143.79	0.0049	4.3	31609.1	HUMAN	P15880	P15880|E9PM36|E9PPT0|C9JYJ0|O15315|O15315-4|O15315-1|O15315-2|O15315-5	40S ribosomal protein S2
InSol_Rep1	Non-K-ε-GG	2	8.57	4.33	4.04	78.6	213000000	-1	0	0	0	0		TMT10	(R)	GSSELIR	(H)			97.2	43.62	13	495.794	990.578	0.0024	2.4	57504.3	HUMAN	Q86W11	Q86W11	Zinc finger and SCAN domain-containing protein 30
InSol_Rep1	Non-K-ε-GG	3	8.57	8.57	9.77	65.6	4170000	-1	0	0	0	0		TMT10	(R)	GLVLDHGAR	(H)			62.9	45.65	8	389.567	1166.68	0.0024	2	58479.6	HUMAN	P40227	P40227|P40227-2	T-complex protein 1 subunit zeta
InSol_Rep1	K-ε-GG	3	8.57	9.33	9.31	73.5	3310000	99	1	1	1	0	K361k	TMT10	(R)	AIAGNDDVkDAIVR	(A)	IAGNDDVkDAIVRAG	k:TMT10 K-GG variable	100	60.53	2	677.054	1915.1	114.047	2	55225	HUMAN	Q6NXE6	Q6NXE6|Q6NXE6-2|B4E1N1	Armadillo repeat-containing protein 6
InSol_Rep1	Non-K-ε-GG	2	8.57	1.55	2	88.5	7560000	-1	1	0	0	0		TMT10	(K)	NIILGGVK	(A)		K:TMT10,	100	72.35	12	636.428	1271.85	0.004	3.2	118931	HUMAN	P22314	P22314|P22314-2	Ubiquitin-like modifier-activating enzyme 1
InSol_Rep1	Non-K-ε-GG	2	8.57	8.34	7.31	89.1	9220000	-1	1	0	0	0		TMT10	(K)	SLFSNVVTK	(N)		K:TMT10,	100	76.52	13	726.947	1452.88	0.0038	2.6	65128.2	HUMAN	P31939	P31939|P31939-2	Bifunctional purine biosynthesis protein PURH
InSol_Rep1	K-ε-GG	3	8.56	6.15	5.89	56.1	56500000	8.454	2	1	1	0	K125k	TMT10	(K)	AAGkGDVPTK	(R)	AEKKAAGkGDVPTKR	K:TMT10,k:TMT10 K-GG variable	100	44.4	11	582.358	1631.01	114.05	4	30166.2	HUMAN	P62424	P62424	60S ribosomal protein L7a
InSol_Rep1	Non-K-ε-GG	2	8.56	7.01	6.41	62.2	30500000	-1	0	0	0	0		TMT10	(K)	TVGATALPR	(L)			96.6	50.78	14	557.845	1114.68	0.0042	3.8	60190.1	HUMAN	P50990	P50990|P50990-2|P50990-3	T-complex protein 1 subunit theta
InSol_Rep1	K-ε-GG	3	8.56	8.56	8.56	54	9500000	3.87	2	1	1	0	K458k	TMT10	(K)	EAQDDLVkTK	(E)	EAQDDLVkTKEELHL	K:TMT10,k:TMT10 K-GG variable	96.1	51.12	10	650.051	1834.09	114.048	2.8	69525.7	HUMAN	P15311	P15311|E7EQR4	Ezrin
InSol_Rep1	Non-K-ε-GG	2	8.55	1.45	2.91	88.1	4160000	-1	1	0	0	0		TMT10	(R)	VAIFIEK	(T)		K:TMT10,	73.3	82.7	6	639.417	1277.82	0.0026	2.1	56825.2	HUMAN	Q9P258	Q9P258	Protein RCC2
InSol_Rep1	Non-K-ε-GG	2	8.55	1.33	4.1	55.8	41300000	-1	2	0	0	0		TMT10-Nterm-Only	(K)	SILGNKK	(F)			100	34.57	9	494.822	988.635	0.0023	2.3	83132.1	HUMAN	P52740	P52740|P52740-2	Zinc finger protein 132
InSol_Rep1	Non-K-ε-GG	2	8.54	5.87	7.13	63.4	3690000	-1	1	0	0	0		TMT10	(K)	TENLNDDEK	(L)		K:TMT10,	100	45.08	6	768.403	1535.8	0.004	2.6	70857.7	HUMAN	P13796	P13796|P13796-2	Plastin-2
InSol_Rep1	K-ε-GG	3	8.54	7.32	7.32	68	6070000	99	1	1	1	0	K793k	TMT10	(R)	SAADSISESVPVGPkVR	(D)	ESVPVGPkVRDGPGK	k:TMT10 K-GG variable	100	60.88	5	757.764	2157.23	114.05	3.2	96697.4	HUMAN	P45974	P45974|P45974-2	Ubiquitin carboxyl-terminal hydrolase 5
InSol_Rep1	K-ε-GG	3	8.54	8.54	11.01	74.7	7640000	2.612	2	1	1	0	K32k	TMT10	(K)	VAGQDGSVVQFkIK	(R)	DGSVVQFkIKRHTPL	K:TMT10,k:TMT10 K-GG variable	100	70.25	13	759.792	2163.31	114.052	3.9	17127.4	HUMAN	A8MU27	A8MU27|P55854-2|A8MUA9|P55854|P61956|Q6EEV6|H7BZT4|P61956-2	Small ubiquitin-related modifier 3
InSol_Rep1	K-ε-GG	3	8.54	8.6	5.81	59.9	52300000	5.983	2	1	1	0	K92k	TMT10	(R)	ICLDILkDK	(W)	RICLDILkDKWSPAL	C:Carbamidomethylation,K:TMT10,k:TMT10 K-GG variable	88.4	82.02	11	640.394	1805.12	114.049	3.4	17194.6	HUMAN	P61088	P61088|F8VQQ8	Ubiquitin-conjugating enzyme E2 N
InSol_Rep1	K-ε-GG	2	8.54	7.57	8.06	79.6	791000	99	1	1	1	0	M330m K336k	TMT10	(R)	AQTmSNSGIk	(-)	TMSNSGIk-------	m:Oxidized methionine,k:TMT10 K-GG variable	100	38.72	0	812.944	1494.84	130.046	4.7	37380.8	HUMAN	Q12904-2	Q12904-2|Q12904	Isoform 2 of Aminoacyl tRNA synthase complex-interacting multifunctional protein 1
InSol_Rep1	Non-K-ε-GG	2	8.53	4.8	7.75	72.4	22800000	-1	1	0	0	0		TMT10	(K)	VTVITK	(H)		K:TMT10,	96.6	60.2	14	559.884	1118.76	0.0049	4.4	98729.9	HUMAN	P07900-2	P07900-2|P07900|Q58FG1|Q14568	Isoform 2 of Heat shock protein HSP 90-alpha
InSol_Rep1	K-ε-GG	3	8.53	8.53	8.53	49	6500000	8.534	2	1	1	0	K274k	TMT10	(K)	CATSkPAFFAEK	(L)	IVKCATSkPAFFAEK	C:Carbamidomethylation,K:TMT10,k:TMT10 K-GG variable	92.2	63.95	3	720.072	2044.15	114.05	3.4	38941.8	HUMAN	P04083	P04083	Annexin A1
InSol_Rep1	Non-K-ε-GG	2	8.53	7.52	7.52	70.3	10100000	99	0	0	0	0	M40m	TMT10	(K)	VITmFVQR	(Q)		m:Oxidized methionine	100	69.03	12	619.861	1222.72	15.9974	2	83273.6	HUMAN	P13010	P13010	X-ray repair cross-complementing protein 5
InSol_Rep1	K-ε-GG	3	8.51	8.16	7.78	55.2	3630000	99	1	1	1	0	K299k	Hydrogen	(R)	TNEVkSGGAVEPLGTR	(I)	GHRTNEVkSGGAVEP	k:TMT10 K-GG variable	97.5	45.65	2	653.357	1614.85	343.212	2.9	51494.9	HUMAN	O75312	O75312	Zinc finger protein ZPR1
InSol_Rep1	Non-K-ε-GG	2	8.51	6.09	5.37	92.2	4730000	-1	0	0	0	0		TMT10	(K)	VLVDMSR	(V)			100	62.45	12	524.807	1048.6	0.0045	4.3	57829.5	HUMAN	P78371	P78371|F5GWF6|P78371-2|F8VQ14	T-complex protein 1 subunit beta
InSol_Rep1	K-ε-GG	3	8.5	8.5	8.5	59.7	44800000	99	1	1	1	0	K558k	TMT10	(K)	GLFQkEQPAGER	(T)	QIKGLFQkEQPAGER	k:TMT10 K-GG variable	93.3	53.3	12	644.697	1818.03	114.049	2.9	64792.8	HUMAN	Q9NS93	Q9NS93	Transmembrane 7 superfamily member 3
InSol_Rep1	K-ε-GG	3	8.5	7.27	7.48	55.6	34700000	8.418	2	1	1	0	K46k	TMT10	(R)	STTkVGNIEIK	(N)	PIIRSTTkVGNIEIK	K:TMT10,k:TMT10 K-GG variable	100	59.57	8	664.41	1877.17	114.047	1.9	45661	HUMAN	P61160-2	P61160-2|P61160	Isoform 2 of Actin-related protein 2
InSol_Rep1	Non-K-ε-GG	3	8.5	7.1	7.48	65.8	19900000	-1	0	0	0	0		TMT10	(R)	SPYGGGRPGR	(V)			82.8	30.07	13	411.562	1232.67	0.0029	2.4	22648.1	HUMAN	P46781	P46781	40S ribosomal protein S9
InSol_Rep1	K-ε-GG	3	8.49	5.08	5.14	65.3	51200000	99	1	1	1	0	M45m K47k	TMT10	(R)	GmDkLIVDGR	(G)	LGPRGMDkLIVDGRG	m:Oxidized methionine,k:TMT10 K-GG variable	94.4	50.48	11	564.657	1561.91	130.043	2.9	59879.1	HUMAN	Q99832	Q99832|F8WBP8	T-complex protein 1 subunit eta
InSol_Rep1	Non-K-ε-GG	2	8.48	6.4	5.23	70.4	10300000	-1	0	0	0	0		TMT10	(K)	GQQGWWR	(G)			86.6	58.4	11	573.804	1146.6	-0.0003	-0.3	99738.8	HUMAN	P15498	P15498|P15498-2|Q96D37|F5H5P4	Proto-oncogene vav
InSol_Rep1	Non-K-ε-GG	2	8.48	5.12	5.12	84.5	22200000	-1	0	0	0	0		TMT10	(R)	SGLIFYR	(K)			100	69.97	17	542.823	1084.63	0.0036	3.3	56448.4	HUMAN	P34897	P34897|P34897-2|P34897-3	Serine hydroxymethyltransferase, mitochondrial
InSol_Rep1	K-ε-GG	3	8.46	5.67	7.56	63.8	73100000	99	1	1	1	0	K57k	TMT10	(K)	IMkDLDQCR	(D)	LAVDKIMkDLDQCRD	C:Carbamidomethylation,k:TMT10 K-GG variable	95	57.88	12	584.318	1636.89	114.049	3.7	11317	HUMAN	P60903	P60903	Protein S100-A10
InSol_Rep1	Non-K-ε-GG	2	8.45	2.1	1.98	71.9	10400000	-1	0	0	0	0		TMT10	(R)	SELNLR	(R)			100	48.82	16	480.789	960.568	0.0031	3.3	64608.7	HUMAN	P06744-2	P06744-2|P06744|K7EQ48	Isoform 2 of Glucose-6-phosphate isomerase
InSol_Rep1	K-ε-GG	3	8.44	4.43	4.73	61.3	14000000	99	1	1	1	0	K13k	TMT10	(K)	NYkTAPFDSR	(F)	ETKIKNYkTAPFDSR	k:TMT10 K-GG variable	96.9	50.43	15	590.99	1656.91	114.046	1.7	10420.4	HUMAN	P14854	P14854	Cytochrome c oxidase subunit 6B1
InSol_Rep1	K-ε-GG	3	8.44	5.67	8.16	56.6	32000000	99	1	1	1	0	K19k	TMT10	(K)	VLLEkATR	(K)	EVKVLLEkATRKRVR	k:TMT10 K-GG variable	97.3	58.05	12	501.322	1387.9	114.049	3.7	26323.6	HUMAN	Q9HB71	Q9HB71|Q9HB71-2	Calcyclin-binding protein
InSol_Rep1	K-ε-GG	3	8.44	4.34	5.87	80.8	15600000	1.442	2	1	1	0	M327m K328k	TMT10	(K)	EITALAPSTmkIK	(I)	ALAPSTMkIKIIAPP	K:TMT10,m:Oxidized methionine,k:TMT10 K-GG variable	100	66.47	13	740.783	2090.29	130.047	4.1	42407.6	HUMAN	P62736	P62736|P68032|P68133|P63267|P60709|P63261|Q5T8M7|P63267-2|A6NL76|Q5T8M8	Actin, aortic smooth muscle
InSol_Rep1	K-ε-GG	3	8.43	7.17	4.17	82.2	2640000	99	1	1	1	0	K114k	TMT10	(R)	NkYLINGVNANNTR	(V)	VVIGGRNkYLINGVN	k:TMT10 K-GG variable	100	54.35	2	721.741	2049.16	114.048	2.3	136167	HUMAN	O95347	O95347|O95347-2	Structural maintenance of chromosomes protein 2
InSol_Rep1	Non-K-ε-GG	2	8.43	3.34	4.48	47.6	17900000	-1	1	0	0	0		TMT10	(K)	GSSASLVLK	(R)		K:TMT10,	82	62.6	11	660.421	1319.83	0.005	3.8	40550.6	HUMAN	Q00325	Q00325|Q00325-2	Phosphate carrier protein, mitochondrial
InSol_Rep1	K-ε-GG	3	8.42	11.35	9.7	76.2	4370000	99	1	1	1	0	K222k	TMT10	(K)	SAISkTAESSGGPSTSR	(V)	TSKSAISkTAESSGG	k:TMT10 K-GG variable	100	40.37	6	732.397	2081.12	114.053	4.5	90074.9	HUMAN	P19447	P19447	TFIIH basal transcription factor complex helicase XPB subunit
InSol_Rep1	Non-K-ε-GG	2	8.41	7.99	7.43	64.3	4820000	-1	0	0	0	0		TMT10	(K)	EVVIVSATR	(T)			82	57.75	4	601.871	1202.73	0.0036	3	45484	HUMAN	P24752	P24752|G3XAB4|E9PRQ6	Acetyl-CoA acetyltransferase, mitochondrial
InSol_Rep1	K-ε-GG	2	8.41	7.93	10.77	80.8	1310000	0	2	1	0	1	K406k	Hydrogen	(K)	DVNAAIATIkTK	(R)	NAAIATIkTKRTIQF	k:TMT10 K-GG variable	100	62.03	2	794.47	1244.72	343.211	3.4	58642	HUMAN	F5H5D3	F5H5D3|Q71U36|P68363|Q6PEY2|Q13748|Q9BQE3|Q13748-2|Q71U36-2|P68363-2|F5H5D3|Q71U36|P68363|Q6PEY2|Q13748|Q9BQE3|Q13748-2|Q71U36-2|P68363-2	Tubulin alpha-1C chain
InSol_Rep1	K-ε-GG	3	8.4	9.23	10.58	58.2	77000000	4.108	2	1	1	0	K108k	TMT10	(K)	VQVEYkGETK	(S)	PKVQVEYkGETKSFY	K:TMT10,k:TMT10 K-GG variable	94.5	52.68	13	661.391	1868.11	114.049	3.2	71125	HUMAN	P11142	P11142|P54652|E9PKE3|P11142-2	Heat shock cognate 71 kDa protein
InSol_Rep1	K-ε-GG	3	8.4	8.4	8.4	56.8	8480000	2.812	2	1	1	0	K953k	TMT10	(R)	NSVFQQGMkNK	(I)	SVFQQGMkNKILIFG	K:TMT10,k:TMT10 K-GG variable	100	55.22	21	694.732	1968.13	114.05	3.3	114483	HUMAN	P13637-3	P13637-3|P13637-2|P05023|P05023-4|P50993|P13637|B1AKY9|P05023-3|M0R116	Isoform 3 of Sodium/potassium-transporting ATPase subunit alpha-3
InSol_Rep1	Non-K-ε-GG	2	8.4	7.68	7.68	76.3	1260000	-1	0	0	0	0		TMT10	(K)	TGNFQVTELGR	(I)			100	63.28	3	725.898	1450.79	0.0037	2.6	246158	HUMAN	O75643	O75643	U5 small nuclear ribonucleoprotein 200 kDa helicase
InSol_Rep1	K-ε-GG	3	8.4	5.38	5.54	53.3	40100000	99	1	1	1	0	K319k	TMT10	(R)	GTLDPVEkALR	(D)	GTLDPVEkALRDAKL	k:TMT10 K-GG variable	95.5	64.5	14	591.023	1657.01	114.048	2.9	71125	HUMAN	P11142	P11142|E9PKE3|E9PNE6|P11142-2|A8K7Q2	Heat shock cognate 71 kDa protein
InSol_Rep1	Non-K-ε-GG	3	8.39	5.86	4.02	66.2	24800000	-1	1	0	0	0		TMT10	(R)	HMGIGK	(R)		K:TMT10,	88.1	44.1	14	367.561	1100.66	0.003	2.7	23579.7	HUMAN	P84098	P84098|J3KTE4|J3QR09	60S ribosomal protein L19
InSol_Rep1	Non-K-ε-GG	3	8.39	7.68	5.95	60	52500000	-1	1	0	0	0		TMT10	(R)	HPALFK	(A)		K:TMT10,	95.4	52.73	22	390.919	1170.74	0.0024	2	90004.9	HUMAN	P55072	P55072	Transitional endoplasmic reticulum ATPase
InSol_Rep1	K-ε-GG	4	8.39	8.07	6.75	85.9	1480000	8.39	2	1	1	0	K11k	TMT10	(K)	TLTGkTITLEVEPSDTIENVK	(A)	FVKTLTGkTITLEVE	K:TMT10,k:TMT10 K-GG variable	71.3	79.78	1	773.195	2975.71	114.047	1.4	77037.2	HUMAN	P0CG48	P0CG48|F5H041|Q96C32|P0CG47|J3QRK5|J3QLP7|P62979|B4DV12|P62987	Polyubiquitin-C
InSol_Rep1	K-ε-GG	4	8.39	8.39	8.39	47.8	15600000	99	1	1	1	0	K319k	TMT10	(K)	HCkDDVNR	(L)	GPSCKHCkDDVNRLC	C:Carbamidomethylation,k:TMT10 K-GG variable	78.7	24.27	13	404.716	1501.8	114.046	1.9	92655.2	HUMAN	Q96T88-2	Q96T88-2|Q96T88	Isoform 2 of E3 ubiquitin-protein ligase UHRF1
InSol_Rep1	Non-K-ε-GG	2	8.38	8.02	7.48	67.9	3890000	-1	0	0	0	0		TMT10	(K)	LSSPATLNSR	(V)			100	51.7	3	637.868	1274.73	0.002	1.6	25093.7	PIG|PromTArt7|PromTArt8	P00761	P00761|B99907|B99908	Trypsin
InSol_Rep1	Non-K-ε-GG	2	8.38	5.72	8.56	56	101000000	-1	0	0	0	0		TMT10	(K)	LTLTFNR	(T)			84.6	71.68	15	547.334	1093.66	0.0043	3.9	33052.5	HUMAN	P36542	P36542|P36542-2	ATP synthase subunit gamma, mitochondrial
InSol_Rep1	K-ε-GG	3	8.37	9.23	7.62	63.9	20300000	99	1	1	1	0	K153k	TMT10	(K)	kLLADQAEAR	(R)	KADKARKkLLADQAE	k:TMT10 K-GG variable	68.4	49.15	5	563.004	1572.95	114.049	3.5	23579.7	HUMAN	P84098	P84098|J3KTE4|J3QR09	60S ribosomal protein L19
InSol_Rep1	K-ε-GG	3	8.36	3.66	5.5	58.4	63900000	4.743	2	1	1	0	K413k	TMT10	(R)	ISPPIkEEETK	(G)	PRISPPIkEEETKGD	K:TMT10,k:TMT10 K-GG variable	100	58.1	24	691.414	1958.18	114.051	3.8	83844.1	HUMAN	Q6PJT7	Q6PJT7|Q6PJT7-2|Q6PJT7-9|Q6PJT7-5|G3V256|Q6PJT7-11|Q6PJT7-3|Q6PJT7-4|Q6PJT7-10|G3V5I6	Zinc finger CCCH domain-containing protein 14
InSol_Rep1	Non-K-ε-GG	3	8.36	8.36	8.36	65.9	89600000	-1	1	0	0	0		TMT10	(K)	HWMLDK	(L)		K:TMT10,	81.8	62.48	13	429.916	1287.73	0.0048	3.7	29825.4	HUMAN	P62701	P62701|P22090|Q8TD47|A6NH36	40S ribosomal protein S4, X isoform
InSol_Rep1	Non-K-ε-GG	3	8.36	8.87	8.36	61	42900000	-1	0	0	0	0		TMT10	(K)	YVQHTYR	(T)			82.4	33.68	15	399.22	1195.64	0.0029	2.4	23044.6	HUMAN	P52566	P52566	Rho GDP-dissociation inhibitor 2
InSol_Rep1	Non-K-ε-GG	3	8.35	8.35	8.58	69.8	265000000	99	1	0	0	0	M75m	TMT10	(R)	GGAGVGSmTK	(I)		K:TMT10,m:Oxidized methionine	100	44.05	122	446.921	1322.75	15.9983	2.5	16060.2	HUMAN	P39019	P39019	40S ribosomal protein S19
InSol_Rep1	K-ε-GG	3	8.35	8.35	8.35	55	3010000	8.351	2	1	1	0	K599k	TMT10	(R)	kITIGQAPTEK	(G)	TNDRFLRkITIGQAP	K:TMT10,k:TMT10 K-GG variable	80.8	57.27	2	663.08	1873.17	114.052	4.6	111410	HUMAN	F5H2F4	F5H2F4|P11586	C-1-tetrahydrofolate synthase, cytoplasmic
InSol_Rep1	Non-K-ε-GG	2	8.35	4.89	4.38	100	13300000	-1	1	0	0	0		TMT10	(K)	GPSYGLSAEVK	(N)		K:TMT10,	100	62.9	9	783.454	1565.89	0.0069	4.4	36399.5	HUMAN	B4DUT8	B4DUT8|Q15417|Q99439|B4DDF4|Q15417-3|Q99439-2|K7ES69	Calponin-2
InSol_Rep1	Non-K-ε-GG	3	8.35	8.35	8.35	53.6	1900000	-1	0	0	0	0		TMT10	(K)	QQISLATQMVR	(M)			69.2	66.27	1	501.958	1503.85	0.0084	5.6	60126.4	HUMAN	P48643	P48643|E9PCA1|B7ZAR1|E7ENZ3|P48643-2	T-complex protein 1 subunit epsilon
InSol_Rep1	Non-K-ε-GG	2	8.35	4.81	6.1	71.4	24900000	-1	0	0	0	0		TMT10	(R)	FIGATANFSR	(F)			100	68.53	14	656.866	1312.72	0.0038	2.9	26587.6	HUMAN	E9PN81	E9PN81|Q8TDP1|Q8TDP1-2|E9PKP0	Ribonuclease H2 subunit C
InSol_Rep1	K-ε-GG	3	8.34	10.59	8.69	53.4	15500000	99	1	1	1	0	K738k	TMT10	(K)	FYEAkLQQQQR	(E)	REKFYEAkLQQQQRE	k:TMT10 K-GG variable	100	56.27	8	671.045	1897.07	114.052	4.4	230184	HUMAN	Q15154	Q15154|E7ETA6|Q15154-2|E7EV56	Pericentriolar material 1 protein
InSol_Rep1	K-ε-GG	3	8.34	7.29	7.17	48	96800000	99	1	1	1	0	K661k	TMT10	(R)	GVDFFkQR	(R)	LRGVDFFkQRRC---	k:TMT10 K-GG variable	84.4	62.2	13	523.639	1454.85	114.051	5	72873.4	HUMAN	Q96S55	Q96S55|Q96S55-2|Q96S55-3|Q96S55-4	ATPase WRNIP1
InSol_Rep1	Non-K-ε-GG	2	8.34	7.51	2.64	87.7	1740000	-1	1	0	0	0		TMT10	(R)	TNSTFNQVVLK	(R)		K:TMT10,	100	69.35	4	855.006	1709	0.0053	3.1	21748.2	HUMAN	Q07020	Q07020|G3V203|Q07020-2|A0A075B7A0|F8VYV2	60S ribosomal protein L18
InSol_Rep1	Non-K-ε-GG	3	8.33	8.33	8.33	62.1	2770000	8.333	1	0	0	0	M331m	TMT10	(R)	VVDLMAHmASK	(E)		K:TMT10,m:Oxidized methionine	100	64.2	0	559.315	1659.93	15.9978	1.7	36223.7	HUMAN	P04406	P04406|P04406-2|E7EUT5	Glyceraldehyde-3-phosphate dehydrogenase
InSol_Rep1	Non-K-ε-GG	2	8.32	12.08	8.32	69.5	1870000	-1	1	0	0	0		TMT10	(K)	TTAAFQQGK	(I)		K:TMT10,	73.3	49.33	2	705.414	1409.82	0.0046	3.3	17564.6	HUMAN	P09234	P09234|Q5TAL2	U1 small nuclear ribonucleoprotein C
InSol_Rep1	Non-K-ε-GG	2	8.32	8.32	8.32	57.8	13900000	-1	1	0	0	0		TMT10	(K)	FCLDNGAK	(S)		C:Carbamidomethylation,K:TMT10,	100	63.77	13	691.884	1382.75	0.011	8	45013.3	HUMAN	P00558	P00558|P00558-2	Phosphoglycerate kinase 1
InSol_Rep1	Non-K-ε-GG	2	8.32	5.66	6.2	82.2	2530000	-1	0	0	0	0		TMT10	(K)	GDNITLLQSVSN	(-)			100	78.7	7	745.408	1489.81	0.0033	2.2	10860.5	HUMAN	P62304	P62304|A6NHK2	Small nuclear ribonucleoprotein E
InSol_Rep1	K-ε-GG	3	8.32	8.49	9.99	69.9	76400000	99	1	1	1	0	K464k	TMT10	(K)	kSGQSYSPSR	(V)	SRKMFCKkSGQSYSP	k:TMT10 K-GG variable	93.9	32.53	21	556.975	1554.86	114.047	2.5	72873.4	HUMAN	Q96S55	Q96S55|Q96S55-2|Q96S55-3|Q96S55-4	ATPase WRNIP1
InSol_Rep1	K-ε-GG	3	8.31	7.97	8.73	71.3	10900000	8.309	2	1	1	0	K602k	TMT10	(K)	kGEYVFPAK	(K)	CCNWDAKkGEYVFPA	K:TMT10,k:TMT10 K-GG variable	94.1	61.07	10	614.038	1726.05	114.048	2.6	114582	HUMAN	Q9HCE1	Q9HCE1|Q5JR04|Q9HCE1-2	Putative helicase MOV-10
InSol_Rep1	K-ε-GG	3	8.3	4.5	3.55	63.5	4010000	99	1	1	1	0	K63k	TMT10	(K)	IASDGLkGR	(V)	KIASDGLkGRVFEVS	k:TMT10 K-GG variable	91.6	46.65	2	496.97	1374.85	114.049	3.9	30172.6	HUMAN	P61247	P61247|D6RAT0|E9PFI5|D6RI02	40S ribosomal protein S3a
InSol_Rep1	Non-K-ε-GG	2	8.3	6.09	6.52	65.5	967000	-1	1	0	0	0		TMT10	(K)	SAVGFDYK	(G)		K:TMT10,	73.8	63.08	0	672.883	1344.76	0.0022	1.7	54127.1	HUMAN	P14317	P14317|E7EVW7	Hematopoietic lineage cell-specific protein
InSol_Rep1	K-ε-GG	3	8.29	3.61	3.05	68.2	3240000	99	1	1	1	0	K48k	TMT10	(K)	LPSSEVVkFGR	(N)	LPSSEVVkFGRNSNI	k:TMT10 K-GG variable	100	65.58	2	597.69	1677.01	114.045	1.2	21730	HUMAN	Q96CG3	Q96CG3	TRAF-interacting protein with FHA domain-containing protein A
InSol_Rep1	K-ε-GG	2	8.29	1.17	3.61	58.2	1470000	99	1	1	1	0	K165k	TMT10	(K)	IFDRNkDGR	(L)	MKIFDRNkDGRLDLN	k:Ubiquitin Residual GG from Tryp Cut on K	-1	70.95	0	732.398	1578.91	-115.124	-2.7	32210.3	HUMAN	O76038	O76038	Secretagogin
InSol_Rep1	K-ε-GG	4	8.28	8.28	11.15	67.1	4880000	2.617	2	1	1	0	K215k	TMT10	(K)	HAIPIIkEK	(R)	KHAIPIIkEKRDLMA	K:TMT10,k:TMT10 K-GG variable	87.5	55	4	463.303	1736.14	114.05	3.8	73641.5	HUMAN	O00571	O00571|O00571-2	ATP-dependent RNA helicase DDX3X
InSol_Rep1	Non-K-ε-GG	2	8.27	8.27	8.27	63.7	159000000	99	1	0	0	0	M75m	TMT10	(R)	GGAGVGSmTK	(I)		K:TMT10,m:Oxidized methionine	63.9	48.03	15	669.877	1322.75	15.9969	1.5	16060.2	HUMAN	P39019	P39019	40S ribosomal protein S19
InSol_Rep1	Non-K-ε-GG	2	8.27	6.1	8.27	63.1	6370000	-1	0	0	0	0		TMT10	(K)	QGYVIYR	(I)			71.4	53.38	4	564.326	1127.64	0.0035	3.1	24259.7	HUMAN	P61313	P61313|P61313-2	60S ribosomal protein L15
InSol_Rep1	K-ε-GG	3	8.27	2.63	10.06	54.1	4210000	2.725	2	1	1	0	K439k	TMT10	(K)	LYAQVkQK	(M)	HKLYAQVkQKMEEMQ	K:TMT10,k:TMT10 K-GG variable	91	54.87	2	593.709	1665.07	114.046	1.8	65942.4	HUMAN	Q9Y4X5	Q9Y4X5	E3 ubiquitin-protein ligase ARIH1
InSol_Rep1	K-ε-GG	4	8.26	8.26	8.26	39.8	4220000	3.485	2	1	1	0	K293k	TMT10	(K)	NGVNDIkNHK	(W)	KNGVNDIkNHKWFAT	K:TMT10,k:TMT10 K-GG variable	82.4	41.75	1	485.788	1826.09	114.045	0.9	40703	HUMAN	P17612	P17612|P17612-2	cAMP-dependent protein kinase catalytic subunit alpha
InSol_Rep1	K-ε-GG	3	8.25	8.25	8.25	35.6	8040000	1.639	2	1	1	0	K105k	Hydrogen	(K)	STGGAPTFNVTVTkTDK	(T)	TFNVTVTkTDKTLVL	k:Ubiquitin Residual GG from Tryp Cut on K	94.4	49.03	13	613.316	1723.89	114.048	3	15225.1	HUMAN	P07737	P07737|K7EJ44	Profilin-1
InSol_Rep1	K-ε-GG	3	8.25	8.25	8.25	54.3	66800000	4.641	2	1	1	0	K102k	TMT10	(R)	YEAANWkYK	(Y)	RYEAANWkYKYGYEI	K:TMT10,k:TMT10 K-GG variable	91.2	60.15	11	658.709	1860.06	114.051	4.2	28546.2	HUMAN	G3V5Z7	G3V5Z7|P60900|P60900-2|G3V295|P60900-3|G3V3I1	Proteasome subunit alpha type
InSol_Rep1	K-ε-GG	3	8.24	4.48	3.95	71.9	3220000	99	1	1	1	0	K265k	TMT10	(R)	IAkQLENDTR	(I)	NRSARIAkQLENDTR	k:TMT10 K-GG variable	100	52.02	2	587.342	1645.96	114.049	3.3	107013	HUMAN	P06400	P06400	Retinoblastoma-associated protein
InSol_Rep1	K-ε-GG	3	8.24	8.24	8.24	35.1	6440000	8.236	2	1	1	0	K147k	TMT10	(R)	LTkTLATIK	(E)	IERARLTkTLATIKE	K:TMT10,k:TMT10 K-GG variable	70.6	69.4	5	597.398	1676.13	114.05	4	53302.9	HUMAN	O00232	O00232|O00232-2	26S proteasome non-ATPase regulatory subunit 12
InSol_Rep1	Non-K-ε-GG	2	8.24	8.24	4.56	54.6	4880000	-1	1	0	0	0		TMT10	(K)	SLVAFK	(I)		K:TMT10,	69.7	70.77	9	561.87	1122.73	0.0036	3.2	38980.2	HUMAN	P15927-3	P15927-3|P15927-2|P15927	Isoform 3 of Replication protein A 32 kDa subunit
InSol_Rep1	Non-K-ε-GG	3	8.24	4.62	4.34	68.7	62800000	-1	0	0	0	0		TMT10	(R)	GGAGGLRR	(G)			76.9	23.65	37	324.869	972.59	0.0011	1.1	49059.4	HUMAN	Q9C073	Q9C073	Protein FAM117A
InSol_Rep1	K-ε-GG	3	8.24	7.56	3.64	56.9	81400000	8.242	2	1	1	0	K120k	Hydrogen	(K)	kTSATVGPK	(A)	QAVLLPKkTSATVGP	K:TMT10-Lys-Only,k:TMT10 K-GG variable	96.4	34.27	11	487.634	1346.84	114.046	2.3	15144.3	HUMAN	P16104	P16104	Histone H2AX
InSol_Rep1	K-ε-GG	3	8.23	8.23	8.23	47.8	10800000	99	1	1	1	0	K328k	TMT10	(R)	SSSAFEAAkSR	(Q)	SSAFEAAkSRQPDGC	k:TMT10 K-GG variable	100	43.75	10	571.652	1598.89	114.052	5.4	106056	HUMAN	Q9H0M0	Q9H0M0|Q9H0M0-3|Q9H0M0-6	NEDD4-like E3 ubiquitin-protein ligase WWP1
InSol_Rep1	Non-K-ε-GG	3	8.23	6.05	9.89	63.7	25400000	-1	0	0	0	0		TMT10	(R)	LRVEFPR	(S)			97.8	61.38	18	382.572	1145.7	0.0033	2.9	32340.7	HUMAN	Q07955-2	Q07955-2|J3KTL2|Q07955|Q13242|Q07955-3|S4R3G0	Isoform ASF-2 of Serine/arginine-rich splicing factor 1
InSol_Rep1	K-ε-GG	3	8.23	2.73	2.64	67.2	61400000	99	1	1	1	0	K45k	TMT10	(K)	VNPkAEAR	(R)	VFVKVNPkAEARRMF	k:TMT10 K-GG variable	90	37.72	27	486.294	1342.82	114.048	3.3	34639.9	HUMAN	Q9HA64	Q9HA64|I3L139	Ketosamine-3-kinase
InSol_Rep1	Non-K-ε-GG	2	8.23	8.23	8.23	61.5	57500000	-1	1	0	0	0		Hydrogen	(R)	GGAGVGSMTK	(I)		K:TMT10-Lys-Only,	68.1	40.27	11	547.299	1093.59	0.0034	3.1	16060.2	HUMAN	P39019	P39019	40S ribosomal protein S19
InSol_Rep1	Non-K-ε-GG	3	8.22	8.22	6.55	58.1	11700000	-1	1	0	0	0		TMT10	(R)	GHYTIGK	(E)		K:TMT10,	70.5	44.87	10	411.918	1233.74	0.0047	3.8	58642	HUMAN	F5H5D3	F5H5D3|Q71U36|P68363|Q6PEY2|Q13748|Q9BQE3|P68366|P68366-2|Q13748-2|Q71U36-2|F8VS66	Tubulin alpha-1C chain
InSol_Rep1	Non-K-ε-GG	2	8.21	8.21	8.21	66.5	4450000	-1	0	0	0	0		TMT10	(K)	AGITTTLNSR	(C)			100	51.58	0	631.87	1262.73	0.007	5.5	83082.8	HUMAN	P33992	P33992|B1AHB1	DNA replication licensing factor MCM5
InSol_Rep1	K-ε-GG	3	8.21	3.52	4.56	59.7	32000000	99	1	1	1	0	K42k	TMT10	(K)	GTTVTPDkR	(K)	GTTVTPDkRKGLVYI	k:TMT10 K-GG variable	76.6	35.83	14	516.308	1432.85	114.055	8.1	42437.8	HUMAN	Q16186	Q16186	Proteasomal ubiquitin receptor ADRM1
InSol_Rep1	K-ε-GG	3	8.21	7.33	5.66	65.7	30200000	99	1	1	1	0	K142k	TMT10	(R)	kQDADSLQR	(A)	RELVEPRkQDADSLQ	k:TMT10 K-GG variable	88.4	36.32	7	544.976	1518.86	114.048	3	48788.1	HUMAN	P14324	P14324|P14324-2	Farnesyl pyrophosphate synthase
InSol_Rep1	Non-K-ε-GG	2	8.21	8.21	8.21	67.4	887000000	99	1	0	0	0	M75m	TMT10	(R)	GGAGVGSmTK	(I)		K:TMT10,m:Oxidized methionine	100	41.47	174	669.878	1322.75	15.9991	3.1	16060.2	HUMAN	P39019	P39019	40S ribosomal protein S19
InSol_Rep1	Non-K-ε-GG	3	8.2	6.44	8.04	62.2	30000000	-1	1	0	0	0		TMT10	(K)	SCNCLLLK	(V)		C:Carbamidomethylation,K:TMT10,	94	67.05	16	489.282	1465.83	0.0036	2.5	47510.4	HUMAN	P06733	P06733|P06733-2	Alpha-enolase
InSol_Rep1	Non-K-ε-GG	3	8.18	6.62	5.96	70.4	20800000	-1	1	0	0	0		TMT10	(R)	HLYDPK	(N)		K:TMT10,	80.1	47.32	9	410.914	1230.72	0.0037	3	36399.5	HUMAN	B4DUT8	B4DUT8|Q15417|Q99439|B4DDF4|P51911|Q15417-2|Q15417-3|Q99439-2|B7Z7E1	Calponin-2
InSol_Rep1	Non-K-ε-GG	2	8.18	8.18	6.87	77.1	5380000	-1	1	0	0	0		TMT10	(R)	SNTPILVDGK	(D)		K:TMT10,	100	63.07	6	751.457	1501.9	0.0073	4.9	64608.7	HUMAN	P06744-2	P06744-2|P06744|K7EQ48	Isoform 2 of Glucose-6-phosphate isomerase
InSol_Rep1	Non-K-ε-GG	3	8.18	8.18	8.18	54.4	16600000	-1	1	0	0	0		Hydrogen	(R)	IGAEVYHNLK	(N)			92.6	40.02	13	381.877	1143.62	0.001	0.9	47510.4	HUMAN	P06733	P06733|P06733-2	Alpha-enolase
InSol_Rep1	Non-K-ε-GG	2	8.17	8.17	8.17	54.2	15700000	-1	1	0	0	0		TMT10	(R)	GGAGVGSMTK	(I)		K:TMT10,	89.3	49.95	8	661.88	1322.75	0.0026	2	16060.2	HUMAN	P39019	P39019	40S ribosomal protein S19
InSol_Rep1	Non-K-ε-GG	2	8.17	9.74	10.36	64.3	1650000	-1	0	0	0	0		TMT10	(K)	TEALTQAFR	(R)			100	64.48	2	633.358	1265.7	0.0038	3	51326.8	HUMAN	Q9Y230	Q9Y230|Q9Y230-2|M0R0Y3|X6R2L4	RuvB-like 2
InSol_Rep1	Non-K-ε-GG	2	8.17	7.12	4.79	77.4	23800000	-1	1	0	0	0		TMT10	(K)	GLAESLELPK	(A)		K:TMT10,	100	78.72	15	757.966	1514.92	0.0051	3.4	59451.6	HUMAN	Q9HB96	Q9HB96	Fanconi anemia group E protein
InSol_Rep1	Non-K-ε-GG	2	8.17	8.53	7.95	73.5	57600000	-1	0	0	0	0		TMT10	(K)	VITMFVQR	(Q)			86.9	80.9	16	611.865	1222.72	0.0058	4.7	83273.6	HUMAN	P13010	P13010	X-ray repair cross-complementing protein 5
InSol_Rep1	K-ε-GG	3	8.16	3.06	4.93	52.1	222000000	99	1	1	1	0	K194k	TMT10	(K)	TVDGPSGkLWR	(D)	TVDGPSGkLWRDGRG	k:TMT10 K-GG variable	100	58.78	17	596.678	1673.97	114.047	2	36223.7	HUMAN|BOVIN	P04406	P04406|P04406-2|E7EUT5|P10096	Glyceraldehyde-3-phosphate dehydrogenase
InSol_Rep1	Non-K-ε-GG	2	8.16	2.77	2.77	73.8	5820000	-1	1	0	0	0		TMT10	(K)	LSLSTK	(L)		K:TMT10,	87.6	60.87	9	553.864	1106.72	0.0026	2.3	227784	HUMAN	P35579	P35579	Myosin-9
InSol_Rep1	K-ε-GG	3	8.15	7.16	7.16	73.9	7530000	8.15	2	1	1	0	K86k	TMT10	(K)	QkSYTLVVAK	(D)	PPWLKKQkSYTLVVA	K:TMT10,k:TMT10 K-GG variable	95.2	60.68	11	646.74	1824.16	114.05	3.7	113100	HUMAN	O43491	O43491|E9PHY5|O43491-4|E9PK52|O43491-3|E9PII3|O43491-2	Band 4.1-like protein 2
InSol_Rep1	Non-K-ε-GG	2	8.15	6.67	7.85	70.2	10700000	-1	1	0	0	0		TMT10	(R)	LFFLQVK	(E)		K:TMT10,	91.6	98.6	4	676.941	1352.87	0.0036	2.7	71218.8	HUMAN	P35241-5	P35241-5|P15311|P35241|P26038|E7EQR4|P35241-3	Isoform 5 of Radixin
InSol_Rep1	Non-K-ε-GG	3	8.14	10.13	8.14	70.5	4460000	-1	2	0	0	0		TMT10	(K)	LNYKPPPQK	(S)		K:TMT10,	91	54.63	4	591.374	1772.1	0.0025	1.4	23044.6	HUMAN	P52566	P52566	Rho GDP-dissociation inhibitor 2
InSol_Rep1	K-ε-GG	3	8.14	7.21	4.83	68.7	2620000	3.699	2	1	1	0	K561k	TMT10	(R)	NEVPEEkLYK	(V)	RNEVPEEkLYKVYTF	K:TMT10,k:TMT10 K-GG variable	100	57.7	2	684.068	1936.14	114.053	5.1	139116	HUMAN	P23634	P23634|P23634-8|P23634-6|P23634-7|P23634-2|P23634-3|P23634-4|P23634-5	Plasma membrane calcium-transporting ATPase 4
InSol_Rep1	K-ε-GG	3	8.14	9.89	9.89	75.3	30800000	8.14	2	1	1	0	K10k	TMT10	(R)	IGkPAPDFK	(A)	SGNARIGkPAPDFKA	K:TMT10,k:TMT10 K-GG variable	96.6	59.82	4	592.035	1660.04	114.052	4.9	22062.7	HUMAN	P32119	P32119|P32119-2|A6NIW5	Peroxiredoxin-2
InSol_Rep1	Non-K-ε-GG	2	8.14	2.46	2.78	70.7	11300000	-1	1	0	0	0		TMT10	(K)	IGLSLK	(L)		K:TMT10,	100	72.58	12	544.878	1088.74	0.0034	3.1	100526	HUMAN	P49756	P49756	RNA-binding protein 25
InSol_Rep1	K-ε-GG	4	8.14	5.04	2.08	54.8	95700000	99	1	1	1	0	K109k	TMT10	(R)	kAEELDRR	(E)	KQEELNRkAEELDRR	k:TMT10 K-GG variable	93.3	33.93	11	397.986	1474.87	114.046	2	38685.6	HUMAN	O14828	O14828|O14828-2	Secretory carrier-associated membrane protein 3
InSol_Rep1	Non-K-ε-GG	2	8.13	8.13	8.13	62.7	9070000	-1	1	0	0	0		TMT10	(K)	SFSEFGK	(L)		K:TMT10,	79.4	65.27	6	630.357	1259.7	0.0038	3	71498.4	HUMAN	O43390-2	O43390-2|O43390|O43390-3|O43390-4|B4DT28	Isoform 2 of Heterogeneous nuclear ribonucleoprotein R
InSol_Rep1	Non-K-ε-GG	2	8.12	5.75	2.17	73.2	17000000	-1	1	0	0	0		TMT10	(K)	ETIVLK	(E)		K:TMT10,	82.9	63.95	11	580.889	1160.77	0.0043	3.7	23044.6	HUMAN	P52566	P52566|Q9Y5I1|Q9Y5I1-2	Rho GDP-dissociation inhibitor 2
InSol_Rep1	Non-K-ε-GG	2	8.12	4.32	3.64	79.4	77600000	-1	0	0	0	0		TMT10	(K)	NLILVVR	(G)			75	74.87	16	528.362	1055.71	0.0021	2	193380	HUMAN	Q00610	Q00610|Q00610-2	Clathrin heavy chain 1
InSol_Rep1	K-ε-GG	3	8.12	5.22	6.53	33.1	1200000	99	1	1	1	0	K48k	TMT10	(R)	LIFAGkQLEDGR	(T)	QRLIFAGkQLEDGRT	k:TMT10 K-GG variable	85.8	79.57	1	640.379	1805.07	114.053	5.5	77037.2	HUMAN	P0CG48	P0CG48|F5H041|Q96C32|P0CG47|J3QRK5|J3QLP7|P62979|B4DV12|P62987	Polyubiquitin-C
InSol_Rep1	K-ε-GG	3	8.11	8.18	10.1	53.4	30800000	99	1	1	1	0	K3158k	TMT10	(K)	QGNLSSQVPLkR	(L)	LSSQVPLkRLLNTWT	k:TMT10 K-GG variable	100	51.95	4	633.713	1785.08	114.051	4.1	474044	HUMAN	P78527	P78527|P78527-2|E7EUY0	DNA-dependent protein kinase catalytic subunit
InSol_Rep1	Non-K-ε-GG	2	8.1	5.08	4.03	68	64200000	-1	1	0	0	0		TMT10	(K)	VIPELNGK	(L)		K:TMT10,	80.2	71.28	17	664.423	1327.84	0.0034	2.5	36223.7	HUMAN|BOVIN	P04406	P04406|P04406-2|E7EUT5|P10096	Glyceraldehyde-3-phosphate dehydrogenase
InSol_Rep1	Non-K-ε-GG	3	8.1	10.56	5.87	73.2	2470000	-1	1	0	0	0		TMT10	(K)	SSGGFVWACK	(N)		C:Carbamidomethylation,K:TMT10,	85	71.27	2	519.616	1556.83	0.0038	2.4	51364.8	HUMAN	P48735	P48735|P48735-2|H0YL11	Isocitrate dehydrogenase [NADP], mitochondrial
InSol_Rep1	Non-K-ε-GG	2	8.1	4.38	7.47	100	5600000	-1	1	0	0	0		TMT10	(K)	EIAEAYLGK	(T)		K:TMT10,	100	71.45	9	726.431	1451.85	0.0034	2.4	71125	HUMAN	P11142	P11142|E9PKE3|P11142-2	Heat shock cognate 71 kDa protein
InSol_Rep1	Non-K-ε-GG	2	8.1	5.95	8.64	100	96500000	-1	1	0	0	0		TMT10	(K)	ESYSIYVYK	(V)		K:TMT10,	100	71.68	17	805.45	1609.89	0.0058	3.6	21985.2	HUMAN	Q6DN03	Q6DN03|Q6DRA6|P33778|P06899|P23527|Q16778|Q8N257	Putative histone H2B type 2-C
InSol_Rep1	Non-K-ε-GG	2	8.1	4.8	2.76	100	1750000	-1	1	0	0	0		TMT10	(K)	VTVLTLQDK	(I)		K:TMT10,	100	75.18	3	737.969	1474.92	0.0055	3.7	71792.9	HUMAN	Q9UBT2	Q9UBT2|Q9UBT2-2	SUMO-activating enzyme subunit 2
InSol_Rep1	Non-K-ε-GG	2	8.1	5.47	6.11	100	26800000	-1	1	0	0	0		TMT10	(K)	TIFQGIAAK	(V)		K:TMT10,	100	76.92	13	703.943	1406.88	0.0015	1	53652.5	HUMAN	P52209	P52209|P52209-2	6-phosphogluconate dehydrogenase, decarboxylating
InSol_Rep1	Non-K-ε-GG	2	8.1	6.08	6.76	100	1230000	-1	1	0	0	0		TMT10	(K)	ALLEVVQSGGK	(N)		K:TMT10,	82.5	79.68	4	779.982	1558.96	-0.0005	-0.3	28700.4	HUMAN	Q8TAA3	Q8TAA3|Q8TAA3-5|O14818|Q8TAA3-2|O14818-2	Proteasome subunit alpha type-7-like
InSol_Rep1	Non-K-ε-GG	2	8.1	5.14	7.47	100	5560000	-1	1	0	0	0		TMT10	(R)	SSFYVNGLTLGGQK	(C)		K:TMT10,	100	80.28	8	965.047	1929.09	0.0027	1.4	15225.1	HUMAN	P07737	P07737|K7EJ44	Profilin-1
InSol_Rep1	Non-K-ε-GG	2	8.09	8.09	6.54	63.6	16600000	99	0	0	0	0	M311m	TMT10	(K)	YNImLVR	(L)		m:Oxidized methionine	85.9	64.52	15	577.337	1137.66	16.001	5.3	60190.1	HUMAN	P50990	P50990|P50990-2|P50990-3	T-complex protein 1 subunit theta
InSol_Rep1	K-ε-GG	4	8.09	11.37	8.09	66.4	18300000	99	1	1	1	0	K252k M257m	TMT10	(R)	kLAVNmVPFPR	(L)	QLNADLRkLAVNMVP	k:TMT10 K-GG variable,m:Oxidized methionine	73.8	67.65	22	465.781	1730.06	130.048	5.4	50896.6	HUMAN	Q9H4B7	Q9H4B7|Q13509|Q9BUF5|Q13885|Q9BVA1|P68371|P04350|P07437|A6NNZ2|Q3ZCM7|Q5JP53|Q5SQY0|I3L2F9|A0A075B736|Q13509-2|Q5ST81	Tubulin beta-1 chain
InSol_Rep1	K-ε-GG	3	8.09	4.4	8.22	59.2	55400000	99	1	1	1	0	K79k	TMT10	(R)	kGESGQSWPR	(L)	SILCCLRkGESGQSW	k:TMT10 K-GG variable	88.8	42.17	17	568.648	1589.88	114.05	3.9	18982.3	HUMAN	Q15185	Q15185|Q15185-4|Q15185-3|B4DDC6	Prostaglandin E synthase 3
InSol_Rep1	K-ε-GG	4	8.07	8.71	6.85	54.8	8160000	8.07	2	1	1	0	K254k	TMT10	(K)	DSVSkDIDSSDRK	(S)	VRKDSVSkDIDSSDR	K:TMT10,k:TMT10 K-GG variable	88.4	44.8	1	564.064	2139.19	114.047	2	66159.9	HUMAN	Q8IYW5	Q8IYW5	E3 ubiquitin-protein ligase RNF168
InSol_Rep1	K-ε-GG	2	8.07	8.07	8.07	65	597000000	99	1	1	1	0	K530k	TMT10	(R)	AGMSSLkG	(-)	RAGMSSLkG------	k:TMT10 K-GG variable	100	51.85	12	661.88	1208.71	114.045	1.7	58479.6	HUMAN	P40227	P40227|P40227-2	T-complex protein 1 subunit zeta
InSol_Rep1	Non-K-ε-GG	2	8.06	1.57	4.52	75.9	7000000	-1	0	0	0	0		TMT10	(K)	VYFDLR	(I)			78.7	73.63	10	521.302	1041.59	0.0033	3.2	23799.1	HUMAN	P23284	P23284	Peptidyl-prolyl cis-trans isomerase B
InSol_Rep1	Non-K-ε-GG	2	8.06	3.45	3.45	87	7440000	-1	1	0	0	0		TMT10	(K)	LLLAAK	(S)		K:TMT10,	100	74.93	9	543.888	1086.77	0.0036	3.3	273948	HUMAN	Q9Y4G6	Q9Y4G6|Q9Y490|Q9H427	Talin-2
InSol_Rep1	K-ε-GG	3	8.05	8.05	8.05	50.9	111000000	99	1	1	1	0	K68k	TMT10	(R)	QECPVCkAGISR	(E)	RQECPVCkAGISREK	C:Carbamidomethylation,k:TMT10 K-GG variable	100	45	14	659.687	1863	114.049	3.3	20280.4	HUMAN	Q99942	Q99942	E3 ubiquitin-protein ligase RNF5
InSol_Rep1	K-ε-GG	3	8.04	10.14	8.04	58.8	10600000	99	1	1	1	0	K1042k	TMT10	(R)	LkTAFPQQTR	(K)	ERITDRLkTAFPQQT	k:TMT10 K-GG variable	86.7	54.5	4	588.02	1647.99	114.05	4	140142	HUMAN	Q86Y13	Q86Y13	E3 ubiquitin-protein ligase DZIP3
InSol_Rep1	K-ε-GG	3	8.04	6.01	5.87	79.9	2820000	99	1	1	1	0	K622k	TMT10	(K)	SESQkEDPFNIAEPR	(V)	SNKSESQkEDPFNIA	k:TMT10 K-GG variable	100	62.47	2	773.74	2205.16	114.051	3.6	97654.7	HUMAN	Q9Y2X9	Q9Y2X9|Q9Y2X9-2	Zinc finger protein 281
InSol_Rep1	K-ε-GG	3	8.03	7.41	6.59	64	17400000	8.031	2	1	1	0	K209k	TMT10	(R)	NkPSDLGTK	(L)	LIEQLRNkPSDLGTK	K:TMT10,k:TMT10 K-GG variable	91.6	45.15	16	587.689	1647	114.049	3.3	68763.9	HUMAN	P31948-2	P31948-2|P31948|P31948-3|F5H783	Isoform 2 of Stress-induced-phosphoprotein 1
InSol_Rep1	K-ε-GG	3	8.03	10.13	7.95	57.8	5290000	99	1	1	1	0	K190k	TMT10	(K)	GDGLCCYLkR	(E)	DGLCCYLkRESVELA	C:Carbamidomethylation,k:TMT10 K-GG variable	100	59.17	1	605.321	1699.9	114.047	2.2	86421.8	HUMAN	O43719	O43719	HIV Tat-specific factor 1
InSol_Rep1	K-ε-GG	3	8.02	8.02	8.02	57.8	5830000	99	1	1	1	0	K43k	TMT10	(K)	CESAFLSkR	(N)	CESAFLSkRNPRQIN	C:Carbamidomethylation,k:TMT10 K-GG variable	95.6	52.58	0	557.31	1555.87	114.048	3	17892.7	HUMAN	P83731	P83731|C9JNW5|C9JXB8	60S ribosomal protein L24
InSol_Rep1	Non-K-ε-GG	3	8.02	8.02	8.02	44.1	378000000	-1	2	0	0	0		TMT10	(K)	SILGNKK	(F)		K:TMT10,	79.6	53.53	29	482.994	1446.96	0.0057	3.9	83132.1	HUMAN	P52740	P52740|P52740-2	Zinc finger protein 132
InSol_Rep1	K-ε-GG	3	8.02	6.76	5.62	62.2	35900000	99	1	1	1	0	K341k	TMT10	(K)	VSkAAILAR	(I)	YDRKKVSkAAILARI	k:TMT10 K-GG variable	87	56.3	8	500.994	1386.92	114.049	3.9	41693	HUMAN	O00767	O00767	Acyl-CoA desaturase
InSol_Rep1	K-ε-GG	3	8.02	8.93	8.93	61.5	7360000	99	1	1	1	0	K292k	TMT10	(R)	TVLLPkSGGVVER	(S)	VRTVLLPkSGGVVER	k:TMT10 K-GG variable	91.4	61.92	12	643.066	1813.13	114.053	5.1	49395.4	HUMAN	E9PL17	E9PL17|Q92989|Q92989-2	Polyribonucleotide 5'-hydroxyl-kinase Clp1
InSol_Rep1	K-ε-GG	4	8.01	6.63	8.72	45.1	6920000	99	1	1	1	0	K90k	TMT10	(R)	SIRPDNMSEYSkQMQR	(F)	DNMSEYSkQMQRFNV	k:TMT10 K-GG variable	100	52.4	6	636.331	2428.25	114.052	3.7	55933.8	HUMAN	Q92769	Q92769|Q13547|Q92769-3	Histone deacetylase 2
InSol_Rep1	K-ε-GG	3	8.01	6.34	7.03	56.3	13900000	99	1	1	1	0	K109k	TMT10	(R)	TNEkVELQELNDR	(F)	LTTRTNEkVELQELN	k:TMT10 K-GG variable	97.1	56.45	2	720.73	2046.12	114.053	4.5	53591.9	HUMAN	P17661	P17661|P08670|B0YJC4	Desmin
InSol_Rep1	K-ε-GG	3	8.01	9.79	8.01	56	1540000	6.075	2	1	1	0	K100k	TMT10	(K)	GTLVQTkGTGASGSFK	(L)	KGTLVQTkGTGASGS	K:TMT10,k:TMT10 K-GG variable	88.1	57.23	0	780.79	2226.31	114.051	3.4	22579.8	HUMAN	P16401	P16401|P16402|P10412|Q02539|P16403	Histone H1.5
InSol_Rep1	Non-K-ε-GG	2	8.01	3.01	3.01	82.1	6230000	-1	1	0	0	0		TMT10	(R)	VLVAVK	(R)		K:TMT10,	100	68.1	11	543.888	1086.77	0.003	2.8	28071.3	HUMAN	P38117	P38117	Electron transfer flavoprotein subunit beta
InSol_Rep1	K-ε-GG	3	8.01	7.16	9.31	59.8	8810000	99	1	1	1	0	K389k	TMT10	(R)	LQLQVLTDkCTR	(L)	QLQVLTDkCTRLQRR	C:Carbamidomethylation,k:TMT10 K-GG variable	91.7	70.37	7	683.065	1933.13	114.049	2.9	86461.7	HUMAN	Q6PCD5	Q6PCD5	E3 ubiquitin-protein ligase RFWD3
InSol_Rep1	Non-K-ε-GG	3	8.01	4.46	6.49	69	6780000	-1	0	0	0	0		TMT10	(K)	IENHEGVR	(R)			100	31.93	9	394.886	1182.64	-0.0006	-0.5	58506.4	HUMAN	P14618	P14618|P14618-2|P14618-3|Q504U3|H3BQ34	Pyruvate kinase PKM
InSol_Rep1	K-ε-GG	3	8	8	7.49	52.1	1590000	99	1	1	1	0	K79k	TMT10	(K)	GTPFETPDQGkAR	(L)	FETPDQGkARLLTHW	k:TMT10 K-GG variable	83.8	49.72	0	659.361	1862.02	114.05	3.6	17363.1	HUMAN	Q53FV1	Q53FV1|Q9P0S3|Q8N138|Q8N138-4|F8VXD5|B9A069	ORM1-like protein 2
InSol_Rep1	Non-K-ε-GG	2	7.99	2.73	2.73	67.2	6010000	-1	1	0	0	0		TMT10	(K)	TQVLIK	(P)		K:TMT10,	92.8	61	11	580.396	1159.78	0.0039	3.3	143590	HUMAN	Q7Z589-7	Q7Z589-7|Q7Z589-4|Q7Z589-5|Q7Z589|Q7Z589-6|E9PMC9|Q7Z589-2|P61201-2|P61201|B4DIH5	Isoform 7 of Protein EMSY
InSol_Rep1	Non-K-ε-GG	2	7.99	3.43	2.98	78.1	32500000	-1	1	0	0	0		TMT10	(R)	YTILIK	(Y)		K:TMT10,	100	76.8	13	604.906	1208.8	0.0024	2	283472	HUMAN	P21333	P21333|P21333-2|Q5HY54	Filamin-A
InSol_Rep1	Non-K-ε-GG	2	7.99	6.38	4.83	66	81400000	-1	0	0	0	0		TMT10	(R)	TEIIILATR	(T)			100	78.47	19	629.903	1258.79	0.0052	4.1	28657.3	HUMAN	P23396-2	P23396-2|P23396|E9PL09|E9PPU1|F2Z2S8|E9PJH4|E9PQ96	Isoform 2 of 40S ribosomal protein S3
InSol_Rep1	Non-K-ε-GG	3	7.99	7.99	7.99	52.3	29600000	-1	0	0	0	0		TMT10	(R)	HWDQNER	(F)			89.5	31.85	13	405.203	1213.59	0.0027	2.2	71350.3	HUMAN	P08195-4	P08195-4|J3KPF3|P08195|F5GZS6|P08195-3|P08195-2|F5GZI0	Isoform 4 of 4F2 cell-surface antigen heavy chain
InSol_Rep1	Non-K-ε-GG	2	7.98	6.05	6.05	60.7	12600000	-1	1	0	0	0		TMT10	(K)	IITFTK	(N)		K:TMT10,	74.7	76.23	10	590.891	1180.77	0.0042	3.5	60701.5	HUMAN	O95758-4	O95758-4|P26599-3|O95758-5|O95758|P26599-2|O95758-2|Q9UKA9-3|Q9UKA9-4|Q9UKA9-2|P26599|Q9UKA9|O95758-6|O95758-1|O95758-7|Q9UKA9-6|Q9UKA9-5	Isoform 4 of Polypyrimidine tract-binding protein 3
InSol_Rep1	Non-K-ε-GG	2	7.98	4.44	2.66	79.6	10800000	-1	1	0	0	0		TMT10	(R)	VVLELK	(E)		K:TMT10,	100	76.63	12	579.899	1158.79	0.0048	4.2	47302.5	HUMAN	Q6BAA4	Q6BAA4|P30405|P30405-2|R4GN99	Fc receptor-like B
InSol_Rep1	Non-K-ε-GG	2	7.98	5.3	8.62	68.6	173000000	-1	1	0	0	0		TMT10	(K)	NVGIFLK	(N)		K:TMT10,	85.8	80.25	13	624.91	1248.81	0.0054	4.3	120482	HUMAN	Q9Y5B9	Q9Y5B9	FACT complex subunit SPT16
InSol_Rep1	Non-K-ε-GG	3	7.98	10.85	8.18	58.7	14300000	-1	0	0	0	0		TMT10	(R)	HLRDEGLR	(L)			75.8	32.13	12	408.906	1224.7	0.0024	2	32841.2	HUMAN	Q9P0L0-2	Q9P0L0-2|Q9P0L0	Isoform 2 of Vesicle-associated membrane protein-associated protein A
InSol_Rep1	Non-K-ε-GG	2	7.97	8.94	8.54	68.9	4770000	-1	0	0	0	0		TMT10	(R)	VITIMQNPR	(Q)			72.9	67.52	12	650.886	1300.76	0.0046	3.5	17718.4	HUMAN	P62269	P62269	40S ribosomal protein S18
InSol_Rep1	Non-K-ε-GG	2	7.97	4.35	4.01	94.1	1090000	-1	1	0	0	0		TMT10	(K)	TLLGDGPVVTDPK	(A)		K:TMT10,	100	74.57	0	885.524	1770.04	0.0005	0.3	23044.6	HUMAN	P52566	P52566	Rho GDP-dissociation inhibitor 2
InSol_Rep1	Non-K-ε-GG	3	7.96	7.96	7.96	62.1	43800000	-1	0	0	0	0		TMT10	(R)	YAHVVLR	(K)			95.8	46.98	13	362.893	1086.66	0.0027	2.5	17718.4	HUMAN	P62269	P62269	40S ribosomal protein S18
InSol_Rep1	Non-K-ε-GG	3	7.96	9.51	7.96	68.6	121000000	-1	1	0	0	0		TMT10	(K)	HVLFPLK	(S)		K:TMT10,	79.2	71.28	20	437.958	1311.86	0.0032	2.4	59484.7	HUMAN	P54577	P54577	Tyrosine--tRNA ligase, cytoplasmic
InSol_Rep1	Non-K-ε-GG	2	7.96	2.62	2.62	77.6	11700000	-1	1	0	0	0		TMT10	(R)	ISLCLK	(V)		C:Carbamidomethylation,K:TMT10,	76.5	75.58	9	596.383	1191.75	0.0058	4.9	108281	HUMAN	P53618	P53618	Coatomer subunit beta
InSol_Rep1	Non-K-ε-GG	3	7.95	4.11	3.62	51.9	439000000	-1	0	0	0	0		TMT10	(R)	HVQGILR	(G)			77	43.15	14	351.224	1051.66	0.0016	1.6	10856.6	HUMAN	C9JVQ0	C9JVQ0|A8MWD9|P62308|F5H013|Q49AN9	Small nuclear ribonucleoprotein G
InSol_Rep1	K-ε-GG	3	7.95	3.7	2.54	65.5	23400000	7.954	2	1	1	0	K829k	TMT10	(K)	kGFGDPFSGK	(D)	GDPFQSKkGFGDPFS	K:TMT10,k:TMT10 K-GG variable	95.4	65.7	18	614.356	1727.01	114.043	-0.2	99718.3	HUMAN	Q9UBC2-2	Q9UBC2-2|Q9UBC2	Isoform 2 of Epidermal growth factor receptor substrate 15-like 1
InSol_Rep1	K-ε-GG	3	7.95	6.59	8.55	60.9	6970000	99	1	1	1	0	K65k	TMT10	(K)	EWMPVTkLGR	(L)	KEWMPVTkLGRLVKD	k:TMT10 K-GG variable	92.9	70.67	10	597.012	1674.98	114.044	0.7	31609.1	HUMAN	P15880	P15880|E9PQD7|E9PPT0	40S ribosomal protein S2
InSol_Rep1	Non-K-ε-GG	3	7.94	6.17	6.17	62.8	312000000	-1	0	0	0	0		TMT10	(R)	HLQLAVR	(N)			89.8	49.5	10	355.897	1065.67	0.0031	2.9	13995.1	HUMAN	Q8IUE6	Q8IUE6	Histone H2A type 2-B
InSol_Rep1	K-ε-GG	3	7.94	5.03	3.76	74	2990000	7.938	2	1	1	0	K405k	TMT10	(K)	EkYIDQEELNK	(T)	KKKKIKEkYIDQEEL	K:TMT10,k:TMT10 K-GG variable	100	57.77	5	737.416	2096.18	114.049	2.9	98729.9	HUMAN	P07900-2	P07900-2|P07900|P08238|Q58FF8|Q14568	Isoform 2 of Heat shock protein HSP 90-alpha
InSol_Rep1	K-ε-GG	3	7.94	6.89	6.42	57.3	23900000	99	1	1	1	0	K270k	TMT10	(R)	kSLNGEDSTR	(Q)	DTCPVCRkSLNGEDS	k:TMT10 K-GG variable	90.1	35.58	9	560.31	1564.87	114.047	2.4	34273.2	HUMAN	Q9Y4L5	Q9Y4L5	E3 ubiquitin-protein ligase RNF115
InSol_Rep1	Non-K-ε-GG	4	7.93	8.54	7.93	50.8	18200000	-1	1	0	0	0		TMT10	(R)	HPFIVNHPK	(V)		K:TMT10,	68.8	45.07	15	387.488	1546.93	0.004	2.6	142148	HUMAN	P55265-4	P55265-4|P55265|P55265-2|P55265-3|P55265-5	Isoform 4 of Double-stranded RNA-specific adenosine deaminase
InSol_Rep1	K-ε-GG	3	7.93	8.98	4.59	53.7	264000000	4.586	2	1	1	0	K128k	TMT10	(K)	VkGNVFK	(N)	HSLYLKVkGNVFKNK	K:TMT10,k:TMT10 K-GG variable	99.1	55.47	15	531.677	1478.97	114.049	3.8	23579.7	HUMAN	P84098	P84098|J3KTE4|J3QR09	60S ribosomal protein L19
InSol_Rep1	K-ε-GG	3	7.92	7	7	53.5	7730000	7.918	2	1	1	0	K263k	Hydrogen	(K)	VVkQASEGPLK	(G)	DDIKKVVkQASEGPL	K:TMT10-Lys-Only,k:TMT10 K-GG variable	100	50.12	2	576.687	1614	114.049	3.2	36223.7	HUMAN|BOVIN	P04406	P04406|P04406-2|E7EUT5|P10096	Glyceraldehyde-3-phosphate dehydrogenase
InSol_Rep1	K-ε-GG	3	7.92	9.48	8.58	66.2	3480000	99	1	1	1	0	K166k	TMT10	(R)	kITSNCTIGLR	(G)	KHNPKRRkITSNCTI	C:Carbamidomethylation,k:TMT10 K-GG variable	90.3	54.12	0	612.361	1721.01	114.053	5.3	61442.9	HUMAN	Q9UPT9	Q9UPT9|Q9UPT9-2	Ubiquitin carboxyl-terminal hydrolase 22
InSol_Rep1	Non-K-ε-GG	3	7.91	7.91	7.91	41.2	67600000	-1	1	0	0	0		TMT10	(R)	LAHYNK	(R)		K:TMT10,	50.9	43	9	401.915	1203.72	0.0041	3.4	21985.2	HUMAN	Q6DN03	Q6DN03|U3KQK0|Q6DRA6|Q5QNW6-2|P33778|P62807|Q93079|O60814|P58876|P06899|Q99879|P23527|Q99880|Q99877|Q16778|Q5QNW6|Q8N257	Putative histone H2B type 2-C
InSol_Rep1	Non-K-ε-GG	2	7.91	5.94	5.67	66.1	10700000	-1	1	0	0	0		Hydrogen	(K)	TLVLLMGK	(E)			89.4	69.05	17	437.777	874.543	0.003	3.4	15225.1	HUMAN	P07737	P07737|K7EJ44	Profilin-1
InSol_Rep1	Non-K-ε-GG	2	7.9	1.52	2.33	58.7	3390000000	-1	2	0	0	0		TMT10	(K)	SILGNKK	(F)		K:TMT10,	100	51.63	20	723.985	1446.96	0.0009	0.7	83132.1	HUMAN	P52740	P52740|P52740-2	Zinc finger protein 132
InSol_Rep1	Non-K-ε-GG	3	7.9	7.9	7.9	46	8560000	-1	0	0	0	0		Hydrogen	(K)	LAQANGWGVMVSHR	(S)			62.2	55.57	10	509.262	1525.77	0.0038	2.5	47510.4	HUMAN	P06733	P06733|P06733-2	Alpha-enolase
InSol_Rep1	K-ε-GG	3	7.9	7.9	4.45	57.8	33000000	4.452	2	1	1	0	K98k	TMT10	(K)	GLIkLVSK	(H)	LLSKGLIkLVSKHRA	K:TMT10,k:TMT10 K-GG variable	81	72.78	10	553.71	1545.07	114.046	1.8	13798.9	HUMAN	P62851	P62851	40S ribosomal protein S25
InSol_Rep1	K-ε-GG	3	7.9	5.68	7.77	78.5	24300000	7.769	2	1	1	0	K117k	Hydrogen	(K)	HAVSEGTkAVTK	(Y)	HAVSEGTkAVTKYTS	K:TMT10-Lys-Only,k:Ubiquitin Residual GG from Tryp Cut on K	87	28.57	13	524.298	1685.99	-115.117	2.1	18803.6	HUMAN	U3KQK0	U3KQK0|Q5QNW6-2|Q96A08|P33778|P62807|Q93079|O60814|P58876|P06899|Q99879|P23527|Q99880|Q99877|Q16778|Q5QNW6|Q8N257|P57053	Histone H2B
InSol_Rep1	Non-K-ε-GG	2	7.9	2.37	5.44	68.3	27900000	-1	0	0	0	0		TMT10	(R)	IAGEASR	(L)			100	34.03	15	466.772	932.536	0.0015	1.6	21985.2	HUMAN	Q6DN03	Q6DN03|U3KQK0|Q6DRA6|Q5QNW6-2|P33778|P62807|Q93079|O60814|P58876|P06899|Q99879|P23527|Q99877|Q16778|Q5QNW6|P57053	Putative histone H2B type 2-C
InSol_Rep1	K-ε-GG	3	7.89	3.17	7.78	51.9	17500000	99	1	1	1	0	K686k	TMT10	(K)	NLGQPIkIR	(F)	KNLGQPIkIRFQESE	k:TMT10 K-GG variable	94.8	56.47	8	537.678	1496.97	114.052	5.7	95185.1	HUMAN	P34932	P34932	Heat shock 70 kDa protein 4
InSol_Rep1	Non-K-ε-GG	2	7.89	6.5	6.25	81.4	8590000	-1	1	0	0	0		Hydrogen	(R)	NLLSVAYK	(N)		K:TMT10-Lys-Only,	100	67.7	10	568.85	1136.69	0.0052	4.6	29344.6	HUMAN	P62258	P62258|P31947|P61981|P31946|Q04917|P27348|P63104|P31946-2|P62258-2|P31947-2|I3L3T1|B4DJF2	14-3-3 protein epsilon
InSol_Rep1	Non-K-ε-GG	2	7.89	4.09	6.85	60.9	26700000	-1	0	0	0	0		TMT10	(R)	AVFPSIVGR	(P)			100	74.05	13	587.863	1174.71	0.0044	3.8	123097	HUMAN	A5A3E0	A5A3E0|Q6S8J3|P0CG38|P62736|P68032|P68133|P63267|P60709|P63261|Q5T8M7|P63267-2|A6NL76|Q5T8M8|J3KT65|G5E9R0|B8ZZJ2|F8WB63|F8WCH0	POTE ankyrin domain family member F
InSol_Rep1	K-ε-GG	3	7.89	5.8	4.95	83.9	24000000	7.918	2	1	1	0	K96k	TMT10	(R)	NDEELNkLLGK	(V)	RNDEELNkLLGKVTI	K:TMT10,k:TMT10 K-GG variable	92.3	75.28	11	692.078	1960.17	114.05	3.6	16223.5	HUMAN	Q9BTM1-2	Q9BTM1-2|P20671|P0C0S8|Q6FI13|Q16777|Q9BTM1|Q96KK5|Q99878	Isoform 2 of Histone H2A.J
InSol_Rep1	Non-K-ε-GG	3	7.89	6.76	8.02	53.7	17100000	-1	1	0	0	0		TMT10	(R)	GLAEALQMEVK	(P)		K:TMT10,	70	83.72	14	549.658	1646.95	0.0051	3.1	36585.8	HUMAN	Q06136	Q06136	3-ketodihydrosphingosine reductase
InSol_Rep1	Non-K-ε-GG	2	7.88	7.88	3.48	49.2	105000000	-1	1	0	0	0		TMT10	(R)	GGASIYGK	(Q)		K:TMT10,	96.1	50.9	11	605.866	1210.72	0.0047	3.9	18350.6	HUMAN	Q9Y3C6	Q9Y3C6	Peptidyl-prolyl cis-trans isomerase-like 1
InSol_Rep1	K-ε-GG	3	7.88	6.03	5.92	83.8	5100000	7.884	2	1	1	0	K100k	TMT10	(R)	CTkIINADSEDPK	(Y)	LQVARCTkIINADSE	C:Carbamidomethylation,K:TMT10,k:TMT10 K-GG variable	100	53.95	11	764.756	2178.2	114.051	3.4	49032.4	HUMAN	P35998	P35998	26S protease regulatory subunit 7
InSol_Rep1	Non-K-ε-GG	2	7.87	7.87	7.87	36.5	138000000	99	0	0	0	0	M310m	TMT10	(K)	GmAAAGNYAWVNR	(S)		m:Oxidized methionine	100	56.03	12	813.409	1609.81	15.9995	2.8	55722.8	HUMAN	Q9Y3I0	Q9Y3I0	tRNA-splicing ligase RtcB homolog
InSol_Rep1	Non-K-ε-GG	2	7.87	6.5	7.91	93.3	11400000	-1	1	0	0	0		TMT10	(K)	ISTVVSSK	(E)		K:TMT10,	85.5	60.08	13	639.908	1278.8	0.0058	4.5	14683.8	HUMAN	P37108	P37108|H0YLA2	Signal recognition particle 14 kDa protein
InSol_Rep1	Non-K-ε-GG	3	7.87	2.33	7.87	41.9	21200000	-1	1	0	0	0		TMT10	(K)	HIEEVRK	(N)		K:TMT10,	87.1	38.02	15	456.952	1368.84	0.0036	2.6	17302.2	HUMAN	P16949	P16949	Stathmin
InSol_Rep1	K-ε-GG	4	7.86	7.86	7.86	44.6	3270000	1.088	2	1	0	1	K116k	TMT10	(R)	IHPELLAkK	(R)	IHPELLAkKRGTKGK	K:TMT10,k:TMT10 K-GG variable	70	59.43	0	463.303	1736.14	114.049	3.3	40285.7	HUMAN	Q9P0M6	Q9P0M6	Core histone macro-H2A.2
InSol_Rep1	K-ε-GG	3	7.86	4.34	4.91	61.9	12500000	99	1	1	1	0	K57k	TMT10	(R)	YQkSTELLIR	(K)	REIRRYQkSTELLIR	k:TMT10 K-GG variable	100	60.98	7	608.366	1709.04	114.048	2.8	15622.1	HUMAN	Q16695	Q16695|P68431|Q71DI3|P84243|Q5TEC6|Q6NXT2|B4DEB1|K7EP01|K7EMV3	Histone H3.1t
InSol_Rep1	K-ε-GG	3	7.86	4.13	2.84	82.6	2310000	7.857	2	1	1	0	K335k	TMT10	(K)	AVNEkSCNCLLLK	(V)	IAKAVNEkSCNCLLL	C:Carbamidomethylation,K:TMT10,k:TMT10 K-GG variable	91.8	63.93	5	784.114	2236.28	114.052	3.8	47510.4	HUMAN	P06733	P06733|P06733-2	Alpha-enolase
InSol_Rep1	Non-K-ε-GG	2	7.86	8.83	8.83	81.3	2750000	-1	1	0	0	0		TMT10	(R)	GSPLVVISQGK	(I)		K:TMT10,	100	73.15	7	771.987	1542.96	0.0051	3.3	62748.9	HUMAN	Q16555	Q16555|Q16555-2	Dihydropyrimidinase-related protein 2
InSol_Rep1	Non-K-ε-GG	2	7.86	7.86	7.86	51	95000000	-1	0	0	0	0		TMT10	(K)	VVLVLAGR	(Y)			85.6	76.47	18	528.362	1055.71	0.0032	3	15797.4	HUMAN	P61353	P61353|K7ERY7	60S ribosomal protein L27
InSol_Rep1	Non-K-ε-GG	2	7.86	4.57	5.12	82.9	5960000	-1	0	0	0	0		TMT10	(K)	TVGVQGDCR	(S)		C:Carbamidomethylation,	100	36.37	10	610.817	1220.63	0.0008	0.6	77455.7	HUMAN	P49915	P49915|P49915-2	GMP synthase [glutamine-hydrolyzing]
InSol_Rep1	Non-K-ε-GG	2	7.86	3.86	3.84	64.8	21300000	-1	0	0	0	0		TMT10	(K)	TQIPTQR	(Y)			95.7	38.7	10	536.821	1072.63	0.0037	3.5	30524.2	HUMAN	P25786-2	P25786-2|P25786|F5GX11	Isoform Long of Proteasome subunit alpha type-1
InSol_Rep1	K-ε-GG	3	7.85	7.85	8.35	64.8	124000000	7.849	2	1	1	0	K26k	TMT10	(K)	SGkYVLGYK	(Q)	QLVMKSGkYVLGYKQ	K:TMT10,k:TMT10 K-GG variable	94	59.88	12	606.038	1702.05	114.05	4.1	12955	HUMAN	P62888	P62888|E5RJH3	60S ribosomal protein L30
InSol_Rep1	Non-K-ε-GG	2	7.85	2.33	3.62	73.4	11000000	-1	0	0	0	0		TMT10	(K)	VSIAVLR	(G)			100	69.1	16	493.834	986.656	0.0038	3.8	44708.6	HUMAN	P36507	P36507|G5E9C7	Dual specificity mitogen-activated protein kinase kinase 2
InSol_Rep1	K-ε-GG	4	7.85	7.85	7.85	51.7	5840000	99	1	1	1	0	K490k	TMT10	(R)	kDFSHTGR	(G)	QLFGGTRkDFSHTGR	k:TMT10 K-GG variable	75.2	34.07	12	380.715	1405.8	114.045	1.1	97126.8	HUMAN	P33991	P33991	DNA replication licensing factor MCM4
InSol_Rep1	Non-K-ε-GG	2	7.83	2.81	2.81	91.8	743000	-1	0	0	0	0		TMT10	(K)	VLVATNVAAR	(G)			100	60.02	0	621.892	1242.77	0.0036	2.9	83134.1	HUMAN	Q9BQ39	Q9BQ39	ATP-dependent RNA helicase DDX50
InSol_Rep1	Non-K-ε-GG	3	7.83	4.83	3.51	59.1	8460000	-1	1	0	0	0		TMT10	(R)	VAAGLQIK	(N)		K:TMT10,	60.9	66.57	12	419.949	1257.83	0.0042	3.3	98480.7	HUMAN	Q14974	Q14974	Importin subunit beta-1
InSol_Rep1	K-ε-GG	3	7.83	4.78	5.6	61.8	1880000	7.34	2	1	1	0	K65k	TMT10	(K)	NYFkDLPK	(A)	LDTKNYFkDLPKAHT	K:TMT10,k:TMT10 K-GG variable	41.7	67	1	609.362	1712.04	114.036	-3.7	84505.4	HUMAN	P48449	P48449|P48449-3	Lanosterol synthase
InSol_Rep1	Non-K-ε-GG	3	7.83	7.83	7.83	74.2	4490000	-1	0	0	0	0		TMT10	(R)	HLYLFPGHPPT	(-)			88.2	68.87	15	503.284	1507.83	0.0099	6.6	51711.4	HUMAN	P42575	P42575	Caspase-2
InSol_Rep1	Non-K-ε-GG	2	7.81	7.81	3.39	75.4	26900000	-1	1	0	0	0		TMT10	(K)	FVLSSGK	(F)		K:TMT10,	86.6	67.38	14	598.379	1195.74	0.0049	4.1	48311.8	HUMAN	P27797	P27797	Calreticulin
InSol_Rep1	K-ε-GG	3	7.81	8.65	5.62	65.7	17100000	99	1	1	1	0	K224k	TMT10	(R)	YIGIVkQAGLER	(M)	RRYIGIVkQAGLERM	k:TMT10 K-GG variable	100	68.33	12	640.39	1805.11	114.052	4.6	46013.4	HUMAN	P52597	P52597	Heterogeneous nuclear ribonucleoprotein F
InSol_Rep1	Non-K-ε-GG	2	7.81	5.67	3.09	76.9	19600000	-1	0	0	0	0		TMT10	(K)	DYFLFR	(D)			86.5	80.55	21	545.3	1089.59	-0.0001	-0.1	10931.5	HUMAN	P61604	P61604|B8ZZ54	10 kDa heat shock protein, mitochondrial
InSol_Rep1	Non-K-ε-GG	3	7.8	7.29	5.82	60.5	196000000	-1	0	0	0	0		TMT10	(R)	HFWGLR	(V)			91.3	60.02	12	348.871	1044.59	0.0033	3.1	17718.4	HUMAN	P62269	P62269|J3JS69	40S ribosomal protein S18
InSol_Rep1	Non-K-ε-GG	2	7.78	2.85	5.52	67.8	25900000	-1	0	0	0	0		TMT10	(K)	TQLAVCQQR	(I)		C:Carbamidomethylation,	100	44.4	9	666.869	1332.73	0.006	4.5	52088.9	HUMAN	Q02790	Q02790	Peptidyl-prolyl cis-trans isomerase FKBP4
InSol_Rep1	Non-K-ε-GG	2	7.78	5.38	5.38	65.7	14500000	-1	1	0	0	0		TMT10	(R)	TPDVLK	(K)		K:TMT10,	95.4	57.93	16	565.865	1130.72	0.0045	4	68763.9	HUMAN	P31948-2	P31948-2|P31948|P31948-3	Isoform 2 of Stress-induced-phosphoprotein 1
InSol_Rep1	Non-K-ε-GG	2	7.78	5.94	6.91	64.8	13800000	-1	1	0	0	0		TMT10	(R)	TWESVK	(R)		K:TMT10,	100	58.87	5	604.361	1207.71	0.0052	4.3	26180.3	HUMAN	A6NFX8	A6NFX8|Q9UKK9|A6NJU6|A6NCQ0	ADP-sugar pyrophosphatase
InSol_Rep1	K-ε-GG	3	7.78	7.78	7.78	40.8	161000000	99	1	1	1	0	K5k	Acetyl	(M)	AAYkLVLIR	(H)	---MAAYkLVLIRHG	k:TMT10 K-GG variable	72.8	83.1	15	477.969	1088.68	343.209	2.5	28917.5	HUMAN	P18669	P18669|Q8N0Y7	Phosphoglycerate mutase 1
InSol_Rep1	K-ε-GG	4	7.77	7.06	8.03	69.5	2910000	7.771	2	1	1	0	K589k	TMT10	(K)	NQTAEkEEFEHQQK	(E)	DKNQTAEkEEFEHQQ	K:TMT10,k:TMT10 K-GG variable	100	44.67	2	637.592	2433.3	114.049	2.3	71125	HUMAN	P11142	P11142|E9PKE3|E9PNE6|A8K7Q2	Heat shock cognate 71 kDa protein
InSol_Rep1	K-ε-GG	3	7.77	7.77	7.77	40.4	83700000	1.832	2	1	1	0	K38k	TMT10	(R)	QQELIQkK	(K)	RQQELIQkKKVLTKK	K:TMT10,k:TMT10 K-GG variable	77.4	50.3	17	606.049	1702.08	114.049	3.3	74483	HUMAN	P46063	P46063	ATP-dependent DNA helicase Q1
InSol_Rep1	K-ε-GG	3	7.77	3.62	2.5	57.1	78800000	4.628	2	1	1	0	K162k	TMT10	(K)	GGVVGIkVDK	(G)	KGGVVGIkVDKGVVP	K:TMT10,k:TMT10 K-GG variable	77.4	59.83	10	591.714	1659.08	114.05	4	45716.3	HUMAN|RABIT	P04075-2	P04075-2|J3KPS3|P04075|H3BQN4|P00883	Isoform 2 of Fructose-bisphosphate aldolase A
InSol_Rep1	K-ε-GG	2	7.76	7.76	7.76	73.4	16300000	99	1	1	1	0	K432k	TMT10	(K)	kANLQYYA	(-)	LEVQAKKkANLQYYA	k:TMT10 K-GG variable	100	58.9	11	771.94	1428.83	114.048	3.1	49488	HUMAN	P17980	P17980|R4GNH3|E9PM69	26S protease regulatory subunit 6A
InSol_Rep1	K-ε-GG	3	7.75	9.19	7.75	65.1	3260000	99	1	1	1	0	K340k	TMT10	(K)	SSFLPEDEkR	(E)	SFLPEDEkRELLDLL	k:TMT10 K-GG variable	92.6	54.75	2	593.995	1665.92	114.048	3	41049	HUMAN	P00813	P00813|F5GWI4	Adenosine deaminase
InSol_Rep1	Non-K-ε-GG	2	7.75	2.87	2.87	65.4	18900000	-1	1	0	0	0		TMT10	(K)	IVLYAK	(K)		K:TMT10,	74.7	72.38	16	582.893	1164.78	0.003	2.6	193380	HUMAN	Q00610	Q00610|P53675|Q00610-2|P53675-2	Clathrin heavy chain 1
InSol_Rep1	K-ε-GG	2	7.75	6.64	7.65	81.6	3900000	1.195	2	1	1	0	K10k	Acetyl	(M)	AAPVDLELkK	(A)	APVDLELkKAFTELQ	K:TMT10,k:TMT10 K-GG variable	100	72.88	1	849.514	1583.98	114.044	0.6	14210.2	HUMAN	O60925	O60925|E5RGS4|D6RGG5	Prefoldin subunit 1
InSol_Rep1	K-ε-GG	4	7.75	1.41	7.27	37.2	23900000	0	2	1	0	1	K117k	TMT10-Nterm-Only	(K)	HAVSEGTkAVTK	(Y)	HAVSEGTkAVTKYTS	k:TMT10 K-GG variable	93.2	36.02	5	450.766	1456.83	343.209	1.7	18803.6	HUMAN	U3KQK0	U3KQK0|Q5QNW6-2|Q96A08|P33778|P62807|Q93079|O60814|P58876|P06899|Q99879|P23527|Q99880|Q99877|Q16778|Q5QNW6|Q8N257|P57053|U3KQK0|Q5QNW6-2|Q96A08|P33778|P62807|Q93079|O60814|P58876|P06899|Q99879|P23527|Q99880|Q99877|Q16778|Q5QNW6|Q8N257|P57053	Histone H2B
InSol_Rep1	Non-K-ε-GG	2	7.73	6.23	5.83	57.6	12500000	-1	0	0	0	0		TMT10	(R)	TITSSYYR	(G)			61.6	50.35	16	610.331	1219.65	0.0034	2.8	22905.6	HUMAN	P62820	P62820|Q9H0U4|E7END7	Ras-related protein Rab-1A
InSol_Rep1	Non-K-ε-GG	2	7.73	4.89	2.8	68.9	17200000	-1	1	0	0	0		TMT10	(K)	VALSIK	(G)		K:TMT10,	96.7	69.3	26	544.878	1088.74	0.004	3.7	49514.7	HUMAN	P51606	P51606|A6NKZ2	N-acylglucosamine 2-epimerase
InSol_Rep1	K-ε-GG	3	7.72	3.73	3.54	62.2	15900000	99	1	1	1	0	K85k	TMT10	(R)	EkVESELR	(S)	LIKDYREkVESELRS	k:TMT10 K-GG variable	93.9	44.95	12	521.305	1447.85	114.05	4.3	28049	HUMAN	P27348	P27348	14-3-3 protein theta
InSol_Rep1	K-ε-GG	3	7.72	0.68	3.65	73.9	5130000	99	1	1	1	0	K88k	TMT10	(R)	REEYDVLDkR	(R)	EEYDVLDkRRGRDPE	k:TMT10 K-GG variable	88.5	50	6	632.352	1781	114.047	2.1	18753.2	HUMAN	P20963	P20963|P20963-3	T-cell surface glycoprotein CD3 zeta chain
InSol_Rep1	Non-K-ε-GG	2	7.72	4.43	4.43	80.6	13500000	-1	1	0	0	0		TMT10	(K)	VIIVVK	(D)		K:TMT10,	100	76.08	13	564.911	1128.81	0.0026	2.3	83739.9	HUMAN	P40939	P40939	Trifunctional enzyme subunit alpha, mitochondrial
InSol_Rep1	Non-K-ε-GG	4	7.72	6.41	6.41	66.4	2060000	-1	0	0	0	0		TMT10	(R)	HYNGEAYEDDEHHPR	(G)			92	31.22	2	525.237	2097.92	0.0034	1.6	45609.1	HUMAN	P31689	P31689	DnaJ homolog subfamily A member 1
InSol_Rep1	Non-K-ε-GG	2	7.72	2.23	2.4	76.4	1430000000	-1	0	0	0	0		TMT10	(K)	GLSEDTR	(S)			85.1	34.78	14	503.773	1006.54	0.0015	1.4	42430.8	HUMAN	Q8IWS0	Q8IWS0|Q8IWS0-3|Q8IWS0-5|Q5JRC6|Q8IWS0-2|Q8IWS0-4	PHD finger protein 6
InSol_Rep1	K-ε-GG	3	7.71	2.2	4.47	60.1	984000	99	1	1	1	0	K48k	TMT10	(R)	LIFAGkQLEDGR	(T)	QRLIFAGkQLEDGRT	k:TMT10 K-GG variable	100	77.2	0	640.377	1805.07	114.049	3	77037.2	HUMAN	P0CG48	P0CG48|F5H041|Q96C32|P0CG47|J3QRK5|J3QLP7|P62979|B4DV12|P62987	Polyubiquitin-C
InSol_Rep1	Non-K-ε-GG	3	7.71	7.71	7.71	57.5	12700000	-1	0	0	0	0		Hydrogen	(R)	HEHQVMLMR	(Q)			78.3	31.43	15	394.196	1180.57	0.0025	2.1	54344.7	HUMAN	Q15233	Q15233|Q15233-2	Non-POU domain-containing octamer-binding protein
InSol_Rep1	K-ε-GG	3	7.7	5.11	5.11	59.1	28900000	99	1	1	1	0	K273k	TMT10	(K)	LVQkSLAR	(M)	PYCKLVQkSLARMLL	k:TMT10 K-GG variable	93.7	50.82	8	496.322	1372.9	114.047	3	57863.1	HUMAN	Q01581	Q01581	Hydroxymethylglutaryl-CoA synthase, cytoplasmic
InSol_Rep1	K-ε-GG	3	7.7	7.7	7.7	38.7	1900000	99	1	1	1	0	K294k	TMT10	(K)	SkFADLSEAANR	(N)	AEEWYKSkFADLSEA	k:TMT10 K-GG variable	67.5	57.2	0	627.684	1766.98	114.056	7.2	53707.8	HUMAN	P08670	P08670|B0YJC4|B0YJC5	Vimentin
InSol_Rep1	Non-K-ε-GG	3	7.7	2.8	2.7	77.8	217000000	-1	0	0	0	0		TMT10	(R)	IHLELR	(N)			96.4	58.1	11	337.218	1009.64	0.003	2.9	28958.4	HUMAN	Q92688	Q92688|P39687|Q92688-2|H0YN26|H7BZ09	Acidic leucine-rich nuclear phosphoprotein 32 family member B
InSol_Rep1	K-ε-GG	3	7.7	8.78	6.37	60.7	10800000	6.373	2	1	1	0	K50k	TMT10	(R)	GkAVVLMGK	(N)	IRMSLRGkAVVLMGK	K:TMT10,k:TMT10 K-GG variable	97.2	62.12	8	568.701	1590.04	114.051	4.7	34444.1	HUMAN	P05388	P05388|F8VWS0|P05388-2|G3V210|F8VRK7|F8VQY6	60S acidic ribosomal protein P0
InSol_Rep1	K-ε-GG	3	7.7	5.9	7.12	78.3	3370000	3.038	2	1	1	0	K117k	Hydrogen	(K)	HAVSEGTkAVTK	(Y)	HAVSEGTkAVTKYTS	K:TMT10-Lys-Only,k:TMT10 K-GG variable	100	34.33	2	600.687	1685.99	114.05	3.8	18803.6	HUMAN	U3KQK0	U3KQK0|Q5QNW6-2|Q96A08|P33778|P62807|Q93079|O60814|P58876|P06899|Q99879|P23527|Q99880|Q99877|Q16778|Q5QNW6|Q8N257|P57053	Histone H2B
InSol_Rep1	K-ε-GG	2	7.69	2.92	7.69	34.9	12900000	99	1	1	1	0	M468m K471k	Hydrogen	(K)	FDLmYAkR	(A)	KFDLMYAkRAFVHWY	m:Oxidized methionine,k:Ubiquitin Residual GG from Tryp Cut on K	76.9	45.9	17	587.292	1043.53	130.043	4.2	58642	HUMAN	F5H5D3	F5H5D3|Q71U36|P68363|Q13748|Q9BQE3|Q9NY65|P68366|A6NHL2|P68366-2|Q71U36-2|A6NHL2-2|Q9NY65-2|P68363-2	Tubulin alpha-1C chain
InSol_Rep1	K-ε-GG	3	7.69	7.15	6.22	70.2	4880000	99	1	1	1	0	K236k	TMT10	(R)	ASNEDGDIkR	(I)	SNEDGDIkRISTKEW	k:TMT10 K-GG variable	82.5	34.73	2	559.638	1562.85	114.045	1.4	71792.9	HUMAN	Q9UBT2	Q9UBT2|Q9UBT2-2	SUMO-activating enzyme subunit 2
InSol_Rep1	K-ε-GG	3	7.68	8.1	10.4	56.6	17800000	7.683	2	1	1	0	K98k	TMT10	(R)	SQLkQAVAK	(M)	SKRRSQLkQAVAKMV	K:TMT10,k:TMT10 K-GG variable	89.2	50.72	4	592.045	1660.07	114.048	2.8	53302.9	HUMAN	O00232	O00232|O00232-2	26S proteasome non-ATPase regulatory subunit 12
InSol_Rep1	K-ε-GG	3	7.68	7.7	8.64	91.5	1780000	7.681	2	1	1	0	K382k	TMT10	(K)	NVGkVLLVPGPEK	(E)	QEKKNVGkVLLVPGP	K:TMT10,k:TMT10 K-GG variable	100	72.05	8	717.79	2037.3	114.051	3.6	42147.7	HUMAN	Q99536	Q99536|Q99536-3|Q99536-2	Synaptic vesicle membrane protein VAT-1 homolog
InSol_Rep1	Non-K-ε-GG	3	7.68	6.99	8.42	76.1	1530000	-1	1	0	0	0		TMT10	(K)	LGGSAVISLEGK	(P)		K:TMT10,	85.4	76.83	2	530.328	1588.97	0.0035	2.2	22956	HUMAN	E9PK25	E9PK25|P23528|G3V1A4	Cofilin-1
InSol_Rep1	Non-K-ε-GG	2	7.68	3.33	3.33	88.6	45000000	-1	1	0	0	0		TMT10	(K)	IGIEIIK	(R)		K:TMT10,	66.6	82.17	14	622.425	1243.84	0.0032	2.6	61224.7	HUMAN	P10809	P10809	60 kDa heat shock protein, mitochondrial
InSol_Rep1	K-ε-GG	3	7.67	7.19	7.28	75.7	5390000	99	1	1	1	0	K459k	TMT10	(K)	EVDkEQMVPNR	(Q)	QLQKEVDkEQMVPNR	k:TMT10 K-GG variable	100	48.8	4	639.682	1802.98	114.047	2.1	66159.9	HUMAN	Q8IYW5	Q8IYW5	E3 ubiquitin-protein ligase RNF168
InSol_Rep1	K-ε-GG	2	7.66	2.74	7.45	55.8	505000000	7.661	2	1	1	0	K4k	Acetyl	(M)	AFkDTGK	(T)	----MAFkDTGKTPV	K:TMT10-Lys-Only,k:TMT10 K-GG variable	100	51.73	11	690.899	1266.75	114.045	1.7	16176.5	HUMAN	P60866-2	P60866-2|P60866|E5RJX2|E5RIP1	Isoform 2 of 40S ribosomal protein S20
InSol_Rep1	Non-K-ε-GG	2	7.66	10.48	8.09	62	8500000	-1	1	0	0	0		TMT10	(R)	VVIIGAGK	(P)		K:TMT10,	70.9	69.4	12	607.918	1214.82	0.0047	3.9	109892	HUMAN	Q14697-2	Q14697-2|Q14697|E9PKU7|F5H6X6	Isoform 2 of Neutral alpha-glucosidase AB
InSol_Rep1	K-ε-GG	4	7.66	7.56	5.56	68.5	2400000	99	1	1	1	0	M1236m K1242k	TMT10	(R)	AVmATHGVkGTR	(T)	VMATHGVkGTRTTSN	m:Oxidized methionine,k:TMT10 K-GG variable	92.8	33.13	8	454.762	1685.99	130.039	0.8	157636	HUMAN	O14802	O14802	DNA-directed RNA polymerase III subunit RPC1
InSol_Rep1	K-ε-GG	3	7.66	5.01	4.97	54.7	67800000	99	1	1	1	0	K61k	TMT10	(K)	kPVCGVCR	(S)	QECLKPKkPVCGVCR	C:Carbamidomethylation,k:TMT10 K-GG variable	87.8	38.98	19	516.625	1433.81	114.047	2.8	26663.8	HUMAN	Q9Y508	Q9Y508|Q9Y508-2	E3 ubiquitin-protein ligase RNF114
InSol_Rep1	K-ε-GG	3	7.65	7.65	7.65	49.9	31000000	99	1	1	1	0	K381k	TMT10	(R)	HGkYMACCLLYR	(G)	KCDPRHGkYMACCLL	C:Carbamidomethylation,k:TMT10 K-GG variable	100	57.22	10	715.373	2030.05	114.052	4.2	58642	HUMAN	F5H5D3	F5H5D3|Q71U36|P68363|Q9BQE3|P68366|P68366-2|Q71U36-2|P68363-2	Tubulin alpha-1C chain
InSol_Rep1	Non-K-ε-GG	2	7.65	4.2	6.22	76.8	2750000	-1	1	0	0	0		TMT10	(K)	IYNYYK	(K)		K:TMT10,	100	64.47	5	661.382	1321.76	0.0015	1.1	37710.6	HUMAN	P37837	P37837|F2Z393	Transaldolase
InSol_Rep1	K-ε-GG	4	7.65	7.65	5.06	42	6910000	5.062	2	1	1	0	K858k	TMT10	(R)	THTGEkPYECK	(E)	QRTHTGEkPYECKEC	C:Carbamidomethylation,K:TMT10,k:TMT10 K-GG variable	66.1	38.98	5	538.543	2037.1	114.048	2.3	108159	HUMAN	Q9BY31	Q9BY31|Q8NHY6|C9JVC3|Q86UE3|M0QY24|Q9H0M5|Q96MU6|K7EQV7|Q8N8Z8|Q96MU6-2|Q8N7K0|Q9Y2A4|Q08AG5|Q86YE8|P15621|Q8N8Z8-2|Q96GE5-2|Q96GE5|Q32M78|P17017|Q8N972|Q8N7K0-2|P15621-3|Q9H7R0|Q6ZQV5|F8W7T7|D3YTF2|P16415|Q7Z3V5|Q86YE8-3|Q08ER8|Q8IYI8|P15621-2|Q8NDW4|Q86YE8-4|Q86YE8-2|Q3KP31|Q9H7R0-2|Q68EA5|Q9BUY5|Q8TBZ8|Q96SR6|Q14584|Q96SR6-2|Q96SR6-3|Q15935|Q3KP31-2|A8MT65|Q6ZMS4|P52737|Q9BR84|Q147U1|P17024|C9…	Zinc finger protein 717
InSol_Rep1	Non-K-ε-GG	2	7.64	1.14	5.42	61.5	44700000	-1	0	0	0	0		Hydrogen	(K)	GFFGQIYCR	(L)		C:Carbamidomethylation,	100	47.85	12	574.275	1147.54	0.0081	7.1	44508.3	HUMAN	Q9BYG0	Q9BYG0	Lactosylceramide 1,3-N-acetyl-beta-D-glucosaminyltransferase
InSol_Rep1	Non-K-ε-GG	3	7.64	6.93	4.52	64.8	17000000	-1	1	0	0	0		TMT10	(K)	RTTVVAQLK	(Q)		K:TMT10,	76.9	51.47	6	491.99	1473.95	0.0043	2.9	52619.2	HUMAN	P60228	P60228	Eukaryotic translation initiation factor 3 subunit E
InSol_Rep1	Non-K-ε-GG	3	7.64	7.64	7.64	54.7	8290000	-1	1	0	0	0		TMT10	(R)	HYGPAK	(W)		K:TMT10,	59	36.53	13	377.563	1130.67	0.0019	1.7	22875	HUMAN	Q9Y5Z4	Q9Y5Z4|Q9Y5Z4-2|C9IZA0|Q5THN1	Heme-binding protein 2
InSol_Rep1	Non-K-ε-GG	3	7.64	7.64	7.64	62	311000000	99	1	0	0	0	M75m	TMT10	(R)	GGAGVGSmTK	(I)		K:TMT10,m:Oxidized methionine	84.4	41.65	169	446.921	1322.75	15.9993	3.3	16060.2	HUMAN	P39019	P39019	40S ribosomal protein S19
InSol_Rep1	Non-K-ε-GG	2	7.63	3.64	5.71	67.3	23400000	-1	0	0	0	0		TMT10	(R)	TLLSDPTYR	(E)			63.7	61.32	13	647.866	1294.72	0.0043	3.3	68763.9	HUMAN	P31948-2	P31948-2|P31948|P31948-3|F5H783	Isoform 2 of Stress-induced-phosphoprotein 1
InSol_Rep1	K-ε-GG	3	7.62	10.09	7.81	56.4	46100000	99	1	1	1	0	K168k	TMT10	(R)	QVDQLTNDkAR	(V)	VDQLTNDkARVEVER	k:TMT10 K-GG variable	100	45.28	11	620.685	1745.99	114.05	3.9	53707.8	HUMAN	P08670	P08670|B0YJC4	Vimentin
InSol_Rep1	K-ε-GG	2	7.62	5.79	6.58	74.6	8820000	99	1	1	1	0	K336k	TMT10	(R)	AQTMSNSGIk	(-)	TMSNSGIk-------	k:TMT10 K-GG variable	100	47.07	1	804.946	1494.84	114.049	3.8	37380.8	HUMAN	Q12904-2	Q12904-2|Q12904	Isoform 2 of Aminoacyl tRNA synthase complex-interacting multifunctional protein 1
InSol_Rep1	Non-K-ε-GG	2	7.62	4.32	2.81	90.3	2270000	-1	0	0	0	0		TMT10	(R)	EIIINAVR	(I)			83.2	66.82	8	578.87	1156.72	0.0083	7.2	51491.5	HUMAN	P31350-2	P31350-2|P31350	Isoform 2 of Ribonucleoside-diphosphate reductase subunit M2
InSol_Rep1	K-ε-GG	3	7.62	6.18	5.25	60.2	4160000	99	1	1	1	0	K357k	TMT10	(K)	RTGDGNYkSG	(-)	RTGDGNYkSG-----	k:TMT10 K-GG variable	100	30.52	3	542.959	1512.82	114.046	2	41693	HUMAN	O00767	O00767	Acyl-CoA desaturase
InSol_Rep1	Non-K-ε-GG	2	7.61	7.61	7.61	54.5	159000000	99	1	0	0	0	M75m	TMT10	(R)	GGAGVGSmTK	(I)		K:TMT10,m:Oxidized methionine	68.9	48.03	15	669.878	1322.75	15.9983	2.5	16060.2	HUMAN	P39019	P39019	40S ribosomal protein S19
InSol_Rep1	K-ε-GG	3	7.61	4.25	4.7	58.7	4480000	99	1	1	1	0	K86k	TMT10	(K)	kESPLLNDYR	(G)	WVIPYIKkESPLLND	k:TMT10 K-GG variable	89.1	55.52	6	603.011	1692.97	114.05	3.9	13170.9	HUMAN	A6ZKI3	A6ZKI3|Q9BWD3	Protein FAM127A
InSol_Rep1	K-ε-GG	3	7.61	7.61	7.61	55.6	17000000	7.613	2	1	1	0	K245k	TMT10	(R)	ACAAQTkATFLK	(L)	RACAAQTkATFLKLA	C:Carbamidomethylation,K:TMT10,k:TMT10 K-GG variable	100	60.68	13	704.416	1997.18	114.052	4.1	49488	HUMAN	P17980	P17980|R4GNH3|E9PM69	26S protease regulatory subunit 6A
InSol_Rep1	K-ε-GG	3	7.61	3.53	5.68	83.3	26200000	7.427	2	1	1	0	K199k	TMT10	(K)	LkLIPDPK	(S)	SDPYVKLkLIPDPKS	K:TMT10,k:TMT10 K-GG variable	72.6	71.42	14	575.715	1611.08	114.049	3.4	78208.9	HUMAN	P05771-2	P05771-2|P17252|P05771|J3KRN5	Isoform Beta-II of Protein kinase C beta type
InSol_Rep1	K-ε-GG	3	7.61	4.98	7.93	56.3	21500000	99	1	1	1	0	K796k	TMT10	(K)	EkVSGQVGSR	(S)	LAKCHKEkVSGQVGS	k:TMT10 K-GG variable	93.8	35.25	9	540.315	1504.88	114.047	2.3	112530	HUMAN	Q86YT6	Q86YT6	E3 ubiquitin-protein ligase MIB1
InSol_Rep1	K-ε-GG	3	7.6	4.95	4.06	69.9	17800000	99	1	1	1	0	K1721k	TMT10	(K)	AAAESDLkR	(L)	AAAESDLkRLSRKHE	k:TMT10 K-GG variable	100	39.47	12	511.633	1418.84	114.047	2.4	213257	HUMAN	Q92608	Q92608|E7ERW7|B3KXW9	Dedicator of cytokinesis protein 2
InSol_Rep1	Non-K-ε-GG	2	7.6	3.73	4.84	65.2	25600000	-1	1	0	0	0		Hydrogen	(K)	HVVFGK	(V)		K:TMT10-Lys-Only,	78.7	41.68	35	458.286	915.561	0.0029	3.2	23799.1	HUMAN	P23284	P23284|P45877|O43447|P62937|O43447-2|P62937-2	Peptidyl-prolyl cis-trans isomerase B
InSol_Rep1	K-ε-GG	3	7.59	2.82	3.97	78.1	4560000	99	1	1	1	0	K80k	TMT10	(K)	LQLIkDYR	(E)	DKKLQLIkDYREKVE	k:TMT10 K-GG variable	95.1	68.03	4	541.001	1506.94	114.049	3.6	28049	HUMAN	P27348	P27348	14-3-3 protein theta
InSol_Rep1	Non-K-ε-GG	3	7.59	8.8	9.49	86.1	2360000	-1	1	0	0	0		TMT10	(K)	RAAEDDEDDDVDTK	(K)		K:TMT10,	100	38.68	5	684.666	2051.98	0.0058	2.8	14775.7	HUMAN	B8ZZW7	B8ZZW7|B8ZZA1|P06454|P06454-2|B8ZZQ6	Thymosin alpha-1
InSol_Rep1	Non-K-ε-GG	2	7.58	5.89	4.32	82.3	2590000	-1	0	0	0	0		TMT10	(R)	TGYGGGFNER	(E)			100	45.37	5	643.823	1286.63	0.0059	4.6	37860.2	HUMAN	O95218	O95218|O95218-2	Zinc finger Ran-binding domain-containing protein 2
InSol_Rep1	K-ε-GG	3	7.57	7.57	7.57	55.4	23300000	99	1	1	1	0	K376k	TMT10	(K)	LYASYEkQGR	(V)	KLYASYEkQGRVRKV	k:TMT10 K-GG variable	84.6	50.7	9	596.335	1672.94	114.049	3.4	90981.4	HUMAN	P23921	P23921|E9PL69	Ribonucleoside-diphosphate reductase large subunit
InSol_Rep1	Non-K-ε-GG	2	7.57	4.35	7.76	65.7	166000000	-1	1	0	0	0		TMT10	(K)	HVVFGK	(V)		K:TMT10,	85.7	51.75	14	572.867	1144.72	0.0017	1.5	23799.1	HUMAN	P23284	P23284|P45877|O43447|P62937|O43447-2|P62937-2	Peptidyl-prolyl cis-trans isomerase B
InSol_Rep1	K-ε-GG	3	7.57	4.91	6.75	53.5	12800000	99	1	1	1	0	K1240k	TMT10	(K)	EQELDTLkR	(K)	EQELDTLkRKSPSDL	k:TMT10 K-GG variable	68.2	52.08	12	568.664	1589.93	114.05	4.3	183591	HUMAN	P11388-4	P11388-4|P11388-3|P11388-2|P11388	Isoform 4 of DNA topoisomerase 2-alpha
InSol_Rep1	K-ε-GG	3	7.57	5.13	6.1	55.2	45800000	6.1	2	1	1	0	K336k	TMT10	(R)	VLkGDVEK	(L)	LYLERVLkGDVEKLS	K:TMT10,k:TMT10 K-GG variable	100	54.38	15	563.69	1575.01	114.046	1.9	45661	HUMAN	P61160-2	P61160-2|P61160|F5H6T1	Isoform 2 of Actin-related protein 2
InSol_Rep1	Non-K-ε-GG	2	7.57	2.78	5.56	66.3	25100000	-1	1	0	0	0		TMT10	(K)	GLAAIK	(F)		K:TMT10,	96.3	60.17	13	515.857	1030.7	0.0044	4.2	109020	HUMAN	P22102	P22102|P22102-2	Trifunctional purine biosynthetic protein adenosine-3
InSol_Rep1	K-ε-GG	3	7.57	7.72	6.7	60	13600000	99	1	1	1	0	K84k	TMT10	(R)	kAQCPIVER	(L)	YAAKRFRkAQCPIVE	C:Carbamidomethylation,k:TMT10 K-GG variable	83.5	41.77	11	558.326	1558.91	114.048	3.1	25504	HUMAN	M0R0R2	M0R0R2|P46782	40S ribosomal protein S5
InSol_Rep1	Non-K-ε-GG	2	7.56	4.18	5.39	66.8	7940000	-1	0	0	0	0		TMT10	(R)	AQPSASLGVGYR	(T)			70.7	53.82	14	717.902	1434.79	0.0057	4	69661.6	HUMAN	Q96PK6	Q96PK6	RNA-binding protein 14
InSol_Rep1	K-ε-GG	3	7.56	5.6	4	54.6	5200000	2.349	2	1	1	0	K822k	TMT10	(R)	APVGGLGkLK	(M)	APVGGLGkLKMIIAK	K:TMT10,k:TMT10 K-GG variable	100	63.1	4	581.05	1627.09	114.047	2.2	101656	HUMAN	Q05086	Q05086|Q05086-3|Q05086-2	Ubiquitin-protein ligase E3A
InSol_Rep1	Non-K-ε-GG	2	7.56	5.01	5.01	90.1	10700000	-1	0	0	0	0		TMT10	(R)	VLITTDLLAR	(G)			100	87.48	15	672.429	1343.85	0.0039	2.9	46716.7	HUMAN	Q14240-2	Q14240-2|Q14240|P60842|E7EQG2	Isoform 2 of Eukaryotic initiation factor 4A-II
InSol_Rep1	K-ε-GG	3	7.56	4.58	5.64	72.1	54800000	0	2	1	0	1	K139k	Hydrogen	(R)	SAVPPGADKk	(A)	VPPGADKkAEAGAGS	K:TMT10-Lys-Only,k:TMT10 K-GG variable	84.7	37.3	54	514.642	1427.86	114.048	3.2	19924.8	HUMAN	F6U211	F6U211|P46783|F6U211|P46783	40S ribosomal protein S10
InSol_Rep1	K-ε-GG	3	7.55	7.55	7.55	53.4	70100000	4.001	2	1	1	0	K33k	TMT10	(K)	DVNVNFEkSK	(L)	DVNVNFEkSKLTFSC	K:TMT10,k:TMT10 K-GG variable	100	58.93	12	661.05	1867.09	114.046	1.8	18982.3	HUMAN	Q15185	Q15185|Q15185-4|Q15185-3|Q15185-2|B4DDC6	Prostaglandin E synthase 3
InSol_Rep1	Non-K-ε-GG	2	7.55	5.22	3.3	91.5	59500000	-1	1	0	0	0		TMT10	(K)	LVLVGDGGTGK	(T)		K:TMT10,	100	71.6	19	737.458	1473.9	0.0046	3.1	26394.9	HUMAN	B5MDF5	B5MDF5|P62826	GTP-binding nuclear protein Ran
InSol_Rep1	Non-K-ε-GG	2	7.55	7.55	6.46	51.1	64800000	-1	0	0	0	0		TMT10	(R)	ALFLIPR	(N)			100	84.77	16	529.851	1058.69	0.0016	1.5	155454	HUMAN	Q9UKE5	Q9UKE5|Q9UKE5-4|Q8N4C8|Q9UKE5-2|Q9UKE5-6|G5E948|O95819-3|Q8N4C8-4|Q9UKE5-3|Q8N4C8-3|Q9UKE5-7|Q8N4C8-2|E7ESS2|Q9UKE5-5|Q8N4C8-5|E7EN19|Q9UKE5-8|O95819-5|O95819|O95819-2|G3XAA2|O95819-4|E7ENQ1|P08238	TRAF2 and NCK-interacting protein kinase
InSol_Rep1	K-ε-GG	4	7.54	5.9	7.77	60.5	3540000	7.544	2	1	1	0	K818k	TMT10	(K)	AkLEEHFK	(N)	LGGILKAkLEEHFKN	K:TMT10,k:TMT10 K-GG variable	83.6	51.42	0	451.525	1689.03	114.047	2.3	127026	HUMAN	O00410-3	O00410-3|O00410|O00410-2	Isoform 3 of Importin-5
InSol_Rep1	Non-K-ε-GG	2	7.54	6.34	8.2	86.5	3620000	-1	1	0	0	0		TMT10	(R)	IGAEVYHNLK	(N)		K:TMT10,	100	63.5	4	801.479	1601.94	0.0082	5.1	47510.4	HUMAN	P06733	P06733|P06733-2	Alpha-enolase
InSol_Rep1	Non-K-ε-GG	2	7.54	2.5	3.67	84.7	4530000	-1	0	0	0	0		TMT10	(R)	FCPFAER	(T)		C:Carbamidomethylation,	89.7	66.58	15	578.296	1155.58	0.0027	2.3	27850.6	HUMAN	P78417	P78417|P78417-3|P78417-2	Glutathione S-transferase omega-1
InSol_Rep1	Non-K-ε-GG	2	7.54	4.15	2.56	71.7	16300000	1.982	0	0	0	0	M215m	TMT10	(R)	LmVMEIR	(N)		m:Oxidized methionine	100	69.8	24	568.824	1120.64	15.9991	3.7	28772.3	HUMAN	Q06323-2	Q06323-2|Q06323|Q06323-3|H0YKK6	Isoform 2 of Proteasome activator complex subunit 1
InSol_Rep1	K-ε-GG	3	7.54	5.58	5.02	81.4	3270000	7.544	2	1	1	0	K4k	Acetyl	(M)	SEkENNFPPLPK	(F)	----MSEkENNFPPL	K:TMT10,k:TMT10 K-GG variable	100	69.63	5	672.04	1900.06	114.046	1.6	26069.8	HUMAN	Q969E2	Q969E2|Q969E2-2|Q969E2-3	Secretory carrier-associated membrane protein 4
InSol_Rep1	Non-K-ε-GG	2	7.54	7.54	7.54	35.2	14700000	-1	1	0	0	0		TMT10	(K)	GGLGLILK	(R)		K:TMT10,	100	83.22	15	614.924	1228.84	0.0019	1.6	24712.7	HUMAN	O75832	O75832|B1AJY7|B1AJY5	26S proteasome non-ATPase regulatory subunit 10
InSol_Rep1	K-ε-GG	3	7.54	7.54	7.54	55.4	3870000	99	1	1	1	0	K146k	TMT10	(R)	LkEEQATCPNCR	(C)	LLADARLkEEQATCP	C:Carbamidomethylation,k:TMT10 K-GG variable	100	41.62	4	693.357	1964.01	114.048	2.4	44953.5	HUMAN	E9PJD7	E9PJD7|Q6ZMK1|Q6ZMK1-2|Q6ZMK1-4	Cysteine and histidine-rich protein 1
InSol_Rep1	K-ε-GG	3	7.53	7.53	7.53	49.5	14400000	99	1	1	1	0	K45k	TMT10	(K)	TCYkYLNQTSR	(S)	SSLKTCYkYLNQTSR	C:Carbamidomethylation,k:TMT10 K-GG variable	89.7	49.45	8	669.358	1892.01	114.051	3.8	48627.9	HUMAN	P37268	P37268|E9PNM1|P37268-5	Squalene synthase
InSol_Rep1	Non-K-ε-GG	2	7.53	7.51	3.02	55.3	10900000	99	0	0	0	0	M234m	TMT10	(K)	TIVmGASFR	(N)		m:Oxidized methionine	100	57.03	15	613.844	1210.68	16	4.1	37710.6	HUMAN	P37837	P37837|F2Z393	Transaldolase
InSol_Rep1	K-ε-GG	3	7.52	3.64	3.64	67.4	6230000	99	1	1	1	0	K25k	TMT10	(R)	SPGGSALPkQPER	(S)	PGGSALPkQPERSLA	k:TMT10 K-GG variable	100	43.73	5	632.696	1782.03	114.046	1.7	26183.6	HUMAN	O75204	O75204	Transmembrane protein 127
InSol_Rep1	K-ε-GG	3	7.52	6.97	7.43	76	146000000	7.515	2	1	1	0	K121k	Hydrogen	(K)	AVTkYTSAK	(-)	EGTKAVTkYTSAK--	K:TMT10-Lys-Only,k:Ubiquitin Residual GG from Tryp Cut on K	95.4	32.55	14	437.921	1426.87	-115.118	1.7	13889.9	HUMAN	O60814	O60814|P06899|P57053	Histone H2B type 1-K
InSol_Rep1	K-ε-GG	2	7.51	6.63	5.58	66.6	9390000	99	1	1	1	0	K3k	Acetyl	(M)	SkSFQQSSLSR	(D)	-----MSkSFQQSSL	k:TMT10 K-GG variable	100	47.55	6	820.435	1296.65	343.208	1.1	100479	HUMAN	A8MXP9	A8MXP9|P43243|D6REM6	Matrin-3
InSol_Rep1	Non-K-ε-GG	3	7.51	6.39	7.18	88.9	517000	-1	1	0	0	0		TMT10	(R)	HGNQYIQVNEPWK	(R)		K:TMT10,	100	63.55	0	691.044	2071.11	0.0053	2.6	102312	HUMAN	P56192	P56192	Methionine--tRNA ligase, cytoplasmic
InSol_Rep1	Non-K-ε-GG	2	7.51	2.86	5.18	76	12900000	-1	0	0	0	0		TMT10	(R)	VLSAMIR	(G)			100	71.3	13	509.819	1018.63	0.0021	2	19222.2	HUMAN	O43598	O43598	2'-deoxynucleoside 5'-phosphate N-hydrolase 1
InSol_Rep1	Non-K-ε-GG	3	7.51	7.11	6.65	69.9	1790000	-1	1	0	0	0		TMT10	(K)	GTIQVITQGTSLK	(N)		K:TMT10,	60.3	73.37	2	602.039	1804.09	0.0067	3.7	57391.2	HUMAN	O43175	O43175|Q5SZU1	D-3-phosphoglycerate dehydrogenase
InSol_Rep1	Non-K-ε-GG	2	7.5	5.75	4.78	63.3	220000000	-1	1	0	0	0		TMT10	(K)	GLAEVSK	(V)		K:TMT10,	100	54.3	13	581.367	1161.72	0.0033	2.9	51115	HUMAN	Q9HB40	Q9HB40|Q9HB40-2	Retinoid-inducible serine carboxypeptidase
InSol_Rep1	K-ε-GG	3	7.5	7.48	7.5	67.8	753000000	7.498	2	1	1	0	K121k	Hydrogen	(K)	AVTkYTSSK	(K)	EGTKAVTkYTSSKKR	K:TMT10-Lys-Only,k:Ubiquitin Residual GG from Tryp Cut on K	92.3	30.85	17	443.253	1442.86	-115.118	1.6	18803.6	HUMAN	U3KQK0	U3KQK0|Q5QNW6-2|Q96A08|P33778|P62807|Q93079|P58876|Q99879|P23527|Q99880|Q99877|Q16778|Q5QNW6|Q8N257	Histone H2B
InSol_Rep1	K-ε-GG	3	7.49	7.49	7.49	47.1	11400000	99	1	1	1	0	K63k	Hydrogen	(K)	DSYVGDEAQSkR	(G)	VGDEAQSkRGILTLK	k:Ubiquitin Residual GG from Tryp Cut on K	94.3	28.33	13	490.228	1354.62	114.048	3.3	42407.6	HUMAN	P62736	P62736|P68032|P68133|P63267|P60709|P63261|Q5T8M7|A6NL76|Q5T8M8|J3KT65|G5E9R0|B8ZZJ2|F8WB63	Actin, aortic smooth muscle
InSol_Rep1	K-ε-GG	3	7.49	5.74	2.11	58.4	133000000	7.494	2	1	1	0	K120k	Hydrogen	(K)	kTSATVGPK	(A)	QAVLLPKkTSATVGP	K:TMT10-Lys-Only,k:TMT10 K-GG variable	93.4	36	12	487.634	1346.84	114.046	2.1	15144.3	HUMAN	P16104	P16104	Histone H2AX
InSol_Rep1	K-ε-GG	3	7.49	4.4	7.49	56.3	21300000	99	1	1	1	0	K308k	TMT10	(K)	QAEMEVkR	(E)	KQAEMEVkRESYARE	k:TMT10 K-GG variable	89.8	40.35	8	521.631	1448.83	114.049	3.6	57061.8	HUMAN	Q92575	Q92575	UBX domain-containing protein 4
InSol_Rep1	K-ε-GG	3	7.48	2.3	3.36	74.3	15400000	99	1	1	1	0	K89k	TMT10	(K)	AVSGkEPR	(F)	LEKAVSGkEPRFVLR	k:TMT10 K-GG variable	97.8	33.67	13	472.618	1301.79	114.046	2.5	61090.6	HUMAN	O43242	O43242	26S proteasome non-ATPase regulatory subunit 3
InSol_Rep1	Non-K-ε-GG	2	7.48	4.99	6.37	58.4	10400000	-1	0	0	0	0		TMT10	(K)	YAEAVTR	(A)			85.8	41.28	11	519.794	1038.58	0.0033	3.1	45013.3	HUMAN	P00558	P00558|P00558-2	Phosphoglycerate kinase 1
InSol_Rep1	K-ε-GG	3	7.47	7.47	7.47	55.5	541000	99	1	1	1	0	K831k	TMT10	(K)	GFDQEEVFEkPTR	(E)	DQEEVFEkPTRETCQ	k:TMT10 K-GG variable	83	62.98	0	718.716	2040.08	114.052	4.1	135321	HUMAN	P30876	P30876|C9J2Y9|C9J4M6	DNA-directed RNA polymerase II subunit RPB2
InSol_Rep1	K-ε-GG	3	7.46	2.92	4.37	49.8	10400000	3.729	2	1	1	0	K41k	TMT10	(K)	IETEIkNK	(M)	SKIETEIkNKMQQKS	K:TMT10,k:TMT10 K-GG variable	94.2	55.9	4	592.701	1662.04	114.048	2.9	26323.6	HUMAN	Q9HB71	Q9HB71|Q9HB71-2	Calcyclin-binding protein
InSol_Rep1	K-ε-GG	3	7.46	3.18	6.1	68.1	1740000	4.128	2	1	1	0	K276k	TMT10	(K)	IVVYkEAEK	(S)	DPKIVVYkEAEKSPQ	K:TMT10,k:TMT10 K-GG variable	100	60.63	0	627.388	1766.1	114.047	2.1	52671.6	HUMAN	Q9P2S5	Q9P2S5	WD repeat-containing protein WRAP73
InSol_Rep1	K-ε-GG	3	7.46	5.42	6.1	62.4	36400000	99	1	1	1	0	K105k	TMT10	(R)	MLELVAQkQR	(E)	MLELVAQkQREREER	k:TMT10 K-GG variable	94.1	67.35	13	596.693	1674.01	114.05	3.9	35220.7	HUMAN	Q04323-2	Q04323-2|Q04323|E9PRQ7	Isoform 2 of UBX domain-containing protein 1
InSol_Rep1	K-ε-GG	3	7.45	7.45	8.82	56.4	3170000	99	1	1	1	0	K29k	TMT10	(K)	YIQQTkPLTLER	(T)	NKYIQQTkPLTLERT	k:TMT10 K-GG variable	90	61.62	2	688.076	1948.16	114.049	2.9	26283.8	HUMAN	O43809	O43809	Cleavage and polyadenylation specificity factor subunit 5
InSol_Rep1	Non-K-ε-GG	2	7.45	1.14	1.89	85.9	3750000	-1	0	0	0	0		TMT10	(R)	IVALDLR	(S)			100	76.05	8	514.838	1028.67	0.0023	2.3	44268.8	HUMAN	Q9Y570-4	Q9Y570-4|Q9Y570	Isoform 4 of Protein phosphatase methylesterase 1
InSol_Rep1	K-ε-GG	3	7.44	5.57	8.98	64.6	5340000	99	1	1	1	0	K150k	TMT10	(R)	kSNQIPTEVR	(S)	KEQLKIRkSNQIPTE	k:TMT10 K-GG variable	89.6	44.53	2	582.01	1629.97	114.045	1.2	20732.3	HUMAN	Q9BWH2	Q9BWH2	FUN14 domain-containing protein 2
InSol_Rep1	K-ε-GG	3	7.44	1.19	2.13	61.3	5900000	99	1	1	1	0	K496k	TMT10	(R)	NkLEGEIR	(R)	LEKAMRNkLEGEIRR	k:TMT10 K-GG variable	100	47.17	1	510.974	1416.86	114.051	5	118540	HUMAN	Q4VCS5	Q4VCS5|Q8IY63|Q8IY63-2|E7ERM3|Q4VCS5-2|A6NP16	Angiomotin
InSol_Rep1	Non-K-ε-GG	2	7.44	7.44	7.44	60.3	17100000	-1	1	0	0	0		Hydrogen	(K)	STGGAPTFNVTVTK	(T)			94.2	54.55	10	690.364	1379.72	0.0043	3.1	15225.1	HUMAN	P07737	P07737|K7EJ44	Profilin-1
InSol_Rep1	K-ε-GG	3	7.44	4.44	7.12	57	44800000	4.861	2	1	1	0	K249k	TMT10	(K)	IVIEkQGK	(G)	NDKIVIEkQGKGTAD	K:TMT10,k:TMT10 K-GG variable	92.5	56.08	11	572.706	1602.06	114.048	3	52644.9	HUMAN	E9PFW3	E9PFW3|Q96CW1|Q96CW1-2	AP-2 complex subunit mu
InSol_Rep1	K-ε-GG	4	7.44	6.45	6.16	47.7	11700000	6.168	3	1	1	0	K392k	TMT10	(K)	KLEDGPkFLK	(S)	KKLEDGPkFLKSGDA	K:TMT10,k:TMT10 K-GG variable	96.5	63.1	4	552.102	2091.34	114.05	3.3	50482.3	HUMAN	P68104	P68104|Q5VTE0	Elongation factor 1-alpha 1
InSol_Rep1	K-ε-GG	3	7.44	7.6	7.6	89.6	5000000	7.436	2	1	1	0	K232k	TMT10	(K)	NDkSEEEQSSSSVK	(K)	AVEMKNDkSEEEQSS	K:TMT10,k:TMT10 K-GG variable	100	38.5	2	785.748	2241.18	114.049	2.6	33726.5	HUMAN	P07910	P07910|G3V2Q1|P07910-2|G3V4C1|B4DY08|P07910-4|P07910-3	Heterogeneous nuclear ribonucleoproteins C1/C2
InSol_Rep1	K-ε-GG	3	7.43	7.43	5.7	50	5960000	2.557	2	1	1	0	K68k	TMT10	(K)	SSTPEEVkK	(R)	SSTPEEVkKRKKAVL	K:TMT10,k:TMT10 K-GG variable	100	42.4	0	602.692	1692.02	114.047	2.2	22956	HUMAN	E9PK25	E9PK25|P23528|G3V1A4	Cofilin-1
InSol_Rep1	K-ε-GG	3	7.43	6.67	4.39	48.7	68400000	6.166	2	1	1	0	K664k	TMT10	(R)	VFSkFPIK	(E)	SIPRVFSkFPIKEAR	K:TMT10,k:TMT10 K-GG variable	95.9	76.33	14	589.711	1653.07	114.049	3.5	148735	HUMAN	P08575	P08575|X6R433|P08575-2|A0A075B788	Receptor-type tyrosine-protein phosphatase C
InSol_Rep1	K-ε-GG	3	7.42	7.42	8.04	53.3	6650000	99	1	1	1	0	K21k	TMT10	(R)	GASNkYLVEFR	(A)	GSRGASNkYLVEFRA	k:Ubiquitin Residual GG from Tryp Cut on K	87.8	58.35	6	542.966	1742	-115.116	2.4	42437.8	HUMAN	Q16186	Q16186	Proteasomal ubiquitin receptor ADRM1
InSol_Rep1	K-ε-GG	3	7.42	8.31	7.71	96.9	6030000	7.423	2	1	1	0	K77k	TMT10	(R)	kAGNFYVPAEPK	(L)	RMARMARkAGNFYVP	K:TMT10,k:TMT10 K-GG variable	100	61.9	7	708.084	2008.18	114.055	5.7	29282.3	HUMAN	P18124	P18124|A8MUD9	60S ribosomal protein L7
InSol_Rep1	K-ε-GG	4	7.42	4.99	4.69	85.1	835000	99	1	1	1	0	K288k	TMT10	(R)	PkAQHQDPGLGGTQEGAR	(G)	HRRQGRPkAQHQDPG	k:TMT10 K-GG variable	100	36.43	0	605.578	2305.24	114.047	1.9	35693.5	HUMAN	P25686	P25686	DnaJ homolog subfamily B member 2
InSol_Rep1	Non-K-ε-GG	2	7.42	4.72	4.02	69.3	16300000	-1	0	0	0	0		TMT10	(K)	GGSQLSVDR	(R)			85.6	38.93	14	574.319	1147.63	0.0047	4.1	167896	HUMAN	Q92626	Q92626|Q92626-2	Peroxidasin homolog
InSol_Rep1	K-ε-GG	4	7.41	7.41	7.41	37.2	274000000	7.408	3	1	1	0	K351k	TMT10	(K)	KVEQWkEK	(F)	EKKVEQWkEKFFEDY	K:TMT10,k:TMT10 K-GG variable	97.9	50.97	12	527.08	1991.25	114.051	3.8	167099	HUMAN	Q8IXJ9	Q8IXJ9|A6NIZ6|Q8IXJ9-2	Putative Polycomb group protein ASXL1
InSol_Rep1	Non-K-ε-GG	2	7.41	7	5.84	70.7	259000000	-1	1	0	0	0		TMT10	(-)	MQIFVK	(T)		K:TMT10,	100	76.82	14	612.384	1223.76	0.0025	2.1	77037.2	HUMAN	P0CG48	P0CG48|F5H041|Q96C32|P0CG47|P62979|B4DV12|P62987|P0CG48|F5H041|Q96C32|P0CG47|P62979|B4DV12|P62987|P0CG48|F5H041|Q96C32|P0CG47|P62979|B4DV12|P62987|P0CG48|F5H041|Q96C32|P0CG47|P62979|B4DV12|P62987|P0CG48|F5H041|Q96C32|P0CG47|P62979|B4DV12|P62987|P0CG48|F5H041|Q96C32|P0CG47|P62979|B4DV12|P62987|P0CG48|F5H041|Q96C32|P0CG47|P62979|B4DV12|P62987	Polyubiquitin-C
InSol_Rep1	Non-K-ε-GG	3	7.41	7.41	7.41	44.1	2150000	-1	0	0	0	0		TMT10	(R)	ADHGEPIGR	(G)			54.7	29.48	2	394.214	1180.63	-0.0005	-0.4	83605	HUMAN	P08238	P08238	Heat shock protein HSP 90-beta
InSol_Rep1	K-ε-GG	3	7.41	4.76	4.93	78.1	4910000	99	1	1	1	0	K261k	TMT10	(R)	AAGQYSTSYAQQkR	(K)	STSYAQQkRKVSDKE	k:TMT10 K-GG variable	100	42.1	8	711.051	2017.09	114.051	3.8	118312	HUMAN	E5KLJ5	E5KLJ5|O60313-2|E5KLJ9|E5KLK1	Dynamin-like 120 kDa protein, mitochondrial
InSol_Rep1	K-ε-GG	4	7.4	6.95	7.4	57.9	11800000	6.23	2	1	1	0	K259k	TMT10	(K)	FQDHVkTCGK	(C)	EKFQDHVkTCGKCRV	C:Carbamidomethylation,K:TMT10,k:TMT10 K-GG variable	73.5	45.1	11	506.038	1907.08	114.051	3.8	63265.6	HUMAN	Q12933-2	Q12933-2|Q12933|Q12933-3|Q12933-4	Isoform 2 of TNF receptor-associated factor 2
InSol_Rep1	K-ε-GG	3	7.4	8.95	7.4	46.9	15200000	99	1	1	1	0	K287k	TMT10	(R)	GYGkFQTAR	(M)	SHDRGYGkFQTARME	k:TMT10 K-GG variable	84.5	46.37	5	533.973	1485.86	114.046	2.1	47721.8	HUMAN	Q92966	Q92966|Q5T284	snRNA-activating protein complex subunit 3
InSol_Rep1	K-ε-GG	3	7.4	7.4	7.4	63.5	1330000	7.403	2	1	1	0	K245k	TMT10	(R)	ACAAQTkATFLK	(L)	RACAAQTkATFLKLA	C:Carbamidomethylation,K:TMT10,k:Ubiquitin Residual GG from Tryp Cut on K	86.3	56.1	0	628.027	1997.18	-115.115	2.8	49488	HUMAN	P17980	P17980|R4GNH3|E9PM69	26S protease regulatory subunit 6A
InSol_Rep1	K-ε-GG	3	7.4	7.4	7.4	60.4	1330000	5.561	2	1	1	0	K116k	TMT10	(K)	LECDkLASEK	(S)	SLKLECDkLASEKSE	C:Carbamidomethylation,K:TMT10,k:TMT10 K-GG variable	100	56.65	0	665.381	1880.08	114.051	4.3	29375.7	HUMAN	Q08117-2	Q08117-2|Q08117	Isoform 2 of Amino-terminal enhancer of split
InSol_Rep1	Non-K-ε-GG	3	7.4	7.52	6.57	65.4	19100000	-1	0	0	0	0		TMT10	(K)	DVLLQVDDERR	(N)			100	59.62	7	529.629	1586.87	0.0033	2.1	227784	HUMAN	P35579	P35579|P35579-2	Myosin-9
InSol_Rep1	K-ε-GG	4	7.4	8.84	7.4	53.2	1310000	7.404	2	1	1	0	K601k	TMT10	(K)	ELEkVCNPIITK	(L)	HQQKELEkVCNPIIT	C:Carbamidomethylation,K:TMT10,k:TMT10 K-GG variable	70.6	68.25	0	562.087	2131.28	114.051	3.8	71125	HUMAN	P11142	P11142|E9PKE3|E9PNE6|A8K7Q2	Heat shock cognate 71 kDa protein
InSol_Rep1	Non-K-ε-GG	2	7.39	2.11	2.22	70.8	24100000	-1	0	0	0	0		TMT10	(R)	AAQLAIR	(V)			97.9	51.3	14	486.315	971.62	0.0037	3.9	18133	HUMAN	F8W727	F8W727|P62910	60S ribosomal protein L32
InSol_Rep1	Non-K-ε-GG	2	7.39	7.38	6.43	78.2	3310000	-1	1	0	0	0		TMT10	(K)	TIVQSGGIK	(H)		K:TMT10,	100	57.1	7	680.933	1360.86	0.0028	2	67185.5	HUMAN	P52306-5	P52306-5|P52306|P52306-4|P52306-3|P52306-2|P52306-6	Isoform 5 of Rap1 GTPase-GDP dissociation stimulator 1
InSol_Rep1	Non-K-ε-GG	2	7.39	7.39	7.39	37.4	33800000	-1	0	0	0	0		TMT10	(R)	FYAFGR	(V)			75.2	68.67	20	495.276	989.541	0.0047	4.7	96306.4	HUMAN	P13639	P13639	Elongation factor 2
InSol_Rep1	Non-K-ε-GG	2	7.39	3.56	2.34	58.6	5050000	-1	1	0	0	0		TMT10	(K)	IISLDAK	(L)		K:TMT10,	100	73.15	11	609.402	1217.79	0.0089	7.3	172185	HUMAN	P07814	P07814	Bifunctional glutamate/proline--tRNA ligase
InSol_Rep1	K-ε-GG	3	7.38	4.54	4.95	47.8	4600000	7.091	2	1	1	0	K94k	TMT10	(R)	MkLGSDISK	(H)	FPEKRRMkLGSDISK	K:TMT10,k:TMT10 K-GG variable	100	58.97	1	594.026	1666.02	114.047	2.2	114582	HUMAN	Q9HCE1	Q9HCE1|Q5JR04|Q9HCE1-2	Putative helicase MOV-10
InSol_Rep1	Non-K-ε-GG	2	7.38	5.64	5.64	69	2520000	-1	0	0	0	0		TMT10	(R)	VVFQEFR	(Q)			100	72.58	6	577.335	1153.66	0.0061	5.3	227784	HUMAN	P35579	P35579|P35579-2	Myosin-9
InSol_Rep1	K-ε-GG	3	7.38	7.38	7.38	67.1	16600000	99	1	1	1	0	K252k M257m	TMT10	(R)	kLAVNmVPFPR	(L)	QLNADLRkLAVNMVP	k:TMT10 K-GG variable,m:Oxidized methionine	75.4	76.53	9	620.704	1730.06	130.043	2.6	50896.6	HUMAN	Q9H4B7	Q9H4B7|Q13509|Q9BUF5|Q13885|Q9BVA1|P68371|P04350|P07437|A6NNZ2|Q3ZCM7|Q5JP53|Q5SQY0|I3L2F9|A0A075B736|Q13509-2|Q5ST81	Tubulin beta-1 chain
InSol_Rep1	Non-K-ε-GG	2	7.37	1.77	2.92	70.8	29000000	-1	0	0	0	0		TMT10	(K)	ISGTVNIR	(T)			100	54.87	15	544.836	1088.66	0.0029	2.7	87829.5	HUMAN	P26639-2	P26639-2|P26639	Isoform 2 of Threonine--tRNA ligase, cytoplasmic
InSol_Rep1	K-ε-GG	3	7.37	5.67	6.62	52.1	14600000	99	1	1	1	0	K166k	TMT10	(K)	GNVTLkELNAR	(P)	GKGNVTLkELNARPM	k:TMT10 K-GG variable	83	55.67	4	596.362	1673.01	114.06	9.4	22480.5	HUMAN	Q9NR31	Q9NR31|Q9NR31-2	GTP-binding protein SAR1a
InSol_Rep1	Non-K-ε-GG	2	7.37	4.65	4.17	57.1	5020000	-1	0	0	0	0		TMT10	(R)	QLEAIVR	(I)			100	59.02	4	529.334	1057.66	0.0032	3	83082.8	HUMAN	P33992	P33992|B1AHB1	DNA replication licensing factor MCM5
InSol_Rep1	K-ε-GG	3	7.36	7.36	7.36	58.3	2930000	7.357	2	1	1	0	K194k	TMT10	(K)	AAVkDVEEEK	(F)	FRGKAAVkDVEEEKF	K:TMT10,k:TMT10 K-GG variable	100	51.2	2	640.376	1805.06	114.051	4.4	58170.5	HUMAN	Q2TAY7	Q2TAY7|Q2TAY7-2	WD40 repeat-containing protein SMU1
InSol_Rep1	K-ε-GG	3	7.36	7.36	7.36	47	76700000	99	1	1	1	0	K44k	TMT10	(K)	LMkAYCER	(Q)	TPLSKLMkAYCERQG	C:Carbamidomethylation,k:TMT10 K-GG variable	94.1	52.43	12	548.3	1528.84	114.049	3.5	17127.4	HUMAN	A8MU27	A8MU27|P55854-2|A8MUA9|P55854|P61956|H7BZT4|P61956-2	Small ubiquitin-related modifier 3
InSol_Rep1	Non-K-ε-GG	2	7.35	4.57	5.03	60.6	3470000	-1	1	0	0	0		TMT10	(K)	TEFTVK	(N)		K:TMT10,	100	59.15	3	591.861	1182.71	0.0023	1.9	107550	HUMAN	P49588	P49588	Alanine--tRNA ligase, cytoplasmic
InSol_Rep1	Non-K-ε-GG	2	7.35	4.43	4.43	84.9	9010000	-1	1	0	0	0		TMT10	(R)	YFYNAK	(A)		K:TMT10,	92.5	61.75	14	632.364	1263.71	0.006	4.8	11359	BOVIN	P00974	P00974|P04815	Pancreatic trypsin inhibitor
InSol_Rep1	Non-K-ε-GG	2	7.35	4.24	4.24	100	4640000	-1	0	0	0	0		TMT10	(K)	AACLPLPGYR	(V)		C:Carbamidomethylation,	100	70.17	17	673.879	1346.74	0.0053	3.9	70857.7	HUMAN	P13796	P13796	Plastin-2
InSol_Rep1	Non-K-ε-GG	2	7.35	3.04	4.07	100	1660000	-1	1	0	0	0		TMT10	(K)	LVVLGSGGVGK	(S)		K:TMT10,	100	75.95	5	722.471	1443.93	0.0056	3.8	21052.6	HUMAN	P61224	P61224|P62834|F5H7Y6|P61224-3|P61224-4|P61224-2|F5GYB5	Ras-related protein Rap-1b
InSol_Rep1	Non-K-ε-GG	2	7.35	3.02	4.57	100	15700000	-1	1	0	0	0		TMT10	(R)	GIFPVLCK	(D)		C:Carbamidomethylation,K:TMT10,	79.6	86.68	16	696.431	1391.85	0.0058	4.2	58506.4	HUMAN	P14618	P14618|P14618-2|P14618-3|Q504U3	Pyruvate kinase PKM
InSol_Rep1	K-ε-GG	2	7.35	7.35	8.11	52.3	46500000	0.611	2	1	0	1	K233k	Hydrogen	(R)	LSVDYGkK	(S)	RLSVDYGkKSKLEFS	k:Ubiquitin Residual GG from Tryp Cut on K	100	31.67	15	512.279	909.504	114.046	3	58642	HUMAN	F5H5D3	F5H5D3|Q71U36|P68363|Q13748|Q9BQE3|P68366|P68366-2|Q13748-2|Q71U36-2	Tubulin alpha-1C chain
InSol_Rep1	Non-K-ε-GG	2	7.35	7.35	7.35	100	2660000	3.971	1	0	0	0	M49m	TMT10	(R)	HQGVMVGmGQK	(D)		K:TMT10,m:Oxidized methionine	100	40.55	4	823.452	1629.9	15.9996	2.9	42407.6	HUMAN	P62736	P62736|P68032|P68133|Q562R1|P63267|P60709|P63261|Q5T8M7|A6NL76|Q5T8M8|J3KT65|G5E9R0|B8ZZJ2|F8WB63	Actin, aortic smooth muscle
InSol_Rep1	Non-K-ε-GG	2	7.34	3.74	7.56	50.6	22000000	-1	2	0	0	0		Hydrogen	(R)	GGMQIFVKTLTGK	(T)			92.1	62.05	13	690.393	1379.77	0.0069	5	77037.2	HUMAN	P0CG48	P0CG48|F5H041|Q96C32|P0CG47|J3QRK5|J3QLP7|B4DV12	Polyubiquitin-C
InSol_Rep1	Non-K-ε-GG	2	7.33	6.96	7.33	60.2	2050000	-1	0	0	0	0		TMT10	(R)	NIVEAAAVR	(D)			100	55.97	1	586.355	1171.7	0.0029	2.5	13344.5	HUMAN	Q5JNZ5	Q5JNZ5|P62854	Putative 40S ribosomal protein S26-like 1
InSol_Rep1	Non-K-ε-GG	3	7.33	6.1	6.17	57.2	1990000	-1	1	0	0	0		TMT10	(K)	GLQSGVDIGVK	(Y)		K:TMT10,	45.7	67.13	4	510.981	1530.93	0.0045	2.9	36399.5	HUMAN	B4DUT8	B4DUT8|Q99439|B4DDF4	Calponin-2
InSol_Rep1	Non-K-ε-GG	3	7.32	5.58	7.32	56.4	162000000	-1	0	0	0	0		TMT10	(R)	HSVGVVIGR	(S)			75	44.33	11	384.908	1152.7	0.0029	2.5	73399.3	HUMAN	Q92945	Q92945	Far upstream element-binding protein 2
InSol_Rep1	K-ε-GG	3	7.32	4.27	4.16	58	3590000	99	1	1	1	0	M119m K123k	TMT10	(K)	ILLTEPPmNPTkNR	(E)	EPPMNPTkNREKIVE	m:Oxidized methionine,k:TMT10 K-GG variable	100	64.62	6	738.091	2082.22	130.045	3.4	45661	HUMAN	P61160-2	P61160-2|P61160|F5H6T1	Isoform 2 of Actin-related protein 2
InSol_Rep1	Non-K-ε-GG	2	7.31	7.31	9.08	64	127000000	-1	1	0	0	0		TMT10	(K)	TLVLLMGK	(E)		K:TMT10,	100	90.83	16	666.94	1332.87	0.0043	3.2	15225.1	HUMAN	P07737	P07737|K7EJ44	Profilin-1
InSol_Rep1	Non-K-ε-GG	3	7.31	7.31	7.31	38	5720000	-1	0	0	0	0		TMT10	(R)	AGHCAVAINTR	(L)		C:Carbamidomethylation,	56.2	36.77	10	466.922	1398.75	0.0029	2.1	215469	HUMAN	A6NEM2	A6NEM2|P51610-4|P51610|P51610-2|P51610-3	HCF N-terminal chain 5
InSol_Rep1	K-ε-GG	3	7.3	7.3	7.3	65.8	4590000	99	1	1	1	0	K81k	TMT10	(R)	LkQQMPLGADCAR	(Y)	KRCLERLkQQMPLGA	C:Carbamidomethylation,k:TMT10 K-GG variable	100	56.42	6	687.378	1946.07	114.048	2.2	43391.3	HUMAN	B4E0J1	B4E0J1|Q9BW11|Q9BW11-2|Q9BW11-3	Max dimerization protein 3
InSol_Rep1	K-ε-GG	3	7.29	7.29	7.29	49.4	5050000	1.675	2	1	1	0	K133k	TMT10	(K)	AEIIADkQSGK	(K)	KAEIIADkQSGKKRG	K:TMT10,k:TMT10 K-GG variable	80.5	53.43	2	654.394	1847.12	114.046	1.7	31011.2	HUMAN	Q13151	Q13151	Heterogeneous nuclear ribonucleoprotein A0
InSol_Rep1	Non-K-ε-GG	2	7.27	4.56	3.58	87	18600000	-1	1	0	0	0		TMT10	(R)	TFEGIDPK	(K)		K:TMT10,	100	65.15	8	682.896	1364.78	0.0024	1.7	51118.8	HUMAN	P50395	P50395|P50395-2	Rab GDP dissociation inhibitor beta
InSol_Rep1	K-ε-GG	3	7.27	7.52	6.96	53.3	60200000	99	1	1	1	0	K232k	TMT10	(K)	SLTINGkEQLLR	(L)	KSLTINGkEQLLRLD	k:TMT10 K-GG variable	100	65.65	11	648.728	1830.12	114.049	3.2	26899.2	HUMAN	O75190-2	O75190-2	Isoform B of DnaJ homolog subfamily B member 6
InSol_Rep1	K-ε-GG	3	7.27	5.53	5.04	48.1	63900000	99	1	1	1	0	K79k	TMT10	(K)	ENPLQFkFR	(A)	KENPLQFkFRAKFFP	k:TMT10 K-GG variable	81.5	69.37	14	584.34	1636.96	114.049	3.3	71218.8	HUMAN	P35241-5	P35241-5|P15311|P35241|E7EQR4|P35241-3	Isoform 5 of Radixin
InSol_Rep1	K-ε-GG	3	7.26	3.88	5.57	55.7	1670000	0	2	1	0	1	K38k	TMT10-Nterm-Only	(R)	QQELIQkK	(K)	RQQELIQkKKVLTKK	k:TMT10 K-GG variable	85.3	45.15	2	529.662	1243.76	343.213	4.7	74483	HUMAN	P46063	P46063	ATP-dependent DNA helicase Q1
InSol_Rep1	K-ε-GG	3	7.26	3.72	3.44	69.7	161000000	5.232	2	1	1	0	K105k	TMT10	(R)	TPkIVSGK	(D)	SLFLRTPkIVSGKDY	K:TMT10,k:TMT10 K-GG variable	88.6	50.87	20	544.355	1517	114.048	3.1	40121.8	HUMAN	P00338-3	P00338-3|P00338|P00338-2|P00338-4|P00338-5|F5H6W8|F5H5J4	Isoform 3 of L-lactate dehydrogenase A chain
InSol_Rep1	Non-K-ε-GG	2	7.26	6.52	7.12	73.3	3980000	-1	1	0	0	0		TMT10	(R)	YFDPANGK	(F)		K:TMT10,	100	61.3	6	685.383	1369.75	0.0065	4.7	96306.4	HUMAN	P13639	P13639	Elongation factor 2
InSol_Rep1	Non-K-ε-GG	2	7.25	5.9	5.31	67.7	47000000	-1	1	0	0	0		TMT10	(K)	GLYGIK	(D)		K:TMT10,	100	64.27	12	554.861	1108.71	0.0026	2.4	40121.8	HUMAN	P00338-3	P00338-3|P00338|P07864|F5H245|P00338-4	Isoform 3 of L-lactate dehydrogenase A chain
InSol_Rep1	Non-K-ε-GG	2	7.23	0	3.14	56.8	531000000	-1	1	0	0	0		TMT10	(R)	SILAQQSK	(L)		K:TMT10,	100	54.87	33	666.917	1332.83	0.0025	1.9	43393.9	HUMAN	Q5JXC2	Q5JXC2|Q5JXC2-2	Migration and invasion-inhibitory protein
InSol_Rep1	Non-K-ε-GG	2	7.23	5.37	4.93	69.9	6520000	-1	0	0	0	0		TMT10	(R)	VNGGLNLSR	(A)			92.8	53.75	9	579.846	1158.68	0.0044	3.8	59955.3	HUMAN	O15355	O15355	Protein phosphatase 1G
InSol_Rep1	K-ε-GG	3	7.23	7.23	6.29	49.3	264000000	5.215	2	1	1	0	K404k	TMT10	(K)	TLVEIkQK	(F)	IKTLVEIkQKFSELA	K:TMT10,k:TMT10 K-GG variable	100	59.67	11	587.382	1646.08	114.048	3	196680	HUMAN	Q9HCM1	Q9HCM1	Uncharacterized protein KIAA1551
InSol_Rep1	K-ε-GG	3	7.23	7.49	5.84	60.5	115000000	1.951	2	1	1	0	K532k	TMT10	(K)	SQIPLSkIK	(T)	KSQIPLSkIKTLFPL	K:TMT10,k:TMT10 K-GG variable	84.4	63.8	11	605.728	1701.12	114.046	1.8	83273.6	HUMAN	P13010	P13010	X-ray repair cross-complementing protein 5
InSol_Rep1	Non-K-ε-GG	2	7.23	4.09	4.09	82.3	26400000	-1	1	0	0	0		TMT10	(K)	NIGLGFK	(T)		K:TMT10,	96	72.62	15	603.886	1206.76	0.0033	2.8	18601.6	HUMAN	P62280	P62280|M0QZC5	40S ribosomal protein S11
InSol_Rep1	Non-K-ε-GG	3	7.23	7.43	6.95	62.6	1190000	-1	1	0	0	0		TMT10	(R)	EHALLAYTLGVK	(Q)		K:TMT10,	100	77.05	0	591.696	1773.07	0.0063	3.5	50811.6	HUMAN	Q05639	Q05639|P68104|Q5VTE0	Elongation factor 1-alpha 2
InSol_Rep1	Non-K-ε-GG	3	7.22	6.82	6.86	56.1	29700000	-1	1	0	0	0		TMT10	(R)	WYNHIK	(S)		K:TMT10,	96.6	56.97	15	440.262	1318.77	0.0031	2.3	24934.4	HUMAN	P24534	P24534|F2Z2G2	Elongation factor 1-beta
InSol_Rep1	K-ε-GG	3	7.22	7.22	7.22	61.6	1900000000	99	1	1	1	0	M468m K471k	TMT10	(K)	FDLmYAkR	(A)	KFDLMYAkRAFVHWY	m:Oxidized methionine,k:TMT10 K-GG variable	90.2	61.33	22	544.64	1501.86	130.045	4.4	58642	HUMAN	F5H5D3	F5H5D3|Q71U36|P68363|Q13748|Q9BQE3|Q9NY65|P68366|A6NHL2|P68366-2|Q71U36-2|A6NHL2-2|Q9NY65-2|P68363-2	Tubulin alpha-1C chain
InSol_Rep1	K-ε-GG	3	7.21	7.21	7.21	52.5	16800000	1.68	2	1	1	0	K233k	TMT10-Nterm-Only	(R)	LSVDYGkK	(S)	RLSVDYGkKSKLEFS	k:Ubiquitin Residual GG from Tryp Cut on K	79.2	45	11	418.244	1138.67	114.051	6.7	58642	HUMAN	F5H5D3	F5H5D3|Q71U36|P68363|Q13748|Q9BQE3|P68366|P68366-2|Q13748-2|Q71U36-2	Tubulin alpha-1C chain
InSol_Rep1	K-ε-GG	3	7.21	2.72	3.86	66	10300000	7.213	2	1	1	0	K2263k	TMT10	(K)	FSGkDPNSK	(D)	IFEKFSGkDPNSKDN	K:TMT10,k:TMT10 K-GG variable	96.4	46.1	4	594.345	1666.97	114.046	2	474044	HUMAN	P78527	P78527|P78527-2|E7EUY0	DNA-dependent protein kinase catalytic subunit
InSol_Rep1	Non-K-ε-GG	2	7.21	3.93	3.93	95.5	12500000	-1	0	0	0	0		TMT10	(K)	GIADLLSNGR	(M)			100	74.25	11	622.864	1244.72	0.004	3.3	114310	HUMAN	Q13472	Q13472|Q13472-2|J3QR18|J3QS25|J3KS96|J3KRR9	DNA topoisomerase 3-alpha
InSol_Rep1	K-ε-GG	3	7.21	6.91	8.1	58.5	3680000	99	1	1	1	0	K289k	TMT10	(R)	GGSVIkTQPSR	(G)	GRGGSVIkTQPSRGK	k:TMT10 K-GG variable	93.6	40	1	568.007	1587.96	114.049	3.4	48755.5	HUMAN	Q7Z698	Q7Z698|Q7Z698-2	Sprouty-related, EVH1 domain-containing protein 2
InSol_Rep1	K-ε-GG	3	7.2	7.2	7.2	48	31400000	99	1	1	1	0	K107k	TMT10	(R)	ENDEFCkMGR	(Y)	RENDEFCkMGRYNLS	C:Carbamidomethylation,k:TMT10 K-GG variable	95.6	49.07	12	619.973	1743.86	114.049	3.4	38951.5	HUMAN	Q00796	Q00796|H0YLA4	Sorbitol dehydrogenase
InSol_Rep1	Non-K-ε-GG	3	7.2	7.2	7.2	64.4	5900000	-1	0	0	0	0		TMT10	(R)	TQHIQQPR	(K)			76.1	27.67	15	412.906	1236.7	0.0016	1.3	11164.4	HUMAN	P51397	P51397	Death-associated protein 1
InSol_Rep1	K-ε-GG	4	7.2	5.72	6.53	62.5	87300000	99	1	1	1	0	K349k	TMT10	(K)	CVkLDRPR	(F)	RGPLKCVkLDRPRFE	C:Carbamidomethylation,k:TMT10 K-GG variable	90.4	39.73	14	404.742	1501.9	114.044	0.5	43209.1	HUMAN	P10644	P10644|P31321	cAMP-dependent protein kinase type I-alpha regulatory subunit
InSol_Rep1	K-ε-GG	3	7.19	8.67	8.88	51.4	86000000	99	1	1	1	0	K68k	TMT10	(K)	IWSQkSGMER	(C)	AFKIWSQkSGMERCR	k:TMT10 K-GG variable	95.5	55.35	13	598.664	1679.93	114.047	2.6	54713.8	HUMAN	P49189	P49189	4-trimethylaminobutyraldehyde dehydrogenase
InSol_Rep1	K-ε-GG	3	7.19	7.75	6.92	55.7	15000000	99	1	1	1	0	K3452k	TMT10	(R)	SSLLTEkLLR	(L)	RSSLLTEkLLRLLSL	k:TMT10 K-GG variable	100	73.03	5	578.031	1618.03	114.048	3.1	485819	HUMAN	Q7Z6Z7	Q7Z6Z7|Q7Z6Z7-3|Q7Z6Z7-2	E3 ubiquitin-protein ligase HUWE1
InSol_Rep1	Non-K-ε-GG	2	7.19	5.45	5.45	76.9	18400000	-1	0	0	0	0		TMT10	(R)	YVLLSIR	(E)			100	79.52	14	546.854	1092.7	0.0037	3.3	81610.9	HUMAN	P48147	P48147	Prolyl endopeptidase
InSol_Rep1	Non-K-ε-GG	2	7.18	5.09	5.09	58.4	15500000	-1	1	0	0	0		TMT10	(K)	TYFTDK	(K)		K:TMT10,	100	58.93	5	616.852	1232.69	0.0034	2.7	72015	HUMAN	P27824-2	P27824-2|P27824|P27824-3	Isoform 2 of Calnexin
InSol_Rep1	K-ε-GG	3	7.18	7.32	8.9	65.6	4650000	7.18	2	1	1	0	K1443k	TMT10	(K)	VkQLPLVK	(P)	VNYFSKVkQLPLVKP	K:TMT10,k:TMT10 K-GG variable	68.1	66.43	4	576.06	1612.11	114.054	6.3	193380	HUMAN	Q00610	Q00610|Q00610-2|J3KS13	Clathrin heavy chain 1
InSol_Rep1	Non-K-ε-GG	2	7.18	4.75	5.23	83.1	215000000	-1	0	0	0	0		TMT10	(K)	IVVLLQR	(L)			70.2	78.77	16	535.37	1069.73	0.0034	3.1	28772.3	HUMAN	Q06323-2	Q06323-2|Q06323|Q06323-3	Isoform 2 of Proteasome activator complex subunit 1
InSol_Rep1	K-ε-GG	3	7.17	7.17	7.17	45	2110000	7.168	2	1	1	0	K1191k	TMT10	(R)	kEVTMDCK	(T)	DIDRCLRkEVTMDCK	C:Carbamidomethylation,K:TMT10,k:TMT10 K-GG variable	100	48.1	0	604.673	1697.95	114.05	4	140701	HUMAN	P54098	P54098	DNA polymerase subunit gamma-1
InSol_Rep1	K-ε-GG	3	7.17	8.42	5.2	55.4	4370000	99	1	1	1	0	K190k	TMT10	(K)	YVAkELAVR	(T)	KEEKYVAkELAVRTF	k:TMT10 K-GG variable	75.2	57.62	1	541.001	1506.94	114.048	3.3	71101.3	HUMAN	Q14739	Q14739	Lamin-B receptor
InSol_Rep1	Non-K-ε-GG	2	7.17	6.69	5.93	73.7	4180000	-1	0	0	0	0		TMT10	(R)	HGFCGIPITDTGR	(M)		C:Carbamidomethylation,	100	59.25	0	830.429	1659.85	0.004	2.4	56260.4	HUMAN	P12268	P12268	Inosine-5'-monophosphate dehydrogenase 2
InSol_Rep1	Non-K-ε-GG	2	7.17	2.37	1.93	96	18600000	-1	1	0	0	0		TMT10	(K)	IGNFSTDIK	(D)		K:TMT10,	100	72.28	11	726.929	1452.85	0.0054	3.7	70857.7	HUMAN	P13796	P13796	Plastin-2
InSol_Rep1	Non-K-ε-GG	2	7.17	4.82	2.31	54.9	11900000	-1	1	0	0	0		TMT10	(K)	LLQASFK	(R)		K:TMT10,	100	74.85	10	632.906	1264.8	0.0024	1.9	37258.9	HUMAN	Q15555	Q15555|Q15555-3|Q15555-5|Q15555-4|Q15555-2	Microtubule-associated protein RP/EB family member 2
InSol_Rep1	Non-K-ε-GG	3	7.16	7.16	7.16	42.5	138000000000	-1	2	0	0	0		TMT10	(K)	SILGNKK	(F)		K:TMT10,	93.8	51.63	22	482.993	1446.96	0.0029	2	83132.1	HUMAN	P52740	P52740|P52740-2	Zinc finger protein 132
InSol_Rep1	K-ε-GG	3	7.16	7.16	9	54.3	1100000	99	1	1	1	0	K561k	TMT10	(R)	DCIQYIkEQR	(G)	RDCIQYIkEQRGEPE	C:Carbamidomethylation,k:TMT10 K-GG variable	67.1	55.08	0	642.35	1810.99	114.047	2.1	143858	HUMAN	Q14683	Q14683|G8JLG1	Structural maintenance of chromosomes protein 1A
InSol_Rep1	Non-K-ε-GG	3	7.16	6.43	7.04	56.3	4040000	-1	0	0	0	0		TMT10	(R)	NLDIERPTYTNLNR	(L)			80.2	60.02	2	650.022	1948.05	0.0077	3.9	58642	HUMAN	F5H5D3	F5H5D3|Q71U36|P68363|Q6PEY2|Q13748|Q9BQE3|Q9NY65|P68366|P68366-2|Q13748-2|Q71U36-2|Q9NY65-2	Tubulin alpha-1C chain
InSol_Rep1	Non-K-ε-GG	2	7.16	6.83	7.33	66.6	32600000	-1	0	0	0	0		TMT10	(K)	SVGGACVLVA	(-)		C:Carbamidomethylation,	89.8	71.47	16	581.331	1161.65	0.0049	4.2	16675.2	HUMAN	P46776	P46776|E9PLX7|E9PJD9	60S ribosomal protein L27a
InSol_Rep1	K-ε-GG	3	7.15	8.48	7.63	50.3	28800000	99	1	1	1	0	K667k	TMT10	(R)	GEAIISGkQR	(S)	GEAIISGkQRSSHSL	k:TMT10 K-GG variable	94	44.8	12	544.327	1516.92	114.045	1.2	190568	HUMAN	Q9UK61	Q9UK61|Q9UK61-4|Q9UK61-3|Q9UK61-2	Protein FAM208A
InSol_Rep1	K-ε-GG	3	7.15	9.12	3.69	45.6	59100000	99	1	1	1	0	K134k	TMT10	(R)	DVFEAkAR	(H)	VRDVFEAkARHGFCG	k:TMT10 K-GG variable	86.4	50.95	12	503.294	1393.82	114.048	3.1	56260.4	HUMAN	P12268	P12268	Inosine-5'-monophosphate dehydrogenase 2
InSol_Rep1	Non-K-ε-GG	3	7.15	7.15	7.15	51.9	4900000	-1	1	0	0	0		TMT10	(K)	SNYNLPMHK	(M)		K:TMT10,	61.4	55.22	2	521.292	1561.86	0.0048	3.1	47981.8	HUMAN	P36578	P36578|H3BM89	60S ribosomal protein L4
InSol_Rep1	Non-K-ε-GG	3	7.15	6.94	6.94	73.9	11100000	-1	1	0	0	0		TMT10	(K)	TYHALSNLPK	(A)		K:TMT10,	81.9	58.13	15	534.657	1601.94	0.0147	9.2	47819.3	HUMAN	O00231-2	O00231-2|O00231	Isoform 2 of 26S proteasome non-ATPase regulatory subunit 11
InSol_Rep1	K-ε-GG	3	7.15	8.62	8.43	57.7	2810000	99	1	1	1	0	K314k	TMT10	(R)	kIEFPPPNEEAR	(L)	RPGRIDRkIEFPPPN	k:TMT10 K-GG variable	100	59.98	6	667.04	1885.06	114.046	1.6	45796.4	HUMAN	P62195	P62195|P62195-2	26S protease regulatory subunit 8
InSol_Rep1	Non-K-ε-GG	2	7.14	6.07	4.62	66.5	9070000	-1	0	0	0	0		TMT10	(R)	MISLSYSR	(I)			79.7	66.9	22	593.33	1185.65	0.002	1.7	61090.6	HUMAN	O43242	O43242|O43242-2	26S proteasome non-ATPase regulatory subunit 3
InSol_Rep1	Non-K-ε-GG	2	7.14	3.89	7.14	55.6	12600000	-1	0	0	0	0		TMT10	(R)	IILLAEGR	(L)			75.3	79.62	14	557.365	1113.72	0.0043	3.8	48285.8	HUMAN	P23526	P23526|P23526-2	Adenosylhomocysteinase
InSol_Rep1	K-ε-GG	3	7.14	7.14	8.48	66.5	15000000	99	1	1	1	0	K434k	TMT10	(R)	DEEGNEIkESNAR	(I)	DEEGNEIkESNARIV	k:TMT10 K-GG variable	100	38.52	10	688.353	1949	114.046	1.8	75516.9	HUMAN	Q8WVC0	Q8WVC0	RNA polymerase-associated protein LEO1
InSol_Rep1	K-ε-GG	3	7.13	7.13	7.13	46.1	1680000	99	1	1	1	0	K299k	Hydrogen	(R)	TNEVkSGGAVEPLGTR	(I)	GHRTNEVkSGGAVEP	k:TMT10 K-GG variable	78.8	44.07	0	653.354	1614.85	343.204	-1.1	51494.9	HUMAN	O75312	O75312	Zinc finger protein ZPR1
InSol_Rep1	K-ε-GG	3	7.13	7.5	6.76	57.5	22400000	5.931	2	1	1	0	K817k	TMT10	(R)	IYLSkGPNVK	(N)	RVRIYLSkGPNVKNW	K:TMT10,k:TMT10 K-GG variable	88.2	63.02	9	640.736	1806.15	114.048	2.8	103208	HUMAN	Q9Y4C2	Q9Y4C2|Q9Y4C2-2	Protein FAM115A
InSol_Rep1	Non-K-ε-GG	3	7.12	7.12	7.12	61.4	141000000	99	1	0	0	0	M75m	TMT10	(R)	GGAGVGSmTK	(I)		K:TMT10,m:Oxidized methionine	64.7	45.33	90	446.921	1322.75	15.9997	3.6	16060.2	HUMAN	P39019	P39019	40S ribosomal protein S19
InSol_Rep1	Non-K-ε-GG	3	7.12	7.82	7.12	50.4	12100000	-1	1	0	0	0		TMT10	(K)	HIVENAVQK	(E)		K:TMT10,	84.2	47.12	5	499.303	1495.9	-0.0047	-3.1	127026	HUMAN	O00410-3	O00410-3|O00410|O00410-2	Isoform 3 of Importin-5
[truncated: 28,243 more rows]
