# Supplementary material for: Rapid and deep-scale ubiquitylation profiling for biology and translational research
Source: Nat Commun. 2020 Jan 17;11:359. doi: 10.1038/s41467-019-14175-1 (PMC6969155; doi:10.1038/s41467-019-14175-1)
Supplement: Supplementary file 8 — Supplementary Data 6 [file 41467_2019_14175_MOESM8_ESM.xlsx]

## Sheet: Descriptions
Supplemental Table 6A	MS2, FAIMS-MS2, and SPS-MS3 Data
Supplemental Table 6b	MS2 (only KGG sites with >90% precursor isolation purity) , FAIMS-MS2 (only KGG sites with >90% precursor isolation purity), and SPS-MS3 Data (no PIP filtering)
Column Header
id	accessionNumber_VMsites_numVMsitesPresent_numVMsitesLocalizedBest_earliestVMsiteAA_latestVMsiteAA
logFC.FAIMS_Len.over.FAIMS_MG	log2 fold-change of ubiquitylation site (FAIMS Lenalidomide vs. FAIMS MG-132)
logFC.MS2_Len.over.MS2_MG	log2 fold-change of ubiquitylation site (MS2 Lenalidomide vs. MS2 MG-132)
logFC.SPSMS3_Len.over.SPSMS3_MG	log2 fold-change of ubiquitylation site (SPS-MS3 Lenalidomide vs. SPS-MS3 MG-132)
adj.P.Val.FAIMS_Len.over.FAIMS_MG	adjusted pval of ubiquitylation site (FAIMS Lenalidomide vs. FAIMS MG-132)
adj.P.Val.MS2_Len.over.MS2_MG	adjusted pval of ubiquitylation site (MS2 Lenalidomide vs. MS2 MG-132)
adj.P.Val.SPSMS3_Len.over.SPSMS3_MG	adjusted pval of ubiquitylation site (SPS-MS3 Lenalidomide vs. SPS-MS3 MG-132)
FAIMS Len_Rep1	FAIMS Log2 TMT ratio (Lenalidomide TMT intensity/Median (TMT intensity across all 10 channels))
FAIMS Len_Rep2	FAIMS Log2 TMT ratio (Lenalidomide TMT intensity/Median (TMT intensity across all 10 channels))
FAIMS Len_Rep3	FAIMS Log2 TMT ratio (Lenalidomide TMT intensity/Median (TMT intensity across all 10 channels))
FAIMS Len_Rep4	FAIMS Log2 TMT ratio (Lenalidomide TMT intensity/Median (TMT intensity across all 10 channels))
FAIMS Len_Rep5	FAIMS Log2 TMT ratio (Lenalidomide TMT intensity/Median (TMT intensity across all 10 channels))
FAIMS MG-132_Rep1	FAIMS Log2 TMT ratio (MG-132 TMT intensity/Median (TMT intensity across all 10 channels))
FAIMS MG-132_Rep2	FAIMS Log2 TMT ratio (MG-132 TMT intensity/Median (TMT intensity across all 10 channels))
FAIMS MG-132_Rep3	FAIMS Log2 TMT ratio (MG-132 TMT intensity/Median (TMT intensity across all 10 channels))
FAIMS MG-132_Rep4	FAIMS Log2 TMT ratio (MG-132 TMT intensity/Median (TMT intensity across all 10 channels))
FAIMS MG-132_Rep5	FAIMS Log2 TMT ratio (MG-132 TMT intensity/Median (TMT intensity across all 10 channels))
MS2 Len_Rep1	MS2 Log2 TMT ratio (Lenalidomide TMT intensity/Median (TMT intensity across all 10 channels))
MS2 Len_Rep2	MS2 Log2 TMT ratio (Lenalidomide TMT intensity/Median (TMT intensity across all 10 channels))
MS2 Len_Rep3	MS2 Log2 TMT ratio (Lenalidomide TMT intensity/Median (TMT intensity across all 10 channels))
MS2 Len_Rep4	MS2 Log2 TMT ratio (Lenalidomide TMT intensity/Median (TMT intensity across all 10 channels))
MS2 Len_Rep5	MS2 Log2 TMT ratio (Lenalidomide TMT intensity/Median (TMT intensity across all 10 channels))
MS2 MG-132_Rep1	MS2 Log2 TMT ratio (MG-132 TMT intensity/Median (TMT intensity across all 10 channels))
MS2 MG-132_Rep2	MS2 Log2 TMT ratio (MG-132 TMT intensity/Median (TMT intensity across all 10 channels))
MS2 MG-132_Rep3	MS2 Log2 TMT ratio (MG-132 TMT intensity/Median (TMT intensity across all 10 channels))
MS2 MG-132_Rep4	MS2 Log2 TMT ratio (MG-132 TMT intensity/Median (TMT intensity across all 10 channels))
MS2 MG-132_Rep5	MS2 Log2 TMT ratio (MG-132 TMT intensity/Median (TMT intensity across all 10 channels))
SPSMS3 Len_Rep1	SPS-MS3 Log2 TMT ratio (Lenalidomide TMT intensity/Median (TMT intensity across all 10 channels))
SPSMS3 Len_Rep2	SPS-MS3 Log2 TMT ratio (Lenalidomide TMT intensity/Median (TMT intensity across all 10 channels))
SPSMS3 Len_Rep3	SPS-MS3 Log2 TMT ratio (Lenalidomide TMT intensity/Median (TMT intensity across all 10 channels))
SPSMS3 Len_Rep4	SPS-MS3 Log2 TMT ratio (Lenalidomide TMT intensity/Median (TMT intensity across all 10 channels))
SPSMS3 Len_Rep5	SPS-MS3 Log2 TMT ratio (Lenalidomide TMT intensity/Median (TMT intensity across all 10 channels))
SPSMS3 MG_Rep1	SPS-MS3 Log2 TMT ratio (MG-132 TMT intensity/Median (TMT intensity across all 10 channels))
SPSMS3 MG_Rep2	SPS-MS3 Log2 TMT ratio (MG-132 TMT intensity/Median (TMT intensity across all 10 channels))
SPSMS3 MG_Rep3	SPS-MS3 Log2 TMT ratio (MG-132 TMT intensity/Median (TMT intensity across all 10 channels))
SPSMS3 MG_Rep4	SPS-MS3 Log2 TMT ratio (MG-132 TMT intensity/Median (TMT intensity across all 10 channels))
SPSMS3 MG_Rep5	SPS-MS3 Log2 TMT ratio (MG-132 TMT intensity/Median (TMT intensity across all 10 channels))
accession_number	Uniprot accession number
geneSymbol
bestScore	Spectrum Mill identification score
bestDeltaForwardReverseScore	The difference between Spectrum Mill identification score of the best target peptide (forward peptide sequence) and decoy peptide (reversed peptide sequence). A value less than or equal to zero indicates a likely false-positive identification.
Best_scoreVML	Variable modification localization score is the difference in Spectrum Mill identification score between the top two site localizations
best_matched_parent_mass	Calculated mass of peptide MH+ in database before accounting for variable modifications
best_delta_parent_mass	Difference in measured parent mass (Da) of identified peptide and calculated mass of peptide in database before accounting for variable modifications. +16 is consistent with oxidation.
best_delta_ppm	Difference in measured parent mass (Da) of identified peptide and calculated mass of peptide in database after accounting for variable modifications.
variableSites	The amino acid position in the protein sequence of a modified amino acid indicated in lowercase.
previous_aa	Amino acid preceding the peptide.
sequence	Peptide sequence
next_aa	Amino acid following the peptide.
VMsiteFlanks	15 mer KGG peptide sequence
accession_numbers	All Uniprot accession numbers containing the representative sequence
species	Human
best_parent_m_over_z	Measured precursor m/z
entry_name	Gene description
num_Spectra	The total number of identifiedMS/MS spectra
totalIntensity	Total intensity

## Sheet: Supplemental Table6A
id	logFC.FAIMS_Len.over.FAIMS_MG	logFC.MS2_Len.over.MS2_MG	logFC.SPSMS3_Len.over.SPSMS3_MG	adj.P.Val.FAIMS_Len.over.FAIMS_MG	adj.P.Val.MS2_Len.over.MS2_MG	adj.P.Val.SPSMS3_Len.over.SPSMS3_MG	FAIMS Len_Rep1	FAIMS Len_Rep2	FAIMS Len_Rep3	FAIMS Len_Rep4	FAIMS Len_Rep5	FAIMS MG-132_Rep1	FAIMS MG-132_Rep2	FAIMS MG-132_Rep3	FAIMS MG-132_Rep4	FAIMS MG-132_Rep5	MS2 Len_Rep1	MS2 Len_Rep2	MS2 Len_Rep3	MS2 Len_Rep4	MS2 Len_Rep5	MS2 MG-132_Rep1	MS2 MG-132_Rep2	MS2 MG-132_Rep3	MS2 MG-132_Rep4	MS2 MG-132_Rep5	SPSMS3 Len_Rep1	SPSMS3 Len_Rep2	SPSMS3 Len_Rep3	SPSMS3 Len_Rep4	SPSMS3 Len_Rep5	SPSMS3 MG_Rep1	SPSMS3 MG_Rep2	SPSMS3 MG_Rep3	SPSMS3 MG_Rep4	SPSMS3 MG_Rep5	accession_number	geneSymbol	bestScore	bestDeltaForwardReverseScore	Best_scoreVML	best_matched_parent_mass	best_delta_parent_mass	best_delta_ppm	variableSites	previous_aa	sequence	next_aa	VMsiteFlanks
P78527_K71k _1_1_71_71	-0.2968			0.395389			0.193	0.084	-0.39	-0.132	-0.503	-0.099	0.269	0.586	-0.319	0.299																					P78527	PRKDC	6.91	6.91	99	1551.93	-115.117	2.2	K71k	(R)	kSLNSIEFR	(E)	GLLVFVRkSLNSIEF
P78527_K99k _1_1_99_99	0.3516	0.1744		0.163161	0.286976		0.109	0.486	0.017	0.336	-0.119	0.167	-0.35	-0.334	-0.195	-0.217	0.106	0.044	0.012	0.243	-0.031	-0.252	0.023	-0.104	-0.176	0.011											P78527	PRKDC	17.02	16.82	17.022	2151.28	-115.114	3.1	K99k	(K)	MGQkIAPYSVEIK	(N)	FLEKMGQkIAPYSVE
P78527_K117k _1_1_117_117	0.5024	0.6322		0.166661	0.0559723		0.259	0.466	0.243	-0.075	0.973	-0.31	0.367	0.012	-0.423	-0.292	0.477	0.401	0.585	0.007	0.456	-0.561	0.307	0.007	-0.296	-0.692											P78527	PRKDC	10.67	10.67	99	1802.95	-115.114	3.4	K117k	(K)	NTCTSVYTkDR	(A)	TCTSVYTkDRAAKCK
P78527_K148k _1_1_148_148	0.1136	0.0872	0.1058	0.586703	0.629706	0.10345	-0.099	0.128	-0.113	-0.079	0.351	-0.028	-0.08	-0.073	-0.007	-0.192	0.118	-0.06	0.093	-0.01	0.203	0.062	0.136	-0.085	-0.137	-0.068	0.018	0.122	0.099	0.024	0.072	-0.118	0.047	-0.011	-0.09	-0.022	P78527	PRKDC	15.42	11.73	14.284	2244.29	-115.108	5.6	K148k	(R)	LMDEFkIGELFSK	(F)	SRLMDEFkIGELFSK
P78527_K155k _1_1_155_155	0.0404	0.1658		0.892251	0.366638		0.266	-0.27	0.132	0.275	-0.1	0.079	0.118	0.034	0.135	-0.265	0.033	-0.057	0.011	0.096	0.015	0.096	-0.14	-0.225	-0.053	-0.409											P78527	PRKDC	14.11	11.28	13.721	2402.43	-115.107	5.5	K155k	(K)	IGELFSkFYGELALK	(K)	KIGELFSkFYGELAL
P78527_K163k _1_1_163_163	0.259	0.3482	0.2536	0.173963	0.0392112	0.00195352	0.209	-0.048	0.098	0.008	0.24	-0.373	0.063	-0.251	-0.141	-0.086	0.425	0.259	0.158	0.163	0.045	-0.243	-0.14	-0.006	-0.221	-0.081	0.225	0.14	0.146	0.025	0.072	-0.12	-0.201	-0.117	-0.079	-0.143	P78527	PRKDC	13.82	8.66	1.704	1756.1	-115.113	4.3	K163k	(K)	FYGELALkK	(K)	FYGELALkKKIPDTV
P78527_K165k _1_1_165_165		-0.1582			0.473385												-0.193	-0.239	0.166	-0.165	0.164	0.083	0.303	-0.096	0.04	0.194											P78527	PRKDC	8.22	4.63	8.22	1730.1	-115.115	3.1	K165k	(K)	kIPDTVLEK	(V)	GELALKKkIPDTVLE
P78527_K205k _1_1_205_205	0.076	-0.0052	0.0822	0.725679	0.979277	0.335249	-0.014	0.26	-0.046	0.095	-0.122	0.15	-0.156	0.069	-0.169	-0.101	0.078	-0.084	-0.127	-0.02	-0.013	-0.088	-0.037	0.081	-0.052	-0.044	-0.165	-0.011	0.115	0.001	0.108	-0.015	-0.207	-0.085	-0.012	-0.044	P78527	PRKDC	17.99	14.65	13.613	2693.56	-115.107	5.1	K205k	(R)	AFLGELkTQMTSAVREPK	(L)	RAFLGELkTQMTSAV
P78527_K236k _1_1_236_236	0.3788	0.107		0.383452	0.733051		0.329	-0.181	0.158	-0.434	0.216	-0.392	-0.584	-1.073	0.101	0.142	-0.031	0.135	0.439	-0.329	0.012	0.041	-0.071	-0.197	0.236	-0.318											P78527	PRKDC	22.84	20.29	99	2858.44	-115.108	4.2	K236k	(K)	GLSSLLCNFTkSMEEDPQTSR	(E)	SLLCNFTkSMEEDPQ
P78527_K254k _1_1_254_254	0.0454	-0.0928	0.0742	0.905255	0.597482	0.312392	-0.165	0.042	0.025	-0.265	0.179	-0.357	0.302	-0.264	-0.384	0.292	-0.134	-0.052	-0.099	-0.159	-0.092	-0.222	-0.079	0.035	0.038	0.156	0.046	-0.115	-0.016	0.01	0.064	-0.099	-0.098	-0.189	0.013	-0.009	P78527	PRKDC	25.71	25.71	12.589	2731.68	-115.103	6.3	K254k	(R)	EIFNFVLkAIRPQIDLK	(R)	EIFNFVLkAIRPQID
P78527_K263k _1_1_263_263	-0.0196	0.0404	-0.0062	0.93394	0.821355	0.96575	0.032	0.173	0.054	0.071	-0.043	0.185	0.21	0.178	-0.15	-0.038	-0.026	0.075	-0.016	0.036	0.023	0.044	0.043	0.045	-0.075	-0.167	-0.102	-0.033	0.036	-0.093	0.002	0.157	0.086	-0.017	-0.391	0.006	P78527	PRKDC	12.27	9.92	99	1668.07	-115.113	4.4	K263k	(K)	AIRPQIDLkR	(Y)	IRPQIDLkRYAVPSA
P78527_K310k _1_1_310_310	0.0104	0.0416	0.0724	0.971635	0.802615	0.496491	-0.078	-0.14	0.033	0.3	-0.073	-0.221	0.156	0.095	0.048	-0.088	0.049	0.042	0.077	-0.025	0.101	0.01	0.096	-0.03	-0.041	0.001	-0.119	-0.059	0.179	0.186	0.017	-0.157	0.151	-0.088	-0.109	0.045	P78527	PRKDC	15.67	11.8	15.67	1736.07	-115.113	4.6	K310k	(K)	kAALSALESFLK	(Q)	HTNVELKkAALSALE
P78527_K321k _1_1_321_321	-0.0494			0.84342			-0.183	0.055	0.182	0.139	-0.274	0.06	0.044	-0.002	-0.13	0.194																					P78527	PRKDC	18.95	15.92	11.435	2694.58	-115.099	8.1	K321k	(K)	AALSALESFLkQVSNMVAK	(N)	SALESFLkQVSNMVA
P78527_K337k _1_1_337_337	0.078	-0.1528		0.776616	0.356433		-0.243	-0.258	0.412	0.001	0.098	0.015	0.016	-0.101	-0.218	-0.092	-0.151	-0.138	-0.138	-0.131	0.075	0.045	0.2	0.118	-0.142	0.06											P78527	PRKDC	16.52	17.43	99	2408.32	-115.109	5	K337k	(K)	NkLQYFMEQFYGIIR	(N)	NAEMHKNkLQYFMEQ
P78527_K357k _1_1_357_357	-0.0076	-0.0172		0.97415	0.956514		-0.164	-0.187	-0.029	0.003	-0.064	-0.261	-0.037	-0.045	0.048	-0.108	0.183	-0.118	0.107	0.244	-0.108	0.197	0.315	-0.218	0.006	0.094											P78527	PRKDC	11.96	8.65	99	2031.16	-115.115	2.5	K357k	(R)	NVDSNNkELSIAIR	(G)	RNVDSNNkELSIAIR
P78527_K379k _1_1_379_379	0.0388	0.3398	0.2998	0.920738	0.115571	0.173496	-0.229	0.066	0.246	0.484	-0.184	0.374	-0.249	0.194	-0.231	0.101	0.18	-0.157	0.14	0.045	0.054	-0.282	-0.641	-0.288	0.029	-0.255	0.198	0.269	-0.022	-0.226	0.386	-0.479	0.289	-0.414	0.136	-0.426	P78527	PRKDC	20.55	20.55	99	2511.4	-115.11	4.1	K379k	(K)	VINAkDVDFMYVELIQR	(C)	PCKVINAkDVDFMYV
P78527_K471k _1_1_471_471	0.0234	-0.2708	0.0144	0.953643	0.473557	0.931686	0.212	0.045	-0.255	0.202	0.221	-0.436	0.348	0.364	0.044	-0.012	-0.134	-0.126	-1.165	-0.097	-0.066	-0.054	-0.29	-0.099	0.137	0.072	0.021	0.036	-0.172	-0.021	-0.069	-0.258	-0.2	0.354	0.085	-0.258	P78527	PRKDC	19.26	18.16	99	1813.18	-115.115	2.9	K471k	(K)	VFLALAAkGPVLR	(N)	VFLALAAkGPVLRNC
P78527_K525k _1_1_525_525	0.2326	0.1674	-0.0002	0.392857	0.472371	0.998833	0.332	0.28	0.38	0.222	-0.28	0.1	0.019	-0.421	-0.001	0.074	0.023	0.174	0.091	-0.16	0.123	0.175	-0.154	-0.386	0.08	-0.301	0.128	0.152	0.072	-0.001	0.003	-0.038	0.107	0.28	0.03	-0.024	P78527	PRKDC	16.01	16.01	99	1974.11	-115.11	5.2	K525k	(K)	VPTYkDYVDLFR	(H)	KWKVPTYkDYVDLFR
P78527_K574k _1_1_574_574		0.0388			0.843232												0	-0.059	-0.083	-0.053	0.069	-0.024	0.1	-0.223	-0.038	-0.135											P78527	PRKDC	6.56	6.21	6.563	1603.08	-115.116	2.8	K574k	(K)	SVLkIVEK	(L)	EFVKSVLkIVEKLDL
P78527_K689k _1_1_689_689	0.145	0.1928	0.118	0.415487	0.188307	0.140732	0.095	0.009	0.041	0.019	-0.098	-0.057	-0.227	-0.322	0.074	-0.127	0.252	0.063	0.07	0.121	0.045	-0.097	-0.066	0.041	-0.091	-0.2	0.143	0.145	-0.008	0.014	0.038	0.115	-0.083	-0.09	-0.041	-0.159	P78527	PRKDC	15.14	13.8	5.925	1942.16	-115.11	5.5	K689k	(K)	YFEGVSPkSLK	(H)	YFEGVSPkSLKHSPE
P78527_K692k _1_1_692_692	0.1418	0.066	0.0254	0.456529	0.814962	0.776415	0.104	0.161	0.033	0.229	0.039	0.086	0.07	0.13	-0.263	-0.166	0.083	-0.024	-0.271	0.055	0.032	-0.081	0.254	-0.436	-0.075	-0.117	0.09	-0.035	0.024	0.208	-0.01	0.128	0.062	-0.087	-0.03	0.077	P78527	PRKDC	15.25	15.4	15.249	1724.96	-115.115	3.2	K692k	(K)	SLkHSPEDPEK	(Y)	GVSPKSLkHSPEDPE
P78527_K790k _1_1_790_790	0.5656			0.0110967			0.224	0.381	0.159	0.41	0.085	-0.333	-0.172	-0.564	-0.388	-0.112																					P78527	PRKDC	18.62	18.22	13.303	3040.66	-115.105	5.1	K790k	(R)	HVMQPYYkDILPCLDGYLK	(T)	HVMQPYYkDILPCLD
P78527_K801k _1_1_801_801	0.5596	0.7378	0.7216	0.015202	0.000124175	2.74123e-05	0.281	0.289	0.354	0.414	-0.015	-0.323	-0.481	-0.355	-0.331	0.015	0.21	0.238	0.267	0.193	0.267	-0.439	-0.582	-0.591	-0.51	-0.392	0.253	0.173	0.204	0.145	0.253	-0.494	-0.605	-0.779	-0.348	-0.354	P78527	PRKDC	22.13	24.23	10.407	2926.61	-115.103	6.2	K801k	(K)	DILPCLDGYLkTSALSDETK	(N)	PCLDGYLkTSALSDE
P78527_K810k _1_1_810_810		-0.0522			0.916738												0.244	0.365	-0.217	-0.191	-0.177	-0.153	0.314	0.457	0.241	-0.574											P78527	PRKDC	19.46	17.42	99	2108.03	114.049	2.6	K810k	(K)	TSALSDETkNNWEVSALSR	(A)	SALSDETkNNWEVSA
P78527_K824k _1_1_824_824	0.2788	0.2822	0.179	0.101529	0.0985704	0.00551912	0.228	0.076	-0.061	-0.001	0.133	-0.133	-0.193	-0.16	-0.131	-0.402	0.398	0.245	0.106	0.133	0.065	-0.124	0.119	-0.172	-0.118	-0.169	0.118	0.036	0.112	0.156	0.077	-0.073	-0.059	-0.084	-0.085	-0.095	P78527	PRKDC	7.44	6.68	7.429	1550.96	-115.116	3	K824k	(R)	AAQkGFNK	(V)	ALSRAAQkGFNKVVL
P78527_K828k _1_1_828_828	-0.0104	0.0824	-0.0288	0.969687	0.68682	0.672188	0.177	-0.066	0.036	-0.056	0.078	-0.124	0.239	0.254	-0.06	-0.088	0.3	0.166	-0.042	-0.009	0.023	0.061	0.05	0.164	-0.119	-0.13	-0.039	-0.1	-0.134	0.021	0.005	-0.003	-0.105	0.006	0.004	-0.005	P78527	PRKDC	8.44	5	5.618	1592.05	-115.116	2.7	K828k	(K)	GFNkVVLK	(H)	AAQKGFNkVVLKHLK
P78527_K832k _1_1_832_832		0.1128			0.592969												0.19	0.048	0.09	-0.045	0.078	-0.001	0.222	-0.339	-0.048	-0.037											P78527	PRKDC	9.59	4.47	8.75	1524.06	-115.114	4.1	K832k	(K)	VVLkHLK	(K)	GFNKVVLkHLKKTKN
P78527_K838k _1_1_838_838	-0.1124	-0.1638		0.660369	0.494981		-0.271	0.012	0.121	-0.198	-0.004	0.101	-0.122	0.134	-0.246	0.355	0.116	-0.094	0.094	0.081	-0.471	0.01	0.186	0.071	0.312	-0.034											P78527	PRKDC	22.29	12.46	99	1803.94	114.05	3.9	K838k	(K)	TkNLSSNEAISLEEIR	(I)	LKHLKKTkNLSSNEA
P78527_K868k_1_1_868_868	-0.1484	0.0766	0.0836	0.548722	0.746251	0.52473	-0.307	-0.168	0.003	-0.172	0.129	0.025	-0.206	0.419	-0.083	0.072	0.028	-0.294	0.119	0.173	0.198	-0.165	0.057	-0.045	0.104	-0.11	-0.105	0.034	0.142	-0.067	-0.068	-0.118	0.108	-0.438	0.084	-0.118	P78527	PRKDC	17.16	17.9	1.373	3580.97	-99.0938	9	K868k M880m	(R)	VVQMLGSLGGQINkNLLTVTSSDEMmK	(S)	SLGGQINkNLLTVTS
P78527_K881k _1_1_881_881	0.0306	0.1884	0.1924	0.925938	0.271816	0.343266	-0.117	-0.184	0.211	-0.265	-0.057	-0.06	-0.154	-0.505	-0.082	0.236	0.102	0.243	0.121	-0.149	0.146	-0.021	-0.091	0.002	-0.113	-0.256	-0.072	0.278	0.226	0.075	-0.063	-0.411	0.307	-0.566	0.079	0.073	P78527	PRKDC	25.68	26.18	99	2804.44	-115.105	5.4	K881k	(K)	NLLTVTSSDEMMkSYVAWDR	(E)	TSSDEMMkSYVAWDR
P78527_K902k _1_1_902_902	0.0972	-0.003	0.017	0.723024	0.991818	0.8252	-0.179	-0.037	0.402	-0.137	0.21	-0.029	-0.318	0.16	0.016	-0.056	-0.211	-0.215	0.08	0.07	0.176	-0.315	0.08	-0.068	0.019	0.199	0.145	-0.02	0.01	0.124	-0.021	0.111	0.032	-0.039	0.033	0.016	P78527	PRKDC	23.24	21.11	99	2162.28	-115.11	5	K902k	(R)	EMkPVIFLDVFLPR	(V)	AVPFREMkPVIFLDV
P78527_K963k _1_1_963_963	0.1894	0.4392	0.1674	0.496489	0.120836	0.244724	0.511	-0.243	0.093	-0.081	0.188	0.094	-0.149	-0.176	0.106	-0.354	-0.117	0.18	0.009	0.319	0.219	-0.453	-0.154	-0.863	-0.017	-0.099	0.461	0.272	0.363	-0.112	0.253	0.12	0.355	-0.084	0.017	-0.008	P78527	PRKDC	24.51	19.23	99	2681.39	-115.109	4.2	K963k	(K)	ATQMPEGGQGAPPMYQLYkR	(T)	PPMYQLYkRTFPVLL
P78527_K1038k _1_1_1038_1038		0.18	0.2836		0.310443	0.000438901											0.191	0.18	-0.026	-0.141	0.022	-0.22	-0.103	-0.163	0.061	-0.249	0.022	0.036	0.035	0.068	0.155	-0.228	-0.262	-0.24	-0.194	-0.178	P78527	PRKDC	9.55	6.87	9.554	1738.09	-115.115	3.4	K1038k	(R)	EFLkWSIK	(Q)	RCIREFLkWSIKQIT
P78527_K1042k _1_1_1042_1042	0.259	0.1838	0.1604	0.081299	0.443888	0.045942	0.043	0.053	0.067	0.144	0.109	-0.137	-0.292	-0.065	-0.239	-0.146	0.112	0.138	-0.075	0.429	-0.179	-0.272	-0.154	-0.207	-0.024	0.163	-0.071	-0.066	0.103	0.011	0.126	-0.202	-0.04	-0.216	-0.087	-0.154	P78527	PRKDC	21.34	12.39	20.63	2301.35	-115.111	4.1	K1042k	(K)	WSIkQITPQQQEK	(S)	EFLKWSIkQITPQQQ
P78527_K1051k _1_1_1051_1051	0.121	0.3138	0.1788	0.461372	0.11628	0.124061	-0.067	-0.022	-0.198	0.006	0.079	-0.22	-0.226	-0.134	-0.024	-0.203	0.324	0.132	-0.042	-0.029	0.049	-0.105	-0.137	-0.524	-0.067	-0.302	0.218	0.138	0.075	-0.131	0.034	-0.061	0.041	-0.289	0.038	-0.289	P78527	PRKDC	18.48	15.51	10.231	2413.4	-115.112	3.4	K1051k	(K)	QITPQQQEkSPVNTK	(S)	ITPQQQEkSPVNTKS
P78527_K1057k _1_1_1057_1057	-0.0566	0.2536	0.1666	0.766503	0.0870681	0.0106714	0.004	0.092	-0.145	0.216	-0.092	0.102	0.113	0.044	0.068	0.031	0.224	0.044	-0.02	0.105	0.075	-0.075	-0.105	-0.258	-0.131	-0.271	0.113	0.065	0.023	0.009	0.082	-0.067	-0.077	-0.141	-0.092	-0.164	P78527	PRKDC	13.32	10.82	13.105	1808.12	-115.111	5.2	K1057k	(K)	SPVNTkSLFK	(R)	EKSPVNTkSLFKRLY
P78527_K1141k _1_1_1141_1141	0.0752	0.0152		0.856587	0.96481		0.138	-0.588	-0.159	0.345	0.165	0.036	-0.405	-0.338	0.225	0.007	-0.034	-0.403	0.007	0.285	0.095	0.067	-0.139	-0.257	0.193	0.01											P78527	PRKDC	4.24	4.86	4.236	1283.82	-115.113	5.7	K1141k	(K)	kHVSLNK	(A)	LCRIIEKkHVSLNKA
P78527_K1147k _1_1_1147_1147	-0.3532			0.245802			0.213	0.061	-0.196	-0.331	-0.288	0.243	0.539	0.604	-0.153	-0.008																					P78527	PRKDC	8.84	7.37	3.569	1584.02	-115.113	5	K1147k	(K)	HVSLNkAK	(K)	KKHVSLNkAKKRRLP
P78527_K1193k _1_1_1193_1193	0.1444	-0.0704		0.494469	0.821404		-0.003	-0.111	0.198	0.052	-0.005	-0.01	-0.422	-0.17	0.118	-0.107	-0.065	-0.196	-0.117	-0.209	0.068	0.024	0.277	-0.473	0.189	-0.184											P78527	PRKDC	18.51	15.91	99	2351.39	-115.11	4.6	K1193k	(K)	SIELFYkFVPLLPGNR	(S)	KSIELFYkFVPLLPG
P78527_K1209k _1_1_1209_1209	0.2412	0.2776		0.155049	0.145083		0.158	0.014	-0.103	0.086	0.106	0.028	-0.264	-0.257	-0.258	-0.194	0.004	0.385	0.009	0.217	0.198	-0.002	0.089	-0.263	-0.237	-0.162											P78527	PRKDC	16.38	11.87	10.53	2000.25	-115.11	5.2	K1209k	(R)	SPNLWLkDVLK	(E)	RSPNLWLkDVLKEEG
P78527_K1334k _1_1_1334_1334	0.4652	0.3166	0.3872	0.082668	0.0312354	0.000586066	0.832	0.503	0.461	0.469	0.015	-0.113	-0.035	0.298	-0.151	-0.045	0.289	0.199	0.179	0.059	0.094	-0.199	-0.114	-0.053	-0.157	-0.24	0.26	0.265	0.247	0.123	0.145	-0.029	-0.112	-0.143	-0.306	-0.306	P78527	PRKDC	15.06	11.91	99	1847.03	-115.113	4.2	K1334k	(R)	YNYSkCTVVVR	(I)	GERYNYSkCTVVVRI
P78527_K1357k _1_1_1357_1357	0.22			0.420625			-0.161	0.095	-0.055	0.201	-0.068	-0.199	-0.63	-0.252	-0.251	0.244																					P78527	PRKDC	15.69	11.21	4.968	3009.73	-115.103	5.9	K1357k	(R)	IMEFTTTLLNTSPEGWkLLK	(K)	NTSPEGWkLLKKDLC
P78527_K1407k _1_1_1407_1407	0.1718	0.159	0.1926	0.319737	0.317245	0.0185876	0.084	0.098	0.036	-0.033	0.006	-0.146	-0.011	-0.388	-0.114	-0.009	0.255	0.275	0.024	0.157	0.041	0.04	0.101	0.007	-0.086	-0.105	0.17	0.069	-0.004	0.179	0.012	-0.146	-0.163	-0.174	-0.005	-0.049	P78527	PRKDC	9.68	7.38	9.677	1625.01	-115.113	4.5	K1407k	(K)	ALkMSPYK	(D)	VNLMKALkMSPYKDI
P78527_K1412k _1_1_1412_1412		-0.0862			0.659576												-0.157	0.146	0.162	-0.19	0.007	0.148	0.067	0.063	0.135	-0.014											P78527	PRKDC	12.08	12.01	99	2061.16	-115.116	1.9	K1412k	(K)	MSPYkDILETHLR	(E)	ALKMSPYkDILETHL
P78527_K1612k _1_1_1612_1612	0.025	-0.1088		0.905458	0.579505		0.139	0.056	-0.142	-0.011	-0.068	0.025	0.037	-0.149	0.052	-0.116	-0.072	0.178	-0.098	-0.006	-0.063	-0.033	-0.046	0.331	0.06	0.171											P78527	PRKDC	11.46	10.95	11.462	1711.06	-115.114	3.8	K1612k	(R)	ANQkHQGLK	(L)	FRERANQkHQGLKLA
P78527_K1617k _1_1_1617_1617	0.1152	0.1642		0.619111	0.295958		-0.279	-0.133	-0.015	0.06	-0.084	-0.225	-0.491	-0.245	0.118	-0.184	-0.074	0.041	-0.083	-0.025	0.175	-0.17	-0.155	-0.306	-0.11	-0.046											P78527	PRKDC	14.19	14.19	14.185	2232.34	-115.114	2.8	K1617k	(K)	HQGLkLATTILQHWK	(K)	NQKHQGLkLATTILQ
P78527_K1627k _1_1_1627_1627	0.1532	0.278	0.1818	0.361344	0.0745326	0.0146515	0.06	-0.06	0.024	0.006	0.058	-0.117	0.04	-0.338	-0.193	-0.07	0.309	0.292	0.072	0.147	0.01	-0.068	-0.088	-0.157	-0.047	-0.2	0.001	-0.017	-0.046	0.005	0.121	-0.213	-0.117	-0.118	-0.131	-0.266	P78527	PRKDC	17.4	9.79	2.06	2026.28	-115.112	4.2	K1627k	(K)	LATTILQHWkK	(C)	TTILQHWkKCDSWWA
P78527_K1628k _1_1_1628_1628	0.3652	0.3926		0.0313732	0.0864524		0.043	-0.02	-0.007	0.046	0.103	-0.233	-0.417	-0.461	-0.157	-0.393	0.165	0.197	0.193	0.245	0.053	-0.249	-0.365	0.243	-0.522	-0.217											P78527	PRKDC	10.04	5.9	10.041	1767.98	-115.114	3.9	K1628k	(K)	kCDSWWAK	(D)	TILQHWKkCDSWWAK
P78527_K1642k _1_1_1642_1642	-0.0492	0.0108	0.1758	0.886117	0.964952	0.0618386	0.357	0.011	-0.235	0.076	-0.196	-0.183	-0.187	0.418	0.143	0.068	0.029	0.002	-0.041	0.033	-0.137	0.138	-0.007	-0.247	0.093	-0.145	0.057	0.15	0.07	-0.024	0.103	-0.053	0.094	-0.278	-0.091	-0.195	P78527	PRKDC	13.81	15.07	13.279	2387.46	-115.109	5	K1642k	(K)	DSPLETkMAVLALLAK	(I)	KDSPLETkMAVLALL
P78527_K1857k _1_1_1857_1857	-0.0688	0.0654	-0.1174	0.699613	0.696813	0.0807516	-0.041	-0.017	-0.131	0.116	-0.004	0.114	0.179	0.061	-0.078	-0.009	0.077	0.107	-0.05	0.048	0.058	0.067	0.082	-0.006	-0.123	-0.107	-0.123	-0.02	-0.061	-0.077	-0.005	0.015	-0.001	0.178	0.038	0.071	P78527	PRKDC	18.35	9.14	18.179	2231.23	-115.11	4.6	K1857k	(R)	FTkLNESTFDTQITK	(K)	VLKSRFTkLNESTFD
P78527_K1869k _1_1_1869_1869	0.0454	0.0416	0.0084	0.834124	0.853205	0.89865	-0.039	0.052	0.011	-0.009	0.287	0.033	0.17	0.023	0.031	-0.182	-0.035	0.055	-0.175	-0.068	-0.05	0.09	-0.063	-0.292	0.022	-0.238	0.022	0.046	-0.066	-0.017	0.003	-0.055	0.007	0.026	0.006	-0.038	P78527	PRKDC	21.04	18.56	1.458	2212.28	-115.109	5.3	K1869k	(K)	LNESTFDTQITkK	(M)	TFDTQITkKMGYYKI
P78527_K1870k _1_1_1870_1870		-0.0676			0.864819												0.355	0.165	-0.083	-0.061	-0.51	0.23	0.195	-0.431	0.107	0.103											P78527	PRKDC	5.1	5.1	4.587	1247.72	-115.113	6	K1870k	(K)	kMGYYK	(I)	FDTQITKkMGYYKIL
P78527_K1875k _1_1_1875_1875	0.0996	-0.1008		0.740299	0.58291		-0.119	0.389	0.337	-0.081	0.247	-0.063	0.105	0.448	-0.166	-0.049	-0.192	0.091	-0.243	0.049	-0.132	0.063	-0.085	-0.034	0.108	0.025											P78527	PRKDC	13.27	13.27	99	2097.13	-115.106	6.9	K1875k	(K)	MGYYkILDVMYSR	(L)	TKKMGYYkILDVMYS
P78527_K1886k _1_1_1886_1886		0.1736			0.406028												-0.007	-0.028	0.152	-0.156	0.126	-0.09	-0.228	-0.463	-0.086	0.086											P78527	PRKDC	9.15	7.89	9.151	1710.05	-115.115	3	K1886k	(R)	LPkDDVHAK	(E)	VMYSRLPkDDVHAKE
P78527_K1892k _1_1_1892_1892	0.414	0.1758		0.0430237	0.252371		0.216	0.43	0.023	-0.025	0.132	-0.274	-0.173	-0.33	-0.099	-0.418	0.169	0.192	0.095	0.137	0.004	-0.075	-0.007	0.076	-0.04	-0.236											P78527	PRKDC	14.84	16.32	5.916	1715.99	-115.115	3.3	K1892k	(K)	DDVHAkESK	(I)	PKDDVHAkESKINQV
P78527_K1970k _1_1_1970_1970	0.1724	0.1832	0.2554	0.302498	0.345507	0.00744631	-0.151	0.054	0.038	-0.017	0.116	-0.241	-0.095	-0.306	-0.019	-0.161	0.37	0.272	0.13	0.197	-0.053	0.225	0.059	-0.163	-0.074	-0.047	0.084	0.046	-0.034	-0.032	0.061	-0.194	-0.4	-0.192	-0.065	-0.301	P78527	PRKDC	20.56	12.2	5.752	2307.3	-115.109	5.1	K1970k	(K)	FYQGFLFSEkPEK	(N)	QGFLFSEkPEKNLLI
P78527_K1985k _1_1_1985_1985	0.3082	0.088	-0.0624	0.372586	0.940224	0.339569	-0.037	0.858	0.449	0.048	-0.059	0.202	0.094	-0.059	-0.092	-0.427	0.096	-0.423	-0.055	-0.131	-0.213	0.792	-0.017	-2.24	0.238	0.061	-0.092	-0.086	0.005	0.088	-0.021	-0.007	0.052	0.058	0.014	0.089	P78527	PRKDC	21.06	15.8	99	2059.27	-115.108	6.1	K1985k	(K)	NLLIFENLIDLkR	(R)	FENLIDLkRRYNFPV
P78527_K2127k _1_1_2127_2127	0.022	0.174	-0.0246	0.935111	0.364736	0.833286	0.297	0.333	0	-0.11	-0.096	0.154	0.08	0.08	0.072	-0.072	0.064	0.303	-0.211	0.249	0.06	-0.031	-0.075	-0.174	0	-0.125	0.133	0.083	0.039	-0.167	-0.082	0.215	0.063	-0.154	0.099	-0.094	P78527	PRKDC	22.57	21.75	11.381	2146.24	-115.111	4.3	K2127k	(R)	DLPSWMkFLHGK	(L)	RDLPSWMkFLHGKLG
P78527_K2132k _1_1_2132_2132	0.3106	-0.1776		0.464596	0.62383		0.475	-0.145	-0.199	-0.124	0.46	-0.215	-0.355	0.372	-0.884	-0.004	0.412	0.052	-0.255	0.311	-0.424	0.034	0.564	0.401	0.009	-0.024											P78527	PRKDC	16.55	13.78	99	2246.39	-115.112	4	K2132k	(K)	FLHGkLGNPIVPLNIR	(L)	WMKFLHGkLGNPIVP
P78527_K2148k _1_1_2148_2148	-0.178933			0.824218			0.549	0.178	-1.258	0.189	-0.241			-0.377	0.21	0.354																					P78527	PRKDC	7.76	6.53	7.604	2938.77	-115.106	5	K2148k	(R)	LFLAkLVINTEEVFRPYAK	(H)	NIRLFLAkLVINTEE
P78527_K2227k _1_1_2227_2227	-0.6062	-0.365		0.255696	0.331894		-0.024	0.377	-0.806	-0.679	-0.699	0.349	0.43	0.836	-0.682	0.267	0.021	-0.051	0.102	-0.491	-0.351	0.136	0.464	0.762	-0.471	0.164											P78527	PRKDC	8.72	8.88	99	1378.85	-115.115	3.8	K2227k	(K)	HVFHPkR	(A)	MKHVFHPkRAVFRHN
P78527_K2259k _1_1_2259_2259	-0.1052	0.0424	0.05	0.503924	0.826161	0.462172	-0.024	-0.115	-0.009	-0.066	-0.078	-0.007	0.207	-0.048	-0.005	0.087	-0.015	0.044	-0.105	0.133	-0.038	0.017	-0.216	-0.013	0.001	0.018	0.129	-0.023	0.026	0.03	0.05	0.1	-0.012	0.008	-0.084	-0.05	P78527	PRKDC	14.15	14.68	7.294	2526.51	-115.111	3.8	K2259k	(R)	LIFEkFSGKDPNSK	(D)	PYRLIFEkFSGKDPN
P78527_K2263k _1_1_2263_2263	0.0594	0.0946	0.0254	0.837082	0.6137	0.826768	0.254	0.386	-0.262	-0.096	-0.013	0.056	-0.223	-0.037	0.119	0.057	0.285	0.008	-0.073	-0.011	0.031	-0.005	-0.029	0.073	-0.074	-0.198	-0.088	-0.113	0.105	0.031	-0.112	-0.141	-0.064	-0.28	0.129	0.052	P78527	PRKDC	11.94	6.72	11.539	1666.97	-115.114	3.7	K2263k	(K)	FSGkDPNSK	(D)	IFEKFSGkDPNSKDN
P78527_K2313k _1_1_2313_2313		-0.4954			0.276612												-0.239	-0.627	-0.646	0.471	0.309		0.68	0.459	-0.044	0.301											P78527	PRKDC	14.62	14.62	99	2337.39	-115.108	5.5	K2313k	(R)	YkEVYAAAAEVLGLILR	(Y)	NMSFVRYkEVYAAAA
P78527_K2347k _1_1_2347_2347	0.283	0.2866		0.364475	0.192547		0.036	-0.243	-0.313	0.087	0.019	-0.876	-0.312	-0.505	0.135	-0.271	0.327	0.126	-0.077	0.137	0.179	0.031	-0.111	0.071	-0.218	-0.514											P78527	PRKDC	18.77	20.31	4.93	2574.51	-115.103	6.7	K2347k	(K)	NILEESLCELVAkQLK	(Q)	SLCELVAkQLKQHQN
P78527_K2350k _1_1_2350_2350	0.163	0.0318	0.125	0.324373	0.9099	0.190313	0.078	0.044	0.034	0.044	0.006	-0.31	-0.008	0.036	-0.108	-0.219	0.179	0.006	-0.262	-0.073	0.194	0.068	0.153	-0.046	-0.22	-0.07	0.006	0.169	0.064	0.177	-0.028	-0.086	-0.209	0.089	-0.128	0.097	P78527	PRKDC	15.87	15.87	15.87	2187.22	-115.115	2.2	K2350k	(K)	QLkQHQNTMEDK	(F)	ELVAKQLkQHQNTME
P78527_K2366k _1_1_2366_2366	0.4788	0.0886		0.0159123	0.662931		0.371	0.343	0.28	0.245	0.134	-0.251	0.003	-0.116	-0.215	-0.442	-0.11	-0.047	0.037	-0.098	0.077	-0.044	-0.377	0.017	-0.204	0.024											P78527	PRKDC	13.17	9.15	5.848	1909.19	-115.115	2.7	K2366k	(K)	FIVCLNkVTK	(S)	KFIVCLNkVTKSFPP
P78527_K2369k _1_1_2369_2369	-0.284	-0.1326		0.501793	0.519644		-0.188	-0.323	0.345	0.437	-0.776	0.171	-0.069	0.56	-0.067	0.32	-0.166	-0.185	-0.184	-0.29	0.076	-0.212	-0.161	0.005	0.059	0.223											P78527	PRKDC	15	14.09	99	1689.01	-115.115	3	K2369k	(K)	VTkSFPPLADR	(F)	VCLNKVTkSFPPLAD
P78527_K2418k _1_1_2418_2418	-0.2632	-0.0332		0.281566	0.893379		-0.034	0.241	-0.336	0.149	-0.155	0.183	0.374	0.478	0.182	-0.036	0.063	-0.04	0.053	0.091	-0.151	-0.218	0.009	0.261	-0.007	0.137											P78527	PRKDC	8.97	8.97	99	1567.9	-115.115	3.6	K2418k	(K)	SkDFVQVMR	(H)	LYFQLKSkDFVQVMR
P78527_K2441k _1_1_2441_2441	0.2738	0.3684	0.5604	0.0972563	0.0520921	1.88565e-05	-0.006	0.174	-0.01	0.085	0.117	-0.115	-0.124	-0.416	-0.196	-0.158	0.11	0.247	-0.013	0.07	0.212	-0.002	-0.314	-0.101	-0.312	-0.487	0.222	0.198	0.242	0.131	0.207	-0.333	-0.324	-0.403	-0.523	-0.219	P78527	PRKDC	16.54	14.49	6.831	2198.27	-115.11	4.7	K2441k	(K)	VCLDIIYkMMPK	(L)	VCLDIIYkMMPKLKP
P78527_K2503k _1_1_2503_2503	-0.385	-0.1052		0.275669	0.53443		-0.675	-0.273	0.476	0.136	-0.113	0.577	0.287	0.101	0.433	0.078	-0.214	-0.131	0.138	0.048	0.041	0.07	0.085	0.1	0.054	0.099											P78527	PRKDC	20.94	21.77	99	2889.75	-115.108	4.5	K2503k	(K)	LAkDVLIQGLIDENPGLQLIIR	(N)	QEIFKLAkDVLIQGL
P78527_K2694k _1_1_2694_2694	0.0566	-0.0016		0.792399	0.994007		0.317	0.015	-0.111	-0.089	-0.017	0.086	-0.131	-0.084	-0.016	-0.023	0.045	0.093	0.272	-0.097	-0.002	0.039	0.121	0.168	0.013	-0.022											P78527	PRKDC	17.34	18.9	17.338	1903.16	-115.112	4.7	K2694k	(R)	APLkSVGPDFGK	(K)	RLQRAPLkSVGPDFG
P78527_K2702k _1_1_2702_2702	0.114	-0.0676	0.0208	0.438606	0.72552	0.78653	0.11	0.074	-0.013	0.124	0.011	0.028	-0.117	-0.103	-0.049	-0.023	0.08	-0.001	0.114	0.016	-0.105	0.281	0.145	0.086	-0.007	-0.063	0.078	-0.005	-0.088	-0.094	0.073	0.031	-0.044	-0.105	-0.005	-0.017	P78527	PRKDC	13.43	10.43	1.852	1621.99	-115.113	4.4	K2702k	(K)	SVGPDFGkK	(R)	SVGPDFGkKRLGLPG
P78527_K2715k _1_1_2715_2715	0.0782	-0.0532	-0.266	0.643939	0.776324	0.258904	0.087	0.079	-0.142	0.131	-0.037	-0.073	-0.018	-0.126	-0.052	-0.004	0.094	-0.092	-0.153	-0.097	0.145	0.031	0.049	0.029	0.023	0.031	-0.155	-0.258	0.695	-0.188	-0.102	0.711	0.124	0.105	0.278	0.104	P78527	PRKDC	16.11	10.46	4.881	2071.24	-115.113	3.4	K2715k	(R)	LGLPGDEVDNkVK	(G)	PGDEVDNkVKGAAGR
P78527_K2738k _1_1_2738_2738	0.1214	-0.0834		0.492431	0.751314		-0.068	-0.143	0.089	-0.074	0.168	-0.161	-0.259	-0.073	-0.002	-0.14	-0.057	0.16	0.082	-0.138	-0.047	0.258	-0.169	0.389	-0.124	0.063											P78527	PRKDC	11.17	8.75	99	1812.01	-115.117	2	K2738k	(R)	DQEkLSLMYAR	(K)	RFMRDQEkLSLMYAR
P78527_K2764k _1_1_2764_2764	-0.1872	-0.0142		0.496708	0.965707		0.237	0.174	-0.07	0.003	-0.09	0.088	0.778	0.203	0.082	0.039	-0.008	0.216	0.108	0.129	-0.134	-0.044	0.355	0.249	-0.298	0.12											P78527	PRKDC	15.19	15.19	99	1809.05	-115.113	4.3	K2764k	(K)	MkQDAQVVLYR	(S)	IKSELKMkQDAQVVL
P78527_K2786k _1_1_2786_2786		0.0626			0.939641												-0.196	-0.066	0.376	-0.429	-0.153	0.644	-1.315	0.263	0.137	-0.51											P78527	PRKDC	12.12	10.67	99	3095.77	-115.111	3	K2786k	(R)	HGDLPDIQIkHSSLITPLQAVAQR	(D)	DLPDIQIkHSSLITP
P78527_K2806k _1_1_2806_2806		-0.0864	0.0634		0.788011	0.341955											0.05	-0.055	-0.261	0.145	-0.211	0.215	-0.05	-0.441	0.31	0.066	0.05	-0.118	0.031	0.013	0.068	-0.007	-0.128	-0.056	-0.022	-0.06	P78527	PRKDC	19.66	19.66	16.578	2664.63	-115.105	6.1	K2806k	(R)	DPIIAkQLFSSLFSGILK	(E)	QRDPIIAkQLFSSLF
P78527_K2818k _1_1_2818_2818	-0.0316	0.034		0.8765	0.915878		-0.051	-0.042	0.15	0.011	-0.139	-0.016	-0.034	0.143	-0.065	0.059	-0.171	0.063	-0.398	-0.061	0.081	-0.14	-0.457	-0.188	0.061	0.068											P78527	PRKDC	14.88	13.74	7.01	2530.46	-115.103	7.1	K2818k	(K)	QLFSSLFSGILkEMDK	(F)	SLFSGILkEMDKFKT
P78527_K2829k _1_1_2829_2829	-0.0776	0.0604	0.0774	0.631268	0.838346	0.326943	0.06	0.082	-0.022	-0.149	-0.023	0.015	0.118	0.105	0.017	0.081	0.325	0.293	-0.373	-0.032	-0.024	-0.038	-0.125	0.025	0.086	-0.061	0.159	0.142	0.131	-0.057	0.1	0.075	0.107	0.016	-0.117	0.007	P78527	PRKDC	12.74	11.4	12.628	1963.18	-115.114	3.2	K2829k	(K)	TLSEkNNITQK	(L)	KFKTLSEkNNITQKL
P78527_K2835k _1_1_2835_2835	-0.0914	0.341	-0.101	0.669789	0.270904	0.242083	-0.082	-0.165	-0.03	0.092	-0.236	-0.226	-0.07	0.072	0.024	0.236	0.25	0.035	0.286	0.186	-0.038	-0.428	0.123	0.095	-0.794	0.018	-0.011	-0.128	0.162	0.017	-0.041	0.155	0.218	-0.033	0.056	0.108	P78527	PRKDC	16.32	15.21	99	2062.18	-115.114	3.3	K2835k	(K)	NNITQkLLQDFNR	(F)	EKNNITQkLLQDFNR
P78527_K2908k _1_1_2908_2908	-0.1398	0.0346	-0.2096	0.661948	0.869695	0.0106896	-0.197	-0.016	-0.077	-0.195	0.14	0.266	0.471	0.2	-0.412	-0.171	-0.127	-0.016	0.166	0.13	-0.084	-0.061	-0.017	-0.153	0.059	0.068	-0.054	-0.053	-0.246	-0.206	-0.102	0.06	0.147	0.011	0.144	0.025	P78527	PRKDC	15.68	14.43	99	1566.01	-115.114	4.1	K2908k	(R)	LLPAELPAkR	(V)	LPAELPAkRVRGKAR
P78527_K2928k _1_1_2928_2928	-0.0996	-0.0632	-0.1606	0.777628	0.722907	0.0195339	0.118	0.166	-0.227	-0.044	-0.28	0.324	0.129	0.277	0.054	-0.553	0.054	0.146	0.016	0.068	-0.15	0.039	0.178	0.094	0.004	0.135	0.017	-0.034	0.009	-0.024	-0.054	0.188	0.232	0.132	0.04	0.125	P78527	PRKDC	10.94	9.78	99	1636	-115.111	5.7	K2928k	(R)	WVELAkLYR	(S)	LRWVELAkLYRSIGE
P78527_K2950k _1_1_2950_2950	-0.0746	-0.0774	-0.3112	0.761266	0.723462	0.0316576	-0.008	0.196	0.122	-0.191	-0.142	-0.095	-0.079	0.335	0	0.189	0.185	-0.147	-0.065	-0.062	0.149	0.216	0.014	0.272	0.018	-0.073	-0.01	-0.187	-0.192	-0.133	-0.114	0.239	0.37	0.365	-0.241	0.187	P78527	PRKDC	23.48	22.36	99	2792.59	-115.109	3.9	K2950k	(R)	GIFTSEIGTkQITQSALLAEAR	(S)	FTSEIGTkQITQSAL
P78527_K2970k _1_1_2970_2970	0.0416	0.1164	-0.0254	0.843017	0.483582	0.682197	0.167	-0.051	-0.182	-0.081	-0.039	-0.065	-0.159	-0.203	-0.019	0.052	0.167	0.172	0.174	-0.073	0.067	0.127	0.02	-0.094	-0.014	-0.114	0.073	0.049	-0.023	-0.006	-0.05	-0.005	0.004	0.057	0.066	0.048	P78527	PRKDC	20.36	19.54	17.404	2519.32	-115.11	4	K2970k	(R)	SDYSEAAkQYDEALNK	(Q)	SDYSEAAkQYDEALN
P78527_K2978k _1_1_2978_2978	-0.325			0.214799			-0.105	-0.266	0.082	0.278	-0.556	0.104	0.23	0.335	0.128	0.261																					P78527	PRKDC	19.03	17.89	13.869	3152.6	-115.11	3.3	K2978k	(K)	QYDEALNkQDWVDGEPTEAEK	(D)	QYDEALNkQDWVDGE
P78527_K3050k _1_1_3050_3050	-0.4218	-0.071	-0.28	0.0540614	0.7956	0.0354335	-0.151	-0.148	-0.382	-0.264	-0.13	-0.163	0.233	0.459	0.227	0.278	-0.518	0.019	-0.011	0.078	-0.1	-0.016	-0.251	0.064	-0.014	0.04	0.067	0.187	-0.357	-0.222	-0.051	0.091	0.22	0.326	0.133	0.254	P78527	PRKDC	14.47	11.84	14.468	2603.54	-115.106	5.4	K3050k	(K)	LkLLLQGEADQSLLTFIDK	(A)	YMIRSKLkLLLQGEA
P78527_K3067k _1_1_3067_3067		-0.4782	0.2344		0.495519	0.223298											-1.418	-0.917	0.603	0.59	0.124	0	0.007	0.115	0.662	0.589	-0.067	0.202	-0.146	-0.232	-0.012	-0.434	-0.731	-0.36	0.142	-0.044	P78527	PRKDC	22.45	22.45	7.918	3485.96	-115.097	6.9	K3067k	(K)	LLLQGEADQSLLTFIDkAMHGELQK	(A)	SLLTFIDkAMHGELQ
P78527_K3128k _1_1_3128_3128	-0.3082	0.2762		0.277258	0.674596		0.085	0.175	-0.228	-0.27	-0.572	0.338	-0.093	0.097	0.406	-0.017	0.429	0.21	-1.342	0.129	0.234	-0.591	-0.828	-0.504	0.197	0.005											P78527	PRKDC	18.79	14.36	18.792	2981.73	-115.104	5.4	K3128k	(R)	LTkLQSVQALTEIQEFISFISK	(Q)	LHQSRLTkLQSVQAL
P78527_K3158k _1_1_3158_3158	0.0198	-0.3904	0.0602	0.976036	0.0764329	0.554731	0.55	-0.235	-0.321	-0.084	0.231	0.039	-0.01	-0.676	-0.166	0.855	-0.39	-0.138	-0.502	0.017	0.069	0.355	0.14	0.299	0.162	0.052	-0.022	0.026	-0.101	0.056	0.125	-0.165	-0.053	0.214	-0.138	-0.075	P78527	PRKDC	22.77	15.95	99	1785.07	-115.116	2.3	K3158k	(K)	QGNLSSQVPLkR	(L)	LSSQVPLkRLLNTWT
P78527_K3172k _1_1_3172_3172	0.4102	-0.1072		0.0681117	0.53184		0.002	0.271	-0.048	0.241	0.116	-0.492	-0.012	-0.547	-0.262	-0.156	-0.176	-0.106	-0.033	0.061	-0.171	-0.091	0.037	-0.093	0.16	0.098											P78527	PRKDC	25.76	22.76	99	2766.4	-115.106	5.4	K3172k	(R)	YPDAkMDPMNIWDDIITNR	(C)	TNRYPDAkMDPMNIW
P78527_K3192k _1_1_3192_3192	0.568	0.3672	0.6222	0.00719248	0.0135662	5.38982e-05	0.148	0.153	0.157	0.174	0.344	-0.19	-0.431	-0.637	-0.239	-0.367	0.082	0.103	0.264	0.033	0.211	-0.263	-0.251	-0.25	-0.148	-0.231	0.256	0.214	0.158	0.287	0.136	-0.519	-0.38	-0.586	-0.166	-0.409	P78527	PRKDC	11.09	9.03	8.174	1988.15	-115.108	6.6	K3192k	(R)	CFFLSkIEEK	(L)	NRCFFLSkIEEKLTP
P78527_K3196k _1_1_3196_3196	-0.1622	0.03725		0.533635	0.961245		-0.217	0.024	-0.031	-0.149	0.352	0.26	0.047	-0.022	0.347		0.577	-0.582	0.492		0.903	0.285		0.746	0.095	0.115											P78527	PRKDC	16.42	15.57	99	5059.44	-115.081	7.9	K3196k	(K)	IEEkLTPLPEDNSMNVDQDGDPSDRMEVQEQEEDISSLIR	(S)	FLSKIEEkLTPLPED
P78527_K3235k _1_1_3235_3235			0.3612			0.015504																					0.234	0.115	-0.186	-0.015	0.11	-0.274	-0.6	-0.347	-0.022	-0.305	P78527	PRKDC	13.64	10.25	13.181	1345.74	-115.116	3.3	K3235k	(R)	SCkFSMK	(M)	SSLIRSCkFSMKMKM
P78527_K3241k _1_1_3241_3241	-0.2472			0.340287			-0.014	-0.141	-0.077	-0.199	0.072	0.155	0.503	0.417	-0.279	0.081																					P78527	PRKDC	6.38	6.38	99	951.475	114.047	3.5	K3241k	(K)	MkMIDSAR	(K)	CKFSMKMkMIDSARK
P78527_K3248k _1_1_3248_3248	-0.0984	-0.1056		0.612631	0.462906		0.066	-0.095	-0.057	-0.18	0.168	-0.06	0.272	0.077	0.052	0.053	-0.002	-0.02	-0.064	-0.085	0.032	0.178	0.054	0.019	0.012	0.126											P78527	PRKDC	10.34	9.48	10.053	1868.1	-115.112	4.6	K3248k	(R)	kQNNFSLAMK	(L)	KMIDSARkQNNFSLA
P78527_K3257k _1_1_3257_3257	-0.05	0.0996	0.1084	0.876198	0.59816	0.315612	0.1	-0.241	0.326	0.351	-0.129	0.141	-0.087	0.108	0.085	0.41	0.099	0.035	0.055	-0.052	0.137	0.108	0.07	-0.061	-0.039	-0.302	0.003	0.001	-0.149	0.124	0.019	0.037	-0.384	-0.145	-0.012	-0.04	P78527	PRKDC	21.82	19.14	8.424	2094.27	-115.112	4.3	K3257k	(K)	QNNFSLAMkLLK	(E)	NNFSLAMkLLKELHK
P78527_K3260k _1_1_3260_3260	-0.0902	-0.0262		0.592619	0.910343		0.065	0.052	-0.072	-0.03	-0.03	0.137	0.114	0.232	-0.001	-0.046	0.153	-0.063	-0.132	-0.005	0.113	0.104	0.076	0.177	-0.083	-0.077											P78527	PRKDC	12.12	2.31	11.741	1568.05	-115.115	3.7	K3260k	(K)	LLkELHK	(E)	SLAMKLLkELHKESK
P78527_K3302k _1_1_3302_3302		0.11			0.716246												0.161	-0.169	0.125	0.352	0.204	0.241	0.378	-0.119	-0.062	-0.315											P78527	PRKDC	9.02	5.31	8.876	3886.11	-115.121	-0.3	K3302k	(R)	SQGCSEQVLTVLkTVSLLDENNVSSYLSK	(N)	EQVLTVLkTVSLLDE
P78527_K3318k _1_1_3318_3318	-0.0936	-0.009	0.0076	0.653314	0.974948	0.948637	-0.045	-0.037	0.028	-0.071	-0.229	-0.155	-0.096	0.291	0.114	-0.04	0.092	0.124	-0.004	-0.024	-0.21	0.063	-0.163	0.04	-0.212	0.295	-0.07	0.047	0.084	0.193	-0.093	0.115	-0.206	0.106	0.119	-0.011	P78527	PRKDC	29.48	29.48	99	2941.64	-115.106	5	K3318k	(K)	TVSLLDENNVSSYLSkNILAFR	(D)	NVSSYLSkNILAFRD
P78527_K3372k _1_1_3372_3372	0.0774	0.1548		0.861779	0.662079		0.289	0.004	-0.275	-0.19	-0.142	0.059	0.15	-0.446	0.272	-0.736	-0.027	0.153	-0.007	-0.111	-0.251	-0.084	-0.854	-0.289	0.113	0.097											P78527	PRKDC	24.67	23.63	99	2839.55	-115.106	5	K3372k	(R)	ILELSGSSSEDSEkVIAGLYQR	(A)	SSSEDSEkVIAGLYQ
P78527_K3449k _1_1_3449_3449	-0.2346	-0.2392		0.50311	0.340414		-0.115	-0.258	-0.083	-0.222	-0.012	0.293	-0.022	0.251	0.569	-0.608	0.268	-0.449	-0.194	-0.052	-0.142	0.043	0.401	-0.087	0.218	0.052											P78527	PRKDC	26.4	24.23	3.934	3921.21	-115.103	4.5	K3449k	(R)	KEEENASVIDSAELQAYPALVVEkMLK	(A)	YPALVVEkMLKALKL
P78527_K3455k _1_1_3455_3455	-0.1364	-0.2472	-0.1928	0.508981	0.146754	0.055288	-0.172	-0.022	-0.245	0.084	-0.012	0.186	-0.132	0.293	0.033	-0.065	0.003	-0.056	-0.183	-0.204	-0.099	0.063	0.164	0.292	0.268	-0.09	0.047	-0.001	-0.182	-0.099	-0.082	0.082	0.289	0.25	0.098	-0.072	P78527	PRKDC	12.18	7.19	99	1573.94	-115.113	4.6	K3455k	(K)	ALkLNSNEAR	(L)	EKMLKALkLNSNEAR
P78527_K3561k _1_1_3561_3561	-0.29475	-0.382		0.440339	0.399588			0.144	0.274	-0.129	-0.11			0.592	0.087		-0.3	-1.052	0.009	-0.144	0.177	0.264	-0.517	0.574	-0.032	0.311											P78527	PRKDC	7.73	6.9	7.726	3690.07	-115.099	5.9	K3561k	(K)	SkLDQGGVIQDFINALDQLSNPELLFK	(D)	FVARIKSkLDQGGVI
P78527_K3598k _1_1_3598_3598		0.0746			0.636351												0.107	0.12	0.015	-0.059	-0.018	-0.04	-0.077	0.016	-0.116	0.009											P78527	PRKDC	12.76	8.78	12.756	1758.11	-115.114	3.4	K3598k	(R)	AELAkTPVNK	(K)	DVRAELAkTPVNKKN
P78527_K3603k _1_1_3603_3603		-0.0998			0.696046												-0.26	0.103	0.095	-0.145	0.006	0.102	-0.205	0.274	0.262	-0.135											P78527	PRKDC	5.48	3.9	2	1373.91	-115.115	4	K3603k	(K)	TPVNkK	(N)	LAKTPVNkKNIEKMY
P78527_K3608k _1_1_3608_3608		0.0504			0.811923												-0.164	-0.088	0.017	0.237	0.118	0.037	-0.123	-0.044	0.036	-0.038											P78527	PRKDC	5.82	5.82	99	1540.86	-115.117	1.9	K3608k	(K)	NIEkMYER	(M)	VNKKNIEkMYERMYA
P78527_K3631k _1_1_3631_3631	-0.023	-0.0398	-0.2012	0.914661	0.822786	0.0896819	0.04	-0.181	-0.023	0.089	0.179	0.054	0.167	0.034	-0.016	-0.02	0.021	0.089	-0.114	-0.114	-0.013	0.086	0.006	-0.005	0.032	-0.051	-0.306	-0.101	-0.084	-0.021	0.116	-0.027	0.209	0.341	0.063	0.024	P78527	PRKDC	9.91	6.53	7.576	1656.05	-115.115	3.5	K3631k	(R)	kFIQTFGK	(E)	GLGAFRRkFIQTFGK
P78527_K3638k _1_1_3638_3638	-0.1184	-0.0058	0.0094	0.549895	0.977525	0.913898	-0.031	0.135	-0.278	-0.169	-0.067	-0.129	0.179	0.09	-0.06	0.102	0.143	-0.012	0.051	-0.007	-0.093	0.084	0.028	0.028	0.068	-0.097	-0.043	0.121	-0.035	-0.005	-0.018	0.012	0.021	0.016	-0.162	0.086	P78527	PRKDC	16.72	16.72	12.226	2047.18	-115.109	5.7	K3638k	(K)	FIQTFGkEFDK	(H)	KFIQTFGkEFDKHFG
P78527_K3646k _1_1_3646_3646	0.1628			0.441355			0.324	0.223	-0.132	-0.046	0.239	0.097	-0.026	0.037	-0.084	-0.23																					P78527	PRKDC	4.51	7.09	4.509	1504.92	-115.114	4.2	K3646k	(K)	HFGkGGSK	(L)	EFDKHFGkGGSKLLR
P78527_K3655k _1_1_3655_3655	0.1376	-0.0276	-0.0072	0.477099	0.911621	0.951249	0.207	0.306	-0.104	-0.071	0.111	0.009	-0.178	0.056	-0.041	-0.085	-0.038	0.127	-0.175	0.222	0.196	0.113	0.133	0.164	0.122	-0.062	-0.211	-0.029	0.019	0.217	0.182	0.028	-0.016	0.084	0.022	0.096	P78527	PRKDC	19.46	12.78	19.465	2354.32	-115.106	6.4	K3655k	(R)	MkLSDFNDITNMLLLK	(M)	GSKLLRMkLSDFNDI
P78527_K3669k _1_1_3669_3669	-0.049	-0.0928	0.0618	0.871019	0.738765	0.564118	-0.28	-0.093	0.118	0.072	0.258	0.03	0.395	-0.049	0.111	-0.167	-0.175	-0.237	-0.12	-0.093	-0.185	-0.114	-0.527	-0.07	0.197	0.168	-0.081	-0.16	0.138	0.104	0.276	-0.028	0.084	-0.036	0.02	-0.072	P78527	PRKDC	23.14	18.61	3.789	2697.53	-115.109	4.3	K3669k	(K)	LSDFNDITNMLLLkMNK	(D)	ITNMLLLkMNKDSKP
P78527_K3675k _1_1_3675_3675	0.0342			0.884896			0.01	0.26	-0.004	-0.14	0.047	0.208	-0.076	-0.105	-0.004	-0.021																					P78527	PRKDC	10.41	9.25	10.407	1643.01	-115.115	3	K3675k	(K)	DSkPPGNLK	(E)	LKMNKDSkPPGNLKE
P78527_K3681k _1_1_3681_3681		0.5668			0.000972023												0.202	0.114	0.184	0.254	0.208	-0.426	-0.418	-0.219	-0.331	-0.478											P78527	PRKDC	16.5	16.5	6.707	3139.67	-115.118	0.5	K3681k	(K)	DSKPPGNLkECSPWMSDFK	(V)	SKPPGNLkECSPWMS
P78527_K3691k _1_1_3691_3691		0.193			0.354094												-0.049	0.107	0.056	0.439	0.061	-0.241	0.103	0.081	-0.086	-0.208											P78527	PRKDC	18.9	17.82	99	2389.21	-115.105	6.8	K3691k	(K)	ECSPWMSDFkVEFLR	(N)	SPWMSDFkVEFLRNE
P78527_K3710k _1_1_3710_3710	-0.2114	-0.0752		0.505826	0.84859		0.195	0.125	0.013	-0.071	-0.544	-0.05	0.38	0.517	-0.147	0.075	0.371	0.352	0.128	-0.116	-0.32	0.228	0.478	0.384	-0.205	-0.094											P78527	PRKDC	10.62	10.62	99	1653.98	-115.114	3.7	K3710k	(R)	GkPLPEYHVR	(I)	GQYDGRGkPLPEYHV
P78527_K3753k _1_1_3753_3753	-0.1858	0.0116	-0.1086	0.300044	0.96291	0.14404	-0.023	-0.127	0.096	-0.073	-0.199	0.092	0.054	0.264	0.259	-0.066	0.115	0.05	-0.08	-0.081	0.124	0.195	0.084	-0.003	-0.2	-0.006	0.008	0.097	-0.024	-0.012	-0.062	-0.021	0.219	0.156	0.062	0.134	P78527	PRKDC	19.39	18.41	99	1955.11	-115.114	3.3	K3753k	(R)	EHPFLVkGGEDLR	(Q)	REHPFLVkGGEDLRQ
P78527_K3825k _1_1_3825_3825	0.122	-0.1246	0.03	0.700436	0.604901	0.699322	-0.094	-0.164	-0.225	0.183	-0.101	-0.19	-0.773	-0.079	-0.079	0.11	0.062	0.104	-0.238	-0.123	-0.182	0.019	0.347	-0.056	-0.231	0.167	0.068	0.088	0.126	0.082	0.025	0.066	0.215	-0.031	-0.02	0.009	P78527	PRKDC	23.1	19.28	99	2752.46	-115.109	4.2	K3825k	(K)	DLLLNTMSQEEkAAYLSDPR	(A)	NTMSQEEkAAYLSDP
P78527_K3840k _1_1_3840_3840	0.6266	0.6484		0.0081983	0.00694751		0.075	0.113	0.002	0.056	0.19	-0.739	-0.463	-0.741	-0.575	-0.179	0.266	0.085	0.206	0.211	0.163	-0.219	-0.489	-0.905	-0.259	-0.439											P78527	PRKDC	15.46	14.04	8.765	2195.21	-115.114	3.1	K3840k	(R)	APPCEYkDWLTK	(M)	RAPPCEYkDWLTKMS
P78527_K3845k _1_1_3845_3845	0.1188	0.1274	0.0704	0.49734	0.479168	0.405706	0.085	0.012	-0.019	-0.078	0.08	-0.003	-0.35	-0.046	-0.034	-0.081	-0.111	-0.042	-0.022	0.109	-0.055	-0.009	-0.34	-0.204	0.027	-0.232	-0.022	-0.031	-0.089	-0.034	-0.011	0.036	-0.27	-0.141	0.022	-0.186	P78527	PRKDC	9.89	5.7	8.266	1753.03	-115.119	0.9	K3845k	(K)	DWLTkMSGK	(H)	EYKDWLTkMSGKHDV
P78527_K3860k _1_1_3860_3860	0.1714	0.192		0.497945	0.271132		0.338	0.166	-0.245	0.356	-0.079	-0.264	0.013	0.043	-0.19	0.077	0.04	0.176	0.124	0.185	-0.051	-0.242	0.063	-0.277	0.024	-0.054											P78527	PRKDC	19.95	16.91	99	2184.15	-115.111	4.3	K3860k	(K)	HDVGAYMLMYkGANR	(T)	GAYMLMYkGANRTET
P78527_K3877k _1_1_3877_3877		-0.011			0.960303												-0.081	-0.084	-0.124	0.008	-0.227	-0.067	-0.227	-0.135	0.001	-0.025											P78527	PRKDC	10.6	10.95	10.597	1787.12	-115.112	4.7	K3877k	(R)	ESkVPADLLK	(R)	SFRKRESkVPADLLK
P78527_K3884k _1_1_3884_3884	-0.2052	-0.095	-0.083	0.188978	0.673213	0.174358	-0.13	-0.136	-0.191	0.02	-0.126	0.093	0.157	0.14	-0.079	0.152	0.16	0.12	0.042	-0.127	0.165	0.133	0.341	0.391	-0.046	0.016	-0.084	-0.038	0.006	-0.083	-0.002	0.069	0.123	0	0.012	0.01	P78527	PRKDC	12.12	5.92	99	1369.89	-115.116	3.3	K3884k	(K)	VPADLLkR	(A)	KVPADLLkRAFVRMS
P78527_K4007k _1_1_4007_4007	0.0042	-0.0364		0.987567	0.890905		0.072	-0.179	-0.114	-0.126	0.226	0.038	-0.023	0.083	0.039	-0.279	-0.169	0.22	-0.046	0.089	0.153	0.096	0.069	0.355	0.027	-0.118											P78527	PRKDC	23.02	21.25	8.515	3213.71	-115.103	5.5	K4007k	(R)	SDPGLLTNTMDVFVkEPSFDWK	(N)	NTMDVFVkEPSFDWK
P78527_K4014k _1_1_4014_4014	-0.05	0.0132	-0.0468	0.820311	0.957043	0.420414	-0.221	0.005	-0.073	0.076	0.142	0.147	-0.173	0.126	0.06	0.019	0.095	-0.127	-0.115	0.002	-0.118	-0.186	-0.163	-0.142	0.058	0.104	-0.018	0.026	-0.029	0.034	-0.039	0.011	0.093	-0.014	0.053	0.065	P78527	PRKDC	17.51	15.55	16.722	2242.21	-115.109	5.2	K4014k	(K)	EPSFDWkNFEQK	(M)	KEPSFDWkNFEQKML
P78527_K4019k _1_1_4019_4019	-0.0664	-0.0114	-0.1008	0.72425	0.96291	0.109273	0.016	0.058	-0.204	-0.096	-0.055	0.07	-0.02	-0.058	0.17	-0.111	0.059	0.134	0.083	0.155	-0.045	0.157	0.321	-0.053	-0.009	0.027	-0.063	-0.005	0.046	-0.107	-0.056	0.123	0.081	0.012	0.072	0.031	P78527	PRKDC	11.38	6.84	11.01	1725.03	-115.114	3.7	K4019k	(K)	NFEQkMLK	(K)	DWKNFEQkMLKKGGS
P78527_K4023k _1_1_4023_4023	-0.094	-0.099		0.773081	0.659576		-0.087	0.043	-0.436	-0.21	0.037	0.327	-0.363	0.104	0.111	-0.362	-0.118	-0.167	0.101	-0.159	-0.144	-0.046	0.044	-0.303	0.238	0.075											P78527	PRKDC	17.59	13.97	17.586	2246.31	-115.11	4.6	K4023k	(K)	kGGSWIQEINVAEK	(N)	FEQKMLKkGGSWIQE
P78527_K4036k _1_1_4036_4036		-0.089			0.704573												-0.092	0.256	-0.015	-0.238	-0.022	0.089	0.283	-0.09	0.14	-0.088											P78527	PRKDC	23.3	19.32	99	2605.39	-115.106	5.6	K4036k	(K)	GGSWIQEINVAEkNWYPR	(Q)	QEINVAEkNWYPRQK
P78527_K4070k _1_1_4070_4070		-0.1208			0.659576												-0.157	-0.031	-0.052	-0.002	0.326	-0.007	0.45	0.363	-0.078	-0.04											P78527	PRKDC	15.5	12.22	99	3121.72	-115.103	5.6	K4070k	(K)	LAGANPAVITCDELLLGHEkAPAFR	(D)	ELLLGHEkAPAFRDY
P78527_K4105k _1_1_4105_4105	-0.1706	0.1271		0.755542	0.704723		-0.196	-0.419	-0.239	-0.427	-0.162	0.308	-0.688	0.505	-0.974	0.259	0.192	0.079	-0.349	0.16	0.151	-0.242		0.19	-0.423	0.153											P78527	PRKDC	26.9	22.1	99	3674.84	-115.104	4.6	K4105k	(R)	AQEPESGLSEETQVkCLMDQATDPNILGR	(T)	LSEETQVkCLMDQAT
P78527_K801kK810k_2_2_801_810		0.0414			0.920411												0.168	-0.139	-0.006	-0.271	0.236	-0.431	-0.209	0.277	0.366	-0.222											P78527	PRKDC	15.78	12.57	99	3624.84	228.115	7.5	K801k K810k	(K)	DILPCLDGYLkTSALSDETkNNWEVSALSR	(A)	PCLDGYLkTSALSDE|SALSDETkNNWEVSA
P78527_K3147kK3158k_2_2_3147_3158	-0.2838	-0.68575		0.224479	0.0328794		-0.227	0.046	-0.328	-0.178	-0.615	0.036	-0.084	-0.172	0.119	0.218		0.226	0.073	-0.204	-0.1	0.588	0.781														P78527	PRKDC	25.86	19.3	99	3718.07	228.112	6.5	K3147k K3158k	(K)	LQSVQALTEIQEFISFISkQGNLSSQVPLkR	(L)	EFISFISkQGNLSSQ|LSSQVPLkRLLNTWT
P78527_K4023kK4036k_2_2_4023_4036	-0.1702			0.585136			-0.051	-0.406	-0.109	0.246	-0.267	-0.284	0.063	-0.191	0.412	0.264																					P78527	PRKDC	12.34	12.34	99	2504.32	228.097	4.2	K4023k K4036k	(K)	kGGSWIQEINVAEkNWYPR	(Q)	FEQKMLKkGGSWIQE|QEINVAEkNWYPRQK
Q63HN8-4_K402k _1_1_402_402	1.0272			0.00390973			0.453	0.298	0.069	0.425	0.638	-0.247	-0.897	-1.096	-0.496	-0.517																					Q63HN8-4	RNF213	9.72	8.6	5.475	1604.99	-115.115	3.3	K402k	(R)	SAAAVkNEK	(E)	NRSAAAVkNEKEQKN
Q63HN8-4_K408k _1_1_408_408		0.5032			0.127806												0.397	0.354	0.701	0.608	-0.042	-0.305	0.396	-0.579	-0.034	0.024											Q63HN8-4	RNF213	16.24	16.49	16.242	2232.24	-115.111	4.3	K408k	(K)	EQkNQEADVQEVK	(A)	VKNEKEQkNQEADVQ
Q63HN8-4_K644k _1_1_644_644		0.1572			0.367742												-0.099	-0.068	0.056	-0.049	-0.026	-0.175	-0.453	-0.125	-0.223	0.004											Q63HN8-4	RNF213	5.17	5.23	2	1803.12	-115.113	4.2	K644k	(R)	YLWQHLkK	(H)	RYLWQHLkKHVVPLP
Q63HN8-4_K758k _1_1_758_758	0.0442			0.891171			0	0.49	-0.254	-0.028	0.123	0.182	0.144	0.011	0.042	-0.269																					Q63HN8-4	RNF213	7.91	9.45	99	1270.74	-115.114	4.8	K758k	(R)	HkDAWR	(Q)	MELAPRHkDAWRQPE
Q63HN8-4_K1042k _1_1_1042_1042	0.2966	0.1964		0.111563	0.445103		0.323	-0.052	0.332	0.217	0.104	0.049	-0.092	-0.234	-0.201	-0.081	-0.288	-0.078	-0.13	-0.096	-0.039	-0.277	-0.4	-0.631	-0.475	0.17											Q63HN8-4	RNF213	13.31	11.31	7.237	2011.17	-115.11	5.2	K1042k	(K)	GLEDSVAkTFEK	(C)	GLEDSVAkTFEKCII
Q63HN8-4_K1128k _1_1_1128_1128	0.2034	0.0352		0.66972	0.917061		0.343	0.244	-0.15	0.122	-0.047	-1.003	0.393	0.372	-0.02	-0.247	-0.008	-0.024	0.113	0.015	-0.289	-0.045	-0.524	0.003	0.228	-0.031											Q63HN8-4	RNF213	12.48	8.8	99	1688.01	-115.115	2.9	K1128k	(K)	ILANVTEDAkR	(L)	ANVTEDAkRLIAVAD
Q63HN8-4_K1200k _1_1_1200_1200	0.2902	0.2036		0.215908	0.137596		-0.009	-0.052	0.282	0.081	0.27	-0.328	-0.441	0.197	-0.114	-0.193	0.026	-0.008	-0.012	0.155	0.048	-0.196	-0.101	-0.222	-0.204	-0.086											Q63HN8-4	RNF213	10.58	1.79	1.747	1673.12	-115.114	3.6	K1200k	(R)	EELLLLkK	(E)	REELLLLkKEKRCVD
Q63HN8-4_K1238k _1_1_1238_1238	0.742	0.481		0.0941732	0.321278		0.186	0.1	0.074	-0.002	0.062	-0.512	-0.602	-0.391	-1.704	-0.081	0.2	0.093	-0.037	0.117	-0.086	0.008	-0.215	-1.604	-0.377	0.07											Q63HN8-4	RNF213	15.2	13.12	99	1515.86	-115.115	3.7	K1238k	(R)	HSQDLSSkR	(L)	HSQDLSSkRLNDTVT
Q63HN8-4_K1357k _1_1_1357_1357		-0.2098			0.523069												0.087	-0.28	-0.203	-0.481	0.308	-0.265	-0.04	0.155	0.124	0.506											Q63HN8-4	RNF213	11.8	11.8	11.796	2811.61	-115.11	3.7	K1357k	(K)	SGEVTLAEIDVIFkDFVNK	(Y)	AEIDVIFkDFVNKYT
Q63HN8-4_K1362k _1_1_1362_1362		0.207			0.394884												-0.021	0.254	-0.013	-0.017	-0.115	-0.085	-0.415	-0.526	-0.022	0.101											Q63HN8-4	RNF213	13.63	15.15	13.628	2374.31	-115.114	2.9	K1362k	(K)	DFVNkYTDLDSELK	(I)	IFKDFVNkYTDLDSE
Q63HN8-4_K1453k _1_1_1453_1453	0.2658	0.2		0.294347	0.416173		0.011	0.164	0.253	0.177	-0.169	0.194	-0.326	-0.487	-0.272	-0.002	0.237	0.158	0.25	-0.166	0.241	0.287	-0.388	-0.163	-0.019	0.003											Q63HN8-4	RNF213	17.04	15.57	1.433	2458.45	-115.114	2.5	K1453k	(R)	ETLDQINQELIQAkK	(L)	NQELIQAkKLLQDIS
Q63HN8-4_K1454k _1_1_1454_1454	0.2114			0.461431			0.308	0.17	-0.235	0.325	0.409	-0.234	0.308	0.11	-0.319	0.055																					Q63HN8-4	RNF213	10.74	11.17	99	1630.99	-115.109	7.1	K1454k	(K)	kLLQDISEAR	(C)	QELIQAKkLLQDISE
Q63HN8-4_K1539k _1_1_1539_1539	0.2026	0.2276		0.317101	0.251317		0.043	0.215	0.198	-0.03	0.032	0.03	0.016	-0.454	-0.105	-0.042	-0.113	0.383	0.082	-0.058	0.232	-0.259	-0.042	-0.221	-0.078	-0.012											Q63HN8-4	RNF213	21.11	21.06	6.207	2422.38	-115.106	6	K1539k	(K)	LDPSVDFSAFMkHLK	(K)	VDFSAFMkHLKKLWK
Q63HN8-4_K1601k _1_1_1601_1601		0.4628			0.0438627												0.261	0.046	0.229	0.581	0.06	-0.122	-0.575	-0.131	-0.208	-0.101											Q63HN8-4	RNF213	17.58	17.99	6.378	2046.27	-115.114	3.3	K1601k	(R)	GIYVIQAPkGGQK	(I)	IYVIQAPkGGQKISP
Q63HN8-4_K1635k _1_1_1635_1635	0.4522	0.5172		0.0505745	0.00697127		0.39	0.257	0.233	-0.029	0.112	-0.433	-0.042	-0.539	-0.223	-0.061	0.251	0.056	0.337	0.383	0.142	-0.143	-0.513	-0.293	-0.251	-0.217											Q63HN8-4	RNF213	15.91	13.87	9.002	2281.33	-115.11	4.5	K1635k	(R)	EYSLEEVkELLNK	(L)	EYSLEEVkELLNKLM
Q63HN8-4_K1640k _1_1_1640_1640	0.3816	0.376		0.0880438	0.038799		-0.058	0.19	-0.098	0.105	0.439	-0.073	-0.305	-0.447	-0.137	-0.368	-0.028	0.164	0.237	0.292	0.133	-0.184	-0.149	-0.496	-0.134	-0.119											Q63HN8-4	RNF213	10.42	10.42	10.425	2064.25	-115.109	5.4	K1640k	(K)	ELLNkLMLMSGK	(K)	EVKELLNkLMLMSGK
Q63HN8-4_K1647k _1_0_1647_1648		0.2892			0.112448												0.02	-0.06	0.114	0.034	-0.001	-0.335	-0.548	-0.26	-0.172	-0.024											Q63HN8-4	RNF213	7.74	5.64	0.79	1595	-115.115	3.5	K1647k	(K)	LMLMSGkK	(D)	KLMLMSGkKDRNNTE
Q63HN8-4_K2047k _1_1_2047_2047	0.2996	0.2366		0.121381	0.297269		0.304	0.312	0.352	0.235	-0.02	0.159	0.022	-0.14	-0.158	-0.198	0.275	0.079	0.095	0.1	-0.078	-0.32	0.04	-0.503	0.009	0.062											Q63HN8-4	RNF213	13.09	7.38	13.093	1709.09	-115.113	4.5	K2047k	(R)	AGVGkSLYVK	(R)	SERAGVGkSLYVKRL
Q63HN8-4_K2052k _1_1_2052_2052	-0.1158	-0.1382	-0.214	0.458385	0.468099	0.0392084	0.006	0.037	-0.031	-0.1	-0.068	0.147	0.091	0.199	0.042	-0.056	0.232	0.131	-0.024	-0.117	-0.177	0.316	0.127	0.137	0.084	0.072	-0.138	-0.187	-0.005	-0.074	-0.253	0.228	0.021	-0.128	0.086	0.206	Q63HN8-4	RNF213	9.89	2.77	99	1223.79	-115.117	2.3	K2052k	(K)	SLYVkR	(L)	VGKSLYVkRLHDKMK
Q63HN8-4_K2065k _1_1_2065_2065	0.4	0.344	0.4486	0.0177254	0.0261717	0.0011428	0.062	0.027	0.12	0.074	0.24	-0.382	-0.265	-0.348	-0.14	-0.342	-0.015	0.094	-0.021	0.049	0.139	-0.345	-0.265	-0.454	-0.145	-0.265	0.234	0.143	0.354	0.24	0.09	-0.226	-0.141	-0.527	-0.102	-0.186	Q63HN8-4	RNF213	14.63	12.26	10.528	1971.24	-115.111	4.8	K2065k	(K)	MQLNVkNVPLK	(T)	MKMQLNVkNVPLKTI
Q63HN8-4_K2070k _1_1_2070_2070	0.0694	0.0754	0.1324	0.756184	0.784649	0.175708	0.247	0.16	0.146	0.35	-0.053	0.069	0.348	0.12	0.026	-0.06	0.026	-0.074	0.259	0.282	-0.035	-0.174	0.11	0.35	-0.171	-0.034	0.004	-0.126	0.249	0.186	0.139	0.02	-0.143	-0.097	-0.034	0.044	Q63HN8-4	RNF213	13.16	8.42	99	1398.92	-115.116	3.1	K2070k	(K)	NVPLkTIR	(L)	NVKNVPLkTIRLIDP
Q63HN8-4_K2416k _1_1_2416_2416		-0.2154			0.353964												0.124	-0.238	-0.124	-0.498	-0.111	-0.233	-0.034	0.155	0.183	0.159											Q63HN8-4	RNF213	15.55	14.5	99	1905.1	-115.109	6.4	K2416k	(R)	VPFNVDFDkLPR	(H)	PFNVDFDkLPRHKKL
Q63HN8-4_K2480k _1_1_2480_2480	-0.054	-0.0626		0.840201	0.815365		0.073	0.028	-0.201	0.121	-0.199	0.038	-0.149	0.253	-0.238	0.188	0.194	0.075	-0.044	-0.272	-0.037	0.091	0.044	0.179	-0.291	0.206											Q63HN8-4	RNF213	10.33	7.42	99	1563	-115.113	4.8	K2480k	(R)	LIkFLSDLR	(R)	CGKTRLIkFLSDLRR
Q63HN8-4_K2496k _1_1_2496_2496	0.139	0.137		0.357049	0.348378		0.058	0.08	-0.044	-0.037	0.188	-0.078	-0.028	-0.131	-0.084	-0.129	-0.023	0.072	-0.104	-0.03	0.136	-0.099	-0.146	-0.21	-0.06	-0.119											Q63HN8-4	RNF213	14.02	12.61	6.849	1904.18	-115.114	3.6	K2496k	(R)	GGTNADTIkLVK	(V)	GTNADTIkLVKVHGG
Q63HN8-4_K2499k _1_1_2499_2499	-0.02725			0.948809			0.357	0.152	0.12	-0.173		0.243	0.011	0.49	-0.179																						Q63HN8-4	RNF213	9.14	9.14	99	2206.24	-115.114	2.8	K2499k	(K)	LVkVHGGTTADMIYSR	(V)	ADTIKLVkVHGGTTA
Q63HN8-4_K2793k _1_1_2793_2793	0.1802	0.1936		0.42719	0.183773		-0.015	0.031	-0.221	0.021	0.409	-0.053	-0.308	-0.192	-0.162	0.039	0.049	0.167	0.178	0.181	-0.023	-0.162	-0.095	-0.14	-0.02	0.001											Q63HN8-4	RNF213	7.98	5.72	7.981	1659.11	-115.117	1.8	K2793k	(K)	TIAkNLALK	(E)	PLRKTIAkNLALKEN
Q63HN8-4_K2828k _1_1_2828_2828	-0.3394	-0.05		0.163785	0.89611		-0.2	-0.514	0.22	0.045	-0.331	0.192	0.159	0.115	0.112	0.339	-0.155	-0.288	-0.104	0.281	-0.057	-0.509	-0.15	0.181	0.289	0.116											Q63HN8-4	RNF213	14.77	14.78	99	2783.52	-115.105	5.8	K2828k	(K)	SLAkTIVADAMQGPAAYSDLFR	(S)	GSSKSLAkTIVADAM
Q63HN8-4_K2881k _1_1_2881_2881	0.3784	0.141		0.286222	0.813773		0.484	-0.011	0.495	-0.373	0.342	-0.245	-0.237	-0.605	0.256	-0.124	-0.084	-0.209	0.816	-0.236	0.688	-0.638	0.505	0.376	-0.181	0.208											Q63HN8-4	RNF213	20.13	16.46	20.132	3679.02	-115.1	5.7	K2881k	(R)	FQQGkDLQQYVSVVVLDEVGLAEDSPK	(M)	CARFQQGkDLQQYVS
Q63HN8-4_K2926k _1_1_2926_2926	1.0364			0.00102888			0.431	0.561	0.314	0.152	0.521	-0.872	-0.573	-0.937	-0.368	-0.453																					Q63HN8-4	RNF213	23.38	20.54	1.304	2972.61	-115.111	3.3	K2926k	(K)	TLHPLLEDGCIEDDPAPHkK	(V)	EDDPAPHkKVGFVGI
Q63HN8-4_K2927k _1_1_2927_2927		0.2282			0.304773												-0.223	0.06	0.124	0.047	0.261	-0.13	-0.488	-0.154	0.098	-0.198											Q63HN8-4	RNF213	13.48	9.57	13.48	2389.42	-115.105	6.6	K2927k	(K)	kVGFVGISNWALDPAK	(M)	DDPAPHKkVGFVGIS
Q63HN8-4_K2964k _1_1_2964_2964		0.2276			0.641691												0.589	0.191	-0.155	-0.183	0.134	0.136	-1.047	0.273	-0.038	0.114											Q63HN8-4	RNF213	26	24.35	99	3176.65	-115.103	5.6	K2964k	(R)	GSPNETELIESAkGICSSDILVQDR	(V)	TELIESAkGICSSDI
Q63HN8-4_K2993k _1_1_2993_2993		0.002			0.993629												-0.18	-0.061	0.06	-0.065	-0.005	-0.115	0.143	-0.358	0.054	0.015											Q63HN8-4	RNF213	7.5	7.5	99	1484.83	-115.113	5	K2993k	(K)	AYETVCkR	(Q)	KAYETVCkRQDKEFF
Q63HN8-4_K2997k _1_1_2997_2997	0.1954	0.088		0.509916	0.747675		0.039	0.065	-0.06	0.429	-0.192	0.337	-0.396	-0.351	-0.099	-0.187	-0.289	0.371	0.242	0.048	0.164	0.101	-0.039	0.047	-0.184	0.171											Q63HN8-4	RNF213	8.36	6.93	99	1754.01	-115.113	4.3	K2997k	(K)	RQDkEFFGLR	(D)	TVCKRQDkEFFGLRD
Q63HN8-4_K3010k _1_1_3010_3010		-0.0968			0.826708												0.445	0.28	-0.299	0.025	-0.244	-0.058	0.185	-0.265	0.724	0.105											Q63HN8-4	RNF213	9.75	11.12	9.745	2307.34	-115.109	5	K3010k	(R)	DYYSLIkMVFAAAK	(A)	RDYYSLIkMVFAAAK
Q63HN8-4_K3017k _1_1_3017_3017		0.324	-0.0056		0.0435255	0.933084											0.054	0.019	0.118	0.291	0.115	-0.069	-0.389	-0.18	-0.186	-0.199	0.01	-0.041	0.034	0.07	-0.01	-0.041	0.005	0.064	0.021	0.042	Q63HN8-4	RNF213	14.73	14.73	99	1623.94	-115.113	4.4	K3017k	(K)	MVFAAAkASNR	(K)	KMVFAAAkASNRKPS
Q63HN8-4_K3022k _1_1_3022_3022	-0.0492			0.909893			0.527	0.35	-0.055	-0.25	-0.168	0.321	0.547	0.006	0.024	-0.248																					Q63HN8-4	RNF213	17.28	14.86	99	1881.13	-115.11	5.8	K3022k	(R)	kPSPQDIAQAVLR	(N)	AAKASNRkPSPQDIA
Q63HN8-4_K3039k _1_1_3039_3039	-0.0444	0.0144		0.894719	0.950494		0.468	-0.221	-0.264	0.231	0.089	0.194	0.215	0.136	0.111	-0.131	0.043	-0.11	0.022	-0.043	0.011	0.027	-0.06	-0.227	0.139	-0.028											Q63HN8-4	RNF213	22.3	15.71	22.303	3106.74	-115.103	5.8	K3039k	(R)	NFSGkDDIQALDIFLANLPEAK	(C)	VLRNFSGkDDIQALD
Q63HN8-4_K3068k _1_1_3068_3068	0.9132			0.0145588			0.188	0.294	0.455	0.076	0.409	-0.86	-0.754	-1.169	-0.17	-0.191																					Q63HN8-4	RNF213	20.51	22.7	12.834	3107.68	-115.11	3.5	K3068k	(K)	CSEEVSPMQLIkQNIFGPSQK	(V)	VSPMQLIkQNIFGPS
Q63HN8-4_K3077k _1_1_3077_3077	0.4276	0.324	0.2762	0.42529	0.143888	0.0350601	0.003	0.252	0.087	-0.425	0.473	-0.02	-0.386	-1.452	0.297	-0.187	0.082	0.123	-0.022	0.29	0.046	0.107	-0.344	-0.572	-0.177	-0.115	0.11	0.111	-0.006	0.149	0.203	-0.118	0.006	0.044	-0.5	-0.246	Q63HN8-4	RNF213	23.11	23.11	99	2731.41	-115.111	3.5	K3077k	(K)	QNIFGPSQkVPGGEQEDAESR	(Y)	NIFGPSQkVPGGEQE
Q63HN8-4_K3203k _1_1_3203_3203		0.0932			0.590381												-0.13	-0.124	-0.009	-0.032	0.053	-0.07	-0.298	-0.113	-0.001	-0.226											Q63HN8-4	RNF213	9.09	7.72	9.09	2135.33	-115.111	4.5	K3203k	(R)	LIVIEEkDVVYK	(H)	RLIVIEEkDVVYKHF
Q63HN8-4_K3251k _1_1_3251_3251	0.4276	0.3138		0.00997687	0.0460371		0.192	0.161	0.317	0.199	0.093	-0.294	-0.234	-0.241	-0.283	-0.124	-0.012	0.135	0.154	0.173	0.016	-0.251	-0.201	-0.396	-0.055	-0.2											Q63HN8-4	RNF213	16.07	16.31	11.083	2056.24	-115.111	4.7	K3251k	(K)	FINVkAHHFQK	(R)	VEKFINVkAHHFQKR
Q63HN8-4_K3257k _1_1_3257_3257		-0.0912	0.4196		0.826161	0.006366											-0.342	-0.049	-0.161	0.17	0.196	0.106		0.553	-0.071	-0.372	0.304	0.486	0.338	0.013	0.5	-0.269	0.136	0.01	-0.142	-0.192	Q63HN8-4	RNF213	9.15	5.35	99	1381.82	-115.113	5.4	K3257k	(K)	AHHFQkR	(H)	VKAHHFQkRHKYSPS
Q63HN8-4_K3298k _1_1_3298_3298	0.4818	0.1876		0.063439	0.302725		-0.104	0.32	0.274	0.151	0.592	-0.523	-0.015	-0.319	-0.076	-0.243	0.104	0.058	0.061	0.174	0.04	-0.355	0.178	-0.092	-0.085	-0.147											Q63HN8-4	RNF213	18.31	16.43	11.571	2399.37	-115.117	1.2	K3298k	(R)	ALTEELHQkVSEEAK	(S)	LTEELHQkVSEEAKS
Q63HN8-4_K3304k _1_1_3304_3304	0.0564	0.1248		0.914627	0.588642		-0.229	-0.22	0.026	-0.365	0.442	-0.175	-0.925	0.097	0.083	0.292	-0.039	-0.242	-0.09	-0.03	0.092	-0.478	-0.129	-0.174	-0.279	0.127											Q63HN8-4	RNF213	13.51	13.96	99	2630.46	-115.114	2.5	K3304k	(K)	VSEEAkSILLNCATPDAVVR	(L)	QKVSEEAkSILLNCA
Q63HN8-4_K3392k _1_1_3392_3392	-0.2896			0.650192			-0.413	-0.397	0.528	0.081	0.693	0.503				0.273																					Q63HN8-4	RNF213	4.9	4.9	4.896	3112.77	-115.1	6.8	K3392k	(R)	APkPTLLWLQQFDTEYSFLK	(E)	EVTGRAPkPTLLWLQ
Q63HN8-4_K3444k _1_1_3444_3444		0.5038			0.0263193												0.385	0.491	0.673	-0.021	0.315	-0.073	-0.088	-0.335	-0.113	-0.067											Q63HN8-4	RNF213	18.58	18.58	16.113	2636.56	-115.11	4	K3444k	(R)	SAQLIASAkYSVINEINK	(I)	AQLIASAkYSVINEI
Q63HN8-4_K3925k _1_1_3925_3925	0.1258	0.0278		0.639542	0.921694		0.026	0.255	0.377	-0.22	0.225	-0.229	0.102	0.3	-0.058	-0.081	0.268	0.061	-0.259	0.104	0.327	0.027	0.092	0.186	0.053	0.004											Q63HN8-4	RNF213	16.28	13.36	16.276	2181.32	-115.111	4.3	K3925k	(R)	NTLkPSPQAWLQLVK	(N)	MLTRNTLkPSPQAWL
Q63HN8-4_K4036k _1_1_4036_4036	0.5474	0.3476		0.0258883	0.151562		0.171	-0.022	0.495	0.418	0.311	0.015	-0.292	-0.208	-0.498	-0.381	0.273	0.118	-0.02	0.171	0.035	-0.473	-0.197	0.266	-0.354	-0.403											Q63HN8-4	RNF213	10.39	8.38	99	1450.86	-115.115	4	K4036k	(K)	ETASkTLSR	(F)	ECKETASkTLSRFGI
Q63HN8-4_K4106k _1_1_4106_4106		0.3796			0.123523												0.23	0.383	0.318	0.158	-0.089	0.046	-0.567	-0.106	0.064	-0.335											Q63HN8-4	RNF213	7.24	7.24	99	1411.84	-115.113	5.5	K4106k	(R)	EAIEkHAR	(F)	AHREAIEkHARFRQM
Q63HN8-4_K4149k _1_1_4149_4149	0.0634	-0.0106		0.869242	0.972205		-0.445	-0.022	0.062	-0.022	0.346	-0.209	0.095	-0.492	0.265	-0.057	0.051	-0.191	-0.007	-0.052	0.172	0.04	0.325	-0.273	0.065	-0.131											Q63HN8-4	RNF213	18.61	16.75	99	2289.39	-115.1	9	K4149k	(K)	EVIESLLSLLFVQkGR	(L)	LSLLFVQkGRLRDAA
Q63HN8-4_K4207k _1_1_4207_4207	0.3964			0.104773			0.236	0.123	0.083	-0.097	0.038	-0.345	-0.553	-0.623	-0.101	0.023																					Q63HN8-4	RNF213	15.52	12.78	1.59	2214.34	-115.111	4.5	K4207k	(K)	DYIQEYLTLLkK	(K)	QEYLTLLkKKAFITE
Q63HN8-4_K4255k _1_1_4255_4255	0.1464	-0.0324		0.708282	0.871537		0.158	0.055	-0.043	0.083	-0.148	-0.035	0.528	-0.091	-0.279	-0.75	0.061	0.15	-0.013	-0.032	-0.138	0.095	-0.046	0.097	0.114	-0.07											Q63HN8-4	RNF213	16.64	12.36	99	1139.62	114.047	3	K4255k	(R)	FLkAYSPASR	(G)	EEEGRFLkAYSPASR
Q63HN8-4_K4303k _1_1_4303_4303	0.2582	0.3992		0.19729	0.125162		0.389	0.026	-0.124	0.187	0.133	0.056	-0.274	-0.166	-0.14	-0.156	0.33	-0.181	0.15	0.049	0.021	-0.252	-0.727	-0.486	0.054	-0.216											Q63HN8-4	RNF213	19.81	20.17	3.666	2593.38	-115.108	4.9	K4303k	(R)	AADFLSEPEGGPEMAkEK	(Q)	EGGPEMAkEKQCYLQ
Q63HN8-4_K4361k _1_1_4361_4361	0.2766	0.3536		0.116706	0.0981915		-0.018	0.098	0.031	0.14	0.081	-0.344	-0.032	-0.419	-0.149	-0.107	-0.11	-0.017	0.106	0.007	0.209	-0.503	-0.169	-0.592	-0.294	-0.015											Q63HN8-4	RNF213	9.4	9.4	99	1500.93	-115.116	2.9	K4361k	(K)	DVVkQQGLR	(Q)	VFPKDVVkQQGLRQD
Q63HN8-4_K4384k _1_1_4384_4384	0.2286			0.28255			-0.074	-0.05	-0.133	0.109	-0.101	-0.323	-0.232	-0.545	0.078	-0.37																					Q63HN8-4	RNF213	19.14	19.14	99	1948.09	-115.113	3.6	K4384k	(R)	YLVYGDEYkALR	(D)	LVYGDEYkALRDAVA
Q63HN8-4_K4596k _1_1_4596_4596	0.3826	0.608		0.196964	0.0055286		-0.183	0.079	0.092	-0.053	0.047	-0.258	-0.918	-0.594	-0.213	0.052	0.244	0.321	0.221	0.264	0.07	-0.257	-0.39	-0.706	-0.453	-0.114											Q63HN8-4	RNF213	11.3	12.09	3.165	1746.05	-115.116	2.4	K4596k	(R)	DGFHLVkDK	(A)	RDGFHLVkDKADRTQ
Q63HN8-4_K4720k _1_1_4720_4720		0.1292			0.614604												-0.015	-0.116	0.331	0.071	0.333	0.183	0.135	0.068	-0.326	-0.102											Q63HN8-4	RNF213	21.04	14.65	99	2155.18	-115.11	5	K4720k	(R)	LLNFDTELSTkEMR	(N)	FDTELSTkEMRNNWE
Q63HN8-4_K4728k _1_1_4728_4728		-0.299			0.277424												-0.339	0.099	0.044	0.225	-0.265	-0.053	0.415	0.544	-0.032	0.385											Q63HN8-4	RNF213	16.46	14.97	16.464	3022.68	-115.096	8.3	K4728k	(R)	NNWEkEIAAVISPELEHLDK	(T)	EMRNNWEkEIAAVIS
Q63HN8-4_K4756k _1_1_4756_4756	-0.0016	0.0628		0.995982	0.847739		-0.074	-0.108	0.308	-0.068	0.09	-0.031	0.2	0.268	-0.043	-0.238	0.039	-0.116	0.152	-0.242	-0.064	-0.288	-0.298	-0.32	-0.017	0.378											Q63HN8-4	RNF213	18.54	15.94	99	2089.18	-115.11	5	K4756k	(K)	TLPTMNNLISQDkR	(I)	NNLISQDkRISSNPV
Q63HN8-4_K4765k _1_1_4765_4765	0.2726	0.328		0.249738	0.176202		-0.052	-0.246	0.105	0.159	0.236	-0.306	-0.49	-0.24	0.12	-0.245	0.035	-0.133	0.229	0.38	0.099	0.068	-0.546	-0.226	0.001	-0.327											Q63HN8-4	RNF213	21.79	20.5	99	2992.74	-115.094	8.9	K4765k	(R)	ISSNPVAkIIYGDPVTFLPHLPR	(K)	ISSNPVAkIIYGDPV
Q63HN8-4_K4831k _1_1_4831_4831	-0.2684	-0.093	0.0736	0.480345	0.637568	0.556728	0.502	-0.476	-0.206	0.481	-0.179	0.324	0.164	0.242	0.041	0.693	-0.157	0.088	-0.093	-0.14	-0.18	-0.013	-0.208	-0.054	0.06	0.198	-0.022	0.017	-0.026	0.057	0.046	-0.292	0.104	0.177	-0.295	0.01	Q63HN8-4	RNF213	18.58	15.44	99	1998.29	-115.111	4.7	K4831k	(R)	LVkFLPEILALQR	(D)	EAELRLVkFLPEILA
Q63HN8-4_K4845k _1_1_4845_4845	0.6284	0.2222		0.253579	0.395874		-0.307	0.349	0.624	0.699	-0.087	-0.393	-1.371	-0.427	0.427	-0.1	0.047	-0.035	0.086	0.393	0.002	0.162	0.027	-0.583	-0.038	-0.186											Q63HN8-4	RNF213	21.26	21.68	99	2639.46	-115.111	3.5	K4845k	(R)	DLVkQFQNVQQVEYSSIR	(G)	ALQRDLVkQFQNVQQ
Q63HN8-4_K4949k _1_1_4949_4949		0.0616			0.833148												-0.173	0.328	0.051	0.155	-0.073	-0.16	0.319	-0.232	-0.005	0.058											Q63HN8-4	RNF213	16.91	14.52	4.995	2330.41	-115.114	2.5	K4949k	(R)	LHNEIVYAVEkLSK	(E)	EIVYAVEkLSKENNS
Q63HN8-4_K5023k _1_1_5023_5023	0.2922	0.312	0.411	0.290581	0.0851696	0.000455385	0.13	0.149	0.143	0.207	0.067	-0.684	0.283	0.01	-0.157	-0.217	-0.056	0.025	0.079	0.027	0.061	-0.414	-0.08	-0.516	-0.332	-0.082	0.145	0.24	0.252	0.163	0.178	-0.079	-0.387	-0.104	-0.33	-0.177	Q63HN8-4	RNF213	15.95	11.38	99	1818.16	-115.114	3.7	K5023k	(R)	LSLkGIPTLVYR	(H)	GKPRLSLkGIPTLVY
Q63HN8-4_K5144k _1_1_5144_5144	0.2094	-0.1236		0.527458	0.718271		0.156	0.388	0.068	0.064	-0.126	-0.328	0.249	0.103	-0.657	0.136	-0.077	-0.039	-0.49	0.23	0.028	0.074	-0.027	0.495	-0.33	0.058											Q63HN8-4	RNF213	13.94	11.47	99	1858.06	-115.112	4.4	K5144k	(R)	LHkEPFGEISSR	(Y)	EQLLRLHkEPFGEIS
Q63HN8-4_K5155k _1_1_5155_5155	0.5272			0.009848			0.364	0.395	0.469	0.545	0.093	-0.091	-0.154	-0.08	-0.157	-0.288																					Q63HN8-4	RNF213	15.9	13.67	15.897	1923.12	-115.116	2.4	K5155k	(R)	YkADLSPENAK	(L)	GEISSRYkADLSPEN
Q63HN8-4_K5191k _1_1_5191_5191		0.206			0.483582												0.343	-0.015	0.109	0.506	-0.028	0	0.418	-0.386	-0.026	-0.121											Q63HN8-4	RNF213	10.26	10.26	99	1802.02	-115.113	4	K5191k	(K)	LkNPQTQTEER	(F)	EMIILKLkNPQTQTE
P08107_K3k _1_1_3_3	0.779	0.4938	0.836	0.0140193	0.00744298	2.03982e-05	0.611	0.426	0.365	0.469	0.062	-0.125	-0.304	-0.647	-0.805	-0.081	0.435	0.333	0.32	0.141	0.31	-0.166	-0.108	-0.041	-0.432	-0.183	0.398	0.56	0.25	0.212	0.263	-0.487	-0.237	-0.591	-0.52	-0.662	P08107	HSPA1A	24.2	24.53	24.199	2964.6	-115.112	3	K3k	(M)	AkAAAIGIDLGTTYSCVGVFQHGK	(V)	-----MAkAAAIGID
P08107_K56k _1_1_56_56	0.4548	0.6316	0.764	0.0228047	0.00153137	3.50008e-05	0.289	0.285	0.004	0.021	0.097	-0.388	-0.247	-0.502	-0.313	-0.128	0.371	0.195	0.177	0.185	0.221	-0.601	-0.331	-0.185	-0.372	-0.52	0.354	0.223	0.155	0.136	0.267	-0.537	-0.755	-0.697	-0.332	-0.364	P08107	HSPA1A	28.82	22.98	28.786	3014.72	-115.105	5.2	K56k	(R)	LIGDAAkNQVALNPQNTVFDAK	(R)	RLIGDAAkNQVALNP
P08107_K71k _1_1_71_71	0.502	0.442	0.8088	0.141919	0.0473933	3.6674e-06	0.437	-0.225	0.62	0.565	0.363	0.258	-0.241	0.036	-0.202	-0.601	0.246	0.179	0.278	0.001	0.063	-0.551	0.008	-0.254	-0.55	-0.096	0.237	0.183	0.432	0.232	0.413	-0.547	-0.393	-0.66	-0.495	-0.452	P08107	HSPA1A	22.13	20.04	99	2273.28	-115.108	5.8	K71k	(K)	NQVALNPQNTVFDAkR	(L)	QNTVFDAkRLIGRKF
P08107_K77k _1_1_77_77	0.5842	0.5372	0.5588	0.00660187	0.00125267	0.000225567	0.378	0.304	0.078	0.359	0.159	-0.08	-0.463	-0.428	-0.363	-0.309	0.358	0.255	0.253	0.305	0.153	-0.354	-0.169	-0.344	-0.243	-0.252	0.462	0.281	0.027	0.368	0.21	-0.138	-0.28	-0.417	-0.278	-0.333	P08107	HSPA1A	17.2	17.2	17.199	1809	-115.113	3.9	K77k	(R)	kFGDPVVQSDMK	(H)	AKRLIGRkFGDPVVQ
P08107_K108k _1_1_108_108	0.8458	0.8188	0.8132	0.000367883	0.000288438	1.59715e-06	0.412	0.412	0.338	0.216	0.256	-0.437	-0.582	-0.699	-0.49	-0.387	0.463	0.42	0.328	0.274	0.271	-0.245	-0.366	-0.61	-0.469	-0.648	0.363	0.241	0.284	0.338	0.29	-0.358	-0.657	-0.548	-0.42	-0.567	P08107	HSPA1A	14.8	10.85	13.91	1826.1	-115.115	3.1	K108k	(K)	VQVSYkGETK	(A)	PKVQVSYkGETKAFY
P08107_K112k _1_1_112_112	0.4854	0.5968	0.727	0.0203748	0.0016722	2.31568e-05	-0.097	0.198	0.148	0.24	0.084	-0.397	-0.371	-0.513	-0.085	-0.488	0.329	0.305	0.388	0.108	0.421	-0.339	-0.09	-0.357	-0.365	-0.282	0.198	0.359	0.14	0.174	0.337	-0.537	-0.276	-0.689	-0.402	-0.523	P08107	HSPA1A	25.16	22.21	24.297	2717.5	-115.107	4.9	K112k	(K)	GETkAFYPEEISSMVLTK	(M)	VSYKGETkAFYPEEI
P08107_K126k _1_1_126_126	0.3302	0.3148	0.3634	0.0446071	0.101948	0.00284108	0.275	0.113	0.191	0	0.17	-0.195	-0.203	-0.25	-0.223	-0.031	0.221	0.079	0.123	0.105	0.022	-0.076	-0.554	-0.077	-0.264	-0.053	0.233	0.056	0.296	0.152	0.081	-0.126	-0.142	-0.463	-0.091	-0.177	P08107	HSPA1A	23.09	21.16	3.129	2561.43	-115.104	6.4	K126k	(K)	AFYPEEISSMVLTkMK	(E)	ISSMVLTkMKEIAEA
P08107_K128k _1_1_128_128	0.2248	0.14915		0.661321	0.704444		0.991	-0.272	0.115	0.393	-0.147	-0.008	-0.022	-0.671	0.5	0.157	0.623	-0.24	0.192	-0.164	0.241	0.382		-0.168	-0.17	-0.119											P08107	HSPA1A	16.43	12.77	99	3260.63	114.055	3.6	K128k	(K)	MkEIAEAYLGYPVTNAVITVPAYFNDSQR	(Q)	SMVLTKMkEIAEAYL
P08107_K159k _1_1_159_159	0.3412	0.4506	0.665	0.28278	0.0105705	1.15399e-05	-0.139	0.026	-0.018	0.164	0.09	-0.186	0.16	-0.669	-0.814	-0.074	0.18	0.149	0.251	0.258	0.258	-0.087	-0.065	-0.301	-0.46	-0.244	0.257	0.28	0.276	0.225	0.274	-0.328	-0.22	-0.494	-0.391	-0.58	P08107	HSPA1A	19.49	18.2	99	2084.26	-115.113	3.6	K159k	(R)	QATkDAGVIAGLNVLR	(I)	DSQRQATkDAGVIAG
P08107_K246k _1_1_246_246	0.4162	0.4186		0.0325325	0.0126285		0.027	0.201	0.224	0.521	0.285	-0.173	-0.206	-0.043	-0.15	-0.251	-0.018	0.179	0.114	0.264	0.262	-0.359	-0.124	-0.336	-0.279	-0.194											P08107	HSPA1A	16.24	10.42	99	1876.08	-115.114	3.6	K246k	(R)	LVNHFVEEFkR	(K)	NHFVEEFkRKHKKDI
P08107_K251k _1_1_251_251	1.5048			0.00357993			0.161	0.299	0.584	0.309	0.226	-1.945	-1.263	-0.942	-0.366	-1.429																					P08107	HSPA1A	7.66	5.18	7.659	1519.94	-115.114	4.6	K251k	(K)	kDISQNK	(R)	EFKRKHKkDISQNKR
P08107_K257k _1_1_257_257	0.5626	0.6522		0.00542215	0.000530569		0.277	0.188	0.345	0.33	0.097	-0.102	-0.359	-0.403	-0.447	-0.265	0.43	0.355	0.368	0.283	0.194	-0.167	-0.403	-0.325	-0.308	-0.428											P08107	HSPA1A	10.34	5.91	99	1318.78	-115.116	3.4	K257k	(K)	DISQNkR	(A)	KKDISQNkRAVRRLR
P08107_K319k _1_1_319_319	0.3738	0.101	0.684	0.252511	0.49574	2.53173e-06	0.389	0.212	0.165	-0.064	-0.025	-0.488	0.352	-0.436	-0.006	-0.614	0.053	0.002	0.077	-0.118	0.004	-0.16	-0.055	-0.17	-0.059	-0.043	0.335	0.327	0.114	0.26	0.262	-0.411	-0.495	-0.474	-0.368	-0.374	P08107	HSPA1A	16.76	9.33	99	1701.03	-115.113	4.4	K319k	(R)	STLEPVEkALR	(D)	STLEPVEkALRDAKL
P08107_K328k _1_1_328_328	0.2214	0.339		0.379407	0.219335		-0.182	0.258	-0.012	0.267	0.222	-0.499	-0.172	0.073	-0.005	0.049	0.096	0.295	0.078	0.262	0.001	-0.453	-0.638	0.242	-0.036	-0.078											P08107	HSPA1A	21.96	22.34	99	2280.34	-115.113	3.4	K328k	(K)	LDkAQIHDLVLVGGSTR	(I)	LRDAKLDkAQIHDLV
P08107_K348k _1_1_348_348	0.6654	0.1128	0.5614	0.0220629	0.6115	0.000842584	0.152	0.121	0.419	0.463	0.121	-0.361	-0.896	-0.144	-0.486	-0.164	-0.118	-0.185	0.053	0.172	0.009	0.001	-0.348	-0.052	-0.302	0.068	0.463	0.081	0.179	0.46	0.35	-0.389	-0.236	0.043	-0.318	-0.374	P08107	HSPA1A	18.57	18.57	99	1923.12	-115.11	5.5	K348k	(K)	VQkLLQDFFNGR	(D)	TRIPKVQkLLQDFFN
P08107_K361k _1_1_361_361	0.3432	0.311	0.8084	0.0686162	0.0755182	0.000223286	-0.012	0.235	0.276	0.157	-0.081	-0.187	-0.265	-0.372	-0.266	-0.051	0.252	0.205	0.078	0.326	-0.054	-0.169	-0.135	-0.171	0.026	-0.299	0.289	0.226	0.568	0.254	0.204	-0.489	-0.648	-0.855	-0.299	-0.21	P08107	HSPA1A	25.3	21.54	25.305	3461.89	-115.096	7.2	K361k	(R)	DLNkSINPDEAVAYGAAVQAAILMGDK	(S)	FNGRDLNkSINPDEA
P08107_K423k _1_1_423_423	0.437	-0.0982	0.5096	0.124079	0.791013	0.00179034	-0.141	0.137	0.532	0.137	0.21	-0.063	0.036	-0.304	-0.275	-0.704	0.512	-0.115	0.103	0.305	-0.523	0.139	0.082	0.146	0.144	0.262	0.192	0.244	0.33	0.299	0.022	0.004	-0.541	-0.461	-0.291	-0.172	P08107	HSPA1A	28.93	27.78	99	3986.09	-115.091	7.4	K423k	(R)	NSTIPTkQTQIFTTYSDNQPGVLIQVYEGER	(A)	RNSTIPTkQTQIFTT
P08107_K451k _1_1_451_451	0.4344	0.3364	0.4944	0.0232758	0.0362104	0.000147883	0.349	0.041	0.147	0.393	0.122	-0.078	-0.166	-0.311	-0.273	-0.292	0.237	0.157	0.148	0.188	0.201	-0.225	-0.009	0.026	-0.25	-0.293	0.236	0.164	0.249	0.119	0.33	-0.154	-0.193	-0.21	-0.367	-0.45	P08107	HSPA1A	15.13	10.6	99	1690.97	-115.111	5.5	K451k	(R)	AMTkDNNLLGR	(F)	EGERAMTkDNNLLGR
P08107_K500k _1_1_500_500	0.3428	0.5008	0.4338	0.0428857	0.00406846	5.73145e-05	0.264	0.182	0.097	0.107	0.077	-0.248	-0.241	-0.023	-0.134	-0.341	0.264	0.183	0.065	0.156	0.106	-0.295	-0.452	-0.312	-0.174	-0.497	0.159	0.257	0.162	0.166	0.123	-0.32	-0.349	-0.275	-0.147	-0.211	P08107	HSPA1A	15.28	15.28	14.027	1805.11	-115.113	4.4	K500k	(K)	ANkITITNDK	(G)	KSTGKANkITITNDK
P08107_K512k _1_1_512_512	0.6858	0.5368		0.00280155	0.00401304		0.307	0.146	0.019	0.384	0.205	-0.477	-0.602	-0.514	-0.239	-0.536	0.281	0.287	0.223	0.247	0.206	-0.201	-0.061	-0.523	-0.303	-0.352											P08107	HSPA1A	14.41	6.05	99	1674.99	-115.115	3.1	K512k	(K)	GRLSkEEIER	(M)	NDKGRLSkEEIERMV
P08107_K524k _1_1_524_524	0.5542	0.088	0.1476	0.0413569	0.716518	0.101324	0.413	0.332	-0.055	0.298	0.212	-0.041	-0.043	-0.604	-0.278	-0.605	-0.071	-0.033	0.011	-0.106	-0.062	0.168	-0.426	-0.19	-0.298	0.045	0.034	0.173	0.091	0.159	-0.008	0.033	-0.247	-0.114	-0.035	0.074	P08107	HSPA1A	23.1	25.45	4.882	2182.1	114.049	2.7	K524k	(R)	MVQEAEkYKAEDEVQR	(E)	RMVQEAEkYKAEDEV
P08107_K526k _1_1_526_526	0.4738	0.4744		0.176689	0.0117031		0.06	0.231	-0.003	0.192	0.061	-0.343	0.251	-0.836	-0.82	-0.08	0.218	0.084	0.276	0.545	0.131	-0.265	-0.124	-0.204	-0.326	-0.199											P08107	HSPA1A	13.79	11.24	99	1137.55	114.05	5.5	K526k	(K)	YkAEDEVQR	(E)	VQEAEKYkAEDEVQR
P08107_K539k _1_1_539_539	0.3106	0.2556	0.4892	0.159847	0.198934	0.000495648	0.096	0.245	0.018	0.172	-0.009	-0.035	-0.488	-0.419	-0.169	0.08	0.107	-0.053	0.152	-0.041	-0.01	-0.327	-0.333	-0.45	0.101	-0.114	0.24	0.129	0.273	0.108	0.069	-0.331	-0.531	-0.287	-0.075	-0.403	P08107	HSPA1A	17.11	16.6	17.114	2360.33	-115.119	0.4	K539k	(R)	VSAkNALESYAFNMK	(S)	QRERVSAkNALESYA
P08107_K550k _1_1_550_550	0.4624	0.4456	0.5814	0.00871284	0.00983952	8.98256e-06	0.335	0.355	0.274	0.07	0.344	-0.161	-0.233	-0.153	-0.149	-0.238	0.233	0.217	0.322	0.327	0.095	-0.002	-0.344	-0.261	-0.169	-0.258	0.359	0.403	0.314	0.367	0.181	-0.21	-0.291	-0.276	-0.329	-0.177	P08107	HSPA1A	25.18	22.93	13.197	2903.54	-115.102	6.6	K550k	(K)	NALESYAFNMkSAVEDEGLK	(G)	ESYAFNMkSAVEDEG
P08107_K559k _1_1_559_559	0.4284	0.4192	0.3736	0.118336	0.0224901	0.00144473	0.405	0.35	0.057	0.089	-0.08	0.13	-0.616	-0.449	-0.277	-0.109	0.298	0.091	0.05	0.126	0.193	-0.159	-0.136	-0.203	-0.288	-0.552	0.336	0.346	0.156	0.14	0.119	-0.311	-0.008	-0.22	-0.142	-0.09	P08107	HSPA1A	15.38	8.95	3.647	1820.07	-115.113	4.3	K559k	(K)	SAVEDEGLkGK	(I)	AVEDEGLkGKISEAD
P08107_K561k _1_1_561_561	0.3296			0.0467519			0.215	0.206	-0.016	0.11	0.153	-0.053	-0.328	-0.182	-0.175	-0.242																					P08107	HSPA1A	6.52	4.78	6.523	1534.94	-115.111	6.1	K561k	(K)	GkISEADK	(K)	EDEGLKGkISEADKK
P08107_K573k _1_1_573_573	0.6628	0.279		0.015181	0.124582		0.469	0.39	0.258	0.172	0.259	-0.079	-0.292	-0.359	-0.842	-0.194	0.231	0.084	0.255	0.359	-0.025	-0.206	0.091	-0.135	-0.007	-0.234											P08107	HSPA1A	21.05	16.16	21.047	3019.67	-115.1	6.8	K573k	(K)	VLDkCQEVISWLDANTLAEK	(D)	DKKKVLDkCQEVISW
P08107_K595k _1_1_595_595	0.4102	0.3898		0.016856	0.0423503		0.025	0.226	0.125	0.051	0.15	-0.467	-0.321	-0.254	-0.195	-0.237	0.429	0.221	0.131	0.019	0.119	0.046	-0.381	-0.294	-0.183	-0.218											P08107	HSPA1A	9.98	10.63	1.564	1776.04	-115.111	5.2	K595k	(K)	DEFEHkRK	(E)	EKDEFEHkRKELEQV
P08107_K597k _1_1_597_597	1.0532	0.8	0.8578	0.00280155	0.000118905	0.00242953	0.592	0.566	0.614	0.141	0.276	-0.757	-0.975	-0.273	-0.756	-0.316	0.4	0.491	0.429	0.284	0.262	-0.349	-0.509	-0.351	-0.45	-0.475	0.545	0.362	0.359	0.238	0.247	-0.276	-1.301	-0.18	-0.342	-0.439	P08107	HSPA1A	28.61	28.05	28.607	4027.18	-115.103	4.5	K597k	(K)	RkELEQVCNPIISGLYQGAGGPGPGGFGAQGPK	(G)	DEFEHKRkELEQVCN
P08107_K628k _1_1_628_628	-0.1615	0.4308	1.4096	0.860571	0.0752729	2.43702e-07	0.735	1.886	1.368	1.289						1.481	0.332	0.403	0.492	0.064	0.055	0.068	0.007	-0.552	-0.091	-0.24	0.564	0.56	0.65	0.6	0.447	-1.101	-0.637	-0.857	-0.911	-0.721	P08107	HSPA1A	29.5	29.5	99	4699.34	-115.101	4.1	K628k	(K)	ELEQVCNPIISGLYQGAGGPGPGGFGAQGPkGGSGSGPTIEEVD	(-)	GFGAQGPkGGSGSGP
P08107_K56kK71k_2_2_56_71		0.1372			0.664385												-0.156	-0.237	-0.17	0.299	0.331	-0.219	0.13	-0.215	-0.437	0.122											P08107	HSPA1A	16.89	16.26	99	2712.5	228.093	2.5	K56k K71k	(R)	LIGDAAkNQVALNPQNTVFDAkR	(L)	RLIGDAAkNQVALNP|QNTVFDAkRLIGRKF
P11142_K3k _1_1_3_3	1.0166	0.7766	0.905	0.000130558	0.000932892	1.17808e-06	0.441	0.363	0.532	0.516	0.255	-0.575	-0.52	-0.742	-0.486	-0.653	0.28	0.228	0.357	0.228	0.396	-0.314	-0.383	-0.513	-0.339	-0.845	0.626	0.473	0.49	0.533	0.3	-0.418	-0.456	-0.29	-0.445	-0.494	P11142	HSPA8	23.66	26.11	23.662	2978.58	-115.104	5.6	K3k	(M)	SkGPAVGIDLGTTYSCVGVFQHGK	(V)	-----MSkGPAVGID
P11142_K56k_1_1_56_56	0.6258	0.5918		0.0170661	0.000576564		0.386	0.194	-0.031	0.338	0.223	-0.695	-0.369	-0.119	-0.2	-0.636	0.298	0.292	0.178	0.274	0.15	-0.376	-0.315	-0.424	-0.239	-0.413											P11142	HSPA8	18.67	20.27	16.501	3005.67	-99.109	5.6	K56k M61m	(R)	LIGDAAkNQVAmNPTNTVFDAK	(R)	RLIGDAAkNQVAMNP
P11142_K71k _1_1_71_71	0.1742	0.469	0.7342	0.476177	0.0156376	1.32474e-06	0.327	-0.034	0.04	0.283	-0.026	-0.348	-0.231	0.215	0.116	-0.033	0.203	0.086	0.163	0.25	0.152	-0.238	-0.071	-0.403	-0.592	-0.187	0.146	0.205	0.265	0.184	0.349	-0.469	-0.58	-0.556	-0.42	-0.497	P11142	HSPA8	22.33	23.09	99	2264.22	-115.113	3.4	K71k	(K)	NQVAMNPTNTVFDAkR	(L)	TNTVFDAkRLIGRRF
P11142_K88k _1_1_88_88	0.2326			0.555426			0.822	0.424	-0.039	-0.222	0.656	0.293	0.4	0.074	-0.238	-0.051																					P11142	HSPA8	25.53	25.11	16.903	3732.97	-115.099	5.9	K88k	(R)	RFDDAVVQSDMkHWPFMVVNDAGRPK	(V)	AVVQSDMkHWPFMVV
P11142_K108k _1_1_108_108	0.265	0.3664	0.2586	0.0913395	0.0392112	0.00144473	0.317	0.212	0.104	0.175	0.045	-0.106	-0.112	-0.002	-0.193	-0.059	0.348	0.22	0.033	0.114	0.141	-0.076	-0.076	-0.159	-0.226	-0.439	0.118	0.052	0.043	0.055	0.104	-0.097	-0.268	-0.19	-0.12	-0.246	P11142	HSPA8	13.87	8.85	9.983	1868.11	-115.111	4.9	K108k	(K)	VQVEYkGETK	(S)	PKVQVEYkGETKSFY
P11142_K112k _1_1_112_112	0.6346	0.435	0.6098	0.0027353	0.00710323	6.24951e-05	0.302	0.282	0.089	0.218	0.226	-0.566	-0.41	-0.219	-0.529	-0.332	0.354	0.334	0.215	0.187	0.083	-0.109	-0.244	-0.252	-0.147	-0.25	0.623	0.453	0.389	0.341	0.216	-0.205	-0.199	-0.068	-0.289	-0.266	P11142	HSPA8	19.57	18.39	18.992	2719.48	-115.11	3.9	K112k	(K)	GETkSFYPEEVSSMVLTK	(M)	VEYKGETkSFYPEEV
P11142_K126k _1_1_126_126	0.4572	0.2058	0.4034	0.0328962	0.144407	0.00015064	0.035	0.094	0.141	-0.049	0.04	-0.511	-0.343	-0.667	-0.069	-0.435	0.046	0.152	0.113	0.236	0.02	-0.062	-0.031	-0.193	-0.081	-0.095	0.179	0.252	0.297	0.206	0.121	-0.311	-0.211	-0.085	-0.145	-0.21	P11142	HSPA8	25.1	26.48	3.337	2563.41	-115.105	6.1	K126k	(K)	SFYPEEVSSMVLTkMK	(E)	VSSMVLTkMKEIAEA
P11142_K128k _1_1_128_128	0.27	0.2776		0.186314	0.113676		0.309	0.138	0.086	-0.048	0.241	-0.012	-0.456	-0.024	-0.095	-0.037	-0.014	-0.041	0.104	0.07	0.189	-0.314	-0.035	-0.453	-0.112	-0.166											P11142	HSPA8	15.86	9.35	14.292	1940.15	-115.108	6.8	K128k	(K)	MkEIAEAYLGK	(T)	SMVLTKMkEIAEAYL
P11142_K137k _1_1_137_137	0.6144	0.43	0.5266	0.0530854	0.158058	0.000346732	0.836	1.056	0.518	0.306	0.589	0.146	0.292	0.168	0.091	-0.464	0.48	0.036	0.045	-0.048	0.165	-0.039	-0.03	-0.864	-0.47	-0.069	0.194	0.313	0.244	0.095	0.104	-0.409	-0.378	-0.491	-0.045	-0.36	P11142	HSPA8	22.92	17.56	99	3414.83	-115.105	4.6	K137k	(K)	EIAEAYLGkTVTNAVVTVPAYFNDSQR	(Q)	IAEAYLGkTVTNAVV
P11142_K159k _1_1_159_159	0.469	0.4974	0.5986	0.111557	0.016645	9.86475e-06	0.445	-0.064	0.484	0.644	0.144	-0.127	0.153	-0.051	-0.098	-0.569	0.203	0.05	0.267	0.331	0.286	0.044	-0.275	-0.374	-0.215	-0.53	0.263	0.201	0.312	0.237	0.247	-0.321	-0.504	-0.223	-0.399	-0.286	P11142	HSPA8	16.66	16.15	99	2086.24	-115.115	2.8	K159k	(R)	QATkDAGTIAGLNVLR	(I)	DSQRQATkDAGTIAG
P11142_K187k _1_1_187_187	0.544	0.3692	0.4982	0.025107	0.0891552	0.00194244	0.308	0.177	0.283	0.268	0.064	-0.083	-0.763	-0.303	-0.235	-0.236	0.294	-0.131	-0.037	0.346	-0.007	-0.233	-0.409	-0.418	0	-0.321	0.066	0.155	-0.03	0.013	0.047	-0.459	-0.483	-0.657	-0.047	-0.594	P11142	HSPA8	28.92	25.74	1.258	2475.48	-115.107	5.4	K187k	(R)	IINEPTAAAIAYGLDkK	(V)	AIAYGLDkKVGAERN
P11142_K246k _1_1_246_246	0.162	0.0496	0.2414	0.450939	0.815547	0.0149955	-0.121	0.048	-0.015	0.289	-0.001	-0.444	-0.123	-0.011	-0.054	0.022	-0.042	-0.061	-0.077	0.04	0.007	-0.02	-0.365	-0.044	-0.032	0.08	0.033	0.173	0.147	-0.047	0.207	-0.226	-0.22	-0.027	-0.215	-0.006	P11142	HSPA8	14.11	13.07	99	1620.89	114.049	3.2	K246k	(R)	MVNHFIAEFkR	(K)	NHFIAEFkRKHKKDI
P11142_K251k _1_1_251_251	0.6168			0.0374432			0.216	0.012	0.273	0.187	0.104	-1.061	-0.453	-0.371	-0.269	-0.138																					P11142	HSPA8	6.73	3.08	6.729	1520.93	-115.113	5	K251k	(K)	kDISENK	(R)	EFKRKHKkDISENKR
P11142_K257k _1_1_257_257	0.0244	0.0538	-0.091	0.905629	0.782411	0.225841	0.138	0.127	-0.034	-0.027	-0.015	0.142	-0.007	0.094	-0.05	-0.112	0.169	0.154	0.003	-0.003	-0.051	0.144	-0.04	0.022	0.023	-0.146	-0.166	-0.166	-0.096	-0.078	-0.08	-0.005	-0.103	-0.156	0.097	0.036	P11142	HSPA8	10.48	7.98	99	1319.77	-115.114	5	K257k	(K)	DISENkR	(A)	KKDISENkRAVRRLR
P11142_K319k _1_1_319_319	0.2054	0.0718	0.1588	0.273564	0.779119	0.0182288	0.163	-0.086	0.189	-0.106	0.101	-0.369	-0.164	-0.057	0	-0.176	0.33	0.024	0.103	-0.169	0.227	0.289	-0.061	0.078	-0.044	-0.106	0.146	0.157	0.033	0.119	0.06	-0.018	-0.041	-0.021	-0.063	-0.136	P11142	HSPA8	15.76	8.86	99	1657	-115.115	3.3	K319k	(R)	GTLDPVEkALR	(D)	GTLDPVEkALRDAKL
P11142_K325k _1_1_325_325	0.402			0.0159258			0.177	0.187	0.126	0.077	0.132	-0.23	-0.134	-0.309	-0.212	-0.426																					P11142	HSPA8	12.11	6.42	12.112	1717.09	-115.114	3.9	K325k	(K)	ALRDAkLDK	(S)	EKALRDAkLDKSQIH
P11142_K328k _1_1_328_328	0.1048	0.0328		0.482765	0.890696		0.07	0.033	0.054	0.218	0.069	-0.036	0.049	-0.019	0.007	-0.081	0.122	0.174	0.125	-0.208	0.091	0.072	-0.137	0.011	0.014	0.18											P11142	HSPA8	24.51	20.47	99	2296.34	-115.112	3.7	K328k	(K)	LDkSQIHDIVLVGGSTR	(I)	LRDAKLDkSQIHDIV
P11142_K348k _1_1_348_348	0.2374	0.1508	0.1552	0.358241	0.364298	0.0233452	0.315	0.23	-0.275	0.081	0.279	-0.213	-0.244	0.271	-0.214	-0.157	0.01	0.124	-0.214	-0.062	0.008	-0.184	-0.291	-0.205	-0.194	-0.014	-0.047	0.106	0.026	0.111	0.077	-0.096	-0.129	-0.04	-0.085	-0.153	P11142	HSPA8	18.91	17.23	18.608	2138.29	-115.109	5.3	K348k	(K)	IQkLLQDFFNGK	(E)	TRIPKIQkLLQDFFN
P11142_K357k _1_1_357_357	0.3106	0.2214	0.3072	0.0589806	0.328243	0.00117388	0.147	0.152	0.123	-0.068	0.209	-0.283	-0.224	-0.193	-0.045	-0.245	0.015	0.086	-0.111	-0.076	-0.118	-0.276	-0.412	-0.613	0.039	-0.049	0.287	0.195	0.131	0.119	0.103	-0.238	-0.084	-0.093	-0.222	-0.064	P11142	HSPA8	18.52	13.73	12.68	2253.32	-115.109	5.3	K357k	(K)	LLQDFFNGkELNK	(S)	LQDFFNGkELNKSIN
P11142_K361k _1_1_361_361	0.4366	0.4094	0.6142	0.0960236	0.0357916	0.000103929	0.233	0.27	-0.138	0.222	-0.058	0.002	-0.652	-0.527	-0.108	-0.369	-0.033	0.345	-0.045	0.093	0.196	-0.549	-0.205	-0.321	-0.155	-0.261	0.298	0.209	0.319	0.235	0.089	-0.434	-0.53	-0.48	-0.102	-0.375	P11142	HSPA8	26.03	22.65	26.018	3431.9	-115.107	4	K361k	(K)	ELNkSINPDEAVAYGAAVQAAILSGDK	(S)	FNGKELNkSINPDEA
P11142_K415k _1_1_415_415		-0.753			0.11974												0.775	1.41		1.081	1.13				1.852												P11142	HSPA8	26.92	22.68	99	3853.21	-115.091	7.9	K415k	(K)	SENVQDLLLLDVTPLSLGIETAGGVMTVLIkR	(N)	GVMTVLIkRNTTIPT
P11142_K423k _1_1_423_423	0.0842	0.37		0.875152	0.321422		-0.48	0.386	0.518	-0.12	0.434	-0.235	-0.295	0.073	0.725	0.049	0.742	0.173	0.646	-0.281	0.928	0.195	0.191	-0.172	-0.053	0.197											P11142	HSPA8	26.3	25.2	99	4144.17	-115.112	2.1	K423k	(K)	RNTTIPTkQTQTFTTYSDNQPGVLIQVYEGER	(A)	RNTTIPTkQTQTFTT
P11142_K451k _1_1_451_451	0.158	0.0286	0.0478	0.323166	0.901909	0.563164	0.145	0.046	0.104	0.11	0.117	0.113	-0.17	0.026	-0.052	-0.185	0.072	0.007	-0.066	0.074	0.002	-0.024	0.25	-0.067	-0.007	-0.206	0.227	0.112	-0.058	0.117	-0.042	0.054	0.022	0.025	0.057	-0.041	P11142	HSPA8	11.91	7.55	11.844	1892.12	-115.114	3.5	K451k	(R)	AMTkDNNLLGK	(F)	EGERAMTkDNNLLGK
P11142_K458k _1_1_458_458	0.3058	-0.0292	0.566	0.528486	0.948054	6.94721e-06	-0.122	-0.293	0.132	-0.103	-0.069	-0.2	-0.267	-1.496	0.154	-0.175	-0.013	-0.144	-0.138	-0.265	-0.017	0.048	-0.042	-0.375	-0.554	0.492	0.21	0.175	0.23	0.122	0.307	-0.449	-0.283	-0.38	-0.309	-0.365	P11142	HSPA8	18.46	19.47	99	2410.39	-115.108	5.2	K458k	(K)	DNNLLGkFELTGIPPAPR	(G)	KDNNLLGkFELTGIP
P11142_K500k _1_1_500_500	0.0806	0.1622	0.0684	0.736874	0.535964	0.551899	0.063	-0.025	-0.122	0.018	-0.047	0.189	-0.255	0.021	-0.408	-0.063	0.125	0.105	-0.132	-0.048	0.057	0.156	0.165	-0.391	-0.463	-0.171	-0.086	-0.153	-0.071	0.168	-0.009	0.077	-0.25	-0.181	-0.215	0.076	P11142	HSPA8	13.81	12.27	13.457	1863.12	-115.112	4.5	K500k	(K)	ENkITITNDK	(G)	KSTGKENkITITNDK
P11142_K507k _1_1_507_507	0.2722	0.3234	0.4012	0.17569	0.0517995	0.000346732	0.157	0.082	-0.139	0.048	0.016	0.034	-0.249	-0.384	-0.13	-0.468	0.348	0.227	0.052	0.125	0.101	-0.04	-0.061	-0.146	-0.167	-0.35	0.156	0.214	0.087	0.109	0.148	-0.241	-0.149	-0.468	-0.212	-0.222	P11142	HSPA8	15	15	99	1475.89	-115.117	2.5	K507k	(K)	ITITNDkGR	(L)	KITITNDkGRLSKED
P11142_K512k _1_1_512_512	0.1472	0.146	0.1128	0.332683	0.294055	0.154441	0.114	-0.031	-0.009	-0.044	0.051	-0.04	-0.092	-0.227	-0.075	-0.221	0.076	0.041	-0.035	-0.016	0.148	-0.068	-0.181	-0.089	-0.039	-0.139	0.087	-0.086	-0.071	-0.06	0.126	-0.128	-0.097	-0.066	-0.046	-0.231	P11142	HSPA8	13.3	6.78	99	1447.85	-115.116	3.2	K512k	(R)	LSkEDIER	(M)	NDKGRLSkEDIERMV
P11142_K524k _1_1_524_524	0.3452	0.2346	0.2186	0.124174	0.125092	0.049518	0.294	0.134	-0.121	0.006	-0.01	-0.177	-0.611	-0.373	-0.024	-0.238	0.208	0.195	0.022	0.097	0.032	-0.007	-0.121	-0.27	-0.033	-0.188	0.199	0.151	0.015	-0.052	0.014	-0.045	-0.335	-0.311	0.031	-0.106	P11142	HSPA8	19.84	13.94	4.606	2614.46	-115.109	4.4	K524k	(R)	MVQEAEkYKAEDEK	(Q)	RMVQEAEkYKAEDEK
P11142_K526k _1_1_526_526		0.0182			0.953663												0.1	0.105	-0.274	0.083	0.004	0.145	-0.006	0.092	0.069	-0.373											P11142	HSPA8	8.23	5.1	8.228	1340.75	-115.114	5.1	K526k	(K)	YkAEDEK	(Q)	VQEAEKYkAEDEKQR
P11142_K531k _1_1_531_531	0.0238	0.0894		0.911703	0.590329		0.198	0.017	-0.032	-0.143	-0.075	0.049	-0.05	-0.086	0.063	-0.13	0.21	0.143	0.199	-0.075	0.034	0.042	0.03	-0.012	0.043	-0.039											P11142	HSPA8	9.39	8.47	9.386	1854.07	-115.114	3.7	K531k	(K)	YKAEDEkQR	(D)	KYKAEDEkQRDKVSS
P11142_K539k _1_1_539_539	-0.144	-0.0798	-0.0938	0.328096	0.649784	0.227727	-0.031	-0.124	-0.095	-0.124	-0.153	0.019	-0.053	-0.015	0.151	0.091	0.146	0.035	0.023	0.042	-0.092	0.136	0.285	0.01	0.067	0.055	-0.041	-0.056	-0.07	-0.066	-0.144	0.014	-0.147	-0.008	0.159	0.074	P11142	HSPA8	15.39	13.49	15.393	2392.31	-115.109	4.7	K539k	(K)	VSSkNSLESYAFNMK	(A)	QRDKVSSkNSLESYA
P11142_K550k _1_1_550_550	0.3056	0.208	0.2234	0.205648	0.136239	0.0204348	0.185	-0.034	0.363	0.44	-0.025	0.034	-0.244	0.042	-0.006	-0.425	-0.011	0.172	0.172	0.088	0.039	-0.086	-0.118	-0.072	-0.084	-0.22	0.298	0.132	0.201	0.121	0.079	-0.058	0.144	-0.196	-0.087	-0.089	P11142	HSPA8	23.66	24.95	11.836	2763.45	-115.106	5.3	K550k	(K)	NSLESYAFNMkATVEDEK	(L)	ESYAFNMkATVEDEK
P11142_K557k _1_1_557_557	0.7476	0.6042		0.00328909	0.00269337		0.351	0.082	0.218	0.164	0.395	-0.78	-0.292	-0.653	-0.314	-0.489	0.517	0.316	0.414	0.266	0.138	-0.074	-0.279	-0.395	-0.221	-0.401											P11142	HSPA8	14.46	10.82	12.366	1905.13	-115.114	3.5	K557k	(K)	ATVEDEkLQGK	(I)	KATVEDEkLQGKIND
P11142_K561k _1_1_561_561		0.4416			0.00667799												0.144	0.167	0.061	0.074	0.155	-0.327	-0.351	-0.225	-0.507	-0.197											P11142	HSPA8	11.25	11.25	9.788	1847.08	-115.114	3.4	K561k	(K)	LQGkINDEDK	(Q)	EDEKLQGkINDEDKQ
P11142_K573k _1_1_573_573	0.1228	0.2722		0.56214	0.127771		0.047	0.236	0.099	-0.057	0.118	-0.207	0.277	-0.058	0.011	-0.194	0.06	-0.003	0.159	-0.021	0.192	0.01	-0.16	-0.391	-0.078	-0.355											P11142	HSPA8	20.24	18.73	20.24	2461.41	-115.109	4.8	K573k	(K)	ILDkCNEIINWLDK	(N)	DKQKILDkCNEIINW
P11142_K583k _1_1_583_583	0.6008	0.5842	0.7244	0.0100647	0.0105705	2.00986e-06	0.545	0.563	0.05	0.229	0.347	-0.092	-0.345	-0.356	-0.188	-0.289	0.271	0.162	0.146	0.138	0.26	-0.281	-0.784	-0.298	-0.092	-0.489	0.209	0.183	0.356	0.231	0.38	-0.487	-0.539	-0.381	-0.4	-0.456	P11142	HSPA8	21.85	19.83	10.127	2663.44	-115.111	3.4	K583k	(K)	CNEIINWLDkNQTAEK	(E)	EIINWLDkNQTAEKE
P11142_K589k _1_1_589_589	0.1392	0.0592		0.879111	0.863009		-0.25	-0.713	0.021	-0.219	0.062	0.508	-2.021	-0.368	0.259	-0.173	0.139	-0.26	0.096	-0.145	-0.046	0.419	-0.184	-0.314	-0.083	-0.35											P11142	HSPA8	18.21	18.21	14.667	2433.3	-115.109	4.5	K589k	(K)	NQTAEkEEFEHQQK	(E)	DKNQTAEkEEFEHQQ
P11142_K597k _1_1_597_597	-0.2004	-0.2558	-0.22	0.187593	0.139	0.00401267	-0.021	-0.131	-0.041	-0.16	-0.04	0.206	0.128	0.226	0.028	0.021	-0.026	0.035	-0.167	-0.372	-0.029	0.267	0.165	0.122	0.025	0.141	-0.128	-0.057	-0.061	-0.014	-0.148	0.245	0.123	0.142	0.092	0.09	P11142	HSPA8	17.36	11.16	5.978	2261.24	-115.112	3.9	K597k	(K)	EEFEHQQkELEK	(V)	EEFEHQQkELEKVCN
P11142_K601k _1_1_601_601	0.7562	0.403		0.00365804	0.02817		0.042	0.099	0.181	0.131	0.231	-0.521	-0.969	-0.72	-0.286	-0.601	0.336	0.188	0.072	0.377	0.074	-0.076	-0.285	-0.086	-0.129	-0.392											P11142	HSPA8	16.28	9.06	16.283	2131.28	-115.114	3.1	K601k	(K)	ELEkVCNPIITK	(L)	HQQKELEkVCNPIIT
P11142_K609k _1_1_609_609	-0.077	-0.6018	0.685	0.830199	0.320044	0.00174809	-0.144	-0.212	0.05	-0.234	0.075	-0.057	0.087	-0.542	-0.052	0.484	0.496	-0.115	0.483	-0.299	0.361			0.787			0.449	0.46	0.166	0.442	0.188	-0.363	0.16	-0.708	-0.431	-0.378	P11142	HSPA8	13.56	13.3	99	4730.33	-115.092	6	K609k	(K)	VCNPIITkLYQSAGGMPGGMPGGFPGGGAPPSGGASSGPTIEEVD	(-)	VCNPIITkLYQSAGG
P11142_K56kK71k_2_2_56_71		0.3906			0.263397												-0.036	-0.197	-0.225	0.245	-0.153	-0.75	-0.606	-0.817	0.298	-0.444											P11142	HSPA8	19.71	18.79	99	2703.45	228.097	3.8	K56k K71k	(R)	LIGDAAkNQVAMNPTNTVFDAkR	(L)	RLIGDAAkNQVAMNP|TNTVFDAkRLIGRRF
P17066_K58k _1_1_58_58	0.236			0.324138			0.063	0.01	0.065	0.197	0.037	-0.158	0.322	-0.294	-0.267	-0.411																					P17066	HSPA6	21.18	22.51	17.806	2954.67	-115.109	3.9	K58k	(R)	LVGDAAkSQAALNPHNTVFDAK	(R)	RLVGDAAkSQAALNP
P17066_K73k _1_1_73_73		-0.4114			0.236718												-0.088	0.212	-0.292	-0.302	-0.247	0.288	0.669	0.701	-0.323	0.005											P17066	HSPA6	9.05	9.05	99	2227.23	-115.115	2.6	K73k	(K)	SQAALNPHNTVFDAkR	(L)	HNTVFDAkRLIGRKF
P17066_K79k _1_1_79_79	0.702	0.4174		0.0094301	0.00615461		0.774	0.415	0.302	0.313	0.167	-0.135	-0.571	-0.126	-0.266	-0.441	0.286	0.282	0.168	0.282	0.17	-0.104	-0.196	-0.102	-0.294	-0.203											P17066	HSPA6	14.62	13.94	14.622	1828.99	-115.114	3.3	K79k	(R)	kFADTTVQSDMK	(H)	AKRLIGRkFADTTVQ
P17066_K102k _1_1_102_102	0.7546	0.5264		0.00330143	0.00684701		0.556	0.184	0.027	0.237	0.191	-0.397	-0.699	-0.64	-0.306	-0.536	0.411	0.396	0.274	0.355	0.17	-0.069	-0.135	-0.069	-0.28	-0.473											P17066	HSPA6	11.85	7.39	11.846	1588	-115.113	4.9	K102k	(R)	VVSEGGkPK	(V)	RVVSEGGkPKVRVCY
P17066_K114k _1_1_114_114		0.3874	0.7232		0.0228121	0.0023909											0.299	0.187	0.062	-0.011	0.14	-0.4	-0.305	-0.252	-0.223	-0.08	0.131	0.251	0.201	0.459	0.252	-0.2	-1.084	-0.152	-0.457	-0.429	P17066	HSPA6	16.07	15.73	16.069	2747.48	-115.094	9.9	K114k	(R)	GEDkTFYPEEISSMVLSK	(M)	VCYRGEDkTFYPEEI
P17066_K128k _1_1_128_128	0.5202	0.4686	0.8312	0.00660187	0.0175362	1.32474e-06	0.231	0.164	0.269	0.303	0.095	-0.13	-0.343	-0.345	-0.242	-0.479	0.208	0.187	-0.05	0.125	0.006	-0.466	-0.493	-0.167	-0.176	-0.565	0.291	0.405	0.287	0.279	0.292	-0.643	-0.4	-0.641	-0.425	-0.493	P17066	HSPA6	22.86	22.05	3.765	2577.43	-115.111	3.7	K128k	(K)	TFYPEEISSMVLSkMK	(E)	ISSMVLSkMKETAEA
P17066_K130k _1_1_130_130	0.5956			0.00463116			0.103	0.383	0.38	0.267	0.106	-0.364	-0.433	-0.283	-0.174	-0.485																					P17066	HSPA6	13.65	10.58	13.646	2252.29	-115.114	2.9	K130k	(K)	MkETAEAYLGQPVK	(H)	SMVLSKMkETAEAYL
P17066_K142k _1_1_142_142	-0.323833		0.9294	0.615736		9.86475e-06	1.769	0.758		0.91					1.63	1.309											0.635	0.346	0.342	0.317	0.279	-0.554	-0.669	-0.42	-0.741	-0.344	P17066	HSPA6	20.32	13.53	99	3462.84	-115.106	4.1	K142k	(K)	ETAEAYLGQPVkHAVITVPAYFNDSQR	(Q)	AYLGQPVkHAVITVP
P17066_K161k _1_1_161_161	0.4228			0.0484232			-0.028	0.1	0.311	0.431	0.263	-0.42	0.022	-0.253	-0.179	-0.207																					P17066	HSPA6	17.08	13.76	99	2056.23	-115.115	2.5	K161k	(R)	QATkDAGAIAGLNVLR	(I)	DSQRQATkDAGAIAG
P17066_K253k _1_1_253_253		0.9236			0.00249146												0.629	0.216	0.091	0.538	0.592	-0.439	-0.839	-0.101	-0.624	-0.549											P17066	HSPA6	10.18	9.21	10.179	1413.82	-115.115	4.1	K253k	(K)	HGkDLSGNK	(R)	EFRRKHGkDLSGNKR
P17066_K259k _1_1_259_259	1.0554	0.9604		0.000168511	3.69031e-05		0.369	0.215	0.253	0.231	0.389	-0.664	-0.917	-0.873	-0.521	-0.845	0.418	0.259	0.268	0.248	0.312	-0.794	-0.685	-0.769	-0.509	-0.54											P17066	HSPA6	9.12	6.37	99	1247.75	-115.115	4.4	K259k	(K)	DLSGNkR	(A)	GKDLSGNkRALRRLR
P17066_K350k _1_1_350_350	1.0925	0.4718	0.8224	0.158705	0.024967	3.94534e-06	0.175	0.43	0.038	0.17	-0.198	-0.454	-1.221	-2.408		0.205	0.335	0.159	0.303	0.325	0.018	-0.451	-0.472	-0.059	-0.189	-0.048	0.164	0.307	0.333	0.465	0.32	-0.33	-0.536	-0.66	-0.481	-0.516	P17066	HSPA6	18.6	18.6	18.208	2124.28	-115.108	6.2	K350k	(K)	VQkLLQDFFNGK	(E)	TRIPKVQkLLQDFFN
P17066_K363k _1_1_363_363	0.9194	0.8656		0.000646768	0.0471913		0.501	0.32	0.605	0.405	0.209	-0.264	-0.71	-0.506	-0.546	-0.531	0.941	0.137	0.808	-0.028	1.036	0.132	0.052	-0.807	-0.233	-0.578											P17066	HSPA6	19.7	16.28	19.702	3461.89	-115.102	5.5	K363k	(K)	ELNkSINPDEAVAYGAAVQAAVLMGDK	(C)	FNGKELNkSINPDEA
P17066_K425k _1_1_425_425	-0.40125	0.2566	0.6532	0.323866	0.104096	0.000360787	1.25		1.095	1.17	0.872	1.498					0.202	0.194	0.326	0.408	0.084	-0.135	0.062	-0.055	0.003	0.056	0.318	0.046	0.404	0.329	0.188	-0.094	-0.585	-0.581	-0.272	-0.449	P17066	HSPA6	22.93	19.92	99	3992.04	-115.102	4.5	K425k	(R)	NATIPTkQTQTFTTYSDNQPGVFIQVYEGER	(A)	RNATIPTkQTQTFTT
P17066_K514k _1_1_514_514	0.7626	0.4124		0.00116783	0.0137542		0.416	0.326	0.441	0.232	0.301	-0.557	-0.317	-0.541	-0.507	-0.175	0.02	0.074	0.095	0.259	0.172	-0.137	-0.206	-0.29	-0.451	-0.358											P17066	HSPA6	10.92	7.47	99	1660.97	-115.115	3.2	K514k	(K)	GRLSkEEVER	(M)	NDKGRLSkEEVERMV
P17066_K541k _1_1_541_541		0.1224			0.513048												0.025	-0.11	-0.162	0.229	0.097	-0.086	-0.091	-0.279	-0.025	-0.052											P17066	HSPA6	6.67	5.08	6.671	2337.4	-115.111	4.2	K541k	(R)	VAAkNSLEAHVFHVK	(G)	QRDRVAAkNSLEAHV
P17066_K598k _1_1_598_598	0.8116	0.6624		0.00070102	0.00165086		0.606	0.382	0.379	0.447	0.283	-0.347	-0.304	-0.241	-0.543	-0.526	0.547	0.303	0.308	0.381	0.217	-0.214	-0.1	-0.32	-0.397	-0.525											P17066	HSPA6	12.79	12.79	99	1576.85	-115.114	3.8	K598k	(K)	EEYEHQkR	(E)	KEEYEHQkRELEQIC
P48741_K142k _1_1_142_142		0.1444			0.697403												0.05	0.125	0.408	-0.064	-0.274	0.388	-0.519	0.034	-0.397	0.017											P48741	HSPA7	11.46	7.42	99	3464.86	-115.113	2	K142k	(K)	ETAEAYLGQPVkHAVITVPTYFSNSQR	(Q)	AYLGQPVkHAVITVP
Q92616_K24k _1_1_24_24	0.3058			0.183816			0.062	0.019	-0.011	0.153	0.373	-0.043	0.095	-0.531	-0.233	-0.221																					Q92616	GCN1L1	12.42	11.54	99	1448.88	-115.115	3.9	K24k	(K)	VTTASVkER	(R)	KVTTASVkERREILS
Q92616_K259k _1_1_259_259		-0.0228			0.915878												0.021	-0.023	0.082	-0.106	-0.076	0.141	-0.093	0.043	-0.14	0.061											Q92616	GCN1L1	17.14	14.59	17.144	2719.6	-115.108	4.6	K259k	(R)	YLSHSEFkDLILPTIQK	(S)	YLSHSEFkDLILPTI
Q92616_K268k _1_1_268_268	0.0348	0.2306	0.3142	0.906343	0.367957	0.000467802	-0.002	0.105	0.224	-0.261	0.001	0.019	-0.057	0.108	-0.37	0.193	-0.149	-0.049	0.266	0.265	0.388	-0.354	-0.266	0.235	0.02	-0.067	0.119	0.23	0.184	0.123	0.125	-0.217	-0.227	-0.064	-0.188	-0.094	Q92616	GCN1L1	18.89	14.86	99	1968.26	-115.11	5.5	K268k	(K)	DLILPTIQkSLLR	(S)	LILPTIQkSLLRSPE
Q92616_K436k _1_1_436_436	-0.0036	0.0738		0.994291	0.728754		-0.365	-0.013	-0.204	-0.009	0.073	-0.075	-0.699	0.529	0.029	-0.284	0.248	0.082	0.208	0.332	-0.074	0.072	0.044	0.278	-0.025	0.058											Q92616	GCN1L1	7.72	6.92	99	1726.03	-115.114	3.5	K436k	(K)	AFSLkTSTSAVR	(H)	FKKAFSLkTSTSAVR
Q92616_K498k _1_1_498_498		0.022			0.975396												0.55	-0.119	-0.642	-0.174	0.335	-0.409	0.516	0.296	-0.831	0.268											Q92616	GCN1L1	21.31	18.69	12.055	4069.34	-115.099	5.3	K498k	(K)	AASQSTQVPTITEGVAAALLLLkLSVADSQAEAK	(L)	AAALLLLkLSVADSQ
Q92616_K509k _1_1_509_509	-0.09675	0.2542		0.848055	0.663386			1.059	1.264	0.796	1.05				1.139		-0.519	0.42	-0.06	0.162	0.176	-0.213	-1.182	0.041	-0.348	0.61											Q92616	GCN1L1	9.62	4.76	8.514	3251.81	-115.102	5.7	K509k	(K)	LSVADSQAEAkLSSFWQLIVDEK	(K)	ADSQAEAkLSSFWQL
Q92616_K521k _1_1_521_521		0.4298			0.0993327												0.007	0.213	0.356	0.045	-0.027	-0.042	-0.338	-0.753	-0.428	0.006											Q92616	GCN1L1	20.07	19.72	1.553	2280.36	-115.108	5.5	K521k	(K)	LSSFWQLIVDEkK	(Q)	WQLIVDEkKQVFTSE
Q92616_K590k _1_1_590_590		0.009			0.983035												-0.093	-0.204	-0.192	-0.078	-0.143	0.182	-0.824	-0.124	-0.118	0.129											Q92616	GCN1L1	7.96	4.27	7.961	1507.96	-115.115	3.8	K590k	(R)	kLLSSLGGFK	(L)	QAQQTVRkLLSSLGG
Q92616_K599k _1_1_599_599	-0.2276			0.564205			-0.496	0.076	0.464	0.269	-0.288	0.361	0.17	0.366	-0.3	0.566																					Q92616	GCN1L1	4.82	2.39	3.094	2712.66	-115.1	7.8	K599k	(K)	LLSSLGGFkLAHGLLEELK	(T)	LSSLGGFkLAHGLLE
Q92616_K635k _1_1_635_635	-0.2302	0.0624		0.47936	0.822876		-0.307	0.102	0.031	0.28	-0.572	0.315		0.064	-0.044	0.213	0.224	-0.159	-0.124	0.43	0.137	-0.17	0.025	0.131	0.117	0.093											Q92616	GCN1L1	14.08	14.05	99	3053.73	-115.097	7.8	K635k	(K)	VLPLEALVTDAGEVTEAGkAYVPPR	(V)	GEVTEAGkAYVPPRV
Q92616_K695k _1_1_695_695	0.0202	0.04	0.0912	0.93814	0.898531	0.308596	0.08	0.018	0.377	0.308	-0.082	0.211	0.238	0.065	0.058	0.028	-0.186	0.141	0.25	0.13	0.326	0.042	0.216	0.363	-0.23	0.07	0.076	0.033	0.19	0.052	0.051	0.037	0.164	-0.052	-0.208	0.005	Q92616	GCN1L1	15.84	10.87	99	1779.02	-115.111	5.6	K695k	(R)	MkIDPEAFITR	(H)	PALLARMkIDPEAFI
Q92616_K788k _1_1_788_788	0.3192	0.1692		0.0671217	0.408095		0.175	-0.033	0.19	0.054	0.145	-0.054	-0.368	-0.327	-0.209	-0.107	0.244	0.196	-0.097	0.278	-0.091	-0.174	0.084	-0.066	0.067	-0.227											Q92616	GCN1L1	16.81	13.39	1.907	2133.28	-115.117	1.3	K788k	(K)	SIIQSAQQDSIkK	(A)	SAQQDSIkKANMKRE
Q92616_K797k _1_1_797_797	0.2416			0.253205			0.085	0.287	0.175	-0.059	-0.087	-0.052	-0.363	-0.166	-0.322	0.096																					Q92616	GCN1L1	7.25	1.48	7.252	1830.08	-115.111	5.1	K797k	(K)	RENkAYSFK	(E)	ANMKRENkAYSFKEQ
Q92616_K802k _1_1_802_802		0.2066			0.239478												0.098	0.01	-0.107	0.002	0.107	-0.187	0.033	-0.416	-0.107	-0.246											Q92616	GCN1L1	14.65	11.73	14.647	2398.42	-115.105	6.5	K802k	(K)	AYSFkEQIIELELK	(E)	ENKAYSFkEQIIELE
Q92616_K821k _1_1_821_821	0.3446	0.1084		0.113761	0.638345		0.529	0.092	0.103	0.257	0.1	-0.098	0.146	-0.326	-0.231	-0.133	0.476	0.237	-0.029	-0.065	0.143	0.059	0.182	0.089	-0.023	-0.087											Q92616	GCN1L1	12.42	9.64	12.42	1919.18	-115.115	3	K821k	(K)	GIkEEVQLTSK	(Q)	IKKKKGIkEEVQLTS
Q92616_K829k _1_1_829_829	0.2358	0.241		0.277258	0.15074		0.195	-0.143	0.048	0.149	0.103	-0.061	-0.549	-0.082	-0.001	-0.134	0.173	0.216	0.128	0.175	-0.035	0.067	-0.239	-0.256	0.005	-0.125											Q92616	GCN1L1	13.37	8.89	4.101	1877.13	-115.115	2.7	K829k	(K)	EEVQLTSkQK	(E)	EEVQLTSkQKEMLQA
Q92616_K831k _1_1_831_831	0.1094			0.765191			-0.197	0.373	-0.308	-0.172	-0.055	-0.025	0.025	-0.282	0.099	-0.723																					Q92616	GCN1L1	11.62	10.15	99	1818.03	-115.112	4.5	K831k	(K)	QkEMLQAQLDR	(E)	VQLTSKQkEMLQAQL
Q92616_K889k _1_1_889_889	-0.039	-0.243		0.93713	0.779209		0.148	0.411	-0.045	-0.606	0.129	0.375	0.4	-0.424	-0.144	0.025		1.843	0.696	1.209	1.46	1.545															Q92616	GCN1L1	24.47	23.38	99	3465.03	-115.101	5.6	K889k	(K)	NPSGLTQYIPVLVDSFLPLLkSPLAAPR	(I)	DSFLPLLkSPLAAPR
Q92616_K965k _1_1_965_965	0.2938	0.4018	0.2456	0.339225	0.142488	0.00945338	0.089	-0.222	0.17	0.238	0.439	-0.535	0.174	0.11	-0.455	-0.049	-0.137	0.289	0.026	0.464	0.455	-0.291	-0.553	-0.07	-0.135	0.137	-0.06	0.137	0.018	0.097	0.121	-0.271	-0.299	-0.163	-0.167	-0.015	Q92616	GCN1L1	23.73	23.31	23.306	3087.82	-115.101	6.3	K965k	(R)	VGkGEPGAAPLSAPAFSLVFPFLK	(M)	TITSRVGkGEPGAAP
Q92616_K1134k _1_1_1134_1134		0.1708			0.370965												-0.038	-0.096	0.083	0.088	0.172	-0.163	0.073	-0.101	-0.041	-0.413											Q92616	GCN1L1	9.63	11.51	5.151	1722.09	-115.117	1.9	K1134k	(R)	LWVVkFDK	(E)	LRRLWVVkFDKEEEI
Q92616_K1208k _1_1_1208_1208		-0.0098			0.968436												-0.191	-0.036	-0.267	0.002	0.036	0.027	-0.151	-0.231	0.065	-0.117											Q92616	GCN1L1	27.62	28.14	99	2959.68	-115.106	5	K1208k	(R)	LMEIYQEkLYRPPPVLDALGR	(V)	LMEIYQEkLYRPPPV
Q92616_K1243k _1_1_1243_1243	0.1282			0.822187			-0.116	-0.243	0.331	0.639	-0.358	-0.887	0.196	-0.276	0.106	0.473																					Q92616	GCN1L1	14.08	12.53	9.576	2895.66	-115.108	4.4	K1243k	(R)	CGLALALNkLSQYLDSSQVK	(P)	GLALALNkLSQYLDS
Q92616_K1254k _1_1_1254_1254	-0.144			0.712735			-0.649	-0.148	0.317	-0.172	-0.017	-0.233	0.502	-0.063	-0.299	0.144																					Q92616	GCN1L1	16.76	16.23	99	3990.13	-115.108	3.1	K1254k	(K)	LSQYLDSSQVkPLFQFFVPDALNDRHPDVR	(K)	YLDSSQVkPLFQFFV
Q92616_K1304k _1_1_1304_1304		-0.22695			0.798552												-1.069	0.745	-0.183	1.004	0.167		0.364	0.313	-0.283	1.045											Q92616	GCN1L1	21.29	18.63	99	3509.83	-115.1	5.9	K1304k	(K)	ENVNSLLPVFEEFLkNAPNDASYDAVR	(Q)	PVFEEFLkNAPNDAS
Q92616_K1395k _1_1_1395_1395		0.2366			0.267011												0.078	0.09	0.146	0.02	-0.055	-0.524	0.074	-0.184	-0.308	0.038											Q92616	GCN1L1	11.14	8.87	11.144	1835.17	-115.112	4.8	K1395k	(R)	kGAAYGLAGLVK	(G)	SDKYAERkGAAYGLA
Q92616_K1406k _1_1_1406_1406		0.0584			0.878103												0.515	-0.204	0.075	0.301	-0.146	-0.078	0.098	-0.063	0.465	-0.173											Q92616	GCN1L1	14.85	14.85	12.043	2488.58	-115.102	7.5	K1406k	(K)	GAAYGLAGLVkGLGILSLK	(Q)	YGLAGLVkGLGILSL
Q92616_K1414k _1_1_1414_1414	0.0038			0.990488			0.1	-0.036	0.169	-0.221	-0.08	-0.09	-0.123	0.118	0.297	-0.289																					Q92616	GCN1L1	8.32	4.79	8.317	3161.79	-115.114	2.1	K1414k	(K)	GLGILSLkQQEMMAALTDAIQDK	(K)	GLGILSLkQQEMMAA
Q92616_K1553k _1_1_1553_1553	0.0122			0.97415			-0.105	0.02	0.239	-0.391	-0.052	-0.43	-0.221	0.058	0.137	0.106																					Q92616	GCN1L1	19.14	16.72	3.801	2284.38	-115.115	2.1	K1553k	(K)	LTEVLTDSHVkVQK	(A)	VLTDSHVkVQKAGQQ
Q92616_K1556k _1_1_1556_1556	0.6174	0.136		0.0327547	0.540221		0.332	0.456	-0.09	0.154	0.129	0.01	-0.565	-0.772	-0.435	-0.344	0.175	-0.095	0.055	0.3	-0.133	-0.137	-0.123	-0.298	0.062	0.118											Q92616	GCN1L1	9.26	6.36	99	1556.96	-115.117	2.1	K1556k	(K)	VQkAGQQALR	(Q)	DSHVKVQkAGQQALR
Q92616_K1663k _1_1_1663_1663	0.1316	0.2678	0.314	0.67088	0.13044	0.00953259	-0.057	0.103	0.079	0.067	-0.044	-0.297	0.169	0.355	-0.532	-0.205	0.246	-0.105	0.163	0.26	-0.015	-0.086	-0.183	-0.323	-0.152	-0.046	0.202	0.147	0.087	-0.032	0.196	-0.376	-0.386	-0.047	-0.081	-0.08	Q92616	GCN1L1	25.5	23.9	99	3105.8	-115.105	5.2	K1663k	(K)	DLAPYLPSVTPGLkASLLDPVPEVR	(T)	PSVTPGLkASLLDPV
Q92616_K1731k _1_1_1731_1731		0.0372			0.89411												-0.236	-0.075	-0.021	-0.036	0.153	-0.428	0.038	-0.031	0.111	-0.091											Q92616	GCN1L1	12.79	9.45	3.867	2745.58	-115.106	5.4	K1731k	(R)	SGAAQGLAEVMAGLGVEkLEK	(L)	MAGLGVEkLEKLMPE
Q92616_K1745k _1_1_1745_1745	-0.0474			0.905902			-0.406	-0.04	-0.066	-0.008	0.048	-0.344	-0.351	0.569	-0.125	0.016																					Q92616	GCN1L1	18.73	16.96	99	2505.46	-115.108	5.1	K1745k	(K)	LMPEIVATASkVDIAPHVR	(D)	EIVATASkVDIAPHV
Q92616_K2066k _1_1_2066_2066		0.2102	0.1224		0.512054	0.515885											0.007	0.03	0.063	0.239	-0.102	-0.238	-0.414	0.422	0.001	-0.585	-0.253	-0.067	0.367	0.03	0.063	0.235	-0.399	0.106	-0.037	-0.377	Q92616	GCN1L1	19.56	18.9	11.521	3165.73	-115.109	3.7	K2066k	(K)	QLDDEEVSEFALDGLkQVMAIK	(S)	EFALDGLkQVMAIKS
Q92616_K2072k _1_1_2072_2072	-0.2954	0.1196		0.634463	0.466232		-0.101	-0.183	-1.227	-0.144	0.108	-0.529	0.447	-0.509	0.535		0.199	0.126	0.048	0.195	-0.027	0.046	0.005	0.08	-0.004	-0.184											Q92616	GCN1L1	11.9	9.85	99	1390.86	-115.117	2.4	K2072k	(K)	QVMAIkSR	(V)	LKQVMAIkSRVVLPY
Q92616_K2121k _1_1_2121_2121	0.0552	0.0738		0.926429	0.914177		-0.292	-0.309	-0.288	-0.079	0.252	-0.437	-1.051	-0.244	0.252	0.488	0.241	0.396	-0.538	-0.49	0.319	-0.234	0.087	-0.949	0.344	0.311											Q92616	GCN1L1	15.15	15.84	3.109	2419.54	-115.103	7.3	K2121k	(R)	HLGVILPAVMLALkEK	(L)	PAVMLALkEKLGTPD
Q92616_K2183k _1_1_2183_2183		0.2278			0.25381												0.395	0.165	0.104	0.032	-0.091	0.034	-0.278	-0.213	0.067	-0.144											Q92616	GCN1L1	7.68	7.68	99	1635.92	-115.116	2.8	K2183k	(R)	SkADYTSHLR	(S)	NIYCSRSkADYTSHL
Q92616_K2221k _1_1_2221_2221	-0.173	0.0906	0.38	0.399319	0.747675	0.0911419	-0.088	-0.008	-0.313	-0.055	0.019	0.07	0.15	-0.195	0.088	0.307	-0.028	0.04	0.145	-0.068	0.183	0.097	-0.076	0.345	-0.397	-0.15	0.476	0.103	0.234	0.715	-0.178	0.036	-0.056	-0.423	-0.354	0.247	Q92616	GCN1L1	22.27	22.76	1.748	3263.81	-115.096	7.5	K2221k	(R)	LFNDSSPVVLEESWDALNAITkK	(L)	DALNAITkKLDAGNQ
Q92616_K2259k _1_1_2259_2259		-0.0354			0.907148												-0.152	-0.302	0.129	0.32	0.085	0.05	0.027	-0.074	0.01	0.244											Q92616	GCN1L1	17.96	15.71	99	1641.08	-115.113	4.6	K2259k	(K)	kGVTSILPVLR	(E)	PGFCLPKkGVTSILP
Q92616_K2280k _1_1_2280_2280		0.5514			0.00378649												0.365	0.314	0.147	0.147	0.339	-0.23	-0.227	-0.139	-0.321	-0.528											Q92616	GCN1L1	19.28	19.33	9.366	2360.33	-115.114	2.7	K2280k	(R)	EGVLTGSPEQkEEAAK	(A)	LTGSPEQkEEAAKAL
Q92616_K2285k _1_1_2285_2285		-0.1616			0.462162												-0.389	0.083	-0.149	0.136	-0.149	-0.122	0.067	0.015	0.125	0.255											Q92616	GCN1L1	11.08	10.72	99	1728.08	-115.113	4.1	K2285k	(K)	EEAAkALGLVIR	(L)	EQKEEAAkALGLVIR
Q92616_K2366k _1_1_2366_2366		0.0768			0.708488												0.192	0	0.016	0.034	0.123	-0.006	0.266	0.017	-0.15	-0.146											Q92616	GCN1L1	10.78	5.57	10.778	1574.02	-115.116	3	K2366k	(R)	LkAADALGK	(L)	SNRGVRLkAADALGK
Q92616_K2418k _1_1_2418_2418		0.0444			0.887899												-0.091	-0.035	-0.248	-0.018	0.239	-0.04	0.257	-0.331	0.042	-0.303											Q92616	GCN1L1	15.72	19.56	99	2002.22	-115.112	4.5	K2418k	(R)	FVIQGAGAkVDAVIR	(K)	VIQGAGAkVDAVIRK
Q92616_K2557k _1_1_2557_2557	0.0978	0.1164		0.7352	0.473385		-0.141	0.002	0.007	0.428	0.138	-0.241	0.117	0.321	-0.23	-0.022	-0.063	-0.098	-0.146	0.067	-0.025	-0.185	-0.146	-0.284	-0.235	0.003											Q92616	GCN1L1	19.63	21.24	99	2422.35	-115.102	7.6	K2557k	(K)	LSSLFVkCLQNPSSDIR	(L)	KLSSLFVkCLQNPSS
Q92616_K2572k _1_1_2572_2572	-0.0468	-0.056	-0.0244	0.815412	0.758741	0.69548	0.02	-0.162	-0.199	-0.199	-0.038	-0.112	-0.219	-0.064	0.1	-0.049	-0.142	-0.171	0.001	0.001	-0.083	-0.06	0.089	-0.15	-0.061	0.068	-0.022	-0.083	0.027	0.04	0.001	0.004	-0.012	0.041	-0.012	0.064	Q92616	GCN1L1	15.26	11.19	12.306	2176.29	-115.108	5.7	K2572k	(R)	LVAEkMIWWANK	(D)	DIRLVAEkMIWWANK
Q92616_K2579k _1_1_2579_2579	-0.0156			0.978599			-0.22	-0.052	-0.152	-0.649	0.245	-0.338	-0.137	0.41	0.179	-0.864																					Q92616	GCN1L1	15.21	15.21	9.912	3601.15	-115.1	5.6	K2579k	(K)	MIWWANkDPLPPLDPQAIKPILK	(A)	KMIWWANkDPLPPLD
Q92616_K2591k _1_1_2591_2591	-0.0426	0.1232		0.918733	0.415359		-0.186	-0.326	0.335	-0.12	0.465	0.169	-0.078	0.308	0.304	-0.322	0.228	0.006	0.123	0.084	-0.036	-0.013	-0.105	-0.093	0.006	-0.006											Q92616	GCN1L1	16.89	13.91	6.067	2442.53	-115.099	8.8	K2591k	(K)	DPLPPLDPQAIkPILK	(A)	PLDPQAIkPILKALL
Q92616_K2595k _1_1_2595_2595		0.098			0.834446												0.105	-0.416	-0.032	-0.181	0.095	0.001	-0.366	-0.918	0.102	0.262											Q92616	GCN1L1	10.2	10.2	2.26	3427.11	-115.095	7.6	K2595k	(K)	DPLPPLDPQAIKPILkALLDNTK	(D)	QAIKPILkALLDNTK
Q92616_K2621k _1_1_2621_2621		0.1662			0.440091												-0.174	0.208	-0.06	-0.033	0.112	-0.139	-0.376	0.014	-0.334	0.057											Q92616	GCN1L1	19.86	18.58	99	2080.2	-115.11	5.3	K2621k	(R)	AYSDQAIVNLLkMR	(Q)	QAIVNLLkMRQGEEV
Q9NU22_K19k _1_1_19_19	-0.1714	-0.0738	-0.2118	0.373975	0.781704	0.0081005	0.098	0.127	-0.013	-0.215	0.047	0.175	0.341	0.302	0.116	-0.033	0.278	0.06	-0.136	-0.119	-0.055	-0.077	0.353	0.212	0.038	-0.129	-0.051	-0.082	-0.063	0.001	-0.157	0.069	0.272	0.076	0.17	0.12	Q9NU22	MDN1	8.92	5.1	7.596	1574.02	-115.112	5.6	K19k	(R)	LIAAkNEK	(S)	PLRLIAAkNEKSRSE
Q9NU22_K33k _1_1_33_33	0.0032	-0.0974		0.989298	0.789063		0.041	0.195	0.079	-0.187	0.011	0.065	0.026	0.084	0.087	-0.139	-0.195	0.045	0.077	0.055	-0.38	0.362	-0.07	0.245	0.069	-0.517											Q9NU22	MDN1	11.89	11.89	99	1947.12	-115.112	4.1	K33k	(R)	FLAkQVWTPQDR	(Q)	ELGRFLAkQVWTPQD
Q9NU22_K117k _1_1_117_117	0.025	0.0018		0.918733	0.994418		-0.005	-0.215	0.038	-0.008	-0.101	-0.361	-0.126	-0.063	0.023	0.111	-0.057	0.068	-0.022	0.004	-0.069	-0.081	-0.132	0.388	-0.111	-0.149											Q9NU22	MDN1	14.36	12.14	99	1846.03	-115.114	3.3	K117k	(R)	YFkDTSPVFQR	(L)	PFALRYFkDTSPVFQ
Q9NU22_K350k _1_1_350_350		-0.0712			0.751314												0.121	0.117	0.133	0.28	-0.129	0.056	0.31	0.354	0.043	0.115											Q9NU22	MDN1	5.93	4.5	5.926	1612.08	-115.116	2.6	K350k	(R)	TkPPQLLK	(V)	AAVTGRTkPPQLLKV
Q9NU22_K356k _1_1_356_356		-0.0228			0.932052												0.067	-0.258	-0.132	0.077	-0.092	0.049	-0.111	-0.255	0.133	-0.04											Q9NU22	MDN1	17.77	18.97	9.551	2912.76	-115.112	2.7	K356k	(R)	TKPPQLLkVQLGDQTDSK	(M)	TKPPQLLkVQLGDQT
Q9NU22_K536k _1_1_536_536	0.0192	-0.0636		0.962533	0.826708		0.145	0.27	-0.146	0.272	-0.212	-0.289	0.459	0.056	-0.199	0.206	0.071	-0.193	0.444	-0.087	-0.157	-0.004	0.02	0.043	0.315	0.022											Q9NU22	MDN1	9.04	4.94	99	1814.08	-115.11	6.1	K536k	(R)	RENkRPTLEGR	(E)	SEARRENkRPTLEGR
Q9NU22_K600k _1_1_600_600	-0.0302	0.1296	-0.14	0.917388	0.624249	0.10031	-0.021	0.028	-0.263	-0.155	-0.178	0.028	-0.457	-0.204	0.174	0.021	-0.072	-0.14	-0.221	0.106	0.009	0.211	-0.415	-0.428	-0.288	-0.046	-0.081	0.049	-0.255	-0.002	0.017	0.132	0.009	0.166	0.058	0.063	Q9NU22	MDN1	19.22	16.08	99	1876.11	-115.113	3.8	K600k	(K)	MAEVIGSkLNISR	(K)	MAEVIGSkLNISRKK
Q9NU22_K742k _1_1_742_742	-0.036	0.1214		0.88112	0.636351		-0.061	-0.038	-0.006	-0.202	0.059	-0.289	-0.086	0.115	0.103	0.089	0.142	0.157	-0.057	0.096	-0.125	0.267	-0.144	-0.3	0.101	-0.318											Q9NU22	MDN1	18.86	16.39	1.4	2362.33	-115.105	6.5	K742k	(R)	EAFEELFAQTFSkK	(Q)	LFAQTFSkKQNFTFL
Q9NU22_K781k _1_1_781_781	-0.1748	-0.1458		0.443568	0.500608		0.029	0.216	0.01	-0.296	-0.107	-0.139	0.359	0.264	0.122	0.12	-0.134	0.015	0.053	-0.377	0.039	0.202	0.138	-0.114	0.206	-0.107											Q9NU22	MDN1	11.48	8.24	11.395	1963.17	-115.113	3.9	K781k	(K)	DGkDSETGLLIK	(E)	SAVNKDGkDSETGLL
Q9NU22_K790k _1_1_790_790	-0.2566	0.1078	0.0684	0.395599	0.586404	0.5258	0.057	-0.17	0.001	-0.292	0.233	-0.234	0.411	0.286	0.029	0.62	0.163	-0.114	0.077	0.102	0.046	0.153	-0.09	-0.007	-0.021	-0.3	0.158	0.005	-0.05	0.035	-0.072	-0.274	-0.075	-0.135	0.089	0.129	Q9NU22	MDN1	13.3	7.86	3.151	1920.16	-115.112	4.7	K790k	(K)	DSETGLLIkEK	(W)	SETGLLIkEKWEAFG
Q9NU22_K828k _1_1_828_828		0.06575			0.875875												0.587	0.775	0.615	0.401	0.712	0.812	-0.041	0.541		0.897											Q9NU22	MDN1	17.79	17.79	1.46	2998.73	-115.095	8.7	K828k	(K)	MTENTLLFAFVEGTLAQAVkK	(G)	GTLAQAVkKGEWILL
Q9NU22_K925k _1_1_925_925	0.4066	0.5164		0.562182	0.346204		-0.204	0.127	-0.43	0.05	0.352	-1.005	-1.73	0.393	-0.006	0.21	0.019	0.289	0.294	0.346	0.838	-1.427	0.419	-0.027	0.134	0.105											Q9NU22	MDN1	14.98	13.82	9.077	2733.64	-115.092	10.6	K925k	(K)	EDLQVLIVDYLkGLSVNK	(N)	VLIVDYLkGLSVNKN
Q9NU22_K931k _1_1_931_931	-0.182	-0.0872		0.693152	0.835195		0.215	-0.322	0.074	-0.128	-0.768	0.507	-0.623	-0.159	0.268	-0.012	0.229	0.216	-0.52	0.409	0.127	-0.011	0.58	0.384	0.02	-0.076											Q9NU22	MDN1	11.89	12.71	99	2666.54	-115.106	5.4	K931k	(K)	GLSVNkNTVQGIINFYTALR	(K)	LKGLSVNkNTVQGII
Q9NU22_K1024k _1_1_1024_1024	-0.095	-0.1172		0.706648	0.594623		-0.138	0.049	0.006	-0.151	-0.163	-0.294	0.357	-0.068	-0.089	0.172	0.18	0.11	0.226	-0.283	-0.009	0.254	0.303	0.053	0.144	0.056											Q9NU22	MDN1	10.28	7.53	8.577	1937.24	-115.112	4.2	K1024k	(K)	SLLkQPIPEPK	(G)	GNVKSLLkQPIPEPK
Q9NU22_K1134k _1_1_1134_1134	-0.1872			0.744414			-0.36	-0.353	-0.225	0.613	-0.536	-0.839	-0.191	0.584	0.278	0.243																					Q9NU22	MDN1	14.33	16.01	99	1949.17	-115.113	3.7	K1134k	(K)	LVFkEGVLIDAMR	(K)	SSGKLVFkEGVLIDA
Q9NU22_K1234k _1_1_1234_1234		-0.3588	-0.1762		0.209709	0.0876244											-0.524	-0.085	0.133	-0.259	-0.137	0.33	-0.281	0.202	0.548	0.123	0.01	0.14	0.082	0.086	-0.105	0.177	0.479	0.215	0.122	0.101	Q9NU22	MDN1	24.3	23.7	99	2997.64	-115.108	4.1	K1234k	(R)	FVELHFDELPSSELETILHkR	(C)	ELETILHkRCSLPPS
Q9NU22_K1266k _1_1_1266_1266	0.0704			0.86847			0.247	0.201	0.219	0.459	-0.234	0.194	0.585	0.279	-0.117	-0.401																					Q9NU22	MDN1	18.42	16.76	99	2056.2	-115.108	6.1	K1266k	(R)	SSSVFAGkQGFITLR	(D)	SSSVFAGkQGFITLR
Q9NU22_K1344k _1_1_1344_1344	-0.0428			0.858606			-0.076	-0.145	-0.001	-0.066	-0.11	0.175	-0.334	-0.04	-0.105	0.12																					Q9NU22	MDN1	8.72	8.88	8.716	1701.12	-115.114	3.8	K1344k	(K)	ENVLkLLGK	(L)	FSKENVLkLLGKLST
Q9NU22_K1489k _1_1_1489_1489		-0.0782	0.03		0.718357	0.87828											0.174	-0.065	0.143	0.171	-0.235	0.055	0.151	0.189	0.203	-0.019	-0.128	-0.057	-0.194	-0.218	0.024	0.205	-0.597	-0.307	0.129	-0.153	Q9NU22	MDN1	17.07	15.34	10.627	2458.51	-115.104	6.8	K1489k	(R)	LNSVLEVEkSLVLAEK	(G)	NSVLEVEkSLVLAEK
Q9NU22_K1496k _1_1_1496_1496	0.189			0.51321			-0.214	0.177	0.14	0.503	0.243	0.17	-0.462	0.081	0.03	0.085																					Q9NU22	MDN1	13.64	13.24	10.778	2060.22	-115.114	3.3	K1496k	(K)	SLVLAEkGSPEDK	(D)	KSLVLAEkGSPEDKD
Q9NU22_K1513k _1_1_1513_1513	-0.0328	0.0758		0.897346	0.798677		-0.06	-0.181	-0.089	0.117	-0.066	0.191	-0.149	0.059	-0.29	0.074	0.28	-0.21	-0.319	-0.108	0.086	-0.013	-0.236	-0.345	0.135	-0.191											Q9NU22	MDN1	16.53	14.52	1.36	1991.2	-115.113	3.7	K1513k	(K)	DSEIELLTAGkK	(F)	IELLTAGkKFRILAT
Q9NU22_K1529k _1_1_1529_1529	0.1514			0.418445			-0.036	-0.057	-0.146	0	0.001	-0.309	-0.448	-0.159	-0.036	-0.043																					Q9NU22	MDN1	19.11	18.33	1.99	2136.25	-115.113	3.4	K1529k	(R)	ILATMNPGGDFGkK	(E)	NPGGDFGkKELSPAL
Q9NU22_K1683k _1_1_1683_1683		-0.215			0.462203												-0.205	0.288	0.128	-0.299	-0.444	0.372	-0.154	-0.027	0.08	0.272											Q9NU22	MDN1	8.38	8.46	6.796	1953.16	-115.115	2.9	K1683k	(R)	LTEYQkNELK	(I)	VRLTEYQkNELKIYD
Q9NU22_K1695k _1_1_1695_1695	-0.196	-0.2088		0.337677	0.285744		-0.241	-0.074	0.187	-0.199	0.028	0.234	0.059	0.318	-0.063	0.133	0.04	0.036	-0.056	-0.046	-0.124	0.282	0.237	0.445	0.032	-0.102											Q9NU22	MDN1	19.2	14.8	99	2816.57	-115.102	6.5	K1695k	(K)	AkEFTGIDNLWGIHPFFIPR	(G)	IYDRMKAkEFTGIDN
Q9NU22_K1747k _1_1_1747_1747		-0.0238			0.93379												0.212	0.146	0.039	0.063	-0.246	0.307	0.011	-0.085	0.093	0.007											Q9NU22	MDN1	10.74	8.94	10.741	1982.26	-115.112	4.4	K1747k	(K)	kPILLEGSPGVGK	(T)	LRATKLKkPILLEGS
Q9NU22_K1768k _1_1_1768_1768	0.263	0.0074		0.437793	0.976246		0.012	-0.293	0.018	-0.031	0.109	-0.816	-0.244	-0.628	0.001	0.187	0.128	-0.075	-0.164	-0.091	0.051	-0.147	0.175	-0.192	0.006	-0.03											Q9NU22	MDN1	22.03	19.03	99	2116.29	-115.113	3.5	K1768k	(K)	TSLVGALAkASGNTLVR	(I)	SLVGALAkASGNTLV
Q9NU22_K1799k _1_1_1799_1799	-0.228	0.0152		0.668872	0.973363		-0.209	-0.932	-0.371	0.319	0.164	0.33	-0.391	0.696	-0.132	-0.392	-0.274	-0.202	0.434	0.012	-0.052	0.277	-0.491	0.171	-0.295	0.18											Q9NU22	MDN1	21.32	22.24	99	3693.92	-115.093	7.6	K1799k	(R)	INLSEQTDITDLFGADLPVEGGkGGEFAWR	(D)	DLPVEGGkGGEFAWR
Q9NU22_K1935k _1_1_1935_1935	-0.0586	0.0424		0.897893	0.879192		-0.076	-0.227	0.495	-0.219	-0.096	0.328	0.11	0.298	-0.632	0.066	-0.219	-0.029	0.097	-0.126	-0.13	-0.027	-0.415	-0.222	-0.156	0.201											Q9NU22	MDN1	20.08	19.91	2	2689.49	-115.105	5.8	K1935k	(K)	MVAFNNQIDHEVTVEkK	(W)	DHEVTVEkKWGQKGG
Q9NU22_K1995k _1_1_1995_1995	0.1066	-0.1008		0.747131	0.62468		0.305	0.025	-0.14	-0.061	-0.136	-0.292	0.285	-0.561	0.113	-0.085	-0.32	-0.086	-0.063	-0.159	-0.051	-0.078	-0.001	-0.306	0.119	0.091											Q9NU22	MDN1	17.76	17.76	99	2660.43	-115.106	5.4	K1995k	(K)	VIAVFkDVFGSNSNPYMGTR	(L)	KKVIAVFkDVFGSNS
Q9NU22_K2120k _1_1_2120_2120	0.0246			0.959744			0.056	-0.253	0.523	0.593	-0.121	0.268	0.287	-0.122	0.463	-0.221																					Q9NU22	MDN1	8.8	3.88	99	1602	-115.116	2.8	K2120k	(R)	LLEkVEGTVR	(A)	PWRRLLEkVEGTVRA
Q9NU22_K2193k _1_1_2193_2193	0.714			0.000890915			0.284	0.16	0.188	0.224	0.301	-0.507	-0.404	-0.352	-0.454	-0.696																					Q9NU22	MDN1	15.02	15.02	8.996	2018.13	-115.116	2.1	K2193k	(K)	INSYCkAEFAK	(L)	NKINSYCkAEFAKLV
Q9NU22_K2198k _1_1_2198_2198	-0.018	-0.2212		0.95814	0.154451		0.213	0.295	0.289	-0.284	0.242	0.153	0.393	0.237	0.18	-0.118	-0.273	-0.122	-0.077	-0.158	-0.026	0.214	-0.049	0.021	0.078	0.186											Q9NU22	MDN1	13.48	12.91	99	1797.03	-115.111	5.1	K2198k	(K)	AEFAkLVEEFR	(S)	YCKAEFAkLVEEFRS
Q9NU22_K2406k _1_1_2406_2406	-0.2004	-0.1166		0.250675	0.685994		-0.142	-0.234	-0.322	-0.015	-0.055	-0.033	0.062	0.163	-0.105	0.147	-0.06	-0.154	0.347	0.259	-0.199	0.097	0.412	0.158	-0.157	0.266											Q9NU22	MDN1	12.63	6.23	12.633	1729.16	-115.114	3.5	K2406k	(R)	kLVQALLEK	(H)	QHSPANRkLVQALLE
Q9NU22_K2471k _1_1_2471_2471	-0.1812			0.303171			0.047	0.074	-0.152	-0.063	-0.079	0.224	0.325	0.163	-0.056	0.077																					Q9NU22	MDN1	8.2	8.2	99	1672.89	-115.115	3	K2471k	(R)	MSMkTSSWTR	(S)	CLNRMSMkTSSWTRS
Q9NU22_K2656k _1_1_2656_2656		-0.1982			0.337269												-0.036	0.181	-0.193	-0.236	-0.069	-0.02	0.419	0.066	0.003	0.17											Q9NU22	MDN1	13.97	10.73	1.299	2166.31	-115.111	4.5	K2656k	(R)	VFTEANLVSVGSkK	(L)	NLVSVGSkKLRESVL
Q9NU22_K2809k _1_1_2809_2809	0.0064			0.983002			-0.137	-0.103	-0.101	-0.17	-0.163	-0.172	-0.418	-0.28	-0.062	0.226																					Q9NU22	MDN1	6.32	4.62	6.317	2039.24	-115.111	4.9	K2809k	(K)	FLGRPFPFkDK	(L)	LGRPFPFkDKLVVEC
Q9NU22_K2825k _1_1_2825_2825		-0.162			0.348604												-0.123	0.016	-0.187	-0.197	-0.193	0.019	0.03	-0.217	0.118	0.176											Q9NU22	MDN1	7.78	5.84	99	1484.01	-115.115	3.7	K2825k	(K)	VLNkVLAIR	(E)	SQLKVLNkVLAIREQ
Q9NU22_K2896k _1_1_2896_2896	-0.1014			0.699008			0.119	-0.073	-0.278	-0.154	-0.165	0.216	-0.318	-0.125	-0.091	0.274																					Q9NU22	MDN1	13.61	10.32	13.609	1850.17	-115.114	3.4	K2896k	(K)	AkGLSLGFLEK	(K)	QCLELKAkGLSLGFL
Q9NU22_K2905k _1_1_2905_2905	-0.146	-0.1322		0.457717	0.41776		-0.033	-0.232	-0.096	-0.053	-0.138	-0.047	0.088	-0.215	0.303	0.049	0.125	-0.02	-0.069	-0.087	-0.11	0.286	0.006	0.104	0.026	0.078											Q9NU22	MDN1	14.36	6.48	1.72	1779.13	-115.112	5.1	K2905k	(K)	GLSLGFLEkK	(H)	LSLGFLEkKHDEASS
Q9NU22_K3048k _1_1_3048_3048	-0.1062	0.0564		0.644622	0.855437		-0.18	-0.134	-0.115	-0.179	-0.194	0.105	-0.385	-0.242	0.138	0.113	-0.016	-0.116	-0.104	-0.095	0.063	0.064	-0.634	0.086	0.01	-0.076											Q9NU22	MDN1	10.88	9.89	10.876	1975.2	-115.112	4	K3048k	(R)	EAPkSVLDSTLK	(G)	MQQREAPkSVLDSTL
Q9NU22_K3250k _1_1_3250_3250		0.0914			0.634192												-0.021	-0.138	-0.091	-0.078	-0.022	-0.163	-0.011	-0.395	0.007	-0.245											Q9NU22	MDN1	8.47	2.53	8.47	1744.06	-115.115	3	K3250k	(R)	EYkLNYVK	(E)	PAVKREYkLNYVKEE
Q9NU22_K3482k _1_1_3482_3482	0.3246			0.269453			0.136	0.033	0.012	0.065	0.046	0.017	-0.343	-0.006	-0.093	-0.906																					Q9NU22	MDN1	5	1.49	5.002	1748.06	-115.113	4.4	K3482k	(K)	RSGGkELEGK	(G)	ILKRSGGkELEGKGQ
Q9NU22_K3545k _1_1_3545_3545	-0.1724	-0.1012		0.442277	0.805434		-0.191	-0.294	-0.046	0.055	0.118	0.325	0.219	0.166	-0.118	-0.088	0.125	0.062	-0.056	0.074	-0.63	-0.048	0.472	-0.427	-0.073	0.157											Q9NU22	MDN1	15.48	15.44	99	2080.14	-115.113	3.4	K3545k	(R)	IAQEkAEQESGLYR	(Y)	QERIAQEkAEQESGL
Q9NU22_K3576k _1_1_3576_3576	0.0038			0.989825			0.01	0.321	0.265	-0.132	0.01	0.2	-0.039	0.342	0	-0.048																					Q9NU22	MDN1	11.11	5.38	11.107	1484.9	-115.115	3.3	K3576k	(R)	kQFPLHEK	(D)	EEEREFRkQFPLHEK
Q9NU22_K3940k _1_1_3940_3940		-0.1114			0.663023												-0.24	0.231	-0.121	-0.088	0.089	-0.168	0.056	0.403	0.012	0.125											Q9NU22	MDN1	4.82	3.63	4.821	1631.03	-115.115	3.1	K3940k	(R)	SPLEkELK	(E)	ELRSPLEkELKEFVK
Q9NU22_K3950k _1_1_3950_3950	0.0292			0.897346			0.098	0.019	0.089	0.13	-0.18	-0.07	-0.149	-0.013	0.068	0.174																					Q9NU22	MDN1	15.88	12.14	15.88	2297.33	-115.108	5.4	K3950k	(K)	ISkWNDVSFWSIK	(Q)	KEFVKISkWNDVSFW
Q9NU22_K3960k _1_1_3960_3960		-0.3454			0.188722												-0.505	0.135	-0.151	-0.041	-0.274	-0.12	0.57	0.183	0.05	0.208											Q9NU22	MDN1	18.38	15.63	8.555	2540.41	-115.106	5.9	K3960k	(K)	WNDVSFWSIkQSVEK	(T)	DVSFWSIkQSVEKTH
Q9NU22_K5541k _1_1_5541_5541	-0.1424	-0.0826	-0.2114	0.372586	0.669186	0.0086877	-0.21	-0.12	-0.059	-0.143	0.123	0.058	0.062	0.067	0.035	0.081	-0.128	0.129	-0.235	0.021	-0.013	0.054	0.186	-0.081	-0.009	0.037	-0.191	-0.167	-0.107	-0.066	-0.199	0.076	-0.051	0.01	0.146	0.146	Q9NU22	MDN1	16.4	11.38	13.502	2075.31	-115.109	5.6	K5541k	(R)	DSILDIkVPIFK	(G)	RDSILDIkVPIFKGP
Q9NU22_K5546k _1_1_5546_5546		0.1074	-0.1446		0.760099	0.324631											-0.137	-0.134	-0.12	-0.188	0.131	0.309	-0.116	-0.724	-0.156	-0.298	-0.148	-0.089	-0.21	0.194	-0.212	-0.242	0.098	0.176	-0.101	0.327	Q9NU22	MDN1	18.11	18.11	99	2028.17	-115.112	4	K5546k	(K)	VPIFkGPGEMPEIR	(S)	DIKVPIFkGPGEMPE
P35579_K8k _1_1_8_8		-0.013			0.971091												-0.162	-0.1	0.22	0.208	-0.232	0.234	-0.231	0.011	0.237	-0.252											P35579	MYH9	10.45	11.59	10.448	2013.11	-115.115	2.6	K8k	(M)	AQQAADkYLYVDK	(N)	MAQQAADkYLYVDKN
P35579_K14k _1_1_14_14		0.0536	0.6096		0.815162	0.0023743											-0.193	-0.076	0.03	-0.115	-0.157	-0.116	-0.321	-0.169	0.134	-0.307	0.317	0.248	0.339	0.444	0.127	-0.355	-0.472	0.1	-0.154	-0.692	P35579	MYH9	17.57	19.78	17.491	3141.73	-115.11	3.2	K14k	(K)	YLYVDkNFINNPLAQADWAAK	(K)	DKYLYVDkNFINNPL
P35579_K29k _1_1_29_29	0.1292	0.3666	0.175	0.496489	0.121901	0.0170055	0.099	0.193	0.275	0.398	-0.013	0.136	0.025	0.203	-0.02	-0.038	-0.135	0.076	0.233	0.102	0.41	-0.179	-0.557	-0.371	-0.054	0.014	-0.024	0.065	0.039	0.036	0.06	-0.164	-0.138	-0.237	-0.153	-0.007	P35579	MYH9	24.68	21.33	1.344	2488.43	-115.111	4	K29k	(K)	NFINNPLAQADWAAkK	(L)	AQADWAAkKLVWVPS
P35579_K38k _1_1_38_38	0.2052	0.3884	0.4414	0.382397	0.0329337	0.00143976	-0.21	0.034	0.197	0.273	0.31	-0.37	0.062	-0.064	-0.131	0.081	0.436	0.371	0.169	0.282	0.068	-0.016	0.012	-0.178	-0.121	-0.313	-0.059	0.107	0.267	0.202	0.136	-0.477	-0.152	-0.466	-0.15	-0.309	P35579	MYH9	19.08	18.46	13.48	2547.48	-115.109	4.5	K38k	(K)	LVWVPSDkSGFEPASLK	(E)	LVWVPSDkSGFEPAS
P35579_K47k _1_1_47_47		0.2246			0.536427												-0.182	0.191	0.428	-0.084	0.731	0.068	0.281	-0.487	0.033	0.066											P35579	MYH9	21.16	22.04	19.16	3705.08	-115.116	1.2	K47k	(K)	SGFEPASLkEEVGEEAIVELVENGKK	(V)	GFEPASLkEEVGEEA
P35579_K63k _1_1_63_63	0.0452			0.847359			-0.165	0.178	0.189	0.137	0.069	-0.027	0.284	-0.083	-0.034	0.042																					P35579	MYH9	24.24	20.57	1.534	2559.45	-115.11	3.9	K63k	(K)	EEVGEEAIVELVENGkK	(V)	VELVENGkKVKVNKD
P35579_K74k _1_1_74_74		0.2612			0.226614												0.049	-0.081	-0.169	0.145	0.258	0.002	-0.484	-0.224	-0.36	-0.038											P35579	MYH9	6.39	5.31	6.387	1873.08	-115.112	4.7	K74k	(K)	DDIQkMNPPK	(F)	VNKDDIQkMNPPKFS
P35579_K102k _1_1_102_102		0.1162			0.70804												-0.043	-0.1	0.3	-0.208	0.202	-0.023	-0.447	0.216	0.128	-0.304											P35579	MYH9	10.08	8.17	99	3029.58	-115.101	6.6	K102k	(K)	VEDMAELTCLNEASVLHNLkER	(Y)	ASVLHNLkERYYSGL
P35579_K139k _1_1_139_139	0.2306	0.2726	0.4148	0.224097	0.0666666	0.00272698	-0.041	0.058	0.203	0.089	0.112	-0.004	-0.292	-0.39	-0.056	0.01	0.189	0.179	-0.059	0.086	0.102	-0.075	-0.288	-0.123	-0.168	-0.212	0.008	0.059	0.262	0.023	0.127	-0.514	-0.339	-0.483	-0.153	-0.106	P35579	MYH9	23.66	22.53	2.898	2600.46	-115.106	5.4	K139k	(K)	NLPIYSEEIVEMYkGK	(K)	EEIVEMYkGKKRHEM
P35579_K180k _1_1_180_180	0.9724			0.0253717			0.185	0.208	-0.087	0.417	0.441	0.006	-1.032	-0.803	-1.377	-0.492																					P35579	MYH9	17.76	18.78	7.069	3560.76	-115.102	5.2	K180k	(R)	SMMQDREDQSILCTGESGAGkTENTK	(K)	TGESGAGkTENTKKV
P35579_K225k _1_1_225_225	0.2034	0.1964	0.071	0.349676	0.335214	0.332533	-0.13	-0.087	-0.269	0.073	0.102	-0.339	-0.388	-0.338	-0.355	0.092	0.197	0.075	0.216	0.095	-0.105	-0.395	-0.194	0.067	-0.072	0.09	-0.047	-0.053	0.076	-0.08	0.12	-0.013	-0.15	-0.106	-0.012	-0.058	P35579	MYH9	26.17	26.17	3.756	2742.65	-115.106	5.5	K225k	(R)	QLLQANPILEAFGNAkTVK	(N)	LEAFGNAkTVKNDNS
P35579_K299k _1_1_299_299	0.05	0.1812	0.3166	0.855626	0.36986	0.001619	0.095	-0.023	-0.19	-0.107	-0.109	-0.239	0.12	-0.09	0.085	-0.46	0.156	-0.032	-0.131	0.288	0.268	-0.152	0.161	-0.075	-0.204	-0.087	0.214	0.185	0.196	0.162	0.078	-0.213	0.006	-0.154	-0.086	-0.301	P35579	MYH9	19.62	16.48	99	1983.13	-115.112	4.5	K299k	(K)	TDLLLEPYNkYR	(F)	LLLEPYNkYRFLSNG
P35579_K355k _1_1_355_355	0.3128	0.0972	0.2378	0.467758	0.635563	0.00824511	-0.387	-0.131	0.222	0.503	0.447	0.155	-0.085	-0.695	-0.586	0.301	0.042	0.016	-0.07	-0.172	0.038	-0.373	-0.185	-0.038	-0.139	0.103	-0.06	0.017	0.068	0.053	0.082	-0.268	-0.221	-0.353	-0.092	-0.095	P35579	MYH9	26.23	20.49	1.236	2302.48	-115.105	6.7	K355k	(R)	VISGVLQLGNIVFkK	(E)	QLGNIVFkKERNTDQ
P35579_K373k _1_1_373_373	0.145	-0.0086	0.3064	0.397019	0.976205	0.00299787	-0.101	-0.087	0.038	-0.028	0.251	-0.194	-0.1	-0.124	-0.058	-0.176	-0.028	-0.017	0.417	0.266	-0.007	0.137	0.096	0.081	0.347	0.013	0.055	0.168	0.379	0.174	0.26	-0.196	-0.056	-0.004	-0.078	-0.162	P35579	MYH9	23.83	22.54	99	3888.01	-115.096	6.5	K373k	(K)	ERNTDQASMPDNTAAQkVSHLLGINVTDFTR	(G)	PDNTAAQkVSHLLGI
P35579_K403k _1_1_403_403	0.3104	0.3516		0.12739	0.0689154		0.125	0.023	0.011	0.338	-0.022	-0.279	-0.255	-0.455	-0.111	0.023	0.429	0.302	0.198	0.232	0.11	0.016	-0.137	0.158	-0.354	-0.17											P35579	MYH9	11.34	5.85	10.178	1768.06	-115.115	2.9	K403k	(R)	DYVQkAQTK	(E)	VGRDYVQkAQTKEQA
P35579_K407k _1_1_407_407	0.162	0.1378		0.383207	0.549298		0.263	0.045	-0.042	0.013	0.122	-0.08	0.168	-0.178	-0.151	-0.168	0.327	-0.069	0.005	0.141	0.421	0.073	0.039	0.252	-0.074	-0.154											P35579	MYH9	20.71	15.04	20.44	2421.4	-115.105	6.3	K407k	(K)	AQTkEQADFAIEALAK	(A)	YVQKAQTkEQADFAI
P35579_K419k _1_1_419_419	-0.0954	-0.1368	0.1282	0.748709	0.653123	0.201183	-0.037	-0.354	-0.21	0.213	-0.012	-0.243	-0.061	0.034	-0.088	0.435	-0.315	-0.174	0.098	-0.195	0.113	0.345	-0.426	0.207	0.123	-0.038	0.046	0.043	-0.028	-0.096	0.023	-0.062	-0.412	-0.034	-0.002	-0.143	P35579	MYH9	28.42	16.75	99	2384.29	-115.107	5.8	K419k	(K)	EQADFAIEALAkATYER	(M)	FAIEALAkATYERMF
P35579_K435k _1_1_435_435		0.0438			0.826708												-0.022	0.12	0.092	0.08	-0.033	-0.181	0.002	0.188	0.003	0.006											P35579	MYH9	4.69	2.41	4.693	1488.97	-115.115	3.3	K435k	(R)	INkALDK	(T)	WLVLRINkALDKTKR
P35579_K536k _1_1_536_536	0.5392			0.28861			0.198	0.053	0.115	-0.165	0.151	-1.608	0.015	-0.703	0.065	-0.113																					P35579	MYH9	22.05	18.32	5.606	3212.76	-115.099	6.9	K536k	(K)	PAGPPGILALLDEECWFPkATDK	(S)	DEECWFPkATDKSFV
P35579_K540k _1_1_540_540		0.1942			0.21293												0.247	0.232	0.08	0.113	0.035	-0.003	-0.017	0.062	-0.079	-0.227											P35579	MYH9	11.16	7.94	11.16	1712.02	-115.116	2.4	K540k	(K)	ATDkSFVEK	(V)	WFPKATDkSFVEKVM
P35579_K545k _1_1_545_545	0.0908	0.1626	0.258	0.827718	0.518358	0.00382802	0.057	-0.416	0.4	-0.066	-0.114	0.261	-0.61	-0.047	-0.38	0.183	-0.204	0.122	-0.01	-0.121	0.174	-0.01	-0.569	-0.247	-0.115	0.089	0.102	0.136	0.11	0.159	0.038	-0.202	-0.033	-0.215	-0.036	-0.259	P35579	MYH9	13.36	12.6	13.361	2432.36	-115.111	4	K545k	(K)	SFVEkVMQEQGTHPK	(F)	TDKSFVEkVMQEQGT
P35579_K580k _1_1_580_580	0.1868			0.250828			0.167	0.178	0.063	-0.025	0.173	0.032	-0.003	-0.015	-0.206	-0.186																					P35579	MYH9	16.18	10.97	16.177	2085.17	-115.112	4.3	K580k	(K)	VDYkADEWLMK	(N)	YAGKVDYkADEWLMK
P35579_K613k _1_1_613_613	0.0766		0.0766	0.793508		0.426574	-0.251	0.169	-0.314	-0.2	0.004	-0.388	-0.475	-0.159	-0.091	0.138											0.236	0.168	0.03	0.357	-0.015	0.059	0.083	0.175	-0.007	0.083	P35579	MYH9	16.62	11.88	99	1852.04	-115.113	4	K613k	(K)	FVSELWkDVDR	(I)	KFVSELWkDVDRIIG
P35579_K637k _1_1_637_637	-0.0464	-0.0706	0.2794	0.885537	0.812246	0.0023581	-0.236	0.291	-0.064	0.028	0.043	-0.239	0.226	-0.067	-0.024	0.398	0.085	0.018	0.354	-0.074	-0.376	0.187	-0.029	0.04	0.262	-0.1	0.132	0.073	0.055	0.231	0.127	-0.004	-0.223	-0.127	-0.213	-0.212	P35579	MYH9	27.97	25.28	99	2733.54	-115.106	5.5	K637k	(R)	IIGLDQVAGMSETALPGAFkTR	(K)	TALPGAFkTRKGMFR
P35579_K651k _1_1_651_651	0.445	0.2432	0.3658	0.0119191	0.188307	0.00181264	0.04	0.233	0.23	0.134	0.153	-0.297	-0.446	-0.152	-0.329	-0.211	0.241	0.097	0.033	0.101	0.092	-0.112	-0.32	0.19	-0.189	-0.221	0.151	-0.023	0.03	0.203	0.12	-0.333	-0.327	-0.434	-0.144	-0.11	P35579	MYH9	17.05	9.99	14.893	2065.26	-115.114	2.9	K651k	(R)	TVGQLYkEQLAK	(L)	RTVGQLYkEQLAKLM
P35579_K656k _1_1_656_656	0.452	0.687	0.1718	0.233967	0.00642072	0.0290884	-0.263	0.411	0.338	0.44	0.457	0.202	-0.624	-0.659	0.103	0.101	0.14	0.037	0.373	0.459	0.181	-0.69	-0.238	-0.385	-0.721	-0.211	0.002	0.132	-0.077	0.071	0.019	-0.156	-0.216	-0.188	-0.013	-0.139	P35579	MYH9	14.39	11.2	99	1732.06	-115.113	4.2	K656k	(K)	EQLAkLMATLR	(N)	LYKEQLAkLMATLRN
P35579_K682k _1_1_682_682	0.2454	0.2226		0.236797	0.128915		0.081	0.114	-0.006	0.08	0.175	-0.2	-0.026	0.098	-0.513	-0.142	0.138	0.016	0.201	0.081	0.073	-0.114	-0.093	0.026	-0.241	-0.182											P35579	MYH9	11.17	12.72	99	2033.23	-115.112	4.4	K682k	(K)	AGkLDPHLVLDQLR	(C)	NHEKKAGkLDPHLVL
P35579_K745k _1_1_745_745	0.0724			0.823351			-0.144	0.42	-0.277	-0.083	0.122	0.195	-0.26	-0.006	0.067	-0.32																					P35579	MYH9	17.75	16.51	99	2595.44	-115.107	5.3	K745k	(K)	QACVLMIkALELDSNLYR	(I)	QACVLMIkALELDSN
P35579_K760k _1_1_760_760	0.0416	-0.0434	0.0582	0.831998	0.835101	0.393252	0.117	0.006	-0.011	-0.03	0.076	-0.007	0.009	0.191	-0.119	-0.124	-0.112	-0.07	-0.164	0.054	0.054	0.177	-0.105	0.08	-0.091	-0.082	-0.106	-0.056	-0.066	-0.031	0.087	-0.074	-0.1	-0.029	-0.083	-0.177	P35579	MYH9	11.37	9.19	99	1539.94	-115.116	3.1	K760k	(R)	IGQSkVFFR	(A)	LYRIGQSkVFFRAGV
P35579_K810k _1_1_810_810	0.136	0.1832		0.515125	0.219834		-0.1	-0.17	0.204	0.223	0.133	0.152	-0.107	-0.157	-0.169	-0.109	-0.011	0.121	0.146	0.114	0.088	-0.016	-0.266	-0.113	0.028	-0.091											P35579	MYH9	16.68	16.42	99	1902.14	-115.111	5.1	K810k	(R)	QQQLTAMkVLQR	(N)	QQQLTAMkVLQRNCA
P35579_K821k _1_1_821_821	0.3456			0.143248			-0.128	0.014	-0.042	-0.075	0.165	-0.502	-0.604	-0.55	-0.134	-0.004																					P35579	MYH9	13.85	15.19	99	1566.92	-115.115	3.6	K821k	(R)	NCAAYLkLR	(N)	RNCAAYLkLRNWQWW
P35579_K833k _1_1_833_833	-0.1186	0.1776	0.2048	0.545283	0.250792	0.105227	-0.276	0.179	0.031	-0.098	-0.118	0.087	0.065	-0.102	0.149	0.112	0.151	0.254	0.11	-0.013	0.224	-0.116	0.024	0.099	-0.087	-0.082	-0.184	0.015	0.098	0.09	0.002	-0.107	-0.453	-0.351	-0.157	0.065	P35579	MYH9	13.28	13.28	3.645	2216.45	-115.113	3.2	K833k	(R)	LFTkVKPLLQVSR	(Q)	QWWRLFTkVKPLLQV
P35579_K835k _1_1_835_835		0.227			0.167821												0.128	-0.028	-0.01	0.186	0.237	-0.169	-0.22	0.078	-0.128	-0.183											P35579	MYH9	10.32	10.32	99	1497.99	-115.115	4	K835k	(K)	VkPLLQVSR	(Q)	WRLFTKVkPLLQVSR
P35579_K850k _1_1_850_850	0.6972	0.5356	0.517	0.00169784	0.0541089	0.000163607	0.128	0.37	0.093	0.235	0.456	-0.454	-0.32	-0.525	-0.437	-0.468	0.413	0.177	-0.134	0.173	0.264	-0.272	-0.891	-0.138	-0.092	-0.392	0.063	0.193	0.079	0.078	0.294	-0.286	-0.472	-0.334	-0.237	-0.549	P35579	MYH9	15.91	11.75	13.319	2410.28	-115.111	4	K850k	(R)	QEEEMMAkEEELVK	(V)	QEEEMMAkEEELVKV
P35579_K856k _1_1_856_856	0.2602	0.043	0.435	0.123989	0.810604	1.84352e-05	0.123	0.148	0.105	-0.057	0.278	-0.255	0.007	-0.092	-0.139	-0.225	0.107	0.061	-0.004	0.144	0.011	0.074	0.071	0.1	-0.102	-0.039	0.194	0.117	0.127	0.188	0.187	-0.298	-0.288	-0.198	-0.243	-0.335	P35579	MYH9	11.8	10.16	99	1459.89	-115.116	2.7	K856k	(K)	EEELVkVR	(E)	AKEEELVkVREKQLA
P35579_K860k _1_1_860_860	0.4678	0.5084	0.5468	0.015435	0.00794167	0.000124647	0.328	0.384	0.097	0.146	0.275	-0.272	-0.186	-0.418	-0.071	-0.162	0.382	0.098	0.089	0.17	0.287	-0.178	-0.553	-0.266	-0.198	-0.321	0.198	0.16	0.094	0.315	0.207	-0.124	-0.404	-0.302	-0.514	-0.416	P35579	MYH9	14.32	14.26	99	1772.05	-115.114	3.8	K860k	(K)	VREkQLAAENR	(L)	ELVKVREkQLAAENR
P35579_K1212k _1_1_1212_1212	-0.1728			0.325851			-0.184	-0.062	-0.293	0.019	0.039	-0.024	0.17	0.172	0.084	-0.019																					P35579	MYH9	5.95	1.53	5.946	1645.07	-115.114	4.1	K1212k	(K)	RVkANLEK	(A)	LEQTKRVkANLEKAK
P35579_K1277k _1_1_1277_1277	0.2278			0.330439			0.014	0.136	0.347	0.532	0.023	-0.233	0.228	0.066	-0.063	-0.085																					P35579	MYH9	10.4	9.12	10.399	2732.54	-115.106	5.2	K1277k	(K)	VTkLQVELDNVTGLLSQSDSK	(S)	ELADKVTkLQVELDN
P35579_K1477k _1_1_1477_1477	0.198			0.599928			-0.011	0.008	-0.477	0.116	0.491	-0.606	-0.031	-0.222	-0.288	0.284																					P35579	MYH9	8.16	6.22	99	1446.9	-115.117	2.6	K1477k	(K)	ETkALSLAR	(A)	EAREKETkALSLARA
P35580-4_K242k _1_1_242_242		-0.0308			0.920411												-0.158	0.014	0.026	0.063	-0.194	0.113	0.101	-0.082	-0.425	0.198											P35580-4	MYH10	14.55	14.96	5.336	2758.64	-115.105	5.7	K242k	(R)	QLLQANPILESFGNAkTVK	(N)	LESFGNAkTVKNDNS
P35580-4_K694k _1_1_694_694	-0.3156			0.130696			-0.213	-0.233	-0.179	-0.14	-0.545	0.068	0.01	-0.205	0.096	0.299																					P35580-4	MYH10	10.38	6.89	99	1721.04	-115.114	3.6	K694k	(K)	ESLTkLMATLR	(N)	LYKESLTkLMATLRN
P35580-4_K798k _1_1_798_798		-0.0742			0.672571												-0.186	-0.078	0.055	0.066	0.091	0.135	0.058	0.096	-0.04	0.07											P35580-4	MYH10	8.72	8.44	99	1553.96	-115.114	4.2	K798k	(R)	IGQSkIFFR	(A)	LYRIGQSkIFFRAGV
P35580-4_K888k _1_1_888_888		0.0652			0.80634												0.177	-0.24	-0.125	-0.056	0.2	-0.262	-0.05	0.059	-0.241	0.124											P35580-4	MYH10	15.7	15.22	12.887	2389.34	-115.112	3.3	K888k	(R)	QEEELQAkDEELLK	(V)	QEEELQAkDEELLKV
Q96JI7_K101k _1_1_101_101	-0.1016	-0.124		0.735689	0.583156		-0.279	0.166	0.225	0.114	-0.01	0.288	0.343	0.374	-0.253	-0.028	0.15	-0.32	0.104	0.162	0.057	0.132	0.383	0.051	0.032	0.175											Q96JI7	SPG11	11.74	8.65	4.278	1776.05	-115.117	2.1	K101k	(R)	NSSTPTEkPK	(L)	NSSTPTEkPKLLALG
Q96JI7_K326k _1_1_326_326	-0.0874			0.748794			-0.163	0	-0.162	-0.301	-0.118	-0.195	-0.135	-0.402	0.297	0.128																					Q96JI7	SPG11	18.69	14.59	5.47	2653.41	-115.107	5.2	K326k	(K)	GVDEDDPVNSAYNMkLAK	(F)	VNSAYNMkLAKFSFQ
Q96JI7_K329k _1_1_329_329	-0.1486	-0.1642		0.745369	0.483732		-0.136	-0.458	0.821	-0.266	0.199	0.224	0.046	0.506	-0.133	0.26	-0.108	-0.035	0.094	0.273	-0.409	0.25	0.163	0.108	-0.044	0.159											Q96JI7	SPG11	10.17	10.17	99	1683	-115.113	4.3	K329k	(K)	LAkFSFQIDR	(S)	AYNMKLAkFSFQIDR
Q96JI7_K339k _1_1_339_339		-0.137			0.320479												-0.066	-0.102	-0.082	-0.147	-0.082	-0.076	0.135	0.058	0.012	0.077											Q96JI7	SPG11	15.4	8.54	14.902	2292.35	-115.111	4.1	K339k	(R)	SWkAQLSSLNETIK	(N)	FQIDRSWkAQLSSLN
Q96JI7_K350k _1_1_350_350		-0.1322			0.422693												0.081	-0.143	-0.018	-0.041	-0.12	0.296	0.052	0.018	0.036	0.018											Q96JI7	SPG11	19.91	15.32	5.649	2220.32	-115.113	3.5	K350k	(K)	AQLSSLNETIkNSK	(L)	SSLNETIkNSKLEVS
Q96JI7_K550k _1_1_550_550	-0.1016	-0.119	-0.1908	0.613956	0.70742	0.0200597	-0.271	-0.167	-0.054	-0.114	-0.122	-0.278	-0.181	0.066	0.151	0.022	-0.308	-0.047	0.031	0.109	0.279	0.145	0.294	0.523	-0.171	-0.132	-0.214	-0.128	-0.131	-0.176	-0.071	-0.032	0.152	-0.078	0.049	0.143	Q96JI7	SPG11	20.44	14.69	4.325	2127.28	-115.11	5.1	K550k	(R)	QLDTVNFFLkSK	(E)	DTVNFFLkSKENLFN
Q96JI7_K552k _1_1_552_552	-0.1582	-0.0008		0.298372	0.998099		-0.054	-0.029	-0.255	-0.131	-0.102	0.122	0.004	0.014	-0.032	0.112	0.429	0.416	-0.295	0.508	-0.153	0.29	0.099	0.301	0.036	0.183											Q96JI7	SPG11	16.33	10.89	16.331	1938.13	-115.117	1.5	K552k	(K)	SkENLFNPSSK	(S)	VNFFLKSkENLFNPS
Q96JI7_K656k _1_1_656_656	-0.1882	-0.1814	-0.094	0.346845	0.316222	0.281947	-0.091	-0.241	-0.128	0.144	-0.038	-0.079	0.323	0.245	0.104	-0.006	-0.177	-0.004	0.05	-0.012	-0.203	0.045	0.016	0.046	0.393	0.061	-0.215	-0.174	0.006	-0.029	-0.108	-0.13	0.088	-0.059	0.125	-0.074	Q96JI7	SPG11	11.93	10.25	10.143	1885.14	-115.111	5.3	K656k	(R)	TFMIkFPWK	(L)	ELRTFMIkFPWKLTD
Q96JI7_K660k _1_1_660_660	-0.248	-0.0236		0.215243	0.93442		-0.021	-0.202	0.004	-0.175	0.137	0.245	0.281	0.41	-0.039	0.086	0.059	-0.168	0.059	0.017	-0.043	-0.223	0.3	0.077	-0.162	0.05											Q96JI7	SPG11	20.18	14.97	20.179	3103.67	-115.103	5.7	K660k	(K)	FPWkLTDAIDEYDVHENVPK	(V)	FMIKFPWkLTDAIDE
Q96JI7_K678k _1_1_678_678	-0.1536	0.021		0.493503	0.949156		-0.03	-0.178	-0.139	-0.208	-0.124	-0.011	-0.247	0.303	-0.19	0.234	0.201	-0.172	-0.036	0.108	0.031	-0.056	0.358	-0.314	-0.016	0.055											Q96JI7	SPG11	9.74	3.96	9.739	1691.05	-115.115	2.9	K678k	(K)	VkESNIWK	(K)	HENVPKVkESNIWKK
Q96JI7_K684k _1_1_684_684	-0.0508	-0.1456		0.856587	0.370993		-0.428	0.016	-0.091	0.089	0.073	0.033	-0.159	-0.148	0.251	-0.064	0.012	-0.223	0.123	-0.147	0.026	0.074	0.066	0.2	0.071	0.108											Q96JI7	SPG11	9.32	3.96	1.795	1591.98	-115.114	3.8	K684k	(K)	ESNIWkK	(L)	VKESNIWkKLSFEEV
Q96JI7_K685k _1_1_685_685	-0.2018	-0.4098		0.233752	0.170208		-0.003	-0.062	-0.113	-0.201	-0.131	-0.095	0.216	0.142	0.23	0.006	-0.69	-0.099	-0.175	-0.082	-0.359	0.073	0.622	-0.259	-0.003	0.211											Q96JI7	SPG11	14.12	11.35	14.125	2463.48	-115.108	5.1	K685k	(K)	kLSFEEVIASAILNNK	(I)	KESNIWKkLSFEEVI
Q96JI7_K700k _1_1_700_700		-0.0643333			0.948177												0.604	0.178	0.781	1.533				1.645	0.572	0.298											Q96JI7	SPG11	11.82	8.07	99	3195.78	-115.093	8.7	K700k	(K)	LSFEEVIASAILNNkIPEAQTFFR	(I)	ASAILNNkIPEAQTF
Q96JI7_K739k _1_1_739_739	0.126			0.497945			0.201	-0.114	0.051	-0.115	-0.015	-0.168	-0.3	-0.024	0.01	-0.14																					Q96JI7	SPG11	6.09	7.01	6.087	1946.19	-115.109	6.3	K739k	(K)	NNIkEASELLK	(N)	NLKKNNIkEASELLK
Q96JI7_K746k _1_1_746_746		-0.263			0.331315												0.157	-0.099	-0.308	0.012	-0.231	0.481	0.223	0.341	-0.313	0.114											Q96JI7	SPG11	6.43	8.13	6.431	2268.29	-115.113	3.4	K746k	(K)	EASELLkNMGFDVK	(G)	KEASELLkNMGFDVK
Q96JI7_K753k _1_1_753_753	-0.1572			0.426149			0.029	-0.157	-0.129	0.145	-0.05	0.195	0.078	-0.113	0.116	0.348																					Q96JI7	SPG11	13.48	14.54	8.05	2037.21	-115.115	2.7	K753k	(K)	NMGFDVkGQLLK	(I)	KNMGFDVkGQLLKIC
Q96JI7_K777k _1_1_777_777	-0.36565	-0.1476		0.534191	0.638947		0.28	-0.186	-0.623	-0.019	-0.389	0.503		0.909	-0.779	0.08	-0.151	-0.083	-0.199	-0.031	-0.416	-0.214	0.34	-0.511	0.022	0.221											Q96JI7	SPG11	14.14	9.39	3.174	1921.2	-115.11	5.8	K777k	(R)	DFLVEILkEK	(N)	DFLVEILkEKNYFSE
Q96JI7_K785k _1_1_785_785	-0.0932	-0.1602		0.663187	0.425984		0.026	-0.213	-0.15	-0.199	0.171	-0.003	0.055	0.144	0.1	-0.195	0.268	-0.148	0.117	-0.147	-0.165	0.064	0.323	0.124	0.137	0.078											Q96JI7	SPG11	9.76	4.94	3.827	1731.99	-115.114	4	K785k	(K)	NYFSEkEK	(R)	EKNYFSEkEKRTIDF
Q96JI7_K819k _1_1_819_819	-0.2762	-0.2216	-0.2294	0.0721334	0.1355	0.00855067	-0.142	-0.046	-0.131	-0.232	-0.082	0.064	0.298	0.143	0.105	0.138	0.032	-0.111	-0.013	-0.183	-0.066	0.295	0.205	0.063	0.09	0.114	-0.166	-0.132	-0.131	-0.089	-0.224	0.038	0.102	-0.012	0.261	0.016	Q96JI7	SPG11	15.11	13.31	14.639	2091.19	-115.114	3	K819k	(R)	YWIkEQDFFK	(H)	SFPRYWIkEQDFFKH
Q96JI7_K825k _1_1_825_825	-0.2146	-0.1428		0.214873	0.361506		-0.014	-0.227	-0.144	-0.203	-0.129	-0.056	0.228	-0.086	0.205	0.065	0.067	-0.08	0.005	-0.203	-0.033	0.16	0.175	-0.052	0.123	0.064											Q96JI7	SPG11	9.35	8.46	3.809	1766.02	-115.113	4.1	K825k	(K)	EQDFFkHK	(S)	IKEQDFFkHKSVLDS
Q96JI7_K835k _1_1_835_835	0.0142			0.959193			-0.19	0.02	-0.23	-0.131	0.182	-0.243	-0.228	0.022	-0.032	0.061																					Q96JI7	SPG11	13.28	8.94	6.657	2162.21	-115.11	4.8	K835k	(K)	SVLDSFLkYDCK	(D)	SVLDSFLkYDCKDEF
Q96JI7_K844k _1_1_844_844	-0.0514	-0.0848		0.789802	0.765117		-0.024	-0.009	-0.214	-0.073	0.071	0.04	-0.035	0.145	-0.002	-0.14	-0.061	0.217	-0.235	-0.391	0.2	-0.189	0.067	0.068	0.05	0.158											Q96JI7	SPG11	10.47	9.15	99	1646.87	-115.115	3.5	K844k	(K)	DEFNkQDHR	(I)	DCKDEFNkQDHRIVL
Q96JI7_K942k _1_1_942_942	-0.1416	-0.2176	-0.2302	0.360754	0.267633	0.00857892	-0.094	0.02	-0.074	-0.118	-0.076	0.124	-0.084	0.194	0.051	0.081	-0.062	-0.191	0.265	-0.037	-0.152	0.161	0.149	0.422	0.046	0.133	-0.214	-0.14	-0.265	-0.107	-0.15	0.057	-0.072	0.121	0.185	-0.016	Q96JI7	SPG11	12.37	8.27	99	1529.94	-115.116	3	K942k	(R)	NEILDkLAR	(N)	MRNEILDkLARNGVF
Q96JI7_K981k _1_1_981_981	-0.197	-0.2218	-0.2834	0.25003	0.210615	0.0556666	-0.091	-0.085	-0.049	-0.098	-0.201	0.121	-0.121	0.293	0.023	0.145	-0.139	-0.214	-0.165	0.075	-0.225	0.115	0.038	0.085	-0.105	0.308	-0.188	-0.08	-0.141	-0.229	-0.274	0.367	-0.293	0.265	-0.03	0.196	Q96JI7	SPG11	19.66	20.67	3.237	2561.53	-115.108	5.1	K981k	(R)	IGGVIQDTLPVQNYkTK	(E)	TLPVQNYkTKEGWDF
Q96JI7_K1117k _1_1_1117_1117	-0.113	-0.2592		0.647706	0.420923		-0.192	-0.067	0.12	0.081	-0.246	0.146	-0.271	-0.007	0.332	0.061	-0.062	-0.24	0.134	0.05	-0.422	0.315	-0.346	0.368	-0.105	0.524											Q96JI7	SPG11	19.34	15.69	10.99	2758.71	-115.099	8.2	K1117k	(K)	KVDPQLLkMALTPYPK	(L)	KVDPQLLkMALTPYP
Q96JI7_K1125k _1_1_1125_1125	-0.2934			0.300921			-0.173	-0.258	-0.101	0.018	-0.534	0.468	-0.382	0.139	0.04	0.154																					Q96JI7	SPG11	10.99	10.94	3.69	1849.16	-115.116	2.3	K1125k	(K)	MALTPYPkLK	(T)	MALTPYPkLKTALFP
Q96JI7_K1300k _1_1_1300_1300	-0.329	-0.274	-0.3142	0.0527558	0.05979	0.000428244	-0.169	-0.229	-0.101	-0.175	-0.141	0.217	0.064	0.33	0.243	-0.024	-0.062	-0.014	-0.079	-0.241	-0.159	0.266	0.061	0.131	0.214	0.143	-0.21	-0.245	-0.158	-0.261	-0.102	0.088	0.054	0.111	0.141	0.201	Q96JI7	SPG11	9.98	3.37	9.153	1678.04	-115.114	4.1	K1300k	(R)	ESVAEkLSK	(L)	IRESVAEkLSKLADG
Q96JI7_K1303k _1_1_1303_1303	-0.2608	-0.372		0.183848	0.021308		0.064	-0.027	-0.307	-0.211	-0.09	0.37	0.158	0.215	-0.044	0.034	-0.124	-0.14	-0.464	-0.151	-0.153	0.161	0.149	0.192	0.186	0.14											Q96JI7	SPG11	9.98	7.2	9.984	1648.02	-115.113	4.5	K1303k	(K)	LSkLADGEK	(T)	SVAEKLSkLADGEKT
Q96JI7_K1333k _1_1_1333_1333	-0.357	-0.2458	-0.322	0.389053	0.570528	0.0870481	0.114	-0.151	-0.637	-0.058	-0.714	0.1	-0.601	0.598	0.069	0.173	-0.172	0.015	-0.301	-0.179	0.555	0.191	0.727	0.315	-0.489	0.403	-0.263	-0.212	-0.294	-0.645	0.087	-0.22	-0.182	0.382	0.148	0.155	Q96JI7	SPG11	21.9	15.19	99	3416.87	-115.079	12.3	K1333k	(K)	TTTEELLVLLEEGTWNSIQQQEIkR	(L)	SIQQQEIkRLSSESS
Q96JI7_K1571k _1_1_1571_1571	-0.0956	-0.1024	-0.2012	0.714253	0.657975	0.0878712	-0.142	0.247	-0.142	0.128	-0.239	0.041	-0.152	0.002	0.385	0.054	0.006	-0.236	-0.097	-0.168	-0.029	0.272	-0.215	-0.232	0.04	0.123	-0.232	-0.205	0.002	-0.228	-0.091	-0.026	0.153	-0.232	0.108	0.249	Q96JI7	SPG11	11	7.55	11.002	1993.19	-115.112	4.3	K1571k	(K)	EAEAkLLEFQK	(S)	NYKEAEAkLLEFQKS
Q96JI7_K1577k _1_1_1577_1577	-0.1244	-0.092	-0.2966	0.45708	0.686912	0.0056825	-0.023	-0.116	-0.148	-0.165	-0.036	-0.07	-0.14	0.095	0.089	0.16	-0.137	0.09	-0.31	-0.069	-0.124	0.114	-0.194	-0.24	0.1	0.13	-0.199	-0.266	-0.251	-0.019	-0.296	0.075	0.14	-0.103	0.146	0.194	Q96JI7	SPG11	16.35	16.35	16.345	2594.54	-115.11	4.2	K1577k	(K)	LLEFQkSLETLNTAATK	(V)	AKLLEFQkSLETLNT
Q96JI7_K1621k _1_1_1621_1621	-0.278	-0.1282		0.528991	0.566715		0.512	-0.028	-0.078	-0.693	-0.116	0.204	0.303	0.445	-0.495	0.53	-0.262	-0.089	0.24	-0.209	0.019	-0.121	0.156	-0.036	0.202	0.139											Q96JI7	SPG11	13.46	14.52	99	2295.35	-115.109	4.9	K1621k	(K)	TQYELGkLLQLFVER	(E)	KTQYELGkLLQLFVE
Q96JI7_K1640k _1_1_1640_1640		-0.0934			0.71815												-0.174	-0.021	-0.105	-0.087	-0.257	0.073	-0.19	-0.391	0.274	0.057											Q96JI7	SPG11	14.24	9.74	2	2059.18	-115.112	4.1	K1640k	(R)	EHLFSDGPDVkK	(L)	FSDGPDVkKLCILCQ
Q96JI7_K1641k _1_1_1641_1641	-0.46175			0.450871			0.184	-0.105	0.472	-0.717		0.817		-0.131	-0.046	1.041																					Q96JI7	SPG11	7.76	4.1	7.762	1976.24	-115.115	2.6	K1641k	(K)	kLCILCQILK	(D)	SDGPDVKkLCILCQI
Q96JI7_K1706k _1_1_1706_1706		-0.193533			0.715012												0.134	0.196	-0.498	0.44	-0.393	0.471	-0.315		0.352												Q96JI7	SPG11	4.56	3.37	4.148	3668.13	-115.105	4.1	K1706k	(R)	RVAELAELPVDNLVIkEITQEMQTLK	(H)	PVDNLVIkEITQEMQ
Q96JI7_K1716k _1_1_1716_1716	-0.3126	-0.0228		0.204867	0.956514		-0.101	-0.226	-0.298	-0.039	-0.373	-0.009	-0.197	0.551	0.059	0.122	-0.256	0.112	-0.036	0.004	-0.152	0.328	-0.258	-0.43	0.331	-0.185											Q96JI7	SPG11	21.96	21.36	13.861	2929.64	-115.106	5	K1716k	(K)	EITQEMQTLkHIEQWSLK	(Q)	TQEMQTLkHIEQWSL
Q96JI7_K1724k _1_1_1724_1724	-0.245	0.0448		0.182729	0.867113		-0.101	-0.208	-0.067	-0.117	-0.097	-0.079	0.24	0.384	0.074	0.016	0.021	0.162	-0.141	-0.139	0.279	-0.133	0.207	0.04	0.059	-0.215											Q96JI7	SPG11	11.32	9.46	99	1854.08	-115.114	3.3	K1724k	(K)	HIEQWSLkQAR	(I)	HIEQWSLkQARIDFW
Q96JI7_K1845k _1_1_1845_1845	0.1696	-0.7346		0.582745	0.0213109		-0.118	0.048	0.172	0.074	0.245	-0.681	0.113	0.236	-0.069	-0.026	-0.47	-0.739	-0.367	-0.152	-0.083	0.431	0.493	0.751	0.357	-0.17											Q96JI7	SPG11	16.37	13.73	8.48	3753.02	-115.11	2.6	K1845k	(R)	QISTSGELSFDSLASEFSFSkLAALNTSK	(Y)	ASEFSFSkLAALNTS
Q96JI7_K1853k _1_1_1853_1853	-0.0712	-0.1862		0.695911	0.189374		-0.19	0.021	-0.186	-0.192	-0.106	-0.06	-0.103	-0.133	0.13	-0.131	-0.112	-0.144	-0.177	-0.064	-0.089	0.149	0.075	0.084	0.133	-0.096											Q96JI7	SPG11	18.49	15.52	11.998	2649.58	-115.106	5.4	K1853k	(K)	LAALNTSkYLELNSLPSK	(E)	LAALNTSkYLELNSL
Q96JI7_K1863k _1_1_1863_1863	0.0201			0.963065			0.282	-0.368	0.346	-0.103	0.196		0.129	-0.256	0.299	0.03																					Q96JI7	SPG11	20.88	22.44	99	2411.26	-115.106	5.9	K1863k	(K)	YLELNSLPSkETCENR	(L)	ELNSLPSkETCENRL
Q96JI7_K2045k _1_1_2045_2045	0.0226	-0.089		0.966661	0.798341		-0.62	0.437	-0.086	-0.134	-0.102	-0.58	0.163	-0.48	0.078	0.201	-0.397	0.273	-0.305	0.458	-0.038	-0.018	0.101	0.072	0.17	0.111											Q96JI7	SPG11	17.76	19.62	99	3131.74	-115.104	5.3	K2045k	(R)	AQAFISTQGLkPDTVAELVAEEVTR	(E)	FISTQGLkPDTVAEL
Q96JI7_K2099k _1_1_2099_2099	-0.2614			0.13091			-0.407	-0.229	-0.088	-0.097	-0.118	0.067	0.157	-0.099	0.11	0.133																					Q96JI7	SPG11	10.88	9.18	8.844	1805.15	-115.112	4.8	K2099k	(R)	TLVGMkLLDK	(I)	DRTLVGMkLLDKISS
Q96JI7_K2200k _1_1_2200_2200	-0.058	0.1846		0.830853	0.22367		-0.335	-0.075	-0.164	0.145	0.229	0.049	0.039	-0.002	-0.201	0.205	0.049	-0.076	0.195	0.102	0.091	0.002	-0.247	-0.126	-0.067	-0.124											Q96JI7	SPG11	12.24	11.85	10.51	2435.47	-115.113	3.2	K2200k	(K)	LDPSGTLkTALLDYIK	(R)	LDPSGTLkTALLDYI
Q96JI7_K2208k _1_1_2208_2208	-0.3886	0.0312		0.0810448	0.910343		-0.372	-0.188	-0.301	-0.217	-0.017	0.324	-0.13	0.416	0.004	0.234	-0.204	0.029	-0.13	-0.142	0.237	-0.295	-0.013	-0.011	-0.135	0.088											Q96JI7	SPG11	14.86	11.79	99	1550.97	-115.115	3.6	K2208k	(K)	TALLDYIkR	(C)	TALLDYIkRCRPGDS
Q96JI7_K2244k _1_1_2244_2244	-0.26	-0.2854		0.191996	0.0851696		-0.322	-0.239	-0.209	-0.199	-0.022	0.101	-0.274	0.233	0.114	0.135	-0.104	-0.311	-0.161	0.119	-0.196	0.086	0.107	0.159	0.244	0.178											Q96JI7	SPG11	13.43	15.17	13.432	2614.54	-115.109	4.6	K2244k	(R)	IQLkLIESQPWEDSLK	(D)	AAARIQLkLIESQPW
Q96JI7_K2256k _1_1_2256_2256		-0.1186			0.71447												-0.458	-0.08	0.04	-0.117	-0.062	-0.289	0.1	-0.363	0.423	0.045											Q96JI7	SPG11	18.03	21.05	8.365	2810.57	-115.11	3.6	K2256k	(K)	LIESQPWEDSLkDGHQLK	(Q)	QPWEDSLkDGHQLKQ
Q96JI7_K2262k _1_1_2262_2262	-0.2742			0.151301			-0.239	-0.268	-0.153	-0.156	-0.157	-0.14	0.123	-0.12	0.275	0.26																					Q96JI7	SPG11	12.14	10.16	12.141	1980.26	-115.113	3.9	K2262k	(K)	DGHQLkQLLLK	(A)	LKDGHQLkQLLLKAL
Q96JI7_K2368k _1_1_2368_2368	-0.428	-0.0844		0.123974	0.752801		-0.296	-0.017	-0.142	-0.174	-0.369	0.048	0.404	0.639	-0.237	0.288	-0.115	-0.153	-0.241	-0.003	-0.078	0.127	0.113	0.034	0.052	-0.494											Q96JI7	SPG11	20.18	14.93	99	2132.12	-115.111	4.7	K2368k	(K)	GDFNYLEEFkQQR	(L)	FNYLEEFkQQRLLKS
Q96JI7_K2374k _1_1_2374_2374	-0.166	-0.3054	-0.2746	0.421738	0.107575	0.00125812	-0.303	-0.053	-0.233	-0.107	0.066	0.275	-0.136	0.081	0.105	-0.125	-0.249	-0.181	-0.192	-0.156	0.102	0.323	0.263	0.297	0.007	-0.039	-0.152	-0.058	-0.29	-0.14	-0.098	0.14	0.095	0.152	0.115	0.133	Q96JI7	SPG11	15.2	12.82	15.197	2081.28	-115.113	3.8	K2374k	(R)	LLkSSIFEEISK	(K)	FKQQRLLkSSIFEEI
Q13315_K215k _1_1_215_215		0.0228			0.923951												-0.102	0.105	0.014	-0.144	-0.045	0.044	0.024	-0.221	-0.207	0.074											Q13315	ATM	9.47	9.57	99	2061.14	-115.108	5.9	K215k	(K)	FLDFFSkAIQCAR	(Q)	KFLDFFSkAIQCARQ
Q13315_K300k _1_1_300_300	-0.3118	-0.0104		0.40738	0.961998		0.068	-0.464	0.58	-0.658	0.124	0.242	0.397	0.137	0.263	0.17	-0.05	-0.156	0.132	-0.108	-0.03	-0.083	0.026	-0.109	0.028	-0.022											Q13315	ATM	16.98	17.39	16.978	1929.09	-115.113	3.8	K300k	(K)	TQEkGAYESTK	(W)	KGAKTQEkGAYESTK
Q13315_K307k _1_1_307_307	-0.0826	-0.1714		0.761259	0.367829		-0.15	0.065	-0.167	0.461	-0.103	0.25	0.089	0.214	-0.018	-0.016	-0.054	-0.04	-0.073	-0.136	-0.05	-0.08	0.302	0.331	0.055	-0.104											Q13315	ATM	12.77	13.46	99	1555.86	-115.116	3.1	K307k	(K)	GAYESTkWR	(S)	KGAYESTkWRSILYN
Q13315_K331k _1_1_331_331	-0.4468	-0.3328		0.0385638	0.137744		-0.127	-0.073	-0.228	-0.375	-0.345	0.284	0.213	0.448	-0.099	0.24	0.188	0.04	-0.144	-0.218	-0.252	0.311	0.462	0.434	0.112	-0.041											Q13315	ATM	8.64	8.64	99	1359.78	-115.116	3.1	K331k	(R)	GkYSSGFR	(N)	SHIGSRGkYSSGFRN
Q13315_K385k _1_1_385_385		0.2532			0.202763												0.193	0.299	0.044	0.225	-0.14	-0.099	-0.135	-0.314	0.116	-0.213											Q13315	ATM	11.32	10.36	99	1785.92	-115.114	3.9	K385k	(R)	ESSDYSVPCkR	(K)	SDYSVPCkRKKIELG
Q13315_K388k _1_1_388_388	-0.043			0.905902			-0.258	-0.107	-0.206	0.366	0.217	-0.361	0.313	0.139	0.098	0.038																					Q13315	ATM	14.13	10.43	14.126	1902.2	-115.115	2.7	K388k	(K)	kIELGWEVIK	(D)	SVPCKRKkIELGWEV
Q13315_K397k _1_1_397_397	-0.265	-0.1916		0.269161	0.319119		-0.068	-0.033	-0.195	-0.408	-0.082	0.186	0.282	-0.31	0.057	0.324	-0.235	-0.014	-0.281	-0.116	-0.181	-0.134	-0.212	0.215	0.172	0.09											Q13315	ATM	23.66	22.08	9.307	2395.43	-115.107	5.6	K397k	(K)	IELGWEVIkDHLQK	(S)	ELGWEVIkDHLQKSQ
Q13315_K573k _1_1_573_573	-0.4038	-0.231		0.0135107	0.193303		-0.237	-0.16	-0.185	-0.296	-0.134	0.281	0.291	0.194	0.127	0.114	-0.274	-0.066	-0.171	0.102	-0.199	-0.075	0.033	0.241	0.19	0.158											Q13315	ATM	11.24	9.95	11.236	1857.11	-115.112	4.5	K573k	(R)	SFSLkESIMK	(W)	VNRSFSLkESIMKWL
Q13315_K748k _1_1_748_748	-0.2396	-0.2118	-0.244	0.0968978	0.172483	0.00139881	-0.13	-0.071	-0.102	-0.226	-0.092	0.18	0.148	0.108	0.127	0.014	0.006	-0.2	-0.053	-0.029	-0.098	0.228	0.074	0.297	0.074	0.012	-0.144	-0.105	-0.115	-0.086	-0.133	0.216	0.047	0.14	0.149	0.085	Q13315	ATM	10.45	5.58	5.985	1638.02	-115.113	4.7	K748k	(K)	SELFQkAK	(S)	YKSELFQkAKSLMQC
Q13315_K766k _1_1_766_766	-0.5056	-0.3026		0.0586213	0.509633		-0.27	-0.237	-0.352	-0.157	-0.335	-0.225	0.53	0.559	0.083	0.23	-0.124	0.422	-0.028	-0.165	-1.06	0.346	0.507	-0.069	-0.206	-0.02											Q13315	ATM	9.4	6.6	99	1495.83	-115.115	3.5	K766k	(K)	NkTNEEFR	(I)	SITLFKNkTNEEFRI
Q13315_K1057k _1_1_1057_1057	-0.2192	-0.1776		0.418933	0.523069		-0.334	-0.328	0.063	0.135	-0.162	0.385	-0.12	-0.231	0.265	0.171	0.124	-0.175	-0.239	-0.189	-0.284	0.31	-0.407	0.051	-0.128	0.299											Q13315	ATM	18.79	16.87	11.72	2836.62	-115.11	3.6	K1057k	(K)	TLLEADPYSkWAILNVMGK	(D)	LEADPYSkWAILNVM
Q13315_K1066k _1_1_1066_1066	0.108833			0.707654					1.624		1.609		1.508		1.538	1.477																					Q13315	ATM	19.32	17.65	99	3884.05	-115.092	7.5	K1066k	(K)	WAILNVMGkDFPVNEVFTQFLADNHHQVR	(M)	AILNVMGkDFPVNEV
Q13315_K1101k _1_1_1101_1101	-0.227	-0.0926		0.232172	0.63289		0.03	0.085	0.057	-0.303	-0.173	0.324	0.209	0.087	0.03	0.181	0.058	-0.08	-0.122	-0.141	-0.163	0.12	0.005	-0.234	0.163	-0.039											Q13315	ATM	12.72	12.72	99	1711.94	-115.115	3	K1101k	(R)	LFQDTkGDSSR	(L)	NRLFQDTkGDSSRLL
Q13315_K1109k _1_1_1109_1109		-0.261	-0.3898		0.1355	2.58603e-05											-0.127	-0.121	0.086	0.01	-0.108	0.232	0.481	0.157	0.083	0.092	-0.177	-0.221	-0.246	-0.217	-0.216	0.132	0.199	0.226	0.131	0.184	Q13315	ATM	7.71	1.22	5.804	1583.12	-115.114	3.8	K1109k	(R)	LLkALPLK	(L)	GDSSRLLkALPLKLQ
Q13315_K1114k _1_1_1114_1114	-0.0586	-0.1234	-0.1936	0.802983	0.575262	0.00842348	0	-0.232	-0.082	-0.025	-0.011	0.11	-0.314	0.039	0.198	-0.09	-0.155	0.011	-0.366	0.026	-0.023	0.029	0.207	-0.081	0.159	-0.204	-0.104	-0.104	-0.161	-0.194	-0.071	-0.015	0.057	0.028	0.105	0.159	Q13315	ATM	20.14	20.14	20.144	2635.58	-115.107	5.2	K1114k	(K)	ALPLkLQQTAFENAYLK	(A)	LLKALPLkLQQTAFE
Q13315_K1126k_1_1_1126_1126		0.1306			0.82524												0.385	-0.555	0.188	0.194	-0.105	0.281	0.343	-1.014	0.17	-0.326											Q13315	ATM	18.44	17.01	99	2556.36	-99.1164	3.5	K1126k M1131m	(K)	LQQTAFENAYLkAQEGmR	(E)	AFENAYLkAQEGMRE
Q13315_K1181k _1_1_1181_1181	-0.3106	-0.1694		0.145673	0.370993		-0.422	-0.08	0.177	-0.107	-0.073	0.131	0.174	0.344	0.047	0.352	-0.14	-0.096	0.01	-0.11	-0.016	-0.011	0.449	0.044	-0.02	0.033											Q13315	ATM	11.59	9.99	11.587	2137.29	-115.112	3.8	K1181k	(K)	SVkENGLEPHLVK	(K)	FALCKSVkENGLEPH
Q13315_K1269k _1_1_1269_1269	-0.2976	-0.1596		0.295273	0.406708		-0.366	-0.02	0.28	-0.105	-0.061	0.187	-0.019	0.253	0.727	0.068	-0.212	-0.059	-0.236	-0.104	-0.137	-0.267	0.218	0.066	-0.103	0.136											Q13315	ATM	17.53	14.88	11.481	2861.54	-115.103	6.3	K1269k	(R)	SHFDEVkSIANQIQEDWK	(S)	RSHFDEVkSIANQIQ
Q13315_K1317k _1_1_1317_1317	-0.132	-0.1928		0.473825	0.186107		0.075	-0.054	-0.311	-0.183	0.001	0.118	0.088	-0.081	0.102	-0.039	-0.105	-0.098	-0.103	-0.004	-0.087	0.262	0.2	0.056	0.03	0.019											Q13315	ATM	9.83	10.02	9.832	1986.15	-115.115	2.6	K1317k	(R)	ETATkVYDMLK	(S)	QQRETATkVYDMLKS
Q13315_K1323k _1_1_1323_1323	-0.2778	-0.1248	-0.1996	0.0570106	0.507772	0.00689399	-0.214	-0.073	-0.19	-0.163	-0.046	0.197	0.16	0.144	0.092	0.11	0.066	0.119	-0.045	-0.168	-0.001	0.189	0.326	0.074	-0.093	0.099	-0.192	-0.206	-0.2	-0.122	-0.044	0.034	0.052	-0.021	0.077	0.092	Q13315	ATM	14.86	13.25	10.934	2197.29	-115.112	4	K1323k	(K)	VYDMLkSENLLGK	(Q)	TKVYDMLkSENLLGK
Q13315_K1402k _1_1_1402_1402		-0.1312			0.445158												-0.099	-0.112	-0.143	0.115	-0.097	0.161	-0.068	0.172	-0.074	0.129											Q13315	ATM	11.19	3.18	11.186	1602.06	-115.114	4.1	K1402k	(K)	LkSILEILSK	(S)	NCHKTKLkSILEILS
Q13315_K1410k _1_1_1410_1410	-0.2274	-0.2206	-0.303	0.405317	0.193303	0.00305166	-0.124	0.128	-0.248	-0.008	-0.222	0.206	0.107	0.168	-0.335	0.517	-0.2	-0.064	-0.073	-0.211	0.02	0.275	-0.042	0.108	-0.018	0.252	-0.107	-0.123	-0.125	-0.27	-0.104	0.233	-0.058	0.246	0.188	0.177	Q13315	ATM	16.99	14.32	11.334	2395.41	-115.102	8	K1410k	(K)	SILEILSkSPDSYQK	(I)	SILEILSkSPDSYQK
Q13315_K1543k _1_1_1543_1543		-0.0948			0.719026												-0.019	-0.19	-0.349	0.114	-0.04	0.264	-0.243	-0.179	0.166	-0.018											Q13315	ATM	14.28	14.99	11.337	2361.47	-115.103	7.5	K1543k	(K)	QVLDLLkYLVIDNK	(D)	KQVLDLLkYLVIDNK
Q13315_K1560k _1_1_1560_1560	0.2302			0.734423			-0.394	0.539	-0.196	0.149	0.593	-0.298	-0.865	0.012	-0.404	1.095																					Q13315	ATM	5.7	2.24	5.362	3317.88	-115.099	6.5	K1560k	(K)	DNENLYITIkLLDPFPDHVVFK	(D)	ENLYITIkLLDPFPD
Q13315_K1572k _1_1_1572_1572	-0.3618	-0.0868	-0.2726	0.162469	0.704444	0.000957243	-0.181	0.147	0.212	-0.315	-0.374	0.584	0.231	0.197	0.237	0.049	-0.03	0.051	0.013	-0.169	-0.134	0.071	-0.097	-0.189	0.02	0.36	-0.095	-0.069	-0.07	-0.066	-0.098	0.265	0.27	0.21	0.11	0.11	Q13315	ATM	19.25	14.49	99	2269.31	-115.111	4.1	K1572k	(K)	LLDPFPDHVVFkDLR	(I)	FPDHVVFkDLRITQQ
Q13315_K1615k _1_1_1615_1615	-0.418	-0.2506	-0.3828	0.0147266	0.214317	0.000389318	-0.327	-0.127	-0.175	-0.178	-0.273	0.333	0.283	0.132	0.151	0.111	0.078	0.241	-0.148	-0.117	-0.355	0.24	0.28	0.222	0.103	0.107	-0.267	-0.165	-0.131	-0.126	-0.267	0.06	0.341	0.225	0.176	0.156	Q13315	ATM	8.68	3.95	99	1401.88	-115.116	3.1	K1615k	(R)	LEGLkDLR	(R)	LTRLEGLkDLRRQLE
Q13315_K1625k _1_1_1625_1625	-0.1646			0.589643			-0.278	-0.28	0	0.372	0.032	0.196	-0.273	0.195	0.118	0.433																					Q13315	ATM	17.29	16.46	99	2214.21	-115.112	3.7	K1625k	(R)	QLELHkDQMVDIMR	(A)	RRQLELHkDQMVDIM
Q13315_K1656k _1_1_1656_1656	-0.37	-0.0512		0.0505704	0.8515		-0.024	-0.098	-0.237	-0.175	-0.371	0.049	0.173	0.415	0.2	0.108	-0.296	-0.043	0.003	0.053	-0.056	-0.049	-0.328	0.116	-0.081	0.259											Q13315	ATM	26.4	23.8	12.356	2795.68	-115.103	6.4	K1656k	(K)	LVVNLLQLSkMAINHTGEK	(E)	VNLLQLSkMAINHTG
Q13315_K1698k _1_1_1698_1698	-0.1196			0.493787			0.01	-0.127	-0.249	-0.186	-0.093	-0.061	-0.174	0.133	0.087	-0.032																					Q13315	ATM	4.17	5.82	4.165	1684.02	-115.117	1.7	K1698k	(K)	DASYTkALK	(L)	SKDASYTkALKLFED
Q13315_K1701k _1_1_1701_1701	-0.1984			0.318871			-0.225	-0.09	-0.097	-0.115	-0.218	0.309	0.125	-0.254	-0.036	0.103																					Q13315	ATM	5.5	9.02	5.498	1651.04	-115.114	4.1	K1701k	(K)	ALkLFEDK	(E)	ASYTKALkLFEDKEL
Q13315_K1972k _1_1_1972_1972		0.065			0.838198												-0.178	0.277	-0.136	0.342	-0.107	0.199	-0.363	-0.057	0.082	0.012											Q13315	ATM	8.09	5.64	99	1466.77	-115.114	4.3	K1972k	(K)	SMDDQEkR	(S)	KSMDDQEkRSLAFEE
Q13315_K1992k _1_1_1992_1992	0.2432	-0.2964		0.526203	0.165877		0.148	-0.538	0.176	0.354	0.306	0.417	-0.355	-0.446	-0.053	-0.333	-0.04	0.033	0.114	-0.268	-0.26	0.383	0.019	0.271	0.409	-0.021											Q13315	ATM	24.32	23.88	3.39	2903.58	-115.106	4.9	K1992k	(R)	SLAFEEGSQSTTISSLSEkSK	(E)	TISSLSEkSKEETGI
Q13315_K1994k _1_1_1994_1994		-0.1314			0.725956												-0.201	-0.289	0.108	-0.203	0.179	-0.223	0.356	-0.477	0.191	0.404											Q13315	ATM	13.91	13.52	99	2565.45	-115.11	4.1	K1994k	(K)	SkEETGISLQDLLLEIYR	(S)	SSLSEKSkEETGISL
Q13315_K2148k _1_1_2148_2148	0.1698	0.0382		0.464643	0.864819		-0.158	-0.103	0.267	-0.105	0	0.169	-0.203	-0.311	-0.376	-0.227	-0.179	-0.23	0.029	-0.118	0.081	-0.136	-0.153	-0.298	0.041	-0.062											Q13315	ATM	17.67	16.7	99	2099.12	-115.109	5.6	K2148k	(R)	EFSTFYESLkYAR	(V)	STFYESLkYARVKEV
Q13315_K2204k _1_1_2204_2204	-0.0746			0.726363			-0.089	-0.039	-0.127	0.063	-0.306	-0.185	-0.118	-0.064	0.06	0.182																					Q13315	ATM	13.23	11.48	5.876	2109.27	-115.113	3.7	K2204k	(R)	QLSEVYIkWQK	(H)	QLSEVYIkWQKHSQL
Q13315_K2207k _1_1_2207_2207	-0.1284			0.758778			0.123	-0.052	-0.227	-0.297	-0.238	0.569	-0.687	-0.088	0.264	-0.107																					Q13315	ATM	9.81	8.29	9.806	1625.99	-115.115	3.7	K2207k	(K)	WQkHSQLLK	(D)	EVYIKWQkHSQLLKD
Q13315_K2213k _1_1_2213_2213	-0.1696			0.403504			0.145	0.159	-0.069	-0.222	-0.168	0.248	-0.056	0.076	0.269	0.156																					Q13315	ATM	22.58	18.79	99	2820.51	-115.108	4.4	K2213k	(K)	HSQLLkDSDFSFQEPIMALR	(T)	QKHSQLLkDSDFSFQ
Q13315_K2248k _1_1_2248_2248	0.2254			0.450135			-0.117	0.05	-0.016	-0.194	0.267	-0.358	-0.321	-0.681	0.095	0.128																					Q13315	ATM	8.49	7.65	8.493	1807.1	-115.113	4.3	K2248k	(R)	ECIkDILTK	(H)	NSQRECIkDILTKHL
Q13315_K2253k _1_1_2253_2253		-0.2052			0.362746												-0.377	-0.201	-0.005	-0.136	-0.142	0.318	-0.267	-0.082	0.238	-0.042											Q13315	ATM	15.98	13.53	99	2179.36	-115.108	5.6	K2253k	(K)	DILTkHLVELSILAR	(T)	CIKDILTkHLVELSI
Q13315_K2266k _1_1_2266_2266	-0.3144			0.123966			-0.32	-0.162	-0.071	-0.067	0.108	0.257	0.44	0.245	-0.038	0.156																					Q13315	ATM	11.67	12.66	99	1691.98	-115.117	2.2	K2266k	(R)	TFkNTQLPER	(A)	SILARTFkNTQLPER
Q13315_K2385k _1_1_2385_2385	-0.2398			0.426827			-0.264	-0.459	0.181	0.101	0.261	0.104	0.59	0.218	-0.03	0.137																					Q13315	ATM	9.35	9.35	99	1494.92	-115.116	2.6	K2385k	(K)	MkAFLSLAR	(F)	ELRNGKMkAFLSLAR
Q13315_K2413k _1_1_2413_2413	-0.0792			0.640085			-0.004	-0.134	-0.069	-0.032	-0.024	0.163	0.116	-0.028	-0.111	-0.007																					Q13315	ATM	7.16	8.55	7.164	2081.22	-115.114	3.3	K2413k	(K)	SSEFENkQALLK	(R)	KSSEFENkQALLKRA
Q13315_K2530k _1_1_2530_2530	-0.76505			0.0228047			-0.358	0.004	-0.467	-0.469	-0.064		0.714	0.763	0.429	0.071																					Q13315	ATM	20.38	21.53	99	2763.49	-115.109	4.3	K2530k	(R)	MGTkMMGGLGFHEVLNNLISR	(I)	LAARMGTkMMGGLGF
Q13315_K2655k _1_1_2655_2655		-0.1182	-0.1608		0.534861	0.134766											0.008	-0.236	-0.132	-0.003	-0.06	-0.212	0.198	0.095	-0.034	0.121	-0.221	-0.217	-0.269	-0.223	-0.085	-0.132	-0.007	-0.28	0.003	0.205	Q13315	ATM	17.59	16.84	3.555	2195.37	-115.113	3.6	K2655k	(K)	GINIPADQPITkLK	(N)	PADQPITkLKNLEDV
Q13315_K2848k _1_1_2848_2848	-0.3454	0.262	-0.2206	0.0872277	0.247282	0.140096	-0.313	-0.254	0.105	-0.123	-0.212	0.287	0.371	-0.035	0.136	0.171	0.097	0.096	0.101	-0.085	0.02	0.058	-0.529	-0.143	-0.477	0.01	0.123	0.004	-0.371	-0.263	0.116	-0.108	0.026	0.271	0.295	0.228	Q13315	ATM	16.55	13.88	99	1880.08	-115.11	5.5	K2848k	(K)	FLDPAIWFEkR	(L)	DPAIWFEkRLAYTRS
Q13315_K3004k _1_1_3004_3004		0.2284			0.170505												-0.041	-0.135	0.035	-0.028	0.155	-0.31	-0.304	-0.26	0.004	-0.286											Q13315	ATM	9.53	7.52	99	2194.19	-115.107	6.1	K3004k	(R)	NLSDIDQSFNkVAER	(V)	DIDQSFNkVAERVLM
Q13315_K3053k _1_1_3053_3053		-0.247			0.435243												-0.614	0.111	0.257	0.066	0.153	0.319	0.465	0.426	0.018	-0.02											Q13315	ATM	10.42	8.56	99	1561.93	-115.109	7.7	K3053k	(R)	LFPGWkAWV	(-)	SRLFPGWkAWV----
Q13315_K1114kK1126k_2_2_1114_1126	0.1238			0.819314			0.225	-0.581	0.36	-0.133	0.503	0.284	-0.69	0.447	-0.344	0.058																					Q13315	ATM	17.33	15.93	99	2849.55	228.095	3.1	K1114k K1126k	(K)	ALPLkLQQTAFENAYLkAQEGMR	(E)	LLKALPLkLQQTAFE|AFENAYLkAQEGMRE
Q6P2Q9_K43k _1_1_43_43	0.0104			0.977171			-0.123	-0.059	-0.26	0.014	-0.048	-0.242	0.273	-0.076	-0.565	0.082																					Q6P2Q9	PRPF8	7.58	6.59	99	1515.92	-115.118	1.8	K43k	(K)	WQQLQAkR	(Y)	KWQQLQAkRYAEKRK
Q6P2Q9_K85k _1_1_85_85		0.0868			0.858351												0.025	0.165	0.219	-0.216	-0.087	0.025	-0.02	0.515	-0.872	0.024											Q6P2Q9	PRPF8	6.02	6.02	99	1316.8	-115.111	7.1	K85k	(K)	FRHDkR	(V)	NRKFRHDkRVYLGAL
Q6P2Q9_K267k _1_1_267_267	-0.4026	-0.0348	-0.1482	0.0361374	0.910952	0.324504	-0.098	-0.23	0.075	-0.025	-0.342	0.199	0.394	0.204	0.223	0.373	-0.308	0.144	-0.099	-0.068	0.165	0.115	-0.047	0.07	-0.318	0.188	-0.238	-0.257	0.11	-0.196	-0.016	-0.102	-0.021	-0.196	0.032	0.431	Q6P2Q9	PRPF8	16.15	13.49	16.15	2437.42	-115.108	5.2	K267k	(K)	AFFTSkALNMAIPGGPK	(F)	LKAFFTSkALNMAIP
Q6P2Q9_K301k _1_1_301_301	-0.2667	-0.104	0.0508	0.590458	0.637057	0.74959	-0.051	-0.107	-0.074	0.545	-0.909		-0.098	0.308	-0.104	0.484	0.059	-0.217	-0.046	-0.187	0.059	-0.258	0.238	0.033	0.055	0.12	-0.132	-0.23	0.021	0.077	-0.118	-0.165	-0.403	-0.143	0.292	-0.217	Q6P2Q9	PRPF8	24.78	26.08	99	3075.62	-115.098	7.5	K301k	(R)	DINLQDEDWNEFNDINkIIIR	(Q)	NEFNDINkIIIRQPI
Q6P2Q9_K366k _1_1_366_366	0.0358			0.91812			-0.455	-0.183	-0.02	-0.047	0.128	-0.458	-0.311	-0.256	0.192	0.077																					Q6P2Q9	PRPF8	15.14	13.02	12.797	3658.86	-115.091	8.1	K366k	(R)	HSVkSQEPLPDDDEEFELPEFVEPFLK	(D)	ISHRHSVkSQEPLPD
Q6P2Q9_K428k _1_1_428_428	-0.2838	-0.332		0.354727	0.341263		-0.51	-0.017	0.15	-0.446	-0.082	0.254	-0.394	0.229	0.126	0.299	-0.436	-0.398	-0.15	0.329	0.075	-0.364	0.338	0.147	0.544	0.415											Q6P2Q9	PRPF8	18.63	17.94	99	2102.26	-115.114	3.2	K428k	(R)	RALDIPLVkNWYR	(E)	ALDIPLVkNWYREHC
Q6P2Q9_K442k _1_1_442_442	0.4414			0.49502			0.451	0.39	-0.168	-0.306	0.732	0.311	0.471	-0.047	-1.501	-0.342																					Q6P2Q9	PRPF8	16.25	16.25	99	1836.03	-115.111	5.4	K442k	(R)	EHCPAGQPVkVR	(V)	CPAGQPVkVRVSYQK
Q6P2Q9_K449k _1_1_449_449		0.0974			0.628855												-0.047	-0.15	-0.032	0.094	-0.082	-0.07	-0.052	-0.282	0.057	-0.357											Q6P2Q9	PRPF8	9.02	5.92	9.017	1666.09	-115.115	3.2	K449k	(R)	VSYQkLLK	(Y)	KVRVSYQkLLKYYVL
Q6P2Q9_K452k _1_1_452_452	0.1646	0.1456		0.4148	0.302282		-0.003	0.193	-0.244	0.023	0.103	-0.266	-0.251	-0.022	0.031	-0.243	0.035	0.125	0.03	0.126	0.085	0.001	0.046	-0.081	-0.144	-0.149											Q6P2Q9	PRPF8	13.51	14.8	13.509	2025.31	-115.112	4.2	K452k	(K)	LLkYYVLNALK	(H)	VSYQKLLkYYVLNAL
Q6P2Q9_K609k _1_1_609_609	0.0572			0.910155			0.157	0.162	-0.289	-0.109	-0.291	0.25	-0.17	-0.038	0.26	-0.958																					Q6P2Q9	PRPF8	13.7	13.26	99	1679	-115.116	2.6	K609k	(K)	DLkHLIYYR	(F)	IRMCKDLkHLIYYRF
Q6P2Q9_K670k _1_1_670_670		0.099			0.614202												0.117	0.07	-0.194	-0.045	-0.039	-0.139	-0.319	0.034	0.01	-0.172											Q6P2Q9	PRPF8	4.23	3.05	3.418	1490.99	-115.116	3.2	K670k	(K)	GVAkTVTK	(Q)	RHSKGVAkTVTKQRV
Q6P2Q9_K702k _1_1_702_702	0.0614	0.2464		0.748709	0.406857		0.029	-0.034	0.046	-0.086	0.218	-0.04	0.114	-0.009	-0.024	-0.175	-0.066	0.078	-0.038	-0.287	0.11	-0.375	-0.251	-0.792	0.2	-0.217											Q6P2Q9	PRPF8	23.52	20.06	5.148	2828.54	-115.103	6.4	K702k	(R)	AAVMHDILDMMPEGIkQNK	(A)	DMMPEGIkQNKARTI
Q6P2Q9_K727k _1_1_727_727	-0.189	-0.1082		0.62402	0.821773		-0.015	-0.175	0.252	0.026	-0.199	0.135	0.424	0.29	-0.591	0.576	-0.071	0.238	0.076	-0.199	-0.449	0.094	-0.302	0.725	-0.511	0.13											Q6P2Q9	PRPF8	16.97	15.26	99	2717.59	-115.106	5.4	K727k	(K)	ANIPWkVPGLPTPIENMILR	(Y)	WKANIPWkVPGLPTP
Q6P2Q9_K785k _1_1_785_785	0.0214	0.0894		0.935742	0.655256		-0.133	-0.041	0.026	0.034	0.356	0.08	-0.081	0.217	-0.04	-0.041	-0.053	0.094	0.167	0.013	0.073	0.076	0.183	-0.07	-0.095	-0.247											Q6P2Q9	PRPF8	10.63	10.19	99	1607.95	-115.115	3.7	K785k	(R)	LYLkAEQER	(Q)	RLTRLYLkAEQERQH
Q6P2Q9_K853k _1_1_853_853	-0.041	0.1264	0.0778	0.852408	0.676161	0.451056	0.175	-0.052	0.055	0.187	-0.116	0.263	0.158	0.025	-0.016	0.024	0.412	0.303	0.368	0.138	-0.208	0.201	0.102	0.351	-0.297	0.024	0.291	0.016	0.229	0.015	-0.035	-0.111	-0.02	0.181	0.049	0.028	Q6P2Q9	PRPF8	10.02	7.13	99	1397.82	-115.115	3.7	K853k	(K)	EAYSVkSR	(L)	LKEAYSVkSRLNQSQ
Q6P2Q9_K932k _1_1_932_932	-0.1048			0.745328			-0.2	-0.068	0.215	-0.221	0.165	-0.088	0.311	0.395	-0.358	0.155																					Q6P2Q9	PRPF8	21.01	21.01	99	2621.37	-115.103	6.6	K932k	(K)	ITDAYLDQYLWYEADkR	(R)	YLWYEADkRRLFPPW
Q6P2Q9_K941k _1_1_941_941	-0.01625	-0.2424		0.983165	0.247224		0.477	0.399	0.467	-0.523		-0.126		-0.246	0.366	0.891	-0.193	-0.045	0.136	0.097	-0.409	0.267	0.14	0.133	-0.016	0.274											Q6P2Q9	PRPF8	16.01	11.12	15.675	3008.78	-115.102	6.3	K941k	(R)	LFPPWIkPADTEPPPLLVYK	(W)	RLFPPWIkPADTEPP
Q6P2Q9_K987k _1_1_987_987	-0.18	-0.2176		0.418258	0.184382		-0.307	-0.081	-0.05	-0.031	-0.087	-0.273	0.004	0.266	0.051	0.296	-0.074	-0.286	-0.042	-0.029	0.055	0.181	0.125	0.258	-0.02	0.168											Q6P2Q9	PRPF8	9.95	10.59	99	1967.14	-115.113	3.8	K987k	(K)	MYEkIDLTLLNR	(L)	RFEKMYEkIDLTLLN
Q6P2Q9_K1012k _1_1_1012_1012	-0.0764	0.0864		0.715993	0.65451		0.041	0.023	-0.071	-0.258	0.001	-0.078	-0.028	0.183	-0.149	0.19	0.183	0.287	0.063	-0.057	0.079	0.062	0.089	0.144	-0.034	-0.138											Q6P2Q9	PRPF8	22.34	24.61	9.856	3235.81	-115.114	2	K1012k	(R)	LIVDHNIADYMTAkNNVVINYK	(D)	IADYMTAkNNVVINY
Q6P2Q9_K1020k _1_1_1020_1020	0.40355			0.428803			-0.14	-0.108	-0.342	0.293	0.306	0.303	-0.876	-1.013	-0.021																						Q6P2Q9	PRPF8	26.22	23.65	99	2823.5	-115.111	3.5	K1020k	(K)	NNVVINYkDMNHTNSYGIIR	(G)	NNVVINYkDMNHTNS
Q6P2Q9_K1131k _1_1_1131_1131		0.2012			0.485055												0.486	0.138	0.293	0.554	-0.119	0.085	-0.213	0.44	0.086	-0.052											Q6P2Q9	PRPF8	23.43	21.17	1.72	3046.62	-115.108	4.1	K1131k	(R)	YLTEHPDPNNENIVGYNNkK	(C)	NIVGYNNkKCWPRDA
Q6P2Q9_K1144k _1_1_1144_1144	0.0208	-0.0804		0.926478	0.623149		0.004	-0.084	-0.1	0.028	0.143	-0.125	0.094	0.15	-0.073	-0.159	-0.002	-0.041	-0.174	-0.128	-0.073	-0.116	0.094	0.049	0.047	-0.09											Q6P2Q9	PRPF8	8.64	8.64	99	1640.97	-115.112	5.1	K1144k	(R)	LMkHDVNLGR	(A)	DARMRLMkHDVNLGR
Q6P2Q9_K1158k _1_1_1158_1158	0.0666			0.81221			0.16	0.213	0.035	0.393	-0.212	-0.17	-0.027	0.261	-0.025	0.217																					Q6P2Q9	PRPF8	15.04	10.52	99	1606.95	-115.115	3.6	K1158k	(R)	AVFWDIkNR	(L)	RAVFWDIkNRLPRSV
Q6P2Q9_K1210k _1_1_1210_1210	0.1238	-0.146		0.520441	0.441702		0.129	0.278	0.015	-0.077	0.1	0.122	-0.169	0.063	-0.188	-0.002	0.128	0.071	-0.168	-0.182	-0.283	-0.042	-0.015	0.064	0.103	0.186											Q6P2Q9	PRPF8	22.38	18.81	22.381	3212.68	-115.107	4.3	K1210k	(R)	TSYEEFTHkDGVWNLQNEVTK	(E)	SYEEFTHkDGVWNLQ
Q6P2Q9_K1222k _1_1_1222_1222		-0.0434	-0.0362		0.926291	0.680244											0.101	-0.276	-0.079	-0.197	-0.105	-0.29	-0.684	0.462	0.029	0.144	-0.208	-0.08	-0.065	-0.024	-0.111	-0.083	-0.137	-0.171	0.128	-0.044	Q6P2Q9	PRPF8	22.46	19.48	99	2146.17	-115.114	2.8	K1222k	(K)	DGVWNLQNEVTkER	(T)	NLQNEVTkERTAQCF
Q6P2Q9_K1290k _1_1_1290_1290		0.2764			0.286976												-0.029	0.195	-0.219	-0.243	0.054	-0.365	-0.422	-0.598	0.161	-0.4											Q6P2Q9	PRPF8	12.48	12.26	6.249	2902.65	-115.104	5.7	K1290k	(R)	EAVVNTQELLDLLVkCENK	(I)	ELLDLLVkCENKIQT
Q6P2Q9_K1300k _1_1_1300_1300	-0.0608	-0.1014		0.795635	0.547183		-0.121	-0.298	0.047	0.023	0.188	-0.072	-0.142	0.114	0.099	0.144	-0.054	0.017	-0.148	-0.102	0.009	0.004	0.105	0.211	-0.119	0.028											Q6P2Q9	PRPF8	9.48	5.61	9.485	1560.05	-115.115	3.4	K1300k	(R)	IkIGLNSK	(M)	NKIQTRIkIGLNSKM
Q6P2Q9_K1306k _1_1_1306_1306		-0.0486			0.812489												-0.035	0.069	0.149	-0.023	-0.042	0.213	0.014	0.222	-0.006	-0.082											Q6P2Q9	PRPF8	9.21	8.62	99	1560.93	-115.116	2.6	K1306k	(K)	IGLNSkMPSR	(F)	IKIGLNSkMPSRFPP
Q6P2Q9_K1344k _1_1_1344_1344	-0.2124	-0.0828	-0.1362	0.271635	0.712502	0.171324	-0.225	-0.021	-0.05	0.157	-0.169	0.064	0.285	0.285	-0.06	0.18	-0.088	-0.084	-0.001	-0.128	-0.013	0.248	0.224	0.002	-0.151	-0.223	-0.108	-0.17	0.063	-0.024	0	0.015	0.318	0.098	-0.082	0.093	Q6P2Q9	PRPF8	16.67	11.14	99	1574.81	114.048	3.1	K1344k	(R)	WSkQTDVGITHFR	(S)	QSDLRWSkQTDVGIT
Q6P2Q9_K1392k _1_1_1392_1392	-0.2832	-0.0356		0.226472	0.875087		0.025	-0.083	-0.315	-0.3	0.169	0.223	0.127	0.458	-0.094	0.198	0.061	-0.015	-0.105	-0.101	-0.133	0.023	-0.044	-0.293	0.08	0.119											Q6P2Q9	PRPF8	13.04	10.42	99	1593.95	-115.116	2.8	K1392k	(R)	VWAEYALkR	(Q)	VWAEYALkRQEAIAQ
Q6P2Q9_K1434k _1_1_1434_1434	-0.1124	-0.0686		0.589236	0.723403		0.23	0.125	-0.171	0.154	-0.138	0.104	0.301	0.216	0.115	0.026	0.15	-0.027	0.036	0.124	-0.163	0.127	0.052	0.06	-0.024	0.248											Q6P2Q9	PRPF8	9.78	9.78	99	1704.96	-115.117	2.2	K1434k	(R)	HTLAYDkGWR	(V)	RHTLAYDkGWRVRTD
Q6P2Q9_K1443k _1_1_1443_1443	0.0804	0.0742		0.690168	0.764411		-0.021	-0.057	-0.048	0.193	0.105	-0.057	0.209	-0.136	-0.107	-0.139	-0.193	0.114	0.091	0.247	0.05	-0.02	-0.244	0.247	-0.097	0.052											Q6P2Q9	PRPF8	12.06	9.78	12.06	1957.17	-115.117	1.7	K1443k	(R)	TDFkQYQVLK	(Q)	WRVRTDFkQYQVLKQ
Q6P2Q9_K1449k _1_1_1449_1449		0.1284			0.808988												-0.278	0.135	-0.133	0.119	-0.073	-0.226	-1.141	0.265	-0.06	0.29											Q6P2Q9	PRPF8	20.15	18.73	99	2617.42	-115.103	7	K1449k	(K)	QYQVLkQNPFWWTHQR	(H)	FKQYQVLkQNPFWWT
Q6P2Q9_K1505k _1_1_1505_1505		-0.0814			0.858789												0.027	-0.224	-0.087	0.507	-0.125	-0.464	0.426	0.257	0.185												Q6P2Q9	PRPF8	11.63	11.63	11.629	3414.73	-115.1	5.9	K1505k	(K)	GTYFPTWEGLFWEkASGFEESMK	(W)	WEGLFWEkASGFEES
Q6P2Q9_K1801k _1_1_1801_1801	-0.302			0.324138			-0.299	0.076	0.139	0.108	-0.205	0.187	0.289	-0.119	0.138	0.834																					Q6P2Q9	PRPF8	20.05	18.09	99	2808.58	-115.107	4.9	K1801k	(K)	TFEGNLTTkPINGAIFIFNPR	(T)	FEGNLTTkPINGAIF
Q6P2Q9_K1838k _1_1_1838_1838	-0.0042	-0.0822		0.984705	0.602445		0.051	-0.169	0.021	0.103	-0.085	0.014	-0.061	-0.003	0.07	-0.078	-0.097	-0.114	-0.061	-0.103	0.053	0.005	-0.011	0.156	-0.027	-0.034											Q6P2Q9	PRPF8	12.28	11.01	4.013	1631.06	-115.115	3.5	K1838k	(R)	LGQLAkWK	(T)	KRLGQLAkWKTAEEV
Q6P2Q9_K1840k _1_1_1840_1840	-0.511833			0.337208			0.356	-0.195	-0.363	0.452		0.739		0.983	0.001																						Q6P2Q9	PRPF8	16.78	15.71	99	1845.1	-115.113	3.9	K1840k	(K)	WkTAEEVAALIR	(S)	LGQLAKWkTAEEVAA
Q6P2Q9_K1866k _1_1_1866_1866	-0.1184	-0.098		0.546003	0.712383		-0.06	0.066	-0.314	-0.002	-0.022	-0.026	-0.111	0.216	0.033	0.148	-0.155	-0.016	0.025	-0.125	-0.137	-0.094	0.392	-0.355	0.113	0.026											Q6P2Q9	PRPF8	19.43	16.06	19.427	2978.77	-115.104	5.5	K1866k	(R)	kGMLDPLEVHLLDFPNIVIK	(G)	KQIIVTRkGMLDPLE
Q6P2Q9_K1898k _1_1_1898_1898		0.0164			0.944832												0.067	-0.104	0.108	0.176	-0.076	0.112	-0.129	0.073	0.051	-0.018											Q6P2Q9	PRPF8	8.03	7.84	5.564	2534.46	-115.109	4.6	K1898k	(K)	GSELQLPFQACLkVEK	(F)	LPFQACLkVEKFGDL
Q6P2Q9_K1984k _1_1_1984_1984		0.0654			0.808316												0.133	0.225	0.375	-0.279	0.023	0.029	-0.019	-0.054	0.194	0											Q6P2Q9	PRPF8	14.8	14.22	14.799	2391.45	-115.106	6.3	K1984k	(K)	VEVQLkDLILADYGK	(K)	IKVEVQLkDLILADY
Q6P2Q9_K1993k _1_1_1993_1993		0.0516	0.0928		0.843232	0.461754											-0.057	0.141	-0.137	0.012	0.043	-0.093	0.332	-0.148	-0.116	-0.231	0.052	0.271	0.368	0.083	0.017	-0.012	0.297	0.19	-0.01	-0.138	Q6P2Q9	PRPF8	12	9.05	2	1823.12	-115.113	3.9	K1993k	(K)	DLILADYGkK	(N)	LILADYGkKNNVNVA
Q6P2Q9_K2031k _1_1_2031_2031		-0.1204			0.71815												0.137	-0.397	-0.02	-0.124	0.094	-0.356	0.379	-0.136	0.043	0.362											Q6P2Q9	PRPF8	11.31	9.73	6.31	2003.21	-115.11	5.2	K2031k	(R)	QQIAEIEkQTK	(E)	QQIAEIEkQTKEQSQ
Q6P2Q9_K2034k _1_1_2034_2034		-0.011			0.980293												-0.131	-0.182	-0.306	0.059	-0.02	-0.502	0.448	-0.046	0.102	-0.527											Q6P2Q9	PRPF8	15.81	12.5	99	1619.83	114.051	4.6	K2034k	(K)	QTkEQSQLTATQTR	(T)	AEIEKQTkEQSQLTA
Q6P2Q9_K2249k _1_1_2249_2249	-0.3252			0.351549			0.368	-0.026	-0.415	0.037	-0.62	0.32	0.218	0.41	-0.26	0.282																					Q6P2Q9	PRPF8	17.35	18.1	99	2090.12	-115.11	4.9	K2249k	(K)	GNNPkGYLPSHYER	(V)	TDKGNNPkGYLPSHY
P55072_K8k _1_1_8_8	0.2066	0.2244	0.1834	0.26881	0.226631	0.0313842	0.199	0.385	0.112	0.074	0.069	0.046	0.079	0.067	-0.241	-0.145	0.253	0.002	-0.012	0.225	0.25	-0.031	0.178	-0.167	-0.169	-0.215	0.134	0.2	0.186	0.269	0.033	0.024	0.095	-0.001	-0.061	-0.152	P55072	VCP	16.4	16.4	16.404	2149.18	-115.112	3.7	K8k	(M)	ASGADSkGDDLSTAILK	(Q)	MASGADSkGDDLSTA
P55072_K18k _1_1_18_18	0.5368	0.4746	0.4936	0.00656121	0.00823308	1.79644e-05	0.348	0.233	0.201	0.347	0.275	-0.207	-0.049	-0.471	-0.295	-0.258	0.406	0.264	0.095	0.061	0.195	-0.228	-0.117	-0.273	-0.373	-0.361	0.201	0.227	0.171	0.146	0.252	-0.334	-0.165	-0.283	-0.309	-0.38	P55072	VCP	21.93	16.06	4.436	2634.49	-115.109	4.2	K18k	(M)	ASGADSKGDDLSTAILkQK	(N)	DLSTAILkQKNRPNR
P55072_K45k _1_1_45_45	0.1438	0.169	-0.111	0.770069	0.594623	0.319432	-0.216	0.482	0.284	0.642	0.394	0.666	0.074	0.406	-0.644	0.365	0.277	-0.088	0.039	-0.028	-0.017	-0.295	0.234	-0.671	0.117	-0.047	0.044	-0.117	-0.382	-0.109	-0.08	0.171	-0.044	-0.038	-0.188	0.01	P55072	VCP	24.42	22.53	99	3660.96	-115.096	6.8	K45k	(R)	LIVDEAINEDNSVVSLSQPkMDELQLFR	(G)	VVSLSQPkMDELQLF
P55072_K60k _1_1_60_60	-0.2428		-0.1464	0.163666		0.0878712	-0.148	-0.118	-0.085	0.089	-0.284	0.148	0.233	0.092	0.225	-0.03											-0.087	-0.024	-0.018	-0.225	-0.083	-0.006	0.077	-0.037	0.022	0.239	P55072	VCP	10.57	6.04	3.111	1618.05	-115.112	5.2	K60k	(R)	GDTVLLkGK	(K)	RGDTVLLkGKKRREA
P55072_K109k _1_1_109_109	0.8706	0.899	0.9388	0.00188319	7.8553e-05	1.11139e-06	0.219	0.476	0.369	0.287	0.16	-0.749	-0.766	-0.674	-0.43	-0.223	0.448	0.349	0.298	0.232	0.383	-0.461	-0.456	-0.678	-0.476	-0.714	0.511	0.276	0.401	0.257	0.344	-0.431	-0.664	-0.697	-0.529	-0.584	P55072	VCP	20.42	19.2	1.631	2576.47	-115.117	1.3	K109k	(R)	LGDVISIQPCPDVkYGK	(R)	IQPCPDVkYGKRIHV
P55072_K148k _1_1_148_148	-0.1966	-0.2858		0.312281	0.128915		-0.08	-0.046	0.179	-0.051	-0.099	0.139	0.478	0.176	0.028	0.065	-0.071	-0.013	-0.116	-0.137	-0.227	-0.008	0.478	0.241	-0.01	0.164											P55072	VCP	7.45	4.96	99	1405.89	-115.117	2.1	K148k	(R)	kGDIFLVR	(G)	EAYRPIRkGDIFLVR
P55072_K211k _1_1_211_211		-0.0516			0.865002												-0.301	-0.03	-0.041	0.081	-0.052	-0.095	-0.351	0.17	-0.137	0.328											P55072	VCP	7	3.55	6.997	1286.86	-115.115	4.2	K211k	(R)	kQLAQIK	(E)	DDIGGCRkQLAQIKE
P55072_K217k _1_1_217_217	-0.3004	-0.1376	-0.2314	0.0745783	0.351636	0.0340843	-0.265	-0.338	-0.033	-0.155	-0.128	0.076	-0.019	0.157	0.132	0.237	-0.183	-0.094	-0.177	-0.035	-0.022	0.182	0.007	0.031	-0.014	-0.029	-0.218	-0.056	-0.106	0.11	-0.117	0.234	-0.049	0.328	0.134	0.123	P55072	VCP	20.71	19.57	17.577	3048.84	-115.104	5.4	K217k	(K)	QLAQIkEMVELPLRHPALFK	(A)	RKQLAQIkEMVELPL
P55072_K231k _1_1_231_231	-0.0372	-0.0206		0.896626	0.919494		-0.15	-0.015	-0.062	0.008	-0.117	-0.019	-0.012	-0.45	0.264	0.067	-0.08	0.053	0.137	0.033	-0.057	0.166	-0.034	0.028	-0.008	0.037											P55072	VCP	23.34	23.34	8.396	3185.93	-115.105	4.9	K231k	(K)	EMVELPLRHPALFkAIGVKPPR	(G)	LRHPALFkAIGVKPP
P55072_K236k _1_1_236_236	-0.3504	-0.3072	-0.3146	0.052069	0.0312337	0.000562659	-0.239	0.011	-0.312	-0.053	-0.225	0.273	0.269	0.085	0.053	0.254	-0.124	-0.115	-0.139	-0.232	-0.019	0.136	0.291	0.188	0.186	0.106	-0.07	-0.094	-0.097	-0.156	-0.093	0.227	0.289	0.307	0.109	0.131	P55072	VCP	8.98	7.1	99	1295.86	-115.115	4.6	K236k	(K)	AIGVkPPR	(G)	LFKAIGVkPPRGILL
P55072_K251k _1_1_251_251		-0.0744			0.803881												-0.222	0.185	-0.027	0.002	0.081	-0.157	0.498	0.106	0.097	-0.153											P55072	VCP	18.79	16.86	99	2185.35	-115.115	2.2	K251k	(R)	GILLYGPPGTGkTLIAR	(A)	YGPPGTGkTLIARAV
P55072_K277k _1_1_277_277	-0.2514	-0.5629		0.496489	0.0261717		-0.408	0.137	0.051	-0.427	0.034	-0.307	-0.102	0.761	0.059	0.233	-0.088	-0.177	-0.24	0.324	-0.241		0.638	0.539	0.259	0.478											P55072	VCP	14.26	11.66	1.7	4128.24	-115.106	3.4	K277k	(R)	AVANETGAFFFLINGPEIMSkLAGESESNLRK	(A)	NGPEIMSkLAGESES
P55072_K288k _1_1_288_288	-0.0094	0.0368		0.970493	0.838258		0.097	0.062	-0.065	-0.057	-0.036	0.186	-0.041	0.158	-0.043	-0.212	-0.084	0.034	0.055	0.038	0.016	-0.076	0.105	0.017	-0.055	-0.116											P55072	VCP	10.27	7.14	10.273	1638.97	-115.116	2.4	K288k	(R)	kAFEEAEK	(N)	ESESNLRkAFEEAEK
P55072_K295k _1_1_295_295	-0.041	-0.1356	0.192	0.88963	0.419128	0.0120101	0.114	-0.199	-0.125	-0.248	-0.086	-0.182	-0.045	-0.401	0.28	0.009	-0.266	0.023	-0.029	0.062	-0.136	0.085	-0.033	0.004	0.102	0.174	0.072	0.141	0.042	-0.028	0.108	-0.142	-0.022	-0.19	-0.086	-0.185	P55072	VCP	20.02	13.8	20.025	3302.85	-115.102	5.8	K295k	(K)	AFEEAEkNAPAIIFIDELDAIAPK	(R)	KAFEEAEkNAPAIIF
P55072_K312k _1_1_312_312	0.1888	0.0644	-0.1248	0.673037	0.854104	0.176781	0.254	0.043	-0.246	-0.275	0.159	-0.787	0.074	-0.671	0.419	-0.044	-0.268	0.158	0.392	0.189	0.188	-0.324	0.023	0.428	0.086	0.124	-0.02	-0.258	-0.08	-0.106	0.032	-0.053	-0.102	0.064	0.13	0.153	P55072	VCP	21.3	21.3	99	2425.42	-115.112	3.5	K312k	(K)	NAPAIIFIDELDAIAPkR	(E)	ELDAIAPkREKTHGE
P55072_K336k _1_1_336_336	-0.272	-0.1136	-0.2586	0.0834981	0.578099	0.00038981	-0.108	-0.23	-0.231	-0.025	-0.044	0.051	0.261	0.158	0.131	0.121	0.042	-0.162	0.249	0.121	0.073	0.073	0.354	0.305	0.033	0.126	-0.113	-0.126	-0.082	-0.168	-0.113	0.143	0.129	0.127	0.132	0.16	P55072	VCP	28.84	28.84	99	2173.31	-115.106	6.9	K336k	(R)	IVSQLLTLMDGLkQR	(A)	LTLMDGLkQRAHVIV
P55072_K386k _1_1_386_386	-0.099	-0.191	-0.1418	0.570747	0.248335	0.0367693	-0.195	-0.222	-0.015	-0.012	-0.028	0.032	-0.174	0.027	0.06	0.078	-0.01	-0.149	-0.039	-0.145	-0.088	0.005	0.253	-0.085	0.089	0.262	-0.082	-0.004	-0.136	-0.161	-0.008	0.027	0.045	0.049	0.07	0.127	P55072	VCP	23.94	18	3.301	3378.94	-115.092	8.6	K386k	(R)	EVDIGIPDATGRLEILQIHTkNMK	(L)	EILQIHTkNMKLADD
P55072_K486k _1_1_486_486	-0.439	-0.1012		0.0674383	0.757796		-0.19	-0.271	0.028	-0.176	-0.608	0.086	-0.025	0.351	0.167	0.399	-0.109	-0.417	-0.184	0.03	-0.06	0.234	-0.245	0.038	-0.495	0.234											P55072	VCP	26.99	23.87	99	2956.6	-115.106	5	K486k	(R)	ETVVEVPQVTWEDIGGLEDVkR	(E)	IGGLEDVkRELQELV
P55072_K502k _1_1_502_502		-0.2948	-0.2844		0.109195	0.0161793											0.168	-0.022	-0.038	-0.151	-0.289	0.271	0.387	0.252	0.173	0.059	0.136	0.153	-0.164	-0.173	-0.181	0.226	0.321	0.344	0.162	0.14	P55072	VCP	26.28	18.35	2.056	2899.65	-115.108	4.3	K502k	(R)	ELQELVQYPVEHPDkFLK	(F)	YPVEHPDkFLKFGMT
P55072_K505k _1_1_505_505	-0.1458	-0.2176	-0.2178	0.412572	0.186054	0.00656073	0.082	0.071	-0.138	-0.147	-0.022	0.216	0.214	0.191	-0.004	-0.042	-0.047	-0.044	-0.147	0.036	-0.044	0.195	0.329	0.295	0.002	0.021	0.002	-0.078	-0.149	0.022	-0.085	0.132	0.23	0.237	0.077	0.125	P55072	VCP	13.22	11.6	13.222	1843.11	-115.113	4.1	K505k	(K)	FLkFGMTPSK	(G)	EHPDKFLkFGMTPSK
P55072_K512k _1_1_512_512		0.3838			0.228024												-0.007	0.286	0.299	0.589	-0.165	-0.147	-0.24	-0.712	0.032	0.15											P55072	VCP	12.08	11.1	12.084	2687.47	-115.108	4.7	K512k	(K)	FGMTPSkGVLFYGPPGCGK	(T)	KFGMTPSkGVLFYGP
P55072_K524k _1_1_524_524	0.3464	0.3528		0.197405	0.0806635		0.293	0.069	0.46	0.481	-0.096	-0.265	0.041	-0.448	0.042	0.105	0.234	0.259	0.272	-0.043	0.286	-0.28	0.146	-0.213	-0.05	-0.359											P55072	VCP	20.58	19.4	7.802	2465.46	-115.111	4	K524k	(K)	GVLFYGPPGCGkTLLAK	(A)	YGPPGCGkTLLAKAI
P55072_K529k _1_1_529_529	0.4466	0.3806	0.3682	0.0349243	0.0222314	0.000315281	0.197	0.088	0.125	0.162	0.168	-0.022	-0.637	-0.309	-0.325	-0.2	0.118	0.093	0.355	0.047	0.306	-0.289	-0.171	-0.1	-0.266	-0.158	0.118	0.302	0.257	0.124	0.187	-0.069	-0.154	-0.211	-0.27	-0.149	P55072	VCP	23.14	18.13	21.779	2792.63	-115.104	5.9	K529k	(K)	TLLAkAIANECQANFISIK	(G)	CGKTLLAkAIANECQ
P55072_K584k _1_1_584_584	-0.3964	-0.4884		0.485584	0.262203		-0.335	-0.175	0.611	-1.404	0.312	0.018	0.115	0.182	0.343	0.333	-1.181	0.005	0.04	-0.284	0.361	-0.033	0.367	0.298	0.543	0.208											P55072	VCP	17.57	12.91	99	2609.42	-115.099	8.4	K584k	(R)	QAAPCVLFFDELDSIAkAR	(G)	DELDSIAkARGGNIG
P55072_K614k _1_1_614_614	-0.1728	-0.209	-0.2218	0.309224	0.253503	0.00470565	-0.219	-0.003	-0.084	-0.124	-0.034	0.133	0.018	-0.092	0.074	0.267	-0.196	-0.065	-0.041	-0.07	-0.223	0.236	0.099	-0.198	0.049	0.264	-0.196	-0.093	-0.122	-0.077	-0.085	0.003	0.212	0.079	0.102	0.14	P55072	VCP	25.68	25.72	1.405	2495.42	-115.106	6	K614k	(R)	VINQILTEMDGMSTkK	(N)	EMDGMSTkKNVFIIG
P55072_K615k _1_1_615_615		-0.2502			0.491808												0.108	0.12	-0.469	-0.184	0.26	-0.136	0.769	0.45	0.031	-0.028											P55072	VCP	14.93	11.23	99	3104.85	-115.102	6.1	K615k	(K)	kNVFIIGATNRPDIIDPAILRPGR	(L)	MDGMSTKkNVFIIGA
P55072_K651k _1_1_651_651	-0.1302	0.4238	0.0168	0.527844	0.377132	0.8402	-0.297	0.015	0.039	0.2	-0.075	0.23	0.113	0.106	-0.085	0.169	-0.28	0.368	0.407	0.42	-0.1	-0.139	-0.329	-1.232	0.075	0.321	0.004	0.115	0.079	0.004	0.047	0.014	0.115	0.149	-0.122	0.009	P55072	VCP	22.73	21.74	99	2258.32	-115.111	4.2	K651k	(R)	LDQLIYIPLPDEkSR	(V)	YIPLPDEkSRVAILK
P55072_K658k _1_1_658_658	-0.4938	-0.3388	-0.3092	0.00649149	0.0375973	0.000737511	-0.236	-0.206	-0.235	-0.322	-0.318	0.339	0.198	0.372	0.104	0.139	-0.019	-0.113	-0.09	-0.201	-0.111	0.286	0.354	0.312	-0.008	0.216	-0.137	0.002	-0.118	-0.218	-0.189	0.169	0.109	0.232	0.225	0.151	P55072	VCP	14.86	7.62	99	1455.98	-115.113	5	K658k	(R)	VAILkANLR	(K)	KSRVAILkANLRKSP
P55072_K668k _1_1_668_668	0.1954	0.2162	0.2078	0.181186	0.111213	0.00941526	0.153	0.267	0.088	0.117	0.066	-0.047	-0.042	0.023	-0.12	-0.1	0.206	0.031	0.049	0.006	0.077	-0.178	-0.169	-0.128	-0.159	-0.078	-0.04	0.144	0.041	0.029	0.146	-0.041	-0.221	-0.143	-0.164	-0.15	P55072	VCP	22.43	18.53	22.392	2219.33	-115.109	5.2	K668k	(K)	SPVAkDVDLEFLAK	(M)	LRKSPVAkDVDLEFL
P55072_K754k _1_1_754_754	-0.1718	-0.0648		0.434405	0.797167		-0.263	-0.02	-0.316	-0.153	-0.043	0.207	-0.238	-0.127	-0.035	0.257	0.093	-0.211	-0.003	-0.169	-0.027	0.29	-0.093	-0.259	0.058	0.011											P55072	VCP	16.36	16.53	99	1629.81	114.048	3.2	K754k	(R)	kYEMFAQTLQQSR	(G)	VSDNDIRkYEMFAQT
P55072_K295kK312k_2_2_295_312		0.003			0.995483												-0.754	-0.053	-0.164	-0.012	0.357	0.145	-0.599	-0.217	0.351	-0.321											P55072	VCP	11.95	10.51	99	3000.62	228.097	3.5	K295k K312k	(K)	AFEEAEkNAPAIIFIDELDAIAPkR	(E)	KAFEEAEkNAPAIIF|ELDAIAPkREKTHGE
Q9NTJ3_K93k _1_1_93_93	0.0762	-0.0266	-0.1488	0.798796	0.946742	0.207387	-0.045	0.122	-0.197	-0.094	0.189	-0.188	-0.039	0.338	-0.079	-0.438	0.029	-0.196	-0.066	-0.059	-0.13	-0.14	0.527	-0.14	-0.115	-0.421	0.108	0.096	-0.051	-0.053	-0.295	0.208	0.101	0.141	-0.132	0.231	Q9NTJ3	SMC4	21.19	21.19	8.175	2780.57	-115.109	4	K93k	(R)	LMITHIVNQNFkSYAGEK	(I)	HIVNQNFkSYAGEKI
Q9NTJ3_K99k _1_1_99_99	0.105	0.1648	0.0904	0.631397	0.27607	0.341715	0.282	0.122	0.096	0.001	-0.083	0.134	-0.071	-0.313	0.052	0.091	0.252	0.195	0.161	0.049	-0.015	0.058	-0.119	-0.09	-0.023	-0.008	0.314	0.197	0.037	0.099	-0.073	-0.015	-0.064	0.099	0.089	0.013	Q9NTJ3	SMC4	15.92	18.69	15.917	2134.26	-115.111	4.6	K99k	(K)	SYAGEkILGPFHK	(R)	FKSYAGEkILGPFHK
Q9NTJ3_K106k _1_1_106_106	-0.157	-0.0414	-0.0446	0.364475	0.7998	0.531956	-0.056	0.042	-0.047	0.129	-0.105	0.077	0.234	0.338	0.081	0.018	-0.102	-0.06	-0.03	0.04	-0.036	-0.011	0.025	0.041	-0.052	0.016	-0.01	-0.063	0.001	0.014	0.042	0.021	0.067	0.173	-0.07	0.016	Q9NTJ3	SMC4	13.56	8.45	99	1425.91	-115.116	2.9	K106k	(K)	ILGPFHkR	(F)	KILGPFHkRFSCIIG
Q9NTJ3_K170k _1_1_170_170	0.1452			0.841037			0.565	-0.212	1.044	-0.234	-0.349	-0.091	0.167	-0.912	0.705	0.219																					Q9NTJ3	SMC4	20.28	15.87	99	2931.51	-115.112	3	K170k	(K)	IIDkEGDDYEVIPNSNFYVSR	(T)	HFQKIIDkEGDDYEV
Q9NTJ3_K207k _1_1_207_207	-0.078	0.0494	0.0398	0.746809	0.844154	0.649064	0.059	0.041	-0.097	-0.044	-0.029	-0.031	0.425	0.16	-0.048	-0.186	0.135	0.143	0.132	-0.103	0.153	0.031	0.381	-0.138	0.02	-0.081	0.002	-0.058	0.088	0.131	0.096	0.01	0.116	0.121	-0.145	-0.042	Q9NTJ3	SMC4	15.16	12.54	99	1162.66	114.048	3.7	K207k	(K)	TFkDVGNLLR	(S)	SGKKKTFkDVGNLLR
Q9NTJ3_K239k _1_1_239_239		0.0178	0.1408		0.957043	0.339016											0.162	0.394	-0.285	-0.106	0.199	0.133	0.026	0.115	0.08	-0.079	0.05	-0.015	-0.191	-0.132	-0.025	-0.211	-0.21	-0.631	0.039	-0.004	Q9NTJ3	SMC4	22.11	15.73	3.099	2662.56	-115.108	4.6	K239k	(R)	FLILQGEVEQIAMMkPK	(G)	VEQIAMMkPKGQTEH
Q9NTJ3_K268k _1_1_268_268		-0.0154			0.965707												-0.218	-0.175	0.264	-0.186	-0.056	-0.027	0.108	-0.499	-0.011	0.135											Q9NTJ3	SMC4	14.11	9.88	99	1700.03	-115.115	3.3	K268k	(R)	LNEPIkVLCR	(R)	GRLNEPIkVLCRRVE
Q9NTJ3_K349k _1_1_349_349	0.6942			0.0283203			0.549	0.137	0.118	0.131	0.506	-0.162	-0.261	-0.117	-0.602	-0.888																					Q9NTJ3	SMC4	7.12	2.47	7.119	2043.17	-115.114	3	K349k	(K)	IHEDTkEINEK	(S)	EKIHEDTkEINEKSN
Q9NTJ3_K354k _1_1_354_354	0.3988	0.63	0.4204	0.127897	0.0435255	0.000468876	0.034	0.008	0.183	-0.001	0.145	-0.04	-0.872	-0.24	-0.132	-0.341	0.371	0.242	0.376	0.028	0.657	-0.257	0.196	-0.763	-0.521	-0.131	0.173	0.038	0.141	0.162	0.373	-0.185	-0.168	-0.323	-0.358	-0.181	Q9NTJ3	SMC4	15.91	14.31	15.905	2336.31	-115.111	4.1	K354k	(K)	EINEkSNILSNEMK	(A)	DTKEINEkSNILSNE
Q9NTJ3_K363k _1_1_363_363	0.2372	0.2574		0.308518	0.144407		0.413	-0.037	0.07	0.104	0.192	-0.404	0.194	0.048	-0.181	-0.101	0.064	0.149	-0.036	0.217	0.074	-0.312	0.103	-0.285	-0.205	-0.12											Q9NTJ3	SMC4	13.89	6.17	3.459	1922.13	-115.113	3.7	K363k	(K)	SNILSNEMkAK	(N)	NILSNEMkAKNKDVK
Q9NTJ3_K381k _1_1_381_381	0.4762			0.0239174			0.356	0.219	0.008	0.224	0.245	-0.232	-0.084	-0.174	-0.561	-0.278																					Q9NTJ3	SMC4	8.32	5.01	8.324	1809.11	-115.118	1.4	K381k	(K)	ITkFIEENK	(E)	KKLNKITkFIEENKE
Q9NTJ3_K389k _1_1_389_389		0.0668			0.821265												-0.108	0.056	0.035	0.026	0.192	0.08	0.376	-0.214	-0.027	-0.348											Q9NTJ3	SMC4	4.08	1.26	99	2178.22	-115.109	5.2	K389k	(K)	EkFTQLDLEDVQVR	(E)	FIEENKEkFTQLDLE
Q9NTJ3_K476k _1_1_476_476		0.3324			0.131893												0.012	0.196	0.035	-0.176	0.06	-0.372	-0.486	-0.503	0.097	-0.271											Q9NTJ3	SMC4	11.65	7.3	3.443	1876.11	-115.113	3.9	K476k	(K)	QETQGLQkEK	(E)	QETQGLQkEKESREK
Q9NTJ3_K535k _1_1_535_535	-0.4116			0.454383			0.124	-0.812	0.277	-0.315	-0.468	0.378	0.176	0.794	0.38	-0.864																					Q9NTJ3	SMC4	8.45	8.45	99	1889.11	-115.115	2.7	K535k	(K)	EALIAASETLkER	(K)	IAASETLkERKAAIR
Q9NTJ3_K556k _1_1_556_556	0.4252	0.1442		0.0326413	0.474201		0.151	0.078	-0.072	0.275	0.31	-0.136	-0.31	-0.333	-0.452	-0.153	-0.17	0.223	0.368	0.204	0.255	0.138	-0.018	0.052	-0.065	0.052											Q9NTJ3	SMC4	16.98	11.69	3.499	2030.21	-115.113	3.6	K556k	(K)	LPQTEQELkEK	(E)	PQTEQELkEKEKELQ
Q9NTJ3_K564k _1_1_564_564	0.26	0.3206		0.251893	0.0456567		0.214	-0.029	-0.258	-0.013	0.032	-0.365	-0.484	-0.406	0.047	-0.146	0.033	0.199	0.06	0.066	0.002	-0.387	-0.287	-0.198	-0.038	-0.333											Q9NTJ3	SMC4	13.69	15.61	13.694	2295.32	-115.111	4	K564k	(K)	ELQkLTQEETNFK	(S)	EKEKELQkLTQEETN
Q9NTJ3_K573k _1_1_573_573	0.069	0.1244	0.1604	0.709288	0.576799	0.0367693	-0.021	-0.031	0.055	-0.077	0.083	-0.136	-0.246	0.103	-0.055	-0.002	0.085	0.079	0.236	0.086	0.2	-0.135	0.343	0.145	-0.074	-0.215	0.127	0.196	0.079	0.015	0.08	0.055	-0.011	-0.098	-0.089	-0.162	Q9NTJ3	SMC4	23.9	22.49	19.926	2864.61	-115.101	7	K573k	(K)	LTQEETNFkSLVHDLFQK	(V)	TQEETNFkSLVHDLF
Q9NTJ3_K582k _1_1_582_582	0.0588	-0.0464		0.861694	0.915878		0.363	0.198	-0.245	-0.24	0.385	0.068	0.097	0.085	0.14	-0.223	0.466	-0.043	-0.083	0.057	-0.304	0.332	0.119	0.412	-0.329	-0.209											Q9NTJ3	SMC4	16.18	16.53	8.376	2330.37	-115.106	6.4	K582k	(K)	SLVHDLFQkVEEAK	(S)	LVHDLFQkVEEAKSS
Q9NTJ3_K587k _1_1_587_587	0.3224	-0.0036	-0.081	0.13279	0.989786	0.305314	0.439	0.229	0.102	0.026	0.176	-0.121	0.206	-0.303	-0.169	-0.253	0.062	-0.146	-0.058	-0.057	0.016	-0.227	0.109	0.203	-0.222	-0.028	0.042	0.02	-0.118	0.025	0.013	0.144	0.2	0.101	-0.042	-0.016	Q9NTJ3	SMC4	13.57	9.98	99	1793	-115.111	5.3	K587k	(K)	VEEAkSSLAMNR	(S)	FQKVEEAkSSLAMNR
Q9NTJ3_K598k _1_1_598_598	0.3222	0.19	0.0748	0.0618453	0.347643	0.294636	0.325	0.286	0.084	0.022	0.319	-0.101	-0.173	-0.001	-0.169	-0.131	0.132	0.055	-0.162	-0.035	0.183	0.142	-0.318	-0.138	-0.142	-0.321	0.041	0.056	0.037	-0.026	0.145	0.032	0.068	-0.009	-0.089	-0.123	Q9NTJ3	SMC4	14.61	5.1	13.387	1901.2	-115.112	4.8	K598k	(R)	GkVLDAIIQEK	(K)	AMNRSRGkVLDAIIQ
Q9NTJ3_K607k _1_1_607_607	0.2886	0.3418	0.262	0.124079	0.115331	0.00434227	0.02	0.059	0.163	0.035	0.037	-0.016	-0.192	-0.474	-0.081	-0.366	0.212	0.144	0.081	0.093	0.125	-0.409	0.22	-0.197	-0.207	-0.461	0.08	0.031	-0.008	0.042	0.043	-0.18	-0.291	-0.257	-0.042	-0.352	Q9NTJ3	SMC4	14.86	3.43	2.55	1844.18	-115.112	4.4	K607k	(K)	VLDAIIQEkK	(S)	LDAIIQEkKSGRIPG
Q9NTJ3_K698k _1_1_698_698	0.2422	0.133	0.1572	0.145352	0.540173	0.0124627	0.236	0.203	0.154	0.049	0.004	0.051	-0.22	-0.143	-0.04	-0.213	0.186	0.097	0.375	-0.118	0.384	0.208	-0.013	0.107	-0.09	0.047	0.08	0.081	0.032	0.041	0.034	-0.109	-0.141	-0.091	-0.031	-0.146	Q9NTJ3	SMC4	8.05	5.06	4.183	1649.1	-115.113	4.7	K698k	(R)	LFDLVkVK	(D)	PRLFDLVkVKDEKIR
Q9NTJ3_K731k _1_1_731_731	0.1776	0.329		0.53784	0.0844555		-0.228	0.041	0.102	0.216	-0.166	-0.293	-0.511	-0.354	-0.025	0.26	0.447	0.168	0.186	0.227	0.019	0.056	-0.303	-0.018	-0.058	-0.275											Q9NTJ3	SMC4	9.32	4.01	99	1493.9	-115.115	3.5	K731k	(R)	VAYQkDRR	(W)	ATRVAYQkDRRWRVV
Q9NTJ3_K788k _1_1_788_788	0.1796	0.3032		0.298372	0.151064		0.228	0.009	0.037	0.082	0.134	0.116	-0.143	-0.122	-0.251	-0.008	0.135	0.183	-0.04	-0.016	0.26	-0.168	-0.238	0.151	-0.261	-0.478											Q9NTJ3	SMC4	16.04	11.36	1.723	1995.11	-115.106	7.7	K788k	(K)	MESQLQNDSkK	(A)	SQLQNDSkKAMQIQE
Q9NTJ3_K789k _1_1_789_789	0.2248	-0.059		0.4183	0.783658		0.285	0.008	0.25	0.178	-0.113	0.26	0.052	-0.567	-0.169	-0.092	0.158	-0.101	-0.011	-0.081	-0.043	-0.048	-0.028	0.307	-0.038	0.024											Q9NTJ3	SMC4	9.08	8.62	9.079	1791.08	-115.112	4.5	K789k	(K)	kAMQIQEQK	(V)	QLQNDSKkAMQIQEQ
Q9NTJ3_K797k _1_1_797_797	0.0718	-0.0402	-0.22	0.854468	0.941674	0.235973	0.02	-0.233	-0.147	-0.05	-0.548	-0.465	-0.455	-0.64	0.098	0.145	-0.071	0.226	0.285	0.141	-0.548	-0.144	0.374	0.579	-0.365	-0.21	-0.058	-0.003	-0.302	-0.007	-0.089	-0.028	0.511	0.368	-0.368	0.158	Q9NTJ3	SMC4	15.72	13.73	99	2188.22	-115.115	2.6	K797k	(K)	AMQIQEQkVQLEER	(V)	AMQIQEQkVQLEERV
Q9NTJ3_K857k _1_1_857_857	0.4336			0.178494			0.131	0.396	0.235	-0.058	0.133	-0.038	0.142	-0.561	-0.058	-0.816																					Q9NTJ3	SMC4	13.85	8.39	13.85	2093.26	-115.112	3.9	K857k	(K)	QkLLEENVSAFK	(T)	APDKKKQkLLEENVS
Q9NTJ3_K867k _1_1_867_867		0.474	0.2774		0.0198631	0.00601433											0.073	0.245	0.328	0.166	0.199	-0.077	-0.041	-0.458	-0.278	-0.505	0.253	0.162	0.12	0.136	0.139	-0.199	-0.041	0.066	-0.289	-0.114	Q9NTJ3	SMC4	20.09	20.45	12.449	2843.56	-115.11	3.8	K867k	(K)	LLEENVSAFkTEYDAVAEK	(A)	EENVSAFkTEYDAVA
Q9NTJ3_K876k _1_1_876_876	0.5788	0.1574		0.00999503	0.403732		0.148	0.179	0.149	0.213	0.15	-0.07	-0.586	-0.344	-0.41	-0.645	-0.118	0.038	0.034	0.091	0.026	-0.378	-0.306	0.026	-0.016	-0.042											Q9NTJ3	SMC4	15.53	15.03	6.666	1969.12	-115.115	2.7	K876k	(K)	TEYDAVAEkAGK	(V)	EYDAVAEkAGKVEAE
Q9NTJ3_K905k _1_1_905_905		0.354			0.101052												0.345	0.22	-0.004	0.218	-0.036	-0.11	-0.509	-0.343	-0.081	0.016											Q9NTJ3	SMC4	4.23	2.47	4.232	1632.99	-115.115	3	K905k	(K)	AQQDkLDK	(I)	KLKAQQDkLDKINKQ
Q9NTJ3_K928k _1_1_928_928	0.6212	0.1898		0.140042	0.433144		0.346	0.647	0.345	0.402	0.004	-0.557	0.363	-0.098	-1.053	-0.017	0.266	0.194	-0.135	0.384	0.247	-0.205	0.329	0.127	-0.125	-0.119											Q9NTJ3	SMC4	12.71	11.42	99	1530.94	-115.116	2.6	K928k	(K)	AQVAIkTADR	(N)	TKAQVAIkTADRNLQ
Q9NTJ3_K963k _1_1_963_963		0.2564			0.213777												-0.034	-0.125	-0.141	0.07	0.304	-0.283	-0.158	-0.291	-0.008	-0.468											Q9NTJ3	SMC4	16.83	14.07	8.761	2392.34	-115.109	4.9	K963k	(K)	EVDDLTAELkSLEDK	(A)	DDLTAELkSLEDKAA
Q9NTJ3_K968k _1_1_968_968	0.3036			0.158814			0.252	-0.006	0.11	0.232	-0.047	-0.221	-0.353	-0.452	0.019	0.03																					Q9NTJ3	SMC4	11.36	10.75	11.362	1876.14	-115.116	2.2	K968k	(K)	SLEDkAAEVVK	(N)	ELKSLEDkAAEVVKN
Q9NTJ3_K998k _1_1_998_998	0.4232	0.3362		0.0310874	0.455891		-0.016	0.048	0.08	0.153	0.077	-0.216	-0.522	-0.565	-0.134	-0.337	-0.021	0.314	-0.042	0.463	-0.342	-0.146	-0.204	-1.164	0.184	0.021											Q9NTJ3	SMC4	24.9	26.81	20.009	2834.67	-115.105	5.7	K998k	(R)	NLLQELkVIQENEHALQK	(D)	RNLLQELkVIQENEH
Q9NTJ3_K1009k _1_1_1009_1009		0.0836			0.731461												0.294	0.197	0.312	-0.15	-0.001	-0.069	0.272	-0.091	0.07	0.052											Q9NTJ3	SMC4	21.19	18.73	10.713	2623.54	-115.11	4	K1009k	(K)	VIQENEHALQkDALSIK	(L)	ENEHALQkDALSIKL
Q9NTJ3_K1015k _1_1_1015_1015	0.2328	0.3494		0.133213	0.0222314		0.061	0.042	0.175	0.161	0.076	0.002	-0.104	-0.3	-0.133	-0.114	0.154	0.066	-0.008	0.083	0.157	-0.138	-0.221	-0.3	-0.22	-0.416											Q9NTJ3	SMC4	9.05	4	2.578	1575.04	-115.114	4	K1015k	(K)	DALSIkLK	(L)	QKDALSIkLKLEQID
Q9NTJ3_K1033k _1_1_1033_1033	0.1194	0.1388		0.605859	0.510627		0.347	0.313	-0.168	0.238	-0.018	0.04	0.108	0.111	-0.163	0.019	0.375	0.214	-0.163	0.038	0.027	-0.092	0.067	0.063	-0.195	-0.046											Q9NTJ3	SMC4	7.26	2.31	7.26	1332.82	-115.115	3.7	K1033k	(K)	IkYWHK	(E)	AEHNSKIkYWHKEIS
Q9NTJ3_K1097k _1_1_1097_1097		0.3202			0.160666												-0.061	0.259	-0.272	0.206	0.178	-0.302	-0.353	-0.411	0.067	-0.292											Q9NTJ3	SMC4	12.24	9.41	1.698	1891.16	-115.114	3.4	K1097k	(K)	PNLGAIAEYkK	(K)	LGAIAEYkKKEELYL
Q9NTJ3_K1099k _1_0_1098_1099	0.0896	0.148		0.574325	0.419676		0.153	0.145	0.058	0.112	-0.048	0.028	-0.084	0.087	-0.012	-0.047	0.282	0.194	0.208	0.31	-0.037	0.206	-0.088	0.155	0.007	-0.063											Q9NTJ3	SMC4	8.86	5.6	1.064	1894.17	-115.114	3.3	K1099k	(K)	KkEELYLQR	(V)	AIAEYKKkEELYLQR
Q9NTJ3_K1112k _1_1_1112_1112	0.0126			0.969633			0.019	-0.037	-0.242	0.126	0.255	-0.034	-0.15	0.358	-0.179	0.063																					Q9NTJ3	SMC4	13.87	12.27	99	1795.04	-115.114	3.6	K1112k	(R)	VAELDkITYER	(D)	QRVAELDkITYERDS
Q9NTJ3_K1145k _1_1_1145_1145	-0.0022	0.1222		0.992286	0.52011		-0.103	0.144	0.021	-0.062	-0.102	-0.109	-0.062	0.007	0.078	-0.005	0.175	-0.099	0.205	0.102	-0.109	-0.128	-0.231	-0.02	0.085	-0.043											Q9NTJ3	SMC4	20.53	17.83	3.709	2589.51	-115.105	6.2	K1145k	(R)	LNEFMAGFYIITNkLK	(E)	GFYIITNkLKENYQM
Q9NTJ3_K1187k _1_1_1187_1187	-0.169	-0.1492		0.454185	0.270608		0.145	-0.089	-0.142	-0.261	-0.143	0.359	-0.24	0.077	0.119	0.04	-0.114	-0.092	-0.065	-0.074	-0.032	0.09	-0.02	0.186	0.041	0.072											Q9NTJ3	SMC4	11.63	8.44	11.629	1780.09	-115.114	3.7	K1187k	(K)	kIFNLSGGEK	(T)	PPKKSWKkIFNLSGG
Q9NTJ3_K1267k _1_1_1267_1267	-0.0082	-0.0026	-0.1142	0.974285	0.99316	0.137792	0.056	0.178	-0.101	-0.138	-0.152	-0.015	-0.182	-0.014	0.129	-0.034	0.118	-0.16	-0.186	-0.145	-0.05	0.264	-0.127	-0.354	0.065	-0.258	0.064	-0.036	-0.074	-0.071	-0.126	0.128	-0.091	0.07	0.143	0.078	Q9NTJ3	SMC4	16.29	12	15.312	2114.32	-115.111	4.6	K1267k	(R)	LIGIYkTYNITK	(S)	DRLIGIYkTYNITKS
Q9NTJ3_K1273k _1_1_1273_1273	0.1304	0.1786	0.0644	0.437083	0.243494	0.386813	0.195	0.097	0.07	0.003	0.152	-0.009	0.07	0.11	-0.169	-0.137	0.07	0.054	-0.1	0.021	-0.03	-0.149	-0.294	-0.166	-0.001	-0.268	-0.03	0.078	0.007	0.038	-0.006	-0.011	-0.108	-0.187	-0.001	0.072	Q9NTJ3	SMC4	13.26	7.94	13.258	2122.28	-115.112	3.9	K1273k	(K)	TYNITkSVAVNPK	(E)	YKTYNITkSVAVNPK
Q9NTJ3_K1280k _1_1_1280_1280	0.033	0.0812	0.0158	0.900053	0.75136	0.85838	0.08	0.154	0.001	-0.205	0.125	-0.218	0.013	0.235	0.106	-0.146	0.113	0.082	-0.155	-0.094	-0.045	0.216	-0.231	0.022	-0.127	-0.385	0.007	0.044	-0.23	-0.087	-0.01	-0.073	-0.145	-0.067	0.03	-0.1	Q9NTJ3	SMC4	12.95	9.86	11.309	1930.19	-115.114	3.5	K1280k	(K)	SVAVNPkEIASK	(G)	KSVAVNPkEIASKGL
Q9NTJ3_K1285k _1_1_1285_1285	0.545	0.4794	0.8446	0.136427	0.0139862	5.10267e-06	0.473	0.582	0.361	0.537	-0.105	0.068	-0.902	0.031	-0.189	0.115	0.174	0.329	0.066	0.018	0.157	-0.531	-0.203	-0.479	-0.322	-0.118	0.297	0.319	0.277	0.42	0.259	-0.363	-0.602	-0.73	-0.363	-0.593	Q9NTJ3	SMC4	9.46	10.2	99	1335.77	-115.117	2.8	K1285k	(K)	EIASkGLC	(-)	NPKEIASkGLC----
J3KN36_K463k _1_1_463_463	-0.068	-0.0794		0.880724	0.88588		0.421	0.197	-0.241	-0.559	0.206	-0.04	0.432	-0.091	-0.232	0.295	-0.433	-0.124	0.46	0.224	-0.144	0.319	0.408	-0.747	0.03	0.37											J3KN36	NOMO3	17.66	16.76	99	2448.33	-115.102	7.8	K463k	(K)	ANPGTYkVQVMVPEAETR	(A)	KANPGTYkVQVMVPE
Q15155_K1211k _1_1_1211_1211	-0.1139	-0.1838	-0.3256	0.841803	0.655857	0.0956054	0.285	-0.273	0.61	-0.022	0.548	0.149	0.538				0.307	-0.284	0.052	-0.186	-0.117	0.063	0.651	0.481	-0.499	-0.005	-0.071	0.097	-0.42	-0.186	-0.123	-0.39	0.444	0.27	0.243	0.358	Q15155	NOMO1	22.29	23.91	99	2145.13	-115.111	4.5	K1211k	(R)	ALGQAASDNSGPEDAkR	(Q)	NSGPEDAkRQAKKQK
Q5JPE7_K57k _1_1_57_57	-0.0686			0.911703			0.323	-0.315	0.323	0.243	-0.433	0.087	-0.799	0.184	0.804	0.208																					Q5JPE7	NOMO2	15.53	16.62	7.081	2715.58	-115.101	7.2	K57k	(K)	SDVEINYSLIEIkLYTK	(H)	NYSLIEIkLYTKHGT
Q5JPE7_K61k _1_1_61_61		-0.1426			0.500941												0.299	0.167	-0.188	-0.138	-0.166	0.176	0.103	0.196	0.192	0.02											Q5JPE7	NOMO2	10.61	7.06	10.606	1748.1	-115.116	2.5	K61k	(K)	LYTkHGTLK	(Y)	IEIKLYTkHGTLKYQ
Q5JPE7_K134k _1_1_134_134	0.027	-0.1768		0.936651	0.254815		0.009	0.098	0.268	-0.261	-0.073	0.1	0.134	-0.413	0.23	-0.145	0.055	-0.103	0.12	-0.138	-0.118	0.264	0.116	0.167	0.096	0.057											Q5JPE7	NOMO2	21.45	20.67	8.003	2773.59	-115.106	5.3	K134k	(K)	GGDINFVFTGFSVNGkVLSK	(G)	TGFSVNGkVLSKGQP
Q5JPE7_K138k _1_1_138_138	-0.1546	-0.0654	-0.0734	0.709222	0.780609	0.321957	-0.63	-0.057	-0.34	0.118	0.314	0.301	0.04	-0.454	0.414	-0.123	-0.117	-0.137	0.004	-0.112	0.049	0.23	-0.099	0.164	-0.02	-0.261	-0.085	0.068	-0.041	0.002	0.02	0.136	0.137	0.119	-0.068	0.007	Q5JPE7	NOMO2	23.21	17.82	99	2264.39	-115.112	3.8	K138k	(K)	VLSkGQPLGPAGVQVSLR	(N)	VNGKVLSkGQPLGPA
Q5JPE7_K159k _1_1_159_159	-0.0442	-0.173	-0.0178	0.900378	0.331619	0.87828	0.318	0.1	-0.265	-0.25	0.252	0.196	-0.304	0.247	0.219	0.018	-0.112	-0.281	-0.25	-0.013	0.031	0.083	-0.132	0.065	0.009	0.215	-0.036	0.022	-0.144	-0.076	0.088	0.071	-0.264	-0.06	0.162	0.034	Q5JPE7	NOMO2	20.8	16.86	20.613	2504.43	-115.109	4.6	K159k	(R)	NTGTEAkIQSTVTQPGGK	(F)	RNTGTEAkIQSTVTQ
Q5JPE7_K170k _1_1_170_170	0.0318	-0.0456	-0.1426	0.883608	0.843865	0.0503612	0.029	0.043	-0.209	-0.058	-0.101	-0.075	-0.214	-0.049	0.078	-0.195	0.086	0.016	-0.191	-0.096	-0.141	0.13	-0.014	-0.272	0.117	-0.059	-0.09	-0.112	0.008	0.037	-0.092	0.015	0.176	0.064	0.045	0.164	Q5JPE7	NOMO2	18.97	17.17	10.57	2443.43	-115.107	5.5	K170k	(K)	IQSTVTQPGGkFAFFK	(V)	TVTQPGGkFAFFKVL
Q5JPE7_K175k _1_1_175_175		-0.371			0.173477												0.131	-0.087	-0.224	-0.263	-0.358	-0.325	0.232	0.498	0.352	0.297											Q5JPE7	NOMO2	21.2	20.28	21.198	3351.91	-115.098	6.8	K175k	(K)	FAFFkVLPGDYEILATHPTWALK	(E)	GGKFAFFkVLPGDYE
Q5JPE7_K193k _1_1_193_193	-0.2444	-0.0602	-0.3352	0.469274	0.833022	0.0934356	0.048	-0.043	0.38	-0.216	-0.663	0.287	-0.139	0.336	-0.049	0.293	-0.104	-0.11	-0.072	-0.044	-0.006	-0.287	0.282	0.279	-0.254	-0.055	0.218	0.212	-0.213	-0.283	-0.325	0.222	0.505	0.553	0.135	-0.13	Q5JPE7	NOMO2	27.1	21.65	99	3226.79	-115.103	5.4	K193k	(K)	VLPGDYEILATHPTWALkEASTTVR	(V)	THPTWALkEASTTVR
Q5JPE7_K231k _1_1_231_231	0.1472	-0.0594	-0.0268	0.481802	0.790783	0.733412	-0.069	0.049	0.069	-0.096	0.274	0.159	-0.076	-0.331	-0.131	-0.13	0.251	-0.066	-0.17	0.1	0.082	0.163	0.133	0.215	0.032	-0.049	-0.053	-0.081	-0.128	-0.089	-0.071	-0.177	-0.133	-0.01	0.088	-0.056	Q5JPE7	NOMO2	14.23	8.57	6.175	1735	-115.112	5	K231k	(R)	SDGEPMkGVK	(F)	RSDGEPMkGVKFLLF
Q5JPE7_K234k _1_1_234_234	-0.0164	-0.0866		0.965414	0.74285		-0.146	0.059	-0.401	0.071	0.087	0.357	-0.397	-0.133	0.015	-0.09	-0.259	-0.144	-0.135	-0.129	-0.204	-0.215	-0.417	-0.175	0.133	0.236											Q5JPE7	NOMO2	13.46	13.2	13.46	2126.36	-115.111	4.3	K234k	(K)	GVkFLLFSSLVTK	(E)	GEPMKGVkFLLFSSL
Q5JPE7_K356k _1_1_356_356	-0.198	-0.1108	-0.0522	0.443701	0.433787	0.546706	-0.074	-0.262	0.031	0.225	-0.43	-0.083	0.139	-0.099	0.365	0.158	-0.072	-0.134	-0.094	-0.082	-0.047	0.084	-0.106	0.06	0.017	0.07	0.136	0.127	0.125	0.214	-0.091	0.238	0.093	0.235	0.108	0.098	Q5JPE7	NOMO2	23.75	17.49	3.121	3177.84	-115.112	2.6	K356k	(R)	VLNGPEGDGVPEAVVTLNNQIkVK	(T)	VTLNNQIkVKTKADG
Q5JPE7_K360k _1_1_360_360		-0.212			0.34805												0.028	0.07	0.033	-0.041	-0.221	0.061	0.522	0.374	-0.083	0.055											Q5JPE7	NOMO2	12.95	8.99	99	881.448	114.048	5	K360k	(K)	TkADGSFR	(L)	NQIKVKTkADGSFRL
Q5JPE7_K424k _1_1_424_424	-0.329	-0.1774	-0.2768	0.0512112	0.236767	0.0184961	-0.136	-0.161	-0.264	-0.113	-0.218	0.11	0.247	0.271	-0.061	0.186	-0.059	-0.03	-0.077	-0.162	-0.147	-0.01	0.218	0.002	0.197	0.005	-0.09	-0.188	-0.307	-0.05	-0.181	0.151	-0.128	0.34	0.145	0.06	Q5JPE7	NOMO2	11.17	6.16	9.697	1895.1	-115.112	4.4	K424k	(R)	FPDTVkQMNK	(Y)	IRFPDTVkQMNKYKV
Q5JPE7_K428k _1_1_428_428		0.182			0.295477												0.195	0.244	-0.005	0.044	-0.066	-0.13	-0.242	0.02	0.039	-0.185											Q5JPE7	NOMO2	4.76	2.21	4.756	1498.9	-115.116	3	K428k	(K)	QMNkYK	(V)	DTVKQMNkYKVVLSS
Q5JPE7_K430k _1_1_430_430	-0.2352	-0.0814	-0.25	0.127318	0.642524	0.189605	0.082	0.009	-0.073	-0.086	-0.13	0.25	0.3	0.157	0.199	0.072	-0.215	-0.091	-0.035	0.019	-0.075	0.045	0.055	-0.013	-0.177	0.1	-0.444	-0.296	0.185	0.167	0.047	-0.127	0.236	0.514	0.031	0.255	Q5JPE7	NOMO2	12.65	13.45	12.646	1854.13	-115.113	3.9	K430k	(K)	YkVVLSSQDK	(D)	VKQMNKYkVVLSSQD
Q5JPE7_K463k _1_1_463_463	0.178	-0.05	-0.1006	0.283558	0.838543	0.399197	0.103	0.161	0.237	0.235	0.015	-0.181	0.022	0.085	0.057	-0.122	0.069	-0.026	0.182	-0.28	-0.083	0.105	-0.214	0.096	0.125	0	0.053	-0.051	0.048	-0.326	0.103	0.047	0.171	-0.01	0.228	-0.106	Q5JPE7	NOMO2	20.38	18.85	1.102	2691.55	-115.107	5.1	K463k	(K)	AKPGTYkVQVMVPEAETR	(A)	KAKPGTYkVQVMVPE
Q5JPE7_K480k _1_1_480_480		-0.1402			0.674443												0.419	0.342	-0.37	-0.267	0.188	0.286	0.125	0.042	0.114	0.446											Q5JPE7	NOMO2	16.12	13.67	16.119	4321.46	-115.083	8.7	K480k	(R)	AGLTLkPQTFPLTVTDRPVMDVAFVQFLASVSGK	(V)	TRAGLTLkPQTFPLT
Q5JPE7_K539k _1_1_539_539	-0.1256	-0.0986		0.466113	0.718305		-0.046	-0.225	-0.143	-0.096	0.114	0.006	0.142	-0.045	0.136	-0.007	-0.112	0.356	0.134	-0.361	0.012	0.05	0.02	0.12	0.018	0.314											Q5JPE7	NOMO2	19.26	14.67	11.529	3054.73	-115.099	7	K539k	(R)	SLQLSGkVNAMTFTFDNVLPGK	(Y)	RSLQLSGkVNAMTFT
Q5JPE7_K554k _1_1_554_554	0.038	-0.1248	-0.0892	0.869242	0.475337	0.432148	0.194	0.098	0.164	-0.143	-0.029	-0.169	0.055	0.175	0.041	-0.008	-0.264	0.004	-0.07	-0.008	-0.091	0.161	-0.172	0.051	0.097	0.058	-0.158	-0.247	0.014	0	-0.045	-0.031	-0.044	-0.242	0.124	0.203	Q5JPE7	NOMO2	23.84	19.5	3.68	2632.48	-115.105	5.8	K554k	(K)	VNAMTFTFDNVLPGkYK	(I)	FDNVLPGkYKISIMH
Q5JPE7_K621k _1_1_621_621	-0.4624	-0.1854	-0.1424	0.293122	0.372325	0.168458	0.438	0.207	-0.628	-0.74	-0.122	0.506	-0.028	0.79	0.099	0.1	0.023	-0.268	-0.209	0.041	0.029	0.341	0.011	0.283	-0.096	0.004	0.142	-0.17	-0.005	-0.175	-0.133	-0.056	0.121	0.125	-0.046	0.227	Q5JPE7	NOMO2	23.16	17.73	99	2021.15	-115.111	4.6	K621k	(R)	ENVGIYNLSkGVNR	(F)	VGIYNLSkGVNRFCL
Q5JPE7_K630k _1_1_630_630	0.469			0.0484232			0.352	0.56	0.261	0.362	-0.033	0.005	-0.201	-0.219	0.003	-0.431																					Q5JPE7	NOMO2	10.6	7.07	10.6	1886.12	-115.114	3.5	K630k	(R)	FCLSkPGVYK	(V)	VNRFCLSkPGVYKVT
Q5JPE7_K635k _1_1_635_635	0.0704	0.0252		0.7438	0.921643		0.201	-0.017	-0.224	0.009	0.163	-0.091	-0.167	0.093	-0.097	0.042	-0.085	0.296	-0.137	-0.037	-0.028	-0.025	-0.074	0.137	-0.162	0.007											Q5JPE7	NOMO2	8.72	7.71	99	1474.91	-115.116	2.6	K635k	(K)	PGVYkVTPR	(S)	LSKPGVYkVTPRSCH
Q5JPE7_K685k _1_1_685_685	0.2102			0.480874			-0.115	-0.021	-0.081	0.278	-0.322	-0.2	-0.631	-0.073	0.116	-0.524																					Q5JPE7	NOMO2	15.86	13.63	10.504	3231.86	-115.101	6.2	K685k	(K)	MMDVTVTIkSSIDSEPALVLGPLK	(S)	MDVTVTIkSSIDSEP
Q5JPE7_K700k _1_1_700_700	-0.0456	-0.0942	0.0018	0.894446	0.652212	0.985564	-0.356	0.292	0.189	0.267	0.183	0.104	0.38	0.294	-0.198	0.223	-0.155	-0.057	0.14	-0.23	0.122	0.171	0.035	-0.124	0.139	0.07	0.029	-0.066	-0.06	0.09	-0.024	-0.104	0.074	0.074	0.037	-0.121	Q5JPE7	NOMO2	25.92	25.33	99	2696.56	-115.109	4.2	K700k	(K)	SSIDSEPALVLGPLkSVQELR	(R)	ALVLGPLkSVQELRR
Q5JPE7_K723k _1_1_723_723	0.5514			0.12866			0.037	-0.196	-0.06	0.295	0.282	-0.85	-0.909	-0.054	0.058	-0.644																					Q5JPE7	NOMO2	10.21	10.06	99	1748.88	-115.113	4.5	K723k	(R)	EkNGNEEGEER	(M)	ARRQEREkNGNEEGE
Q5JPE7_K762k _1_1_762_762	0.057	-0.062		0.765115	0.728959		0.064	0.005	-0.021	-0.143	0.196	-0.017	-0.072	-0.154	-0.01	0.069	0.082	-0.012	-0.224	-0.105	-0.022	0.014	-0.087	0.008	0.08	0.014											Q5JPE7	NOMO2	15.02	11.83	15.019	1921.16	-115.115	2.9	K762k	(R)	SGEkITVTPSSK	(E)	YWARSGEkITVTPSS
Q5JPE7_K770k _1_1_770_770	0.1038	0.7174	0.798	0.784998	0.0017277	9.86475e-06	-0.097	-0.09	0.1	-0.135	0.114	-0.2	-0.833	0.104	0.096	0.206	0.214	0.263	0.117	0.128	0.242	-0.784	-0.364	-0.678	-0.224	-0.573	0.44	0.417	0.277	0.318	0.219	-0.434	-0.5	-0.704	-0.294	-0.387	Q5JPE7	NOMO2	21.07	17.98	15.441	3798.03	-115.097	6.1	K770k	(K)	ITVTPSSkELLFYPPSMEAVVSGESCPGK	(L)	ITVTPSSkELLFYPP
Q5JPE7_K791k _1_1_791_791		0.141			0.458517												0.079	0.12	0.063	-0.088	0.19	-0.072	-0.106	0.148	0.003	-0.314											Q5JPE7	NOMO2	23.07	18.94	10.928	3775.04	-115.109	3	K791k	(K)	ELLFYPPSMEAVVSGESCPGkLIEIHGK	(A)	SGESCPGkLIEIHGK
Q5JPE7_K855k _1_1_855_855	0.1922			0.674386			0.021	0.041	-0.062	0.3	-0.373	-0.367	-1.049	0.153	0.241	-0.012																					Q5JPE7	NOMO2	14.9	10.55	5.361	4519.39	-115.103	3.8	K855k	(K)	GAYSVGPLHSDLEYTVTSQkEGYVLTAVEGTIGDFK	(A)	EYTVTSQkEGYVLTA
Q5JPE7_K927k _1_1_927_927	0.0238	0.1184	0.1208	0.929251	0.638678	0.390502	-0.192	0.218	0.269	-0.102	-0.07	0.067	-0.079	-0.15	0.106	0.06	0.009	-0.046	-0.151	0.435	0.025	0.068	-0.098	-0.333	0.056	-0.013	0.08	-0.25	0.195	0.049	0.082	-0.241	0.114	-0.151	-0.314	0.144	Q5JPE7	NOMO2	25.52	20.87	5.844	3895.07	-115.098	5.8	K927k	(R)	SNLLTQDNGILTFSNLSPGQYYFkPMMK	(E)	SPGQYYFkPMMKEFR
Q5JPE7_K951k _1_1_951_951	-0.099	-0.208		0.823168	0.669674		0.118	0.075	-0.339	-0.179	0.495		0.021	-0.088	0.466		0.332	-0.168	0.414	0.102	-0.386	0.192	0.16	-0.193	0.041	1.134											Q5JPE7	NOMO2	20.96	19.15	99	3226.72	-115.099	6.6	K951k	(R)	FEPSSQMIEVQEGQNLkITITGYR	(T)	VQEGQNLkITITGYR
Q5JPE7_K1076k _1_1_1076_1076	0.1258	-0.084		0.65161	0.883386		-0.225	0.215	0.179	0.206	0.51	0.076	0.31	-0.221	0.063	0.028	0.105	0.172	-0.136	0.184	-0.506	0.539	-0.72	0.62	-0.019	-0.181											Q5JPE7	NOMO2	25.43	22.55	4.946	3844.15	-115.094	6.9	K1076k	(R)	QINQFDLSGNVITSSEYLPTLWVkLYK	(S)	YLPTLWVkLYKSENL
Q5JPE7_K1079k _1_1_1079_1079	-0.0384	-0.1498		0.916132	0.542434		0.17	0.034	-0.104	0.361	-0.201	-0.029	0.568	0.093	-0.255	0.075	0.049	0.184	-0.333	-0.235	0.155	-0.016	0.274	-0.095	0.266	0.14											Q5JPE7	NOMO2	19.17	18.84	99	3832.12	-115.087	9	K1079k	(K)	LYkSENLDNPIQTVSLGQSLFFHFPPLLR	(D)	TLWVKLYkSENLDNP
Q5JPE7_K1211k _1_1_1211_1211	0.1278	-0.1414		0.774972	0.473557		-0.117	0.054	0.256	0.083	-0.179	-0.118	0.169	-0.906	0.453	-0.14	-0.063	-0.039	-0.279	0.095	-0.169	-0.161	0.114	-0.029	0.075	0.253											Q5JPE7	NOMO2	29.17	26.51	99	2599.38	-115.107	5.4	K1211k	(R)	LQGVGALGQAASDNSGPEDAkR	(Q)	NSGPEDAkRQAKKQK
P30876_K87k _1_1_87_87	-0.166	0.1946		0.639393	0.215439		-0.208	-0.141	0.206	-0.619	0.051	0.261	-0.152	0.433	-0.129	-0.294	-0.041	0.1	-0.085	0.113	0.062	-0.014	-0.217	-0.328	-0.164	-0.101											P30876	POLR2B	17.55	14.66	9.334	3038.74	-115.107	4.4	K87k	(R)	YLLkFEQIYLSKPTHWER	(D)	EPPRYLLkFEQIYLS
P30876_K95k _1_1_95_95	0.0008	0.1902	-0.0058	0.997907	0.237462	0.9411	0.078	0.197	-0.002	-0.079	-0.132	0.279	-0.128	0.169	0.006	-0.268	0.013	0.209	0.083	0.028	0.255	-0.2	0.034	-0.104	-0.145	0.052	0.091	0.053	0.121	-0.037	-0.012	0.125	0.12	0.015	0.023	-0.038	P30876	POLR2B	20.03	16.41	99	2292.25	-115.108	5.4	K95k	(K)	FEQIYLSkPTHWER	(D)	FEQIYLSkPTHWERD
P30876_K130k _1_1_130_130	0.273	0.1808	0.3576	0.205171	0.256455	0.00832911	0.552	0.069	0.296	0.243	-0.039	-0.02	-0.236	0.069	-0.026	-0.031	0.08	0.202	0.203	0.189	0.147	-0.234	0.162	-0.01	-0.017	0.016	0.057	0.094	0.221	0.124	0.034	-0.215	-0.316	-0.579	-0.031	-0.117	P30876	POLR2B	23.77	18.06	7.58	2726.63	-115.11	3.8	K130k	(R)	NLTYSAPLYVDITkTVIK	(E)	PLYVDITkTVIKEGE
P30876_K134k _1_1_134_134		0.1242			0.594623												0.112	-0.071	-0.026	-0.047	0.168	-0.245	-0.341	0.264	-0.127	-0.036											P30876	POLR2B	19.12	18.25	19.125	2583.47	-115.114	2.3	K134k	(K)	TVIkEGEEQLQTQHQK	(T)	DITKTVIkEGEEQLQ
P30876_K146k _1_1_146_146	0.0312	0.029	-0.054	0.888898	0.881193	0.401454	-0.068	-0.101	-0.102	-0.094	0.084	-0.205	-0.141	0.146	-0.014	-0.223	0.159	0.149	0.084	0.066	-0.083	0.144	0.024	0.054	0.058	-0.05	-0.08	-0.076	-0.027	0.021	-0.024	-0.029	0.073	0.011	-0.064	0.093	P30876	POLR2B	24.41	22.26	7.099	2688.49	-115.11	3.9	K146k	(K)	EGEEQLQTQHQkTFIGK	(I)	QLQTQHQkTFIGKIP
P30876_K151k _1_1_151_151	0.0096	0.0096	-0.0146	0.975826	0.967183	0.895388	-0.161	-0.08	0.158	-0.06	0.322	-0.151	0.207	0.211	-0.151	0.015	-0.065	-0.215	0.025	0.101	0.038	-0.189	0.004	-0.074	0.052	0.043	-0.024	0.011	-0.101	0.22	0.054	-0.031	0.223	0.126	-0.056	-0.029	P30876	POLR2B	15.38	9.77	99	1747.11	-115.111	5.3	K151k	(K)	TFIGkIPIMLR	(S)	HQKTFIGkIPIMLRS
P30876_K199k _1_1_199_199	0.005	0.084	0.219	0.983165	0.622148	0.285614	-0.054	-0.208	-0.05	-0.191	-0.061	-0.077	-0.192	-0.209	0.092	-0.203	0.121	-0.043	0.008	-0.01	-0.06	0.024	-0.204	-0.184	0.033	-0.073	0.026	0.082	-0.12	0.023	0.021	0.052	-0.916	-0.13	-0.016	-0.053	P30876	POLR2B	18.73	17.96	18.726	2713.59	-115.108	4.6	K199k	(K)	VLIAQEkMATNTVYVFAK	(K)	KVLIAQEkMATNTVY
P30876_K210k _1_1_210_210	0.12	-0.021		0.443568	0.943581		0.08	0	-0.058	-0.096	0.101	-0.054	-0.191	-0.15	-0.012	-0.166	0.102	-0.045	-0.164	0.029	0.036	0.145	0.073	0.255	-0.128	-0.282											P30876	POLR2B	21.84	20.77	1.842	2060.22	-115.113	3.6	K210k	(K)	MATNTVYVFAkK	(D)	NTVYVFAkKDSKYAY
P30876_K214k _1_1_214_214		0.4892			0.0714834												0.006	0.026	0.228	0.257	0.178	-0.374	-0.469	0.097	-0.84	-0.165											P30876	POLR2B	12.7	12.7	99	1807.9	-115.113	4.3	K214k	(K)	DSkYAYTGECR	(S)	VFAKKDSkYAYTGEC
P30876_K264k _1_1_264_264	-0.3342	-0.0166	0.0582	0.23445	0.960303	0.431203	0.2	-0.238	-0.279	-0.467	0.153	0.143	0.089	0.067	0.607	0.134	-0.283	0.17	-0.086	0.211	0.022	0.153	0.168	-0.287	0.156	-0.073	0.035	0.167	0.126	0.099	0.018	0.034	-0.059	0.174	-0.011	0.016	P30876	POLR2B	20.66	20.66	99	2670.67	-115.103	6.7	K264k	(R)	IVATLPYIkQEVPIIIVFR	(A)	VATLPYIkQEVPIII
P30876_K340k _1_1_340_340	-0.1826	0.0348		0.508648	0.858964		0.422	0.175	-0.427	-0.005	-0.122	0.248	0.007	0.28	0.289	0.132	0.24	0.115	0.048	0.075	-0.032	0.071	0.146	0.117	0.002	-0.064											P30876	POLR2B	11.5	6.68	11.495	1436.89	-115.112	5.9	K340k	(K)	YAkEVLQK	(E)	EKRIKYAkEVLQKEM
P30876_K391k _1_1_391_391	0.1324	0.0746		0.657431	0.808316		0.5	0.286	0.201	0.292	-0.132	0.046	0.27	0.461	-0.138	-0.154	0.187	0.415	0.136	0.271	-0.059	0.14	0.453	0.236	-0.264	0.012											P30876	POLR2B	13.4	13.88	99	1976.04	-115.111	5	K391k	(R)	ELDDRDHYGNkR	(L)	DRDHYGNkRLDLAGP
P30876_K409k _1_1_409_409		-0.0778	-0.1694		0.635563	0.0865402											-0.093	-0.162	0.052	-0.158	0.013	0.022	-0.075	0.032	0.079	-0.017	0.057	-0.104	0.038	0.11	-0.231	0.204	0.245	0.018	0.18	0.07	P30876	POLR2B	8.98	6.65	8.976	1638.04	-115.115	3.5	K409k	(R)	GMFkNLLK	(E)	FLFRGMFkNLLKEVR
P30876_K413k _1_1_413_413		0.026			0.937486												-0.063	-0.249	-0.111	0.084	0.298	-0.286	-0.15	0.191	-0.059	0.133											P30876	POLR2B	5.05	1.42	99	1329.86	-115.117	2.8	K413k	(K)	NLLkEVR	(I)	GMFKNLLkEVRIYAQ
P30876_K421k _1_1_421_421	-0.1084			0.466394			-0.122	0.054	-0.074	-0.041	-0.04	0.138	0.121	0.027	0.012	0.021																					P30876	POLR2B	10.88	9.44	99	1611.96	-115.115	3.4	K421k	(R)	IYAQkFIDR	(G)	EVRIYAQkFIDRGKD
P30876_K427k _1_1_427_427	-0.0346	-0.1344		0.914486	0.348535		0.016	0.167	0.028	-0.355	0.068	0.269	0.062	0.05	0.111	-0.395	-0.195	-0.03	-0.039	-0.097	-0.12	-0.012	0.022	0.135	0.096	-0.05											P30876	POLR2B	10.84	7.84	10.84	1935.19	-115.117	1.6	K427k	(R)	GkDFNLELAIK	(T)	QKFIDRGkDFNLELA
P30876_K436k _1_1_436_436		-0.012			0.964128												0.061	-0.025	-0.256	0.193	-0.061	0.134	-0.201	0.004	0.05	-0.015											P30876	POLR2B	15.82	16.01	99	1778.06	-115.113	4.4	K436k	(K)	DFNLELAIkTR	(I)	FNLELAIkTRIISDG
P30876_K445k _1_1_445_445	0.1862		0.1632	0.345095		0.0683425	-0.046	0.279	0.083	-0.077	0.112	-0.112	-0.289	0.081	-0.259	-0.001											0.057	0.079	0.103	0.207	-0.04	-0.001	-0.073	-0.227	0.054	-0.163	P30876	POLR2B	23.12	23.12	23.119	2753.54	-115.108	4.7	K445k	(R)	IISDGLkYSLATGNWGDQK	(K)	RIISDGLkYSLATGN
P30876_K457k _1_1_457_457	0.1562	0.191	0.1064	0.397341	0.247224	0.161617	0.186	0.132	0.048	-0.18	0.037	-0.075	-0.181	-0.202	0.081	-0.181	0.249	0.294	0.193	0.042	0.052	0.078	0.124	-0.129	-0.1	-0.098	0.11	0.076	0.064	0.048	-0.017	-0.014	0.026	-0.223	0.029	-0.069	P30876	POLR2B	18.46	18.44	2	2155.21	-115.113	3.3	K457k	(K)	YSLATGNWGDQkK	(A)	TGNWGDQkKAHQARA
P30876_K644k _1_1_644_644	0.1112	0.0252		0.488382	0.914119		0.072	0.131	0.107	0.065	-0.004	0.154	-0.039	-0.088	-0.113	-0.099	-0.114	0.042	-0.043	0.06	0.002	0.087	-0.088	0.146	-0.215	-0.109											P30876	POLR2B	14.64	10.41	99	1653	-115.115	3.4	K644k	(K)	RHIDQLkER	(E)	KRHIDQLkEREYNNY
P30876_K730k _1_1_730_730	0.4236	-0.2946		0.124079	0.20892		0.079	0.281	-0.139	0.53	0.067	-0.191		-0.533	-0.255	-0.061	-0.312	-0.2	-0.232	-0.205	-0.057	0.09	0.263	-0.402	0.286	0.23											P30876	POLR2B	24.2	22.43	99	2974.54	-115.106	5	K730k	(R)	NTYQSAMGkQAMGVYITNFHVR	(M)	TYQSAMGkQAMGVYI
P30876_K756k _1_1_756_756	0.2728	0.1244	0.0456	0.482665	0.626998	0.800933	0.056	0.243	-0.042	-0.141	0.229	0.21	0.096	-0.166	-1.037	-0.122	-0.059	-0.118	0.148	-0.017	0.06	-0.564	0.152	-0.053	-0.016	-0.127	0.292	0.259	0.22	0.015	-0.374	0.217	-0.054	0.023	0.167	-0.169	P30876	POLR2B	25.74	21.13	99	2704.53	-115.104	6.1	K756k	(R)	MDTLAHVLYYPQkPLVTTR	(S)	HVLYYPQkPLVTTRS
P30876_K815k _1_1_815_815	0.0344	0.2074		0.864522	0.387523		0.182	0.221	-0.065	0.011	-0.009	0.113	0.012	-0.005	0.001	0.047	0.345	0.157	0.073	0.062	0.144	-0.509	0.127	0.193	-0.065	-0.002											P30876	POLR2B	8.59	7.94	8.591	1685.97	-115.113	4.3	K815k	(R)	SYkEQESK	(K)	SVFYRSYkEQESKKG
P30876_K821k _1_1_821_821	-0.0266	-0.03	0.063	0.908393	0.884284	0.464505	-0.061	0.118	0.101	-0.093	0.039	-0.033	0.189	0.233	-0.016	-0.136	0.067	0.023	0.047	-0.096	0.124	0.109	0.154	0.166	-0.104	-0.01	-0.07	0.056	0.015	-0.053	0.041	0.016	-0.056	-0.236	-0.138	0.088	P30876	POLR2B	16.41	18.81	16.413	2397.34	-115.111	4.1	K821k	(K)	kGFDQEEVFEKPTR	(E)	YKEQESKkGFDQEEV
P30876_K831k _1_1_831_831	0.0942	0.1482	0.1544	0.752154	0.492406	0.0797604	-0.137	0.037	0.013	0.139	-0.117	0.066	0.119	-0.621	0.094	-0.194	0.305	0.271	-0.223	0.244	0.14	-0.077	0.194	-0.031	-0.042	-0.048	0.17	0.122	-0.097	0.037	0.161	0.014	0.006	-0.063	-0.17	-0.166	P30876	POLR2B	19.39	16.09	19.391	2397.34	-115.11	4.2	K831k	(K)	KGFDQEEVFEkPTR	(E)	DQEEVFEkPTRETCQ
P30876_K847k _1_1_847_847	0.0718	-0.0268	-0.0434	0.831581	0.935492	0.829372	0.154	0.271	0.141	0.044	-0.08	-0.085	0.388	0.406	-0.323	-0.215	0.223	0.06	-0.002	0.197	-0.202	-0.08	0.324	0.319	-0.188	0.035	0.409	0.148	0.26	-0.136	-0.111	0.254	0.392	0.278	-0.32	0.183	P30876	POLR2B	21.85	19.51	99	2426.34	-115.112	3.6	K847k	(R)	HAIYDkLDDDGLIAPGVR	(V)	MRHAIYDkLDDDGLI
P30876_K869k _1_1_869_869	0.0822	0.0208	0.0576	0.871019	0.937457	0.377614	-0.332	0.489	-0.298	0.56	0.518	0.337	0.511	0.024	-0.262	-0.084	0.133	0.161	-0.067	-0.252	-0.007	0.036	-0.21	-0.033	0.078	-0.007	0.088	0.055	-0.072	-0.018	0.077	-0.001	-0.027	0.023	-0.086	-0.067	P30876	POLR2B	23.86	22.94	99	3444.82	-115.105	4.7	K869k	(R)	VSGDDVIIGkTVTLPENEDELESTNRR	(Y)	GDDVIIGkTVTLPEN
P30876_K942k _1_1_942_942		0.513467			0.0631381												-0.022	0.573	0.407	0.187	0.584	-0.211		-0.166		-0.126											P30876	POLR2B	15.67	13.58	99	1404.68	114.051	5.4	K942k	(R)	HGQkGTCGIQYR	(Q)	FASRHGQkGTCGIQY
P30876_K988k _1_1_988_988	0.8658			0.0161149			0.369	0.238	-0.016	-0.051	0.13	-0.73	-0.912	-1.105	-0.878	-0.034																					P30876	POLR2B	20.77	17.32	7.116	2686.54	-115.111	3.4	K988k	(R)	MTIGHLIECLQGkVSANK	(G)	LIECLQGkVSANKGE
P30876_K993k _1_1_993_993	0.0368	0.1138	-0.0426	0.869242	0.506639	0.630414	0.257	-0.107	-0.153	-0.102	-0.035	-0.029	-0.102	-0.15	0.005	-0.048	0.11	0.135	0.088	-0.104	0.19	0.051	0.063	-0.175	0.021	-0.11	-0.064	-0.103	-0.044	0.032	-0.118	0.01	-0.07	-0.203	0.134	0.045	P30876	POLR2B	32.9	26.02	32.72	2961.62	-115.111	3.2	K993k	(K)	VSANkGEIGDATPFNDAVNVQK	(I)	QGKVSANkGEIGDAT
P30876_K1010k _1_1_1010_1010	-0.016	-0.319	-0.2048	0.964968	0.321772	0.420414	0.036	0.208	0.063	-0.027	-0.17	-0.039	0.547	-0.023	-0.054	-0.241	0.394	-0.284	-0.116	-0.03	-0.569	0.331	0.565	0.141	0.068	-0.115	-0.28	0.286	-0.017	-0.212	-0.521	-0.644	0.103	0.174	0.376	0.271	P30876	POLR2B	22.6	20.53	99	3764.96	-115.095	6.8	K1010k	(K)	GEIGDATPFNDAVNVQkISNLLSDYGYHLR	(G)	NDAVNVQkISNLLSD
P30876_K1036k _1_1_1036_1036	-0.11			0.724389			-0.246	0.124	0.217	0.024	-0.268	0.087	0.403	-0.376	0.168	0.119																					P30876	POLR2B	22.25	15.76	99	2273.31	-115.114	3	K1036k	(R)	kITSQIFIGPTYYQR	(L)	YNGFTGRkITSQIFI
P30876_K1143k _1_1_1143_1143	-0.2112	-0.115		0.238311	0.612756		-0.123	0.054	0.007	-0.035	-0.16	-0.041	0.21	0.39	0.136	0.104	0.102	0.036	0.034	-0.096	-0.094	0.111	0.382	0.218	-0.234	0.08											P30876	POLR2B	9.51	8.89	99	1516.96	-115.117	2.3	K1143k	(R)	NkTQISLVR	(M)	ECRGCRNkTQISLVR
P11388-4_K17k _1_1_17_17	0.2626			0.225279			-0.052	-0.062	0.361	0.026	0.148	0.069	-0.35	-0.038	-0.24	-0.333																					P11388-4	TOP2A	18.32	17.18	4.235	2698.47	-115.111	3.4	K17k	(-)	MEVSPLQPVNENMQVNkIK	(K)	NENMQVNkIKKNEDA
P11388-4_K96k _1_1_96_96	-0.0848			0.71811			0.036	0.187	-0.186	-0.1	-0.255	0.166	-0.11	-0.193	0.088	0.155																					P11388-4	TOP2A	19.76	15.67	5.726	2773.58	-115.108	4.7	K96k	(K)	IFDEILVNAADNkQRDPK	(M)	LVNAADNkQRDPKMS
P11388-4_K156k _1_0_156_157	0.6996			0.111428			-0.064	0.232	-0.196	0.569	0.004	0.146	-0.729	-0.607	-0.419	-1.344																					P11388-4	TOP2A	26.98	22.61	0.934	3334.78	-115.101	6	K156k	(K)	MYVPALIFGQLLTSSNYDDDEkK	(V)	SNYDDDEkKVTGGRN
P11388-4_K227k _1_1_227_227	-0.214			0.364475			-0.3	0.089	0.367	-0.223	-0.11	0.172	0.333	0.075	0.156	0.157																					P11388-4	TOP2A	5.94	4.79	5.944	1684.01	-115.115	3.3	K227k	(K)	FkMQSLDK	(D)	QPDLSKFkMQSLDKD
P11388-4_K251k _1_1_251_251	-0.0012			0.99765			-0.146	0.027	-0.115	0.042	-0.359	0.289	-0.512	-0.249	-0.197	0.124																					P11388-4	TOP2A	13.14	11.81	5.32	1955.14	-115.114	3.3	K251k	(R)	AYDIAGSTkDVK	(V)	YDIAGSTkDVKVFLN
P11388-4_K276k _1_1_276_276	0.1046	-0.1234		0.571961	0.541192		0.226	0.056	0.125	0.094	-0.083	0.161	-0.142	-0.086	0.058	-0.096	-0.292	-0.149	-0.021	-0.115	0.027	0.067	-0.05	-0.113	-0.124	0.287											P11388-4	TOP2A	14.1	12.2	3.103	1949.1	-115.113	3.9	K276k	(R)	SYVDMYLkDK	(L)	SYVDMYLkDKLDETG
P11388-4_K321k _1_1_321_321	0.306			0.23809			0.193	-0.188	0.516	0.244	0.286	0.042	-0.375	-0.273	0.045	0.082																					P11388-4	TOP2A	22.77	17.52	99	2355.32	-115.111	4	K321k	(K)	GFQQISFVNSIATSkGGR	(H)	VNSIATSkGGRHVDY
P11388-4_K506k _1_1_506_506		0.0292			0.892882												0.15	-0.176	-0.017	-0.013	0.046	-0.042	0.058	-0.045	-0.186	0.059											P11388-4	TOP2A	10.66	3.71	2	1616.05	-115.116	2.7	K506k	(K)	AQVQLNkK	(C)	KAQVQLNkKCSAVKH
P11388-4_K660k _1_1_660_660	-0.3886	-0.0774	-0.087	0.0448542	0.726003	0.22566	-0.416	-0.018	-0.037	-0.235	-0.098	0.215	0.103	0.405	0.209	0.207	-0.125	0.02	-0.128	-0.154	-0.149	-0.146	0.072	-0.146	0.27	-0.199	-0.035	-0.071	0.054	0.02	-0.046	0.122	0.107	0.099	-0.087	0.116	P11388-4	TOP2A	20.23	17.32	6.293	2337.44	-115.106	6.3	K660k	(R)	FLEEFITPIVkVSK	(N)	EFITPIVkVSKNKQE
P11388-4_K665k _1_1_665_665	0.1534	0.1288		0.365809	0.731734		-0.013	0.024	0.175	-0.046	0.013	-0.153	0.026	-0.118	-0.052	-0.317	0.11	-0.005	-0.107	-0.133	-0.171	-0.023	-0.738	-0.223	-0.372	0.406											P11388-4	TOP2A	14.39	11.75	14.391	2863.49	-115.107	4.6	K665k	(K)	NkQEMAFYSLPEFEEWK	(S)	IVKVSKNkQEMAFYS
P11388-4_K695k _1_1_695_695	0.2268	0.1858		0.136736	0.474317		0.078	0.044	0.132	0.195	0.06	0.019	-0.26	-0.14	-0.111	-0.133	0.308	0.189	0.056	0.22	-0.159	0.295	-0.33	-0.11	0.105	-0.275											P11388-4	TOP2A	10.57	10.7	10.572	1892.11	-115.116	2.3	K695k	(K)	YYkGLGTSTSK	(E)	KWKVKYYkGLGTSTS
P11388-4_K703k _1_1_703_703	0.0792	0.106		0.681631	0.648144		0.115	0.013	-0.144	0.068	-0.103	-0.147	-0.083	-0.262	0.08	-0.035	0.088	0.045	-0.235	0.171	0.015	0.228	-0.224	-0.234	-0.078	-0.138											P11388-4	TOP2A	12.68	9.95	5.47	1766.06	-115.114	3.6	K703k	(K)	GLGTSTSkEAK	(E)	GLGTSTSkEAKEYFA
P11388-4_K706k _1_1_706_706	0.097	0.0158		0.776213	0.949156		0.088	-0.112	-0.217	-0.039	-0.151	0.298	-0.739	-0.212	-0.083	-0.18	0.036	-0.211	-0.105	0.007	0.029	-0.102	0.059	-0.131	0.086	-0.235											P11388-4	TOP2A	11.49	13.71	11.492	1919.06	-115.114	3.3	K706k	(K)	EAkEYFADMK	(R)	TSTSKEAkEYFADMK
P11388-4_K713k _1_1_713_713	-0.0918	-0.1626		0.674453	0.578632		0.132	0.117	-0.069	0.218	-0.279	0.186	0.041	0.168	0.189	-0.006	0.178	-0.391	0.216	0.307	-0.139	0.196	0.146	0.528	0.115	-0.001											P11388-4	TOP2A	12.8	10.11	99	1517.82	-115.115	3.8	K713k	(K)	EYFADMkR	(H)	KEYFADMkRHRIQFK
P11388-4_K736k _1_1_736_736	0.0934	-0.0716		0.656406	0.755662		-0.25	0.207	0.018	-0.035	0.135	-0.06	-0.089	-0.196	0.09	-0.137	0.222	0.001	0.154	-0.172	0.041	0.293	0.264	0.095	-0.001	-0.047											P11388-4	TOP2A	21.7	24.77	1.721	2486.37	-115.109	4.7	K736k	(K)	YSGPEDDAAISLAFSkK	(Q)	AISLAFSkKQIDDRK
P11388-4_K804k _1_1_804_804	-0.3364	0.1456		0.105833	0.547209		-0.264	-0.153	0.214	-0.296	-0.025	0.09	0.37	0.328	0.233	0.137	0.079	0.316	0.089	0.353	-0.151	-0.301	-0.097	0.154	0.127	0.075											P11388-4	TOP2A	19.94	16.19	99	1943.11	-115.111	5	K804k	(R)	SIPSMVDGLkPGQR	(K)	PSMVDGLkPGQRKVL
P11388-4_K879k _1_1_879_879	-0.081			0.768358			-0.127	0.036	-0.245	-0.262	0.28	-0.158	0.227	-0.182	0.006	0.194																					P11388-4	TOP2A	12.47	13.82	99	1582.91	-115.112	5.7	K879k	(R)	LHGGkDSASPR	(Y)	GTRLHGGkDSASPRY
P11388-4_K974k _1_1_974_974		-0.0334			0.862552												-0.02	0.143	0.119	-0.104	0.013	0.026	0.024	0.11	0.165	-0.007											P11388-4	TOP2A	11.68	12.16	4.213	2796.53	-115.152	-11.8	K974k	(R)	LMDGEEPLPMLPSYkNFK	(G)	LPMLPSYkNFKGTIE
P11388-4_K1017k _1_1_1017_1017		-0.205			0.357123												0.03	-0.252	-0.186	-0.035	-0.332	0.045	-0.335	0.18	0.224	0.136											P11388-4	TOP2A	16.23	16.34	12.052	3083.67	-115.098	7.5	K1017k	(R)	TWTQTYkEQVLEPMLNGTEK	(T)	RTWTQTYkEQVLEPM
P11388-4_K1128k _1_1_1128_1128	-0.0842	-0.2534	-0.0652	0.821758	0.443977	0.559605	-0.158	-0.434	-0.205	0.234	-0.025	-0.393	-0.025	0.372	-0.339	0.218	-0.205	-0.088	-0.264	-0.2	-0.381	-0.398	0.616	-0.27	0.305	-0.124	-0.196	-0.008	0.111	-0.133	0.086	0.063	0.063	0.207	0.04	-0.187	P11388-4	TOP2A	25.1	21.96	99	2559.41	-115.104	6.5	K1128k	(K)	EWLLGMLGAESAkLNNQAR	(F)	MLGAESAkLNNQARF
P11388-4_K1143k _1_1_1143_1143	-0.1482			0.599928			-0.129	-0.645	0.084	0.053	-0.134	-0.067	-0.203	-0.084	0.18	0.144																					P11388-4	TOP2A	13	14.9	12.999	2284.48	-115.113	3.2	K1143k	(K)	IDGkIIIENKPK	(K)	ILEKIDGkIIIENKP
P11388-4_K1156k _1_1_1156_1156	-0.0034	0.076		0.99279	0.788706		-0.196	0.24	-0.156	-0.08	-0.2	-0.09	0.133	-0.522	0.188	-0.084	0.016	0.19	0.086	0.342	-0.069	0.122	0.028	0.323	0.043	-0.331											P11388-4	TOP2A	10.04	8.69	99	1570.05	-115.114	3.9	K1156k	(K)	ELIkVLIQR	(G)	KPKKELIkVLIQRGY
P11388-4_K1169k _1_1_1169_1169	0.0094			0.975372			0.258	0.239	0.043	0.189	-0.092	0.203	0.029	0.421	0.037	-0.1																					P11388-4	TOP2A	13.98	11.7	5.481	1953.1	-115.111	5.1	K1169k	(R)	GYDSDPVkAWK	(E)	GYDSDPVkAWKEAQQ
P11388-4_K1240k _1_1_1240_1240	0.0124	0.036		0.955013	0.907469		0.017	0.12	0.155	0.147	-0.108	0.118	0.024	0.105	0.083	-0.061	0.029	-0.09	-0.053	0.214	-0.074	-0.084	-0.276	0.353	-0.206	0.059											P11388-4	TOP2A	12.9	13.13	1.961	1947.18	-115.113	3.6	K1240k	(K)	EQELDTLkRK	(S)	EQELDTLkRKSPSDL
P11388-4_K1265k _1_1_1265_1265	-0.2724	0.1142		0.506235	0.599965		0.243	-0.208	-0.345	-0.174	-0.538	0.047	-0.288	0.539	-0.483	0.525	0.066	-0.151	0.043	-0.089	0.11	0.222	-0.295	-0.209	-0.189	-0.121											P11388-4	TOP2A	15.74	14.19	3.139	2751.53	-115.106	5.3	K1265k	(K)	EDLATFIEELEAVEAkEK	(Q)	ELEAVEAkEKQDEQV
P11388-4_K1277k _1_1_1277_1277	0.0734	0.3072		0.764818	0.148364		0.071	-0.066	0.133	-0.018	-0.106	0.029	0.061	-0.467	0.083	-0.059	0.213	0.221	0.361	-0.054	0.441	0.094	-0.219	0.108	-0.036	-0.301											P11388-4	TOP2A	15.3	11.2	5.36	2000.17	-115.112	4	K1277k	(K)	QDEQVGLPGkGGK	(A)	EQVGLPGkGGKAKGK
P11388-4_K1454k _1_1_1454_1454							1.342	1.76	2.326	0.796	2.252																										P11388-4	TOP2A	9.71	8.67	1.197	2916.71	-115.111	3.1	K1454k	(K)	ELKPQkSVVSDLEADDVK	(G)	NKELKPQkSVVSDLE
Q02880_K42k _1_1_42_42		0.3918			0.116475												0.178	0.11	-0.115	0.017	0.674	-0.113	-0.399	-0.136	-0.34	-0.107											Q02880	TOP2B	7.41	7.41	3.189	2483.38	-115.11	4.2	K42k	(K)	KEESETANkNDSSK	(K)	EESETANkNDSSKKL
Q02880_K117k _1_1_117_117	-0.122	0.0418		0.801921	0.940745		0.392	-0.211	-0.239	0.119	-0.16	-0.034	0.14	0.895	-0.513	0.023	-0.559	-0.136	0.179	0.215	0.015	0.205	-0.06	-0.3	-0.736	0.396											Q02880	TOP2B	22.47	16.58	99	2204.24	-115.109	5.5	K117k	(K)	IFDEILVNAADNkQR	(D)	LVNAADNkQRDKNMT
Q02880_K144k _1_1_144_144	0.0478	0.041		0.930949	0.870446		-0.243	-0.177	-0.038	0.012	-0.293	0.512	-1.003	-0.438	-0.165	0.116	-0.125	-0.197	-0.109	-0.017	0.038	-0.417	-0.055	-0.149	-0.145	0.151											Q02880	TOP2B	21.65	17.08	8.602	3432.95	-115.106	4.1	K144k	(K)	VSIDPESNIISIWNNGkGIPVVEHK	(V)	ISIWNNGkGIPVVEH
Q02880_K152k _1_1_152_152		0.1782	0.1056		0.227771	0.106029											0.165	0.185	-0.012	0.12	0.025	0.027	-0.026	-0.177	-0.067	-0.165	0.003	-0.103	0.003	0.018	0.087	-0.075	-0.136	-0.129	-0.04	-0.14	Q02880	TOP2B	14.65	12.82	5.544	1922.2	-115.113	3.8	K152k	(K)	GIPVVEHkVEK	(V)	GIPVVEHkVEKVYVP
Q02880_K177k _1_1_177_177	-0.33335	0.0738		0.417444	0.863711		-0.422	0.016	0.356	-0.304	0.051	0.368	-0.12		0.857	-0.014	-0.253	0.283	-0.101	0.695	-0.109	0.144	-0.388	0.011	0.085	0.294											Q02880	TOP2B	20.69	18.82	1.46	3302.81	-115.105	4.6	K177k	(K)	VYVPALIFGQLLTSSNYDDDEkK	(V)	SNYDDDEkKVTGGRN
Q02880_K297k _1_1_297_297	0.1324			0.605911			0.163	0.022	0.026	-0.13	-0.185	0.048	-0.457	-0.346	0.16	-0.171																					Q02880	TOP2B	14.17	13.38	2.948	1917.13	-115.113	4	K297k	(R)	SYVDLYVkDK	(L)	SYVDLYVkDKLDETG
Q02880_K308k _1_1_308_308	0.122667	-0.1466		0.750944	0.516237		0.172	0.322	0.57	0.291	-0.295	0.163		-0.104	0.209		-0.2	0.031	-0.329	0.229	0.068	0.13	0.063	0.118	-0.069	0.29											Q02880	TOP2B	22.63	20.45	99	2465.41	-115.111	4	K308k	(K)	LDETGVALkVIHELANER	(W)	DETGVALkVIHELAN
Q02880_K342k _1_1_342_342	-0.221	0.1564	-0.0334	0.442805	0.658361	0.815888	-0.089	-0.067	0.278	-0.344	-0.005	0.085	0.673	0.172	-0.056	0.004	0.235	-0.227	0.572	0.003	0.47	-0.077	0.523	-0.137	-0.06	0.022	-0.17	-0.006	-0.163	0.014	0.054	0.094	0.197	-0.387	-0.007	-0.001	Q02880	TOP2B	25.05	20.92	99	2369.33	-115.109	5.1	K342k	(K)	GFQQISFVNSIATTkGGR	(H)	VNSIATTkGGRHVDY
Q02880_K357k _1_1_357_357	-0.0222			0.96836			-0.165	-0.095	-0.29	-0.229	0.414	-0.65	-0.268	0.237	-0.157	0.584																					Q02880	TOP2B	12.41	12.62	9.035	2726.64	-115.103	6.5	K357k	(R)	HVDYVVDQVVGkLIEVVK	(K)	VVDQVVGkLIEVVKK
Q02880_K373k _1_1_373_373		-0.0214			0.937715												0.093	0.025	-0.163	-0.038	0.075	0.144	0.123	0.192	-0.146	-0.214											Q02880	TOP2B	12.12	9.02	12.12	1847.17	-115.121	-0.8	K373k	(K)	AGVSVkPFQVK	(N)	NKAGVSVkPFQVKNH
Q02880_K407k _1_1_407_407	-0.137	-0.1166		0.462991	0.492582		-0.013	-0.146	-0.053	-0.161	-0.028	-0.012	0.316	0.04	-0.154	0.094	-0.028	0.124	0.017	-0.172	0.069	0.186	0.254	0.056	-0.006	0.103											Q02880	TOP2B	17.69	17.51	7.042	2154.22	-115.112	3.8	K407k	(K)	ENMTLQPkSFGSK	(C)	ENMTLQPkSFGSKCQ
Q02880_K439k _1_1_439_439		0.0298			0.880041												0.049	-0.059	-0.075	-0.114	0.088	-0.14	-0.055	0.041	-0.148	0.042											Q02880	TOP2B	5.03	3.28	5.031	1535.93	-115.114	4.1	K439k	(K)	FkAQTQLNK	(K)	ILNWVKFkAQTQLNK
Q02880_K446k _1_1_446_446	-0.1956	-0.12		0.255412	0.479924		-0.077	-0.088	-0.324	-0.02	-0.117	0.235	0.024	-0.007	-0.048	0.148	0.184	0.011	0.057	0.062	-0.095	0.218	0.33	0.159	0.07	0.042											Q02880	TOP2B	11.89	6.58	2.594	1618.03	-115.116	2.8	K446k	(K)	AQTQLNkK	(C)	KAQTQLNkKCSSVKY
Q02880_K520k _1_1_520_520		-0.0468	-0.0972		0.831833	0.089749											-0.104	-0.039	-0.144	-0.175	0.132	0.189	-0.062	-0.113	0.034	-0.144	0.001	-0.099	-0.086	-0.084	-0.048	0.024	0.009	0.012	0.063	0.062	Q02880	TOP2B	20.71	17.49	20.708	2769.55	-115.106	5.1	K520k	(R)	EASHkQIMENAEINNIIK	(I)	NVREASHkQIMENAE
Q02880_K550k _1_1_550_550	0.004	-0.0464	-0.0832	0.989298	0.888896	0.290855	0.066	-0.251	-0.284	0.185	0.007	-0.05	-0.233	0.066	0.114	-0.194	0.159	0.185	-0.211	-0.085	-0.051	0.03	0.44	0.066	-0.34	0.033	-0.057	-0.111	-0.04	-0.028	-0.112	-0.136	-0.003	0.035	-0.013	0.185	Q02880	TOP2B	19.77	19.77	99	1856.02	-115.113	4.1	K550k	(K)	SYDDAESLkTLR	(Y)	YDDAESLkTLRYGKI
Q02880_K600k _1_1_600_600		0.0496	-0.105		0.804542	0.097937											-0.165	-0.172	0.021	0.053	-0.006	-0.024	-0.14	-0.171	0.038	-0.22	-0.171	-0.027	-0.007	-0.03	-0.057	0.037	0.093	0.018	0.073	0.012	Q02880	TOP2B	25.77	25.77	3.12	2503.49	-115.108	5.2	K600k	(K)	HGFLEEFITPIVkASK	(N)	EFITPIVkASKNKQE
Q02880_K605k _1_1_605_605	0.03	-0.086		0.910185	0.553634		0.01	0.063	0.184	-0.062	-0.088	-0.178	0.274	-0.249	0.013	0.097	0.023	-0.128	-0.036	-0.134	-0.036	-0.004	-0.001	0.069	0.054	0.001											Q02880	TOP2B	17.21	17.21	17.215	3204.78	-115.107	4.3	K605k	(K)	NkQELSFYSIPEFDEWKK	(H)	IVKASKNkQELSFYS
Q02880_K620k _1_1_620_620	-0.1724	-0.0236		0.480556	0.952481		0.055	0.273	-0.127	-0.242	-0.091	-0.036	0.432	0.084	0.302	-0.052	-0.24	-0.177	-0.198	0.142	-0.109	-0.076	-0.133	-0.315	0.444	-0.384											Q02880	TOP2B	23.23	24.6	1.452	2733.47	-115.109	4.3	K620k	(K)	QELSFYSIPEFDEWkK	(H)	IPEFDEWkKHIENQK
Q02880_K627k _1_1_627_627	-0.012			0.958063			0.004	0.113	-0.033	-0.099	-0.05	-0.027	0.125	0.064	0.022	-0.189																					Q02880	TOP2B	13.79	12.66	5.397	1841.1	-115.115	2.7	K627k	(K)	HIENQkAWK	(I)	KKHIENQkAWKIKYY
Q02880_K635k _1_1_635_635	0.128	0.0556	-0.0334	0.445088	0.760781	0.699322	0.009	0.175	0.048	-0.054	0.07	0.06	-0.168	-0.226	-0.011	-0.047	0.048	-0.047	0.063	-0.141	0.027	0.015	-0.132	-0.143	0.06	-0.128	-0.071	-0.034	-0.095	-0.136	-0.06	0.062	-0.139	-0.02	0.075	-0.207	Q02880	TOP2B	11.68	11.68	11.683	1876.11	-115.111	5	K635k	(K)	YYkGLGTSTAK	(E)	AWKIKYYkGLGTSTA
Q02880_K643k _1_1_643_643	-0.0074			0.983277			0.026	-0.178	-0.039	-0.093	-0.195	-0.602	0.039	0.04	0.18	-0.099																					Q02880	TOP2B	8.27	7.42	4.897	1750.07	-115.121	-0.4	K643k	(K)	GLGTSTAkEAK	(E)	GLGTSTAkEAKEYFA
Q02880_K646k _1_1_646_646	-0.0462	-0.0946	0.2286	0.886849	0.824875	0.0516295	0.207	-0.174	-0.038	-0.345	-0.1	-0.047	-0.319	-0.256	0.293	0.11	0.009	-0.025	0.031	-0.234	-0.063	-0.709	0.489	0.315	0.131	-0.035	-0.037	0.235	0.105	0.144	0.357	-0.061	0.117	0.007	-0.276	-0.126	Q02880	TOP2B	11.3	11.3	99	1846.94	-115.115	3.1	K646k	(K)	EAkEYFADMER	(H)	TSTAKEAkEYFADME
Q02880_K676k _1_1_676_676	0.1164			0.644985			-0.057	0.269	0.258	0.261	-0.066	0.21	0.243	-0.212	-0.209	0.051																					Q02880	TOP2B	22.51	22.51	1.658	2484.4	-115.108	5.1	K676k	(R)	YAGPEDDAAITLAFSkK	(K)	AITLAFSkKKIDDRK
Q02880_K683k _1_1_683_683	-0.153			0.340381			-0.218	0.039	-0.11	-0.128	0.002	-0.065	0.147	0.068	0.074	0.126																					Q02880	TOP2B	16.76	16.76	99	2426.25	-115.111	3.8	K683k	(K)	IDDRkEWLTNFMEDR	(R)	KKKIDDRkEWLTNFM
Q02880_K712k _1_1_712_712		-0.1156			0.586463												0.051	-0.183	-0.001	-0.235	0.182	0.179	-0.056	-0.047	0.057	0.259											Q02880	TOP2B	8.87	6.17	5.405	3607.99	-115.096	6.8	K712k	(R)	LHGLPEQFLYGTATkHLTYNDFINK	(E)	FLYGTATkHLTYNDF
Q02880_K744k _1_1_744_744	0.2194			0.479137			0.196	0.087	-0.103	0.093	-0.132	-0.234	-0.122	-0.804	0.109	0.095																					Q02880	TOP2B	20.28	19.59	99	1959.14	-115.111	5	K744k	(R)	SIPSLVDGFkPGQR	(K)	PSLVDGFkPGQRKVL
Q02880_K819k _1_1_819_819	-0.2746			0.39202			0.128	-0.044	-0.032	-0.606	-0.127	0.004	-0.149	0.671	0.029	0.137																					Q02880	TOP2B	9.22	9.22	99	1566.91	-115.113	4.8	K819k	(R)	LHGGkDAASPR	(Y)	GTRLHGGkDAASPRY
Q02880_K957k _1_1_957_957	0.0766			0.816319			-0.256	0.416	0.188	0.06	0.377	0.13	0.007	0.448	-0.164	-0.019																					Q02880	TOP2B	13.46	14.84	12.355	3067.67	-115.105	5	K957k	(R)	TWTQVYkEQVLEPMLNGTDK	(T)	RTWTQVYkEQVLEPM
Q02880_K988k _1_1_988_988		-0.018			0.960303												0.008	0.187	0.293	0.384	-0.185	0.299	0.128	0.446	-0.093	-0.003											Q02880	TOP2B	15.58	12.25	15.579	2254.3	-115.114	2.9	K988k	(K)	EYHTDTTVkFVVK	(M)	YHTDTTVkFVVKMTE
Q02880_K992k _1_1_992_992		-0.1736			0.450108												0.104	-0.135	-0.321	-0.163	0.098	0.083	0.107	-0.1	0.414	-0.053											Q02880	TOP2B	7.89	6.24	7.889	1798.08	-115.113	4	K992k	(K)	FVVkMTEEK	(L)	TTVKFVVkMTEEKLA
Q02880_K1068k _1_1_1068_1068	0.1936	0.0252		0.70897	0.932146		-0.058	0.08	-0.015	-0.266	0.514	-0.87	0.411	0.223	-0.674	0.197	0.171	0.206	0.016	-0.076	-0.142	0.117	-0.131	0.194	-0.259	0.128											Q02880	TOP2B	25.05	22.95	99	2575.41	-115.107	5.2	K1068k	(K)	EWLVGMLGAESTkLNNQAR	(F)	MLGAESTkLNNQARF
Q02880_K1079k _1_1_1079_1079	-0.241			0.212869			-0.088	-0.205	-0.291	-0.054	-0.058	0.052	0.226	0.312	0.082	-0.163																					Q02880	TOP2B	7.72	5.4	7.722	1763.14	-115.115	3.1	K1079k	(R)	FILEkIQGK	(I)	QARFILEkIQGKITI
Q02880_K1083k _1_1_1083_1083	0.0572			0.769986			0.151	0.211	0.124	-0.159	0.067	-0.023	0.099	0.004	-0.063	0.091																					Q02880	TOP2B	11.21	6.09	99	1630.01	-115.115	3.2	K1083k	(K)	IQGkITIENR	(S)	ILEKIQGkITIENRS
Q02880_K1092k _1_1_1092_1092	-0.2208			0.779902			-0.466	-0.292	0.384	1.051	0.119				0.573	0.187																					Q02880	TOP2B	9.21	5.85	99	1702.05	-115.118	1.3	K1092k	(K)	kDLIQMLVQR	(G)	TIENRSKkDLIQMLV
Q02880_K1109k _1_1_1109_1109	0.001			0.997065			-0.052	-0.054	0.053	-0.019	0.074	0.028	0.295	-0.032	-0.165	-0.129																					Q02880	TOP2B	12.69	11.87	5.166	1967.12	-115.113	3.6	K1109k	(R)	GYESDPVkAWK	(E)	GYESDPVkAWKEAQE
Q02880_K1177k _1_1_1177_1177		-0.117			0.5509												-0.197	0.11	0.046	0.059	0.185	0.207	0.065	0.377	0.072	0.067											Q02880	TOP2B	6.61	4.82	99	1331.8	-115.118	1.4	K1177k	(R)	EVNDLkR	(K)	GREVNDLkRKSPSDL
Q02880_K1214k _1_1_1214_1214	-0.0716	0.051	0.0362	0.72811	0.788556	0.680117	-0.154	0.162	-0.148	0.189	-0.121	0.012	0.161	0.001	0.082	0.03	0.015	-0.167	-0.046	0.021	0.047	-0.23	0.021	-0.121	-0.052	-0.003	-0.026	0.019	-0.001	0.054	0.009	-0.102	0.141	-0.203	-0.002	0.04	Q02880	TOP2B	15.5	15.39	5.588	2734.54	-115.11	3.9	K1214k	(K)	VESQEREDVLAGMSGkAIK	(G)	VLAGMSGkAIKGKVG
Q02880_K1250k _1_1_1250_1250		0.113			0.431162												-0.078	0.023	0.022	0.114	0.084	-0.162	-0.021	-0.094	-0.07	-0.053											Q02880	TOP2B	11.62	12.01	8.717	2175.3	-115.107	6.2	K1250k	(R)	IIPEITAMkADASK	(K)	IPEITAMkADASKKL
P49327_K41k _1_1_41_41	0.0028	-0.1532	-0.2116	0.990524	0.305235	0.0376295	-0.081	0.073	-0.206	-0.124	0.124	-0.117	-0.066	0.013	-0.112	0.054	-0.08	-0.157	-0.184	-0.209	0.005	-0.073	0.016	0.084	-0.026	0.14	-0.056	-0.083	-0.098	-0.026	-0.138	-0.004	0.123	0.365	-0.037	0.21	P49327	FASN	12.81	12.81	99	1618.98	-115.115	3.2	K41k	(R)	WkAGLYGLPR	(R)	TDDDRRWkAGLYGLP
P49327_K70k _1_1_70_70	-0.4488	-0.0986	0.026	0.0258883	0.617707	0.850392	-0.194	-0.259	-0.054	-0.103	-0.531	0.141	0.337	0.254	0.216	0.155	0.092	-0.093	0.143	-0.223	-0.093	-0.131	0.167	0.073	0.084	0.126	0.086	0.096	0.115	-0.025	-0.091	0.047	0.304	-0.224	0.108	-0.184	P49327	FASN	25.59	21.22	99	2887.51	-115.112	2.8	K70k	(R)	FDASFFGVHPkQAHTMDPQLR	(L)	SFFGVHPkQAHTMDP
P49327_K235k _1_1_235_235	0.0368	-0.0636		0.920465	0.837068		0.056	-0.231	0.218	0.279	-0.139	0.088	0.265	-0.33	0.293	-0.317	-0.203	0.15	0.217	0.142	-0.238	-0.159	-0.023	0.038	0.078	0.452											P49327	FASN	15.85	10.13	2.122	1931.25	-115.111	4.8	K235k	(R)	SEGVVAVLLTkK	(S)	VVAVLLTkKSLARRV
P49327_K257k _1_1_257_257	-0.202	-0.118	0.1332	0.566535	0.821895	0.420421	-0.475	-0.001	0.009	-0.025	-0.273	0.482	-0.57	0.273	-0.022	0.082	-0.591	-0.126	0.342	0.272	-0.398	0.23	0.666	-0.447	-0.219	-0.141	0.184	0.275	0.265	-0.209	-0.024	0.176	-0.262	-0.33	0.12	0.121	P49327	FASN	28.21	26.68	99	4197.23	-115.099	5.2	K257k	(R)	RVYATILNAGTNTDGFkEQGVTFPSGDIQEQLIR	(S)	GTNTDGFkEQGVTFP
P49327_K298k _1_1_298_298	0.2292	-0.0438		0.663314	0.88286		0.739	0.248	0.025	-0.47	-0.058	0.201	-0.212	-0.833	-0.322	0.504	0.349	0	-0.251	0.153	0.009	0.063	0.403	0.01	0.045	-0.042											P49327	FASN	25.47	18.97	99	4280.19	-115.097	5.6	K298k	(R)	SLYQSAGVAPESFEYIEAHGTGTkVGDPQELNGITR	(A)	EAHGTGTkVGDPQEL
P49327_K326k _1_1_326_326	0.118	0.1804	-0.0266	0.668471	0.472371	0.836576	-0.262	0.116	0.228	-0.207	0.008	-0.2	-0.446	-0.024	0.185	-0.222	-0.044	-0.236	0.138	0	-0.035	0.009	-0.243	-0.506	0.111	-0.45	0.214	0.063	0.171	0.11	-0.267	0.228	0.052	-0.043	0.157	0.03	P49327	FASN	19.83	17.52	13.441	3404.92	-115.106	4.2	K326k	(R)	QEPLLIGSTkSNMGHPEPASGLAALAK	(V)	PLLIGSTkSNMGHPE
P49327_K436k _1_1_436_436		-0.1064	-0.0894		0.588296	0.220489											-0.247	0.124	-0.011	-0.014	0.029	0.116	0.233	-0.129	0.061	0.132	0.063	0.007	-0.141	-0.05	-0.018	0.171	0.09	0.047	0.029	-0.029	P49327	FASN	12.58	12.58	99	2040.22	-115.112	4.3	K436k	(R)	TPEAVQkLLEQGLR	(H)	RTPEAVQkLLEQGLR
P49327_K528k _1_1_528_528	-0.1534	0.0182	-0.055	0.359362	0.943293	0.404524	0.017	-0.057	-0.125	-0.158	-0.117	0.263	0.087	-0.071	0.085	-0.037	0.09	0.143	0.036	0.063	-0.092	0.211	-0.198	0.123	0.067	-0.054	0.078	0.023	-0.079	0.041	0.008	0.117	0.143	0.059	0	0.027	P49327	FASN	13.76	10	12.449	1878.13	-115.115	3.1	K528k	(R)	SDEAVkPFGLK	(V)	LRSDEAVkPFGLKVS
P49327_K673k _1_1_673_673	0.0064	-0.0336	0.007	0.977846	0.868483	0.937839	0.165	0.114	-0.087	0.031	-0.112	0.06	0.01	-0.147	0.089	0.067	0.02	0.063	-0.088	0.004	-0.056	0.082	0.172	-0.18	-0.002	0.039	0.031	0.027	-0.078	-0.057	0.025	-0.052	0.156	-0.165	-0.02	-0.006	P49327	FASN	12.84	7.43	99	1492.89	-115.115	3.7	K673k	(K)	EGVFAkEVR	(T)	RKEGVFAkEVRTGGM
P49327_K992k _1_1_992_992	-0.5598	-0.1444	-0.0394	0.182935	0.571696	0.640246	-0.045	-0.106	-0.632	-1.028	-0.087	0.659	0.466	-0.249	0.218	-0.193	-0.339	0.279	0.121	-0.003	-0.137	0.313	-0.087	0.159	0.274	-0.016	-0.05	-0.055	-0.032	-0.092	0.019	0.098	-0.172	0.103	-0.091	0.049	P49327	FASN	30.21	30.21	99	3696.97	-115.099	5.7	K992k	(R)	LFDHPESPTPNPTEPLFLAQAEVYkELR	(L)	LAQAEVYkELRLRGY
P49327_K1065k _1_1_1065_1065	0.0818	-0.0784		0.67366	0.705912		-0.04	0.089	0.156	0.171	-0.043	0.144	0.038	-0.094	-0.212	0.048	0.197	0.037	-0.281	-0.087	-0.089	0.035	-0.036	0.14	0.077	-0.047											P49327	FASN	11.83	7.28	11.828	1824.12	-115.116	2.2	K1065k	(R)	QkLYTLQDK	(A)	DPATHRQkLYTLQDK
P49327_K1072k _1_1_1072_1072		0.1112			0.6291												0.089	-0.091	0.311	-0.107	0.021	-0.22	-0.258	0.168	0.025	-0.048											P49327	FASN	17.74	20.62	99	2363.37	-115.112	3.7	K1072k	(K)	LYTLQDkAQVADVVVSR	(W)	KLYTLQDkAQVADVV
P49327_K1142k _1_1_1142_1142	0.1736	0.398	0.5218	0.336144	0.0637142	0.000146017	0.124	-0.013	0.107	0.241	-0.089	-0.008	-0.119	-0.223	0.065	-0.213	0.307	0.151	0.064	0.07	0.164	-0.002	-0.051	-0.377	-0.61	-0.194	0.221	0.378	0.188	0.031	0.208	-0.317	-0.265	-0.426	-0.168	-0.407	P49327	FASN	20.61	21.06	14.562	2928.72	-115.107	4.7	K1142k	(R)	AALQEELQLCkGLVQALQTK	(V)	QEELQLCkGLVQALQ
P49327_K1151k _1_1_1151_1151		0.1282	0.0326		0.499518	0.616257											0.16	0.012	-0.03	0.047	0.083	0.011	-0.19	0.203	-0.225	-0.168	-0.093	-0.025	-0.002	0.059	0.057	-0.088	-0.021	0.015	-0.06	-0.013	P49327	FASN	19.61	19.47	17.487	2399.5	-115.108	5.3	K1151k	(K)	GLVQALQTkVTQQGLK	(M)	LVQALQTkVTQQGLK
P49327_K1158k _1_1_1158_1158	0.2908	-0.086		0.314233	0.690618		0.064	0.389	-0.112	0.372	-0.165	0.107	-0.522	-0.395	-0.137	0.041	-0.021	0.014	-0.299	0.157	-0.077	0.165	-0.094	0.156	-0.097	0.074											P49327	FASN	25.19	20.86	99	2565.5	-115.114	2.3	K1158k	(K)	VTQQGLkMVVPGLDGAQIPR	(D)	KVTQQGLkMVVPGLD
P49327_K1225k _1_1_1225_1225		0.243			0.708758												-0.209	0.908	0.479	-0.31	0.692	-0.398	0.868	0.416	-0.635	0.094											P49327	FASN	11.03	8.17	11.03	3995.21	-115.089	7.9	K1225k	(K)	LPEDPLLSGLLDSPALkACLDTAVENMPSLK	(M)	LLDSPALkACLDTAV
P49327_K1239k _1_1_1239_1239		0.1786			0.355842												0.084	0.3	0.056	0.325	-0.019	-0.207	0.204	-0.108	-0.014	-0.022											P49327	FASN	16.49	13.28	3.774	2495.36	-115.11	4.2	K1239k	(K)	ACLDTAVENMPSLkMK	(V)	VENMPSLkMKVVEVL
P49327_K1429k _1_1_1429_1429	-0.1066	-0.0932	0.0158	0.611868	0.548271	0.836576	-0.309	0.084	0.013	0.065	0.033	-0.069	0.265	-0.037	0.151	0.109	-0.123	0.025	-0.025	-0.134	0.018	0.038	-0.026	0.015	0.024	0.176	0.012	0.017	-0.119	-0.111	0.084	-0.104	-0.055	0.016	-0.025	-0.028	P49327	FASN	20.27	18.45	14.193	3115.78	-115.106	4.6	K1429k	(R)	WVESLkGILADEDSSRPVWLK	(A)	FRWVESLkGILADED
P49327_K1582k _1_1_1582_1582	0.109	0.2394		0.534415	0.16837		0.125	-0.054	-0.006	0.019	0.145	0.058	-0.123	0.081	-0.119	-0.213	-0.111	-0.074	-0.087	0.189	0.012	-0.366	-0.268	-0.347	-0.273	-0.014											P49327	FASN	19.98	17.57	11.591	2414.43	-115.109	4.7	K1582k	(R)	DIMLATGkLSPDAIPGK	(W)	DIMLATGkLSPDAIP
P49327_K1591k _1_1_1591_1591	-0.0686	-0.0038	-0.0182	0.796891	0.988701	0.777973	0.043	-0.043	-0.16	-0.311	0.031	0.361	-0.254	-0.126	-0.005	-0.073	-0.04	-0.063	-0.107	0.095	-0.036	-0.013	-0.11	0.003	-0.246	0.234	0.077	-0.022	0.026	-0.005	-0.02	0.008	0.046	0.088	0.033	-0.028	P49327	FASN	24.79	22.63	99	3050.6	-115.104	5.6	K1591k	(K)	LSPDAIPGkWTSQDSLLGMEFSGR	(D)	SPDAIPGkWTSQDSL
P49327_K1704k _1_1_1704_1704	0.0016	-0.081		0.99765	0.715716		-0.388	-0.152	-0.222	0.175	0.151	-0.247	-0.788	0.4	0.16	0.031	-0.068	0.158	0.057	-0.242	-0.059	0.148	0.111	-0.215	0.158	0.049											P49327	FASN	17.8	13.78	99	1652.97	-115.113	4.3	K1704k	(R)	VFTTVGSAEkR	(A)	TTVGSAEkRAYLQAR
P49327_K1847k _1_1_1847_1847	0.011	0.1862		0.979915	0.338794		0.315	0.442	0.177	0.46	-0.49	0.116	0.411	0.091	0.196	0.035	0.401	0.23	0.252	-0.112	0.122	-0.034	-0.007	0.136	0.03	-0.163											P49327	FASN	12.38	8.51	11.728	1820.08	-115.115	2.7	K1847k	(R)	YMAQGkHIGK	(V)	FRYMAQGkHIGKVVV
P49327_K1851k _1_1_1851_1851		0.0816			0.762048												-0.106	0.301	0.073	0.344	-0.157	0	0.065	0.102	0.132	-0.252											P49327	FASN	16.51	15.09	16.512	2745.68	-115.107	4.9	K1851k	(K)	HIGkVVVQVLAEEPEAVLK	(G)	AQGKHIGkVVVQVLA
P49327_K1866k _1_1_1866_1866	-0.0984	-0.2078	8.1188e-17	0.801757	0.171542	1	-0.321	-0.413	-0.063	-0.081	0.035	0.329	-0.244	-0.684	0.231	0.017	-0.194	-0.108	0.077	0.029	-0.13	0.089	0.231	0.086	0.091	0.216	-0.178	-0.019	0.187	0.016	0.003	0.106	0.025	0.025	0.006	-0.153	P49327	FASN	25.02	26.82	4.43	2566.58	-115.108	5.1	K1866k	(K)	VVVQVLAEEPEAVLkGAK	(P)	EEPEAVLkGAKPKLM
P49327_K1911k _1_1_1911_1911	-0.261	-0.298		0.158705	0.125893		-0.193	0.175	-0.169	0.077	-0.208	0.218	0.225	0.301	0.076	0.167	-0.313	-0.175	-0.268	0.077	-0.161	-0.073	0.361	-0.012	0.198	0.176											P49327	FASN	8.92	8.3	99	1559	-115.114	4	K1911k	(R)	GVQkLVLTSR	(S)	LIQRGVQkLVLTSRS
P49327_K1927k _1_1_1927_1927	0.0826	-0.1488		0.689194	0.678929		0.188	0.068	0.293	0.047	-0.014	0.151	-0.068	0.215	-0.141	0.012	-0.093	0.452	-0.315	-0.09	-0.236	0.166	0.099	0.456	-0.4	0.141											P49327	FASN	10.59	11.9	99	1508.89	-115.115	3.4	K1927k	(R)	TGYQAkQVR	(R)	IRTGYQAkQVRRWRR
P49327_K1993k _1_1_1993_1993		0.3338			0.255569												0.378	0.089	0.494	-0.166	0.035	0.018	-0.219	-0.659	0.087	-0.066											P49327	FASN	19.3	15.23	3.194	2952.57	-115.095	8.9	K1993k	(R)	DGLLENQTPEFFQDVCkPK	(Y)	EFFQDVCkPKYSGTL
P49327_K2391k _1_1_2391_2391	-0.1878	-0.5436		0.569363	0.0748088		-0.072	-0.588	0.036	0.296	0.033	0.02	0.043	0.078	-0.076	0.579	0.1	-0.319	0.137	-0.646	-0.614	0.024	0.262	0.556	0.188	0.346											P49327	FASN	20.82	16.42	99	2038.27	-115.108	6.1	K2391k	(R)	VLEALLPLkGLEER	(V)	LEALLPLkGLEERVA
P49327_K2436k _1_1_2436_2436	0.2096	0.1748		0.385118	0.376186		0.077	0.255	0.003	-0.105	0.075	0.169	-0.511	-0.065	-0.292	-0.044	0.043	0.154	-0.051	-0.127	0.199	-0.2	0.067	-0.321	0.046	-0.248											P49327	FASN	15.15	13.56	3.573	1794.07	-115.115	2.7	K2436k	(R)	AAEQYTPkAK	(Y)	AAEQYTPkAKYHGNV
P06737_K811k _1_1_811_811		0.0382			0.934701												-0.149	-0.219	0.072	-0.118	-0.438	-0.689	-0.315	-0.44	0.297	0.104											P06737	PYGL	4.95	0.55	2.665	4298.36	-115.184	-15.3	K811k	(K)	NIAASGkFSSDRTIKEYAQNIWNVEPSDLK	(I)	KNIAASGkFSSDRTI
P11216_K3k _1_1_3_3	-0.2388	-0.2038	-0.0914	0.270846	0.313522	0.452858	0.16	-0.238	-0.318	-0.025	-0.065	0.31	0.135	0.309	0.051	-0.097	0.168	-0.275	-0.033	-0.116	-0.121	-0.15	0.25	0.29	0.145	0.107	0.138	-0.107	-0.216	0.065	-0.068	0.225	-0.233	0.092	0.045	0.14	P11216	PYGB	16.88	9.22	16.416	1488.87	-115.114	4.4	K3k	(M)	AkPLTDSEK	(R)	-----MAkPLTDSEK
P11216_K10k _1_1_10_10	0.1316	0.199		0.424331	0.261803		0.123	0.056	-0.147	0.127	0.028	-0.141	-0.147	0.033	-0.07	-0.146	-0.086	0.24	-0.117	0.183	0.003	-0.072	-0.245	-0.263	-0.163	-0.029											P11216	PYGB	7.53	4.62	99	1403.83	-115.116	2.8	K10k	(K)	PLTDSEkR	(K)	KPLTDSEkRKQISVR
P11216_K12k _1_1_12_12	-0.253			0.106445			-0.017	0.038	-0.063	-0.055	-0.141	0.288	0.291	0.275	0.088	0.085																					P11216	PYGB	7.2	6.9	99	1344.88	-115.117	2.7	K12k	(K)	RkQISVR	(G)	LTDSEKRkQISVRGL
P11216_K42k _1_1_42_42	-0.3404	-0.1038	-0.2686	0.20453	0.693149	0.0181141	-0.08	-0.223	-0.237	-0.223	-0.172	-0.357	0.376	0.529	0.158	0.061	-0.08	0.144	-0.316	-0.059	-0.14	-0.211	-0.234	0.088	0.112	0.313	-0.001	0.087	-0.08	-0.199	0.081	0.229	0.477	0.274	0.11	0.141	P11216	PYGB	11.08	10.64	99	1265.71	114.047	2.8	K42k	(R)	HLHFTLVkDR	(N)	HLHFTLVkDRNVATP
P11216_K170k _1_1_170_170	-0.5282	-0.0926		0.302498	0.869742		0.164	-0.549	-0.061	-1.219	0.255	-0.218	0.005	0.144	0.732	0.568	0.776	0.324	-0.432	-0.423	-0.102	-0.247	0.314	0.368	0.446	-0.275											P11216	PYGB	15.94	12.69	99	3414.75	-115.104	5	K170k	(R)	YEFGIFNQkIVNGWQVEEADDWLR	(Y)	EFGIFNQkIVNGWQV
P11216_K192k _1_1_192_192	0.0862			0.801637			0.341	0.315	0.156	0.333	-0.21	-0.037	0.402	0.394	0.052	-0.307																					P11216	PYGB	19.44	19.33	99	3068.6	-115.101	6.5	K192k	(R)	YGNPWEkARPEYMLPVHFYGR	(V)	RYGNPWEkARPEYML
P11216_K215k _1_1_215_215	-0.0246	-0.0148	0.0092	0.932558	0.959787	0.930577	0.121	0.194	0.278	-0.3	-0.086	0.085	-0.145	0.122	0.15	0.118	0.315	0.067	-0.014	0.004	-0.077	0.193	0.298	-0.131	-0.052	0.061	0.168	0.022	0.076	0.034	-0.082	0.085	-0.091	0.186	0.099	-0.107	P11216	PYGB	21.14	18.2	21.142	3943.13	-115.096	6.3	K215k	(R)	VEHTPDGVkWLDTQVVLAMPYDTPVPGYK	(N)	EHTPDGVkWLDTQVV
P11216_K235k _1_1_235_235		-0.2552	-0.1626		0.315721	0.126555											0.135	-0.582	-0.06	0.036	-0.072	0.286	-0.118	0.104	0.132	0.329	-0.177	0.22	0.034	0.006	-0.157	0.01	0.282	0.163	0.172	0.112	P11216	PYGB	24.82	21.34	99	3681.92	-115.107	3.7	K235k	(K)	WLDTQVVLAMPYDTPVPGYkNNTVNTMR	(L)	DTPVPGYkNNTVNTM
P11216_K248k _1_1_248_248	-0.2992	0.1024	-0.1612	0.0872277	0.655188	0.0482296	0.001	-0.014	-0.126	-0.188	-0.311	0.293	0.221	0.216	0.114	0.014	0.185	-0.098	-0.19	0.005	0.089	0.177	-0.148	-0.337	-0.106	-0.107	-0.118	-0.105	-0.153	-0.152	-0.07	-0.142	0.178	0.021	0.086	0.065	P11216	PYGB	15.69	11.07	14.828	1964.16	-115.113	3.9	K248k	(R)	LWSAkAPNDFK	(L)	TMRLWSAkAPNDFKL
P11216_K254k _1_1_254_254	-0.2862	-0.3654	-0.3566	0.4183	0.077705	0.0113772	-0.069	-0.608	-0.483	-0.152	0.195	0.39	-0.377	0.381	-0.184	0.104	-0.209	0.09	-0.134	-0.223	0.136	0.122	0.195	0.529	0.166	0.475	-0.123	-0.183	-0.094	-0.078	-0.348	0.06	0.237	0.4	-0.106	0.366	P11216	PYGB	28.72	26.29	99	2997.57	-115.108	4.4	K254k	(K)	APNDFkLQDFNVGDYIEAVLDR	(N)	AKAPNDFkLQDFNVG
P11216_K290k _1_1_290_290	-0.2774	0.022	-0.1904	0.608175	0.975362	0.0570219	-0.473	0.72	0.279	-0.442	-0.226	0.478	0.925	-0.401	0.115	0.128	-0.112	0.093	0.372	-0.196	-0.313	0.317	0.302	-1.054	0.604	-0.435	0.001	-0.075	-0.041	-0.083	-0.091	0.23	0.312	0.074	-0.117	0.164	P11216	PYGB	22.96	17.32	99	2299.25	-115.112	3.8	K290k	(R)	VLYPNDNFFEGkELR	(L)	NDNFFEGkELRLKQE
P11216_K295k _1_1_295_295	-0.1664	-0.147	-0.1632	0.62544	0.522411	0.244749	-0.265	-0.319	0.266	0.381	-0.021	-0.305	0.445	0.182	0.316	0.236	0.022	-0.064	-0.401	-0.249	0.119	-0.021	0.027	0.188	-0.203	0.171	0.036	-0.124	0.34	-0.065	-0.054	-0.037	0.289	0.467	0.081	0.149	P11216	PYGB	18.35	16.87	99	2465.45	-115.104	6.6	K295k	(R)	LkQEYFVVAATLQDIIR	(R)	EGKELRLkQEYFVVA
P11216_K359k _1_1_359_359	-0.1796			0.27839			-0.197	-0.031	-0.079	0.013	-0.179	0.264	0.068	-0.054	0.116	0.031																					P11216	PYGB	9.97	10.72	7.674	2146.27	-115.108	6	K359k	(R)	ILVDVEkVDWDK	(A)	RILVDVEkVDWDKAW
P11216_K364k _1_1_364_364	0.099	-0.0992		0.713566	0.593038		0.099	0.044	0.083	0.009	-0.102	0.19	-0.529	-0.165	0.03	0.112	-0.265	-0.186	-0.257	-0.13	-0.076	-0.103	-0.254	-0.062	-0.148	0.149											P11216	PYGB	12.13	11.11	12.129	2078.19	-115.109	5.8	K364k	(K)	VDWDkAWEITK	(K)	VEKVDWDkAWEITKK
P11216_K395k _1_1_395_395	0.3598	-0.1192	-0.2332	0.221381	0.64614	0.00375832	0.171	0.008	0.275	0.351	0.06	0.035	0.209	-0.693	-0.407	-0.078	-0.009	-0.224	-0.305	0.106	0.07	-0.281	-0.036	0.193	0.064	0.294	-0.095	-0.084	-0.075	0.007	-0.197	0.223	0.085	0.122	0.101	0.191	P11216	PYGB	19.14	18.89	99	1961.14	-115.111	5	K395k	(R)	WPVSMFEkLLPR	(H)	WPVSMFEkLLPRHLE
P11216_K438k _1_1_438_438		-0.0868	0.3304		0.777714	0.00947842											0.027	0.122	-0.253	-0.183	0.341	0.116	0.333	0.194	0.104	-0.259	-0.038	0.002	0.027	0.125	0.219	-0.577	-0.265	-0.143	-0.18	-0.152	P11216	PYGB	16.27	16.27	99	1781.93	-115.116	2.4	K438k	(R)	MSVIEEGDCkR	(I)	VIEEGDCkRINMAHL
P11216_K465k _1_1_465_465	-0.1216	-0.219	-0.2746	0.483285	0.139092	0.00271413	-0.044	0.064	0.046	-0.202	0.02	0.077	0.289	0.003	0.052	0.071	-0.039	-0.16	-0.025	-0.162	-0.054	0.026	0.141	0.306	0.103	0.079	-0.117	-0.198	-0.129	-0.198	-0.011	0.234	0.214	0.015	0.109	0.148	P11216	PYGB	17.78	15.04	17.196	2102.29	-115.112	3.9	K465k	(R)	IHSEIVkQSVFK	(D)	RIHSEIVkQSVFKDF
P11216_K470k _1_1_470_470	-0.0958	0.099	-0.0426	0.54702	0.526405	0.518532	-0.127	-0.147	-0.092	-0.032	-0.028	-0.058	0.168	-0.027	-0.067	0.037	0.014	0.19	-0.01	0.107	-0.039	-0.028	-0.149	0.008	0.01	-0.074	0.007	-0.086	-0.073	-0.137	-0.004	-0.067	-0.077	0.026	0.044	-0.006	P11216	PYGB	17.26	11.64	17.136	2446.35	-115.109	4.8	K470k	(K)	QSVFkDFYELEPEK	(F)	IVKQSVFkDFYELEP
P11216_K479k _1_1_479_479	-0.1802	-0.1736	-0.169	0.607521	0.473385	0.311387	-0.457	-0.441	-0.154	-0.003	0.252	0.212	-0.482	-0.112	0.281	0.199	-0.282	-0.174	-0.244	-0.155	-0.012	0.169	-0.24	-0.321	0.307	0.086	-0.276	-0.255	-0.256	-0.12	0.253	0.151	-0.317	-0.07	0.277	0.15	P11216	PYGB	10.92	12.93	7.248	2374.29	-115.109	4.8	K479k	(K)	DFYELEPEkFQNK	(T)	FYELEPEkFQNKTNG
P11216_K483k _1_1_483_483	-0.3538	-0.1322		0.0893355	0.492398		-0.286	-0.034	0.025	-0.376	-0.064	0.413	0.206	0.284	-0.028	0.159	-0.125	0.011	0.006	-0.167	-0.136	0.086	0.271	-0.026	-0.211	0.13											P11216	PYGB	13.9	13.9	99	1734.01	-115.113	4.1	K483k	(K)	FQNkTNGITPR	(R)	EPEKFQNkTNGITPR
P11216_K520k _1_1_520_520	-0.163	-0.2872		0.492517	0.0829228		-0.255	-0.021	-0.07	0.019	-0.2	0.126	-0.365	0.085	0.315	0.127	0.032	-0.156	-0.285	-0.198	-0.053	0.013	0.315	0.198	0.171	0.079											P11216	PYGB	25.07	22.48	3.199	2308.37	-115.107	6.1	K520k	(K)	IGEEFLTDLSQLkK	(L)	LTDLSQLkKLLPLVS
P11216_K521k _1_1_521_521	-0.3984			0.239575			-0.242	-0.134	-0.199	0.064	-0.559	-0.001	0.717	0.434	-0.326	0.098																					P11216	PYGB	15.52	14.82	99	1987.24	-115.109	5.8	K521k	(K)	kLLPLVSDEVFIR	(D)	TDLSQLKkLLPLVSD
P11216_K537k _1_1_537_537		-0.2022			0.431658												-0.261	-0.369	-0.089	-0.067	-0.089	0.359	-0.335	0.043	0.256	-0.187											P11216	PYGB	12.62	14.31	2.873	2728.69	-115.103	6.7	K537k	(K)	LLPLVSDEVFIRDVAkVK	(Q)	VFIRDVAkVKQENKL
P11216_K545k _1_1_545_545		-0.3058	-0.3772		0.0552297	7.90388e-05											-0.03	-0.144	-0.25	-0.064	-0.142	0.084	0.185	0.401	0.096	0.133	-0.078	-0.16	-0.163	-0.156	-0.041	0.197	0.29	0.313	0.213	0.275	P11216	PYGB	14.09	4.28	13.952	1540.95	-115.115	3.9	K545k	(K)	LkFSAFLEK	(E)	VKQENKLkFSAFLEK
P11216_K552k _1_1_552_552	-0.3628	-0.081		0.119216	0.679625		-0.118	-0.494	-0.334	-0.136	-0.108	0.08	-0.19	0.09	0.2	0.444	0.168	-0.054	-0.083	-0.119	-0.13	0.204	-0.018	-0.134	0.106	0.029											P11216	PYGB	15.98	11.91	9.347	1949.14	-115.111	5.2	K552k	(K)	FSAFLEkEYK	(V)	KFSAFLEkEYKVKIN
P11216_K557k _1_1_557_557	-0.2862	-0.1596	-0.0966	0.234899	0.449896	0.248716	0.001	-0.211	-0.572	-0.031	0.051	-0.104	0.138	0.214	0.323	0.098	-0.061	-0.119	-0.053	-0.113	-0.193	0.004	0.048	0.262	-0.307	0.252	-0.113	-0.069	-0.258	-0.019	-0.031	0.13	-0.046	-0.037	0.06	-0.114	P11216	PYGB	19.1	17.08	19.102	2288.34	-115.112	3.6	K557k	(K)	VkINPSSMFDVHVK	(R)	LEKEYKVkINPSSMF
P11216_K569k _1_1_569_569	-0.4544			0.288164			-0.204	-0.306	0.379	-1.043	0.303	0.142	0.085	0.253	0.496	0.425																					P11216	PYGB	22.23	22.15	99	1988.12	-115.114	3.5	K569k	(K)	INPSSMFDVHVkR	(I)	SMFDVHVkRIHEYKR
P11216_K575k _1_1_575_575		-0.134			0.404912												0.033	0.056	-0.057	-0.013	-0.132	0.156	0.263	0.146	0.044	-0.052											P11216	PYGB	9.17	3.5	99	1303.79	-115.118	1.6	K575k	(R)	IHEYkR	(Q)	VKRIHEYkRQLLNCL
P11216_K597k _1_1_597_597	-0.1988	-0.1894		0.210282	0.248834		-0.23	-0.112	-0.118	-0.027	0.018	0.148	-0.024	0.148	0.051	0.202	-0.181	-0.049	0.001	-0.22	-0.045	0.227	0.069	0.138	0.139	-0.12											P11216	PYGB	9.31	7.68	99	1458.88	-115.116	3	K597k	(R)	DPAkAFVPR	(T)	RIKRDPAkAFVPRTV
P11216_K609k_1_1_609_609		0.1554			0.70015												-0.174	0.183	0.117	-0.231	0.215	-0.38	-0.591	0.575	-0.16	-0.111											P11216	PYGB	11.17	10.19	9.282	2319.33	-99.1179	3.3	M605m K609k	(R)	TVmIGGkAAPGYHMAK	(L)	RTVMIGGkAAPGYHM
P11216_K622k _1_1_622_622	-0.1848	-0.3688		0.494929	0.10159		-0.405	0.135	-0.344	0.191	-0.078	0.377	-0.136	-0.03	0.063	0.149	-0.252	-0.082	0.146	-0.228	-0.066	0.153	0.324	-0.036	0.311	0.61											P11216	PYGB	18.64	18.64	99	2817.66	-115.102	6.8	K622k	(K)	LIIkLVTSIGDVVNHDPVVGDR	(L)	HMAKLIIkLVTSIGD
P11216_K642k _1_1_642_642	-0.178	-0.3088		0.515004	0.0459912		-0.119	-0.097	-0.073	-0.244	-0.076	-0.044	0.547	0.169	-0.334	-0.057	-0.037	-0.033	-0.117	-0.181	-0.074	0.283	0.363	0.286	0.102	0.068											P11216	PYGB	15.47	12.29	99	1294.75	114.05	5.2	K642k	(R)	LkVIFLENYR	(V)	PVVGDRLkVIFLENY
P11216_K656k _1_1_656_656	0.056	-0.1502	-0.3166	0.840995	0.471476	0.0483875	0.162	-0.003	-0.248	0.291	-0.176	0.022	-0.155	0.034	0.122	-0.277	-0.209	-0.119	-0.139	0.023	-0.068	0.174	-0.324	0.187	0.139	0.063	0.02	-0.367	-0.205	-0.187	0.035	0.248	0.217	0.335	-0.256	0.335	P11216	PYGB	31	31	31.001	3762.06	-115.105	4.2	K656k	(R)	VSLAEkVIPAADLSQQISTAGTEASGTGNMK	(F)	YRVSLAEkVIPAADL
P11216_K725k _1_1_725_725	-0.08			0.702177			0.109	0.188	0.143	0.231	-0.114	0.261	0.387	0.187	0.008	0.114																					P11216	PYGB	4.48	4.15	99	1166.7	-115.116	3.5	K725k	(R)	kGYNAR	(E)	DVEALDRkGYNAREY
P11216_K740k _1_1_740_740	-0.0608	-0.0954		0.886816	0.664385		0.324	-0.036	0.211	-0.1	-0.402	0.212	-0.048	0.365	0.283	-0.511	0.058	0.007	0.256	-0.08	-0.146	0.096	0.324	0.093	0.171	-0.112											P11216	PYGB	19.47	16.44	12.915	3485.86	-115.104	4.8	K740k	(R)	EYYDHLPELkQAVDQISSGFFSPK	(E)	YDHLPELkQAVDQIS
P11216_K811k _1_1_811_811	0.0416	0.238		0.911197	0.373301		-0.485	0.199	0.334	0.435	0.084	-0.125	0.137	0.113	0.216	0.018	0.06	-0.032	0.217	-0.05	0.142	-0.458	0.28	-0.52	-0.123	-0.032											P11216	PYGB	17.41	17.44	99	1799.95	-115.112	4.5	K811k	(R)	NIACSGkFSSDR	(T)	RNIACSGkFSSDRTI
P11217_K656k _1_1_656_656		0.3565			0.32708												-0.046	0.153	-0.271	0.28	0.004	0.267		-0.36	-0.393	-0.844											P11217	PYGM	20.82	21.88	18.091	3763.04	-115.085	9.7	K656k	(R)	VSLAEkVIPAADLSEQISTAGTEASGTGNMK	(F)	YRVSLAEkVIPAADL
P07900-2_K196k _1_1_196_196		0.501			0.00711187												0.213	0.269	0.165	0.366	0.081	-0.187	-0.489	-0.39	-0.139	-0.206											P07900-2	HSP90AA1	13.88	11.07	13.881	2378.44	-115.115	2.2	K196k	(K)	LDSGkELHINLIPNK	(Q)	PSKLDSGkELHINLI
P07900-2_K206k _1_1_206_206	-0.2262	-0.0526		0.525639	0.825988		0.144	-0.142	-0.506	-0.271	0.339	-0.331	0.262	0.521	0.238	0.005	-0.181	-0.023	0.114	-0.017	0.095	-0.203	0.305	0.034	0.05	0.065											P07900-2	HSP90AA1	19.63	13.2	99	2048.2	-115.113	3.7	K206k	(K)	ELHINLIPNkQDR	(T)	HINLIPNkQDRTLTI
P07900-2_K436k _1_1_436_436	0.3484	0.2306	0.5042	0.151248	0.252848	0.000793735	0.076	-0.044	0.321	0.364	0.428	-0.422	0.211	-0.11	-0.184	-0.092	0.101	-0.213	-0.059	0.115	-0.03	-0.413	-0.319	-0.237	0.088	-0.358	0.035	0.175	0.226	0.334	0.176	-0.53	-0.087	-0.347	-0.441	-0.17	P07900-2	HSP90AA1	23.99	21.85	15.785	4030	-115.072	12.3	K436k	(R)	NPDDITNEEYGEFYkSLTNDWEDHLAVK	(H)	EEYGEFYkSLTNDWE
P07900-2_K558k _1_1_558_558		-0.018			0.949104												-0.004	-0.084	0.107	0.015	-0.157	0.332	-0.139	-0.094	-0.021	-0.111											P07900-2	HSP90AA1	5.61	3.25	5.608	1534.87	-115.119	0.7	K558k	(K)	kFYEQFSK	(N)	EDKENYKkFYEQFSK
P07900-2_K565k _1_1_565_565	0.416	0.489	0.3202	0.0122636	0.0357916	0.00047577	0.264	0.31	0.307	0.148	0.101	-0.126	-0.238	-0.211	-0.241	-0.134	0.253	0.206	0.191	0.223	0.107	0.024	-0.197	-0.75	-0.185	-0.357	0.033	0.167	0.167	0.02	0.153	-0.195	-0.302	-0.226	-0.152	-0.186	P07900-2	HSP90AA1	13.61	10.04	8.839	1991.16	-115.112	4.5	K565k	(K)	FYEQFSkNIK	(L)	KFYEQFSkNIKLGIH
P07900-2_K661k _1_1_661_661	0.554			0.0989658			0.102	0.349	-0.214	0.252	-0.058	-0.502	-0.545	-0.333	-1.024	0.065																					P07900-2	HSP90AA1	11.91	10.38	11.913	2025.22	-115.115	2.4	K661k	(K)	EFEGkTLVSVTK	(E)	QLKEFEGkTLVSVTK
P07900-2_K668k _1_1_668_668	0.6636	0.5094		0.00834829	0.00859173		0.181	0.219	0.213	0.098	0.29	-0.191	-0.429	-0.845	-0.277	-0.575	0.427	0.263	0.283	0.08	0.355	-0.091	-0.136	-0.205	-0.217	-0.49											P07900-2	HSP90AA1	18.04	17.74	12.906	2832.57	-115.11	3.7	K668k	(K)	TLVSVTkEGLELPEDEEEK	(K)	KTLVSVTkEGLELPE
P08238_K53k _1_1_53_53	0.1856			0.591559			-0.113	0.301	-0.208	-0.043	-0.04	0.171	-0.836	-0.189	-0.221	0.044																					P08238	HSP90AB1	26.47	19.82	12.196	3252.79	-115.103	5.5	K53k	(R)	ELISNASDALDkIRYESLTDPSK	(L)	NASDALDkIRYESLT
P08238_K64k _1_1_64_64	0.3918	0.545		0.147668	0.00891944		0.33	0.434	-0.076	0.293	0.012	0.12	-0.626	-0.204	-0.188	-0.068	0.424	0.163	0.067	0.074	0.053	-0.527	-0.481	-0.377	-0.101	-0.458											P08238	HSP90AB1	18.96	14.08	12.266	2496.43	-115.11	4.3	K64k	(K)	IRYESLTDPSkLDSGK	(E)	ESLTDPSkLDSGKEL
P08238_K69k _1_1_69_69	0.607	0.3194		0.00778417	0.106318		0.518	0.31	0.23	0.228	0.101	-0.141	-0.487	-0.485	-0.168	-0.367	0.359	0.185	-0.175	0.081	0.116	-0.194	-0.416	-0.183	-0.041	-0.197											P08238	HSP90AB1	8.13	2.8	8.129	1576.99	-115.114	4.3	K69k	(K)	LDSGkELK	(I)	PSKLDSGkELKIDII
P08238_K72k _1_1_72_72	-0.0452	0.2508	0.1092	0.875068	0.265061	0.243163	-0.26	-0.038	0.071	0.149	0.359	0.27	0.09	0.234	-0.035	-0.052	-0.02	0.233	-0.099	0.192	0.348	0.061	0.011	0.031	-0.336	-0.367	0.084	0.1	-0.056	0.231	0.064	0.081	-0.04	0.118	-0.178	-0.104	P08238	HSP90AB1	15.64	11.77	99	2023.2	-115.119	0.6	K72k	(K)	ELkIDIIPNPQER	(T)	LDSGKELkIDIIPNP
P08238_K95k _1_1_95_95	0.319	0.2786	0.3044	0.072612	0.0517995	0.00289393	0.204	0.21	0.194	0.27	0.104	-0.162	-0.041	0.118	-0.25	-0.278	0.07	0.042	0.253	0.044	0.118	-0.188	-0.11	-0.276	-0.185	-0.107	0.064	0.13	0.227	0.24	0.078	-0.092	-0.308	-0.25	-0.087	-0.046	P08238	HSP90AB1	23.68	16.31	23.556	3260.91	-115.104	5.1	K95k	(R)	TLTLVDTGIGMTkADLINNLGTIAK	(S)	DTGIGMTkADLINNL
P08238_K107k _1_1_107_107	0.2436	0.306	0.302	0.386509	0.170229	0.00309782	0.292	0.263	0.118	0.253	-0.182	-0.597	-0.115	0.144	-0.014	0.108	0.07	0.071	0.074	-0.029	-0.029	0.198	-0.264	-0.474	-0.379	-0.454	0.028	0.094	0.068	-0.04	0.241	-0.312	-0.279	-0.188	-0.071	-0.269	P08238	HSP90AB1	23.18	22.33	5.771	2303.39	-115.106	6.5	K107k	(K)	ADLINNLGTIAkSGTK	(A)	NNLGTIAkSGTKAFM
P08238_K148k _1_1_148_148		-0.6288			0.434787												-0.524	-0.32	1.804	-0.51	-0.407	1.563	0.61	0.333	0.213	0.468											P08238	HSP90AB1	9.88	9.88	99	3353.72	-115.095	7.6	K148k	(K)	VVVITkHNDDEQYAWESSAGGSFTVR	(A)	EKVVVITkHNDDEQY
P08238_K180k _1_1_180_180	0.2166	0.264	0.2566	0.130171	0.0610743	0.00136212	0.151	0.032	0.062	0.124	0.145	-0.054	-0.207	-0.041	-0.117	-0.15	0.083	0.103	0.013	0.086	0.169	-0.052	-0.264	-0.109	-0.194	-0.247	0.118	0.037	-0.009	0.072	0.167	-0.169	-0.235	-0.162	-0.198	-0.134	P08238	HSP90AB1	14.17	8.3	14.167	1696.15	-115.117	1.9	K180k	(R)	GTkVILHLK	(E)	EPIGRGTkVILHLKE
P08238_K186k _1_1_186_186	0.2898			0.291521			-0.255	0.121	0.269	0.461	0.51	-0.031	-0.165	-0.319	0.045	0.127																					P08238	HSP90AB1	21.98	21.56	99	2473.37	-115.114	2.4	K186k	(K)	VILHLkEDQTEYLEER	(R)	TKVILHLkEDQTEYL
P08238_K204k _1_1_204_204	0.0644			0.855787			0.079	0.005	0.004	0.226	-0.275	-0.159	0.305	-0.305	-0.395	0.271																					P08238	HSP90AB1	16.07	13.44	16.073	2395.38	-115.109	4.9	K204k	(K)	kHSQFIGYPITLYLEK	(E)	RVKEVVKkHSQFIGY
P08238_K219k _1_1_219_219	0.5142	-0.13		0.18876	0.475261		0.898	0.75	-0.236	0.354	-0.011	-0.548	-0.232	0.063	-0.154	0.055	0.068	-0.065	-0.238	-0.119	-0.023	-0.104	0.048	0.279	0.003	0.047											P08238	HSP90AB1	22.45	20.55	99	2552.43	-115.106	5.9	K219k	(K)	HSQFIGYPITLYLEkER	(E)	PITLYLEkEREKEIS
P08238_K275k _1_1_275_275	0.5546	0.3216		0.105816	0.0624354		0.848	0.801	-0.184	0.1	0.248	-0.21	-0.288	-0.095	-0.038	-0.329	0.104	0.03	0.108	0.114	-0.029	-0.154	-0.424	-0.328	-0.002	-0.373											P08238	HSP90AB1	11.17	8.62	11.173	1867.02	-115.115	3	K275k	(K)	EkYIDQEELNK	(T)	KTKKIKEkYIDQEEL
P08238_K284k _1_1_284_284	0.6868	0.327		0.0152511	0.203676		0.672	0.543	0.176	0.094	0.205	-0.101	-0.201	-0.61	-0.522	-0.31	0.393	0.458	0.312	0.144	-0.193	-0.116	-0.194	-0.42	0.13	0.079											P08238	HSP90AB1	16.79	14.62	4.047	2068.19	-115.112	4	K284k	(K)	YIDQEELNkTK	(P)	IDQEELNkTKPIWTR
P08238_K306k _1_1_306_306	0.2264	0.1924	0.4236	0.323907	0.294697	0.000125141	0.018	0.346	0.004	0.277	0.052	-0.001	-0.29	0.253	-0.114	-0.283	0.201	-0.014	0.131	0.027	0.004	-0.415	0.055	-0.062	-0.04	-0.151	0.087	0.257	0.127	0.16	0.22	-0.243	-0.119	-0.362	-0.296	-0.247	P08238	HSP90AB1	29.46	28.09	17.066	4044.01	-115.096	6.1	K306k	(R)	NPDDITQEEYGEFYkSLTNDWEDHLAVK	(H)	EEYGEFYkSLTNDWE
P08238_K347k _1_1_347_347		0.146			0.297269												0.088	0.2	0.048	-0.01	0.003	-0.146	-0.046	-0.097	-0.083	-0.029											P08238	HSP90AB1	9.67	6.01	1.879	2052.22	-115.114	3.1	K347k	(R)	RAPFDLFENkK	(K)	PFDLFENkKKKNNIK
P08238_K354k _1_1_354_354	0.1964	0.141	0.2168	0.27379	0.601529	0.0530013	0.137	-0.028	0.085	0.019	0.164	-0.336	0.121	-0.128	-0.147	-0.115	0.161	0.453	0.219	0.278	-0.095	0.2	-0.085	0.415	-0.034	-0.185	0.087	0.001	0.194	0.157	0.073	-0.214	0.126	-0.111	-0.349	-0.024	P08238	HSP90AB1	12.29	9.8	99	1019.6	114.046	3	K354k	(K)	NNIkLYVR	(R)	KKKKNNIkLYVRRVF
P08238_K399k _1_1_399_399	0.3012	0.1438	0.4422	0.135491	0.36878	0.00015064	-0.014	0.142	0.291	-0.024	0.041	-0.465	-0.024	-0.356	-0.086	-0.139	0.184	-0.048	0.05	0.072	0.07	0.02	0.066	-0.138	-0.116	-0.223	0.113	0.152	0.261	0.213	0.141	-0.218	-0.309	-0.444	-0.173	-0.187	P08238	HSP90AB1	12.9	5.75	8.401	1905.18	-115.113	4.1	K399k	(R)	EMLQQSkILK	(V)	REMLQQSkILKVIRK
P08238_K411k _1_1_411_411	0.194			0.331137			0.064	0.033	-0.022	0.16	0.049	0.073	-0.419	0.063	-0.16	-0.243																					P08238	HSP90AB1	10.39	9.13	10.386	2040.11	-115.112	4.2	K411k	(K)	kCLELFSELAEDK	(E)	IRKNIVKkCLELFSE
P08238_K428k _1_1_428_428		0.0664			0.660416												0.036	-0.043	0.036	-0.03	-0.028	-0.132	-0.121	-0.075	-0.04	0.007											P08238	HSP90AB1	7.28	4.27	7.283	1477.85	-115.116	2.7	K428k	(K)	kFYEAFSK	(N)	EDKENYKkFYEAFSK
P08238_K435k _1_1_435_435	0.3504	0.2274	0.3482	0.104418	0.0814057	0.000793735	0.089	0.2	0.182	-0.035	0.15	-0.121	-0.092	-0.642	-0.087	-0.224	0.141	0.087	0.013	0.013	0.121	-0.205	-0.158	-0.133	-0.154	-0.112	0.187	0.19	0.112	0.061	0.074	-0.284	-0.185	-0.375	-0.082	-0.191	P08238	HSP90AB1	12.84	6.7	7.19	1934.14	-115.112	4.4	K435k	(K)	FYEAFSkNLK	(L)	KFYEAFSkNLKLGIH
P08238_K438k _1_1_438_438	-0.0796	-0.017		0.713313	0.949104		0.024	-0.228	-0.058	-0.049	0.122	-0.119	0.302	-0.066	0.091	0.001	-0.142	0.085	0.065	0.018	0.085	0.124	0.046	0.234	-0.23	0.022											P08238	HSP90AB1	15.65	12.71	99	1496.78	114.049	3.6	K438k	(K)	NLkLGIHEDSTNR	(R)	EAFSKNLkLGIHEDS
P08238_K481k _1_1_481_481	0.5556	0.491	0.4522	0.0310874	0.0209036	0.000646242	0.253	0.276	0.236	0.175	-0.054	-0.308	-0.384	-0.719	0.027	-0.508	0.439	0.307	0.345	0.269	0.028	-0.165	-0.013	-0.496	-0.07	-0.323	0.127	-0.016	0.08	0.226	0.111	-0.259	-0.528	-0.369	-0.13	-0.447	P08238	HSP90AB1	17.28	14.37	17.092	2334.32	-115.109	4.9	K481k	(K)	ETQkSIYYITGESK	(E)	SRMKETQkSIYYITG
P08238_K491k _1_1_491_491	-0.0828	0.2238		0.872137	0.355676		0.469	-0.243	0.116	0.678	-0.329	0.014	0.509		0.429	-0.068	0.479	-0.073	0.297	0.036	0.209	-0.138	0.329	-0.06	-0.07	-0.232											P08238	HSP90AB1	22.97	22.14	99	2849.51	-115.11	3.5	K491k	(K)	SIYYITGESkEQVANSAFVER	(V)	YYITGESkEQVANSA
P08238_K531k _1_1_531_531	0.2246			0.181027			-0.05	0.036	0.1	0.082	0.295	0.013	-0.166	-0.121	-0.148	-0.238																					P08238	HSP90AB1	13.48	10.54	13.477	1997.19	-115.114	3.1	K531k	(K)	EFDGkSLVSVTK	(E)	QLKEFDGkSLVSVTK
P08238_K538k _1_1_538_538	0.2756	0.2976	0.3848	0.266217	0.0434035	0.000147552	0.057	-0.055	0.244	0.219	-0.037	0.004	-0.6	-0.053	-0.351	0.05	0.135	0.072	0.089	0.205	0.103	-0.003	-0.186	-0.218	-0.17	-0.307	0.126	0.134	0.151	0.086	0.208	-0.245	-0.123	-0.367	-0.25	-0.234	P08238	HSP90AB1	19.56	16.2	19.5	2818.55	-115.107	4.8	K538k	(K)	SLVSVTkEGLELPEDEEEK	(K)	KSLVSVTkEGLELPE
P08238_K550k _1_1_550_550		0.4318			0.0354392												-0.097	0.007	0.257	0.222	0.127	-0.295	-0.531	-0.464	-0.323	-0.03											P08238	HSP90AB1	11.15	9.36	1.697	2232.22	-115.109	5	K550k	(K)	EGLELPEDEEEkK	(K)	LPEDEEEkKKMEESK
P08238_K559k _1_1_559_559	0.855			0.0430237			0.305	0.519	0.416	0.894	0.031	0.062	-0.247	-0.91	-0.074	-0.941																					P08238	HSP90AB1	5.83	2.97	5.826	1697	-115.114	3.8	K559k	(K)	AkFENLCK	(L)	KMEESKAkFENLCKL
P08238_K568k _1_1_568_568	0.2352	-0.0548		0.24454	0.808316		-0.115	0.103	-0.053	0.392	0.025	-0.019	-0.273	-0.243	-0.062	-0.227	-0.214	0.19	0.187	0.039	-0.128	0.091	0.161	-0.005	0.104	-0.003											P08238	HSP90AB1	6.14	3.42	6.144	1677.06	-115.116	2.4	K568k	(K)	LMkEILDK	(K)	ENLCKLMkEILDKKV
P08238_K607k _1_1_607_607	0.2064	0.2036		0.373367	0.134109		0.11	0.15	0.173	0.204	0.095	0.011	0.207	0.121	-0.484	-0.155	0.158	0.067	0.156	0.228	0.055	-0.055	0.015	-0.105	-0.104	-0.105											P08238	HSP90AB1	7.77	5.58	99	930.555	114.046	2.8	K607k	(R)	IMkAQALR	(D)	ANMERIMkAQALRDN
P08238_K623k _1_1_623_623	0.3512	0.179	0.4138	0.0870292	0.205451	0.0003297	0.269	0.048	0.416	0.36	-0.032	-0.095	-0.239	-0.271	-0.126	0.036	0.095	0.123	0.064	0.108	-0.039	-0.09	-0.112	-0.165	-0.197	0.02	0.264	0.123	0.113	0.327	0.097	-0.182	-0.337	-0.289	-0.111	-0.226	P08238	HSP90AB1	17.72	15.53	2.214	2064.09	-115.114	3.3	K623k	(R)	DNSTMGYMMAkK	(H)	TMGYMMAkKHLEINP
P14625_K75k _1_1_75_75	-0.196	-0.156	0.0262	0.281471	0.355842	0.816158	-0.081	-0.09	-0.106	0.07	-0.177	0.322	0.197	0.14	-0.113	0.05	-0.088	0.052	-0.079	-0.093	-0.031	0.161	0.264	0.211	-0.114	0.019	0	0.156	-0.04	-0.024	0.069	-0.177	0.238	0.086	-0.098	-0.019	P14625	HSP90B1	13.84	13.84	99	1884.04	-115.116	2.4	K75k	(K)	SEkFAFQAEVNR	(M)	ELREKSEkFAFQAEV
P14625_K87k _1_1_87_87	0.023			0.958177			0.233	0.04	-0.227	0.154	-0.053	-0.011	0.375	0.214	-0.626	0.08																					P14625	HSP90B1	13.09	14.28	13.094	2041.25	-115.111	4.6	K87k	(R)	MMkLIINSLYK	(N)	AEVNRMMkLIINSLY
P14625_K95k _1_1_95_95	0.0908	0.0852	0.0376	0.649556	0.61871	0.590759	0.1	0.12	0.062	0.137	-0.025	0.164	-0.082	0.171	-0.071	-0.242	0.065	0.053	0.041	-0.084	0.128	0.106	-0.144	-0.023	-0.001	-0.161	-0.02	0.025	-0.021	0.046	0.023	0.116	-0.083	-0.055	-0.017	-0.096	P14625	HSP90B1	16.62	13.86	5.039	1893.21	-115.114	3.4	K95k	(K)	LIINSLYkNK	(E)	LIINSLYkNKEIFLR
P14625_K97k _1_1_97_97	-0.1768	-0.0004		0.227097	0.998372		-0.135	-0.117	-0.012	0.005	-0.111	0.149	0.069	0.177	-0.001	0.12	-0.22	0.242	0.058	0.063	-0.115	-0.031	-0.019	-0.026	0.001	0.105											P14625	HSP90B1	7.47	3.68	99	919.536	114.046	3.4	K97k	(K)	NkEIFLR	(E)	INSLYKNkEIFLREL
P14625_K114k _1_1_114_114	0.2516			0.599928			0.15	0.418	0.066	-0.161	-0.308	-0.937	0.241	-0.702	0.211	0.094																					P14625	HSP90B1	17.69	16.08	99	2003.15	-115.101	10.2	K114k	(R)	ELISNASDALDkIR	(L)	NASDALDkIRLISLT
P14625_K135k _1_1_135_135		0.2216			0.478669												-0.229	-0.051	-0.057	-0.038	-0.114	-0.377	-0.348	-0.049	0.104	-0.927											P14625	HSP90B1	13.84	13.56	3.81	2974.73	-115.11	3.4	K135k	(R)	LISLTDENALSGNEELTVkIK	(C)	GNEELTVkIKCDKEK
P14625_K161k _1_1_161_161	0.058	0.165	-0.036	0.744334	0.29472	0.588333	-0.13	0.045	0.084	-0.056	0.01	-0.183	-0.041	0.032	-0.134	-0.011	0.073	0.246	0.204	-0.008	0.14	0.089	-0.032	0.032	-0.174	-0.085	-0.061	0.002	0.022	-0.071	0.008	0.094	0.065	-0.081	0	0.002	P14625	HSP90B1	13.67	9.93	11.614	2002.25	-115.108	6.2	K161k	(R)	EELVkNLGTIAK	(S)	MTREELVkNLGTIAK
P14625_K168k _1_1_168_168	0.0596	0.0764	0.0286	0.768518	0.653162	0.785562	-0.068	-0.092	-0.1	0.048	-0.074	-0.025	-0.372	-0.071	0.049	-0.165	0.025	0.079	0.081	-0.038	-0.012	0.052	0.016	-0.011	-0.076	-0.228	-0.147	-0.176	0.076	0.096	0.034	-0.108	-0.015	-0.061	-0.176	0.1	P14625	HSP90B1	17.23	16.66	12.422	2367.39	-115.108	5.4	K168k	(K)	NLGTIAkSGTSEFLNK	(M)	KNLGTIAkSGTSEFL
P14625_K265k _1_1_265_265	-0.147	0.0086	-0.1032	0.481301	0.971522	0.199337	-0.157	-0.171	-0.168	-0.155	-0.04	0.035	0.307	-0.308	0.054	-0.044	-0.056	0.15	-0.011	-0.103	-0.004	0.002	-0.23	0.082	0.156	-0.077	0.097	-0.023	-0.033	-0.1	-0.184	0.018	-0.01	0.069	0.175	0.021	P14625	HSP90B1	24.65	19.43	13.358	2667.51	-115.107	5.2	K265k	(K)	EEASDYLELDTIkNLVK	(K)	YLELDTIkNLVKKYS
P14625_K270k _1_1_270_270	-0.1556	-0.0132		0.386516	0.968436		-0.145	-0.147	0.046	-0.102	-0.017	0.002	0.078	0.298	-0.106	0.141	-0.234	-0.001	0.14	-0.078	-0.115	0.143	-0.106	-0.299	0.302	-0.262											P14625	HSP90B1	16.96	14.84	12.205	2465.36	-115.109	4.5	K270k	(K)	kYSQFINFPIYVWSSK	(T)	TIKNLVKkYSQFINF
P14625_K328k _1_0_325_328	-0.0798	0.003		0.765348	0.991844		-0.087	0.261	-0.016	-0.367	-0.014	-0.1	0.222	-0.187	0.161	0.08	0.104	0.118	-0.319	-0.103	0.246	0.165	-0.098	-0.198	0.037	0.125											P14625	HSP90B1	16.4	13.72	0	2950.69	-115.108	4.4	K328k	(K)	KVEkTVWDWELMNDIK	(P)	PKTKKVEkTVWDWEL
P14625_K340k _1_1_340_340	0.2018	-0.0396	-0.0398	0.623737	0.876143	0.628243	-0.122	0.143	-0.125	-0.096	0.303	0.03	-1.053	0.109	-0.013	0.021	-0.094	-0.063	-0.093	-0.097	0.318	0.169	0.151	-0.112	0.058	-0.097	-0.15	0.043	-0.119	-0.102	0.04	-0.141	0.074	-0.056	0.005	0.029	P14625	HSP90B1	22.3	19.41	7.986	3229.78	-115.096	7.7	K340k	(K)	TVWDWELMNDIkPIWQRPSK	(E)	WELMNDIkPIWQRPS
P14625_K348k _1_1_348_348	0.1598	0.239	0.3244	0.405876	0.29012	0.0357718	0.104	0.126	-0.219	-0.003	0.238	-0.198	-0.225	-0.043	0.004	-0.091	0.28	0.193	-0.238	0.038	-0.061	-0.296	-0.291	-0.411	0.034	-0.019	0.28	0.231	-0.251	0.307	0.157	-0.378	-0.296	-0.158	0.053	-0.119	P14625	HSP90B1	16.05	12.14	15.825	2720.49	-115.111	3.5	K348k	(K)	PIWQRPSkEVEEDEYK	(A)	PIWQRPSkEVEEDEY
P14625_K356k _1_1_356_356	-0.1234	-0.1092	-0.0718	0.564906	0.542005	0.211106	-0.044	0.079	-0.141	-0.173	-0.082	0.19	-0.018	0.271	0.073	-0.26	0.027	-0.103	-0.045	-0.078	0.091	0.192	0.124	0.248	-0.039	-0.087	-0.095	-0.025	-0.039	-0.034	-0.049	-0.05	0.023	0.021	0.064	0.059	P14625	HSP90B1	16.26	13.22	11.731	2237.19	-115.111	4.2	K356k	(K)	EVEEDEYkAFYK	(S)	EVEEDEYkAFYKSFS
P14625_K360k _1_1_360_360		-0.0544			0.758532												0.079	0.015	0.024	-0.058	-0.078	0.056	0.181	0.055	0.052	-0.09											P14625	HSP90B1	7.4	2.64	7.396	1665	-115.114	3.8	K360k	(K)	AFYkSFSK	(E)	DEYKAFYkSFSKESD
P14625_K404k _1_1_404_404	-0.133	-0.1204	-0.0946	0.430669	0.510639	0.268531	0.043	-0.025	-0.117	-0.106	0.021	0.17	0.278	0.063	0	-0.03	0.133	-0.087	0.134	-0.159	-0.144	0.088	0.236	0.063	0.136	-0.044	0.181	-0.056	-0.07	-0.06	-0.058	0.01	0.236	0.039	0.074	0.051	P14625	HSP90B1	13.4	13.07	1.812	1831.06	-115.114	3.4	K404k	(R)	GLFDEYGSkK	(S)	LFDEYGSkKSDYIKL
P14625_K410k _1_1_410_410	0.007	-0.058	0.0592	0.977683	0.730449	0.494554	0.091	-0.055	0.139	0.041	-0.152	-0.105	-0.116	-0.072	0.108	0.214	-0.025	-0.197	-0.013	-0.113	0.018	0.06	0.02	-0.09	0.006	-0.036	-0.004	-0.012	-0.054	-0.023	-0.083	-0.051	-0.272	-0.146	0.1	-0.103	P14625	HSP90B1	12.33	9.64	4.956	1972.22	-115.115	2.5	K410k	(K)	KSDYIkLYVR	(R)	SKKSDYIkLYVRRVF
P14625_K428k _1_1_428_428	-0.027	-0.0884		0.945315	0.773285		-0.03	0.372	-0.082	-0.348	0.09	-0.418	0.181	0.237	0.205	-0.068	-0.155	-0.104	-0.003	0.242	0.047	-0.268	0.437	0.327	0.027	-0.054											P14625	HSP90B1	18.77	16.18	9.612	3047.63	-115.096	8.2	K428k	(R)	VFITDDFHDMMPkYLNFVK	(G)	DFHDMMPkYLNFVKG
P14625_K434k _1_1_434_434	0.0452	-0.0324		0.875891	0.873601		0.396	-0.207	0.347	-0.024	0.085	0.086	0.211	-0.096	0.109	0.061	-0.035	-0.095	0.127	0.019	0.082	0.157	-0.105	0.096	-0.024	0.136											P14625	HSP90B1	23.35	23.35	99	2708.5	-115.103	6.4	K434k	(K)	YLNFVkGVVDSDDLPLNVSR	(E)	PKYLNFVkGVVDSDD
P14625_K455k _1_1_455_455	-0.021	-0.1158	-0.1922	0.933683	0.472371	0.0143886	0.137	-0.056	-0.154	-0.084	0.18	0.144	-0.114	0.213	-0.063	-0.052	-0.003	-0.029	-0.138	-0.132	-0.052	0.227	-0.048	0.102	-0.029	-0.027	-0.08	-0.122	-0.045	-0.115	-0.192	0.112	-0.063	0.066	0.13	0.162	P14625	HSP90B1	15.75	14.03	6.687	1925.22	-115.114	3.6	K455k	(R)	ETLQQHkLLK	(V)	RETLQQHkLLKVIRK
P14625_K479k _1_1_479_479	0.011		-0.0334	0.969687		0.645105	0.159	-0.046	-0.06	-0.183	-0.049	0.253	-0.002	-0.146	-0.057	-0.282											-0.069	0.017	-0.072	-0.024	-0.054	0.075	-0.14	-0.048	0.07	0.008	P14625	HSP90B1	16.48	12.56	15.881	2203.2	-115.11	4.6	K479k	(K)	IADDkYNDTFWK	(E)	IKKIADDkYNDTFWK
P14625_K486k _1_1_486_486	-0.161	0.0212	-0.0356	0.384169	0.943581	0.690716	-0.053	-0.072	0.029	0.002	-0.327	0.198	-0.105	0.051	0.168	0.072	-0.083	0.362	0.163	-0.003	-0.082	0.178	0.207	-0.066	-0.135	0.067	-0.005	-0.169	-0.113	-0.082	-0.124	-0.042	-0.176	-0.123	0.141	-0.115	P14625	HSP90B1	21.33	18.21	11.065	2450.33	-115.108	5.1	K486k	(K)	YNDTFWkEFGTNIK	(L)	KYNDTFWkEFGTNIK
P14625_K493k _1_1_493_493	-0.1472	-0.2014		0.756238	0.55213		0.441	-0.389	-0.259	0.057	0.045	-0.089	0.81	0.4	-0.416	-0.074	-0.188	0.023	0.089	-0.038	-0.223	0.432	0.314	0.403	-0.551	0.072											P14625	HSP90B1	19.95	20.33	99	2387.31	-115.112	3.7	K493k	(K)	EFGTNIkLGVIEDHSNR	(T)	KEFGTNIkLGVIEDH
P14625_K537k _1_1_537_537	-0.0766	-0.1108		0.712355	0.598794		-0.164	-0.214	-0.242	-0.016	-0.028	0.01	0.056	-0.205	-0.251	0.109	0.044	-0.021	0.019	-0.191	0.229	-0.101	0.233	0.302	0.078	0.122											P14625	HSP90B1	10.85	10.85	99	1861	-115.114	3.7	K537k	(K)	QDkIYFMAGSSR	(K)	RMKEKQDkIYFMAGS
P14625_K561k _1_1_561_561	-0.2642			0.661321			-0.317	-0.093	-0.269	0.095	-0.648	0.96	-1.066	-0.146	0.25	0.091																					P14625	HSP90B1	9.37	7.07	9.372	3763.97	-115.105	4	K561k	(K)	kGYEVIYLTEPVDEYCIQALPEFDGK	(R)	FVERLLKkGYEVIYL
P14625_K586k _1_1_586_586		-0.35175			0.408534												0.197	0.157		0.129	-0.386	0.498	0.75			-0.12											P14625	HSP90B1	16.24	17.74	99	3562.82	-115.101	5.6	K586k	(K)	GYEVIYLTEPVDEYCIQALPEFDGkR	(F)	ALPEFDGkRFQNVAK
P14625_K593k _1_1_593_593	-0.137	-0.0106		0.534061	0.963951		0.02	0.199	-0.13	-0.095	-0.308	-0.064	0.128	-0.031	0.318	0.02	-0.117	-0.062	-0.168	-0.029	-0.071	0.083	-0.084	-0.267	0.045	-0.171											P14625	HSP90B1	9	3.33	5.198	1963.21	-115.115	2.7	K593k	(K)	RFQNVAkEGVK	(F)	KRFQNVAkEGVKFDE
P14625_K597k _1_1_597_597	-0.186	-0.0496		0.361506	0.786049		-0.225	-0.13	-0.122	-0.091	-0.292	0.28	0.051	-0.218	-0.176	0.133	-0.145	-0.047	0.028	-0.041	-0.123	0.041	-0.114	0.011	0.099	-0.117											P14625	HSP90B1	12.13	11.27	12.125	1855.04	-115.112	4.4	K597k	(K)	EGVkFDESEK	(T)	NVAKEGVkFDESEKT
P14625_K613k _1_1_613_613	0.1758	-0.0164		0.336519	0.954927		-0.105	0.068	0.196	0.331	0.038	-0.045	-0.113	0.035	-0.186	-0.042	0.038	-0.053	-0.239	-0.01	-0.158	-0.015	-0.411	-0.033	0.133	-0.014											P14625	HSP90B1	14.68	13.84	13.954	2550.42	-115.109	4.3	K613k	(R)	EAVEkEFEPLLNWMK	(D)	ESREAVEkEFEPLLN
P14625_K623k _1_1_623_623	-0.1164	-0.1796		0.523006	0.571843		0.114	0.155	-0.035	-0.014	-0.12	0.15	0.265	0.228	0.097	-0.058	-0.204	0.253	0.245	-0.516	0.175	0.279	0.197	-0.11	0.4	0.085											P14625	HSP90B1	18.62	15.97	3.532	2237.26	-115.111	4.4	K623k	(K)	EFEPLLNWMkDK	(A)	EPLLNWMkDKALKDK
P14625_K633k _1_1_633_633	-0.206			0.369343			-0.299	0.091	0.183	-0.221	-0.177	0.41	-0.013	-0.015	0.145	0.08																					P14625	HSP90B1	9.16	6.95	2.41	1960.22	-115.115	2.9	K633k	(K)	DKIEkAVVSQR	(L)	ALKDKIEkAVVSQRL
P14625_K663k _1_1_663_663	0.108	0.1514		0.790964	0.662184		-0.165	0.225	-0.266	0.248	0.074	-0.422	-0.359	0.617	-0.198	-0.062	0.38	0.134	-0.207	-0.264	0.046	-0.355	-0.584	0.024	0.154	0.093											P14625	HSP90B1	14.5	14.7	14.504	1926.14	-115.115	2.9	K663k	(R)	IMkAQAYQTGK	(D)	GNMERIMkAQAYQTG
P14625_K671k _1_1_671_671		0.1442			0.625349												0.559	0.37	0.191	0.176	-0.253	0.173	0.056	0.104	0.217	-0.228											P14625	HSP90B1	18.5	17.54	16.108	2824.51	-115.108	4.4	K671k	(K)	AQAYQTGkDISTNYYASQK	(K)	AQAYQTGkDISTNYY
P14625_K682k _1_1_682_682	0.2292	0.1406		0.193344	0.473385		0.149	0.024	0.04	-0.024	0.076	0.069	-0.387	-0.204	-0.157	-0.202	0.353	-0.008	0.036	0.039	-0.123	-0.174	-0.064	-0.134	0.099	-0.133											P14625	HSP90B1	19.5	18.77	1.569	2105.18	-115.114	3.1	K682k	(K)	DISTNYYASQkK	(T)	TNYYASQkKTFEINP
P14625_K733k _1_1_733_733	0.0614	0.108	0.0962	0.901527	0.574849	0.256447	0.161	0.047	0.646	-0.301	-0.191	0.335	-0.324	0.257	0.283	-0.496	0.147	0.221	0.26	-0.176	0.142	-0.045	-0.009	0.083	0.084	-0.059	0.151	0.09	0.186	-0.024	-0.044	-0.14	0.027	0.043	0.058	-0.11	P14625	HSP90B1	19.28	14.96	99	2014.1	-115.113	3.6	K733k	(R)	SGYLLPDTkAYGDR	(I)	GYLLPDTkAYGDRIE
P13639_K42k _1_1_42_42	0.234	0.3826	0.795	0.489197	0.0676439	3.6979e-07	0.184	0.037	-0.072	0.28	-0.087	0.232	-0.229	0.067	-0.836	-0.062	0.148	0.037	0.041	0.098	0.074	-0.61	-0.319	0.014	-0.48	-0.12	0.369	0.306	0.231	0.431	0.309	-0.442	-0.432	-0.491	-0.457	-0.507	P13639	EEF2	23.49	21.26	99	2321.33	-115.111	3.9	K42k	(K)	STLTDSLVCkAGIIASAR	(A)	LTDSLVCkAGIIASA
P13639_K90k _1_1_90_90	0.1026	0.0718	0.1668	0.677049	0.715576	0.178743	-0.171	0.193	0.067	-0.122	0.05	-0.305	0.125	-0.325	-0.121	0.13	0.15	-0.012	0.206	-0.086	-0.048	-0.032	-0.096	0.137	-0.159	0.001	0.125	0.037	-0.143	0.006	0.138	-0.44	0.11	-0.085	-0.072	-0.184	P13639	EEF2	26.43	24.08	4.676	3234.79	-115.098	7	K90k	(K)	STAISLFYELSENDLNFIkQSK	(D)	ENDLNFIkQSKDGAG
P13639_K152k _1_1_152_152		0.0012			0.995483												0.081	0.022	-0.209	0.071	0.073	0.053	-0.054	-0.095	0.067	0.061											P13639	EEF2	8.46	7.25	8.461	1531.95	-115.114	4.3	K152k	(R)	IkPVLMMNK	(M)	QAIAERIkPVLMMNK
P13639_K159k _1_1_159_159	0.1846	0.1422		0.395786	0.347567		0.177	0.138	-0.131	0.011	-0.053	0.051	-0.223	-0.47	0.026	-0.165	0.09	0.115	0.08	0.126	-0.08	-0.184	-0.129	-0.096	-0.016	0.045											P13639	EEF2	14.34	14.34	14.338	2163.28	-115.115	2.5	K159k	(R)	IKPVLMMNkMDR	(A)	KPVLMMNkMDRALLE
P13639_K235k _1_1_235_235	0.3522	0.1092	0.2916	0.0787773	0.49574	0.00402872	0.2	0.263	0.262	-0.012	0.035	-0.097	-0.356	-0.435	-0.079	-0.046	0.113	0.152	-0.037	-0.052	0.073	0.087	-0.031	-0.146	-0.078	-0.129	0.079	0.023	0.107	-0.03	0.124	-0.2	-0.433	-0.259	-0.083	-0.18	P13639	EEF2	18.79	16.64	8.303	2191.26	-115.109	5.5	K235k	(K)	QFAEMYVAkFAAK	(G)	FAEMYVAkFAAKGEG
P13639_K239k _1_1_239_239	0.3138	0.3684	0.4054	0.104623	0.0431963	0.00047577	0.388	0.169	0.065	0.075	0.117	-0.068	-0.023	-0.076	-0.43	-0.158	0.095	0.12	0.253	0.051	0.184	0.022	-0.496	-0.264	-0.237	-0.164	0.156	0.197	-0.04	0.231	0.253	-0.284	-0.142	-0.22	-0.219	-0.365	P13639	EEF2	15.94	15.12	99	1889.06	-115.117	1.5	K239k	(K)	FAAkGEGQLGPAER	(A)	YVAKFAAkGEGQLGP
P13639_K258k _1_1_258_258		0.3686			0.0611985												0.228	0.171	0.039	0.101	0.081	-0.047	-0.137	-0.61	-0.138	-0.291											P13639	EEF2	7.67	5.15	1.447	1925.17	-115.114	3.2	K258k	(K)	KVEDMMkK	(L)	KKVEDMMkKLWGDRY
P13639_K272k _1_1_272_272	0.433	0.4622	0.4226	0.0422839	0.0107566	0.00048747	0.501	0.271	0.098	0.011	0.211	-0.044	-0.306	-0.167	-0.148	-0.408	0.291	0.3	0.058	0.054	0.195	-0.134	-0.478	-0.292	-0.177	-0.332	0.364	0.299	0.242	0.171	0.063	-0.282	-0.109	-0.288	-0.068	-0.227	P13639	EEF2	16.57	14.87	3.798	1961.11	-115.109	5.9	K272k	(R)	YFDPANGkFSK	(S)	YFDPANGkFSKSATS
P13639_K275k _1_1_275_275	0.3194	0.3142	0.267	0.133095	0.0878205	0.00732265	0.259	0.229	-0.2	0.128	0.12	-0.211	-0.481	-0.121	-0.019	-0.229	0.307	0.214	-0.024	0.183	0.205	-0.126	-0.087	0.049	-0.106	-0.416	0.141	0.058	0.1	0.14	0.17	-0.088	0.014	-0.125	-0.367	-0.16	P13639	EEF2	17.52	10.49	17.519	1826.06	-115.115	2.8	K275k	(K)	FSkSATSPEGK	(K)	PANGKFSkSATSPEG
P13639_K283k _1_1_283_283	0.46	0.5692	0.4688	0.0110815	0.0108541	0.00137345	0.223	0.241	0.19	0.27	0.151	-0.229	-0.027	-0.387	-0.241	-0.341	0.212	0.201	0.092	0.302	0.214	-0.215	-0.581	0.003	-0.527	-0.505	0.177	0.275	0.266	0.271	0.115	-0.059	-0.164	-0.575	-0.137	-0.305	P13639	EEF2	12.85	8.69	1.939	1591.96	-115.115	3.5	K283k	(K)	SATSPEGkK	(L)	SATSPEGkKLPRTFC
P13639_K299k _1_1_299_299	0.2198			0.330638			0.269	0.213	0.297	0.627	-0.108	0.017	0.119	0.02	0.084	-0.041																					P13639	EEF2	11.59	12.2	99	1953.13	-115.106	7.8	K299k	(R)	TFCQLILDPIFk	(V)	LILDPIFkVFDAIMN
P13639_K308k _1_1_308_308	0.4126	0.2452	0.292	0.0334364	0.144274	0.0034888	0.263	0.042	0.204	0.101	0.341	-0.331	-0.188	0.021	-0.25	-0.364	0.077	0.076	-0.031	-0.016	0.223	-0.162	-0.189	-0.078	-0.056	-0.412	0.173	0.147	0.092	0.05	0.108	-0.09	-0.089	-0.184	-0.126	-0.401	P13639	EEF2	15.36	9.97	1.735	1900.13	-115.113	4.1	K308k	(K)	VFDAIMNFkK	(E)	FDAIMNFkKEETAKL
P13639_K314k _1_1_314_314		0.217			0.406822												-0.123	0.093	0.182	0.372	0.056	0.052	0.084	-0.053	-0.588	0											P13639	EEF2	5.17	2.46	5.167	1748.08	-115.115	3	K314k	(K)	EETAkLIEK	(L)	FKKEETAkLIEKLDI
P13639_K318k _1_1_318_318		0.2304			0.225925												0.081	0.092	0.047	0.022	0.065	0.082	0.02	-0.244	-0.254	-0.449											P13639	EEF2	5.72	1.46	5.716	1659.1	-115.115	3.2	K318k	(K)	LIEkLDIK	(L)	ETAKLIEkLDIKLDS
P13639_K322k _1_1_322_322	0.256	0.3204	0.2168	0.241223	0.173354	0.0134674	0.097	0.209	-0.163	0.014	0.067	-0.3	-0.333	-0.457	0.084	-0.05	0.194	0.249	-0.102	-0.023	0.354	0.07	-0.061	-0.501	-0.075	-0.363	0.087	-0.05	0.139	0.122	0.073	-0.323	-0.083	-0.12	-0.08	-0.107	P13639	EEF2	10.49	9.95	10.494	1863.1	-115.114	3.6	K322k	(K)	LDIkLDSEDK	(D)	LIEKLDIkLDSEDKD
P13639_K337k _1_1_337_337	0.473	0.0356		0.0209003	0.854927		0.241	0.025	0.265	0.159	0.217	-0.202	-0.079	-0.543	-0.223	-0.411	-0.131	-0.029	-0.074	0.075	0.148	-0.059	-0.079	0.046	-0.106	0.009											P13639	EEF2	7.68	8.36	7.677	1929.23	-115.11	5.3	K337k	(K)	EGKPLLkAVMR	(R)	KEGKPLLkAVMRRWL
P13639_K366k _1_1_366_366		0.5311	0.0582		0.278823	0.894507											-0.243	0.355	0.443	0.204	0.039		-0.408	-1.288	0.088	0.122	0.468	0.213	-0.122	-0.479	-0.079	0.061	0.923	-0.959	0.096	-0.411	P13639	EEF2	21.2	15.33	99	3377.92	-115.097	6.9	K366k	(R)	WLPAGDALLQMITIHLPSPVTAQkYR	(C)	PSPVTAQkYRCELLY
P13639_K400k _1_1_400_400	0.3476	-0.0028	0.228	0.104517	0.993503	0.141732	0.239	-0.099	0.015	-0.059	0.184	-0.115	-0.34	-0.422	-0.054	-0.527	0.343	0.027	0.265	0.144	-0.21	0.175	-0.012	0.526	-0.081	-0.025	0.069	-0.083	0.082	0.022	0.03	0.124	-0.418	-0.586	-0.119	-0.021	P13639	EEF2	14.57	13.91	10.861	2485.38	-115.106	5.7	K400k	(K)	GPLMMYISkMVPTSDK	(G)	PLMMYISkMVPTSDK
P13639_K407k _1_1_407_407	0.612	0.086		0.0474286	0.719102		0.253	-0.054	0.625	0.664	0.074	-0.499	-0.244	-0.064	-0.111	-0.58	-0.04	0.147	-0.198	-0.088	0.04	-0.344	-0.314	0.115	-0.039	0.013											P13639	EEF2	10.74	8.16	99	1448.83	-115.118	1.2	K407k	(K)	MVPTSDkGR	(F)	KMVPTSDkGRFYAFG
P13639_K426k _1_1_426_426	-0.014	0.0588	-0.0288	0.97375	0.913113	0.740349	-0.149	-0.28	0.168	0.109	-0.245	0.312	-0.384	-0.074	0.218	-0.399	0.374	-0.162	-0.232	0.082	-0.219	0.112	-0.306	0.437	0.108	-0.802	-0.046	-0.026	-0.05	0.006	0.03	-0.112	0.123	0.16	-0.026	-0.087	P13639	EEF2	20.9	20.9	99	1821.14	-115.11	6	K426k	(R)	VFSGLVSTGLkVR	(I)	GLVSTGLkVRIMGPN
P13639_K438k _1_1_438_438	0.2268		0.2768	0.265169		0.00805082	0.302	-0.134	0.141	0.086	0.001	0.035	-0.393	-0.146	-0.04	-0.194											0.25	0.12	0.15	0.135	-0.01	-0.06	-0.301	-0.223	0.021	-0.176	P13639	EEF2	15.7	13.29	1.86	1893.12	-115.114	3.5	K438k	(R)	IMGPNYTPGkK	(E)	GPNYTPGkKEDLYLK
P13639_K445k _1_1_445_445	0.195	0.2076	0.14	0.242706	0.174228	0.109245	0.146	0.139	-0.032	-0.113	0.156	-0.105	-0.164	-0.199	0.008	-0.219	0.211	0.043	0.17	0.001	0.123	-0.097	-0.156	0.032	-0.029	-0.24	0.074	-0.045	-0.034	0.152	0.109	0.034	-0.115	-0.029	-0.267	-0.067	P13639	EEF2	17.28	13.7	99	1733.04	-115.112	5	K445k	(K)	EDLYLkPIQR	(T)	KKEDLYLkPIQRTIL
P13639_K498k _1_1_498_498	-0.0096	-0.0098		0.98163	0.972208		0.265	0.47	-0.319	0.006	-0.098	0.03	0.477	-0.138	-0.14	0.143	0.176	-0.132	0.252	-0.162	0.137	-0.121	0.213	0.16	-0.025	0.093											P13639	EEF2	12.89	11.22	99	1707.04	-115.113	4.3	K498k	(R)	VMkFSVSPVVR	(V)	AHNMRVMkFSVSPVV
P13639_K512k _1_1_512_512	0.1664	0.109		0.433064	0.608212		0.255	0.369	-0.114	0.045	0.037	0.015	-0.148	0.158	-0.081	-0.184	0.22	-0.008	-0.143	0.072	0.016	0.015	-0.302	0.143	-0.054	-0.19											P13639	EEF2	16.37	12.92	16.368	2039.25	-115.112	4.2	K512k	(R)	VAVEAkNPADLPK	(L)	VRVAVEAkNPADLPK
P13639_K571k _1_1_571_571		0.7672			0.00113563												0.233	0.373	0.197	0.255	0.203	-0.321	-0.641	-0.847	-0.452	-0.314											P13639	EEF2	13.88	11.91	1.646	2255.27	-115.112	3.7	K571k	(K)	DLEEDHACIPIkK	(S)	DHACIPIkKSDPVVS
P13639_K594k _1_1_594_594	0.7374	0.1282		0.00443196	0.597297		0.343	0.541	0.108	0.436	-0.021	-0.358	-0.554	-0.628	-0.413	-0.327	0.069	-0.111	-0.029	0.272	-0.025	0.183	0.016	-0.34	-0.006	-0.318											P13639	EEF2	22.86	21.02	7.191	2708.47	-115.108	4.8	K594k	(R)	ETVSEESNVLCLSkSPNK	(H)	SNVLCLSkSPNKHNR
P13639_K605k _1_1_605_605	-0.025	-0.014	-0.122	0.886816	0.96291	0.461754	-0.031	-0.048	-0.084	-0.059	-0.077	-0.019	-0.062	-0.097	0.052	-0.048	0.101	0.03	0.069	-0.331	0.163	-0.168	0.041	0.066	0.238	-0.075	-0.018	-0.47	-0.139	0.007	0.014	0.059	-0.407	0.065	0.036	0.251	P13639	EEF2	17.83	5.52	17.827	2766.55	-115.108	4.5	K605k	(R)	LYMkARPFPDGLAEDIDK	(G)	KHNRLYMkARPFPDG
P13639_K629k _1_1_629_629	0.4322	0.3712		0.0417869	0.0359586		0.267	0.1	0.022	0.162	0.348	-0.25	0.07	-0.286	-0.44	-0.356	0.012	0.152	0.099	0.21	0.3	0.016	-0.194	-0.227	-0.407	-0.271											P13639	EEF2	7.6	3.39	99	1259.78	-115.116	3.1	K629k	(R)	QELkQR	(A)	VSARQELkQRARYLA
P13639_K638k _1_1_638_638	0.2906	0.1096	2.63313e-17	0.200287	0.588642	1	0.199	0.062	0.46	0.22	-0.046	-0.248	0.167	-0.304	0.019	-0.192	0.077	-0.057	-0.214	-0.075	0.155	-0.341	-0.118	-0.02	-0.197	0.014	-0.025	0.056	0.048	0.032	0.022	0.065	0.12	0.016	-0.017	-0.051	P13639	EEF2	16.93	16.93	99	2201.16	-115.112	3.7	K638k	(R)	YLAEkYEWDVAEAR	(K)	RARYLAEkYEWDVAE
P13639_K648k _1_1_648_648	0.729	0.2048		0.00443061	0.339421		0.342	0.328	0.053	0.141	0.484	-0.179	-0.488	-0.433	-0.463	-0.734	0.226	0.114	0.119	0.286	0.059	0.104	0.023	0.198	-0.132	-0.413											P13639	EEF2	19.08	16.13	19.081	2691.46	-115.11	3.9	K648k	(R)	kIWCFGPDGTGPNILTDITK	(G)	WDVAEARkIWCFGPD
P13639_K676k _1_1_676_676	-0.139	0.1056		0.589657	0.473385		-0.219	-0.177	-0.147	0.176	-0.24	0.227	-0.299	0.126	-0.186	0.22	0.042	0.069	-0.018	0.087	0.131	-0.047	0.06	-0.144	-0.085	-0.001											P13639	EEF2	17.58	16.36	12.675	3040.71	-115.099	7.3	K676k	(K)	GVQYLNEIkDSVVAGFQWATK	(E)	VQYLNEIkDSVVAGF
P13639_K688k _1_1_688_688	-0.0506	0.062		0.889593	0.792454		0.236	-0.142	0.177	-0.383	0.314	-0.155	0.262	-0.067	-0.003	0.418	0.106	-0.034	0.094	-0.122	0.061	-0.059	-0.077	0.206	0.04	-0.315											P13639	EEF2	26.16	25.36	99	2956.47	-115.108	4.2	K688k	(K)	DSVVAGFQWATkEGALCEENMR	(G)	AGFQWATkEGALCEE
P13639_K845k _1_1_845_845	0.165	0.2784	0.3026	0.270749	0.0377952	0.000490339	-0.015	0.199	0.039	0.01	-0.001	-0.188	-0.142	-0.081	-0.034	-0.148	0.073	0.131	0.136	0.153	0.069	-0.244	-0.104	-0.2	-0.095	-0.187	0.054	0.115	-0.01	0.139	0.133	-0.265	-0.156	-0.26	-0.239	-0.162	P13639	EEF2	20.02	14.61	20.015	2317.37	-115.107	5.9	K845k	(K)	GLkEGIPALDNFLDK	(L)	TRKRKGLkEGIPALD
P13639_K857k _1_1_857_857	0.1306	0.17	-0.1796	0.717306	0.479574	0.404524	0.035	0.212	0.07	0.011	-0.202	-0.336	-0.649	0.388	0.153	-0.083	0.275	0.071	0.071	-0.062	0.03	0.067	-0.468	0.189	-0.027	-0.226	-0.247	0.095	-0.353	-0.404	0.29	0.115	-0.434	0.015	0.317	0.266	P13639	EEF2	11.7	10.16	99	1903.09	-115.11	5.6	K857k	(K)	EGIPALDNFLDkL	(-)	ALDNFLDkL------
P08133_K3k _1_1_3_3	0.2872	0.3628		0.24454	0.150397		0.105	0.268	0.491	0.152	-0.079	-0.067	-0.084	-0.486	0.054	0.084	0.497	0.364	-0.127	0.257	0.172	0.098	0.153	-0.231	-0.317	-0.354											P08133	ANXA6	11.29	9.27	11.289	1270.79	-115.115	4.5	K3k	(M)	AkPAQGAK	(Y)	-----MAkPAQGAKY
P08133_K40k _1_1_40_40		0.0848	0.134		0.629326	0.319412											0.006	-0.043	0.013	0.132	0.197	0.073	-0.03	0.084	-0.147	-0.099	-0.127	0.064	0.314	0.203	0.097	0.089	0.076	0.122	-0.06	-0.346	P08133	ANXA6	20.37	17.4	99	2180.23	-115.107	6.1	K40k	(K)	GFGSDkEAILDIITSR	(S)	MKGFGSDkEAILDII
P08133_K63k _1_1_63_63		0.6544			0.00160857												0.246	0.215	0.195	0.246	0.151	-0.416	-0.301	-0.567	-0.706	-0.229											P08133	ANXA6	15.69	16.07	8.518	2277.25	-115.112	3.9	K63k	(R)	QEVCQSYkSLYGK	(D)	QEVCQSYkSLYGKDL
P08133_K68k _1_1_68_68	0.2788	0.1954	0.2556	0.0889752	0.219738	0.00924509	0.182	0.11	-0.093	0.009	0.165	-0.259	-0.153	-0.328	-0.145	-0.136	0.166	0.023	-0.124	0.024	0.045	-0.143	-0.113	-0.128	-0.091	-0.368	0.227	0.087	0.122	0.171	0.062	-0.004	-0.173	-0.32	-0.102	-0.01	P08133	ANXA6	11.97	10.37	11.97	2023.24	-115.11	5.1	K68k	(K)	SLYGkDLIADLK	(Y)	SYKSLYGkDLIADLK
P08133_K75k _1_1_75_75	0.1258	0.0882		0.549562	0.707712		-0.01	0.319	0.293	0.404	0.006	0.115	0.228	0.121	-0.043	-0.038	0.023	-0.103	-0.093	0.073	-0.033	0.07	-0.388	-0.336	0.064	0.016											P08133	ANXA6	13.71	13.71	10.634	2166.3	-115.111	4.6	K75k	(K)	DLIADLkYELTGK	(F)	KDLIADLkYELTGKF
P08133_K81k _1_1_81_81	0.2266	0.0194		0.121826	0.941889		0.048	0.168	0.016	0.006	0.181	-0.176	-0.183	-0.076	-0.171	-0.108	-0.059	-0.181	-0.044	-0.042	-0.169	-0.051	-0.252	-0.315	0.161	-0.135											P08133	ANXA6	13.53	11.62	99	1600.91	-115.114	3.9	K81k	(K)	YELTGkFER	(L)	LKYELTGkFERLIVG
P08133_K102k _1_1_102_102	0.0844	-0.0918	0.0342	0.663901	0.613235	0.61816	0.106	-0.02	0.193	0.205	0.054	-0.018	0.264	0.048	-0.108	-0.07	-0.017	-0.14	-0.135	-0.045	0.082	0.157	0.148	0.041	-0.162	0.02	0.08	0.043	0.038	0.125	0.048	0.075	0.095	0.081	-0.095	0.007	P08133	ANXA6	19.23	14.07	19.065	2163.25	-115.12	-0.2	K102k	(K)	EIkDAISGIGTDEK	(C)	YCDAKEIkDAISGIG
P08133_K113k _1_1_113_113	0.6488			0.109953			0.378	0.657	0.246	-0.005	0.707	-0.229	-0.039	0.199	-0.126	-1.066																					P08133	ANXA6	20.57	20.49	99	2619.44	-115.108	4.8	K113k	(K)	DAISGIGTDEkCLIEILASR	(T)	SGIGTDEkCLIEILA
P08133_K220k _1_1_220_220	0.164	0.249	0.2616	0.364475	0.11124	0.00181264	0.031	0.195	0.032	-0.028	-0.053	-0.357	-0.156	-0.105	-0.084	0.059	0.125	0.096	-0.014	0	0.095	-0.403	-0.206	-0.102	-0.173	-0.059	0.108	0.125	0.107	-0.026	0.105	-0.192	-0.194	-0.14	-0.089	-0.274	P08133	ANXA6	20.61	19.55	6.775	2867.68	-115.108	4.5	K220k	(R)	LVFDEYLkTTGKPIEASIR	(G)	LVFDEYLkTTGKPIE
P08133_K224k _1_1_224_224	0.0384	0.0532	0.125	0.855454	0.802898	0.203381	0.2	0.166	0.048	-0.077	0.048	-0.042	0.079	0.221	-0.034	-0.031	0.187	0.234	0.101	-0.037	-0.065	0.124	-0.148	0.132	-0.002	0.048	0.175	0.237	0.088	0.269	-0.05	0.215	-0.04	0.02	-0.049	-0.052	P08133	ANXA6	14.91	9.6	99	1630.99	-115.117	2.2	K224k	(K)	TTGkPIEASIR	(G)	EYLKTTGkPIEASIR
P08133_K240k _1_1_240_240	0.0088	-0.094	-0.0818	0.976589	0.737155	0.499331	0.084	-0.099	-0.088	-0.272	0.044	-0.091	-0.341	-0.164	0.018	0.203	-0.219	0.013	-0.31	0.109	-0.064	0.195	-0.272	-0.152	0.318	-0.09	0.028	-0.277	-0.163	-0.177	0.054	-0.043	-0.199	-0.159	0.061	0.214	P08133	ANXA6	14.91	16.46	11.721	2423.42	-115.104	6.9	K240k	(R)	GELSGDFEkLMLAVVK	(C)	ELSGDFEkLMLAVVK
P08133_K247k _1_1_247_247		0.2974	0.5634		0.292641	7.88783e-05											0.211	0.178	-0.001	0.006	0.356	-0.417	0.149	0.215	-0.582	-0.102	0.179	0.283	-0.014	0.157	0.23	-0.443	-0.44	-0.297	-0.259	-0.543	P08133	ANXA6	16.49	13.7	99	1661.04	-115.114	3.7	K247k	(K)	LMLAVVkCIR	(S)	KLMLAVVkCIRSTPE
P08133_K265k _1_1_265_265	0.2172	0.1242		0.20056	0.502251		0.002	0.18	0.308	0.059	0.173	-0.037	0.038	-0.062	-0.053	-0.25	0.099	-0.052	-0.056	0.007	0.198	-0.153	0.172	-0.156	-0.201	-0.087											P08133	ANXA6	6.62	2.1	99	1291.79	-115.114	5.2	K265k	(K)	AMkGLGTR	(D)	ERLFKAMkGLGTRDN
P08133_K299k _1_1_299_299	0.3338	0.1974		0.0417869	0.348114		0.262	0.217	0.116	0.194	0.125	-0.112	0.027	-0.277	-0.202	-0.191	0.374	-0.033	-0.035	0.149	0.137	0.079	0.099	-0.026	-0.272	-0.275											P08133	ANXA6	12.74	11.58	12.74	1949.14	-115.112	4.4	K299k	(K)	YEkSLYSMIK	(N)	IFRTKYEkSLYSMIK
P08133_K306k _1_1_306_306			0.333			0.0114615																					0.243	0.071	0.074	-0.034	-0.025	-0.238	-0.307	-0.473	0.038	-0.356	P08133	ANXA6	20.1	16.55	13.925	2780.57	-115.104	6	K306k	(K)	SLYSMIkNDTSGEYKK	(T)	KSLYSMIkNDTSGEY
P08133_K314k _1_1_314_314	0.5012	0.407		0.0389195	0.0223704		0.343	0.321	-0.009	0.025	0.248	-0.086	-0.446	-0.613	-0.078	-0.355	0.419	0.18	0.195	0.296	0.097	0.037	-0.114	-0.243	-0.214	-0.314											P08133	ANXA6	11.32	5.77	2	1728.97	-115.116	2.6	K314k	(K)	NDTSGEYkK	(T)	NDTSGEYkKTLLKLS
P08133_K354k _1_1_354_354	0.3926			0.0173768			0.075	0.213	0.025	0.245	0.226	-0.317	-0.166	-0.262	-0.181	-0.253																					P08133	ANXA6	19.06	16.74	19.063	2844.58	-115.108	4.5	K354k	(R)	VELkGTVRPANDFNPDADAK	(A)	AVARVELkGTVRPAN
P08133_K370k _1_1_370_370		0.319			0.0334759												0.146	0.15	0.121	0.157	0.204	-0.027	-0.194	-0.049	-0.241	-0.306											P08133	ANXA6	16.39	11.68	1.342	2843.61	-115.109	4	K370k	(K)	GTVRPANDFNPDADAkALRK	(A)	FNPDADAkALRKAMK
P08133_K377k _1_1_377_377	0.1774	0.4212	0.2344	0.445456	0.0448208	0.0502677	-0.186	0.046	0.091	-0.061	0.153	-0.357	-0.097	-0.141	0.179	-0.428	0.016	0.107	0.241	0.389	0.207	0.085	-0.095	-0.401	-0.386	-0.349	0.135	0.062	0.026	-0.015	0.188	-0.353	0.099	-0.065	-0.104	-0.353	P08133	ANXA6	21.94	19.45	99	2557.41	-115.106	5.8	K377k	(K)	AMkGLGTDEDTIIDIITHR	(S)	KALRKAMkGLGTDED
P08133_K406k _1_1_406_406	0.4088	0.288		0.0264855	0.0705677		0.286	0.15	0.194	0.366	0.073	-0.003	-0.172	-0.293	-0.191	-0.316	0.245	0.14	0.219	0.1	0.138	-0.015	0	-0.031	-0.283	-0.269											P08133	ANXA6	14.79	14.79	99	1565.9	-115.109	7.3	K406k	(R)	QTFkSHFGR	(D)	QQIRQTFkSHFGRDL
P08133_K418k _1_1_418_418	-0.068	0.0854		0.817849	0.620186		-0.191	-0.063	0.104	0.007	0.01	-0.418	0.34	0.222	0.027	0.036	-0.003	-0.012	0.009	0.134	0.016	-0.056	0.029	0.099	-0.175	-0.18											P08133	ANXA6	18.53	15.42	99	2222.21	-115.107	6.4	K418k	(R)	DLMTDLkSEISGDLAR	(L)	RDLMTDLkSEISGDL
P08133_K442k _1_1_442_442	0.1564	0.0936	0.0362	0.604677	0.641978	0.677487	0.038	-0.01	0.022	0.029	-0.192	-0.03	-0.717	0.02	0.166	-0.334	0.128	0.098	0.24	-0.054	-0.085	0.167	-0.144	-0.043	0.038	-0.159	0.069	0.063	-0.032	-0.072	-0.075	-0.039	-0.037	-0.021	0.092	-0.223	P08133	ANXA6	24.67	23.03	5.571	2726.61	-115.107	5.1	K442k	(R)	LILGLMMPPAHYDAkQLK	(K)	PPAHYDAkQLKKAME
P08133_K446k _1_1_446_446	0.394	0.1394		0.0665822	0.367561		0.196	0.238	0.149	0.052	0.083	-0.024	-0.647	-0.213	-0.206	-0.162	0.01	0.028	0.099	0.15	0.003	-0.18	-0.156	0.091	-0.018	-0.144											P08133	ANXA6	13.31	13.25	13.314	1824.01	-115.115	2.9	K446k	(K)	kAMEGAGTDEK	(A)	YDAKQLKkAMEGAGT
P08133_K456k_1_1_456_456	0.0958	0.0186		0.786801	0.949693		-0.164	-0.222	0.003	-0.224	0.113	-0.585	-0.021	-0.173	-0.52	0.326	-0.294	0.184	-0.059	0.203	-0.005	-0.049	0.049	-0.081	0.166	-0.149											P08133	ANXA6	13.32	16	99	2447.36	-99.1161	3.8	M448m K456k	(K)	AmEGAGTDEkALIEILATR	(T)	EGAGTDEkALIEILA
P08133_K478k _1_1_478_478		0.436	0.3858		0.210551	0.0616445											0.869	0.438	0.358	0.147	0.022	0.137	0.249	0.207	-0.472	-0.467	0.74	0.583	0.559	0.446	-0.029	0	0.446	0.254	-0.171	-0.159	P08133	ANXA6	17.49	17.49	8.334	2168.2	-115.115	2.3	K478k	(R)	AINEAYkEDYHK	(S)	RAINEAYkEDYHKSL
P08133_K540k _1_1_540_540		-0.0646			0.897032												0.45	0.558	-0.331	-0.62	-0.08	0.012	-0.04	-0.071	0.127	0.272											P08133	ANXA6	18.2	14.42	99	3217.68	-115.104	5.3	K540k	(R)	EDAQVAAEILEIADTPSGDkTSLETR	(F)	ADTPSGDkTSLETRF
P08133_K568k _1_1_568_568	0.2668			0.15544			0.072	0.057	-0.008	0.194	0.022	-0.243	-0.431	0.006	-0.3	-0.029																					P08133	ANXA6	15.51	15.51	13.019	2929.61	-115.1	7.1	K568k	(R)	VFQEFIkMTNYDVEHTIK	(K)	RVFQEFIkMTNYDVE
P08133_K580k _1_1_580_580	-0.114	-0.2894		0.614966	0.293565		-0.088	-0.132	0.063	0.398	-0.062	0.204	0.185	0.293	0.036	0.031	-0.196	0.118	0.153	-0.226	-0.265	0.27	0.566	-0.127	-0.091	0.413											P08133	ANXA6	7.57	5.44	99	1379.77	-115.117	2.2	K580k	(K)	kEMSGDVR	(D)	DVEHTIKkEMSGDVR
P08133_K598k _1_1_598_598	0.4794	0.38	0.434	0.107866	0.160666	0.00128979	0.346	0.109	0.082	-0.016	0.273	-0.19	-0.536	-0.85	0.033	-0.06	0.201	0.034	0.23	-0.11	0.313	-0.036	-0.408	-0.075	0.028	-0.741	-0.038	0.001	0.179	0.134	0.179	-0.523	-0.441	-0.412	-0.181	-0.158	P08133	ANXA6	20.75	16.31	2.704	2106.29	-115.108	5.8	K598k	(R)	DAFVAIVQSVkNK	(P)	VAIVQSVkNKPLFFA
P08133_K600k _1_1_600_600	0.1012	-0.1042		0.602218	0.530458		0.177	0.136	-0.218	0.088	0.069	-0.123	-0.168	0.044	-0.042	0.035	-0.185	-0.209	-0.213	-0.181	-0.114	-0.049	-0.214	-0.203	0.102	-0.017											P08133	ANXA6	9.06	7.8	9.06	1537.91	-115.115	3.5	K600k	(K)	NkPLFFADK	(L)	IVQSVKNkPLFFADK
P08133_K607k _1_1_607_607	0.175	0.1452		0.365293	0.641004		-0.021	-0.056	0.015	0.268	-0.091	-0.274	-0.189	-0.238	-0.159	0.1	0.197	0.12	-0.038	-0.167	0.145	0.278	-0.543	-0.334	0.033	0.097											P08133	ANXA6	13.02	10.75	5.794	2400.48	-115.11	4.3	K607k	(K)	NKPLFFADkLYK	(S)	KPLFFADkLYKSMKG
P08133_K613k _1_1_613_613	0.5542	0.2834		0.00660187	0.183369		0.184	0.214	0.155	0.317	0.124	-0.621	-0.244	-0.351	-0.2	-0.361	0.485	0.233	-0.039	0.173	0.14	0.103	-0.348	0.055	-0.067	-0.168											P08133	ANXA6	12.67	13.14	12.673	1710.97	-115.114	3.6	K613k	(K)	SMkGAGTDEK	(T)	DKLYKSMkGAGTDEK
P08133_K620k _1_1_620_620	0.2652	0.1482		0.14922	0.445511		0.233	0.213	-0.034	0.02	0.076	-0.098	-0.428	-0.034	-0.133	-0.125	-0.031	0.077	0.092	0.091	0.094	0.014	-0.165	0.221	-0.23	-0.258											P08133	ANXA6	11.13	9.9	99	1606.92	-115.115	3.6	K620k	(K)	GAGTDEkTLTR	(I)	KGAGTDEkTLTRIMV
P08133_K647k _1_1_647_647	-0.0462	0.3114		0.834012	0.0421351		-0.227	0.063	-0.075	-0.085	-0.111	-0.183	0.15	-0.06	0.088	-0.199	0.183	0.124	0.11	0.125	0.096	0.01	-0.309	-0.149	-0.16	-0.311											P08133	ANXA6	13.56	11.17	13.557	2811.51	-115.107	4.9	K647k	(K)	YDkSLHQAIEGDTSGDFLK	(A)	EFIEKYDkSLHQAIE
P24928_K177k _1_1_177_177		-0.125			0.81178												0.085	0.312	-0.16	0.16	-0.482	-0.115	0.122	0.967	-0.384	-0.05											P24928	POLR2A	12.75	12.77	3.492	2508.34	-115.108	4.9	K177k	(K)	FGVEQPEGDEDLTkEK	(G)	EGDEDLTkEKGHGGC
P24928_K203k _1_1_203_203	0.183			0.39944			0.209	0.115	0.011	0.173	-0.055	0.198	0.082	-0.193	-0.227	-0.322																					P24928	POLR2A	22.93	19.28	11.678	2949.56	-115.109	3.7	K203k	(R)	SGLELYAEWkHVNEDSQEK	(K)	LELYAEWkHVNEDSQ
P24928_K212k _1_1_212_212	-0.1222			0.638265			0.004	0.154	0.143	-0.025	-0.27	-0.178	0.152	0.49	0.071	0.082																					P24928	POLR2A	12.96	10.91	2	1901.07	-115.11	5.6	K212k	(K)	HVNEDSQEkK	(I)	VNEDSQEkKILLSPE
P24928_K226k _1_1_226_226	-0.1466	-0.1294		0.663251	0.517624		0.056	-0.178	0.289	-0.141	-0.52	0.346	-0.378	0.229	0.039	0.003	-0.158	0.015	0.023	-0.117	0.048	0.153	0.356	0.079	0.035	-0.165											P24928	POLR2A	10.75	9.48	99	1386.86	-115.114	4.5	K226k	(R)	VHEIFkR	(I)	ERVHEIFkRISDEEC
P24928_K279k _1_1_279_279		-0.0618			0.790868												-0.178	-0.257	-0.036	-0.017	0.078	0.072	-0.28	0.036	0.131	-0.06											P24928	POLR2A	14.55	10.17	14.551	2297.34	-115.111	4.3	K279k	(R)	NQDDLTHkLADIVK	(I)	NQDDLTHkLADIVKI
P24928_K285k _1_1_285_285	-0.61835	0.0092		0.0796185	0.974475		0.228	-0.641	-0.406	-0.269	-0.065	0.05		0.631	0.611	0.259	-0.048	-0.229	-0.085	-0.175	0.109	0.115	-0.128	-0.274	0.116	-0.303											P24928	POLR2A	13.45	10.54	99	1855.15	-115.113	3.8	K285k	(K)	LADIVkINNQLR	(R)	HKLADIVkINNQLRR
P24928_K331k _1_1_331_331	-0.0312	-0.177		0.875861	0.345695		0.025	-0.051	-0.092	-0.181	-0.117	-0.054	-0.012	-0.113	0.094	-0.175	-0.048	-0.255	-0.244	-0.008	0.044	0.026	0.283	0.069	0.129	-0.133											P24928	POLR2A	10.05	9.78	10.047	1803.12	-115.112	4.9	K331k	(R)	AMQkSGRPLK	(S)	GLPRAMQkSGRPLKS
P24928_K337k _1_1_337_337	0.0242			0.889711			0.014	-0.059	-0.075	-0.022	0	-0.117	-0.004	-0.059	-0.081	-0.002																					P24928	POLR2A	4.71	1.34	4.711	1673.1	-115.114	4	K337k	(K)	SGRPLkSLK	(Q)	QKSGRPLkSLKQRLK
P24928_K357k _1_1_357_357	0.04	-0.1032		0.925889	0.624823		-0.045	-0.15	0.251	0.385	-0.226	-0.176	0.084	0.58	-0.102	-0.371	0.097	0.073	-0.09	-0.093	-0.051	0.224	0.354	0.025	-0.093	-0.058											P24928	POLR2A	7.62	5.98	99	1233.75	-115.117	3.1	K357k	(R)	GNLMGkR	(V)	VRGNLMGkRVDFSAR
P24928_K417k _1_1_417_417	-0.0704	-0.354	-0.0936	0.809612	0.0405321	0.360782	0.118	-0.235	0.139	0.032	-0.357	-0.185	0.017	-0.21	0.296	0.131	-0.147	-0.17	-0.255	-0.051	-0.132	0.222	0.241	0.453	0.03	0.069	0.09	-0.015	0.106	0.058	-0.098	0.07	0.366	0.065	-0.063	0.171	P24928	POLR2A	18.34	15.02	99	1925.1	-115.113	3.9	K417k	(R)	GNSQYPGAkYIIR	(D)	NSQYPGAkYIIRDNG
P24928_K707k _1_1_707_707	-0.0482			0.828241			-0.176	-0.183	-0.071	0.059	-0.062	0.214	-0.245	-0.078	-0.069	-0.014																					P24928	POLR2A	16.06	13.54	1.445	2039.21	-115.113	3.4	K707k	(K)	TYQDIQNTIkK	(A)	QDIQNTIkKAKQDVI
P24928_K710k _1_1_710_710	-0.1446	-0.2254	-0.1994	0.458385	0.109892	0.0247024	0.093	-0.088	-0.175	-0.05	-0.17	0.316	0.159	0.006	-0.041	-0.107	-0.051	-0.048	-0.165	-0.073	-0.166	0.113	0.034	0.267	0.125	0.085	-0.071	-0.032	-0.287	-0.127	-0.03	-0.002	0.071	0.198	0.035	0.148	P24928	POLR2A	14.41	12.03	14.414	1959.21	-115.113	3.8	K710k	(K)	AkQDVIEVIEK	(A)	QNTIKKAkQDVIEVI
P24928_K719k _1_1_719_719		0.0382			0.893052												-0.078	0.034	-0.102	-0.124	-0.182	-0.193	-0.289	-0.266	0.303	-0.198											P24928	POLR2A	13.24	10.66	99	3174.72	-115.105	5.1	K719k	(K)	QDVIEVIEkAHNNELEPTPGNTLR	(Q)	DVIEVIEkAHNNELE
P24928_K758k _1_1_758_758	0.0742	0.0838	0.0022	0.778646	0.784984	0.986232	0.205	0.118	-0.088	-0.125	-0.055	0.027	-0.48	0.097	0.042	-0.002	0.339	0.112	-0.124	-0.11	0.023	-0.08	-0.385	0.321	0.073	-0.108	0.001	0.064	0.159	-0.131	-0.084	-0.013	-0.228	0.058	0.101	0.08	P24928	POLR2A	20.23	18.8	19.214	2448.33	-115.11	4.2	K758k	(K)	TGSSAQkSLSEYNNFK	(S)	KTGSSAQkSLSEYNN
P24928_K767k _1_1_767_767	-0.0136	-0.0742		0.970556	0.692263		0.215	0.099	0.022	0.358	-0.252	0.179	-0.242	0.389	-0.019	0.203	0.168	-0.109	-0.021	-0.054	-0.04	-0.019	0.104	0.248	0.011	-0.029											P24928	POLR2A	18.33	17.03	11.948	2548.4	-115.108	5.1	K767k	(K)	SLSEYNNFkSMVVSGAK	(G)	LSEYNNFkSMVVSGA
P24928_K796k _1_1_796_796	-0.6262	-0.1236	-0.1372	0.0725696	0.654205	0.197968	0.333	-0.343	0.019	-0.24	-0.4		0.543		0.295	0.662	-0.146	-0.285	-0.201	0.253	0.181	0.358	0.031	0.204	-0.057	-0.116	0	-0.122	-0.137	-0.095	-0.112	0.246	-0.249	0.063	0.129	0.031	P24928	POLR2A	26.05	24.25	99	2510.48	-115.107	5.5	K796k	(K)	INISQVIAVVGQQNVEGkR	(I)	GQQNVEGkRIPFGFK
P24928_K803k _1_1_803_803	-0.5936			0.218272			-0.391	0.037	-0.928	-0.342	-0.012	-0.381	0.698	0.84	0.455	-0.28																					P24928	POLR2A	8.09	4.31	99	1459.89	-115.115	3.7	K803k	(R)	IPFGFkHR	(T)	KRIPFGFkHRTLPHF
P24928_K812k _1_1_812_812	-0.0158	-0.0616		0.967164	0.796108		0.178	0.255	0.388	-0.361	0.055	0.346	0.179	0.227	0.031	-0.189	-0.082	0.16	0.036	-0.128	0.281	0.04	0.253	0.265	0.04	-0.023											P24928	POLR2A	25.16	23.69	99	2233.2	-115.112	3.9	K812k	(R)	TLPHFIkDDYGPESR	(G)	RTLPHFIkDDYGPES
P24928_K853k _1_1_853_853	-0.0342	0.2034	-0.0256	0.874522	0.403074	0.786316	0.106	-0.179	0.066	-0.158	0.103	0.069	-0.066	0.096	0.058	-0.048	0.52	0.083	0.005	0.325	-0.101	0.072	-0.057	-0.312	0.076	0.036	0.177	0.161	0.052	-0.033	-0.103	-0.045	0.091	0.142	0.12	0.074	P24928	POLR2A	19.31	17.45	99	2423.35	-115.105	6.5	K853k	(R)	EGLIDTAVkTAETGYIQR	(R)	GLIDTAVkTAETGYI
P24928_K866k _1_1_866_866	-0.1648	-0.0652	-0.0808	0.399319	0.740831	0.426772	0.077	-0.311	-0.193	-0.021	0.101	0.057	0	0.235	0.171	0.014	0.098	0.041	0.022	-0.073	0.061	0.186	0.175	0.244	-0.034	-0.096	-0.013	-0.073	-0.234	-0.008	0.057	-0.034	0.239	-0.11	-0.052	0.09	P24928	POLR2A	12.79	9.28	12.504	1952.19	-115.113	3.8	K866k	(R)	LIkSMESVMVK	(Y)	YIQRRLIkSMESVMV
P24928_K910k _1_1_910_910		0.0324	-0.2504		0.904517	0.130821											0.107	0.267	0.149	0.205	-0.128	0.19	0.032	0.33	-0.007	-0.107	-0.011	-0.113	0.169	-0.443	-0.169	0.035	-0.184	0.166	0.429	0.239	P24928	POLR2A	23.76	20.5	5.725	3254.75	-115.102	5.8	K910k	(R)	YGEDGLAGESVEFQNLATLkPSNK	(A)	FQNLATLkPSNKAFE
P24928_K914k _1_1_914_914	-0.1076			0.608997			0.171	0.231	0.011	-0.147	-0.264	0.11	0.111	0.077	0.061	0.181																					P24928	POLR2A	24.28	25.62	3.942	3959.16	-115.103	4.5	K914k	(R)	YGEDGLAGESVEFQNLATLKPSNkAFEK	(K)	ATLKPSNkAFEKKFR
P24928_K940k _1_1_940_940	0.129			0.7438			-0.228	0.083	0.427	0.045	-0.366	0.374	-0.401	-0.51	-0.199	0.052																					P24928	POLR2A	23.75	19.44	99	3022.66	-115.102	6.2	K940k	(R)	TLQEDLVkDVLSNAHIQNELER	(E)	TLQEDLVkDVLSNAH
P24928_K976k _1_1_976_976	0.195	0.0976		0.404025	0.778457		0.169	0.182	0.349	0.211	-0.163	-0.168	-0.34	0.038	0.111	0.132	-0.275	-0.076	-0.022	0.408	0.081	-0.287	0.123	0.109	0.148	-0.465											P24928	POLR2A	16.49	13.84	99	2486.46	-115.109	4.4	K976k	(R)	VIFPTGDSkVVLPCNLLR	(M)	IFPTGDSkVVLPCNL
P24928_K992k _1_1_992_992	-0.5746	-0.5564		0.165648	0.0156376		0.277	-0.35	-0.927	-0.623	0.001	0.575	0.598	-0.16	0.19	0.048	-0.311	-0.469	-0.298	-0.063	-0.094	0.294	0.51	0.067	0.121	0.555											P24928	POLR2A	21.4	22.82	99	2226.27	-115.11	4.7	K992k	(R)	MIWNAQkIFHINPR	(L)	RMIWNAQkIFHINPR
P24928_K1008k _1_1_1008_1008		-0.0762	-0.1798		0.704573	0.0205604											0.142	0.09	-0.045	-0.18	0.147	0.301	0.024	0.027	0.094	0.089	-0.149	-0.177	-0.291	-0.154	-0.107	0.024	-0.083	-0.002	0.124	-0.042	P24928	POLR2A	16.61	13.81	11.412	2318.44	-115.11	4.5	K1008k	(R)	LPSDLHPIkVVEGVK	(E)	PSDLHPIkVVEGVKE
P24928_K1014k _1_1_1014_1014	-0.099	-0.175		0.654278	0.258536		0.208	-0.17	-0.109	-0.28	0.108	0.104	0.005	0.054	0.184	-0.095	0.054	-0.011	0.044	0.071	-0.159	0.235	0.291	0.194	0.134	0.02											P24928	POLR2A	12.34	6.39	9.164	1775.12	-115.11	5.8	K1014k	(K)	VVEGVkELSK	(K)	IKVVEGVkELSKKLV
P24928_K1125k _1_1_1125_1125		0.0186			0.946436												0.047	0.007	-0.253	0.035	0.01	-0.118	-0.208	0.203	0.047	-0.171											P24928	POLR2A	6.14	4.71	6.14	1515.99	-115.115	3.3	K1125k	(R)	LkELINISK	(K)	TLGVPRLkELINISK
P24928_K1132k _1_1_1132_1132	-0.3736	-0.0392		0.0536885	0.858976		-0.297	-0.332	-0.282	-0.064	-0.042	-0.021	0.146	0.39	0.141	0.195	0.081	-0.053	-0.132	-0.188	0.032	0.134	-0.041	-0.063	0.109	-0.203											P24928	POLR2A	12.4	5.69	1.737	1632.07	-115.117	2.1	K1132k	(K)	ELINISkK	(P)	KELINISkKPKTPSL
P24928_K1225k _1_1_1225_1225	-0.163			0.417226			-0.277	-0.008	-0.255	-0.014	-0.037	0.127	-0.137	0.241	0.117	-0.124																					P24928	POLR2A	8.22	6.7	8.216	1648.97	-115.115	3.1	K1225k	(R)	kLTMEQIAEK	(I)	RKHMTDRkLTMEQIA
P24928_K1317k _1_1_1317_1317		0.0434			0.875087												-0.047	0.3	0.042	-0.116	-0.099	0.274	-0.166	-0.034	-0.218	0.007											P24928	POLR2A	16.68	12.34	2	2161.24	-115.113	3.5	K1317k	(K)	VYMHLPQTDNkK	(K)	HLPQTDNkKKIIITE
P24928_K1350k _1_1_1350_1350	-0.2008	-0.1676	-0.2212	0.459068	0.479233	0.0511578	-0.094	-0.161	0.216	-0.096	-0.231	-0.149	0.245	0.467	0.28	-0.205	0.26	0.074	-0.3	0.033	-0.346	-0.008	0.286	0.07	0.096	0.115	-0.006	-0.092	-0.299	-0.175	-0.048	0.254	0.128	0.23	-0.133	0.007	P24928	POLR2A	11.04	11.04	99	1715.01	-115.114	4.1	K1350k	(R)	VLSEkDVDPVR	(T)	LMRVLSEkDVDPVRT
Q9Y4A5_K19k _1_1_19_19	0.0476			0.888519			0.135	0.1	0.043	-0.202	-0.13	-0.389	-0.321	0.233	0.293	-0.108																					Q9Y4A5	TRRAP	14.67	15.45	1.739	2509.41	-115.108	5.1	K19k	(M)	AFVATQGATVVDQTTLMkK	(Y)	VDQTTLMkKYLQFVA
Q9Y4A5_K84k _1_1_84_84		0.1558			0.744189												-0.062	0.094	0.066	0.235	-0.289	0.38	-1.03	0.054	-0.165	0.026											Q9Y4A5	TRRAP	17.86	14.83	99	3093.71	-115.11	3.3	K84k	(R)	FLTFLQDGEVQFLQEkPAQQLR	(K)	EVQFLQEkPAQQLRK
Q9Y4A5_K336k _1_1_336_336	-0.60125			0.25553			-0.416	-0.288	-0.12	0.727	-0.643	0.683	0.552	0.822	-0.244																						Q9Y4A5	TRRAP	19.44	17.36	99	2179.36	-115.112	3.8	K336k	(K)	ELLIAAkHILTTELR	(N)	KELLIAAkHILTTEL
Q9Y4A5_K579k _1_1_579_579	-0.05	-0.027		0.788488	0.919601		0.045	-0.067	-0.096	-0.017	-0.119	0.122	-0.136	0.022	0.096	-0.108	-0.164	-0.211	0.269	-0.074	-0.032	0.033	0.069	-0.168	-0.106	0.095											Q9Y4A5	TRRAP	18.28	18.14	9.812	2453.45	-115.108	5.3	K579k	(K)	APGEAQFIPNkQLQPK	(E)	EAQFIPNkQLQPKET
Q9Y4A5_K897k _1_1_897_897	-0.115			0.687933			-0.137	0.159	-0.14	-0.337	0.445	0.014	0.285	0.025	0.148	0.093																					Q9Y4A5	TRRAP	9.74	9.02	99	1492.9	-115.116	3.1	K897k	(R)	VLGkFGGSNR	(K)	VAYRVLGkFGGSNRK
Q9Y4A5_K1008k _1_1_1008_1008	-0.1674	-0.6764		0.491582	0.0240166		0.276	0.094	-0.272	-0.219	-0.058	-0.08	0.079	0.416	0.108	0.135	-0.212	-0.857	-0.317	-0.107	-0.16	-0.041	0.455	0.622	0.229	0.464											Q9Y4A5	TRRAP	7.01	7.01	99	1507.86	-115.115	3.3	K1008k	(R)	YkAQDTPAR	(K)	VIISHRYkAQDTPAR
Q9Y4A5_K1258k _1_1_1258_1258	-0.1462			0.416056			-0.228	-0.142	-0.219	0.027	-0.229	-0.151	-0.033	-0.124	0.148	0.1																					Q9Y4A5	TRRAP	16.02	11.23	16.021	2426.45	-115.112	3.4	K1258k	(R)	kQAMHSLQVLAQVTGK	(S)	SPNSTVRkQAMHSLQ
Q9Y4A5_K1560k_1_1_1560_1560		-0.3092	-0.2738		0.146754	0.0333772											-0.289	-0.171	-0.284	-0.199	0.121	-0.097	0.242	-0.054	0.336	0.297	-0.354	-0.102	0.025	0.069	-0.054	0.027	0.225	0.417	0.224	0.06	Q9Y4A5	TRRAP	18.52	19.44	99	2747.6	-99.1035	8.2	M1546m K1560k	(R)	AmLIEAGSPFREPLIkFLTR	(H)	PFREPLIkFLTRHPS
Q9Y4A5_K1691k _1_1_1691_1691		-0.0472			0.862576												-0.108	-0.211	0.051	0.024	0.248	0.036	-0.245	0.277	0.076	0.096											Q9Y4A5	TRRAP	15.99	10.98	5.486	2106.16	-115.116	2.1	K1691k	(K)	ENMAATNWkEPK	(L)	NMAATNWkEPKLLAY
Q9Y4A5_K1749k _1_1_1749_1749		-0.1344			0.595537												0.176	0.114	0.019	-0.192	0.207	0.313	0.505	0.243	0.047	-0.112											Q9Y4A5	TRRAP	11.89	10.83	99	1437.86	-115.115	3.9	K1749k	(K)	NYSIAQkR	(A)	KNYSIAQkRALFFRF
Q9Y4A5_K1769k _1_1_1769_1769	-0.3264	-0.1416	-0.3282	0.0514986	0.361379	0.00109026	-0.143	-0.13	-0.174	-0.238	-0.13	0.141	0.402	0.066	0.08	0.128	0.02	0.072	0.006	-0.035	-0.1	0.18	0.319	0.037	0.075	0.06	-0.168	-0.305	-0.08	-0.239	-0.042	0.069	0.137	0.21	0.186	0.205	Q9Y4A5	TRRAP	22.82	19.98	3.486	2543.37	-115.106	5.8	K1769k	(R)	FVDFNDPNFGDELkAK	(V)	PNFGDELkAKVLQHI
Q9Y4A5_K1771k _1_1_1771_1771	-0.2446			0.329108			0.124	-0.089	-0.144	-0.107	-0.434	0.028	0.404	-0.089	0.337	-0.107																					Q9Y4A5	TRRAP	16.39	14.33	16.386	2805.66	-115.108	4.3	K1771k	(K)	AkVLQHILNPAFLYSFEK	(G)	FGDELKAkVLQHILN
Q9Y4A5_K1814k _1_1_1814_1814	-0.4588	-0.3508		0.125557	0.116115		0.296	-0.35	-0.321	-0.408	0.257	0.216	0.583	0.3	0.524	0.145	-0.12	-0.105	0.043	-0.159	-0.144	0.186	0.427	0.326	-0.183	0.513											Q9Y4A5	TRRAP	21.43	17.95	8.265	4194.24	-115.103	4.2	K1814k	(K)	GEGEQLLGPPNPEGDNPESITSVFITkVLDPEK	(Q)	ITSVFITkVLDPEKQ
Q9Y4A5_K2015k _1_1_2015_2015	-0.4612	-0.2264		0.0334364	0.486277		0.101	-0.384	-0.25	-0.238	-0.422	0.359	0.099	0.341	0.138	0.176	-0.301	-0.21	0.338	0.237	-0.139	0.086	0.152	0.552	0.479	-0.212											Q9Y4A5	TRRAP	15.77	10.75	99	2356.4	-115.102	8.2	K2015k	(R)	LAVDLSEVVIkWELQR	(I)	DLSEVVIkWELQRIK
Q9Y4A5_K2145k _1_1_2145_2145	-0.1104	-0.113	-0.132	0.576876	0.52148	0.0865402	0.253	-0.001	0.095	-0.207	-0.083	0.137	0.239	0.126	0.108	-0.001	-0.001	0.185	-0.05	-0.228	-0.006	0.01	0.183	0.064	0.145	0.063	-0.082	-0.19	-0.087	-0.027	0.007	-0.09	0.121	0.077	0.057	0.116	Q9Y4A5	TRRAP	13.81	13.3	13.81	1981.17	-115.115	2.5	K2145k	(K)	SELkLQWFDK	(L)	MWPKSELkLQWFDKL
Q9Y4A5_K2362k _1_1_2362_2362	-0.3394			0.0517242			-0.202	-0.049	-0.162	-0.002	-0.29	0.209	0.345	0.203	0.032	0.203																					Q9Y4A5	TRRAP	5.24	4.19	99	1357.86	-115.115	3.9	K2362k	(K)	SPDAkILR	(A)	IEKSPDAkILRAVVK
Q9Y4A5_K2457k _1_1_2457_2457		-0.1502			0.654316												-0.097	-0.122	0.046	-0.131	-0.229	0.25	0.302	-0.623	0.048	0.241											Q9Y4A5	TRRAP	7.11	7.11	6.553	2150.19	-115.114	2.9	K2457k	(R)	AkFFEVFDNSMK	(R)	AQPLIRAkFFEVFDN
Q9Y4A5_K2467k _1_1_2467_2467	-0.227	-0.0948		0.382022	0.663153		-0.033	-0.24	0.12	-0.206	-0.237	0.174	0.178	-0.377	0.209	0.355	-0.212	-0.084	0.061	-0.192	-0.017	-0.154	0.233	-0.102	-0.122	0.175											Q9Y4A5	TRRAP	16.78	15.54	99	1878	-115.11	5.5	K2467k	(K)	FFEVFDNSMkR	(R)	EVFDNSMkRRVYERL
Q9Y4A5_K2582k _1_1_2582_2582		-0.0034			0.990038												-0.135	0.124	-0.264	0.077	-0.076	-0.141	-0.219	0.119	0.059	-0.075											Q9Y4A5	TRRAP	10.75	10.75	99	2456.33	-115.109	4.9	K2582k	(K)	ELSEkDIGNQLHMLTNR	(H)	KTKELSEkDIGNQLH
Q9Y4A5_K2638k _1_1_2638_2638		-0.1346			0.587001												-0.278	-0.141	-0.129	-0.128	0.33	0.153	0.183	-0.179	-0.008	0.178											Q9Y4A5	TRRAP	5.96	6.79	99	1488.93	-115.116	3.1	K2638k	(R)	LWkILSDR	(Q)	QLFPRLWkILSDRQQ
Q9Y4A5_K2698k _1_1_2698_2698	-0.2762			0.228194			-0.261	-0.162	-0.107	-0.007	-0.417	0.397	-0.15	0.183	-0.137	0.134																					Q9Y4A5	TRRAP	18.17	15.37	99	1893.09	-115.112	4.4	K2698k	(K)	YLGkTHNLWFR	(S)	CVLKYLGkTHNLWFR
Q9Y4A5_K2724k _1_1_2724_2724	-0.2856	-0.2342		0.0934274	0.109563		-0.238	-0.045	-0.257	-0.141	-0.156	0.324	0.109	0.158	0.019	-0.019	-0.036	-0.092	0.068	-0.202	-0.063	0.219	0.158	0.26	0.076	0.133											Q9Y4A5	TRRAP	9.99	8.05	3.201	1671.11	-115.114	3.9	K2724k	(K)	GLSLQIkPK	(Q)	KGLSLQIkPKQTTEF
Q9Y4A5_K3134k _1_1_3134_3134		-0.1202			0.526895												-0.063	-0.182	0.073	-0.005	-0.341	-0.104	0.036	-0.058	0.06	0.149											Q9Y4A5	TRRAP	12.88	13.51	10.3	2367.33	-115.111	4	K3134k	(K)	GMFLAQINkSEEANK	(A)	MFLAQINkSEEANKA
Q9Y4A5_K3140k _1_1_3140_3140	-0.117			0.809331			-0.163	0.401	-0.287	-0.215	-0.117	0.88	-0.066	-0.05	-0.471	-0.089																					Q9Y4A5	TRRAP	16.42	16.4	16.418	2861.58	-115.112	2.7	K3140k	(K)	SEEANkAFSAAVQMHDVLVK	(A)	NKSEEANkAFSAAVQ
Q9Y4A5_K3362k _1_1_3362_3362		-0.1496			0.564526												0.058	0.206	-0.209	0.148	-0.302	0.199	0.311	-0.037	-0.135	0.311											Q9Y4A5	TRRAP	14.38	14.46	11.334	2572.51	-115.11	4.1	K3362k	(K)	SGAVSDAkITPHTLNFVK	(K)	SGAVSDAkITPHTLN
Q9Y4A5_K3372k _1_1_3372_3372		-0.2556			0.119762												0	-0.051	-0.266	-0.218	-0.029	0.113	0.239	0.25	0.149	-0.037											Q9Y4A5	TRRAP	12.17	12.14	2	1985.25	-115.115	2.8	K3372k	(K)	ITPHTLNFVkK	(L)	PHTLNFVkKLVSTFG
Q9Y4A5_K3415k _1_1_3415_3415	-0.0304	-0.0248		0.908393	0.944111		0.044	0.021	-0.197	-0.068	0.174	0.136	0.059	0.227	-0.023	-0.273	0.015	0.02	-0.003	0.154	-0.362	0.169	0.025	-0.43	0.083	0.101											Q9Y4A5	TRRAP	17.54	11.74	3.264	2388.43	-115.118	1	K3415k	(R)	RAQATAQDPVFQkLK	(G)	AQDPVFQkLKGQFTT
Q9Y4A5_K3433k _1_1_3433_3433	-0.1736			0.553453			0.128	-0.051	0.437	-0.152	-0.362	0.081	0.455	-0.008	0.309	0.031																					Q9Y4A5	TRRAP	21.58	21.29	10.838	3256.76	-115.109	3.5	K3433k	(K)	GQFTTDFDFSVPGSMkLHNLISK	(L)	FSVPGSMkLHNLISK
Q9Y4A5_K3440k _1_1_3440_3440	-0.026			0.920546			0.133	0.2	-0.165	0.002	-0.161	0.154	-0.157	0.098	-0.127	0.171																					Q9Y4A5	TRRAP	9.52	7.5	3.529	1753.17	-115.115	3.2	K3440k	(K)	LHNLISkLK	(K)	KLHNLISkLKKWIKI
Q9Y4A5_K3446k _1_1_3446_3446		-0.354			0.149129												-0.326	-0.067	0.102	-0.153	-0.15	0.018	0.648	0.359	-0.06	0.211											Q9Y4A5	TRRAP	7.46	5.08	7.462	1688.11	-115.112	5	K3446k	(K)	WIkILEAK	(T)	SKLKKWIkILEAKTK
Q9Y4A5_K3508k _1_1_3508_3508	-0.3628			0.297605			-0.106	0.051	-0.401	-0.475	0.074	-0.331	0.783	0.262	0.126	0.117																					Q9Y4A5	TRRAP	14.16	9.14	99	1824.09	-115.112	4.6	K3508k	(R)	VEIVQkHNTAAR	(R)	PRVEIVQkHNTAARR
Q9Y4A5_K3598k _1_1_3598_3598		-0.3044	-0.061		0.370993	0.581911											-0.55	0.199	-0.32	0.013	-0.053	0.315	0.575	0.33	-0.09	-0.319	-0.123	0.098	-0.026	-0.147	-0.004	-0.238	0.218	0.076	0.056	-0.009	Q9Y4A5	TRRAP	25.75	20.9	99	2548.44	-115.114	2.4	K3598k	(R)	LVEDNPSSLSLVEIYkQR	(C)	LSLVEIYkQRCAKKG
Q9Y4A5_K3639k _1_1_3639_3639	-0.037	-0.0584		0.906172	0.831805		-0.208	0.098	-0.215	-0.115	0.128	-0.295	0.329	-0.26	0.045	0.054	-0.083	0.156	-0.068	-0.239	0.14	-0.171	0.329	-0.013	-0.115	0.168											Q9Y4A5	TRRAP	15.53	12.97	99	1987.14	-115.113	3.7	K3639k	(R)	DILkEVQSNMVPR	(S)	QVLRDILkEVQSNMV
Q9Y4A5_K3771k _1_1_3771_3771		-0.0304			0.947941												0.193	-0.274	-0.141	-0.192	0.24	-0.62	0.356	-0.005	0.125	0.122											Q9Y4A5	TRRAP	8.62	6.22	99	1572.02	-115.112	5.4	K3771k	(K)	VDGILkTVLR	(D)	FKVDGILkTVLRDEI
Q9Y4A5_K3834k _1_1_3834_3834	-0.0894			0.886831			-0.768	-0.318	-0.181	-0.088	0.177	-0.203	0.003	-1.15	0.177	0.442																					Q9Y4A5	TRRAP	12.85	12.85	99	3599.9	-115.1	5.8	K3834k	(R)	LHNLAQFEGGESkVNTLVAAANSLDNLCR	(M)	QFEGGESkVNTLVAA
Q9Y4A5_K2457kK2467k_2_2_2457_2467	-0.203333			0.69455			-0.576		0.27	0.017	0.573	0.294			0.085	0.444																					Q9Y4A5	TRRAP	9.04	9.04	99	1847.97	228.09	2.2	K2457k K2467k	(R)	AkFFEVFDNSMkR	(R)	AQPLIRAkFFEVFDN|EVFDNSMkRRVYERL
J3KN16_K210k _1_1_210_210		0.131			0.738765												0.122	-0.187	-0.078	0.159	0.313	0.502	-0.08	-0.576	-0.303	0.131											J3KN16	KIAA0368	19.91	17.18	11.2	3391	-115.107	4.1	K210k	(R)	LGHAETDEQLQNIISkFLPPVLLK	(L)	QLQNIISkFLPPVLL
J3KN16_K218k _1_1_218_218	0.274	0.0922	-0.0566	0.281471	0.689742	0.447418	-0.044	0.128	0.021	-0.125	0.037	-0.545	-0.544	0.093	0.021	-0.378	-0.158	-0.1	-0.281	0.093	0.203	-0.208	-0.226	-0.129	-0.227	0.086	-0.144	-0.075	-0.066	-0.146	0.028	-0.02	-0.046	-0.113	-0.051	0.11	J3KN16	KIAA0368	19.16	19.16	99	2342.42	-115.109	4.9	K218k	(K)	FLPPVLLkLSSTQEGVR	(K)	FLPPVLLkLSSTQEG
J3KN16_K328k _1_1_328_328		0.3288	0.0776		0.0471913	0.468158											0.293	0.304	0.299	0.023	0.225	-0.125	0.097	-0.108	-0.136	-0.228	0.301	0.136	0.258	0.167	-0.103	-0.11	0.153	0.121	0.12	0.087	J3KN16	KIAA0368	11.99	11.01	11.993	2541.42	-115.114	2.3	K328k	(K)	YPVESSkSASPFNLAEK	(P)	KYPVESSkSASPFNL
J3KN16_K338k _1_1_338_338		0.0708			0.713246												0.131	-0.103	0.17	-0.02	-0.041	0.084	-0.216	-0.044	-0.063	0.022											J3KN16	KIAA0368	17.26	11.82	4.217	1976.18	-115.11	5.2	K338k	(K)	SASPFNLAEkPK	(T)	SPFNLAEkPKTVQLL
J3KN16_K457k _1_1_457_457	0.182			0.366884			-0.004	0.099	0.05	-0.168	0	-0.199	-0.414	-0.109	-0.312	0.101																					J3KN16	KIAA0368	18.1	16.55	3.529	2157.28	-115.114	2.8	K457k	(R)	HSVATAADLELkSK	(Q)	TAADLELkSKQSLID
J3KN16_K459k _1_1_459_459	-0.0398	-0.0064	0.2002	0.84843	0.976383	0.0161793	-0.148	-0.092	-0.026	-0.027	-0.063	-0.106	0.223	-0.162	-0.031	-0.081	-0.013	0.041	0.081	0.018	-0.092	0.03	-0.052	0.169	0.067	-0.147	0.045	0.038	0.061	0.206	0.092	-0.119	0.021	-0.245	-0.105	-0.111	J3KN16	KIAA0368	17.43	16.98	17.433	2528.48	-115.11	4.1	K459k	(K)	SkQSLIDWNNPAIINK	(M)	ADLELKSkQSLIDWN
J3KN16_K473k _1_1_473_473	0.0548	0.0826		0.912592	0.670858		-0.264	0.051	0.03	-0.072	-0.215	-0.358	-0.973	0.229	0.104	0.254	-0.063	0.13	-0.084	-0.094	0.237	0.004	-0.183	-0.116	0.009	-0.001											J3KN16	KIAA0368	18.63	17.12	5.736	2735.55	-115.112	3.2	K473k	(K)	QSLIDWNNPAIINkMYK	(V)	NNPAIINkMYKVYLG
J3KN16_K476k _1_1_476_476	-0.0572			0.817359			-0.052	-0.166	-0.088	0.003	0.219	0.133	0.09	0.2	-0.278	0.057																					J3KN16	KIAA0368	10.64	6.92	10.642	2127.29	-115.115	2.7	K476k	(K)	MYkVYLGDIPLK	(T)	AIINKMYkVYLGDIP
J3KN16_K485k _1_1_485_485	0.042	0.0262		0.828357	0.925539		0.093	0.101	0.058	-0.008	-0.1	0.089	0.028	-0.103	0.076	-0.156	0.127	-0.04	0.024	-0.166	0.133	0.242	0.029	-0.19	0.087	-0.221											J3KN16	KIAA0368	17.91	16.7	3.133	1934.23	-115.115	2.8	K485k	(K)	VYLGDIPLkTK	(E)	YLGDIPLkTKEGAVL
J3KN16_K487k _1_1_487_487		-0.1276			0.467585												0.202	-0.108	-0.054	-0.218	0.048	0.066	0.117	0.139	0.038	0.148											J3KN16	KIAA0368	7.47	6.31	5.828	2000.27	-115.115	2.7	K487k	(K)	TkEGAVLKPELK	(R)	GDIPLKTkEGAVLKP
J3KN16_K493k _1_1_493_493	-0.143	-0.1444		0.543545	0.36192		0.087	0.271	0.178	-0.343	0.069	0.272	0.092	0.388	0.084	0.141	-0.009	-0.118	-0.193	0.059	-0.088	0.07	0.232	0.064	0.064	-0.057											J3KN16	KIAA0368	13.6	7.52	9.17	1771.13	-115.116	2.4	K493k	(K)	EGAVLkPELK	(R)	TKEGAVLkPELKRDP
J3KN16_K508k _1_1_508_508		-0.1108			0.697793												-0.172	-0.147	0.203	0.208	-0.179	-0.101	0.375	0.138	-0.211	0.266											J3KN16	KIAA0368	13.75	13.33	99	1088.73	114.047	3.1	K508k	(K)	LkIVPHLLR	(S)	VSTRVKLkIVPHLLR
J3KN16_K542k _1_1_542_542	-0.1356	0.1524		0.777107	0.786117		-0.406	0.682	0.285	-0.37	0.28	-0.036	0.816	0.126	0.111	0.132	0.302	-0.971	0.092	0.316	0.334	0.372	-0.302	-0.371	0.024	-0.412											J3KN16	KIAA0368	20.72	17.82	99	3412.83	-115.104	4.7	K542k	(R)	QAAETFPANIQVVYDGLFGTNTNSkLR	(T)	FGTNTNSkLRTLSLQ
J3KN16_K582k _1_1_582_582	-0.054	-0.0588		0.827718	0.796531		0.09	0.13	-0.04	-0.175	0.181	0.245	0.13	0.217	-0.224	0.088	0.12	0.106	-0.008	-0.202	0.247	-0.013	0.276	0.086	0.076	0.132											J3KN16	KIAA0368	11.12	7.65	6.409	1936.14	-115.112	4.3	K582k	(K)	LINEYkEDPK	(L)	TKLINEYkEDPKLLS
J3KN16_K597k _1_1_597_597	0.2986	-0.07		0.394058	0.82902		0.316	0.361	0.652	-0.216	0.465	0.287	0.167		-0.372	-0.014	-0.102	0.039	-0.305	0.063	-0.123	-0.316	-0.082	0.305	-0.281	0.296											J3KN16	KIAA0368	18.71	15.98	99	2041.19	-115.106	7.5	K597k	(K)	LLSMAYSAVGkLSSR	(M)	MAYSAVGkLSSRMPH
J3KN16_K608k _1_1_608_608	0.322			0.39202			-0.121	0.483	0.317		0.073	-0.172		-0.605	0.263	-0.022																					J3KN16	KIAA0368	4.93	1.28	4.926	3189.81	-115.102	5.8	K608k	(R)	MPHLFTkDIALVQQLFEALCK	(E)	RMPHLFTkDIALVQQ
J3KN16_K663k _1_1_663_663		-0.3744			0.089085												-0.119	-0.527	0.004	-0.027	-0.334	-0.078	0.13	0.354	0.186	0.277											J3KN16	KIAA0368	18.48	15.38	99	2618.54	-115.11	3.9	K663k	(R)	TLMEALVASYLIkPEVQVR	(Q)	LVASYLIkPEVQVRQ
J3KN16_K862k _1_1_862_862	0.1238	0.2082	0.0278	0.774064	0.176129	0.67985	-0.289	-0.268	-0.23	0.364	0.305	0.064	-0.645	-0.504	0.128	0.22	0.231	0.172	-0.004	0.055	0.071	0.074	-0.121	-0.189	-0.157	-0.123	0.121	0.003	-0.023	0.011	-0.011	-0.053	-0.015	-0.053	0.005	0.078	J3KN16	KIAA0368	7.45	3.99	7.036	1609.03	-115.114	4.2	K862k	(K)	LATkFVDK	(T)	YPEKLATkFVDKTEW
J3KN16_K866k _1_1_866_866	0.0206	-0.0226		0.926089	0.915007		-0.016	0.011	-0.009	0.021	-0.046	-0.15	0.198	0.003	0.018	-0.211	-0.12	-0.03	-0.204	-0.041	-0.022	-0.212	-0.1	0.056	-0.051	0.003											J3KN16	KIAA0368	12.42	7.61	12.423	1853.11	-115.113	4	K866k	(K)	FVDkTEWIK	(S)	LATKFVDkTEWIKSL
J3KN16_K871k _1_1_871_871		0.0972			0.678929												-0.095	0.089	-0.068	-0.026	-0.038	0.156	-0.462	-0.196	-0.141	0.019											J3KN16	KIAA0368	6.39	6.39	6.387	2138.22	-115.109	5.5	K871k	(K)	TEWIkSLMNNSK	(E)	VDKTEWIkSLMNNSK
J3KN16_K910k _1_1_910_910	-0.0252			0.905458			0.085	0.061	-0.077	-0.186	0.105	0.021	-0.057	0.081	-0.051	0.12																					J3KN16	KIAA0368	10.73	9.06	5.248	1979.22	-115.111	4.8	K910k	(K)	SMIEQLIkTTK	(D)	SMIEQLIkTTKDNHS
J3KN16_K1009k _1_1_1009_1009		-0.1544			0.700083												-0.093	-0.189	-0.075	0.087	-0.2	-0.297	0.632	0.394	-0.5	0.073											J3KN16	KIAA0368	24.27	18.34	99	3106.77	-115.101	6.4	K1009k	(R)	NGPLPIPSEGSGFTkLHLVESLLSR	(I)	SEGSGFTkLHLVESL
J3KN16_K1024k _1_1_1024_1024		0.1836			0.280957												0.148	0.192	-0.117	0.209	0.124	0.061	0.022	-0.108	-0.115	-0.222											J3KN16	KIAA0368	4.76	4.75	4.76	1691.03	-115.115	3.3	K1024k	(R)	IPSSkETNK	(M)	LSRIPSSkETNKMKE
J3KN16_K1208k _1_1_1208_1208	-0.425			0.470058				-0.201	-0.03		0.742		0.775		0.915	0.096																					J3KN16	KIAA0368	22.83	20.49	99	3779.03	-115.103	4.7	K1208k	(K)	GLGLVYELGNEQDQQELVSTLVETLMTGkR	(V)	VETLMTGkRVKHEVS
J3KN16_K1228k _1_1_1228_1228		-0.0632	-0.4414		0.792935	0.00158903											0.14	0.214	0.021	-0.04	-0.293	-0.049	-0.007	0.204	0.071	0.139	-0.251	-0.272	-0.059	-0.472	-0.001	0.157	0.171	0.26	0.365	0.199	J3KN16	KIAA0368	28.2	23.22	14.219	3549.92	-115.103	4.8	K1228k	(K)	HEVSGETVVFQGGALGkTPDGQGLSTYK	(E)	FQGGALGkTPDGQGL
J3KN16_K1325k _1_1_1325_1325	-0.285			0.372586			-0.09	0.013	-0.229	-0.2	-0.132	-0.33	0.314	0.118	-0.071	0.756																					J3KN16	KIAA0368	16.32	14.45	7.036	2825.55	-115.104	5.8	K1325k	(R)	QAMTSIWNALVTDkSMVDK	(Y)	WNALVTDkSMVDKYL
J3KN16_K1401k _1_1_1401_1401	0.292			0.229356			0.22	0.119	0.191	0.43	0.017	-0.122	0.003	0.181	-0.522	-0.023																					J3KN16	KIAA0368	12.56	8.83	7.38	1832.18	-115.113	3.8	K1401k	(K)	AAELALkTLSK	(V)	KAAELALkTLSKVCV
J3KN16_K1496k _1_1_1496_1496		-0.0268			0.957043												0.034	0.193	-0.351	0.168	0.406	-0.005	0.531	0.435	-0.414	0.037											J3KN16	KIAA0368	13.44	13.97	99	1865.98	-115.117	1.9	K1496k	(R)	ATEQEkAAMDSAR	(L)	LRATEQEkAAMDSAR
J3KN16_K1610k _1_1_1610_1610	0.1384	-0.002		0.546781	0.994418		-0.124	0.192	-0.158	-0.028	0.013	0.053	-0.009	-0.363	-0.051	-0.427	-0.09	-0.197	-0.023	0.206	-0.051	0.202	-0.389	0.039	-0.078	0.081											J3KN16	KIAA0368	10.61	8	10.614	1836.1	-115.114	3.5	K1610k	(R)	DSSTEkLLQK	(L)	SRDSSTEkLLQKLNG
J3KN16_K1647k _1_1_1647_1647	-0.1356			0.44304			-0.29	-0.048	-0.103	-0.118	-0.103	0.003	-0.171	-0.088	0.162	0.11																					J3KN16	KIAA0368	16.16	10.78	8.506	1959.16	-115.112	4.1	K1647k	(R)	YSPDVLkNHAK	(E)	RYSPDVLkNHAKEVL
J3KN16_K1835k _1_1_1835_1835		0.054	0.099		0.832908	0.2293											0.118	-0.16	-0.173	-0.053	0.101	0.068	0.019	-0.262	0.067	-0.329	-0.062	-0.047	-0.119	-0.026	0.066	-0.249	-0.184	0.029	-0.071	-0.208	J3KN16	KIAA0368	21.2	19.79	1.352	2363.47	-115.106	6.2	K1835k	(R)	FQEFSNIVIPLIkK	(N)	NIVIPLIkKNSLESS
J3KN16_K1836k _1_1_1836_1836	-0.1755			0.559043			0.229	0.294	-0.267	0.062	-0.213	0.226		0.144	-0.072	0.488																					J3KN16	KIAA0368	4.08	5.42	99	1534.9	-115.117	2.1	K1836k	(K)	kNSLESSGVR	(T)	IVIPLIKkNSLESSG
J3KN16_K1848k _1_1_1848_1848	0.3254	0.2816		0.0840052	0.172642		0.273	0.064	-0.108	0.085	0.285	-0.346	-0.097	-0.289	-0.194	-0.102	-0.025	-0.091	0.215	0.433	0.228	-0.296	0.005	-0.005	-0.24	-0.112											J3KN16	KIAA0368	10.77	10.73	10.767	1909.05	-115.111	4.8	K1848k	(R)	TTkNEEENEK	(E)	SSGVRTTkNEEENEK
J3KN16_K1950k _1_1_1950_1950	-0.286			0.690999			0.221	-1.039	0.482	-0.212	-0.12	0.175	-0.938	-0.095	0.811	0.809																					J3KN16	KIAA0368	11.04	11.04	99	2206.21	-115.105	7.1	K1950k	(K)	SITYSLENkTYSSVR	(T)	ITYSLENkTYSSVRT
J3KN16_K1968k _1_1_1968_1968	-0.2336	-0.1666		0.352225	0.519066		-0.049	-0.174	-0.361	-0.029	-0.241	0.04	0.142	-0.398	0.346	0.184	-0.438	-0.022	0.176	-0.242	0.087	-0.045	0.16	-0.173	0.16	0.292											J3KN16	KIAA0368	17.25	16.05	2	2144.39	-115.107	6.4	K1968k	(R)	TEALSVIELLLkK	(L)	SVIELLLkKLEESKQ
P53621-2_K4k _1_1_4_4	0.0876			0.8311			-0.23	0.226	-0.17	0.408	-0.062	-0.642	0.216	0.28	0.069	-0.189																					P53621-2	COPA	7.43	6.85	7.432	1685.03	-115.112	5	K4k	(-)	MLTkFETK	(S)	----MLTkFETKSAR
P53621-2_K61k _1_1_61_61	0.0596	0.2232	0.0534	0.786639	0.307638	0.58735	0.2	0.15	0.204	0.322	-0.094	0.235	0.176	0.105	0.07	-0.102	0.197	0.213	0.134	-0.053	0.167	0.129	-0.107	0.056	-0.038	-0.498	0.004	0.228	0.261	0.222	-0.065	0.08	0.141	0.052	-0.027	0.137	P53621-2	COPA	29.6	24.13	28.847	2838.54	-115.107	4.7	K61k	(R)	GIDFHkQQPLFVSGGDDYK	(I)	VRGIDFHkQQPLFVS
P53621-2_K74k _1_1_74_74		0.0674			0.699369												-0.107	0.096	0.153	0.013	0.025	0.065	-0.119	0.026	-0.111	-0.018											P53621-2	COPA	19.35	16.59	3.925	2382.36	-115.113	3.2	K74k	(K)	QQPLFVSGGDDYkIK	(V)	VSGGDDYkIKVWNYK
P53621-2_K170k _1_1_170_170	0.4586			0.267366			-0.311	-0.119	0.006	0.137	0.075	-1.195	-0.908	-0.298	-0.287	0.183																					P53621-2	COPA	14.71	11.44	99	1830.05	-115.114	3.5	K170k	(K)	kNLSPGAVESDVR	(G)	DISGLRKkNLSPGAV
P53621-2_K198k _1_1_198_198	0.2038	0.0092	0.2812	0.523674	0.974667	0.00159245	-0.222	-0.238	0.368	-0.002	0.041	-0.366	0.102	-0.25	0.101	-0.659	-0.249	0.011	0.017	-0.16	0.055	-0.088	-0.314	-0.155	-0.06	0.245	0.023	0.126	0.16	0.149	0.156	-0.078	-0.117	-0.11	-0.195	-0.292	P53621-2	COPA	26.59	23.21	99	2994.64	-115.108	4.2	K198k	(R)	GITGVDLFGTTDAVVkHVLEGHDR	(G)	GTTDAVVkHVLEGHD
P53621-2_K271k _1_1_271_271		-0.0124			0.97151												-0.034	-0.153	-0.109	0.266	-0.297	-0.195	-0.34	-0.047	0.283	0.034											P53621-2	COPA	20	15.89	99	2090.19	-115.113	3.5	K271k	(R)	QELILSNSEDkSIR	(V)	ILSNSEDkSIRVWDM
P53621-2_K337k _1_1_337_337	0.2942			0.56866			0.368	0.39	0.695	0.096	-0.698	-0.496	0.508	-0.261	-0.509	0.138																					P53621-2	COPA	25.43	23.31	99	2614.41	-115.109	4.2	K337k	(R)	ERPAYAVHGNMLHYVkDR	(F)	GNMLHYVkDRFLRQL
P53621-2_K350k _1_1_350_350		-0.1648	0.0172		0.261808	0.885486											-0.016	0.016	-0.079	-0.073	-0.246	0.026	0.162	0.029	0.133	0.076	-0.141	0.048	0.057	0.129	-0.063	0.194	-0.218	-0.029	0.079	-0.082	P53621-2	COPA	17.6	14.53	99	2309.27	-115.111	4	K350k	(R)	QLDFNSSkDVAVMQLR	(S)	QLDFNSSkDVAVMQL
P53621-2_K398k _1_1_398_398		0.26			0.26553												0.45	-0.199	-0.065	0.009	0.037	-0.33	-0.285	-0.302	-0.235	0.084											P53621-2	COPA	23.33	22.3	13.542	3840.94	-115.109	3.1	K398k	(R)	ASNLENSTYDLYTIPkDADSQNPDAPEGK	(R)	YDLYTIPkDADSQNP
P53621-2_K411k _1_1_411_411	-0.24315	0.0438		0.676067	0.914119		0.024	0.163	-1.075	-0.139	0.62		0.104	0.389	0.36	-0.206	0.389	0.098	0.29	-0.334	-0.075	0.265	0.212	-0.357	-0.115	0.144											P53621-2	COPA	19.31	17.1	99	1958	-115.115	2.8	K411k	(K)	DADSQNPDAPEGkR	(S)	NPDAPEGkRSSGLTA
P53621-2_K438k _1_1_438_438	0.1436	0.028		0.401296	0.868783		0.026	0.08	0.061	-0.082	0.063	-0.157	-0.128	-0.234	0.124	-0.175	0	0.071	0.04	-0.027	-0.038	0.028	-0.013	-0.084	0.009	-0.034											P53621-2	COPA	16.38	12.12	5.18	1884.21	-115.111	5.4	K438k	(R)	MHSLLIkNLK	(N)	RMHSLLIkNLKNEIT
P53621-2_K441k _1_1_441_441	-0.1966	-0.1936	-0.2246	0.302498	0.19307	0.00937206	0.034	-0.064	-0.031	-0.084	-0.106	0.17	0.414	0.218	-0.109	0.039	-0.042	0.059	-0.259	-0.061	-0.091	0.165	0.107	0.172	0.054	0.076	-0.067	-0.127	-0.134	-0.051	-0.091	0.089	0.292	0.187	-0.009	0.094	P53621-2	COPA	14.79	4.82	14.44	1647.04	-115.115	3.3	K441k	(K)	NLkNEITK	(K)	SLLIKNLkNEITKKV
P53621-2_K446k _1_1_446_446		0.156			0.235387												-0.056	0.082	0.066	0.004	0.034	-0.134	-0.165	-0.17	-0.078	-0.103											P53621-2	COPA	5.47	2.81	5.472	1419.91	-115.117	2.1	K446k	(K)	NEITkK	(V)	NLKNEITkKVQVPNC
P53621-2_K447k _1_1_447_447		-0.2694			0.348535												-0.161	-0.285	0.103	0.106	-0.355	-0.104	-0.189	0.449	0.096	0.503											P53621-2	COPA	12.72	14.49	99	2865.57	-115.103	6	K447k	(K)	kVQVPNCDEIFYAGTGNLLLR	(D)	LKNEITKkVQVPNCD
P53621-2_K480k _1_1_480_480	0.0458	-0.2054	0.1738	0.87854	0.567835	0.0433883	0.052	-0.005	-0.253	-0.006	0.02	0.212	-0.056	-0.499	-0.109	0.031	0.404	0.042	-0.278	-0.206	-0.221	-0.318	0.197	0.588	-0.067	0.368	-0.119	0.06	0.068	0.092	0.073	-0.166	-0.289	-0.102	-0.124	-0.014	P53621-2	COPA	21.77	18.65	99	2094.16	-115.106	6.9	K480k	(R)	DADSITLFDVQQkR	(T)	TLFDVQQkRTLASVK
P53621-2_K607k _1_1_607_607	0.158	0.4476		0.297756	0.047567		0.158	0.018	0.197	0.194	0.026	0.009	0.036	-0.123	-0.085	-0.034	-0.025	0.162	0.19	0.211	0.415	0.068	-0.092	-0.452	-0.304	-0.505											P53621-2	COPA	17.08	13.82	3.742	2125.29	-115.112	3.9	K607k	(R)	VLTIDPTEFkFK	(L)	TIDPTEFkFKLALIN
P53621-2_K609k _1_1_609_609	-0.0008	0.0272		0.997908	0.918204		0.073	-0.073	0.059	-0.163	0.121	-0.057	0.37	-0.05	-0.338	0.096	0.044	-0.129	0.259	0.349	0.183	0.141	0.181	0.248	-0.002	0.002											P53621-2	COPA	10.58	7.94	99	974.615	114.046	3.1	K609k	(K)	FkLALINR	(K)	DPTEFKFkLALINRK
P53621-2_K628k _1_1_628_628		-0.0388			0.89192												-0.052	-0.263	-0.039	0.046	-0.087	-0.088	0.02	-0.355	0.293	-0.071											P53621-2	COPA	11.26	12.3	11.262	2333.45	-115.109	5	K628k	(R)	NAkLVGQSIIAYLQK	(K)	LHMVRNAkLVGQSII
P53621-2_K640k _1_1_640_640	0.332	0.095	0.3348	0.081299	0.655119	0.00134113	0.135	0.107	0.048	0.036	-0.013	-0.213	-0.555	-0.252	-0.02	-0.307	-0.092	0.281	0.116	-0.149	0.187	0.075	-0.128	-0.098	-0.06	0.079	0.109	0.265	0.286	0.196	0.047	-0.104	-0.232	-0.256	-0.047	-0.132	P53621-2	COPA	24.25	22.47	1.657	2148.37	-115.106	6.8	K640k	(K)	LVGQSIIAYLQkK	(G)	SIIAYLQkKGYPEVA
P53621-2_K652k _1_1_652_652	0.4974	0.1458	0.2196	0.205171	0.370993	0.0699857	0.132	0.17	-0.083	0.446	-0.004	0.139	-1.208	-0.354	-0.234	-0.169	0.082	0.049	0.072	0.056	-0.091	-0.024	-0.208	-0.242	-0.163	0.076	0.249	0.343	0.162	0.217	-0.029	0.192	-0.032	0.073	-0.171	-0.218	P53621-2	COPA	18.37	16.59	8.223	2319.33	-115.108	5.6	K652k	(K)	GYPEVALHFVkDEK	(T)	EVALHFVkDEKTRFS
P53621-2_K707k _1_1_707_707		0.2664			0.303878												0.635	0.305	-0.114	0.026	0.418	-0.045	0.254	-0.034	-0.119	-0.118											P53621-2	COPA	4.72	2.04	4.721	1210.72	-115.116	3.3	K707k	(R)	TkNFDK	(L)	EMCYQRTkNFDKLSF
P53621-2_K711k _1_1_711_711		0.0552			0.811227												0.25	0.001	-0.004	-0.154	0.211	0.059	0.08	-0.2	0.075	0.014											P53621-2	COPA	12.47	11.65	12.471	2473.41	-115.099	8.8	K711k	(K)	NFDkLSFLYLITGNLEK	(L)	QRTKNFDkLSFLYLI
P53621-2_K730k _1_1_730_730	0.0388	-0.0686		0.871019	0.761212		0.319	0.057	-0.014	-0.179	-0.015	-0.01	0.088	-0.096	0.08	-0.088	0.012	0.029	0.153	-0.017	-0.028	0.038	0.405	0.151	-0.109	0.007											P53621-2	COPA	6.86	5.88	99	1449.87	-115.115	3.8	K730k	(K)	MMkIAEIR	(K)	EKLRKMMkIAEIRKD
P53621-2_K759k _1_1_759_759		0.5088			0.0255137												0.041	-0.106	0.216	0.11	0.173	-0.338	-0.568	-0.573	-0.612	-0.019											P53621-2	COPA	10.95	8.37	10.953	1648.02	-115.115	2.9	K759k	(R)	ILkNCGQK	(S)	SERVRILkNCGQKSL
P53621-2_K784k _1_1_784_784	-0.15015			0.664014			-0.492	-0.086	0.295	-0.095	-0.029		0.126	-0.277	0.395	0.031																					P53621-2	COPA	9.63	6.69	9.632	3652.92	-115.11	2.9	K784k	(K)	SLAYLTAATHGLDEEAESLkETFDPEK	(E)	DEEAESLkETFDPEK
P53621-2_K802k _1_1_802_802	0.0766	0.1804		0.900246	0.733877		-0.584	0.623	0.341	-0.242	0.166	-0.73	-0.26	0.378	0.142	0.391	-0.009	-0.298	0.34	-0.089	-0.269	-0.201	-0.503	-1.061	0.527	0.011											P53621-2	COPA	17.26	15.11	12.023	4325.44	-115.099	5	K802k	(K)	ETIPDIDPNAkLLQPPAPIMPLDTNWPLLTVSK	(G)	PDIDPNAkLLQPPAP
P53621-2_K824k _1_1_824_824	-0.2126	-0.4924		0.476229	0.31526		-0.09	-0.17	0.193	0.272	-0.528	0	0.205	-0.011	0.484	0.062	0.059	-0.087	0.072	-0.355	-1.146	0.498	0.59		-0.321	0.037											P53621-2	COPA	13.82	10.69	5.303	4169.37	-115.087	8.1	K824k	(K)	LLQPPAPIMPLDTNWPLLTVSkGFFEGTIASK	(G)	WPLLTVSkGFFEGTI
P53621-2_K834k _1_1_834_834	0.1638	0.2884	0.1734	0.349676	0.251172	0.0383244	-0.054	0.154	-0.076	0.039	0.003	-0.161	-0.297	0.02	-0.039	-0.276	0.46	0.209	0.102	-0.195	0.208	-0.1	-0.447	-0.263	0.116	0.036	0.042	0.182	0.162	-0.005	0.02	-0.132	-0.132	-0.197	-0.047	0.042	P53621-2	COPA	16.64	16.64	3.374	1929.14	-115.113	3.8	K834k	(K)	GFFEGTIASkGK	(G)	FEGTIASkGKGGALA
P53621-2_K997k _1_1_997_997	0.0392	0.2334		0.873148	0.126172		-0.047	-0.102	0.104	-0.015	0.122	0.12	0.199	-0.046	-0.261	-0.146	0.201	0.009	0.053	0.099	0.093	-0.024	-0.14	-0.06	-0.156	-0.332											P53621-2	COPA	8.75	5.42	8.328	1618.99	-115.115	3.4	K997k	(R)	NWkDAGLK	(N)	GYPNRNWkDAGLKNG
P53621-2_K1002k _1_1_1002_1002	0.309	0.3012	0.3506	0.080594	0.0368083	0.00318629	0.036	-0.08	0.012	0.188	0.062	-0.187	-0.483	-0.315	-0.11	-0.232	0.067	0.13	0.244	0.013	0.128	-0.103	-0.219	-0.24	-0.122	-0.24	-0.062	0.058	0.257	0.204	0.098	-0.323	-0.325	-0.335	-0.158	-0.057	P53621-2	COPA	16.13	11.01	16.132	2026.26	-115.113	3.8	K1002k	(K)	DAGLkNGVPAVGLK	(L)	NWKDAGLkNGVPAVG
P53621-2_K1053k _1_1_1053_1053	0.128			0.85175			-0.372	0.002	0.173	0.035	-0.188	0.333	-0.76	-1.023	0.816	-0.356																					P53621-2	COPA	14.84	14.67	99	3622.1	-115.086	9.6	K1053k	(R)	SILLSVPLLVVDNkQEIAEAQQLITICR	(E)	PLLVVDNkQEIAEAQ
P53621-2_K1123k _1_1_1123_1123	-0.25375			0.465939			0.016	0.11	0.287	-0.404	-0.159	0.494	0.162	0.487	-0.248																						P53621-2	COPA	10.09	8.19	3.721	1882.21	-115.114	3.4	K1123k	(R)	TALNLFFkLK	(N)	TALNLFFkLKNFKTA
Q68CZ2_K44k _1_1_44_44	0.1756			0.556781			0.382	0.232	0.003	0.433	-0.244	-0.398	0.13	0.069	0.212	-0.085																					Q68CZ2	TNS3	5.89	6.41	5.89	2404.38	-115.112	3.4	K44k	(K)	SkHGDNYLVLNLSEK	(R)	VTRMLKSkHGDNYLV
Q68CZ2_K63k _1_1_63_63	0.6458	0.6394	0.6162	0.00323855	0.000232716	1.11139e-06	0.32	0.451	0.385	0.129	0.388	-0.101	-0.329	-0.49	-0.268	-0.368	0.299	0.363	0.266	0.235	0.212	-0.374	-0.321	-0.386	-0.339	-0.402	0.259	0.243	0.259	0.267	0.198	-0.372	-0.442	-0.391	-0.317	-0.333	Q68CZ2	TNS3	11.9	3.92	11.903	1935.2	-115.114	3.6	K63k	(K)	RYDLTkLNPK	(I)	EKRYDLTkLNPKIMD
Q68CZ2_K67k _1_1_67_67		0.2906	0.4248		0.162648	0.000401678											-0.006	0.336	0.223	0.208	-0.009	0.175	-0.329	-0.313	-0.138	-0.096	0.105	0.13	0.009	0.239	0.159	-0.139	-0.412	-0.405	-0.2	-0.326	Q68CZ2	TNS3	24.95	19.83	24.948	2957.69	-115.105	5.3	K67k	(K)	LNPkIMDVGWPELHAPPLDK	(M)	DLTKLNPkIMDVGWP
Q68CZ2_K142k _1_1_142_142	0.5072	0.408		0.0874939	0.0773192		0.172	0.525	-0.065	0.037	0.098	0.007	-0.864	-0.25	-0.309	-0.353	0.18	0.045	-0.143	0.014	0.203	-0.293	-0.467	-0.738	-0.172	-0.071											Q68CZ2	TNS3	7.9	6.27	7.897	1273.72	-115.115	4.1	K142k	(K)	kFYDDK	(V)	LDRFAMKkFYDDKVS
Q68CZ2_K147k _1_1_147_147	0.5114	0.335	0.4156	0.00443196	0.0523094	0.00082858	0.126	0.192	0.139	0.078	0.197	-0.436	-0.407	-0.252	-0.246	-0.484	0.043	0.106	-0.053	0.073	0.177	-0.305	-0.009	-0.236	-0.326	-0.453	0.043	-0.007	0.255	0.218	0.173	-0.277	-0.426	-0.344	-0.094	-0.255	Q68CZ2	TNS3	20.41	16.93	20.035	2444.35	-115.109	4.8	K147k	(K)	FYDDkVSALMQPSQK	(R)	MKKFYDDkVSALMQP
Q68CZ2_K157k _1_1_157_157	0.3116	0.1348	0.5572	0.214799	0.562891	2.23769e-06	0.078	0.062	-0.124	0.211	0.037	0.088	-0.559	-0.562	-0.192	-0.069	-0.077	0.175	0.038	0.2	-0.173	-0.295	-0.354	0.075	0.011	0.052	0.219	0.174	0.211	0.23	0.236	-0.262	-0.386	-0.356	-0.323	-0.389	Q68CZ2	TNS3	15.32	9.89	99	1703	-115.114	3.6	K157k	(K)	VSALMQPSQkR	(Y)	ALMQPSQkRYVQFLS
Q68CZ2_K243k _1_1_243_243		0.5482			0.0222314												0.364	0.125	0.213	0.195	0.149	-0.616	-0.005	-0.193	-0.654	-0.227											Q68CZ2	TNS3	10.5	10.19	6.45	1924.08	-115.111	5	K243k	(K)	GDVMVkCYHK	(K)	LKGDVMVkCYHKKYR
Q68CZ2_K276k _1_1_276_276	0.5776		0.1034	0.0669685		0.194585	0.752	0.493	0.558	0.459	-0.221	-0.167	-0.125	-0.464	-0.154	0.063											0.125	0.014	-0.085	0.004	0.16	-0.101	-0.062	0.068	-0.131	-0.073	Q68CZ2	TNS3	30.83	30.83	13.279	3381.84	-115.105	4.5	K276k	(R)	LQFHTGAVQGYGLVFGkEDLDNASK	(D)	GYGLVFGkEDLDNAS
Q68CZ2_K284k _1_1_284_284	0.5586	0.6454	0.7202	0.0161826	0.00137497	1.61909e-05	0.207	-0.048	0.142	0.045	0.173	-0.561	-0.324	-0.687	-0.119	-0.583	0.434	0.262	0.099	0.317	0.18	-0.387	-0.239	-0.571	-0.286	-0.452	0.295	0.418	0.272	0.282	0.227	-0.423	-0.687	-0.335	-0.308	-0.354	Q68CZ2	TNS3	25.77	25.77	17.473	2672.38	-115.109	4.4	K284k	(K)	EDLDNASkDDRFPDYGK	(V)	EDLDNASkDDRFPDY
Q68CZ2_K293k _1_1_293_293		0.3478			0.047567												-0.046	0.048	0.241	0.24	0.165	-0.288	-0.099	-0.436	-0.104	-0.164											Q68CZ2	TNS3	14.15	7.28	14.148	3000.63	-115.102	6.2	K293k	(K)	DDRFPDYGkVELVFSATPEK	(I)	DRFPDYGkVELVFSA
Q68CZ2_K422k _1_1_422_422	-0.15	0.546		0.773558	0.208836		0.371	-0.203	0.412	0.399	-1.03	0.206	0.202	-0.039	0.232	0.098	0.304	-0.28	0.203	-0.126	0.012	-0.723	-0.805	-1.225	-0.076	0.212											Q68CZ2	TNS3	10.84	9.71	10.835	3633.01	-115.09	8.5	K422k	(R)	RGLSAQEkAELDQLLSGFGLEDPGSSLK	(E)	RGLSAQEkAELDQLL
Q68CZ2_K442k _1_1_442_442	-0.247	0.1408	0.9842	0.284347	0.762547	0.000132739	-0.115	-0.073	-0.248	-0.186	-0.147	-0.086	-0.165	0.538	0.11	0.069	-0.588	0.236	0.121	0.357	0.382	-0.109	0.337	-0.632	0.038	0.17	0.513	0.619	0.064	0.466	0.526	-0.311	-0.749	-0.424	-0.911	-0.338	Q68CZ2	TNS3	26.25	21.69	99	3237.67	-115.098	7	K442k	(K)	AELDQLLSGFGLEDPGSSLkEMTDAR	(S)	EDPGSSLkEMTDARS
Q68CZ2_K561k _1_1_561_561	-0.2648			0.497553			0.006	0.089	0.544	-0.165	-0.628	0.727	0.125	0.289	0.065	-0.036																					Q68CZ2	TNS3	5.4	5.68	99	1664.03	-115.112	5.2	K561k	(R)	EPkQPQPLLR	(K)	TFGSREPkQPQPLLR
Q68CZ2_K663k _1_1_663_663		0.249			0.475293												0.496	0.328	0.178	0.526	-0.196	0.025	0.59	-0.328	0.01	-0.21											Q68CZ2	TNS3	17.85	15.35	2.143	3059.7	-115.109	3.7	K663k	(R)	GVGSGPHPPDTQQPSPSkAFKPR	(F)	TQQPSPSkAFKPRFP
Q68CZ2_K774k _1_1_774_774		0.1302			0.473146												0.293	0.267	0.005	-0.025	-0.016	0.056	0.016	-0.034	-0.016	-0.149											Q68CZ2	TNS3	8.93	4.87	8.93	2496.35	-115.091	12	K774k	(R)	kLSLGQYDNDAGGQLPFSK	(C)	PLGGRLRkLSLGQYD
Q68CZ2_K797k _1_1_797_797		0.5406			0.229605												0.151	-0.058	-0.267	-0.217	0.17	-0.439	-0.201	-1.054	0.144	-1.374											Q68CZ2	TNS3	5.42	5.42	5.422	3244.74	-115.111	2.8	K797k	(K)	CAWGkAGVDYAPNLPPFPSPADVK	(E)	FSKCAWGkAGVDYAP
Q68CZ2_K816k _1_1_816_816	0.3004	-0.0394		0.429058	0.956514		-0.27	0	0.594	-0.066	0.104	-0.049	-0.273	-0.885	-0.076	0.143	0.837	0.313	0.363	0.007	-1.018	-0.053	0.305	0.239	0.152	0.056											Q68CZ2	TNS3	20.8	16.92	99	4315.2	-115.088	7.5	K816k	(K)	AGVDYAPNLPPFPSPADVkETMTPGYPQDLDIIDGR	(I)	FPSPADVkETMTPGY
Q68CZ2_K1143k _1_1_1143_1143		0.0152			0.976186												0.226	0.192	0.639	0.027	-0.364	0.263	0.557	0.276	-0.191	-0.261											Q68CZ2	TNS3	20.18	19.48	9.293	5516.83	-115.076	8.1	K1143k	(R)	SLGSVSPSSSGFSSPHSGSTISIPFPNVLPDFSkASEAASPLPDSPGDK	(L)	NVLPDFSkASEAASP
Q68CZ2_K1158k _1_1_1158_1158		0.7378	0.4516		0.00902493	0.0210303											0.028	0.294	0.478	0.409	0.418	-0.208	-0.861	-0.19	-0.606	-0.197	0.573	0.401	0.354	0.488	-0.025	0.073	0.082	-0.569	0.038	-0.091	Q68CZ2	TNS3	21.36	23.01	12.08	2681.57	-115.109	4.3	K1158k	(K)	ASEAASPLPDSPGDkLVIVK	(F)	LPDSPGDkLVIVKFV
Q68CZ2_K1163k _1_1_1163_1163	0.4718	0.442	0.578	0.00830594	0.00470953	2.03057e-05	0.248	0.13	0.131	0.154	0.27	-0.342	-0.17	-0.155	-0.373	-0.386	0.156	0.055	0.13	0.266	0.319	-0.269	-0.28	-0.224	-0.273	-0.238	0.085	0.237	0.136	0.263	0.213	-0.337	-0.37	-0.56	-0.284	-0.405	Q68CZ2	TNS3	17.19	17.19	17.19	2064.3	-115.112	4.2	K1163k	(K)	LVIVkFVQDTSK	(F)	GDKLVIVkFVQDTSK
Q68CZ2_K1170k _1_1_1170_1170	0.6782	0.5624	0.5	0.00187262	0.00137497	6.6152e-05	0.561	0.364	0.275	0.154	0.281	-0.225	-0.37	-0.382	-0.371	-0.408	0.179	0.172	0.181	0.09	0.218	-0.318	-0.481	-0.405	-0.23	-0.538	0.28	0.189	0.213	0.165	0.153	-0.18	-0.431	-0.417	-0.191	-0.281	Q68CZ2	TNS3	11.11	12.46	11.11	2136.21	-115.129	-4.3	K1170k	(K)	FVQDTSkFWYK	(A)	KFVQDTSkFWYKADI
Q68CZ2_K1174k _1_1_1174_1174	0.6054	0.3844		0.00340992	0.047567		0.391	0.197	0.219	0.243	0.175	-0.148	-0.432	-0.424	-0.279	-0.519	0.186	-0.003	0.253	0.069	0.219	-0.404	0.032	-0.471	-0.163	-0.192											Q68CZ2	TNS3	12.47	9.33	99	1643.93	-115.115	3.6	K1174k	(K)	FWYkADISR	(E)	DTSKFWYkADISREQ
Q68CZ2_K1187k _1_1_1187_1187	0.498	0.4118	0.5034	0.00463116	0.0135658	2.47181e-05	0.246	0.137	0.086	0.278	0.149	-0.266	-0.375	-0.431	-0.261	-0.261	0.169	0.03	0.111	0.141	0.277	-0.142	-0.19	-0.361	-0.209	-0.429	0.25	0.18	0.184	0.17	0.163	-0.244	-0.322	-0.465	-0.209	-0.33	Q68CZ2	TNS3	23.59	22.29	4.518	2719.58	-115.109	4.4	K1187k	(R)	EQAIAMLkDKEPGSFIVR	(D)	EQAIAMLkDKEPGSF
Q68CZ2_K1211k _1_1_1211_1211	0.6146	0.48	0.6382	0.0113298	0.00452392	8.72271e-06	0.3	0.003	0.221	0.307	0.077	-0.574	-0.292	-0.701	-0.134	-0.464	0.4	0.319	0.342	0.224	0.12	-0.091	-0.162	-0.296	-0.278	-0.168	0.342	0.316	0.366	0.299	0.159	-0.348	-0.434	-0.422	-0.2	-0.305	Q68CZ2	TNS3	23.28	22.14	19.126	2842.68	-115.106	5.2	K1211k	(R)	GAYGLAMkVATPPPSVLQLNK	(K)	GAYGLAMkVATPPPS
Q68CZ2_K1224k _1_1_1224_1224	0.6222	0.445		0.00726403	0.0109512		0.063	0.183	0.058	0.18	0.217	-0.104	-0.568	-0.677	-0.523	-0.538	0.375	0.371	0.318	0.114	0.083	-0.275	-0.092	-0.166	-0.299	-0.132											Q68CZ2	TNS3	23.06	16.74	2.936	2179.38	-115.118	1.2	K1224k	(K)	VATPPPSVLQLNkK	(A)	PSVLQLNkKAGDLAN
Q68CZ2_K1225k _1_1_1225_1225		0.1286			0.459801												0.239	0.12	-0.16	0.102	0.051	-0.085	0.064	-0.072	-0.06	-0.138											Q68CZ2	TNS3	9.58	7.64	99	1643.98	-115.117	2.3	K1225k	(K)	kAGDLANELVR	(H)	SVLQLNKkAGDLANE
Q68CZ2_K1244k _1_1_1244_1244		0.005			0.988701												-0.365	0.118	-0.157	0.189	0.073	-0.284	-0.158	0.071	0	0.204											Q68CZ2	TNS3	7.98	5.61	99	1915.1	-115.113	4.1	K1244k	(R)	HFLIECTPkGVR	(L)	FLIECTPkGVRLKGC
Q68CZ2_K1392k _1_1_1392_1392	0.643	0.5648		0.00222373	0.00159666		0.502	0.401	0.14	0.251	0.267	-0.231	-0.296	-0.347	-0.374	-0.406	0.377	0.421	0.156	0.216	0.218	-0.159	-0.268	-0.301	-0.316	-0.392											Q68CZ2	TNS3	11.78	10.25	4.14	1705.03	-115.114	3.6	K1392k	(K)	WIkDGPSSK	(V)	PQDRKWIkDGPSSKV
Q68CZ2_K1406k _1_1_1406_1406							1.375	1.765	1.229	0.796	0.965																										Q68CZ2	TNS3	10.17	7.85	10.166	3854.95	-115.109	2.9	K1406k	(R)	kQGSATDNVCHLFAEHDPEQPASAIVNFVSK	(V)	VFGFVARkQGSATDN
Q9NR09_K110k _1_1_110_110		0.3838			0.276612												0.425	-0.047	0.134	0.548	-0.125	0.301	0.069	-0.598	-0.168	-0.588											Q9NR09	BIRC6	16.87	14.04	6.924	2943.71	-115.113	2.6	K110k	(K)	VIDGTSGATLQASALSAkPGGQVK	(C)	QASALSAkPGGQVKC
Q9NR09_K197k _1_1_197_197		-0.1258			0.489217												-0.179	-0.174	-0.07	-0.062	0.086	-0.135	0.245	0.097	0.053	-0.03											Q9NR09	BIRC6	21.95	20.55	6.66	3029.7	-115.101	6.4	K197k	(K)	VDISSTEGYDLFITQLkDGLK	(N)	DLFITQLkDGLKNTS
Q9NR09_K636k _1_1_636_636	0.187			0.442106			-0.151	0.29	0.092	0.105	0.147	-0.094	-0.463	0.22	-0.019	-0.096																					Q9NR09	BIRC6	8.56	8.56	7.038	2535.53	-115.111	3.8	K636k	(R)	TLPVLLLYSIkESDEK	(A)	VLLLYSIkESDEKAG
Q9NR09_K925k _1_1_925_925		-0.0086			0.977435												0.044	-0.127	0	-0.066	0.194	-0.225	0.164	0.34	-0.146	-0.045											Q9NR09	BIRC6	21.23	20.21	9.948	2970.84	-115.108	4.4	K925k	(K)	ILDLSNFEILAkVEPPKK	(E)	SNFEILAkVEPPKKE
Q9NR09_K1126k _1_1_1126_1126		-0.0412			0.905475												-0.228	-0.222	-0.009	0.158	0.095	-0.086	0.045	-0.118	-0.29	0.449											Q9NR09	BIRC6	22.15	22.15	2.988	3084.88	-115.106	4.6	K1126k	(K)	FVLNSNITNIPQIQVTLLkNK	(A)	QIQVTLLkNKAPGLG
Q9NR09_K1210k _1_1_1210_1210	-0.064	0.0044		0.74772	0.980832		-0.204	-0.104	-0.147	-0.074	-0.093	-0.335	0.041	-0.053	0.069	-0.024	-0.014	-0.057	0.005	-0.084	-0.028	0.025	-0.085	-0.062	-0.086	0.008											Q9NR09	BIRC6	8.48	7.38	8.482	1547.99	-115.115	3.3	K1210k	(K)	LVkGMAGGK	(Y)	LTSPKLVkGMAGGKY
Q9NR09_K1265k _1_1_1265_1265	0.0958		-0.0498	0.719228		0.418041	-0.001	-0.164	0.019	0.317	0.271	-0.325	0.262	0.051	0.023	-0.048											0.056	0.044	0.073	0.056	-0.021	0.147	0.108	0.14	0.034	0.028	Q9NR09	BIRC6	15.69	14.6	7.401	2136.34	-115.109	5.4	K1265k	(K)	GYSLASLLAkVAAGK	(E)	SLASLLAkVAAGKEK
Q9NR09_K1277k _1_1_1277_1277	-0.416533	-0.1096		0.296088	0.758943		0.002	-0.84	-0.097	0.101	-0.022	0.329		0.401	0.006		0.404	0.276	-0.294	0.054	-0.293	-0.015	-0.069	0.435	-0.019	0.363											Q9NR09	BIRC6	13.44	9.08	99	1851.99	-115.112	4.8	K1277k	(K)	SSNVkNENTSGTR	(K)	KEKSSNVkNENTSGT
Q9NR09_K1380k _1_1_1380_1380	0.0164	-0.1504		0.976128	0.506383		-0.605	0.125	0.115	0.537	0.09	-0.503	0.438	0.004	0.043	0.198	-0.082	0.004	-0.232	-0.204	0.012	-0.165	0.385	-0.179	0.116	0.093											Q9NR09	BIRC6	12.91	11.56	99	1718.98	-115.116	2.3	K1380k	(K)	EGNENLLSkTR	(K)	GNENLLSkTRKFLSD
Q9NR09_K1643k _1_1_1643_1643	-0.0716	-0.1088	-0.0848	0.72811	0.625349	0.179345	0.095	-0.144	0.03	0.181	-0.211	0.116	-0.04	0.018	0.184	0.031	0.192	0.143	0.037	0.014	-0.26	0.335	0.208	0.137	0.064	-0.074	-0.129	-0.062	-0.089	-0.101	-0.069	0.001	-0.008	-0.112	0.086	0.007	Q9NR09	BIRC6	14.36	14	11.029	2070.3	-115.114	3.3	K1643k	(K)	QQQLLkLQQQK	(A)	EKQQQLLkLQQQKAK
Q9NR09_K1995k _1_1_1995_1995	0.056			0.901554			0.165	0.211	0.219	0.358	-0.307	0.019	0.556	0.408	-0.452	-0.165																					Q9NR09	BIRC6	10.38	7.16	99	1372.9	-115.115	3.7	K1995k	(R)	LkVALGASR	(K)	HNAVQRLkVALGASR
Q9NR09_K2193k _1_1_2193_2193		0.1786	-0.0014		0.345804	0.99058											0.268	0.097	0.14	0.129	-0.076	-0.195	0.172	-0.189	0.05	-0.173	-0.004	-0.166	-0.044	0.064	-0.092	-0.033	-0.115	-0.129	0.109	-0.067	Q9NR09	BIRC6	25.57	25.57	1.424	2494.44	-115.106	5.7	K2193k	(R)	LLDYVATVEDEAAAAkK	(P)	EDEAAAAkKPLNGNQ
Q9NR09_K2218k _1_1_2218_2218	-0.0208	0.397		0.966191	0.163547		0.442	-0.531	0.52	0.194	-0.083	0.446	0.231	-0.028	0.059	-0.062	0.272	0.365	0.009	0.355	-0.053	-0.515	0.241	-0.273	0.025	-0.515											Q9NR09	BIRC6	9.86	8.89	99	1481.83	-115.116	3.1	K2218k	(R)	SSkGSSSLDR	(L)	QSLNRSSkGSSSLDR
Q9NR09_K2246k _1_1_2246_2246	0.1614			0.457875			0.135	-0.116	0.106	0.018	-0.143	-0.359	-0.178	-0.363	0.12	-0.027																					Q9NR09	BIRC6	11.25	9.63	3.445	1743.15	-115.117	2	K2246k	(K)	QQLNLLkAK	(Q)	KQQLNLLkAKQKALV
Q9NR09_K2250k _1_1_2250_2250	-0.1556			0.481017			0.034	-0.081	-0.262	-0.014	0.176	0.222	0.395	0.122	-0.055	-0.053																					Q9NR09	BIRC6	13.33	9.34	13.328	1891.13	-115.116	2	K2250k	(K)	QkALVEQMEK	(E)	NLLKAKQkALVEQME
Q9NR09_K2258k _1_1_2258_2258	-0.0292	-0.0132		0.89866	0.956815		-0.092	-0.246	-0.031	0.036	0.17	-0.115	-0.092	0.031	0.109	0.05	0.054	0.064	0.168	-0.068	-0.095	-0.076	0.124	0.17	-0.11	0.081											Q9NR09	BIRC6	15.31	10.67	3.668	1892.11	-115.115	3.1	K2258k	(K)	ALVEQMEkEK	(I)	ALVEQMEkEKIQSNK
Q9NR09_K2265k _1_1_2265_2265		0.2452			0.0878989												0.247	0.138	0.142	0.185	0.084	-0.034	-0.013	-0.013	-0.236	-0.134											Q9NR09	BIRC6	8.82	9.02	8.82	1799.06	-115.116	2.2	K2265k	(K)	IQSNkGSSYK	(L)	KEKIQSNkGSSYKLL
Q9NR09_K2270k _1_1_2270_2270	0.0826	0.1276	0.1352	0.633158	0.445686	0.100264	0.06	0.106	-0.033	-0.032	0.059	-0.046	-0.095	0.145	-0.09	-0.167	0.156	0.04	0.028	-0.013	0.03	-0.101	-0.043	0.102	-0.072	-0.283	0.246	0.163	0.053	-0.007	0.014	0.05	-0.092	-0.024	-0.007	-0.134	Q9NR09	BIRC6	13.3	9.96	10.603	2010.22	-115.111	4.7	K2270k	(K)	GSSYkLLVEQAK	(L)	SNKGSSYkLLVEQAK
Q9NR09_K2277k _1_1_2277_2277	-0.0686			0.744414			0.024	-0.099	-0.231	0.11	0.068	0.131	-0.139	0.195	-0.022	0.05																					Q9NR09	BIRC6	6.55	5.1	6.547	1729.16	-115.117	2.2	K2277k	(K)	LLVEQAkLK	(Q)	KLLVEQAkLKQATSK
Q9NR09_K2287k _1_1_2287_2287		-0.1946			0.246479												0.044	0.128	-0.046	-0.2	-0.18	0.206	-0.009	0.176	0.121	0.225											Q9NR09	BIRC6	6.31	8.66	99	1386.86	-115.116	2.9	K2287k	(K)	HFkDLIR	(L)	QATSKHFkDLIRLRR
Q9NR09_K2311k _1_1_2311_2311		-0.0522			0.875875												0.45	-0.106	-0.262	0.064	0.113	0.257	0.262	0.234	-0.115	-0.118											Q9NR09	BIRC6	17.13	13.87	99	3482.84	-115.104	4.8	K2311k	(R)	SNLDTEVTTAkESPEIEPLPFTLAHER	(C)	DTEVTTAkESPEIEP
Q9NR09_K3131k _1_1_3131_3131	-0.1648			0.495569			-0.259	-0.142	-0.042	0.3	-0.341	0.044	-0.156	0.207	0.099	0.146																					Q9NR09	BIRC6	15.37	14.69	12.687	2442.37	-115.105	6.4	K3131k	(R)	SMVSTIMkFLDSGPNK	(A)	SMVSTIMkFLDSGPN
Q9NR09_K3139k _1_1_3139_3139	-0.0422	0.0092	-0.0364	0.905458	0.971118	0.800933	0.093	-0.12	-0.182	-0.106	-0.233	-0.353	0.241	-0.449	0.297	-0.073	0.169	-0.026	-0.121	-0.052	0.08	-0.134	0.228	0.049	-0.04	-0.099	-0.337	0.031	-0.218	-0.059	0.009	-0.191	-0.17	-0.277	0.168	0.078	Q9NR09	BIRC6	13.58	11.5	13.581	2279.32	-115.109	5.1	K3139k	(K)	FLDSGPNkAVDSTLK	(T)	FLDSGPNkAVDSTLK
Q9NR09_K3146k _1_1_3146_3146	-0.134	-0.3296		0.436848	0.0535917		0.058	-0.008	-0.146	0.141	-0.181	0.058	0.072	0.184	0.031	0.189	-0.164	0.06	-0.299	-0.184	0.02	0.277	0.312	0.267	0.155	0.07											Q9NR09	BIRC6	11.65	9.47	99	1448.88	-115.115	3.9	K3146k	(K)	AVDSTLkTR	(I)	KAVDSTLkTRILASE
Q9NR09_K3447k _1_1_3447_3447	-0.2778	-0.573		0.209057	0.263732		-0.14	-0.202	-0.069	-0.255	-0.127	-0.059	0.202	0.486	-0.17	0.137	0.017	-1.259	0.397	0.108	-1.037	0.204	0.144	0.234	0.19	0.319											Q9NR09	BIRC6	24.08	17.32	99	3366.78	-115.1	6.2	K3447k	(R)	LNGLSSDSTIDILYQLGTTQDPGTkDR	(I)	TTQDPGTkDRIQALL
Q9NR09_K3455k _1_1_3455_3455		-0.0148			0.964952												-0.071	0.059	-0.251	-0.111	0.1	0.153	-0.502	0.06	0.045	0.044											Q9NR09	BIRC6	14.22	14.38	99	1945.16	-115.113	3.6	K3455k	(R)	IQALLkWVSDSAR	(V)	DRIQALLkWVSDSAR
Q9NR09_K3467k _1_1_3467_3467	-0.1416			0.62915			-0.121	-0.003	-0.107	0.214	-0.379	-0.384	0.255	0.204	0.259	-0.022																					Q9NR09	BIRC6	7.08	4.27	99	1133.72	-115.117	3.3	K3467k	(R)	VAAMkR	(S)	SARVAAMkRSGRMNY
Q9NR09_K3584k _1_1_3584_3584		0.0974			0.579215												0.143	0.005	0.073	-0.133	0.007	-0.24	-0.113	-0.037	-0.065	0.063											Q9NR09	BIRC6	7.5	5.14	2	1711.99	-115.114	3.8	K3584k	(R)	LSMTDDSkK	(Q)	LSMTDDSkKQDLSSS
Q9NR09_K3882k _1_1_3882_3882		-0.1694			0.567908												-0.051	-0.155	0.053	-0.138	-0.389	-0.417	0.026	0.403	-0.108	0.263											Q9NR09	BIRC6	13.49	12.39	8.902	2404.43	-115.11	4.6	K3882k	(R)	VSDTPSITAkLISEQK	(D)	DTPSITAkLISEQKD
Q9NR09_K3888k _1_1_3888_3888		0.1722			0.294837												0.063	-0.067	0.292	-0.051	0.081	-0.023	-0.15	-0.151	-0.041	-0.178											Q9NR09	BIRC6	5.33	6.14	5.332	1763.05	-115.116	2.2	K3888k	(K)	LISEQkDDK	(E)	AKLISEQkDDKEKKN
Q9NR09_K4020k _1_1_4020_4020	0.0248	-0.0592	-0.055	0.959937	0.792935	0.747461	-0.157	-0.235	0.461	0.44	-0.135	-0.284	0.409	0.24	-0.347	0.232	0.158	-0.162	-0.044	0.014	0.08	0.234	0.215	0.059	-0.103	-0.063	-0.166	0.108	-0.308	0.401	-0.106	-0.189	0.055	0.117	0.163	0.058	Q9NR09	BIRC6	14.93	14.15	6.556	2241.29	-115.109	5.4	K4020k	(R)	VITDPSLSkTDSYK	(R)	ITDPSLSkTDSYKRL
Q9NR09_K4176k _1_1_4176_4176		-0.1674			0.475012												-0.534	-0.005	0.065	-0.096	-0.15	-0.101	-0.014	-0.122	0.219	0.135											Q9NR09	BIRC6	17.84	13.12	99	1846.12	-115.111	5.1	K4176k	(R)	LPGYAEVLLkER	(K)	GYAEVLLkERKHAQC
Q9NR09_K4312k _1_1_4312_4312		0.2446			0.426762												0.23	0.523	0.164	-0.221	0.36	-0.465	-0.163	0.284	0.141	0.036											Q9NR09	BIRC6	24.95	24.95	99	2812.46	-115.114	2.3	K4312k	(K)	GTGFGTGSTASGWDVEQALTkQR	(L)	DVEQALTkQRLEEEH
Q9NR09_K4522k _1_1_4522_4522	-0.297			0.602868			0.042	-0.775		0.359	0.502			0.443	0.119	0.425																					Q9NR09	BIRC6	6.51	7.72	6.515	1930.22	-115.113	3.7	K4522k	(K)	PLSVLkSLEEK	(Y)	PKPLSVLkSLEEKYV
Q9NR09_K4527k _1_1_4527_4527	0.0248			0.958177			-0.197	0.049	0.181	-0.101	-0.008	0.141	0.213	0.385	-0.215	-0.724																					Q9NR09	BIRC6	11.1	10.59	11.102	1984.18	-115.116	2.2	K4527k	(K)	SLEEkYVAVMK	(K)	VLKSLEEkYVAVMKK
P08670_K97k _1_1_97_97	-0.1442	-0.1536	-0.258	0.526736	0.611393	0.00188325	-0.266	0.231	0.107	-0.216	0.083	-0.002	0.006	0.271	0.106	0.279	-0.337	0.094	0.404	-0.407	0.032	0.316	0.086	-0.076	0.083	0.145	-0.1	-0.051	-0.094	-0.163	-0.146	0.142	0.22	0.126	0.028	0.22	P08670	VIM	30.75	27.57	99	2955.58	-115.105	5.3	K97k	(R)	LLQDSVDFSLADAINTEFkNTR	(T)	DAINTEFkNTRTNEK
P08670_K104k _1_1_104_104	0.4114	0.2228	0.016	0.209787	0.287231	0.881426	0.18	0.271	0.02	0.135	-0.24	-0.789	-0.602	-0.336	-0.206	0.242	0.092	-0.029	0.125	0.2	0.312	-0.005	0.253	-0.249	-0.127	-0.286	-0.15	0.22	0.052	0.073	-0.004	0.164	-0.081	0.069	-0.001	-0.04	P08670	VIM	19.84	18.37	99	2046.12	-115.112	4.1	K104k	(R)	TNEkVELQELNDR	(F)	KNTRTNEkVELQELN
P08670_K120k _1_1_120_120		0.0826	0.1506		0.647309	0.0544325											-0.042	0.033	0.057	0.24	0.01	-0.056	0.067	0.086	-0.048	-0.164	0.226	0.108	-0.047	0.198	0.053	-0.057	-0.017	-0.079	-0.055	-0.007	P08670	VIM	15.12	10.26	99	1583.93	-115.115	3.2	K120k	(R)	FANYIDkVR	(F)	RFANYIDkVRFLEQQ
P08670_K129k _1_1_129_129	0.0062	-0.1422	-0.0554	0.983277	0.38695	0.322509	0.012	0.03	0.131	0.11	0.017	0.155	0.228	0.165	-0.35	0.071	0.019	-0.197	-0.082	0.139	-0.013	0.141	0.247	0.101	0.006	0.082	-0.007	-0.041	-0.02	0.059	-0.03	0.089	0.034	0.026	0.043	0.046	P08670	VIM	18.58	17.71	18.5	2744.65	-115.105	5.6	K129k	(R)	FLEQQNkILLAELEQLK	(G)	RFLEQQNkILLAELE
P08670_K139k _1_1_139_139	-0.2594	-0.1774	-0.3732	0.215852	0.278982	0.000223286	-0.026	-0.216	-0.306	-0.212	0.028	0.142	0.174	-0.193	0.351	0.091	-0.083	-0.256	0.004	-0.191	-0.011	0.234	0.004	0.005	-0.033	0.14	-0.262	-0.216	-0.155	-0.332	-0.072	0.159	0.185	0.136	0.198	0.151	P08670	VIM	20.15	17.88	7.383	2227.4	-115.106	6.4	K139k	(K)	ILLAELEQLkGQGK	(S)	LAELEQLkGQGKSRL
P08670_K168k _1_1_168_168	-0.1076	-0.2688		0.831732	0.261082		0.184	0.331	-0.127	-0.167	-0.736	-0.01	0.469	-0.679	0.094	0.149	-0.206	-0.121	0.051	-0.329	0.082	-0.287	0.315	0.277	0.276	0.24											P08670	VIM	17.03	10.99	99	1745.99	-115.114	3.6	K168k	(R)	QVDQLTNDkAR	(V)	VDQLTNDkARVEVER
P08670_K188k _1_1_188_188	-0.3334	-0.29		0.0400644	0.0392112		-0.214	-0.129	-0.221	-0.076	-0.18	0.139	0.213	0.288	0.212	-0.005	-0.181	-0.172	-0.211	-0.104	-0.123	0.095	0.111	0.244	0.013	0.196											P08670	VIM	29.67	30.12	99	3335.78	-115.115	1.6	K188k	(R)	LREkLQEEMLQREEAENTLQSFR	(Q)	DIMRLREkLQEEMLQ
P08670_K223k _1_1_223_223	-0.702	-0.5062		0.00288006	0.047567		-0.169	-0.558	-0.289	-0.362	-0.258	0.262	0.478	0.542	0.172	0.42	-0.268	0.113	0.196	-0.19	-0.113	0.788	0.424	0.391	0.615	0.051											P08670	VIM	14.66	12.8	14.665	1992.18	-115.113	3.7	K223k	(R)	kVESLQEEIAFLK	(K)	ARLDLERkVESLQEE
P08670_K235k _1_1_235_235	-0.137	-0.1756	-0.4574	0.397019	0.449807	0.0710726	-0.059	-0.272	-0.131	-0.106	-0.068	0.056	0.004	-0.131	0.135	-0.015	-0.011	-0.189	-0.343	0.093	0.022	0.066	-0.079	0.409	0.167	-0.113	-0.125	-0.14	-0.313	-0.207	-0.464	0.122	0.826	0.548	-0.33	-0.128	P08670	VIM	20.11	15.82	1.802	2578.6	-115.108	4.9	K235k	(R)	KVESLQEEIAFLkK	(L)	QEEIAFLkKLHEEEI
P08670_K236k _1_1_236_236		-0.3584			0.143888												0.058	-0.305	0.015	-0.585	-0.048	-0.089	0.154	0.305	0.191	0.366											P08670	VIM	22.18	20.93	22.183	4738.6	-115.08	8.6	K236k	(K)	kLHEEEIQELQAQIQEQHVQIDVDVSKPDLTAALR	(D)	EEIAFLKkLHEEEIQ
P08670_K262k _1_1_262_262		0.1026			0.760011												0.02	-0.204	-0.099	0.069	0.021	-0.734	0.16	-0.143	-0.078	0.089											P08670	VIM	16.55	16.18	99	4381.34	-115.095	5.9	K262k	(K)	LHEEEIQELQAQIQEQHVQIDVDVSkPDLTAALR	(D)	QIDVDVSkPDLTAAL
P08670_K282k _1_1_282_282	0.9268	0.7296	0.7934	0.00585195	0.000232716	5.42554e-05	0.553	0.532	0.38	0.288	0.146	-1.112	-0.492	-0.393	-0.537	-0.201	0.521	0.41	0.313	0.446	0.24	-0.254	-0.319	-0.324	-0.443	-0.378	0.582	0.443	0.464	0.364	0.216	-0.254	-0.389	-0.711	-0.289	-0.255	P08670	VIM	24.25	23.4	22.246	3001.59	-115.111	3.2	K282k	(R)	QQYESVAAkNLQEAEEWYK	(S)	QYESVAAkNLQEAEE
P08670_K292k _1_1_292_292	0.1868	0.1324		0.349676	0.484796		-0.082	0.101	0	-0.021	0.149	0.038	-0.027	-0.463	-0.105	-0.23	0.012	0.216	-0.033	-0.14	0.003	-0.223	0.009	-0.257	0.06	-0.193											P08670	VIM	20.13	17.25	3.24	2212.22	-115.106	6.5	K292k	(K)	NLQEAEEWYkSK	(F)	QEAEEWYkSKFADLS
P08670_K294k _1_1_294_294	0.207	-0.0218		0.346468	0.947855		0.069	-0.064	-0.118	0.206	0.042	-0.105	-0.573	-0.026	-0.141	-0.055	-0.22	0.168	0.021	0.027	0.048	0.098	-0.385	0.276	0.095	0.069											P08670	VIM	14.65	11.49	99	1308.65	114.047	2.7	K294k	(K)	SkFADLSEAANR	(N)	AEEWYKSkFADLSEA
P08670_K313k _1_1_313_313	-0.1138	-0.079	0.0166	0.571802	0.663962	0.869198	0.137	-0.042	-0.063	-0.301	0.06	0.224	0.133	0.069	0.014	-0.08	0.036	0.18	0.077	-0.121	-0.069	0.212	0.144	0.105	0.064	-0.027	0.149	-0.002	-0.037	-0.078	-0.107	-0.169	-0.027	0.043	0.112	-0.117	P08670	VIM	12.96	12.96	99	1854.02	-115.11	5.9	K313k	(R)	QAkQESTEYRR	(Q)	NDALRQAkQESTEYR
P08670_K334k _1_1_334_334	0.2664	-0.0636	0.4272	0.187924	0.864048	0.00358549	0.139	0.011	0.029	0.056	0.306	-0.413	0.109	-0.251	-0.165	-0.071	0.229	0.172	-0.505	0.017	-0.234	-0.341	-0.14	0.043	0.223	0.212	0.097	-0.057	0.292	0.19	0.203	-0.565	-0.208	-0.389	-0.1	-0.149	P08670	VIM	28.55	27.91	99	2835.49	-115.105	5.4	K334k	(R)	QVQSLTCEVDALkGTNESLER	(Q)	TCEVDALkGTNESLE
P08670_K373k _1_1_373_373	-0.016	0.1008		0.979704	0.713246		-0.323	0.196	0.105	-0.063	-0.21	0.51	-0.494	0.432	-0.826	0.163	0.191	-0.094	0.078	-0.137	-0.168	-0.099	-0.143	-0.529	0.174	-0.037											P08670	VIM	22.42	20.36	99	2193.14	-115.112	4.1	K373k	(R)	LQDEIQNMkEEMAR	(H)	QDEIQNMkEEMARHL
P08670_K402k _1_1_402_402		0.1218	0.069		0.491363	0.576046											-0.12	0.055	0.058	0.068	0.087	-0.068	0.088	-0.234	-0.244	-0.003	0.246	-0.01	0.054	0.101	-0.014	0.175	0.208	0.031	-0.234	-0.148	P08670	VIM	12.07	6.83	99	1060.56	114.048	4.6	K402k	(R)	kLLEGEESR	(I)	IEIATYRkLLEGEES
P08670_K439k _1_1_439_439	-0.0262	-0.0046	-0.2278	0.928925	0.989671	0.0138853	-0.188	0.052	-0.263	-0.173	0.069	0.243	-0.121	-0.381	-0.043	-0.07	0.339	0.234	-0.201	0.151	0.166	0.147	0.225	0.418	0.105	-0.183	-0.024	-0.134	0.056	-0.232	-0.077	0.17	0.243	0.167	0.137	0.011	P08670	VIM	23.26	21.3	99	2283.27	-115.111	4.3	K439k	(R)	ETNLDSLPLVDTHSkR	(T)	PLVDTHSkRTLLIKT
P08670_K445k _1_1_445_445	-0.3758	0.0876		0.104517	0.678492		-0.509	-0.061	-0.103	-0.202	0.104	0.044	0.418	0.383	0.127	0.136	-0.153	0.138	-0.068	-0.016	0.012	-0.292	-0.29	0.074	0.008	-0.025											P08670	VIM	16.56	14.13	99	1788.15	-115.115	3.3	K445k	(K)	RTLLIkTVETR	(D)	SKRTLLIkTVETRDG
Q8N3C0_K18k _1_1_18_18	0.2568			0.126433			0.166	0.277	0.214	0.001	0.1	0.023	0.005	-0.177	-0.133	-0.244																					Q8N3C0	ASCC3	15.5	14.63	11.749	2888.52	-115.105	5.3	K18k	(R)	SFSNVTkQDNYNEEVADLK	(I)	RSFSNVTkQDNYNEE
Q8N3C0_K30k _1_1_30_30		0.0054			0.982165												-0.076	0.02	-0.056	-0.005	0.005	0.074	-0.04	0.162	-0.304	-0.031											Q8N3C0	ASCC3	13.2	11.01	4.667	2366.32	-115.118	1	K30k	(K)	QDNYNEEVADLkIK	(R)	NEEVADLkIKRSKLH
Q8N3C0_K62k _1_1_62_62	0.0884			0.789499			-0.232	-0.19	0.312	0.121	0.1	0.241	-0.548	-0.04	-0.041	0.057																					Q8N3C0	ASCC3	5.42	4.19	5.415	1980.14	-115.11	5.6	K62k	(K)	SkMQSINEDLK	(D)	NEKLEKSkMQSINED
Q8N3C0_K78k _1_1_78_78		0.0852			0.778392												-0.287	0.271	0.147	0.292	0.348	0.059	-0.13	0.333	0.16	-0.077											Q8N3C0	ASCC3	18.71	16.13	99	2166.24	-115.113	3.6	K78k	(K)	DILHAAkQIVGTDNGR	(E)	KDILHAAkQIVGTDN
Q8N3C0_K197k _1_1_197_197	0.2632	0.193	0.1904	0.171227	0.265061	0.02025	0.106	-0.101	-0.048	0.128	0.013	-0.158	-0.171	-0.539	-0.051	-0.299	0.187	0.059	0.034	-0.028	0.074	0.05	-0.095	-0.131	-0.069	-0.394	0.074	0.026	-0.028	0.038	0.115	0.001	-0.197	-0.277	-0.136	-0.118	Q8N3C0	ASCC3	11.99	6.63	2	1655.03	-115.115	3.4	K197k	(K)	TISLDYkK	(F)	KTISLDYkKFLNEHL
Q8N3C0_K213k _1_1_213_213		0.249			0.160666												0.001	-0.033	0.115	0.342	0.328	-0.048	-0.072	-0.024	-0.122	-0.226											Q8N3C0	ASCC3	10.45	7.86	10.452	2969.64	-115.113	2.4	K213k	(K)	FLNEHLQEACTPELkPVEK	(T)	EACTPELkPVEKTNG
Q8N3C0_K423k _1_1_423_423		-0.004			0.98859												-0.141	0.003	0.001	0.06	-0.107	-0.072	-0.325	0.127	0.083	0.023											Q8N3C0	ASCC3	5.02	5.02	99	2361.37	-115.095	11	K423k	(K)	TSAFIAGAkMILPEGIQR	(E)	SAFIAGAkMILPEGI
Q8N3C0_K436k _1_1_436_436	0.1126	-0.0892		0.664997	0.660228		0.244	0.182	-0.243	-0.139	0.079	0.129	-0.095	-0.406	0.037	-0.105	0.127	0.192	0.104	-0.154	-0.141	0.113	0.107	0.257	-0.03	0.127											Q8N3C0	ASCC3	9.4	8.08	99	1751.97	-115.115	2.8	K436k	(R)	ENNkLYEEVR	(I)	GIQRENNkLYEEVRI
Q8N3C0_K456k _1_1_456_456	0.198			0.507134			0.186	0.344	0.443	0.086	-0.074	0.186	-0.204	0.4	-0.402	0.015																					Q8N3C0	ASCC3	10.01	7.86	10.01	4184.25	-115.071	12.1	K456k	(R)	IPYSEPMPLSFEEkPVYIQDLDEIGQLAFK	(G)	MPLSFEEkPVYIQDL
Q8N3C0_K472k _1_1_472_472	0.29			0.231512			0.002	-0.023	0.142	0.128	0.307	-0.585	-0.158	0.175	-0.205	-0.121																					Q8N3C0	ASCC3	6.69	6.73	3.449	2852.62	-115.106	5	K472k	(K)	PVYIQDLDEIGQLAFkGMK	(R)	EIGQLAFkGMKRLNR
Q8N3C0_K540k _1_1_540_540	-0.121	-0.112	0.2134	0.601396	0.740128	0.00905832	-0.256	-0.239	0.245	-0.266	0.098	-0.076	-0.007	0.055	0.113	0.102	0.077	-0.457	0.101	0.188	-0.003	-0.376	0.308	0.324	0.116	0.094	0.237	0.126	0.151	0.151	0.065	0.006	-0.01	-0.049	-0.069	-0.215	Q8N3C0	ASCC3	19.57	17.87	99	2734.47	-115.098	8.3	K540k	(K)	IVYVAPMkALAAEMTDYFSR	(R)	IVYVAPMkALAAEMT
Q8N3C0_K572k _1_1_572_572		-0.138	-0.1144		0.442842	0.12616											-0.157	0.046	-0.144	0.008	-0.062	0.044	0.079	0.331	0.011	-0.084	-0.071	-0.064	-0.148	-0.117	0.058	0.099	0.066	0.119	0.022	-0.076	Q8N3C0	ASCC3	19.15	15.29	99	2178.22	-115.115	2.6	K572k	(K)	ELTGDMQLSkSEILR	(T)	TGDMQLSkSEILRTQ
Q8N3C0_K834k _1_1_834_834	-0.0598			0.843283			-0.02	0.137	0.088	0.025	-0.308	0.148	0.266	-0.361	0.222	-0.054																					Q8N3C0	ASCC3	15.2	11.97	99	1465.89	-115.116	3	K834k	(K)	GTQIYAAkR	(G)	GTQIYAAkRGSFVDL
Q8N3C0_K860k _1_1_860_860	0.3572			0.0615156			0.068	0.105	0.336	0.056	0.19	-0.457	-0.02	-0.121	-0.213	-0.22																					Q8N3C0	ASCC3	20.33	17.24	20.333	2917.65	-115.11	3.6	K860k	(R)	AGRPQFDkFGEGIIITTHDK	(L)	AGRPQFDkFGEGIII
Q8N3C0_K938k _1_1_938_938		0.1324			0.612062												0.396	-0.026	0.131	0.165	-0.211	-0.075	-0.363	0.021	0.105	0.105											Q8N3C0	ASCC3	22.29	19.78	10.169	3043.77	-115.109	3.9	K938k	(R)	ANPLAYGISHkAYQIDPTLRK	(H)	LAYGISHkAYQIDPT
Q8N3C0_K1006k _1_1_1006_1006		-0.0658			0.835195												0.144	0.082	-0.178	-0.021	-0.301	0.221	-0.294	0.211	-0.268	0.185											Q8N3C0	ASCC3	12.06	8.73	12.062	3689.97	-115.102	5	K1006k	(K)	YNTIETFNELFDAHkTEGDIFAIVSK	(A)	NELFDAHkTEGDIFA
Q8N3C0_K1017k _1_1_1017_1017	-0.0856	0.0842	-0.0016	0.751879	0.724496	0.985732	-0.144	-0.375	0.006	0.031	0.282	-0.114	0.133	0.093	0.249	-0.133	-0.126	-0.043	0.141	-0.035	-0.005	0.194	0.06	-0.16	-0.243	-0.34	-0.077	0.089	0.087	0.089	0.003	0.024	0.058	0.137	0.006	-0.026	Q8N3C0	ASCC3	21.2	17.65	13.348	2827.57	-115.104	6	K1017k	(K)	TEGDIFAIVSkAEEFDQIK	(V)	DIFAIVSkAEEFDQI
Q8N3C0_K1025k _1_1_1025_1025	0.0012	-0.1434		0.995936	0.492841		0.082	0.116	0.112	-0.093	-0.079	-0.124	0.135	0.054	0.055	0.012	-0.093	0.152	0.023	-0.062	-0.131	0.072	0.33	0.271	-0.184	0.117											Q8N3C0	ASCC3	11.89	11.31	99	1692.97	-115.115	3	K1025k	(K)	AEEFDQIkVR	(E)	AEEFDQIkVREEEIE
Q8N3C0_K1114k _1_1_1114_1114	0.2056	0.4298	0.0796	0.365616	0.181892	0.352364	0.068	0.259	0.064	-0.106	0.014	0.019	-0.046	-0.152	0	-0.55	0.354	0.142	-0.223	0.494	0.497	0.214	-0.357	-0.645	-0.034	-0.063	0.017	-0.02	-0.081	0	0.011	0.043	-0.29	-0.055	-0.004	-0.165	Q8N3C0	ASCC3	10.33	7.33	7.652	1830.2	-115.111	5.1	K1114k	(R)	LLNLSkVIDK	(R)	YRLLNLSkVIDKRLW
Q8N3C0_K1369k _1_1_1369_1369	0.0196	0.0914		0.936864	0.659576		0.132	0.1	0.302	-0.034	-0.039	0.174	0.243	-0.105	0.008	0.043	-0.15	0.081	-0.086	0.159	0.248	0.004	0.036	-0.231	0.021	-0.035											Q8N3C0	ASCC3	13.36	10.02	13.014	1771.07	-115.116	2.6	K1369k	(R)	VFNkYPTSK	(A)	AIFRVFNkYPTSKAV
Q8N3C0_K1374k _1_1_1374_1374	0.0108		0.218	0.958734		0.0170093	-0.035	-0.126	0.045	-0.001	0.019	-0.067	-0.028	0.095	-0.021	-0.131											0.126	0.054	0.025	-0.018	0.132	-0.036	-0.105	-0.35	-0.099	-0.181	Q8N3C0	ASCC3	16.07	9.67	15.7	2138.32	-115.112	4.1	K1374k	(K)	YPTSkAVYIAPLK	(A)	FNKYPTSkAVYIAPL
Q8N3C0_K1382k _1_1_1382_1382	0.246	0.02	0.0612	0.696941	0.957413	0.546259	0.694	0.533	-0.614	0.199	-0.042	0.341	0.334	0.387	-0.946	-0.576	0.519	0.387	0.109	-0.227	0.212	0.347	0.29	0.273	0.009	-0.019	0.236	0.16	0.02	0.091	0.056	0.019	0.283	0.101	-0.059	-0.087	Q8N3C0	ASCC3	19.58	17.01	99	1772.16	-115.113	4.2	K1382k	(K)	AVYIAPLkALVR	(E)	AVYIAPLkALVRERM
Q8N3C0_K1399k _1_1_1399_1399	0.0488			0.783361			0.181	0.033	0.178	0.016	-0.045	0.094	-0.043	0.01	0.017	0.041																					Q8N3C0	ASCC3	10.14	4.01	6.092	1759.14	-115.115	3.2	K1399k	(K)	VRIEEkLGK	(K)	WKVRIEEkLGKKVIE
Q8N3C0_K1416k _1_1_1416_1416	0.054	0.2168	0.0418	0.795436	0.296257	0.565438	-0.162	-0.131	0.031	-0.168	0.089	-0.228	-0.04	-0.204	0.068	-0.207	0.284	0.116	-0.083	-0.1	0.284	0.007	-0.245	-0.026	0.016	-0.335	-0.037	0.002	-0.095	0.015	0.041	-0.131	-0.11	0.081	-0.039	-0.084	Q8N3C0	ASCC3	22.37	18.49	7.049	2504.46	-115.106	6	K1416k	(K)	VIELTGDVTPDMkSIAK	(A)	GDVTPDMkSIAKADL
Q8N3C0_K1420k _1_1_1420_1420	0.0292	0.0186	0.02	0.911079	0.94604	0.809669	-0.269	-0.179	0.024	-0.002	-0.064	-0.408	-0.116	-0.126	-0.128	0.142	0.044	-0.034	-0.095	0.099	-0.099	0.274	-0.019	-0.241	-0.072	-0.12	-0.083	-0.031	0.012	0.035	-0.016	-0.032	0.036	-0.218	0.027	0.004	Q8N3C0	ASCC3	17.07	15.29	17.075	2173.34	-115.113	3.4	K1420k	(K)	SIAkADLIVTTPEK	(W)	PDMKSIAkADLIVTT
Q8N3C0_K1430k _1_1_1430_1430	-0.0028	-0.1066	-0.056	0.993398	0.731461	0.623541	0.077	0.334	-0.128	-0.047	-0.02	0.158	0.303	0.07	-0.319	0.018	-0.268	-0.132	-0.189	-0.017	0.119	0.342	0.349	-0.157	-0.178	-0.31	-0.081	-0.177	0.012	0.079	0.006	0.16	0.153	-0.269	0.046	0.029	Q8N3C0	ASCC3	21.46	16.07	99	2245.26	-115.11	4.8	K1430k	(K)	ADLIVTTPEkWDGVSR	(S)	LIVTTPEkWDGVSRS
Q8N3C0_K1543k _1_1_1543_1543	-0.156	-0.0698		0.516443	0.789029		-0.044	0.066	-0.293	0.298	-0.149	0.244	-0.151	0.211	0.251	0.103	0.127	-0.111	-0.23	-0.257	0.193	-0.069	0.085	-0.037	-0.141	0.233											Q8N3C0	ASCC3	17.05	11.29	99	1923.07	-115.111	5.2	K1543k	(R)	MASMNkPAFQAIR	(S)	PRMASMNkPAFQAIR
Q8N3C0_K1671k _1_1_1671_1671	0.129	0.0628		0.5662	0.786041		0.108	0.042	-0.149	-0.015	0.083	0.088	0.031	0.003	-0.259	-0.439	0.27	0.284	0.141	-0.11	-0.002	0.147	0.028	0.027	0.183	-0.116											Q8N3C0	ASCC3	16.92	15.93	99	1647.87	-115.115	3.3	K1671k	(K)	GTEYYDGkTR	(R)	GTEYYDGkTRRYVDF
Q8N3C0_K1709k _1_1_1709_1709	0.0592	0.028	0.017	0.719835	0.906251	0.800933	0.079	0.002	0.025	0.091	0.051	-0.008	0.092	0.058	-0.063	-0.127	0.144	0.081	-0.14	-0.058	-0.106	0.103	-0.137	-0.073	0.081	-0.193	-0.01	-0.127	0.013	0.023	-0.001	-0.059	-0.016	-0.054	0.01	-0.068	Q8N3C0	ASCC3	17.73	15.09	2.469	1823.21	-115.113	4	K1709k	(K)	AVILVHDIkK	(D)	VILVHDIkKDFYKKF
Q8N3C0_K1830k _1_1_1830_1830	0.0524			0.790964			-0.201	-0.158	0.01	0.002	-0.069	-0.189	-0.26	-0.166	-0.139	0.076																					Q8N3C0	ASCC3	9.16	6.52	4.964	1706.04	-115.113	4.3	K1830k	(K)	HQTVkMFK	(D)	YLKHQTVkMFKDRLK
Q8N3C0_K2111k _1_1_2111_2111	0.0006			0.997972			-0.265	-0.242	-0.045	-0.199	-0.021	-0.277	0.038	-0.378	-0.319	0.161																					Q8N3C0	ASCC3	7.47	10.31	7.469	2579.48	-115.105	6.2	K2111k	(K)	SkDEGWFLILGEVDKR	(E)	TPRFPKSkDEGWFLI
Q8N3C0_K2124k _1_1_2124_2124	-0.2264			0.253205			-0.317	-0.194	-0.187	0.084	-0.174	0.146	0.05	-0.209	0.15	0.207																					Q8N3C0	ASCC3	11.32	8.43	99	2135.19	-115.112	3.8	K2124k	(K)	DEGWFLILGEVDkR	(E)	LILGEVDkRELIALK
Q8N3C0_K2202k _1_1_2202_2202	-0.141	-0.129		0.569363	0.45873		-0.002	0.171	0.372	-0.122	-0.291	0.188	0.252	0.061	0.314	0.018	-0.029	0.068	-0.293	-0.173	-0.095	0	0.075	-0.123	0.093	0.078											Q8N3C0	ASCC3	13	5.92	99	1619.96	-115.113	4.8	K2202k	(K)	VSDSLTDLALk	(-)	SLTDLALk-------
P13010_K51k _1_1_51_51		-0.262467			0.326935												0.125	-0.087	-0.421	-0.014	-0.262		-0.077		0.208	0.261											P13010	XRCC5	11.87	13.14	99	4520.31	-115.088	7.4	K51k	(R)	QVFAENkDEIALVLFGTDGTDNPLSGGDQYQNITVHR	(H)	RQVFAENkDEIALVL
P13010_K144k _1_1_144_144	0.1684	0.3432		0.486384	0.0812177		0.019	0.08	-0.274	-0.033	0.111	-0.198	-0.575	-0.105	0.091	-0.152	0.268	0.036	-0.042	0.211	0.103	-0.095	-0.414	-0.471	-0.057	-0.103											P13010	XRCC5	22.17	18.47	22.174	2087.26	-115.112	4.3	K144k	(R)	FSkSQLDIIIHSLK	(K)	DLSSRFSkSQLDIII
P13010_K155k _1_1_155_155		0.0324			0.876143												0.022	0.167	0.071	-0.112	-0.074	-0.092	-0.066	0.122	0.048	-0.1											P13010	XRCC5	21.76	21.76	1.344	2082.33	-115.111	4.5	K155k	(K)	SQLDIIIHSLkK	(C)	DIIIHSLkKCDISLQ
P13010_K195k _1_1_195_195	0.9566	1.3136	1.1528	0.000441868	0.000285713	9.16796e-06	0.499	0.425	0.256	0.448	0.304	-0.474	-0.407	-0.882	-0.605	-0.483	0.737	0.529	0.251	0.44	0.373	-0.465	-0.782	-1.348	-0.682	-0.961	0.466	0.376	0.324	0.225	0.437	-0.777	-0.93	-1.145	-0.501	-0.583	P13010	XRCC5	23.91	21.81	18.201	2581.51	-115.11	4.1	K195k	(R)	LGGHGPSFPLkGITEQQK	(E)	HGPSFPLkGITEQQK
P13010_K202k _1_1_202_202		-0.071	-0.0092		0.683446	0.938047											0.148	-0.092	-0.158	-0.03	-0.078	0.035	0.05	0.083	0.052	-0.075	-0.038	-0.187	-0.093	-0.126	0.096	-0.073	-0.294	-0.1	0.053	0.112	P13010	XRCC5	16.44	11.07	15.229	2259.35	-115.109	5.4	K202k	(K)	GITEQQkEGLEIVK	(M)	KGITEQQkEGLEIVK
P13010_K265k _1_1_265_265	0.1332	0.2044	0.1364	0.589236	0.367928	0.0667375	-0.029	0.521	0.08	0.121	-0.104	-0.129	-0.199	0.072	0.066	0.113	0.333	0.202	-0.149	0.128	0.04	-0.257	-0.218	0.271	-0.114	-0.15	0.089	-0.024	-0.024	0.074	0.003	-0.044	-0.144	-0.172	0.006	-0.21	P13010	XRCC5	12.39	12.39	99	1750.06	-115.114	3.4	K265k	(R)	IAAYkSILQER	(V)	SIRIAAYkSILQERV
P13010_K274k _1_1_274_274		-0.0374			0.870053												0.046	-0.18	-0.122	-0.05	0.01	-0.1	-0.254	0.179	0.003	0.063											P13010	XRCC5	8.55	6.16	8.546	1505.91	-115.115	3.7	K274k	(K)	kTWTVVDAK	(T)	ILQERVKkTWTVVDA
P13010_K282k _1_1_282_282	0.1382	0.1286	0.2396	0.441902	0.629326	0.00129759	0.187	-0.025	-0.019	0.02	0.046	-0.077	-0.174	0.13	-0.092	-0.269	0.243	0.158	0.209	-0.199	-0.076	0.32	-0.249	-0.164	-0.005	-0.21	0.147	0.111	0.071	0.042	0.135	-0.103	-0.113	-0.2	-0.167	-0.109	P13010	XRCC5	15.5	10.55	5.657	1949.2	-115.112	4.5	K282k	(K)	TWTVVDAkTLK	(K)	TWTVVDAkTLKKEDI
P13010_K307k _1_1_307_307	-0.01885	0.077	0.8536	0.968836	0.746473	0.0436378	-0.232	0.195	-0.047	0.6	-0.079	-0.169	-0.102	0.267	0.429		-0.109	0.114	-0.023	0.169	0.019	0.106	-0.169	-0.222	-0.17	0.24	1.103	0.771	1.275	-0.371	0.771	0.415	0.097	-0.983	-0.154	-0.094	P13010	XRCC5	24.42	24.42	99	3359.67	-115.1	6	K307k	(K)	ETVYCLNDDDETEVLkEDIIQGFR	(Y)	DDETEVLkEDIIQGF
P13010_K325k _1_1_325_325		0.079	0.0596		0.677159	0.504495											0.045	0.132	0.063	0.211	0.071	0.187	-0.08	0.176	-0.015	-0.141	0.163	0.079	0.139	0.208	-0.104	0.022	0.085	0.051	0.121	-0.092	P13010	XRCC5	14.14	13.78	11.257	2659.43	-115.1	7.8	K325k	(R)	YGSDIVPFSkVDEEQMK	(Y)	SDIVPFSkVDEEQMK
P13010_K332k _1_1_332_332	0.1134	0.0342		0.616962	0.874893		0.141	-0.073	-0.173	-0.105	0.259	0.168	-0.247	-0.094	-0.183	-0.162	0.062	-0.055	-0.051	0.101	0.107	0.035	0.087	0.164	-0.092	-0.201											P13010	XRCC5	12.38	10.09	3.877	1857.04	-115.114	3.6	K332k	(K)	VDEEQMkYK	(S)	KVDEEQMkYKSEGKC
P13010_K363k _1_1_363_363	-0.1838	-0.0802	0.0606	0.389996	0.737111	0.684126	-0.387	-0.024	-0.044	0.107	-0.073	0.083	0.135	-0.162	0.215	0.227	-0.139	-0.245	-0.017	0.212	-0.237	0	-0.179	-0.103	0.174	0.083	-0.257	0.02	0.093	0.092	-0.003	-0.11	0.083	-0.455	0.089	0.035	P13010	XRCC5	18.75	15.18	99	2086.2	-115.108	6.1	K363k	(R)	FFMGNQVLkVFAAR	(D)	FMGNQVLkVFAARDD
P13010_K399k _1_1_399_399	0.0752	0.2176		0.7666	0.416173		0.373	0.082	0.294	0.314	-0.048	0.191	0.271	0.322	-0.027	-0.118	0.349	0.178	-0.169	0.418	-0.056	0.165	0.049	-0.379	-0.242	0.039											P13010	XRCC5	10.18	4.34	99	1273.73	-115.117	3	K399k	(R)	YAYDkR	(A)	IVRYAYDkRANPQVG
P13010_K439k _1_1_439_439	0.2008	0.438	0.2444	0.438988	0.087379	0.0705497	-0.001	-0.026	-0.083	-0.166	0.013	-0.344	-0.537	0.086	0.066	-0.538	-0.074	0.237	-0.081	0.185	0.081	-0.081	-0.667	-0.327	-0.708	-0.059	0.034	0.063	-0.119	-0.013	0.045	-0.248	-0.348	-0.58	-0.048	0.012	P13010	XRCC5	16.4	16.68	5.38	2020.15	-115.112	4.2	K439k	(R)	QYMFSSLkNSK	(K)	QYMFSSLkNSKKYAP
P13010_K443k _1_1_443_443	0.2796	-0.0162	0.1434	0.400604	0.964458	0.439612	0.269	0.084	-0.167	-0.066	0.055	0.077	-0.77	0.011	0.057	-0.598	-0.089	0.06	-0.212	0.114	0.002	0.213	-0.536	0.097	0.021	0.161	-0.331	0.511	-0.076	-0.003	0.208	0.033	-0.236	-0.228	0.163	-0.14	P13010	XRCC5	17.48	11.88	17.482	2907.59	-115.102	6.6	K443k	(K)	kYAPTEAQLNAVDALIDSMSLAK	(K)	SSLKNSKkYAPTEAQ
P13010_K465k _1_1_465_465	0.545	0.2942	0.4546	0.00316271	0.286817	0.000222047	0.257	0.226	0.065	0.123	0.187	-0.309	-0.421	-0.505	-0.299	-0.333	0.083	-0.126	-0.119	0.203	-0.058	-0.299	-0.715	-0.541	0.098	-0.031	0.214	0.227	0.229	0.138	0.104	-0.103	-0.414	-0.322	-0.165	-0.357	P13010	XRCC5	28.85	28.85	1.233	3136.75	-115.098	7.1	K465k	(K)	YAPTEAQLNAVDALIDSMSLAkK	(D)	IDSMSLAkKDEKTDT
P13010_K469k _1_1_469_469		0.1136	0.1194		0.541836	0.0710726											-0.124	-0.123	-0.031	-0.057	-0.01	-0.074	-0.425	-0.29	-0.125	0.001	0.06	0.048	0.023	0.046	-0.01	-0.072	-0.099	-0.193	0.021	-0.087	P13010	XRCC5	18.67	15.37	1.516	2797.6	-115.111	3.5	K469k	(K)	KDEkTDTLEDLFPTTK	(I)	SLAKKDEkTDTLEDL
P13010_K481k _1_1_481_481	0.2242	0.5196	-0.0766	0.457875	0.267567	0.329994	0.005	0.03	0.025	0.087	-0.04	-0.45	-0.48	0.076	-0.496	0.336	0.205	-0.286	0.23	0.378	0.708	0.359	-0.206	-1.204	-0.061	-0.251	-0.092	-0.109	0.038	-0.02	-0.017	-0.142	0.096	0.128	0.029	0.072	P13010	XRCC5	23.1	17.51	99	2416.35	-115.106	6.2	K481k	(K)	TDTLEDLFPTTkIPNPR	(F)	EDLFPTTkIPNPRFQ
P13010_K525k _1_1_525_525		0.1916			0.416999												0.333	-0.203	0.105	0.266	-0.131	-0.071	-0.13	-0.174	-0.33	0.117											P13010	XRCC5	22.44	20.14	7.99	4094.31	-115.095	6.3	K525k	(R)	EPLPPIQQHIWNMLNPPAEVTTkSQIPLSK	(I)	PPAEVTTkSQIPLSK
P13010_K532k _1_1_532_532		0.1632	0.2646		0.480414	0.00373232											0.119	0.248	0.225	0.21	0.02	0.14	0.178	0.231	-0.217	-0.326	0.104	-0.046	0.013	0.012	0.155	-0.158	-0.244	-0.348	-0.114	-0.221	P13010	XRCC5	13.01	10.65	4.525	1701.12	-115.116	2.7	K532k	(K)	SQIPLSkIK	(T)	KSQIPLSkIKTLFPL
P13010_K534k _1_1_534_534	0.0592	0.1724		0.780262	0.290603		0.072	0.142	0.015	-0.087	-0.069	-0.082	0.135	-0.275	-0.086	0.085	0.267	0.206	-0.091	0.095	-0.011	-0.061	-0.131	-0.103	-0.108	0.007											P13010	XRCC5	14.04	10.14	14.043	1960.28	-115.115	2.5	K534k	(K)	IkTLFPLIEAK	(K)	QIPLSKIkTLFPLIE
P13010_K543k _1_1_543_543	0.2446	0.1006		0.163763	0.7559		0.162	-0.009	0.04	0.012	-0.004	-0.098	-0.446	-0.215	-0.025	-0.238	0.149	-0.312	0.113	0.194	-0.042	-0.092	-0.479	-0.155	0.003	0.322											P13010	XRCC5	14.93	12.12	1.557	1847.2	-115.114	3.7	K543k	(K)	TLFPLIEAkK	(K)	LFPLIEAkKKDQVTA
P13010_K565k _1_1_565_565		0.8176	0.9854		0.00165004	4.04482e-05											0.343	0.116	0.062	0.299	0.58	-0.463	-0.374	-0.76	-0.348	-0.743	0.182	0.219	0.547	0.208	0.527	-0.364	-0.899	-0.746	-0.466	-0.769	P13010	XRCC5	26.7	30.03	1.963	3058.6	-115.109	3.7	K565k	(K)	DQVTAQEIFQDNHEDGPTAkK	(L)	HEDGPTAkKLKTEQG
P13010_K660k _1_1_660_660	0.5804	0.4142		0.0119469	0.0239279		0.167	0.504	0.209	0.343	0.172	-0.507	-0.014	-0.46	-0.285	-0.241	0.185	0.08	0.082	-0.007	0.17	-0.159	-0.523	-0.384	-0.095	-0.4											P13010	XRCC5	14.99	13.89	12.704	2039.23	-115.11	5.3	K660k	(R)	FNNFLkALQEK	(V)	QRFNNFLkALQEKVE
P13010_K665k _1_1_665_665		0.2968			0.112617												0.156	0.29	0.043	0.134	-0.003	-0.245	-0.034	-0.458	-0.104	-0.023											P13010	XRCC5	6.15	4.7	6.151	1745.11	-115.115	2.9	K665k	(K)	ALQEkVEIK	(Q)	FLKALQEkVEIKQLN
P13010_K702k _1_1_702_702	0.5078	0.173		0.0806362	0.750346		0.066	0.215	0.046	0.06	0.206	-0.942	-0.015	-0.568	-0.235	-0.186	0.214	-0.059	0.33	0.512	-0.691	-0.118	0.334	-0.505	0.336	-0.606											P13010	XRCC5	22.98	20.19	2	2210.21	-115.11	4.6	K702k	(K)	EEASGSSVTAEEAkK	(F)	SVTAEEAkKFLAPKD
Q13535_K32k _1_1_32_32		0.0742			0.830648												0.003	0.092	-0.387	-0.101	0.041	-0.125	-0.196	-0.511	-0.237	0.346											Q13535	ATR	21.65	23.3	99	2476.34	-115.111	3.6	K32k	(R)	ELGSATPEEYNTVVQkPR	(Q)	EYNTVVQkPRQILCQ
Q13535_K57k _1_1_57_57		0.0312			0.924061												-0.094	-0.157	-0.25	0.019	0.215	0.24	-0.112	-0.271	-0.334	0.054											Q13535	ATR	21.85	14.89	1.521	2327.49	-115.103	7.5	K57k	(R)	ILTDVNVVAVELVkK	(T)	VVAVELVkKTDSQPT
Q13535_K137k _1_1_137_137	-0.3046			0.415487			-0.301	-0.342	-0.263		0.394	0.31	-0.324	0.094	0.269	0.534																					Q13535	ATR	4.9	4.9	4.9	1935.22	-115.114	3.3	K137k	(K)	SkSPAIFGVLTK	(E)	LLFLFKSkSPAIFGV
Q13535_K297k _1_1_297_297	-0.1352		-0.2642	0.364475		0.00100401	-0.176	-0.028	-0.137	-0.151	-0.127	0.021	0.065	-0.038	0.104	-0.095											0.015	-0.098	-0.127	-0.117	-0.123	0.164	0.206	0.236	0.14	0.125	Q13535	ATR	13.44	10.73	6.786	2020.27	-115.11	5.4	K297k	(K)	LYEEPLSkLIK	(T)	LYEEPLSkLIKTLFP
Q13535_K300k _1_1_300_300	0.1038			0.795436			-0.013	0.151	-0.081	-0.163	0.602	0.232	-0.551	0.337	-0.13	0.089																					Q13535	ATR	15.88	13.84	99	2156.25	-115.11	4.9	K300k	(K)	LIkTLFPFEAEAYR	(N)	EPLSKLIkTLFPFEA
Q13535_K829k _1_1_829_829		0.1312			0.488136												0.022	0.029	-0.113	0.046	-0.067	0.013	-0.387	-0.191	-0.225	0.051											Q13535	ATR	17.92	12.43	17.92	3106.74	-115.101	6.4	K829k	(R)	VAFSGNIkHILESLDSEDGFIK	(E)	VAFSGNIkHILESLD
Q13535_K866k _1_1_866_866	0.0108			0.981399			-0.198	-0.312	0.428	-0.126	0.573	0.109	-0.05	0.218	-0.245	0.279																					Q13535	ATR	8.04	9.88	99	2331.33	-115.106	6.1	K866k	(R)	NNELkDTLILTTGDIGR	(A)	ISRNNELkDTLILTT
Q13535_K918k _1_1_918_918	-0.2076	-0.1608		0.222096	0.362746		-0.276	-0.2	-0.1	-0.086	-0.117	0.037	-0.164	0.101	0.218	0.067	-0.063	0.001	-0.054	-0.154	-0.301	-0.186	0.052	0.095	0.188	0.084											Q13535	ATR	7.34	6.79	3.654	1574.06	-115.114	4.2	K918k	(R)	ALVAAkSVK	(L)	IRALVAAkSVKLQSF
Q13535_K921k _1_1_921_921	-0.0966			0.70556			-0.046	-0.459	0.073	-0.006	0.064	-0.211	0.17	-0.091	0.161	0.08																					Q13535	ATR	11.78	12.56	11.783	2149.26	-115.112	3.9	K921k	(K)	SVkLQSFFSQYK	(K)	LVAAKSVkLQSFFSQ
Q13535_K930k _1_1_930_930	-0.2104			0.4205			-0.256	0.009	-0.303	-0.149	-0.073	-0.311	0.499	0.11	0.057	-0.075																					Q13535	ATR	15.75	10.84	2	1963.16	-115.115	2.5	K930k	(K)	LQSFFSQYkK	(P)	QSFFSQYkKPICQFL
Q13535_K1005k _1_1_1005_1005		0.2054			0.356269												0.504	-0.104	0.091	-0.065	0.236	0.014	-0.242	0.01	-0.023	-0.124											Q13535	ATR	21.79	21.79	99	2677.64	-115.102	7.1	K1005k	(R)	TLQVLLPDLAAkASPAASALIR	(T)	LLPDLAAkASPAASA
Q13535_K1019k _1_1_1019_1019	-0.2286			0.209057			-0.183	0.066	-0.121	-0.325	0.111	0.134	0.174	0.141	0.06	0.182																					Q13535	ATR	4.43	3.19	99	1600.99	-115.112	5.7	K1019k	(R)	TLGkQLNVNR	(R)	ALIRTLGkQLNVNRR
Q13535_K1262k _1_1_1262_1262		-0.115			0.716246												0.403	-0.076	-0.185	-0.222	0.331	0.342	0.361	0.22	-0.084	-0.013											Q13535	ATR	23.29	18.18	1.313	3241.79	-115.096	7.7	K1262k	(R)	DAVQDFLHEIYFLPDHPELkK	(I)	LPDHPELkKIKAVLQ
Q13535_K1290k _1_1_1290_1290	-0.282	-0.0782		0.620242	0.84874		-0.156	-0.282	-0.732	0.323	-0.333	0.314	-0.989	0.613	-0.171	0.463	-0.386	-0.094	-0.036	0.033	-0.169	-0.74	-0.016	-0.004	0.143	0.356											Q13535	ATR	26.04	23.82	99	3531.84	-115.098	6.6	K1290k	(K)	ETSESTDLQTTLQLSMkAIQHENVDVR	(I)	TTLQLSMkAIQHENV
Q13535_K1308k _1_1_1308_1308		0.05			0.873121												0.173	0.055	0.053	-0.185	-0.084	-0.139	0.299	-0.441	0.106	-0.063											Q13535	ATR	17.03	15.23	7.179	2204.36	-115.112	3.6	K1308k	(R)	IHALTSLkETLYK	(N)	IHALTSLkETLYKNQ
Q13535_K1313k _1_1_1313_1313	-0.1206	-0.0654		0.515854	0.856611		-0.051	-0.159	0.072	-0.288	0.055	-0.002	0.081	0.03	0.184	-0.061	-0.335	0.026	-0.202	0.049	0.26	-0.081	0.25	-0.16	-0.299	0.415											Q13535	ATR	10.05	7.65	10.049	1840.08	-115.115	2.6	K1313k	(K)	ETLYkNQEK	(L)	SLKETLYkNQEKLIK
Q13535_K1320k _1_1_1320_1320		-0.5276			0.0255879												-0.514	-0.325	-0.387	-0.133	0.006	-0.035	0.286	0.545	0.181	0.308											Q13535	ATR	12.41	11.27	12.409	3361.02	-115.109	3.4	K1320k	(K)	LIkYATDSETVEPIISQLVTVLLK	(G)	KNQEKLIkYATDSET
Q13535_K1341k _1_1_1341_1341	-0.5144	-0.3712		0.153445	0.267228		-0.823	-0.124	0.261	-0.333	-0.482	0.64	-0.035	-0.07	0.24	0.296	-0.357	-0.248	0.496	-0.157	-0.204	0.553	0.569	-0.144	0.375	0.033											Q13535	ATR	9.81	12.82	99	3865.04	-115.092	7.5	K1341k	(K)	YATDSETVEPIISQLVTVLLkGCQDANSQAR	(L)	QLVTVLLkGCQDANS
Q13535_K1467k _1_1_1467_1467	-0.1672	0.208		0.297756	0.480414		-0.144	-0.201	-0.156	-0.073	-0.04	0.189	0.029	-0.136	0.044	0.096	-0.028	0.177	0.302	-0.15	0.252	-0.324	0.276	0.003	-0.523	0.081											Q13535	ATR	16.72	15.53	16.72	1997.13	-115.112	4	K1467k	(K)	SSQkSTDWSGVK	(K)	TRYKSSQkSTDWSGV
Q13535_K1475k _1_1_1475_1475	-0.1414	-0.2482		0.449221	0.141109		-0.1	-0.016	-0.195	-0.288	-0.079	0.01	-0.08	-0.194	0.206	0.087	-0.05	-0.219	-0.199	-0.185	0.102	0.059	0.039	0.196	0.091	0.305											Q13535	ATR	12.31	9.26	1.942	1695	-115.114	3.5	K1475k	(K)	STDWSGVkK	(P)	STDWSGVkKPIYLSK
Q13535_K1600k _1_1_1600_1600		-0.1422			0.387688												0.04	0.016	-0.064	-0.026	-0.128	0.282	0.174	-0.092	0.071	0.114											Q13535	ATR	4.7	4.63	4.697	1622.02	-115.114	4.3	K1600k	(K)	FQALkAEK	(C)	RHKFQALkAEKCPHS
Q13535_K1796k _1_1_1796_1796	0.0188	0.226		0.954127	0.291127		-0.412	0.03	0.157	0.053	0.005	-0.199	-0.05	-0.136	-0.164	0.288	-0.047	-0.119	0.059	-0.068	0.094	-0.182	-0.485	-0.514	-0.026	-0.004											Q13535	ATR	24.08	20.21	99	3097.64	-115.105	5.2	K1796k	(K)	LSQWDLVENYLAADGkSTTWSVR	(L)	NYLAADGkSTTWSVR
Q13535_K1812k _1_1_1812_1812	-0.0028			0.992286			-0.186	0.001	0.107	-0.144	0.033	0.199	-0.019	-0.311	0.043	-0.087																					Q13535	ATR	14.27	9.29	1.635	1758.18	-115.114	3.6	K1812k	(R)	LGQLLLSAkK	(R)	GQLLLSAkKRDITAF
Q13535_K1824k _1_1_1824_1824	-0.0982	0.0564	-0.219	0.8219	0.834937	0.00305166	-0.185	0.232	-0.36	-0.282	0.195	-0.482	0.532	-0.314	0.081	0.274	-0.149	-0.121	0.163	-0.192	0.084	-0.097	-0.229	-0.369	0.075	0.123	-0.062	-0.029	-0.106	-0.046	-0.124	0.187	0.129	0.215	0.141	0.056	Q13535	ATR	21.78	20.42	99	1999.16	-115.106	7.6	K1824k	(R)	DITAFYDSLkLVR	(A)	TAFYDSLkLVRAEQI
Q13535_K1966k _1_1_1966_1966		-0.1812			0.348535												-0.083	-0.103	-0.282	-0.374	-0.1	-0.307	0.013	0.048	0.108	0.102											Q13535	ATR	15.55	13.44	15.55	2708.62	-115.1	7.7	K1966k	(K)	WLWSkGDVHQALIVLQK	(G)	RAKWLWSkGDVHQAL
Q13535_K2106k _1_1_2106_2106	-0.1792	-0.104		0.31412	0.553634		0.078	-0.151	-0.101	-0.036	-0.22	-0.093	0.195	0.18	0.191	-0.007	-0.026	0.055	0.216	0.112	-0.157	0.084	0.217	0.21	0.132	0.077											Q13535	ATR	14.04	14	99	1567.86	-115.115	3.1	K2106k	(K)	AYEWEkAGR	(S)	TKAYEWEkAGRSDRV
Q13535_K2315k _1_1_2315_2315	-0.0328	-0.0626		0.92367	0.734886		-0.233	-0.227	-0.329	-0.165	0.288	0.024	-0.384	0.042	0.144	-0.328	-0.035	-0.175	-0.144	-0.075	-0.033	0.091	-0.209	-0.111	0.048	0.032											Q13535	ATR	9.35	7.22	9.353	1592	-115.112	5.2	K2315k	(K)	ISLkGSDGK	(F)	KPKKISLkGSDGKFY
Q13535_K2420k _1_1_2420_2420	-0.1604			0.364475			0.024	0.027	0.006	-0.196	0.02	0.267	0.142	0.282	-0.021	0.013																					Q13535	ATR	11.28	6.74	4.117	1634.05	-115.117	2.2	K2420k	(K)	SAALSEkLK	(V)	KSAALSEkLKVFREF
Q13535_K2567k _1_1_2567_2567	-0.375			0.19244			0.199	0.016	-0.258	-0.304	-0.302	-0.222	0.517	0.448	0.375	0.108																					Q13535	ATR	20.59	16.55	5.674	2483.46	-115.114	2.7	K2567k	(K)	TFLHDPLVEWSkPVK	(G)	DPLVEWSkPVKGHSK
Q13535_K2574k _1_1_2574_2574		0.0328			0.903771												0.013	0.144	0.019	-0.133	0.196	0.079	-0.002	0.237	0.053	-0.292											Q13535	ATR	11.8	11.67	11.803	2496.4	-115.109	4.6	K2574k	(K)	GHSkAPLNETGEVVNEK	(A)	KPVKGHSkAPLNETG
Q13535_K2587k _1_1_2587_2587	-0.3102	-0.0446		0.182925	0.853078		0.155	-0.314	-0.148	-0.456	0.037	0.399	0.147	0.06	0.174	0.045	-0.065	0.072	-0.213	0.038	0.034	0.041	-0.061	0.286	-0.19	0.013											Q13535	ATR	20.15	20.15	1.968	2286.33	-115.109	5	K2587k	(K)	APLNETGEVVNEkAK	(T)	TGEVVNEkAKTHVLD
Q13535_K2604k _1_1_2604_2604	-0.3174	-0.198		0.0507597	0.401127		-0.1	0.042	-0.197	-0.198	-0.237	0.126	0.185	0.294	0.16	0.132	0.031	0.106	-0.153	-0.096	-0.115	0.031	0.439	0.436	-0.016	-0.127											Q13535	ATR	11.34	5.83	99	1372.9	-115.116	3	K2604k	(R)	LQGVIkTR	(N)	QRLQGVIkTRNRVTG
O60287_K40k _1_1_40_40		-0.0022			0.993517												-0.15	0.054	0.078	0.022	0.331	0.221	0.075	0.245	-0.105	-0.09											O60287	URB1	16.79	17.31	16.787	2768.59	-115.111	3.3	K40k	(K)	AQLkDPQGPGPGLEAFVSAAK	(K)	VRFKAQLkDPQGPGP
O60287_K57k _1_1_57_57		-0.129			0.54257												-0.017	-0.232	0.101	0.222	-0.291	0.107	0.118	-0.041	0.127	0.117											O60287	URB1	22.98	22.87	1.571	2456.41	-115.109	4.7	K57k	(K)	DPQGPGPGLEAFVSAAkK	(L)	EAFVSAAkKLPREDV
O60287_K185k _1_1_185_185		0.0932	-0.086		0.645473	0.56755											-0.059	-0.117	0.001	-0.049	0.152	0.021	-0.125	-0.382	-0.017	-0.035	0.112	-0.103	0.131	0.29	-0.26	0.041	0.163	0.108	-0.099	0.387	O60287	URB1	11.36	6.03	99	1552.98	-115.114	3.9	K185k	(K)	TLYTLVTkR	(D)	TLYTLVTkRDSKGVY
O60287_K189k _1_1_189_189		-0.0212			0.947941												-0.022	0.021	-0.008	-0.182	-0.001	-0.13	-0.323	0.36	-0.106	0.113											O60287	URB1	7.26	7.79	99	1496.85	-115.114	4.5	K189k	(R)	DSkGVYDVR	(Q)	LVTKRDSkGVYDVRQ
O60287_K248k _1_1_248_248		-0.0968			0.811923												-0.647	-0.05	-0.3	-0.11	-0.102	-0.541	-0.009	-0.548	0.267	0.106											O60287	URB1	15.25	11.55	3.124	2232.45	-115.107	6.1	K248k	(R)	ISTINILLSTLkTK	(V)	NILLSTLkTKVVHNK
O60287_K300k _1_1_300_300	-0.1944			0.516896			0.162	-0.275	-0.326	-0.093	-0.116	-0.029	0.355	-0.45	0.145	0.303																					O60287	URB1	18.08	16.8	99	1735.98	-115.114	3.7	K300k	(K)	VSAEEAGkTMVR	(E)	VSAEEAGkTMVRELV
O60287_K376k _1_1_376_376	-0.4814	-0.23		0.054287	0.256947		-0.323	-0.108	-0.052	-0.307	-0.39	0.578	-0.149	0.369	0.161	0.268	-0.294	0.084	-0.008	-0.147	0.01	0.208	0.289	-0.122	0.068	0.352											O60287	URB1	13.66	15.19	99	1992.14	-115.111	5.1	K376k	(K)	YFkEVTFSFIPR	(A)	DLLNKYFkEVTFSFI
O60287_K387k _1_1_387_387	-0.2946	-0.2028	-0.1874	0.0920001	0.220069	0.0346893	-0.037	-0.19	-0.296	-0.222	-0.089	0.197	0.122	0.231	0.191	-0.102	0.11	-0.326	-0.081	-0.094	-0.065	0.167	0.163	0.018	0.078	0.132	-0.051	-0.239	0.013	0.009	-0.076	0.022	0.113	0.247	0.044	0.167	O60287	URB1	14.91	10.57	14.914	1862.15	-115.116	2.5	K387k	(R)	AkSTWLNNIK	(L)	FSFIPRAkSTWLNNI
O60287_K395k _1_1_395_395	-0.0452			0.828818			-0.035	-0.16	-0.07	-0.011	0.049	0.188	0.089	-0.01	-0.21	-0.058																					O60287	URB1	13.25	11.81	7.999	2131.32	-115.109	5.3	K395k	(K)	STWLNNIkLLNK	(I)	STWLNNIkLLNKIYE
O60287_K399k _1_1_399_399	-0.2062	-0.1346		0.386553	0.492415		-0.176	-0.118	0.004	-0.38	0.19	0.218	0.015	0.303	-0.178	0.193	-0.218	-0.178	0.107	-0.33	0.013	-0.073	-0.063	-0.049	0.149	0.103											O60287	URB1	15.74	15.74	99	2132.25	-115.109	5.4	K399k	(K)	LLNkIYEAQPEISR	(A)	NNIKLLNkIYEAQPE
O60287_K519k _1_1_519_519		-0.4155			0.307731												0.292	-0.246		0.624	-0.103	0.167	0.374	0.864		0.824											O60287	URB1	11.91	11.91	1.28	2726.66	-115.099	8.2	K519k	(K)	ILPDLNTVVWVWQSLkK	(Q)	VWVWQSLkKQETKQD
O60287_K616k _1_1_616_616	0.068	-0.1234		0.81221	0.607003		0	0.222	0.321	0.159	-0.086	0.232	-0.101	0.4	-0.079	-0.176	-0.223	0.238	0.129	0.251	-0.252	0.114	0.249	0.042	0.247	0.108											O60287	URB1	19.61	16.61	9.408	2302.45	-115.106	6.4	K616k	(K)	VALELPASkFLWLK	(A)	ALELPASkFLWLKAQ
O60287_K621k _1_1_621_621		-0.2702			0.216214												-0.218	-0.048	0.052	-0.204	-0.131	0.586	0.097	0.018	0.146	-0.045											O60287	URB1	18.7	20.75	99	2587.43	-115.108	4.9	K621k	(K)	FLWLkAQEGPDAEIIGGER	(S)	ASKFLWLkAQEGPDA
O60287_K1085k _1_1_1085_1085	-0.0806	-0.0522	-0.0646	0.86473	0.83239	0.475703	-0.178	0.107	-0.48	0.342	-0.16	0.409	0.057	0.091	-0.692	0.169	-0.29	0.072	-0.198	-0.093	-0.02	-0.215	-0.009	-0.241	0.162	0.035	-0.183	-0.173	-0.221	0.004	0.023	-0.165	-0.1	-0.016	-0.043	0.097	O60287	URB1	24.43	21.33	99	2337.32	-115.107	6	K1085k	(R)	YSEAITQSVLkELQNR	(R)	AITQSVLkELQNRRA
O60287_K1142k _1_1_1142_1142	-0.2082	-0.2778		0.338194	0.104377		-0.069	-0.16	-0.077	-0.277	0.005	-0.052	0.452	-0.139	0.159	0.043	-0.16	0.064	-0.181	-0.085	-0.302	-0.004	0.235	0.234	0.032	0.228											O60287	URB1	22.29	20.23	8.293	3374.99	-115.101	5.8	K1142k	(R)	EVTLALLSLPETHLVTQQPTkSPGK	(E)	LVTQQPTkSPGKERH
O60287_K1336k _1_1_1336_1336	-0.1876	-0.0824	-0.3854	0.336144	0.659576	0.00794374	0.129	-0.065	-0.201	-0.079	-0.305	0.158	-0.036	0.118	-0.069	0.246	-0.067	-0.227	-0.073	0.053	0.061	-0.012	-0.142	0.109	0.102	0.102	0.094	-0.212	-0.28	-0.424	-0.121	0.026	0.078	0.339	0.347	0.194	O60287	URB1	13.46	14.73	99	1605.94	-115.113	4.9	K1336k	(R)	AkDLSVLMDR	(L)	LVPFARAkDLSVLMD
O60287_K1432k _1_1_1432_1432		0.119			0.590467												-0.151	-0.189	-0.083	-0.153	-0.081	-0.351	-0.093	-0.446	0.073	-0.435											O60287	URB1	15.92	15.92	5.434	3094.77	-115.108	4.2	K1432k	(R)	LNALLHALNEVDPGDWQkFVK	(K)	VDPGDWQkFVKKGLK
O60287_K1555k _1_1_1555_1555		-0.1282			0.671291												-0.327	-0.007	0.144	0.049	-0.12	0.536	-0.29	-0.019	0.047	0.106											O60287	URB1	13.28	10.91	99	2054.18	-115.109	5.5	K1555k	(R)	AYEQNkLSLINFR	(V)	LRAYEQNkLSLINFR
O60287_K1627k _1_1_1627_1627	-0.1184	-0.1816	-0.2304	0.450097	0.351865	0.00511078	-0.119	0.068	0.022	-0.133	-0.016	0.154	0.029	0.173	0.042	0.016	-0.165	-0.113	-0.162	-0.104	-0.083	-0.137	0.015	0.402	-0.108	0.109	-0.125	-0.121	-0.181	-0.191	-0.117	-0.025	0.184	0.137	0.133	-0.012	O60287	URB1	22.9	22.03	3.527	2473.45	-115.11	4.1	K1627k	(R)	LLPPEDTQELIFkDK	(S)	DTQELIFkDKSRVDL
O60287_K1782k _1_1_1782_1782		-0.076			0.737895												-0.135	-0.205	0.155	0.034	0.049	0.105	0.155	0.156	-0.227	0.089											O60287	URB1	15.96	16.08	6.554	3162.64	-115.103	5.7	K1782k	(K)	VPGFYQFFYSSDFEQkTEQK	(W)	YSSDFEQkTEQKWVF
O60287_K1786k _1_1_1786_1786	-0.2544	-0.1666		0.142725	0.328497		-0.07	-0.304	-0.001	-0.029	-0.15	0.297	0.139	0.144	0.175	-0.037	-0.202	-0.182	-0.104	-0.091	-0.11	0.086	-0.252	0.176	0.085	0.049											O60287	URB1	13.47	11.71	99	1821.08	-115.115	3.1	K1786k	(K)	TEQkWVFGVLR	(Q)	FEQKTEQkWVFGVLR
O60287_K1909k _1_1_1909_1909		-0.185			0.755487												0.072	-0.353	0.102	0.715	-0.722	-0.514	0.538	0.001	0.082	0.632											O60287	URB1	14.55	13.22	99	1859.02	-115.112	4.4	K1909k	(R)	LCQPSSQEPAkR	(L)	PSSQEPAkRLALHLV
O60287_K1976k _1_1_1976_1976	0.1258	-0.2698	-0.1524	0.777234	0.339591	0.0850117	-0.283	0.334	0.275	-0.059	0.146	0.293	0.013	0.25	-0.851	0.079	-0.414	0.009	0.008	-0.088	0.108	0.134	-0.097	0.205	0.717	0.013	0.029	-0.052	-0.185	-0.137	0.113	0.105	0.072	0.231	0.021	0.101	O60287	URB1	24.33	24.34	14.29	2843.72	-115.102	6.7	K1976k	(R)	FTVNETVLSTkDVLVLLHK	(W)	NETVLSTkDVLVLLH
O60287_K1984k _1_1_1984_1984		-0.249667			0.463552												-0.262	0.3		0.336		0.336			0.363	0.424											O60287	URB1	19.74	18.25	99	2179.34	-115.109	5.6	K1984k	(K)	DVLVLLHkWSLIER	(D)	DVLVLLHkWSLIERD
O60287_K1993k _1_1_1993_1993		-0.1176			0.460548												0.067	-0.039	-0.02	-0.138	-0.076	0.197	0.176	-0.033	0.058	-0.016											O60287	URB1	5.75	5.37	99	1587.95	-115.118	1.7	K1993k	(R)	DLkLQEDLR	(A)	SLIERDLkLQEDLRA
O60287_K2004k _1_1_2004_2004	-0.3106	-0.2774		0.0755567	0.28		-0.071	-0.164	0.002	-0.058	-0.229	0.113	0.265	0.427	0.134	0.094	-0.356	0.134	0.011	-0.049	-0.112	0.698	0.097	0.14	-0.018	0.098											O60287	URB1	10.33	7.66	99	1415.87	-115.117	2.4	K2004k	(R)	AAIEkAQAR	(E)	DLRAAIEkAQARELM
O60287_K2126k _1_1_2126_2126	-0.2652			0.348236			-0.248	-0.163	-0.062	-0.278	-0.117	0.189	-0.294	-0.152	0.094	0.621																					O60287	URB1	11.1	8.21	7.803	3435.09	-115.083	11.1	K2126k	(R)	AEAAGLIGWLkSHILPHPVVVADLLK	(D)	AGLIGWLkSHILPHP
Q709C8_K547k _1_1_547_547	-0.4368			0.0883976			-0.327	0.177	-0.057	-0.097	-0.536	0.311	0.436	0.106	0.068	0.423																					Q709C8	VPS13C	12.34	8.17	12.339	1885.17	-115.113	3.9	K547k	(R)	ENkNIPEILK	(I)	SVTIRENkNIPEILK
Q709C8_K732k _1_1_732_732		0.0358			0.932096												-0.176	0.012	0.123	-0.421	0.059	-0.594	-0.102	-0.222	0.049	0.287											Q709C8	VPS13C	8.38	6.89	8.383	2724.47	-115.105	5.9	K732k	(K)	DQGLQkTTNSSLEEIMDK	(A)	SKDQGLQkTTNSSLE
Q709C8_K754k _1_1_754_754	0.032			0.951067			-0.254	0.024	0.38	0.006	-0.338	0.511	-0.238	-0.695	0.094	-0.014																					Q709C8	VPS13C	14.73	13.03	99	2150.27	-115.107	6.4	K754k	(K)	FDVEIkNVQLLFAR	(A)	DKFDVEIkNVQLLFA
Q709C8_K837k _1_1_837_837	-0.648167	-0.1786		0.225113	0.38439				0.686	1.548	0.98		1.841		1.598		0.033	-0.123	0.219	-0.289	0.05	0.063	0.205	0.304	-0.032	0.243											Q709C8	VPS13C	14.07	14.07	99	2931.6	-115.118	0.7	K837k	(K)	DVLYLMNSIPLPQkSSAQSPER	(Q)	NSIPLPQkSSAQSPE
Q709C8_K918k _1_1_918_918	0.0704			0.844303			-0.208	0.347	0.036	0.197	-0.187	-0.337	0.004	0.182	-0.344	0.328																					Q709C8	VPS13C	7.36	5.93	6.334	2183.33	-115.113	3.4	K918k	(K)	FEIkEVILEFTK	(Q)	LLLKFEIkEVILEFT
Q709C8_K997k _1_1_997_997		-0.0402			0.845513												-0.034	-0.094	-0.009	-0.194	-0.047	-0.215	-0.133	0.066	0.114	-0.009											Q709C8	VPS13C	7.72	7.49	5.462	1653.02	-115.114	3.8	K997k	(K)	VEYIkADK	(N)	LLKVEYIkADKNGPS
Q709C8_K1062k _1_1_1062_1062		-0.1768			0.594623												-0.308	0.456	-0.029	0.294	-0.251	0.16	0.292	-0.123	0.529	0.188											Q709C8	VPS13C	12.78	11.85	3.307	2005.19	-115.113	3.9	K1062k	(K)	EVQISTEkQQK	(N)	EVQISTEkQQKNSTL
Q709C8_K1298k _1_1_1298_1298	-0.1182	-0.0296		0.643328	0.942044		0.094	0.198	0.081	-0.142	-0.193	-0.244	0.201	0.361	0.249	0.062	-0.089	-0.233	-0.086	0.05	0.401	0.253	0.122	0.169	0.108	-0.461											Q709C8	VPS13C	15.55	15.82	99	1939.15	-115.11	5.5	K1298k	(R)	MDVQLTkLTLYR	(T)	RMDVQLTkLTLYRTV
Q709C8_K1507k _1_1_1507_1507	-0.1924			0.591636			-0.034	0.076	-0.224	0.165	-0.723	0.179	0.132	-0.416	0	0.327																					Q709C8	VPS13C	11.55	10.02	6.82	3349.94	-115.106	4.4	K1507k	(K)	GEPLHIINSSNVTDEPLLkMLLTK	(A)	VTDEPLLkMLLTKAD
Q709C8_K1512k _1_1_1512_1512		-0.0714	-0.1914		0.699369	0.0286976											0.012	0.028	-0.157	0.041	-0.126	0.055	0.06	0.113	0.101	-0.174	-0.266	-0.101	0.007	-0.08	-0.011	0.064	0.191	0.103	-0.006	0.154	Q709C8	VPS13C	15.65	18.56	15.203	2239.26	-115.116	2	K1512k	(K)	MLLTkADSDGPEFK	(T)	LLKMLLTkADSDGPE
Q709C8_K1573k _1_1_1573_1573	-0.025			0.930245			-0.142	0.048	-0.177	-0.084	-0.242	-0.173	-0.118	-0.421	0.04	0.2																					Q709C8	VPS13C	13.63	8.85	99	1802.04	-115.114	3.5	K1573k	(K)	ESELkPLVGESR	(S)	SEKESELkPLVGESR
Q709C8_K1585k _1_1_1585_1585	-0.1268	0.1086		0.476378	0.742884		-0.073	0.035	0.066	0.088	-0.167	0.07	0.301	-0.027	0.063	0.176	0.288	0.078	-0.175	-0.312	0.205	-0.126	0.036	-0.51	0.222	-0.081											Q709C8	VPS13C	17.21	16.29	17.206	2119.31	-115.112	4	K1585k	(R)	SIAVkAVSSNISQK	(D)	ESRSIAVkAVSSNIS
Q709C8_K1634k _1_1_1634_1634	-0.2666			0.467455			0.087	-0.601	-0.261	-0.113	-0.136	0.283	-0.384	0.38	-0.397	0.427																					Q709C8	VPS13C	8.85	4.73	8.854	2070.23	-115.117	1.6	K1634k	(K)	IHGMDASISVkPK	(Q)	MDASISVkPKQTDVF
Q709C8_K1745k _1_1_1745_1745	-0.1074	0.0488		0.671981	0.837485		-0.049	-0.084	-0.159	0.133	-0.4	0.305	-0.162	-0.19	0.074	-0.049	0.047	0.237	-0.225	0.112	-0.043	0.118	-0.205	-0.003	-0.052	0.026											Q709C8	VPS13C	12.45	10.23	10.181	1837.08	-115.113	4.1	K1745k	(R)	AASSMkDLAQK	(S)	ERAASSMkDLAQKSF
Q709C8_K1750k _1_1_1750_1750	-0.0838	-0.083		0.638972	0.567384		-0.036	-0.076	0.042	-0.051	0.008	0.052	0.139	0.242	-0.114	-0.013	-0.021	-0.031	-0.113	-0.139	0.002	0.03	0.046	-0.012	0.059	-0.01											Q709C8	VPS13C	8.61	7.37	99	1422.85	-115.118	1.5	K1750k	(K)	DLAQkSFR	(L)	SMKDLAQkSFRLLMD
Q709C8_K1815k _1_1_1815_1815	-0.1722			0.338049			0.077	0.134	-0.177	-0.224	-0.108	0.232	0.074	0.114	0.138	0.005																					Q709C8	VPS13C	19.3	16.47	99	1904.14	-115.113	3.8	K1815k	(K)	MNIELTQLkLSR	(T)	NIELTQLkLSRTILQ
Q709C8_K1918k _1_1_1918_1918	-0.2994			0.241387			-0.16	-0.338	-0.305	-0.154	0.003	0.146	-0.265	0.554	0.096	0.012																					Q709C8	VPS13C	25.22	19.73	17.135	3001.57	-115.113	2.3	K1918k	(K)	VDVSSVPDHLkEQEDWTDSK	(L)	SSVPDHLkEQEDWTD
Q709C8_K2077k _1_1_2077_2077	0.27495			0.37852			-0.233	0.099	0.315	0.406	0.434		-0.082	0.153	0.072	-0.426																					Q709C8	VPS13C	19.71	18.2	99	2435.4	-115.111	3.8	K2077k	(K)	AVPQSPENVAkETQILPR	(Q)	QSPENVAkETQILPR
Q709C8_K2155k _1_1_2155_2155	0.2166			0.477958			0.175	-0.344	0.502	0.296	0.321	-0.253	0.163	-0.286	0.107	0.136																					Q709C8	VPS13C	10.43	10.43	99	1790.08	-115.115	2.8	K2155k	(R)	DLkVLACPFLR	(E)	EASVRDLkVLACPFL
Q709C8_K2304k _1_1_2304_2304	-0.1722	-0.0634		0.578249	0.753811		0.302	0.224	-0.535	-0.195	0.219	0.266	0.345	0.001	0.138	0.126	0.021	-0.152	0.022	-0.176	-0.046	-0.045	0.077	-0.229	0.076	0.107											Q709C8	VPS13C	18.5	16.78	10.461	2404.48	-115.11	4.5	K2304k	(R)	TVPLLLAESkFSGNIK	(N)	PLLLAESkFSGNIKN
Q709C8_K2419k _1_1_2419_2419	-0.1978	0.0908		0.387548	0.774768		-0.39	-0.002	-0.292	0.129	0.083	0.045	-0.067	0.157	0.082	0.3	-0.231	0.214	0.132	-0.107	-0.118	-0.029	-0.138	-0.452	0.309	-0.254											Q709C8	VPS13C	23.62	23.62	99	2339.19	-115.106	6.1	K2419k	(K)	GFSEGTASTFDYSLkDR	(A)	STFDYSLkDRAPFTV
Q709C8_K2435k _1_1_2435_2435	0.3044			0.17569			0.027	-0.01	0.156	-0.143	0.104	-0.151	-0.399	-0.572	-0.34	0.074																					Q709C8	VPS13C	13.53	10.18	4.337	1712.14	-115.115	3.4	K2435k	(K)	NAVGVPIkVK	(P)	NAVGVPIkVKPNCNL
Q709C8_K2612k _1_1_2612_2612		0.2628			0.323968												0.091	-0.058	0.384	-0.019	0.314	0.032	-0.381	0.264	-0.419	-0.098											Q709C8	VPS13C	8.62	8.62	99	2237.2	-115.109	5.1	K2612k	(K)	ESTTYISWkEELHR	(S)	STTYISWkEELHRSR
Q709C8_K2717k _1_1_2717_2717	0.2238	-0.0492		0.542033	0.870123		-0.053	-0.074	-0.018	-0.11	-0.229	-0.119	-0.231	-1.06	0.213	-0.406	-0.206	-0.217	0.079	0.082	-0.132	0.332	-0.301	-0.244	-0.002	0.067											Q709C8	VPS13C	19.21	17.12	6.455	2494.49	-115.101	7.8	K2717k	(R)	ISGEIMELVLVkYQGK	(N)	IMELVLVkYQGKNWN
[truncated: 20,208 more rows]
[truncated: 10 more columns]

## Sheet: Supplemental Table6B
id	logFC.FAIMS_Len.over.FAIMS_MG_PIP	logFC.MS2_Len.over.MS2_MG_PIP	logFC.SPSMS3_Len.over.SPSMS3_MG_noPIP	adj.P.Val.FAIMS_Len.over.FAIMS_MG_PIP	adj.P.Val.MS2_Len.over.MS2_MG_PIP	adj.P.Val.SPSMS3_Len.over.SPSMS3_MG_noPIP	FAIMS Len_Rep1	FAIMS Len_Rep2	FAIMS Len_Rep3	FAIMS Len_Rep4	FAIMS Len_Rep5	FAIMS MG-132_Rep1	FAIMS MG-132_Rep2	FAIMS MG-132_Rep3	FAIMS MG-132_Rep4	FAIMS MG-132_Rep5	MS2 Len_Rep1	MS2 Len_Rep2	MS2 Len_Rep3	MS2 Len_Rep4	MS2 Len_Rep5	MS2 MG-132_Rep1	MS2 MG-132_Rep2	MS2 MG-132_Rep3	MS2 MG-132_Rep4	MS2 MG-132_Rep5	SPSMS3 Len_Rep1	SPSMS3 Len_Rep2	SPSMS3 Len_Rep3	SPSMS3 Len_Rep4	SPSMS3 Len_Rep5	SPSMS3 MG_Rep1	SPSMS3 MG_Rep2	SPSMS3 MG_Rep3	SPSMS3 MG_Rep4	SPSMS3 MG_Rep5	numSpectraVMsiteObserved	bestScore	bestDeltaForwardReverseScore	Best_scoreVML	best_matched_parent_mass	best_delta_parent_mass	best_delta_ppm	variableSites	StartAA	previous_aa	sequence	next_aa	VMsiteFlanks
[truncated: 15,281 more rows]
[truncated: 13 more columns]
