# Supplementary material for: Rapid and deep-scale ubiquitylation profiling for biology and translational research
Source: Nat Commun. 2020 Jan 17;11:359. doi: 10.1038/s41467-019-14175-1 (PMC6969155; doi:10.1038/s41467-019-14175-1)
Supplement: Supplementary file 9 — Supplementary Data 7 [file 41467_2019_14175_MOESM9_ESM.xlsx]

## Sheet: Description
Supplementary Table 7A and 7B: PDX Ubiquitylome, Acetylome and Proteome
id	accessionNumber_VMsites_numVMsitesPresent_numVMsitesLocalizedBest_earliestVMsiteAA_latestVMsiteAA
accession_number	Refseq accession number
geneSymbol	Refseq gene symbol
bestScore	Spectrum Mill identification score.
bestDeltaForwardReverseScore	The difference between Spectrum Mill identification score of the best target peptide (forward peptide sequence) and decoy peptide (reversed peptide sequence). A value less than or equal to zero indicates a likely false-positive identification
Best_scoreVML	Variable modification localization score is the difference in Spectrum Mill identification score between the top two site localizations
variableSites	The amino acid position in the protein sequence of a modified amino acid indicated in lowercase.
Gene_Site	Gene name and corresponding site
sequence	Peptide sequence
VMsiteFlanks	15 mer modfied peptide sequence
protein_group_num	Combined number proteinGroup.subgroup
accession_numbers	RefSeq protein ID
species	Species - Only Homo Sapiens sites are reported
entry_name	Gene description
num_Spectra	The total number of identified MS/MS spectra
totalIntensity	summed total intensity
Basal_Rep1	Log2 TMT ratio (Basal TMT intensity/Median (TMT intensity across all 10 channels))
Basal_Rep2	Log2 TMT ratio (Basal TMT intensity/Median (TMT intensity across all 10 channels))
Basal_Rep3	Log2 TMT ratio (Basal TMT intensity/Median (TMT intensity across all 10 channels))
Basal_Rep4	Log2 TMT ratio (Basal TMT intensity/Median (TMT intensity across all 10 channels))
Basal_Rep5	Log2 TMT ratio (Basal TMT intensity/Median (TMT intensity across all 10 channels))
Luminal_Rep1	Log2 TMT ratio (Lumimal TMT intensity/Median (TMT intensity across all 10 channels))
Luminal_Rep2	Log2 TMT ratio (Lumimal TMT intensity/Median (TMT intensity across all 10 channels))
Luminal_Rep3	Log2 TMT ratio (Lumimal TMT intensity/Median (TMT intensity across all 10 channels))
Luminal_Rep4	Log2 TMT ratio (Lumimal TMT intensity/Median (TMT intensity across all 10 channels))
Luminal_Rep5	Log2 TMT ratio (Lumimal TMT intensity/Median (TMT intensity across all 10 channels))
Supplementary Table 7D: Ubiquitin and Acetyl-lysine site regulation
ID	accessionNumber_VMsites_numVMsitesPresent_numVMsitesLocalizedBest_earliestVMsiteAA_latestVMsiteAA
geneSymbol	Refseq gene symbol
variableSites	The amino acid position in the protein sequence of a modified amino acid indicated in lowercase.
FC_Basal_Luminal_GGK	Log2 fold-change of ubiquitylated peptides (Basal PDX vs. Luminal PDX)
FC_Basal_Luminal_AcK	Log2 fold-change of acetylated peptides (Basal PDX vs. Luminal PDX)
FC_Basal_Luminal_Proteome	Log2 fold-change of protein expression (Basal PDX vs. Luminal PDX)
Ubi-Regulated	Ubiquitylated sites with log2 fold-change >1 and <-1 and the corresponding protein fold-change between <0.3 and <-0.3
Ubi-Up	Ubiquitylated sites with log2 fold-change >1 and the corresponding protein log2 fold-change between <0.3 and <-0.3
Ubi-down	Ubiquitylated sites with log2 fold-change <-1 and the corresponding protein log2 fold-change between <0.3 and <-0.3
Ubi-Outlier_up	Ubiquitylated sites with log2 fold-change >2 and the corresponding protein log2 fold-change between <0.3 and <-0.3
Ubi-Outlier-down	Ubiquitylated sites with log2 fold-change <-2 and the corresponding protein log2 fold-change between <0.3 and <-0.3
AcK_regulated	Acetylated sites with log2 fold-change >1 and <-1 and the corresponding protein fold-change between <0.3 and <-0.3
Both Ubi-Regulated and AcK-Regulated	Sites that show both ubiquitylation and acetylation with log2 fold-change >1 and <-1 and corresponding protein fold-change between <0.3 and <-0.3

## Sheet: Supp. Table 7A
Supplementary Table S7A: PDX Ubiquitylome
id	accession_number	geneSymbol	bestScore	bestDeltaForwardReverseScore	Best_scoreVML	variableSites	Gene_Site	sequence	VMsiteFlanks	protein_group_num	accession_numbers	species	entry_name	num_Spectra	totalIntensity	Basal_Rep1	Basal_Rep2	Basal_Rep3	Basal_Rep4	Basal_Rep5	Luminal_Rep1	Luminal_Rep2	Luminal_Rep3	Luminal_Rep4	Luminal_Rep5
Replicate	na	na	na	na	na	na		na	na	na	na	na	na	na	na	1	2	3	4	5	1	2	3	4	5
PDX subtype	na	na	na	na	na	na		na	na	na	na	na	na	na	na	Basal_WHIM2	Basal_WHIM3	Basal_WHIM4	Basal_WHIM5	Basal_WHIM6	Luminal_WHIM16	Luminal_WHIM17	Luminal_WHIM18	Luminal_WHIM19	Luminal_WHIM20
NP_008835.5_K99k _1_1_99_99	NP_008835.5	PRKDC	11.56	15.69	11.56	K99k	PRKDC_K99k	MGQkIAPYSVEIK	FLEKMGQkIAPYSVE	1.1	NP_008835.5|NP_001075109.1	HOMO SAPIENS	DNA-dependent protein kinase catalytic subunit isoform 1 GN=PRKDC	1	1090000	-0.71	0.04	-0.3	-0.43	-1.36	0.28	0.09	0.08	0.67	0.21
NP_008835.5_K108k _1_1_108_108	NP_008835.5	PRKDC	18.67	20.15	12.95	K108k	PRKDC_K108k	IAPYSVEIkNTCTSVYTK	APYSVEIkNTCTSVY	1.1	NP_008835.5|NP_001075109.1	HOMO SAPIENS	DNA-dependent protein kinase catalytic subunit isoform 1 GN=PRKDC	3	23500000	0.71	0.71	0.6	0.76	0.55	-1.02	-1.03	-1.21	-1.27	-1.25
NP_008835.5_K117k _1_1_117_117	NP_008835.5	PRKDC	19.84	17.49	99	K117k	PRKDC_K117k	NTCTSVYTkDR	TCTSVYTkDRAAKCK	1.1	NP_008835.5|NP_001075109.1|NP_035289.2	HOMO SAPIENS	DNA-dependent protein kinase catalytic subunit isoform 1 GN=PRKDC	2	5910000	-0.72	-0.27	-0.36	-0.05	-0.51	0.75	0.44	0.45	0.14	0.25
NP_008835.5_K148k _1_1_148_148	NP_008835.5	PRKDC	10.76	10.29	10.76	K148k	PRKDC_K148k	LMDEFkIGELFSK	SRLMDEFkIGELFSK	1.1	NP_008835.5|NP_001075109.1	HOMO SAPIENS	DNA-dependent protein kinase catalytic subunit isoform 1 GN=PRKDC	1	1030000	-0.37	-0.38	-0.07	-0.44	-0.05	0.52	0.73	-0.06	0.65	0.16
NP_008835.5_K205k _1_1_205_205	NP_008835.5	PRKDC	12.03	11.95	99	K205k	PRKDC_K205k	AFLGELkTQMTSAVR	RAFLGELkTQMTSAV	1.1	NP_008835.5|NP_001075109.1	HOMO SAPIENS	DNA-dependent protein kinase catalytic subunit isoform 1 GN=PRKDC	2	4690000	-0.69	-0.41	-0.92	-0.89	-0.85	0.59	0.8	1.07	0.08	0.32
NP_008835.5_K236k _1_1_236_236	NP_008835.5	PRKDC	25.1	17.88	99	K236k	PRKDC_K236k	GLSSLLCNFTkSMEEDPQTSR	SLLCNFTkSMEEDPQ	1.1	NP_008835.5|NP_001075109.1	HOMO SAPIENS	DNA-dependent protein kinase catalytic subunit isoform 1 GN=PRKDC	4	12900000	1.4	1.47	NaN	0.22	0.39	0.76	0.63	0.08	-0.12	0.67
NP_008835.5_K254k _1_1_254_254	NP_008835.5	PRKDC	19.4	17.64	8.11	K254k	PRKDC_K254k	EIFNFVLkAIRPQIDLK	EIFNFVLkAIRPQID	1.1	NP_008835.5|NP_001075109.1	HOMO SAPIENS	DNA-dependent protein kinase catalytic subunit isoform 1 GN=PRKDC	2	2930000	0.05	-0.29	-0.15	-0.19	0.17	-0.18	0.32	-0.33	0.79	-0.03
NP_008835.5_K374k _1_1_374_374	NP_008835.5	PRKDC	15.96	16.87	10.5	K374k	PRKDC_K374k	GYGLFAGPCkVINAK	GLFAGPCkVINAKDV	1.1	NP_008835.5|NP_001075109.1|NP_035289.2	HOMO SAPIENS	DNA-dependent protein kinase catalytic subunit isoform 1 GN=PRKDC	2	2340000	-0.58	-0.64	-0.79	-0.77	-0.67	0.52	0.4	0.41	0.4	0.36
NP_008835.5_K471k _1_1_471_471	NP_008835.5	PRKDC	19.18	16.5	99	K471k	PRKDC_K471k	VFLALAAkGPVLR	VFLALAAkGPVLRNC	1.1	NP_008835.5|NP_001075109.1	HOMO SAPIENS	DNA-dependent protein kinase catalytic subunit isoform 1 GN=PRKDC	2	1520000	-0.84	-0.94	0.28	-0.22	0.12	-0.14	-0.35	0.57	0.12	0.39
NP_008835.5_K525k _1_1_525_525	NP_008835.5	PRKDC	13.77	13.77	99	K525k	PRKDC_K525k	VPTYkDYVDLFR	KWKVPTYkDYVDLFR	1.1	NP_008835.5|NP_001075109.1	HOMO SAPIENS	DNA-dependent protein kinase catalytic subunit isoform 1 GN=PRKDC	2	9530000	-0.35	-0.07	-0.39	-0.67	-0.16	0.2	0.34	0.16	0.24	0.36
NP_008835.5_K689k _1_1_689_689	NP_008835.5	PRKDC	14.89	11.13	6.04	K689k	PRKDC_K689k	YFEGVSPkSLK	YFEGVSPkSLKHSPE	1.1	NP_008835.5|NP_001075109.1	HOMO SAPIENS	DNA-dependent protein kinase catalytic subunit isoform 1 GN=PRKDC	2	7000000	-0.25	-0.57	-0.28	-0.63	-0.33	0.39	0.27	0.77	0.36	0.22
NP_008835.5_K801k _1_1_801_801	NP_008835.5	PRKDC	18.6	16.45	9.37	K801k	PRKDC_K801k	DILPCLDGYLkTSALSDETK	PCLDGYLkTSALSDE	1.1	NP_008835.5|NP_001075109.1	HOMO SAPIENS	DNA-dependent protein kinase catalytic subunit isoform 1 GN=PRKDC	1	3040000	-1.23	-0.09	-0.33	-0.62	-0.84	0.39	0.08	0.11	0.21	0.25
NP_008835.5_K824k _1_1_824_824	NP_008835.5	PRKDC	8.63	9.44	8.63	K824k	PRKDC_K824k	AAQkGFNK	ALSRAAQkGFNKVVL	1.1	NP_008835.5	HOMO SAPIENS	DNA-dependent protein kinase catalytic subunit isoform 1 GN=PRKDC	1	8040000	-1.1	-1.21	-1.18	-1.16	-1.06	0.69	0.65	0.74	0.66	0.75
NP_008835.5_K828k _1_1_828_828	NP_008835.5	PRKDC	6.47	6.26	6.47	K828k	PRKDC_K828k	GFNkVVLK	AAQKGFNkVVLKHLK	1.1	NP_008835.5|NP_001075109.1	HOMO SAPIENS	DNA-dependent protein kinase catalytic subunit isoform 1 GN=PRKDC	1	4410000	-0.78	-1.15	-0.87	-1.48	-1.22	0.47	0.56	0.62	0.45	0.59
NP_008835.5_K838k _1_1_838_838	NP_008835.5	PRKDC	21.08	16.07	99	K838k	PRKDC_K838k	TkNLSSNEAISLEEIR	LKHLKKTkNLSSNEA	1.1	NP_008835.5|NP_001075109.1	HOMO SAPIENS	DNA-dependent protein kinase catalytic subunit isoform 1 GN=PRKDC	3	9440000	-1	-0.05	-0.05	-0.78	-0.13	-0.52	0.36	0.08	0.23	0.51
NP_008835.5_K868k _1_1_868_868	NP_008835.5	PRKDC	15.19	16.72	12.63	K868k	PRKDC_K868k	VVQMLGSLGGQINkNLLTVTSSDEMMK	SLGGQINkNLLTVTS	1.1	NP_008835.5|NP_001075109.1	HOMO SAPIENS	DNA-dependent protein kinase catalytic subunit isoform 1 GN=PRKDC	1	2060000	NaN	-0.37	-0.31	-1.73	-1.13	0.87	0.51	0.31	0.38	0.55
NP_008835.5_K881k _1_1_881_881	NP_008835.5	PRKDC	24.01	25.99	99	K881k	PRKDC_K881k	NLLTVTSSDEMMkSYVAWDR	TSSDEMMkSYVAWDR	1.1	NP_008835.5|NP_001075109.1	HOMO SAPIENS	DNA-dependent protein kinase catalytic subunit isoform 1 GN=PRKDC	2	6750000	0.14	-0.48	-0.3	-0.17	0.23	-0.22	0.26	0.26	-0.42	0.26
NP_008835.5_K1051k _1_1_1051_1051	NP_008835.5	PRKDC	12.49	12.92	8.6	K1051k	PRKDC_K1051k	QITPQQQEkSPVNTK	ITPQQQEkSPVNTKS	1.1	NP_008835.5|NP_001075109.1	HOMO SAPIENS	DNA-dependent protein kinase catalytic subunit isoform 1 GN=PRKDC	1	746000	-0.54	-0.42	-0.13	0.46	NaN	-0.12	0.54	0.36	0.37	-0.03
NP_008835.5_K1193k _1_1_1193_1193	NP_008835.5	PRKDC	16.62	14.44	99	K1193k	PRKDC_K1193k	SIELFYkFVPLLPGNR	KSIELFYkFVPLLPG	1.1	NP_008835.5|NP_001075109.1	HOMO SAPIENS	DNA-dependent protein kinase catalytic subunit isoform 1 GN=PRKDC	2	2240000	NaN	0.13	-0.26	0.03	NaN	-0.02	0.34	0.03	0.89	0.14
NP_008835.5_K1209k _1_1_1209_1209	NP_008835.5	PRKDC	13.15	10.54	7.3	K1209k	PRKDC_K1209k	SPNLWLkDVLK	RSPNLWLkDVLKEEG	1.1	NP_008835.5|NP_001075109.1	HOMO SAPIENS	DNA-dependent protein kinase catalytic subunit isoform 1 GN=PRKDC	1	2790000	-0.51	-0.57	-1.12	-0.19	-0.35	0.17	0.76	0.4	0.39	0.57
NP_008835.5_K1334k _1_1_1334_1334	NP_008835.5	PRKDC	15.32	12.26	99	K1334k	PRKDC_K1334k	YNYSkCTVVVR	GERYNYSkCTVVVRI	1.1	NP_008835.5|NP_001075109.1	HOMO SAPIENS	DNA-dependent protein kinase catalytic subunit isoform 1 GN=PRKDC	2	7580000	-0.41	-0.41	-0.57	-0.52	-0.58	0.73	0.5	0.66	0.56	0.34
NP_008835.5_K1407k _1_1_1407_1407	NP_008835.5	PRKDC	6.89	4.66	6.89	K1407k	PRKDC_K1407k	ALkMSPYK	VNLMKALkMSPYKDI	1.1	NP_008835.5|NP_001075109.1	HOMO SAPIENS	DNA-dependent protein kinase catalytic subunit isoform 1 GN=PRKDC	1	1100000	-0.15	-0.02	-0.18	-0.2	0.14	0.31	-0.62	-0.03	0.19	0.09
NP_008835.5_K1612k _1_1_1612_1612	NP_008835.5	PRKDC	8.54	5.04	8.54	K1612k	PRKDC_K1612k	ANQkHQGLK	FRERANQkHQGLKLA	1.1	NP_008835.5|NP_001075109.1	HOMO SAPIENS	DNA-dependent protein kinase catalytic subunit isoform 1 GN=PRKDC	2	2490000	-0.21	-0.12	-0.13	-0.06	-0.02	0.04	0.3	0.19	0.28	0.35
NP_008835.5_K1744k _1_1_1744_1744	NP_008835.5	PRKDC	14.63	11.68	1.92	K1744k	PRKDC_K1744k	FNNYVDCMkK	NNYVDCMkKFLDALE	1.1	NP_008835.5|NP_001075109.1	HOMO SAPIENS	DNA-dependent protein kinase catalytic subunit isoform 1 GN=PRKDC	1	2320000	-0.09	-0.82	-0.38	-0.24	0.01	0.28	0.24	-0.58	0.38	-0.05
NP_008835.5_K1869k _1_1_1869_1869	NP_008835.5	PRKDC	21.62	20.9	2.46	K1869k	PRKDC_K1869k	LNESTFDTQITkK	TFDTQITkKMGYYKI	1.1	NP_008835.5|NP_001075109.1	HOMO SAPIENS	DNA-dependent protein kinase catalytic subunit isoform 1 GN=PRKDC	2	20300000	0.35	0.28	0	0	0.19	-0.19	-0.27	-0.13	-0.15	-0.34
NP_008835.5_K1875k _1_1_1875_1875	NP_008835.5	PRKDC	11.7	10.45	99	K1875k	PRKDC_K1875k	MGYYkILDVMYSR	TKKMGYYkILDVMYS	1.1	NP_008835.5|NP_001075109.1	HOMO SAPIENS	DNA-dependent protein kinase catalytic subunit isoform 1 GN=PRKDC	1	3730000	-0.24	0.13	0.3	0.4	0.17	-0.13	-0.18	-0.72	-0.1	-0.14
NP_008835.5_K1892k _1_1_1892_1892	NP_008835.5	PRKDC	10.92	7.3	4.52	K1892k	PRKDC_K1892k	DDVHAkESK	PKDDVHAkESKINQV	1.1	NP_008835.5|NP_001075109.1	HOMO SAPIENS	DNA-dependent protein kinase catalytic subunit isoform 1 GN=PRKDC	2	1460000	-0.39	-0.24	-0.23	-0.05	-0.38	0.1	-0.16	0.08	0.42	0.54
NP_008835.5_K1985k _1_1_1985_1985	NP_008835.5	PRKDC	21.33	16.35	99	K1985k	PRKDC_K1985k	NLLIFENLIDLkR	FENLIDLkRRYNFPV	1.1	NP_008835.5|NP_001075109.1	HOMO SAPIENS	DNA-dependent protein kinase catalytic subunit isoform 1 GN=PRKDC	3	10100000	-0.12	-1.03	-0.25	-0.68	-2.05	0.05	0.87	0.24	0.32	0.48
NP_008835.5_K2263k _1_1_2263_2263	NP_008835.5	PRKDC	10.33	6.72	10.33	K2263k	PRKDC_K2263k	FSGkDPNSK	IFEKFSGkDPNSKDN	1.1	NP_008835.5|NP_001075109.1	HOMO SAPIENS	DNA-dependent protein kinase catalytic subunit isoform 1 GN=PRKDC	2	6590000	-0.4	-0.21	-0.51	-0.2	-0.3	0.44	0.18	0.32	0.52	0.4
NP_008835.5_K2347k _1_1_2347_2347	NP_008835.5	PRKDC	16.23	14.66	6.33	K2347k	PRKDC_K2347k	NILEESLCELVAkQLK	SLCELVAkQLKQHQN	1.1	NP_008835.5|NP_001075109.1	HOMO SAPIENS	DNA-dependent protein kinase catalytic subunit isoform 1 GN=PRKDC	2	2200000	-0.5	-0.39	-0.19	-0.63	-0.03	-0.01	0.5	0.24	0.69	0.03
NP_008835.5_K2350k _1_1_2350_2350	NP_008835.5	PRKDC	13.2	9.49	13.2	K2350k	PRKDC_K2350k	QLkQHQNTMEDK	ELVAKQLkQHQNTME	1.1	NP_008835.5|NP_001075109.1|NP_035289.2	HOMO SAPIENS	DNA-dependent protein kinase catalytic subunit isoform 1 GN=PRKDC	2	5820000	-0.44	-0.57	-0.75	-0.62	-0.76	0.44	0.54	0.5	0.49	0.38
NP_008835.5_K2366k _1_1_2366_2366	NP_008835.5	PRKDC	14.18	10.45	5.92	K2366k	PRKDC_K2366k	FIVCLNkVTK	KFIVCLNkVTKSFPP	1.1	NP_008835.5|NP_001075109.1	HOMO SAPIENS	DNA-dependent protein kinase catalytic subunit isoform 1 GN=PRKDC	2	49200000	-0.1	-0.13	-0.14	-0.16	-0.13	0.12	0.14	0.31	0.02	0.11
NP_008835.5_K2441k _1_1_2441_2441	NP_008835.5	PRKDC	11.79	8.75	6.55	K2441k	PRKDC_K2441k	VCLDIIYkMMPK	VCLDIIYkMMPKLKP	1.1	NP_008835.5|NP_001075109.1	HOMO SAPIENS	DNA-dependent protein kinase catalytic subunit isoform 1 GN=PRKDC	1	1050000	-0.19	-0.99	0.01	-0.09	-0.09	0.3	-0.28	0.17	0.43	0.09
NP_008835.5_K2694k _1_1_2694_2694	NP_008835.5	PRKDC	14.05	14.05	13.25	K2694k	PRKDC_K2694k	APLkSVGPDFGK	RLQRAPLkSVGPDFG	1.1	NP_008835.5|NP_001075109.1	HOMO SAPIENS	DNA-dependent protein kinase catalytic subunit isoform 1 GN=PRKDC	2	16100000	-1.1	-1.41	-1.38	-1.25	-1.54	0.64	0.65	0.72	0.64	0.7
NP_008835.5_K2715k _1_1_2715_2715	NP_008835.5	PRKDC	13.62	10.35	3.91	K2715k	PRKDC_K2715k	LGLPGDEVDNkVK	PGDEVDNkVKGAAGR	1.1	NP_008835.5|NP_001075109.1	HOMO SAPIENS	DNA-dependent protein kinase catalytic subunit isoform 1 GN=PRKDC	1	4620000	-0.54	-0.16	-0.29	-0.47	-0.15	0.33	0.17	0.17	0.53	0.54
NP_008835.5_K2829k _1_1_2829_2829	NP_008835.5	PRKDC	12.51	11.52	11.28	K2829k	PRKDC_K2829k	TLSEkNNITQK	KFKTLSEkNNITQKL	1.1	NP_008835.5|NP_001075109.1	HOMO SAPIENS	DNA-dependent protein kinase catalytic subunit isoform 1 GN=PRKDC	2	11000000	-1.04	-1.01	-0.75	-1.12	-0.97	0.56	0.73	0.58	0.65	0.51
NP_008835.5_K2908k _1_1_2908_2908	NP_008835.5	PRKDC	15.69	13.35	99	K2908k	PRKDC_K2908k	LLPAELPAkR	LPAELPAkRVRGKAR	1.1	NP_008835.5|NP_001075109.1	HOMO SAPIENS	DNA-dependent protein kinase catalytic subunit isoform 1 GN=PRKDC	2	6460000	-0.69	-0.98	-0.91	-1.16	-1.08	0.59	0.51	0.74	0.57	0.32
NP_008835.5_K2928k _1_1_2928_2928	NP_008835.5	PRKDC	11.48	9.34	99	K2928k	PRKDC_K2928k	WVELAkLYR	LRWVELAkLYRSIGE	1.1	NP_008835.5|NP_001075109.1	HOMO SAPIENS	DNA-dependent protein kinase catalytic subunit isoform 1 GN=PRKDC	2	28600000	-0.61	-0.51	-0.71	-0.54	-0.63	0.6	0.41	0.81	0.52	0.57
NP_008835.5_K2950k _1_1_2950_2950	NP_008835.5	PRKDC	24.57	23.85	99	K2950k	PRKDC_K2950k	GIFTSEIGTkQITQSALLAEAR	FTSEIGTkQITQSAL	1.1	NP_008835.5|NP_001075109.1	HOMO SAPIENS	DNA-dependent protein kinase catalytic subunit isoform 1 GN=PRKDC	2	32200000	-1.13	-1.48	-0.97	-1.17	-0.89	0.54	0.66	0.61	0.41	0.6
NP_008835.5_K2970k _1_1_2970_2970	NP_008835.5	PRKDC	16.75	16.77	12.25	K2970k	PRKDC_K2970k	SDYSEAAkQYDEALNK	SDYSEAAkQYDEALN	1.1	NP_008835.5|NP_001075109.1	HOMO SAPIENS	DNA-dependent protein kinase catalytic subunit isoform 1 GN=PRKDC	3	7260000	-0.98	-0.95	-1.16	-1.07	-0.99	0.56	0.62	0.37	0.61	0.58
NP_008835.5_K3128k _1_1_3128_3128	NP_008835.5	PRKDC	6.61	2.12	6.61	K3128k	PRKDC_K3128k	LTkLQSVQALTEIQEFISFISK	LHQSRLTkLQSVQAL	1.1	NP_008835.5	HOMO SAPIENS	DNA-dependent protein kinase catalytic subunit isoform 1 GN=PRKDC	1	715000	NaN	0.05	NaN	0.31	0.19	NaN	NaN	-0.05	0.16	1.18
NP_008835.5_K3158k _1_1_3158_3158	NP_008835.5	PRKDC	21.09	14.31	99	K3158k	PRKDC_K3158k	QGNLSSQVPLkR	LSSQVPLkRLLNTWT	1.1	NP_008835.5|NP_001075109.1	HOMO SAPIENS	DNA-dependent protein kinase catalytic subunit isoform 1 GN=PRKDC	1	18900000	-0.64	-0.46	-0.92	-0.43	-0.46	0.63	0.99	0.41	0.72	0.53
NP_008835.5_K3172k _1_1_3172_3172_1	NP_008835.5	PRKDC	19.95	19.95	99	K3172k	PRKDC_K3172k	YPDAkMDPMNIWDDIITNR	TNRYPDAkMDPMNIW	1.1	NP_008835.5|NP_001075109.1	HOMO SAPIENS	DNA-dependent protein kinase catalytic subunit isoform 1 GN=PRKDC	4	27400000	-0.77	-0.63	-1.38	-0.95	-0.52	0.5	0.55	0.51	0.41	0.86
NP_008835.5_K3192k _1_1_3192_3192	NP_008835.5	PRKDC	12.2	9.98	8.18	K3192k	PRKDC_K3192k	CFFLSkIEEK	NRCFFLSkIEEKLTP	1.1	NP_008835.5|NP_001075109.1	HOMO SAPIENS	DNA-dependent protein kinase catalytic subunit isoform 1 GN=PRKDC	2	34900000	-0.84	-0.92	-0.55	-0.69	-0.84	0.6	0.59	0.58	0.82	0.54
NP_008835.5_K3241k _1_1_3241_3241	NP_008835.5	PRKDC	8.45	5.68	99	K3241k	PRKDC_K3241k	MkMIDSAR	CKFSMKMkMIDSARK	1.1	NP_008835.5|NP_001075109.1	HOMO SAPIENS	DNA-dependent protein kinase catalytic subunit isoform 1 GN=PRKDC	2	8010000	0.24	0.03	0.31	-0.24	-0.12	0.07	0.06	-0.08	-0.22	0.03
NP_008835.5_K3248k _1_1_3248_3248	NP_008835.5	PRKDC	10.94	9.29	10.94	K3248k	PRKDC_K3248k	kQNNFSLAMK	KMIDSARkQNNFSLA	1.1	NP_008835.5|NP_001075109.1	HOMO SAPIENS	DNA-dependent protein kinase catalytic subunit isoform 1 GN=PRKDC	3	25100000	-0.73	-0.83	-0.84	-0.96	-0.76	0.5	0.62	0.5	0.65	0.54
NP_008835.5_K3257k _1_1_3257_3257	NP_008835.5	PRKDC	18.1	14.7	8.16	K3257k	PRKDC_K3257k	QNNFSLAMkLLK	NNFSLAMkLLKELHK	1.1	NP_008835.5|NP_001075109.1	HOMO SAPIENS	DNA-dependent protein kinase catalytic subunit isoform 1 GN=PRKDC	2	9930000	-0.33	-0.04	-0.19	-0.43	-0.2	0.35	0.25	-0.08	0.51	0.24
NP_008835.5_K3302k _1_1_3302_3302	NP_008835.5	PRKDC	18.5	15.82	10.43	K3302k	PRKDC_K3302k	SQGCSEQVLTVLkTVSLLDENNVSSYLSK	EQVLTVLkTVSLLDE	1.1	NP_008835.5|NP_001075109.1	HOMO SAPIENS	DNA-dependent protein kinase catalytic subunit isoform 1 GN=PRKDC	2	2320000	-1.02	-0.29	-0.35	NaN	0.1	0.61	0.14	0.1	0.85	0.4
NP_008835.5_K3318k _1_1_3318_3318	NP_008835.5	PRKDC	23.25	21.62	99	K3318k	PRKDC_K3318k	TVSLLDENNVSSYLSkNILAFR	NVSSYLSkNILAFRD	1.1	NP_008835.5|NP_001075109.1	HOMO SAPIENS	DNA-dependent protein kinase catalytic subunit isoform 1 GN=PRKDC	4	16600000	-0.12	-0.27	0.69	-0.09	0.56	0.1	0.55	0.27	-0.06	0.16
NP_008835.5_K3449k _1_1_3449_3449	NP_008835.5	PRKDC	20.23	17.34	4.45	K3449k	PRKDC_K3449k	KEEENASVIDSAELQAYPALVVEkMLK	YPALVVEkMLKALKL	1.1	NP_008835.5|NP_001075109.1	HOMO SAPIENS	DNA-dependent protein kinase catalytic subunit isoform 1 GN=PRKDC	3	4580000	-0.6	-0.27	-0.82	NaN	NaN	0.81	0.19	0.44	0.31	0.58
NP_008835.5_K3449k _1_1_3449_3449_1	NP_008835.5	PRKDC	16.32	15.17	4.52	K3449k	PRKDC_K3449k	EEENASVIDSAELQAYPALVVEkMLK	YPALVVEkMLKALKL	1.1	NP_008835.5|NP_001075109.1	HOMO SAPIENS	DNA-dependent protein kinase catalytic subunit isoform 1 GN=PRKDC	1	387000	NaN	NaN	-0.26	0.06	-0.28	-0.05	0.15	0.95	0.92	0.37
NP_008835.5_K3455k _1_1_3455_3455	NP_008835.5	PRKDC	9.38	9.38	99	K3455k	PRKDC_K3455k	ALkLNSNEAR	EKMLKALkLNSNEAR	1.1	NP_008835.5|NP_001075109.1	HOMO SAPIENS	DNA-dependent protein kinase catalytic subunit isoform 1 GN=PRKDC	1	4000000	-0.23	-0.67	-0.5	-0.35	-0.38	0.45	0.21	0.4	0.27	0.15
NP_008835.5_K3552k _1_1_3552_3552	NP_008835.5	PRKDC	6.11	5.53	99	K3552k	PRKDC_K3552k	NkEFVAR	TSTGHKNkEFVARIK	1.1	NP_008835.5|NP_001075109.1	HOMO SAPIENS	DNA-dependent protein kinase catalytic subunit isoform 1 GN=PRKDC	1	2140000	-0.18	-0.07	-0.12	-0.25	-0.3	-0.08	0.13	0.23	-0.03	0.3
NP_008835.5_K3598k _1_1_3598_3598	NP_008835.5	PRKDC	8.96	7.36	8.96	K3598k	PRKDC_K3598k	AELAkTPVNK	DVRAELAkTPVNKKN	1.1	NP_008835.5|NP_001075109.1	HOMO SAPIENS	DNA-dependent protein kinase catalytic subunit isoform 1 GN=PRKDC	1	817000	-1.04	-0.67	-0.37	-0.51	-0.66	0.58	0.74	0.36	0.71	0.97
NP_008835.5_K3603k _1_1_3603_3603	NP_008835.5	PRKDC	5.68	2.11	2	K3603k	PRKDC_K3603k	TPVNkK	LAKTPVNkKNIEKMY	1.1	NP_008835.5|NP_001075109.1	HOMO SAPIENS	DNA-dependent protein kinase catalytic subunit isoform 1 GN=PRKDC	1	1030000	-0.53	-0.31	-0.13	-0.45	-0.66	0.03	0.32	0.43	0.39	0.54
NP_008835.5_K3638k _1_1_3638_3638	NP_008835.5	PRKDC	13.33	12.95	6.74	K3638k	PRKDC_K3638k	FIQTFGkEFDK	KFIQTFGkEFDKHFG	1.1	NP_008835.5|NP_001075109.1	HOMO SAPIENS	DNA-dependent protein kinase catalytic subunit isoform 1 GN=PRKDC	2	6710000	-1.43	-0.97	-0.87	-1.34	-0.89	0.56	0.59	0.52	0.84	0.53
NP_008835.5_K3655k _1_1_3655_3655	NP_008835.5	PRKDC	7.88	4.1	7.88	K3655k	PRKDC_K3655k	MkLSDFNDITNMLLLK	GSKLLRMkLSDFNDI	1.1	NP_008835.5|NP_001075109.1	HOMO SAPIENS	DNA-dependent protein kinase catalytic subunit isoform 1 GN=PRKDC	2	1160000	-0.46	-0.28	-0.55	-0.41	-0.62	0.15	0.24	0.35	0.32	0.25
NP_008835.5_K3669k _1_1_3669_3669	NP_008835.5	PRKDC	20.4	16.52	4.87	K3669k	PRKDC_K3669k	LSDFNDITNMLLLkMNK	ITNMLLLkMNKDSKP	1.1	NP_008835.5|NP_001075109.1	HOMO SAPIENS	DNA-dependent protein kinase catalytic subunit isoform 1 GN=PRKDC	4	9850000	-1.84	-0.74	-1.14	-0.97	-1.24	0.5	0.51	0.73	0.61	0.6
NP_008835.5_K3681k _1_1_3681_3681	NP_008835.5	PRKDC	18.24	18.57	6.74	K3681k	PRKDC_K3681k	DSKPPGNLkECSPWMSDFK	SKPPGNLkECSPWMS	1.1	NP_008835.5|NP_001075109.1	HOMO SAPIENS	DNA-dependent protein kinase catalytic subunit isoform 1 GN=PRKDC	1	9150000	-1.09	-0.94	-0.98	-0.88	-1.03	1.28	0.58	0.74	1.14	1.18
NP_008835.5_K3691k _1_1_3691_3691	NP_008835.5	PRKDC	19.9	19.9	99	K3691k	PRKDC_K3691k	ECSPWMSDFkVEFLR	SPWMSDFkVEFLRNE	1.1	NP_008835.5|NP_001075109.1	HOMO SAPIENS	DNA-dependent protein kinase catalytic subunit isoform 1 GN=PRKDC	1	2800000	-0.06	-0.05	0.38	0.04	-0.04	0.12	-0.38	-0.31	-0.79	-0.27
NP_008835.5_K3710k _1_1_3710_3710	NP_008835.5	PRKDC	9.85	9.85	99	K3710k	PRKDC_K3710k	GkPLPEYHVR	GQYDGRGkPLPEYHV	1.1	NP_008835.5|NP_001075109.1	HOMO SAPIENS	DNA-dependent protein kinase catalytic subunit isoform 1 GN=PRKDC	1	1760000	-0.03	-0.19	-0.42	-0.47	-0.64	0.74	0.43	0.52	-0.19	0.08
NP_008835.5_K3753k _1_1_3753_3753	NP_008835.5	PRKDC	16.82	16.59	99	K3753k	PRKDC_K3753k	EHPFLVkGGEDLR	REHPFLVkGGEDLRQ	1.1	NP_008835.5|NP_001075109.1	HOMO SAPIENS	DNA-dependent protein kinase catalytic subunit isoform 1 GN=PRKDC	3	10500000	-0.53	-0.65	-0.4	-0.92	-0.39	0.99	0.68	0.51	0.61	0.55
NP_008835.5_K3825k _1_1_3825_3825	NP_008835.5	PRKDC	21.06	16.71	99	K3825k	PRKDC_K3825k	DLLLNTMSQEEkAAYLSDPR	NTMSQEEkAAYLSDP	1.1	NP_008835.5	HOMO SAPIENS	DNA-dependent protein kinase catalytic subunit isoform 1 GN=PRKDC	2	10300000	-0.07	0	0.25	-0.42	-0.37	0.93	0	0.07	0.32	0.6
NP_008835.5_K3840k _1_1_3840_3840	NP_008835.5	PRKDC	15.8	14.06	8.58	K3840k	PRKDC_K3840k	APPCEYkDWLTK	RAPPCEYkDWLTKMS	1.1	NP_008835.5|NP_001075109.1	HOMO SAPIENS	DNA-dependent protein kinase catalytic subunit isoform 1 GN=PRKDC	2	33300000	-1.17	-1.05	-1.2	-1.52	-1.37	0.78	0.61	0.74	0.7	0.74
NP_008835.5_K3845k _1_1_3845_3845	NP_008835.5	PRKDC	6.8	4.69	6.8	K3845k	PRKDC_K3845k	DWLTkMSGK	EYKDWLTkMSGKHDV	1.1	NP_008835.5|NP_001075109.1	HOMO SAPIENS	DNA-dependent protein kinase catalytic subunit isoform 1 GN=PRKDC	1	5690000	-0.48	-0.74	-0.39	-0.63	-0.84	0.53	0.34	0.37	0.57	0.59
NP_008835.5_K3877k _1_1_3877_3877	NP_008835.5	PRKDC	9.1	9.1	9.1	K3877k	PRKDC_K3877k	ESkVPADLLK	SFRKRESkVPADLLK	1.1	NP_008835.5|NP_001075109.1	HOMO SAPIENS	DNA-dependent protein kinase catalytic subunit isoform 1 GN=PRKDC	1	15900000	-0.35	-0.7	-0.26	-0.82	-0.24	0.33	0.31	0.46	0.42	0.08
NP_008835.5_K3884k _1_1_3884_3884	NP_008835.5	PRKDC	10.46	7.11	99	K3884k	PRKDC_K3884k	VPADLLkR	KVPADLLkRAFVRMS	1.1	NP_008835.5|NP_001075109.1	HOMO SAPIENS	DNA-dependent protein kinase catalytic subunit isoform 1 GN=PRKDC	2	12700000	-1.7	-1.54	-1.4	-2.64	-2.52	0.89	0.88	0.77	0.91	0.94
NP_008835.5_K4007k _1_1_4007_4007	NP_008835.5	PRKDC	20.39	19.26	11.16	K4007k	PRKDC_K4007k	SDPGLLTNTMDVFVkEPSFDWK	NTMDVFVkEPSFDWK	1.1	NP_008835.5|NP_001075109.1	HOMO SAPIENS	DNA-dependent protein kinase catalytic subunit isoform 1 GN=PRKDC	2	9330000	-0.69	-1.29	-0.91	-2.05	-1.3	0.58	0.77	0.82	0.77	0.97
NP_008835.5_K4014k _1_1_4014_4014	NP_008835.5	PRKDC	14	13.78	8.38	K4014k	PRKDC_K4014k	EPSFDWkNFEQK	KEPSFDWkNFEQKML	1.1	NP_008835.5|NP_001075109.1	HOMO SAPIENS	DNA-dependent protein kinase catalytic subunit isoform 1 GN=PRKDC	1	6090000	-1.72	-1.7	-1.4	-1.35	-1.91	0.86	0.73	0.82	0.93	0.88
NP_008835.5_K4023k _1_1_4023_4023	NP_008835.5	PRKDC	19.23	14.18	19.23	K4023k	PRKDC_K4023k	kGGSWIQEINVAEK	FEQKMLKkGGSWIQE	1.1	NP_008835.5|NP_001075109.1	HOMO SAPIENS	DNA-dependent protein kinase catalytic subunit isoform 1 GN=PRKDC	4	31300000	-1.06	-1.07	-1.13	-0.98	-0.86	0.59	0.58	0.55	0.63	0.6
NP_008835.5_K4070k _1_1_4070_4070	NP_008835.5	PRKDC	28.46	21.51	99	K4070k	PRKDC_K4070k	LAGANPAVITCDELLLGHEkAPAFR	ELLLGHEkAPAFRDY	1.1	NP_008835.5|NP_001075109.1	HOMO SAPIENS	DNA-dependent protein kinase catalytic subunit isoform 1 GN=PRKDC	3	16200000	-0.17	-0.09	0.06	-0.39	-0.35	-0.03	0.31	-0.31	0.37	0.14
NP_008835.5_K4105k _1_1_4105_4105	NP_008835.5	PRKDC	26.13	19.49	99	K4105k	PRKDC_K4105k	AQEPESGLSEETQVkCLMDQATDPNILGR	LSEETQVkCLMDQAT	1.1	NP_008835.5|NP_001075109.1	HOMO SAPIENS	DNA-dependent protein kinase catalytic subunit isoform 1 GN=PRKDC	2	8610000	NaN	-0.37	-0.37	-0.53	NaN	1	1.04	1.01	0.07	0.54
NP_001611.1_K181k _1_1_181_181	NP_001611.1	AHNAK	19.21	15.58	4.9	K181k	AHNAK_K181k	DIDISSPEFkIK	DISSPEFkIKIPRHE	2.1	NP_001611.1	HOMO SAPIENS	neuroblast differentiation-associated protein AHNAK isoform 1 GN=AHNAK	2	2690000	0.3	0.4	0.34	0.25	0.54	-0.54	-0.35	-1.04	-0.65	-0.61
NP_001611.1_K263k _1_1_263_263	NP_001611.1	AHNAK	17.15	14.89	99	K263k	AHNAK_K263k	VGGSGVNVNAkGLDLGGR	SGVNVNAkGLDLGGR	2.1	NP_001611.1	HOMO SAPIENS	neuroblast differentiation-associated protein AHNAK isoform 1 GN=AHNAK	1	2040000	0.74	-0.52	-0.09	0.86	-1.21	NaN	0.06	0.06	0	0.25
NP_001611.1_K727k _1_1_727_727	NP_001611.1	AHNAK	7.3	6.45	5.6	K727k	AHNAK_K727k	LEGELkGPK	PKLEGELkGPKVDID	2.1	NP_001611.1	HOMO SAPIENS	neuroblast differentiation-associated protein AHNAK isoform 1 GN=AHNAK	1	2920000	-0.04	-0.13	0.26	-0.08	0.02	-0.17	0	-0.08	0.15	0.11
NP_001611.1_K748k _1_1_748_748	NP_001611.1	AHNAK	22.91	20.39	5.04	K748k	AHNAK_K748k	VDIDAPDVDVHGPDWHLkMPK	HGPDWHLkMPKMKMP	2.1	NP_001611.1	HOMO SAPIENS	neuroblast differentiation-associated protein AHNAK isoform 1 GN=AHNAK	2	3900000	-0.05	-0.14	-0.22	-0.36	-0.03	0.2	0.18	0.05	0.37	0.28
NP_001611.1_K807k _1_1_807_807	NP_001611.1	AHNAK	11.05	9.98	11.05	K807k	AHNAK_K807k	FkMPEMNIK	KLKGPKFkMPEMNIK	2.1	NP_001611.1|NP_033773.1	HOMO SAPIENS	neuroblast differentiation-associated protein AHNAK isoform 1 GN=AHNAK	1	1590000	-0.59	-0.32	-0.45	-0.33	-0.38	0.39	0.39	0.31	0.27	0.24
NP_001611.1_K891k _1_1_891_891	NP_001611.1	AHNAK	15.67	12.19	10.91	K891k	AHNAK_K891k	FSMPGFkAEGPEVDVNLPK	KFSMPGFkAEGPEVD	2.1	NP_001611.1|NP_033773.1	HOMO SAPIENS	neuroblast differentiation-associated protein AHNAK isoform 1 GN=AHNAK	1	2100000	-0.28	-0.33	-0.11	0.04	-0.36	0.17	-0.01	0.19	0.07	0.36
NP_001611.1_K942k _1_1_942_942	NP_001611.1	AHNAK	10.93	7.11	4.71	K942k	AHNAK_K942k	MPEMNIkAPK	KMPEMNIkAPKISMP	2.1	NP_001611.1|NP_033773.1	HOMO SAPIENS	neuroblast differentiation-associated protein AHNAK isoform 1 GN=AHNAK	2	31700000	-0.59	-0.75	-0.72	-0.88	-0.83	0.62	0.42	0.51	0.47	0.46
NP_001611.1_K976k _1_1_976_976	NP_001611.1	AHNAK	8.36	7.17	8.36	K976k	AHNAK_K976k	LEGDLkGPK	PKLEGDLkGPKVDVS	2.1	NP_001611.1|NP_033773.1	HOMO SAPIENS	neuroblast differentiation-associated protein AHNAK isoform 1 GN=AHNAK	1	3460000	-0.11	-0.06	0	-0.18	-0.47	0.22	-0.12	-0.03	0.17	0.25
NP_001611.1_K1012k _1_1_1012_1012	NP_001611.1	AHNAK	10.53	10.41	10.2	K1012k	AHNAK_K1012k	FSMPSLkGEGPEFDVNLSK	KFSMPSLkGEGPEFD	2.1	NP_001611.1	HOMO SAPIENS	neuroblast differentiation-associated protein AHNAK isoform 1 GN=AHNAK	1	222000	0.44	0.57	-0.11	-0.53	-0.01	-0.06	-0.28	NaN	0.44	0.24
NP_001611.1_K1111k _1_1_1111_1111	NP_001611.1	AHNAK	10.31	9.59	10.15	K1111k	AHNAK_K1111k	VDIkAPDVEGQGLDWSLK	RGPKVDIkAPDVEGQ	2.1	NP_001611.1	HOMO SAPIENS	neuroblast differentiation-associated protein AHNAK isoform 1 GN=AHNAK	1	2680000	NaN	-0.46	0.77	0.47	0.65	-0.15	0.34	0.25	-0.33	NaN
NP_001611.1_K1184k _1_1_1184_1184	NP_001611.1	AHNAK	5.07	5.07	5.07	K1184k	AHNAK_K1184k	FkMPEMHFK	KLKGPKFkMPEMHFK	2.1	NP_001611.1|NP_033773.1	HOMO SAPIENS	neuroblast differentiation-associated protein AHNAK isoform 1 GN=AHNAK	1	1430000	-0.17	-0.07	-0.92	-0.46	-0.07	0.15	-0.23	0.36	0.27	0.05
NP_001611.1_K1191k _1_1_1191_1191	NP_001611.1	AHNAK	7.86	9.08	3.65	K1191k	AHNAK_K1191k	MPEMHFkTPK	KMPEMHFkTPKISMP	2.1	NP_001611.1	HOMO SAPIENS	neuroblast differentiation-associated protein AHNAK isoform 1 GN=AHNAK	2	5430000	-0.89	-0.69	-0.87	-0.56	-0.41	0.52	0.42	0.4	0.65	0.66
NP_001611.1_K1205k _1_1_1205_1205	NP_001611.1	AHNAK	22.45	19.96	3.63	K1205k	AHNAK_K1205k	ISMPDVDLHLkGPK	PDVDLHLkGPKVKGD	2.1	NP_033773.1|NP_001611.1	HOMO SAPIENS	neuroblast differentiation-associated protein AHNAK isoform 1 GN=AHNAK	2	7880000	-0.29	-0.35	-0.34	-0.06	-0.08	0.17	0.03	0.29	0.22	0.15
NP_001611.1_K1268k _1_1_1268_1268	NP_001611.1	AHNAK	17.33	17.33	99	K1268k	AHNAK_K1268k	FSMPGFkGEGR	KFSMPGFkGEGREVD	2.1	NP_001611.1	HOMO SAPIENS	neuroblast differentiation-associated protein AHNAK isoform 1 GN=AHNAK	1	2030000	-0.44	0.17	0.96	-0.2	-0.95	0.44	0.08	-0.37	-0.18	0.07
NP_001611.1_K1305k _1_1_1305_1305	NP_001611.1	AHNAK	20.45	17.86	2.77	K1305k	AHNAK_K1305k	VDVEVPDVSLEGPEGkLK	SLEGPEGkLKGPKFK	2.1	NP_001611.1	HOMO SAPIENS	neuroblast differentiation-associated protein AHNAK isoform 1 GN=AHNAK	2	4500000	0.07	0.1	-0.19	0.05	-0.27	-0.18	0.12	0.05	-0.01	0.18
NP_001611.1_K1360k _1_1_1360_1360	NP_001611.1	AHNAK	9.7	9.24	5.43	K1360k	AHNAK_K1360k	VPDVDIkGPK	KVPDVDIkGPKVDIS	2.1	NP_001611.1|NP_033773.1	HOMO SAPIENS	neuroblast differentiation-associated protein AHNAK isoform 1 GN=AHNAK	1	2880000	-0.77	-0.74	-0.61	-1.05	-0.59	0.63	0.61	0.5	0.6	0.62
NP_001611.1_K1481k _1_1_1481_1481	NP_001611.1	AHNAK	12.93	12.62	13.63	K1481k	AHNAK_K1481k	VEGEIkAPDVDIK	PKVEGEIkAPDVDIK	2.1	NP_001611.1	HOMO SAPIENS	neuroblast differentiation-associated protein AHNAK isoform 1 GN=AHNAK	1	1220000	-0.27	-0.02	-0.17	-0.72	0.06	0.39	0.22	-0.23	0.32	-0.18
NP_001611.1_K1668k _1_1_1668_1668	NP_001611.1	AHNAK	8.96	6.37	8.96	K1668k	AHNAK_K1668k	VkGDMDVSVPK	HLKGPKVkGDMDVSV	2.1	NP_001611.1	HOMO SAPIENS	neuroblast differentiation-associated protein AHNAK isoform 1 GN=AHNAK	1	1550000	0.12	-0.13	-0.34	0.34	-0.14	0.01	0.01	0.08	0.52	0.47
NP_001611.1_K1683k _1_1_1683_1683	NP_001611.1	AHNAK	8.84	7.18	8.84	K1683k	AHNAK_K1683k	VEGEMkVPDVDIK	PKVEGEMkVPDVDIK	2.1	NP_001611.1	HOMO SAPIENS	neuroblast differentiation-associated protein AHNAK isoform 1 GN=AHNAK	1	3360000	-0.12	-0.03	0.09	0.08	0.18	-0.21	0.02	-0.19	-0.37	-0.04
NP_001611.1_K1777k _1_1_1777_1777	NP_001611.1	AHNAK	6.62	3.31	6.62	K1777k	AHNAK_K1777k	LNIkAPK	KMPKLNIkAPKVSMP	2.1	NP_001611.1	HOMO SAPIENS	neuroblast differentiation-associated protein AHNAK isoform 1 GN=AHNAK	1	847000	-0.32	-0.21	-0.13	0.05	0.04	-0.01	-0.46	0.12	0.12	-0.06
NP_001611.1_K1904k _1_1_1904_1904	NP_001611.1	AHNAK	19.43	19.61	2.62	K1904k	AHNAK_K1904k	LEGDLTGPSVGVEVPDVELECPDAkLK	ELECPDAkLKGPKFK	2.1	NP_001611.1	HOMO SAPIENS	neuroblast differentiation-associated protein AHNAK isoform 1 GN=AHNAK	1	1520000	NaN	NaN	NaN	0.54	0.11	0	0.05	0.01	0.36	0.24
NP_001611.1_K2132k _1_1_2132_2132	NP_001611.1	AHNAK	11.13	6.32	11.13	K2132k	AHNAK_K2132k	VkGDVDVSLPK	HLKGPKVkGDVDVSL	2.1	NP_001611.1|NP_033773.1	HOMO SAPIENS	neuroblast differentiation-associated protein AHNAK isoform 1 GN=AHNAK	2	4260000	-0.34	-0.04	-0.16	-0.1	-0.28	0.13	0.14	0.18	-0.05	0.19
NP_001611.1_K2257k _1_1_2257_2257	NP_001611.1	AHNAK	13.52	9.61	13.52	K2257k	AHNAK_K2257k	FSMPGFkGEGPEVDVNLPK	KFSMPGFkGEGPEVD	2.1	NP_001611.1|NP_033773.1	HOMO SAPIENS	neuroblast differentiation-associated protein AHNAK isoform 1 GN=AHNAK	2	3730000	0.14	0.01	0.22	-0.83	-0.11	-0.04	-0.14	-0.4	0.03	0.31
NP_001611.1_K2368k _1_1_2368_2368	NP_001611.1	AHNAK	17.39	16.2	2.98	K2368k	AHNAK_K2368k	LDADMPEVAVEGPNGkWK	AVEGPNGkWKTPKFK	2.1	NP_001611.1	HOMO SAPIENS	neuroblast differentiation-associated protein AHNAK isoform 1 GN=AHNAK	1	2770000	-0.03	0.21	-0.38	-0.54	-0.07	-0.08	-0.39	0.21	0.49	0.09
NP_001611.1_K2509k _1_1_2509_2509	NP_001611.1	AHNAK	19.91	21.95	4.52	K2509k	AHNAK_K2509k	VDVNAPDVQAPDWHLkMPK	QAPDWHLkMPKMKMP	2.1	NP_001611.1	HOMO SAPIENS	neuroblast differentiation-associated protein AHNAK isoform 1 GN=AHNAK	1	399000	-0.57	-0.63	-0.12	-0.5	0.25	-0.08	0.09	0.68	-0.01	0.31
NP_001611.1_K2589k _1_1_2589_2589	NP_001611.1	AHNAK	20.85	19.04	4.14	K2589k	AHNAK_K2589k	ISMPDFDLHLkGPK	PDFDLHLkGPKVKGD	2.1	NP_001611.1|NP_033773.1	HOMO SAPIENS	neuroblast differentiation-associated protein AHNAK isoform 1 GN=AHNAK	1	8100000	-0.71	-0.01	-0.59	-1.19	-0.08	0.29	-0.31	0.4	-0.11	0.46
NP_001611.1_K2609k _1_1_2609_2609	NP_001611.1	AHNAK	15.86	15.73	15.86	K2609k	AHNAK_K2609k	VEGDLkGPEVDIK	PKVEGDLkGPEVDIK	2.1	NP_033773.1|NP_001611.1	HOMO SAPIENS	neuroblast differentiation-associated protein AHNAK isoform 1 GN=AHNAK	2	20300000	-0.1	-0.4	-0.22	-0.23	-0.23	0.22	0.23	0.19	0.06	0.05
NP_001611.1_K2616k _1_1_2616_2616	NP_001611.1	AHNAK	10.85	7.79	5.24	K2616k	AHNAK_K2616k	GPEVDIkGPK	KGPEVDIkGPKVDIN	2.1	NP_001611.1|NP_033773.1	HOMO SAPIENS	neuroblast differentiation-associated protein AHNAK isoform 1 GN=AHNAK	1	12700000	-1.03	-1.01	-0.73	-1.34	-1.2	0.87	0.74	0.56	0.75	0.77
NP_001611.1_K2637k _1_1_2637_2637	NP_001611.1	AHNAK	16.67	16.94	4.08	K2637k	AHNAK_K2637k	VDINAPDVGVQGPDWHLkMPK	QGPDWHLkMPKVKMP	2.1	NP_001611.1	HOMO SAPIENS	neuroblast differentiation-associated protein AHNAK isoform 1 GN=AHNAK	1	316000	NaN	0.16	0.28	0.07	0.13	-0.31	0.36	-0.06	-0.22	-0.46
NP_001611.1_K2717k _1_1_2717_2717	NP_001611.1	AHNAK	19.14	14.19	4.63	K2717k	AHNAK_K2717k	ISMPDIDLNLkGPK	PDIDLNLkGPKVKGD	2.1	NP_001611.1|NP_033773.1	HOMO SAPIENS	neuroblast differentiation-associated protein AHNAK isoform 1 GN=AHNAK	3	16900000	-0.11	0.06	0.01	-0.05	-0.19	0.03	-0.06	-0.01	0.15	0.28
NP_001611.1_K3036k _1_1_3036_3036	NP_001611.1	AHNAK	15.74	13.17	10.07	K3036k	AHNAK_K3036k	FSMPGFkGEGPDVDVNLPK	KFSMPGFkGEGPDVD	2.1	NP_001611.1	HOMO SAPIENS	neuroblast differentiation-associated protein AHNAK isoform 1 GN=AHNAK	3	9380000	-0.1	-0.1	-0.06	-0.02	-0.06	-0.06	-0.18	0.34	0.44	-0.02
NP_001611.1_K3106k _1_1_3106_3106	NP_001611.1	AHNAK	11.05	6.56	11.05	K3106k	AHNAK_K3106k	VkGDMDVSLPK	NLKGPKVkGDMDVSL	2.1	NP_001611.1|NP_033773.1	HOMO SAPIENS	neuroblast differentiation-associated protein AHNAK isoform 1 GN=AHNAK	2	4530000	-0.25	-0.17	-0.18	-0.19	-0.18	0.35	0.43	0.14	0.65	0.14
NP_001611.1_K3149k _1_1_3149_3149	NP_001611.1	AHNAK	8.59	8.59	3.71	K3149k	AHNAK_K3149k	VDINAPDVDVQGPDWHLkMPK	QGPDWHLkMPKIKMP	2.1	NP_001611.1|NP_033773.1	HOMO SAPIENS	neuroblast differentiation-associated protein AHNAK isoform 1 GN=AHNAK	1	478000	0.02	NaN	-0.37	NaN	-0.12	-0.09	0.16	0.2	0.62	0.3
NP_001611.1_K3164k _1_1_3164_3164	NP_001611.1	AHNAK	16.49	13.38	10.85	K3164k	AHNAK_K3164k	ISMPGFkGEGPEVDVNLPK	KISMPGFkGEGPEVD	2.1	NP_001611.1	HOMO SAPIENS	neuroblast differentiation-associated protein AHNAK isoform 1 GN=AHNAK	2	5820000	0.13	-0.19	0.28	-0.17	0.1	-0.06	-0.29	-1.37	0.01	-0.16
NP_001611.1_K3323k _1_1_3323_3323	NP_001611.1	AHNAK	13.51	8.07	13.51	K3323k	AHNAK_K3323k	LEGDIkAPSLDIK	PKLEGDIkAPSLDIK	2.1	NP_001611.1	HOMO SAPIENS	neuroblast differentiation-associated protein AHNAK isoform 1 GN=AHNAK	1	988000	-0.6	-0.15	-0.18	-0.05	-0.95	0.1	0.11	0.35	0.08	0.4
NP_001611.1_K3363k _1_1_3363_3363	NP_001611.1	AHNAK	16.38	15.77	16.38	K3363k	AHNAK_K3363k	FNFSGSkVQTPEVDVK	KFNFSGSkVQTPEVD	2.1	NP_001611.1|NP_033773.1	HOMO SAPIENS	neuroblast differentiation-associated protein AHNAK isoform 1 GN=AHNAK	2	11200000	-0.65	-0.47	-0.19	-0.46	-0.28	0.31	0.42	0.32	0.25	0.34
NP_001611.1_K3372k _1_1_3372_3372	NP_001611.1	AHNAK	15.87	9.84	2.37	K3372k	AHNAK_K3372k	VQTPEVDVkGK	QTPEVDVkGKKPDID	2.1	NP_001611.1	HOMO SAPIENS	neuroblast differentiation-associated protein AHNAK isoform 1 GN=AHNAK	2	6410000	-0.63	-0.78	-1.15	-0.87	-0.67	0.56	0.46	0.65	0.6	0.75
NP_001611.1_K3404k _1_1_3404_3404	NP_001611.1	AHNAK	5.12	2.38	5.12	K3404k	AHNAK_K3404k	FkMPFLSISSPK	KVKGSKFkMPFLSIS	2.1	NP_001611.1|NP_033773.1	HOMO SAPIENS	neuroblast differentiation-associated protein AHNAK isoform 1 GN=AHNAK	1	601000	-0.04	NaN	0.09	-0.32	-0.19	-0.44	0.3	0.21	-0.18	0.48
NP_001611.1_K3445k _1_1_3445_3445	NP_001611.1	AHNAK	17.25	14.8	4.68	K3445k	AHNAK_K3445k	GDLDIAGPNLEGDFkGPK	PNLEGDFkGPKVDIK	2.1	NP_001611.1	HOMO SAPIENS	neuroblast differentiation-associated protein AHNAK isoform 1 GN=AHNAK	1	3040000	-0.25	-0.64	-0.64	-0.49	-0.69	0.19	0.49	0.28	0.32	0.25
NP_001611.1_K3616k _1_1_3616_3616	NP_001611.1	AHNAK	13.21	10.35	9.76	K3616k	AHNAK_K3616k	FSMPGFkGEGPEVDVTLPK	KFSMPGFkGEGPEVD	2.1	NP_001611.1	HOMO SAPIENS	neuroblast differentiation-associated protein AHNAK isoform 1 GN=AHNAK	1	316000	0.04	-0.12	-0.14	-0.26	-0.02	-1.09	-0.07	0.58	0.29	0.28
NP_001611.1_K3681k _1_1_3681_3681	NP_001611.1	AHNAK	17.87	14.88	4.19	K3681k	AHNAK_K3681k	ISMPDFDLNLkGPK	PDFDLNLkGPKMKGD	2.1	NP_001611.1|NP_033773.1	HOMO SAPIENS	neuroblast differentiation-associated protein AHNAK isoform 1 GN=AHNAK	1	2650000	0.21	0.18	-0.2	-0.01	-0.01	0.04	0.01	0.08	0.13	-0.31
NP_001611.1_K4125k _1_1_4125_4125	NP_001611.1	AHNAK	11.3	8.81	4.73	K4125k	AHNAK_K4125k	MPDLHLkAPK	KMPDLHLkAPKISMP	2.1	NP_001611.1|NP_033773.1	HOMO SAPIENS	neuroblast differentiation-associated protein AHNAK isoform 1 GN=AHNAK	2	2200000	-0.79	-0.64	-0.43	-0.85	-0.41	0.34	0.08	0.24	0.43	0.45
NP_001611.1_K4415k _1_1_4415_4415	NP_001611.1	AHNAK	7.74	7.74	7.74	K4415k	AHNAK_K4415k	VEGDLkGPEIDIK	PKVEGDLkGPEIDIK	2.1	NP_001611.1	HOMO SAPIENS	neuroblast differentiation-associated protein AHNAK isoform 1 GN=AHNAK	2	4110000	-0.56	-0.38	-0.7	-0.96	-1.31	0.59	0.71	0.35	0.8	0.39
NP_001611.1_K4623k _1_1_4623_4623	NP_001611.1	AHNAK	13.76	12.77	13.76	K4623k	AHNAK_K4623k	VEGDLkGPEVDIRDPK	PKVEGDLkGPEVDIR	2.1	NP_001611.1	HOMO SAPIENS	neuroblast differentiation-associated protein AHNAK isoform 1 GN=AHNAK	1	743000	-0.25	-0.19	-0.43	-0.48	-0.15	0.43	0.14	0.28	0.45	0.45
NP_001611.1_K4751k _1_1_4751_4751	NP_001611.1	AHNAK	16.07	19.59	16.07	K4751k	AHNAK_K4751k	VEGDLkGPEADIK	PKVEGDLkGPEADIK	2.1	NP_001611.1	HOMO SAPIENS	neuroblast differentiation-associated protein AHNAK isoform 1 GN=AHNAK	1	2660000	-0.34	-0.26	-0.25	-0.11	-0.73	0.24	0.19	0.37	0.22	0.04
NP_001611.1_K4794k _1_1_4794_4794	NP_001611.1	AHNAK	11.16	11.42	11.16	K4794k	AHNAK_K4794k	FSMPGFkGEGPDVDVSLPK	KFSMPGFkGEGPDVD	2.1	NP_001611.1	HOMO SAPIENS	neuroblast differentiation-associated protein AHNAK isoform 1 GN=AHNAK	1	1190000	-0.03	NaN	-0.3	0.4	-0.28	-0.04	-0.4	0.58	0.25	0.59
NP_001611.1_K4879k _1_1_4879_4879	NP_001611.1	AHNAK	16.63	16.76	15.53	K4879k	AHNAK_K4879k	VEGTLkGPEVDLK	PKVEGTLkGPEVDLK	2.1	NP_001611.1	HOMO SAPIENS	neuroblast differentiation-associated protein AHNAK isoform 1 GN=AHNAK	1	2860000	-0.19	-0.07	-0.25	-0.17	0.1	0.09	0.05	-0.38	0.01	-0.07
NP_001611.1_K4886k _1_1_4886_4886	NP_001611.1	AHNAK	12.36	9.72	99	K4886k	AHNAK_K4886k	GPEVDLkGPR	KGPEVDLkGPRLDFE	2.1	NP_001611.1	HOMO SAPIENS	neuroblast differentiation-associated protein AHNAK isoform 1 GN=AHNAK	1	2870000	-1.3	-1.29	-1.11	-1.6	-1.18	1.14	1.06	0.71	0.49	0.77
NP_001611.1_K4945k _1_1_4945_4945	NP_001611.1	AHNAK	12.87	7.96	5.39	K4945k	AHNAK_K4945k	LEGGEVDLkGPK	EGGEVDLkGPKVEAP	2.1	NP_001611.1	HOMO SAPIENS	neuroblast differentiation-associated protein AHNAK isoform 1 GN=AHNAK	1	4220000	-0.13	0	-0.06	-0.01	-0.15	0.25	-0.03	-0.23	0.3	0.13
NP_001611.1_K4985k _1_1_4985_4985	NP_001611.1	AHNAK	5.87	4.45	2.16	K4985k	AHNAK_K4985k	FGFGAkSPK	PKFGFGAkSPKADIK	2.1	NP_001611.1|NP_033773.1	HOMO SAPIENS	neuroblast differentiation-associated protein AHNAK isoform 1 GN=AHNAK	2	3250000	-0.51	-0.19	-0.21	-0.22	-0.31	0.1	0.05	0.46	-0.01	0.38
NP_001611.1_K5087k _1_1_5087_5087	NP_001611.1	AHNAK	11.81	10.96	11.81	K5087k	AHNAK_K5087k	TMFGkMYFPDVEFDIK	TKKTMFGkMYFPDVE	2.1	NP_001611.1	HOMO SAPIENS	neuroblast differentiation-associated protein AHNAK isoform 1 GN=AHNAK	1	733000	-0.11	-0.96	-0.41	-1.02	-1.15	0.61	0.1	0.51	0.31	0.65
NP_001611.1_K5181k _1_1_5181_5181	NP_001611.1	AHNAK	22.59	20.57	3.21	K5181k	AHNAK_K5181k	VQANLGAPDINIEGLDAkVK	NIEGLDAkVKTPSFG	2.1	NP_001611.1	HOMO SAPIENS	neuroblast differentiation-associated protein AHNAK isoform 1 GN=AHNAK	1	1650000	-0.09	0.38	0.06	-0.43	-0.13	-0.12	-0.04	0.53	-0.13	0.21
NP_001611.1_K5272k _1_1_5272_5272	NP_001611.1	AHNAK	6.7	6.44	6.7	K5272k	AHNAK_K5272k	GPDVkLEGPDVSLK	DLRGPDVkLEGPDVS	2.1	NP_001611.1	HOMO SAPIENS	neuroblast differentiation-associated protein AHNAK isoform 1 GN=AHNAK	1	1120000	-0.2	-0.06	-0.29	-0.02	0.21	0.36	-0.04	0.03	0.55	0.82
NP_001611.1_K5462k _1_1_5462_5462	NP_001611.1	AHNAK	14.5	12.09	14.5	K5462k	AHNAK_K5462k	VkGSLGATGEIK	NLEGPKVkGSLGATG	2.1	NP_001611.1	HOMO SAPIENS	neuroblast differentiation-associated protein AHNAK isoform 1 GN=AHNAK	1	990000	0.26	-0.44	-0.38	-0.54	-0.25	0.03	0.12	0.08	0.61	0.28
NP_001611.1_K5524k _1_1_5524_5524	NP_001611.1	AHNAK	13.56	13.31	5.5	K5524k	AHNAK_K5524k	LPTGQISGPEIkGGLK	QISGPEIkGGLKGSE	2.1	NP_001611.1	HOMO SAPIENS	neuroblast differentiation-associated protein AHNAK isoform 1 GN=AHNAK	2	991000	0.14	-0.37	-0.36	-0.31	-0.49	0.05	0.32	-0.18	0.39	0.7
NP_001611.1_K5831k _1_1_5831_5831	NP_001611.1	AHNAK	10.05	8.73	3.63	K5831k	AHNAK_K5831k	FGTFGGLGSkSK	TFGGLGSkSKGHYEV	2.1	NP_001611.1	HOMO SAPIENS	neuroblast differentiation-associated protein AHNAK isoform 1 GN=AHNAK	1	2840000	0.25	-0.2	-0.37	0.03	-0.05	0.12	-0.03	-0.09	-0.03	0.16
NP_004095.4_K41k _1_1_41_41	NP_004095.4	FASN	12.39	10.55	99	K41k	FASN_K41k	WkAGLYGLPR	TDDDRRWkAGLYGLP	3.1	NP_004095.4	HOMO SAPIENS	fatty acid synthase GN=FASN	1	1580000	-0.9	-0.64	-0.9	-0.9	-0.7	0.39	0.78	0.85	0.61	0.7
NP_004095.4_K70k _1_1_70_70	NP_004095.4	FASN	26.56	22.72	99	K70k	FASN_K70k	FDASFFGVHPkQAHTMDPQLR	SFFGVHPkQAHTMDP	3.1	NP_004095.4|NP_032014.3	HOMO SAPIENS	fatty acid synthase GN=FASN	3	22400000	-0.92	-0.9	-0.98	-0.67	-0.87	0.76	0.59	0.9	0.95	0.62
NP_004095.4_K213k _1_1_213_213	NP_004095.4	FASN	22.34	22.34	99	K213k	FASN_K213k	LGMLSPEGTCkAFDTAGNGYCR	LSPEGTCkAFDTAGN	3.1	NP_004095.4	HOMO SAPIENS	fatty acid synthase GN=FASN	5	19000000	-0.46	0.01	-0.1	-0.16	-0.08	0.26	0.08	0.53	0.38	0.03
NP_004095.4_K235k _1_1_235_235	NP_004095.4	FASN	14.96	8.53	1.52	K235k	FASN_K235k	SEGVVAVLLTkK	VVAVLLTkKSLARRV	3.1	NP_004095.4	HOMO SAPIENS	fatty acid synthase GN=FASN	2	3130000	-0.37	-0.45	-0.38	-0.75	-0.11	0.1	0.48	0.26	0.36	0.35
NP_004095.4_K436k _1_1_436_436	NP_004095.4	FASN	13.04	12.69	99	K436k	FASN_K436k	TPEAVQkLLEQGLR	RTPEAVQkLLEQGLR	3.1	NP_004095.4	HOMO SAPIENS	fatty acid synthase GN=FASN	1	6780000	-0.24	-0.02	-0.22	-0.06	-1.18	0.07	0.56	-0.17	0.75	0.71
NP_004095.4_K528k _1_1_528_528	NP_004095.4	FASN	11.86	11.75	10.15	K528k	FASN_K528k	SDEAVkPFGLK	LRSDEAVkPFGLKVS	3.1	NP_004095.4	HOMO SAPIENS	fatty acid synthase GN=FASN	1	2580000	-0.2	-0.03	-0.34	-0.13	-0.23	0.37	0.24	0.04	0.32	0.16
NP_004095.4_K631k _1_1_631_631	NP_004095.4	FASN	24.91	26.92	99	K631k	FASN_K631k	EAHLPPGAMAAVGLSWEECkQR	GLSWEECkQRCPPGV	3.1	NP_004095.4	HOMO SAPIENS	fatty acid synthase GN=FASN	2	3170000	NaN	0.13	0.62	-0.89	0	NaN	1.11	0.63	1.82	1.21
NP_004095.4_K673k _1_1_673_673	NP_004095.4	FASN	12.51	7.59	99	K673k	FASN_K673k	EGVFAkEVR	RKEGVFAkEVRTGGM	3.1	NP_004095.4	HOMO SAPIENS	fatty acid synthase GN=FASN	2	30300000	-1.34	-0.74	-1.01	-1.09	-1.41	0.66	0.55	0.65	0.62	0.79
NP_004095.4_K786k _1_1_786_786	NP_004095.4	FASN	10.35	4.53	2	K786k	FASN_K786k	RGLKPSCTIIPLMkK	CTIIPLMkKDHRDNL	3.1	NP_004095.4	HOMO SAPIENS	fatty acid synthase GN=FASN	1	1410000	NaN	-2.01	-0.78	-1.95	-1.32	0.89	0.52	0.8	1.16	1.28
NP_004095.4_K776k _1_1_776_776	NP_004095.4	FASN	8.84	4.7	8.85	K776k	FASN_K776k	GLkPSCTIIPLMK	AVLKRGLkPSCTIIP	3.1	NP_004095.4	HOMO SAPIENS	fatty acid synthase GN=FASN	2	5480000	-0.88	-1.04	-0.77	-1.03	-0.76	0.69	0.48	0.75	0.67	0.85
NP_004095.4_K786k _1_1_786_786_1	NP_004095.4	FASN	11.86	2.98	2.22	K786k	FASN_K786k	PSCTIIPLMkK	CTIIPLMkKDHRDNL	3.1	NP_004095.4	HOMO SAPIENS	fatty acid synthase GN=FASN	1	10700000	-0.65	-0.5	-1	-1.06	-0.66	0.54	0.37	0.66	0.77	0.66
NP_004095.4_K992k _1_1_992_992	NP_004095.4	FASN	21.57	18.97	99	K992k	FASN_K992k	LFDHPESPTPNPTEPLFLAQAEVYkELR	LAQAEVYkELRLRGY	3.1	NP_004095.4	HOMO SAPIENS	fatty acid synthase GN=FASN	2	31200000	-0.3	-0.01	-0.95	0.06	-0.34	0.69	0.73	1.07	1.15	1.28
NP_004095.4_K1065k _1_1_1065_1065	NP_004095.4	FASN	12.42	7.39	12.42	K1065k	FASN_K1065k	QkLYTLQDK	DPATHRQkLYTLQDK	3.1	NP_004095.4	HOMO SAPIENS	fatty acid synthase GN=FASN	3	17600000	-1.67	-1.38	-1.36	-2	-1.53	0.91	0.73	0.9	1.01	0.93
NP_004095.4_K1072k _1_1_1072_1072	NP_004095.4	FASN	19.46	22.88	99	K1072k	FASN_K1072k	LYTLQDkAQVADVVVSR	KLYTLQDkAQVADVV	3.1	NP_004095.4	HOMO SAPIENS	fatty acid synthase GN=FASN	2	18100000	-0.57	-0.56	-0.6	-1.11	-0.67	0.53	0.42	0.46	0.31	0.51
NP_004095.4_K1116k _1_1_1116_1116	NP_004095.4	FASN	23.92	19.26	99	K1116k	FASN_K1116k	RQQEQQVPILEkFCFTPHTEEGCLSER	QQVPILEkFCFTPHT	3.1	NP_004095.4	HOMO SAPIENS	fatty acid synthase GN=FASN	3	116000000	-0.59	NaN	-0.31	-0.94	-1.36	1.11	0.64	0.83	0.81	0.41
NP_004095.4_K1116k _1_1_1116_1116_1	NP_004095.4	FASN	25.79	24.59	99	K1116k	FASN_K1116k	QQEQQVPILEkFCFTPHTEEGCLSER	QQVPILEkFCFTPHT	3.1	NP_004095.4	HOMO SAPIENS	fatty acid synthase GN=FASN	2	75600000	-0.64	-1.14	-0.58	-2.16	-0.68	0.44	0.46	0.65	0.68	0.51
NP_004095.4_K1142k _1_1_1142_1142	NP_004095.4	FASN	21.97	21.94	15.21	K1142k	FASN_K1142k	AALQEELQLCkGLVQALQTK	QEELQLCkGLVQALQ	3.1	NP_004095.4	HOMO SAPIENS	fatty acid synthase GN=FASN	2	452000000	-2.79	-2.16	-2.3	-3.02	-2.71	0.96	0.88	1.01	0.89	0.79
NP_004095.4_K1151k _1_1_1151_1151	NP_004095.4	FASN	16.42	16.42	12.13	K1151k	FASN_K1151k	GLVQALQTkVTQQGLK	LVQALQTkVTQQGLK	3.1	NP_004095.4	HOMO SAPIENS	fatty acid synthase GN=FASN	2	81500000	-1.76	-1.59	-1.73	-1.63	-1.73	0.84	0.8	0.87	0.75	0.71
NP_004095.4_K1158k _1_1_1158_1158	NP_004095.4	FASN	21.49	18.41	99	K1158k	FASN_K1158k	VTQQGLkMVVPGLDGAQIPR	KVTQQGLkMVVPGLD	3.1	NP_004095.4	HOMO SAPIENS	fatty acid synthase GN=FASN	6	612000000	-1.08	-1.49	-1.27	-2.51	-0.99	0.74	0.68	0.92	0.71	0.78
NP_004095.4_K1158k _1_1_1158_1158_1	NP_004095.4	FASN	24.54	22.5	99	K1158k	FASN_K1158k	VTQQGLkMVVPGLDGAQIPRDPSQQELPR	KVTQQGLkMVVPGLD	3.1	NP_004095.4	HOMO SAPIENS	fatty acid synthase GN=FASN	5	26200000	-0.84	-1.86	-0.87	-0.85	-1.13	0.86	0.66	0.62	0.74	1.05
NP_004095.4_K1225k _1_1_1225_1225	NP_004095.4	FASN	24.3	19.26	12.95	K1225k	FASN_K1225k	LPEDPLLSGLLDSPALkACLDTAVENMPSLK	LLDSPALkACLDTAV	3.1	NP_004095.4	HOMO SAPIENS	fatty acid synthase GN=FASN	2	3990000	-3.34	-2.82	NaN	-3.13	-2.98	0.9	0.94	1.12	0.88	1.06
NP_004095.4_K1239k _1_1_1239_1239	NP_004095.4	FASN	20.47	19.29	4.79	K1239k	FASN_K1239k	ACLDTAVENMPSLkMK	VENMPSLkMKVVEVL	3.1	NP_004095.4	HOMO SAPIENS	fatty acid synthase GN=FASN	3	10600000	-0.63	-0.87	-0.77	-0.4	-0.88	0.53	0.52	0.61	0.45	0.83
NP_004095.4_K1393k _1_1_1393_1393	NP_004095.4	FASN	14.52	14.52	99	K1393k	FASN_K1393k	kSFYGSTLFLCR	LRLVGLKkSFYGSTL	3.1	NP_004095.4	HOMO SAPIENS	fatty acid synthase GN=FASN	2	18400000	-0.58	-1.24	-0.72	-0.73	-0.75	0.48	0.54	0.47	0.31	0.51
NP_004095.4_K1429k _1_1_1429_1429	NP_004095.4	FASN	20.85	18.53	13.68	K1429k	FASN_K1429k	WVESLkGILADEDSSRPVWLK	FRWVESLkGILADED	3.1	NP_004095.4	HOMO SAPIENS	fatty acid synthase GN=FASN	2	17300000	-0.41	-0.96	-1.21	-1.26	-0.92	0.58	0.5	0.63	0.68	0.47
NP_004095.4_K1444k _1_1_1444_1444	NP_004095.4	FASN	22.96	21.77	99	K1444k	FASN_K1444k	GILADEDSSRPVWLkAINCATSGVVGLVNCLR	SSRPVWLkAINCATS	3.1	NP_004095.4	HOMO SAPIENS	fatty acid synthase GN=FASN	3	9120000	NaN	NaN	NaN	NaN	-0.19	0.5	0.2	0.79	1.1	0.75
NP_004095.4_K1582k _1_1_1582_1582	NP_004095.4	FASN	18.94	16.29	10.04	K1582k	FASN_K1582k	DIMLATGkLSPDAIPGK	DIMLATGkLSPDAIP	3.1	NP_004095.4|NP_032014.3	HOMO SAPIENS	fatty acid synthase GN=FASN	2	32300000	-1.88	-1.61	-1.62	-2.43	-1.67	0.92	0.79	0.86	0.93	0.85
NP_004095.4_K1591k _1_1_1591_1591	NP_004095.4	FASN	22.74	20.98	99	K1591k	FASN_K1591k	LSPDAIPGkWTSQDSLLGMEFSGR	SPDAIPGkWTSQDSL	3.1	NP_004095.4	HOMO SAPIENS	fatty acid synthase GN=FASN	6	27400000	-1.07	-0.32	-0.15	-0.93	-1.3	0.64	-0.05	0.6	0.8	0.78
NP_004095.4_K1704k _1_1_1704_1704	NP_004095.4	FASN	16.31	13.29	99	K1704k	FASN_K1704k	VFTTVGSAEkR	TTVGSAEkRAYLQAR	3.1	NP_004095.4|NP_032014.3	HOMO SAPIENS	fatty acid synthase GN=FASN	2	7570000	-0.4	-0.62	-0.12	-0.86	-1.13	0.12	0.33	0.37	-0.12	0.36
NP_004095.4_K1752k _1_1_1752_1752	NP_004095.4	FASN	18.1	16.92	99	K1752k	FASN_K1752k	GVDLVLNSLAEEkLQASVR	LNSLAEEkLQASVRC	3.1	NP_004095.4|NP_032014.3	HOMO SAPIENS	fatty acid synthase GN=FASN	1	2300000	0.14	-0.13	-0.49	0.04	-0.48	0.28	0.41	-0.64	0.18	-0.24
NP_004095.4_K1847k _1_1_1847_1847	NP_004095.4	FASN	10.31	8.17	7.05	K1847k	FASN_K1847k	YMAQGkHIGK	FRYMAQGkHIGKVVV	3.1	NP_004095.4|NP_032014.3	HOMO SAPIENS	fatty acid synthase GN=FASN	1	3270000	-0.36	-0.12	-0.52	-0.55	-0.67	0.25	0.08	0.17	0.47	0.46
NP_004095.4_K1866k _1_1_1866_1866	NP_004095.4	FASN	24.25	23.46	4.41	K1866k	FASN_K1866k	VVVQVLAEEPEAVLkGAK	EEPEAVLkGAKPKLM	3.1	NP_004095.4	HOMO SAPIENS	fatty acid synthase GN=FASN	2	185000000	-0.47	-0.56	-0.56	-0.52	-0.37	0.4	0.35	0.44	0.42	0.48
NP_004095.4_K1878k _1_1_1878_1878	NP_004095.4	FASN	22.92	19.6	13.91	K1878k	FASN_K1878k	LMSAISkTFCPAHK	KLMSAISkTFCPAHK	3.1	NP_004095.4	HOMO SAPIENS	fatty acid synthase GN=FASN	2	21200000	-0.56	-1.15	-0.76	-1.02	-0.57	0.46	0.58	0.38	0.16	0.66
NP_004095.4_K1911k _1_1_1911_1911	NP_004095.4	FASN	9.78	8.97	99	K1911k	FASN_K1911k	GVQkLVLTSR	LIQRGVQkLVLTSRS	3.1	NP_004095.4	HOMO SAPIENS	fatty acid synthase GN=FASN	2	47600000	-0.02	-0.03	-0.1	-0.16	-0.13	0.04	0.09	0.12	-0.02	0.05
NP_004095.4_K1927k _1_1_1927_1927	NP_004095.4	FASN	10.04	11.4	99	K1927k	FASN_K1927k	TGYQAkQVR	IRTGYQAkQVRRWRR	3.1	NP_004095.4	HOMO SAPIENS	fatty acid synthase GN=FASN	3	12700000	-0.56	-0.36	-0.34	-0.39	-0.47	0.05	0	0.06	0.27	0.22
NP_004095.4_K1993k _1_1_1993_1993	NP_004095.4	FASN	22.08	18.26	3.1	K1993k	FASN_K1993k	DGLLENQTPEFFQDVCkPK	EFFQDVCkPKYSGTL	3.1	NP_004095.4	HOMO SAPIENS	fatty acid synthase GN=FASN	4	14300000	-1.52	-1.47	-1.39	-2.07	-1.55	1.03	0.72	0.99	1.12	0.86
NP_004095.4_K2406k _1_1_2406_2406	NP_004095.4	FASN	22.38	22.26	99	K2406k	FASN_K2406k	VAAAVDLIIkSHQGLDR	AAVDLIIkSHQGLDR	3.1	NP_004095.4	HOMO SAPIENS	fatty acid synthase GN=FASN	2	19900000	-0.42	-1	-0.9	-0.63	-0.99	0.41	0.72	0.58	0.74	0.49
NP_004095.4_K2436k _1_1_2436_2436	NP_004095.4	FASN	16.06	14.67	3.58	K2436k	FASN_K2436k	AAEQYTPkAK	AAEQYTPkAKYHGNV	3.1	NP_004095.4	HOMO SAPIENS	fatty acid synthase GN=FASN	2	49200000	0.03	0.03	-0.01	0.03	-0.13	0	-0.27	-0.41	-0.1	-0.24
NP_004095.4_K2449k _1_1_2449_2449	NP_004095.4	FASN	25.04	23.16	25.04	K2449k	FASN_K2449k	AkTGGAYGEDLGADYNLSQVCDGK	NVMLLRAkTGGAYGE	3.1	NP_004095.4	HOMO SAPIENS	fatty acid synthase GN=FASN	5	332000000	0.64	0.36	0.2	0.37	0.42	-0.45	-0.83	-0.68	-0.39	-0.7
NP_004095.4_K1151kK1158k_2_2_1151_1158	NP_004095.4	FASN	21.81	17.06	99	K1151k K1158k	FASN_K1151k K1158k	GLVQALQTkVTQQGLkMVVPGLDGAQIPR	LVQALQTkVTQQGLK|KVTQQGLkMVVPGLD	3.1	NP_004095.4	HOMO SAPIENS	fatty acid synthase GN=FASN	2	13000000	-1.13	-0.36	-0.36	-0.29	-2.36	0.39	0.27	0.32	0.06	0.64
NP_001035203.1_K143k _1_1_143_143	NP_001035203.1	MYH11	10.12	6.39	3.12	K143k	MYH11_K143k	IVDMYkGK	EKIVDMYkGKKRHEM	4.5	NP_001035203.1|NP_002465.1|NP_001035202.1|NP_074035.1|NP_001155247.1|NP_038635.2	HOMO SAPIENS	myosin-11 isoform SM1B GN=MYH11	1	4120000	-0.04	-0.51	-0.41	-0.16	-0.27	0.08	0.21	0.09	0.3	0.17
NP_001139281.1_K614k _1_1_614_614	NP_001139281.1	MYH14	5.91	4.93	5.91	K614k	MYH14_K614k	VDYkANEWLMK	YAGKVDYkANEWLMK	4.3	NP_001139281.1	HOMO SAPIENS	myosin-14 isoform 3 GN=MYH14	1	449000	-0.77	NaN	NaN	-1.25	NaN	0.57	0.53	0.83	0.81	0.64
NP_001139281.1_K1900k _1_1_1900_1900	NP_001139281.1	MYH14	9.25	5.92	99	K1900k	MYH14_K1900k	ILSGkLVR	RERILSGkLVRRAEK	4.3	NP_001139281.1|NP_082297.1	HOMO SAPIENS	myosin-14 isoform 3 GN=MYH14	1	565000	-0.49	NaN	NaN	NaN	NaN	0.44	0.5	0.94	0.17	0.62
NP_001242941.1_K242k _1_1_242_242	NP_001242941.1	MYH10	21.5	19.06	4.08	K242k	MYH10_K242k	QLLQANPILESFGNAkTVK	LESFGNAkTVKNDNS	4.4	NP_001242941.1|NP_001243024.1|NP_005955.3	HOMO SAPIENS	myosin-10 isoform 1 GN=MYH10	3	3390000	0.19	0.13	0.39	0.22	0.24	-0.4	-0.68	-2.13	-0.4	-0.75
NP_002464.1_K14k _1_1_14_14	NP_002464.1	MYH9	16.26	17.17	15.72	K14k	MYH9_K14k	YLYVDkNFINNPLAQADWAAK	DKYLYVDkNFINNPL	4.1	NP_002464.1|NP_071855.2	HOMO SAPIENS	myosin-9 GN=MYH9	4	7370000	-0.62	0.08	-0.5	-0.53	-0.37	0.86	0.19	0.46	0.77	0.57
NP_002464.1_K29k _1_1_29_29	NP_002464.1	MYH9	25.34	21.36	1.91	K29k	MYH9_K29k	NFINNPLAQADWAAkK	AQADWAAkKLVWVPS	4.1	NP_002464.1|NP_071855.2	HOMO SAPIENS	myosin-9 GN=MYH9	1	6230000	-0.06	-0.21	-0.03	0.01	-0.31	-0.01	-0.1	0.12	-0.05	0.04
NP_002464.1_K38k _1_1_38_38	NP_002464.1	MYH9	19.62	18.89	13.87	K38k	MYH9_K38k	LVWVPSDkSGFEPASLK	LVWVPSDkSGFEPAS	4.1	NP_002464.1	HOMO SAPIENS	myosin-9 GN=MYH9	1	8470000	-1.43	-1.43	-1.22	-1.1	-1.46	0.87	0.68	0.92	0.47	0.55
NP_002464.1_K63k _1_1_63_63	NP_002464.1	MYH9	23.96	20.57	1.71	K63k	MYH9_K63k	EEVGEEAIVELVENGkK	VELVENGkKVKVNKD	4.1	NP_002464.1|NP_071855.2	HOMO SAPIENS	myosin-9 GN=MYH9	4	12600000	-0.47	-0.41	-0.76	-0.39	-0.74	0.46	0.4	0.51	0.72	0.6
NP_002464.1_K79k _1_1_79_79	NP_002464.1	MYH9	11.7	8.9	4.99	K79k	MYH9_K79k	MNPPkFSK	IQKMNPPkFSKVEDM	4.1	NP_079005.3|NP_001243024.1|NP_001035203.1|NP_005955.3|NP_002465.1|NP_002464.1|NP_001035202.1|NP_074035.1|NP_001258467.1|NP_001258469.1|NP_082297.1|NP_780469.1|NP_001155247.1|NP_071855.2|NP_038635.2	HOMO SAPIENS	myosin-9 GN=MYH9	1	7190000	-0.47	-0.42	-0.22	-0.55	-0.38	0.55	0.3	0.24	0.57	0.5
NP_002464.1_K82k _1_1_82_82	NP_002464.1	MYH9	20.39	22.89	20.39	K82k	MYH9_K82k	FSkVEDMAELTCLNEASVLHNLK	MNPPKFSkVEDMAEL	4.1	NP_001242941.1|NP_001243024.1|NP_005955.3|NP_002464.1|NP_780469.1|NP_071855.2	HOMO SAPIENS	myosin-9 GN=MYH9	4	13400000	-1.03	-0.17	-0.7	-0.87	-0.46	0.5	0.72	0.63	0.54	0.48
NP_002464.1_K102k _1_1_102_102	NP_002464.1	MYH9	25.65	21.15	99	K102k	MYH9_K102k	VEDMAELTCLNEASVLHNLkER	ASVLHNLkERYYSGL	4.1	NP_002464.1|NP_071855.2	HOMO SAPIENS	myosin-9 GN=MYH9	3	13500000	-0.77	-0.2	-0.23	-0.65	-0.14	0.14	0.33	0.25	0.3	0.28
NP_002464.1_K139k _1_1_139_139	NP_002464.1	MYH9	22.85	21.61	3.13	K139k	MYH9_K139k	NLPIYSEEIVEMYkGK	EEIVEMYkGKKRHEM	4.1	NP_002464.1|NP_071855.2	HOMO SAPIENS	myosin-9 GN=MYH9	4	37200000	-1.06	-0.73	-1.05	-0.89	-0.9	0.89	0.43	0.55	0.7	0.74
NP_002464.1_K202k _1_1_202_202	NP_002464.1	MYH9	8.28	4.65	99	K202k	MYH9_K202k	kDQGELER	ASSHKSKkDQGELER	4.1	NP_002464.1|NP_071855.2	HOMO SAPIENS	myosin-9 GN=MYH9	1	1320000	-0.49	-0.33	-0.65	-1.36	-0.43	0.85	0.26	0.8	0.71	0.59
NP_002464.1_K225k _1_1_225_225	NP_002464.1	MYH9	25.06	24.27	5	K225k	MYH9_K225k	QLLQANPILEAFGNAkTVK	LEAFGNAkTVKNDNS	4.1	NP_001139281.1|NP_001070654.1|NP_079005.3|NP_001035203.1|NP_002465.1|NP_002464.1|NP_001035202.1|NP_074035.1|NP_001258467.1|NP_001258469.1|NP_082297.1|NP_001155247.1|NP_071855.2|NP_038635.2	HOMO SAPIENS	myosin-9 GN=MYH9	4	80600000	-0.35	-0.27	-0.55	-0.62	-0.31	0.27	0.28	0.43	0.38	0.36
NP_002464.1_K228k _1_1_228_228	NP_002464.1	MYH9	11.71	12.55	99	K228k	MYH9_K228k	TVkNDNSSR	FGNAKTVkNDNSSRF	4.1	NP_002465.1|NP_002464.1|NP_001035202.1|NP_074035.1|NP_079005.3|NP_001243024.1|NP_001035203.1|NP_005955.3|NP_071855.2|NP_038635.2	HOMO SAPIENS	myosin-9 GN=MYH9	1	3570000	-0.11	0.03	-0.23	-0.74	0.01	0.13	0.56	0.02	-0.23	0.08
NP_002464.1_K299k _1_1_299_299	NP_002464.1	MYH9	18.95	16.04	99	K299k	MYH9_K299k	TDLLLEPYNkYR	LLLEPYNkYRFLSNG	4.1	NP_002464.1|NP_071855.2	HOMO SAPIENS	myosin-9 GN=MYH9	3	24500000	-0.46	-0.54	-0.31	-0.47	-0.82	0.28	0.21	0.46	0.28	0.48
NP_002464.1_K373k _1_1_373_373	NP_002464.1	MYH9	23.61	23.64	99	K373k	MYH9_K373k	ERNTDQASMPDNTAAQkVSHLLGINVTDFTR	PDNTAAQkVSHLLGI	4.1	NP_002464.1|NP_071855.2	HOMO SAPIENS	myosin-9 GN=MYH9	1	17800000	-0.28	-0.24	0.07	-1.56	0.21	0.12	0.47	-0.29	0.73	-0.21
NP_002464.1_K373k _1_1_373_373_1	NP_002464.1	MYH9	24.82	25.7	99	K373k	MYH9_K373k	NTDQASMPDNTAAQkVSHLLGINVTDFTR	PDNTAAQkVSHLLGI	4.1	NP_002464.1|NP_071855.2	HOMO SAPIENS	myosin-9 GN=MYH9	3	24100000	-0.54	-0.21	0.32	-0.18	-0.24	0.51	0.24	0.46	0	0.11
NP_002464.1_K403k _1_1_403_403	NP_002464.1	MYH9	12	7.09	9.77	K403k	MYH9_K403k	DYVQkAQTK	VGRDYVQkAQTKEQA	4.1	NP_001242941.1|NP_001070654.1|NP_079005.3|NP_001243024.1|NP_005955.3|NP_002464.1|NP_001258467.1|NP_001258469.1|NP_082297.1|NP_780469.1|NP_071855.2	HOMO SAPIENS	myosin-9 GN=MYH9	2	32300000	-0.72	-0.62	-0.78	-1.22	-1.06	0.68	0.53	0.52	0.76	0.71
NP_002464.1_K407k _1_1_407_407	NP_002464.1	MYH9	19.18	17.91	19.18	K407k	MYH9_K407k	AQTkEQADFAIEALAK	YVQKAQTkEQADFAI	4.1	NP_002464.1|NP_001155247.1|NP_071855.2|NP_038635.2|NP_001139281.1|NP_001070654.1|NP_079005.3	HOMO SAPIENS	myosin-9 GN=MYH9	2	35500000	-0.22	-0.32	-0.36	-0.27	-0.34	0.28	0.27	0.22	0.28	0.35
NP_002464.1_K419k _1_1_419_419	NP_002464.1	MYH9	26.99	13.8	99	K419k	MYH9_K419k	EQADFAIEALAkATYER	FAIEALAkATYERMF	4.1	NP_002464.1|NP_001155247.1|NP_071855.2|NP_038635.2|NP_001139281.1|NP_001070654.1|NP_079005.3	HOMO SAPIENS	myosin-9 GN=MYH9	2	7080000	-0.2	-0.47	-0.73	-0.93	-0.15	0.2	0.24	0.23	0.1	0.13
NP_002464.1_K435k _1_1_435_435	NP_002464.1	MYH9	5.08	1.67	5.08	K435k	MYH9_K435k	INkALDK	WLVLRINkALDKTKR	4.1	NP_002464.1|NP_071855.2	HOMO SAPIENS	myosin-9 GN=MYH9	1	11100000	-0.34	-0.28	-0.38	-0.51	-0.15	0.24	0.22	0.23	0.31	0.19
NP_002464.1_K540k _1_1_540_540	NP_002464.1	MYH9	11.24	5.84	11.24	K540k	MYH9_K540k	ATDkSFVEK	WFPKATDkSFVEKVM	4.1	NP_001139281.1|NP_001070654.1|NP_079005.3|NP_001035203.1|NP_002465.1|NP_002464.1|NP_001035202.1|NP_074035.1|NP_001258467.1|NP_001258469.1|NP_082297.1|NP_001155247.1|NP_071855.2|NP_038635.2	HOMO SAPIENS	myosin-9 GN=MYH9	2	5640000	-0.04	-0.12	-0.16	-0.32	0.06	-0.06	-0.03	0.14	0.1	0.18
NP_002464.1_K576k _1_1_576_576	NP_002464.1	MYH9	17.18	15.2	8.04	K576k	MYH9_K576k	ADFCIIHYAGkVDYK	CIIHYAGkVDYKADE	4.1	NP_001242941.1|NP_001243024.1|NP_005955.3|NP_002464.1|NP_780469.1|NP_071855.2	HOMO SAPIENS	myosin-9 GN=MYH9	2	31000000	-0.42	-0.32	-0.48	-0.47	-0.74	0.47	0.48	0.41	0.13	0.5
NP_002464.1_K580k _1_1_580_580	NP_002464.1	MYH9	15.71	11.55	15.71	K580k	MYH9_K580k	VDYkADEWLMK	YAGKVDYkADEWLMK	4.1	NP_001242941.1|NP_001243024.1|NP_005955.3|NP_002464.1|NP_780469.1|NP_071855.2	HOMO SAPIENS	myosin-9 GN=MYH9	7	204000000	-0.22	-0.14	-0.07	-0.1	-0.23	0.17	0.09	0.13	0.03	0.02
NP_002464.1_K613k _1_1_613_613	NP_002464.1	MYH9	12.99	11.98	99	K613k	MYH9_K613k	FVSELWkDVDR	KFVSELWkDVDRIIG	4.1	NP_002464.1	HOMO SAPIENS	myosin-9 GN=MYH9	1	2770000	-0.39	-0.42	0.14	-0.08	-0.51	0	0.36	0.76	-0.16	0.27
NP_002464.1_K637k _1_1_637_637	NP_002464.1	MYH9	27.48	24.01	99	K637k	MYH9_K637k	IIGLDQVAGMSETALPGAFkTR	TALPGAFkTRKGMFR	4.1	NP_002464.1|NP_071855.2	HOMO SAPIENS	myosin-9 GN=MYH9	2	22000000	-0.49	-0.14	-0.66	-0.31	0	0.07	-0.25	0.62	0.54	0.56
NP_002464.1_K651k _1_1_651_651	NP_002464.1	MYH9	14.13	11.53	9.02	K651k	MYH9_K651k	TVGQLYkEQLAK	RTVGQLYkEQLAKLM	4.1	NP_002464.1|NP_071855.2	HOMO SAPIENS	myosin-9 GN=MYH9	2	14000000	-0.4	-0.35	-0.25	-0.29	-0.12	0.57	0.23	0.31	0.52	0.34
NP_002464.1_K656k _1_1_656_656	NP_002464.1	MYH9	10.53	9.39	99	K656k	MYH9_K656k	EQLAkLMATLR	LYKEQLAkLMATLRN	4.1	NP_002464.1|NP_071855.2	HOMO SAPIENS	myosin-9 GN=MYH9	1	1520000	-0.53	-0.16	0.09	0.47	-0.87	-0.19	-0.25	0.18	0.31	0.23
NP_002464.1_K682k _1_0_679_682	NP_002464.1	MYH9	15.46	11.32	0	K682k	MYH9_K682k	KAGkLDPHLVLDQLR	NHEKKAGkLDPHLVL	4.1	NP_002464.1|NP_071855.2	HOMO SAPIENS	myosin-9 GN=MYH9	2	4150000	-0.8	-1.03	-1.01	-1.23	-1.26	0.59	0.53	0.61	0.69	0.52
NP_002464.1_K682k _1_1_682_682	NP_002464.1	MYH9	16.16	13.98	99	K682k	MYH9_K682k	AGkLDPHLVLDQLR	NHEKKAGkLDPHLVL	4.1	NP_001242941.1|NP_001243024.1|NP_005955.3|NP_002464.1|NP_780469.1	HOMO SAPIENS	myosin-9 GN=MYH9	4	33400000	-0.67	-0.93	-0.78	-0.95	-0.96	0.45	0.52	0.6	0.45	0.53
NP_002464.1_K745k _1_1_745_745	NP_002464.1	MYH9	18.83	17.69	99	K745k	MYH9_K745k	QACVLMIkALELDSNLYR	QACVLMIkALELDSN	4.1	NP_002464.1|NP_071855.2	HOMO SAPIENS	myosin-9 GN=MYH9	2	3010000	0.01	-0.38	-1.05	-0.69	-0.21	0.03	1.04	0.06	0.45	0.38
NP_002464.1_K760k _1_1_760_760	NP_002464.1	MYH9	11.33	9.21	99	K760k	MYH9_K760k	IGQSkVFFR	LYRIGQSkVFFRAGV	4.1	NP_002464.1|NP_071855.2	HOMO SAPIENS	myosin-9 GN=MYH9	3	59200000	-0.66	-0.36	-0.42	-0.65	-0.56	0.31	0.28	0.58	0.27	0.21
NP_002464.1_K850k _1_1_850_850	NP_002464.1	MYH9	14.03	15.36	11.12	K850k	MYH9_K850k	QEEEMMAkEEELVK	QEEEMMAkEEELVKV	4.1	NP_002464.1	HOMO SAPIENS	myosin-9 GN=MYH9	2	2670000	-1.28	-1.2	-1.46	-1.51	-1.33	0.95	0.54	1.02	0.92	1.06
NP_002464.1_K856k _1_1_856_856	NP_002464.1	MYH9	11.07	8.11	99	K856k	MYH9_K856k	EEELVkVR	AKEEELVkVREKQLA	4.1	NP_002464.1	HOMO SAPIENS	myosin-9 GN=MYH9	1	2110000	-0.99	-0.68	-0.91	-1.21	-1.23	0.83	0.47	0.63	0.63	0.66
NP_002464.1_K860k _1_1_860_860	NP_002464.1	MYH9	7.52	6.05	99	K860k	MYH9_K860k	EkQLAAENR	ELVKVREkQLAAENR	4.1	NP_002464.1	HOMO SAPIENS	myosin-9 GN=MYH9	2	21500000	-0.5	-0.48	-0.45	-1.18	-0.32	0.38	0.44	0.32	0.34	0.53
NP_002464.1_K1173k _1_1_1173_1173	NP_002464.1	MYH9	5.68	3.06	2	K1173k	MYH9_K1173k	EQEVNILkK	EQEVNILkKTLEEEA	4.1	NP_002464.1	HOMO SAPIENS	myosin-9 GN=MYH9	1	1660000	0.31	-0.1	-0.03	-0.25	-0.04	0.36	0.03	-0.01	0.03	-0.13
NP_002464.1_K1277k _1_1_1277_1277	NP_002464.1	MYH9	11.69	10.77	11.69	K1277k	MYH9_K1277k	VTkLQVELDNVTGLLSQSDSK	ELADKVTkLQVELDN	4.1	NP_002464.1	HOMO SAPIENS	myosin-9 GN=MYH9	1	771000	-0.19	-1.05	-0.41	0.29	NaN	0.41	0.18	-0.07	0.25	0.09
NP_002464.1_K1295k _1_1_1295_1295	NP_002464.1	MYH9	10.05	11.74	5.08	K1295k	MYH9_K1295k	LQVELDNVTGLLSQSDSkSSK	LLSQSDSkSSKLTKD	4.1	NP_002464.1	HOMO SAPIENS	myosin-9 GN=MYH9	1	368000	-0.59	-0.22	-0.08	0.01	-0.31	-0.27	0.47	0.12	0.38	0.08
NP_002464.1_K1445k _1_1_1445_1445	NP_002464.1	MYH9	12.32	5.79	12.32	K1445k	MYH9_K1445k	kFDQLLAEEK	NLEKKQKkFDQLLAE	4.1	NP_001139281.1|NP_001242941.1|NP_001070654.1|NP_079005.3|NP_002464.1|NP_001035202.1|NP_074035.1|NP_001258467.1|NP_001258469.1|NP_082297.1|NP_780469.1|NP_001155247.1|NP_071855.2|NP_038635.2	HOMO SAPIENS	myosin-9 GN=MYH9	1	1800000	-0.65	-1.56	-1.17	-1.62	-1.27	0.41	0.69	0.62	0.46	0.68
NP_002464.1_K1477k _1_1_1477_1477	NP_002464.1	MYH9	7.91	5.92	99	K1477k	MYH9_K1477k	ETkALSLAR	EAREKETkALSLARA	4.1	NP_001243024.1|NP_001035203.1|NP_005955.3|NP_002465.1|NP_002464.1|NP_001035202.1|NP_074035.1|NP_780469.1|NP_001155247.1|NP_071855.2|NP_038635.2	HOMO SAPIENS	myosin-9 GN=MYH9	2	5090000	-0.3	-0.62	-0.32	-1.07	-0.4	0.41	0.59	0.58	0.18	0.64
NP_002464.1_K1500k _1_1_1500_1500	NP_002464.1	MYH9	4.94	2.8	99	K1500k	MYH9_K1500k	LNkQFR	AELERLNkQFRTEME	4.1	NP_002464.1|NP_071855.2	HOMO SAPIENS	myosin-9 GN=MYH9	1	3130000	-1.1	-1.51	-1.42	-1.59	-0.73	0.72	0.52	0.78	0.77	0.83
NP_002464.1_K1555k _1_1_1555_1555	NP_002464.1	MYH9	18.8	15.41	99	K1555k	MYH9_K1555k	TQLEELEDELQATEDAkLR	LQATEDAkLRLEVNL	4.1	NP_074035.1|NP_780469.1|NP_001155247.1|NP_071855.2|NP_038635.2|NP_005955.3|NP_002465.1|NP_002464.1|NP_001035202.1	HOMO SAPIENS	myosin-9 GN=MYH9	2	4560000	-0.83	-0.47	-0.26	-0.33	-0.16	0.19	0.31	0.06	0.39	0.12
NP_002464.1_K1835k _1_1_1835_1835	NP_002464.1	MYH9	8.93	9.15	99	K1835k	MYH9_K1835k	QAACkQVR	KERQAACkQVRRTEK	4.1	NP_002464.1	HOMO SAPIENS	myosin-9 GN=MYH9	1	988000	NaN	NaN	NaN	NaN	0.96	1.49	1.8	1.15	0.99	NaN
NP_002464.1_K1867k _1_1_1867_1867	NP_002464.1	MYH9	7.43	7.9	99	K1867k	MYH9_K1867k	DQADkASTR	QYKDQADkASTRLKQ	4.1	NP_002464.1|NP_071855.2	HOMO SAPIENS	myosin-9 GN=MYH9	1	979000	-0.57	-1.12	-0.61	0.03	-0.58	0.43	0.34	0.11	0.53	-0.04
NP_002464.1_K1918k _1_1_1918_1918	NP_002464.1	MYH9	8.73	1.8	1.61	K1918k	MYH9_K1918k	EVSSLkNK	NREVSSLkNKLRRGD	4.1	NP_002464.1|NP_071855.2	HOMO SAPIENS	myosin-9 GN=MYH9	1	14100000	-0.72	-0.58	-0.66	-0.51	-0.78	0.7	0.62	0.48	0.67	0.73
NP_001129123.1_K77k _1_1_77_77	NP_001129123.1	EIF2AK2	16.6	10.1	3.58	K77k	EIF2AK2_K77k	LAVEILNkEK	LAVEILNkEKKAVSP	5.5	NP_001129123.1	HOMO SAPIENS	interferon-induced, double-stranded RNA-activated protein kinase isoform a GN=EIF2AK2	1	2470000	0.08	0.11	-0.02	-0.34	0.19	-0.08	-0.15	-0.37	0.19	-0.61
NP_001129123.1_K253k _1_1_253_253	NP_001129123.1	EIF2AK2	10.34	8.93	3.91	K253k	EIF2AK2_K253k	FDLPDMkETK	RFDLPDMkETKYTVD	5.5	NP_001129123.1|NP_001129124.1	HOMO SAPIENS	interferon-induced, double-stranded RNA-activated protein kinase isoform a GN=EIF2AK2	1	1780000	0.05	0.26	0.17	-0.15	0.02	-0.2	0.04	-0.27	-0.14	-0.15
NP_001129123.1_K283k _1_1_283_283	NP_001129123.1	EIF2AK2	20.36	17.43	3.53	K283k	EIF2AK2_K283k	EIELIGSGGFGQVFkAK	GGFGQVFkAKHRIDG	5.5	NP_001129123.1	HOMO SAPIENS	interferon-induced, double-stranded RNA-activated protein kinase isoform a GN=EIF2AK2	1	2910000	-0.38	-0.2	0.23	-1.01	-0.53	-0.09	0.26	0.2	0.04	0.6
NP_001129123.1_K304k _1_1_304_304	NP_001129123.1	EIF2AK2	9.9	7.12	99	K304k	EIF2AK2_K304k	YNNEkAER	RVKYNNEkAEREVKA	5.5	NP_001129123.1	HOMO SAPIENS	interferon-induced, double-stranded RNA-activated protein kinase isoform a GN=EIF2AK2	2	6160000	-0.22	0.01	-0.09	-0.21	-0.33	0.14	-0.07	0.3	0.09	-0.01
NP_001129123.1_K380k _1_1_380_380	NP_001129123.1	EIF2AK2	12.39	9.01	99	K380k	EIF2AK2_K380k	GTLEQWIEkR	TLEQWIEkRRGEKLD	5.5	NP_001129123.1|NP_001129124.1	HOMO SAPIENS	interferon-induced, double-stranded RNA-activated protein kinase isoform a GN=EIF2AK2	1	849000	0.3	-0.04	0.24	-0.05	0.49	0.71	-0.22	0.03	-0.75	-0.44
NP_001129123.1_K429k _1_1_429_429	NP_001129123.1	EIF2AK2	12.35	11.74	12.35	K429k	EIF2AK2_K429k	QVkIGDFGLVTSLK	LVDTKQVkIGDFGLV	5.5	NP_001129123.1	HOMO SAPIENS	interferon-induced, double-stranded RNA-activated protein kinase isoform a GN=EIF2AK2	1	3420000	-0.34	0.14	-0.13	-0.23	-0.32	0.04	0.36	-0.09	0.13	0.19
NP_001129123.1_K440k _1_1_440_440	NP_001129123.1	EIF2AK2	18.76	15.26	5.06	K440k	EIF2AK2_K440k	IGDFGLVTSLkNDGK	FGLVTSLkNDGKRTR	5.5	NP_001129123.1|NP_001129124.1	HOMO SAPIENS	interferon-induced, double-stranded RNA-activated protein kinase isoform a GN=EIF2AK2	3	9900000	-0.57	-1	-0.66	-0.81	-0.92	0.53	0.69	0.49	0.51	0.66
NP_001129123.1_K517k _1_1_517_517	NP_001129123.1	EIF2AK2	9.42	7.54	9.42	K517k	EIF2AK2_K517k	TLLQkLLSK	KEKTLLQkLLSKKPE	5.5	NP_001129123.1	HOMO SAPIENS	interferon-induced, double-stranded RNA-activated protein kinase isoform a GN=EIF2AK2	1	2920000	0.08	-0.04	-0.46	-0.69	-0.17	0.47	-0.01	-0.26	0.08	0.56
NP_005336.3_K3k _1_1_3_3	NP_005336.3	HSPA1A	23.67	25.15	23.67	K3k	HSPA1A_K3k	AkAAAIGIDLGTTYSCVGVFQHGK	#NAME?	5.3	NP_005336.3	HOMO SAPIENS	heat shock 70 kDa protein 1A GN=HSPA1A	3	18500000	-0.09	-0.09	0.18	0.04	-0.05	-0.01	0.06	0.03	-0.16	-0.02
NP_005336.3_K56k _1_1_56_56	NP_005336.3	HSPA1A	21.19	18.37	21.19	K56k	HSPA1A_K56k	LIGDAAkNQVALNPQNTVFDAK	RLIGDAAkNQVALNP	5.3	NP_005336.3|NP_034608.2|NP_034609.2	HOMO SAPIENS	heat shock 70 kDa protein 1A GN=HSPA1A	3	55800000	0.12	0.22	0.15	0.13	0.27	-0.42	-0.55	-0.29	-0.47	-0.16
NP_005336.3_K71k _1_1_71_71	NP_005336.3	HSPA1A	20.8	18.11	99	K71k	HSPA1A_K71k	NQVALNPQNTVFDAkR	QNTVFDAkRLIGRKF	5.3	NP_005336.3|NP_034608.2|NP_034609.2	HOMO SAPIENS	heat shock 70 kDa protein 1A GN=HSPA1A	4	28100000	-0.13	0.15	-0.08	0.09	0.18	-0.55	-0.21	0.09	-0.35	-0.01
NP_005336.3_K77k _1_1_77_77	NP_005336.3	HSPA1A	13.32	11.23	13.32	K77k	HSPA1A_K77k	kFGDPVVQSDMK	AKRLIGRkFGDPVVQ	5.3	NP_005336.3	HOMO SAPIENS	heat shock 70 kDa protein 1A GN=HSPA1A	3	10500000	0.01	-0.15	-0.09	0.02	0.15	-0.05	-0.26	-0.21	0.2	-0.1
NP_005336.3_K108k _1_1_108_108	NP_005336.3	HSPA1A	12.98	11.48	6.78	K108k	HSPA1A_K108k	VQVSYkGETK	PKVQVSYkGETKAFY	5.3	NP_005336.3	HOMO SAPIENS	heat shock 70 kDa protein 1A GN=HSPA1A	2	31100000	0.06	0.08	-0.05	0.02	0.18	-0.28	-0.18	-0.34	-0.16	-0.24
NP_005336.3_K126k _1_1_126_126	NP_005336.3	HSPA1A	16.98	14.49	3.23	K126k	HSPA1A_K126k	AFYPEEISSMVLTkMK	ISSMVLTkMKEIAEA	5.3	NP_005336.3|NP_038586.2	HOMO SAPIENS	heat shock 70 kDa protein 1A GN=HSPA1A	4	46000000	-0.22	-0.04	0.37	0.26	-0.03	-0.12	-0.09	-0.17	0.03	-0.03
NP_005336.3_K159k _1_1_159_159	NP_005336.3	HSPA1A	15.68	14.28	99	K159k	HSPA1A_K159k	QATkDAGVIAGLNVLR	DSQRQATkDAGVIAG	5.3	NP_005518.3|NP_005336.3|NP_034608.2|NP_038586.2|NP_034609.2	HOMO SAPIENS	heat shock 70 kDa protein 1A GN=HSPA1A	1	27100000	0.22	0.4	-0.14	0.25	0.24	-0.09	-0.2	0.17	-0.35	-0.41
NP_005336.3_K251k _1_1_251_251	NP_005336.3	HSPA1A	6.96	4.22	6.96	K251k	HSPA1A_K251k	kDISQNK	EFKRKHKkDISQNKR	5.3	NP_005518.3|NP_005336.3|NP_034608.2|NP_038586.2	HOMO SAPIENS	heat shock 70 kDa protein 1A GN=HSPA1A	1	419000	0.16	0.59	0.6	NaN	0.31	NaN	-0.33	0.15	-0.18	NaN
NP_005336.3_K257k _1_1_257_257	NP_005336.3	HSPA1A	7.51	3.22	99	K257k	HSPA1A_K257k	DISQNkR	KKDISQNkRAVRRLR	5.3	NP_005518.3|NP_005336.3|NP_034608.2	HOMO SAPIENS	heat shock 70 kDa protein 1A GN=HSPA1A	2	7950000	0.39	0.47	0.52	0.15	0.45	-0.34	-0.83	-0.83	-0.47	-0.65
NP_005336.3_K319k _1_1_319_319	NP_005336.3	HSPA1A	16.11	8.69	99	K319k	HSPA1A_K319k	STLEPVEkALR	STLEPVEkALRDAKL	5.3	NP_002146.2|NP_005336.3	HOMO SAPIENS	heat shock 70 kDa protein 1A GN=HSPA1A	2	11000000	0.61	0.26	0.05	0.03	-0.36	-0.18	0.08	-0.31	-0.13	-0.32
NP_005336.3_K348k _1_1_348_348	NP_005336.3	HSPA1A	13.81	13.81	99	K348k	HSPA1A_K348k	VQkLLQDFFNGR	TRIPKVQkLLQDFFN	5.3	NP_005336.3|NP_034608.2|NP_034609.2	HOMO SAPIENS	heat shock 70 kDa protein 1A GN=HSPA1A	4	45900000	-0.03	0.73	0.8	0.59	0.51	-0.33	0.02	-0.56	-0.54	-0.44
NP_005336.3_K423k _1_1_423_423	NP_005336.3	HSPA1A	27.4	29.37	99	K423k	HSPA1A_K423k	RNSTIPTkQTQIFTTYSDNQPGVLIQVYEGER	RNSTIPTkQTQIFTT	5.3	NP_005518.3|NP_005336.3|NP_038586.2	HOMO SAPIENS	heat shock 70 kDa protein 1A GN=HSPA1A	1	12000000	-0.25	0.06	0.2	0.2	0.63	0.3	-0.29	-0.47	-0.51	NaN
NP_005336.3_K451k _1_1_451_451	NP_005336.3	HSPA1A	11.81	6.41	99	K451k	HSPA1A_K451k	AMTkDNNLLGR	EGERAMTkDNNLLGR	5.3	NP_002146.2|NP_005518.3|NP_005336.3	HOMO SAPIENS	heat shock 70 kDa protein 1A GN=HSPA1A	7	220000000	0.63	0.51	0.46	0.53	0.47	-1.04	-1.1	-0.9	-0.88	-0.99
NP_005336.3_K500k _1_1_500_500	NP_005336.3	HSPA1A	13.93	13.14	13.93	K500k	HSPA1A_K500k	ANkITITNDK	KSTGKANkITITNDK	5.3	NP_002146.2|NP_005336.3|NP_034608.2|NP_038586.2	HOMO SAPIENS	heat shock 70 kDa protein 1A GN=HSPA1A	2	47900000	0.29	0.26	0.05	0.11	0.17	-0.19	-0.43	-0.25	-0.35	-0.54
NP_005336.3_K512k _1_1_512_512	NP_005336.3	HSPA1A	4.53	0.41	99	K512k	HSPA1A_K512k	GRLSkEEIER	NDKGRLSkEEIERMV	5.3	NP_005336.3|NP_034608.2|NP_038586.2|NP_034609.2	HOMO SAPIENS	heat shock 70 kDa protein 1A GN=HSPA1A	1	1190000	0.27	-0.01	0.01	-0.1	0.16	0.02	-0.29	-0.05	-0.4	-0.1
NP_005336.3_K512k _1_1_512_512_1	NP_005336.3	HSPA1A	7.2	2.96	99	K512k	HSPA1A_K512k	LSkEEIER	NDKGRLSkEEIERMV	5.3	NP_005518.3|NP_005336.3|NP_034608.2|NP_038586.2|NP_034609.2	HOMO SAPIENS	heat shock 70 kDa protein 1A GN=HSPA1A	2	40000000	0.05	-0.14	-0.14	0.14	-0.25	0	-0.25	0.11	0.23	0.03
NP_005336.3_K524k _1_1_524_524	NP_005336.3	HSPA1A	20.54	14.86	4.05	K524k	HSPA1A_K524k	MVQEAEkYKAEDEVQR	RMVQEAEkYKAEDEV	5.3	NP_005336.3	HOMO SAPIENS	heat shock 70 kDa protein 1A GN=HSPA1A	2	19300000	0.22	0.25	0.25	0.2	0.25	-0.58	-0.82	-0.8	-0.33	-0.52
NP_005336.3_K526k _1_1_526_526	NP_005336.3	HSPA1A	10.34	10.34	99	K526k	HSPA1A_K526k	YkAEDEVQR	VQEAEKYkAEDEVQR	5.3	NP_005518.3|NP_005336.3|NP_034608.2|NP_034609.2	HOMO SAPIENS	heat shock 70 kDa protein 1A GN=HSPA1A	3	11500000	0.21	0.42	0.23	0.37	0.04	-0.19	-0.38	-0.15	-0.76	-0.38
NP_005336.3_K539k _1_1_539_539	NP_005336.3	HSPA1A	15.13	10.6	15.13	K539k	HSPA1A_K539k	VSAkNALESYAFNMK	QRERVSAkNALESYA	5.3	NP_005336.3	HOMO SAPIENS	heat shock 70 kDa protein 1A GN=HSPA1A	3	11700000	0.51	0.57	0.47	0.7	0.6	-0.56	-1.2	-0.58	-0.74	-1.23
NP_005336.3_K550k _1_1_550_550	NP_005336.3	HSPA1A	23.52	19.75	12.74	K550k	HSPA1A_K550k	NALESYAFNMkSAVEDEGLK	ESYAFNMkSAVEDEG	5.3	NP_005336.3|NP_034608.2|NP_034609.2	HOMO SAPIENS	heat shock 70 kDa protein 1A GN=HSPA1A	5	27800000	0.11	0.31	0.28	0.17	0.23	-0.29	-0.12	-0.43	-0.27	-0.61
NP_005336.3_K559k _1_1_559_559	NP_005336.3	HSPA1A	11.66	7.29	3.16	K559k	HSPA1A_K559k	SAVEDEGLkGK	AVEDEGLkGKISEAD	5.3	NP_005336.3|NP_034608.2|NP_034609.2	HOMO SAPIENS	heat shock 70 kDa protein 1A GN=HSPA1A	2	13000000	0.46	0.6	0.31	0.49	0.56	-0.73	-1.09	-0.74	-0.7	-1.07
NP_005336.3_K561k _1_1_561_561	NP_005336.3	HSPA1A	5.65	3.36	5.64	K561k	HSPA1A_K561k	GkISEADK	EDEGLKGkISEADKK	5.3	NP_005336.3	HOMO SAPIENS	heat shock 70 kDa protein 1A GN=HSPA1A	1	3350000	-0.04	0.28	0.2	0.3	0.34	-0.3	-0.36	-0.67	-0.18	-0.32
NP_005336.3_K573k _1_1_573_573	NP_005336.3	HSPA1A	22.29	20.1	22.29	K573k	HSPA1A_K573k	VLDkCQEVISWLDANTLAEK	DKKKVLDkCQEVISW	5.3	NP_005336.3	HOMO SAPIENS	heat shock 70 kDa protein 1A GN=HSPA1A	4	32600000	0.75	0.76	0.3	0.7	0.44	-0.98	-1.59	-1.48	-0.62	-1.04
NP_005336.3_K589k _1_1_589_589	NP_005336.3	HSPA1A	9.96	6.16	4.42	K589k	HSPA1A_K589k	CQEVISWLDANTLAEkDEFEHK	DANTLAEkDEFEHKR	5.3	NP_005336.3	HOMO SAPIENS	heat shock 70 kDa protein 1A GN=HSPA1A	1	2200000	NaN	NaN	NaN	0.71	NaN	0.5	-0.19	0.33	0.46	0.82
NP_005336.3_K595k _1_1_595_595	NP_005336.3	HSPA1A	10.45	9.65	99	K595k	HSPA1A_K595k	DEFEHkR	EKDEFEHkRKELEQV	5.3	NP_005336.3	HOMO SAPIENS	heat shock 70 kDa protein 1A GN=HSPA1A	1	1450000	0.47	0.66	0.49	0.03	0.4	-0.69	-0.99	-1.96	-0.17	-0.4
NP_005336.3_K595k _1_1_595_595_1	NP_005336.3	HSPA1A	9.61	9.33	2.07	K595k	HSPA1A_K595k	DEFEHkRK	EKDEFEHkRKELEQV	5.3	NP_005336.3	HOMO SAPIENS	heat shock 70 kDa protein 1A GN=HSPA1A	3	3130000	0.05	0.29	-0.11	0.56	0.12	-0.28	-0.66	-0.15	-0.45	-0.05
NP_005336.3_K597k _1_1_597_597	NP_005336.3	HSPA1A	28.94	28.58	28.94	K597k	HSPA1A_K597k	RkELEQVCNPIISGLYQGAGGPGPGGFGAQGPK	DEFEHKRkELEQVCN	5.3	NP_005336.3	HOMO SAPIENS	heat shock 70 kDa protein 1A GN=HSPA1A	3	94600000	0.44	0.55	0.4	0.57	0.56	-0.72	-0.79	-0.73	-0.77	-0.87
NP_005336.3_K628k _1_1_628_628	NP_005336.3	HSPA1A	18.88	14.18	99	K628k	HSPA1A_K628k	ELEQVCNPIISGLYQGAGGPGPGGFGAQGPkGGSGSGPTIEEVD	GFGAQGPkGGSGSGP	5.3	NP_005336.3	HOMO SAPIENS	heat shock 70 kDa protein 1A GN=HSPA1A	4	295000000	-0.6	0.45	-0.14	0.55	-0.41	0.24	-0.08	-1.22	0.07	-0.03
NP_006588.1_K3k _1_1_3_3	NP_006588.1	HSPA8	24.95	27.87	24.95	K3k	HSPA8_K3k	SkGPAVGIDLGTTYSCVGVFQHGK	#NAME?	5.1	NP_006588.1|NP_694881.1|NP_112442.2	HOMO SAPIENS	heat shock cognate 71 kDa protein isoform 1 GN=HSPA8	4	75900000	-0.21	0.01	-0.28	-0.18	-0.37	0.18	0.17	0.06	-0.04	-0.08
NP_006588.1_K56k_1_1_56_56	NP_006588.1	HSPA8	19.68	16.04	19.68	K56k M61m	HSPA8_K56k M61m	LIGDAAkNQVAmNPTNTVFDAK	RLIGDAAkNQVAMNP	5.1	NP_006588.1|NP_694881.1|NP_112442.2	HOMO SAPIENS	heat shock cognate 71 kDa protein isoform 1 GN=HSPA8	7	217000000	-0.16	-0.13	-0.22	-0.22	-0.19	0.19	0.06	0.08	0.15	0.27
NP_006588.1_K71k _1_1_71_71	NP_006588.1	HSPA8	21.88	20.95	99	K71k	HSPA8_K71k	NQVAMNPTNTVFDAkR	TNTVFDAkRLIGRRF	5.1	NP_006588.1|NP_694881.1|NP_112442.2	HOMO SAPIENS	heat shock cognate 71 kDa protein isoform 1 GN=HSPA8	7	137000000	-0.12	-0.25	-0.69	-0.33	-0.25	0.04	0.42	0.14	0.1	0.14
NP_006588.1_K88k _1_1_88_88	NP_006588.1	HSPA8	11.82	11.82	11.82	K88k	HSPA8_K88k	RFDDAVVQSDMkHWPFMVVNDAGRPK	AVVQSDMkHWPFMVV	5.1	NP_006588.1|NP_694881.1	HOMO SAPIENS	heat shock cognate 71 kDa protein isoform 1 GN=HSPA8	1	1360000	-0.25	0.4	-1.07	0.08	0.1	0.3	-0.15	-0.56	0.68	-0.14
NP_006588.1_K108k _1_1_108_108	NP_006588.1	HSPA8	13.33	10.1	6.8	K108k	HSPA8_K108k	VQVEYkGETK	PKVQVEYkGETKSFY	5.1	NP_006588.1|NP_068814.2|NP_694881.1|NP_112442.2	HOMO SAPIENS	heat shock cognate 71 kDa protein isoform 1 GN=HSPA8	2	87300000	-0.16	-0.09	-0.26	-0.36	-0.26	0.29	0.08	0.14	0.07	0.14
NP_006588.1_K112k _1_1_112_112	NP_006588.1	HSPA8	17.43	17.89	17.43	K112k	HSPA8_K112k	GETkSFYPEEVSSMVLTK	VEYKGETkSFYPEEV	5.1	NP_006588.1|NP_694881.1|NP_112442.2	HOMO SAPIENS	heat shock cognate 71 kDa protein isoform 1 GN=HSPA8	1	3080000	-0.01	-0.52	-0.36	-0.05	-0.96	0.44	-0.03	0.56	0.7	0.7
NP_006588.1_K126k _1_1_126_126	NP_006588.1	HSPA8	21.47	21.65	3.32	K126k	HSPA8_K126k	SFYPEEVSSMVLTkMK	VSSMVLTkMKEIAEA	5.1	NP_006588.1|NP_694881.1|NP_112442.2	HOMO SAPIENS	heat shock cognate 71 kDa protein isoform 1 GN=HSPA8	3	54400000	-0.18	-0.11	-0.16	0	-0.28	0.24	-0.11	0.27	0.33	0.24
NP_006588.1_K128k _1_1_128_128	NP_006588.1	HSPA8	14.29	10.92	14.29	K128k	HSPA8_K128k	MkEIAEAYLGK	SMVLTKMkEIAEAYL	5.1	NP_006588.1|NP_694881.1	HOMO SAPIENS	heat shock cognate 71 kDa protein isoform 1 GN=HSPA8	1	4070000	-0.05	0.07	0.01	-0.01	-0.48	-0.15	-0.19	0.09	-0.13	-0.05
NP_006588.1_K159k _1_1_159_159	NP_006588.1	HSPA8	16.8	12.44	99	K159k	HSPA8_K159k	QATkDAGTIAGLNVLR	DSQRQATkDAGTIAG	5.1	NP_006588.1|NP_694881.1|NP_112442.2	HOMO SAPIENS	heat shock cognate 71 kDa protein isoform 1 GN=HSPA8	2	78100000	-0.11	-0.07	-0.15	-0.17	-0.25	0.26	0.02	0.18	0.23	0.34
NP_006588.1_K187k _1_1_187_187	NP_006588.1	HSPA8	25.38	25.21	1.48	K187k	HSPA8_K187k	IINEPTAAAIAYGLDkK	AIAYGLDkKVGAERN	5.1	NP_006588.1|NP_068814.2|NP_694881.1|NP_112442.2|NP_001002012.1	HOMO SAPIENS	heat shock cognate 71 kDa protein isoform 1 GN=HSPA8	4	24400000	0.08	0.01	0.05	-0.07	-0.07	-0.04	-0.36	-0.07	0.19	-0.18
NP_006588.1_K246k _1_1_246_246	NP_006588.1	HSPA8	13.77	11.98	99	K246k	HSPA8_K246k	MVNHFIAEFkR	NHFIAEFkRKHKKDI	5.1	NP_006588.1|NP_694881.1|NP_112442.2	HOMO SAPIENS	heat shock cognate 71 kDa protein isoform 1 GN=HSPA8	6	163000000	-0.14	-0.37	-0.09	-0.21	-0.03	0.04	-0.05	0.09	0.33	0.27
NP_006588.1_K251k _1_1_251_251	NP_006588.1	HSPA8	8.83	4.47	8.83	K251k	HSPA8_K251k	kDISENK	EFKRKHKkDISENKR	5.1	NP_006588.1|NP_694881.1|NP_112442.2	HOMO SAPIENS	heat shock cognate 71 kDa protein isoform 1 GN=HSPA8	2	1570000	0.26	0.17	0.27	-0.13	0.13	-0.03	-0.03	0.2	-0.31	-0.33
NP_006588.1_K257k _1_1_257_257	NP_006588.1	HSPA8	8.43	1.77	99	K257k	HSPA8_K257k	DISENkR	KKDISENkRAVRRLR	5.1	NP_006588.1|NP_694881.1	HOMO SAPIENS	heat shock cognate 71 kDa protein isoform 1 GN=HSPA8	4	278000000	0.14	0.15	0.12	0.07	0.05	-0.04	-0.38	-0.28	-0.25	-0.33
NP_006588.1_K319k _1_1_319_319	NP_006588.1	HSPA8	14.7	7.79	99	K319k	HSPA8_K319k	GTLDPVEkALR	GTLDPVEkALRDAKL	5.1	NP_006588.1|NP_694881.1|NP_112442.2	HOMO SAPIENS	heat shock cognate 71 kDa protein isoform 1 GN=HSPA8	2	21600000	-0.39	0.1	-0.02	0.02	-0.24	0.14	-0.24	-1.2	0.19	-0.11
NP_006588.1_K325k _1_1_325_325	NP_006588.1	HSPA8	5.96	1.63	5.96	K325k	HSPA8_K325k	DAkLDK	EKALRDAkLDKSQIH	5.1	NP_006588.1|NP_001666.2	HOMO SAPIENS	heat shock cognate 71 kDa protein isoform 1 GN=HSPA8	1	818000	0.75	1.14	0.36	-0.11	0.91	-0.02	-0.9	0.13	-0.56	-0.14
NP_006588.1_K328k _1_1_328_328	NP_006588.1	HSPA8	20.35	17.24	99	K328k	HSPA8_K328k	LDkSQIHDIVLVGGSTR	LRDAKLDkSQIHDIV	5.1	NP_006588.1|NP_694881.1|NP_112442.2	HOMO SAPIENS	heat shock cognate 71 kDa protein isoform 1 GN=HSPA8	3	4190000	-0.17	0.14	-0.35	0.05	-0.43	-0.65	0.03	0.02	0.09	0.19
NP_006588.1_K348k _1_1_348_348	NP_006588.1	HSPA8	14.28	14.28	14.28	K348k	HSPA8_K348k	IQkLLQDFFNGK	TRIPKIQkLLQDFFN	5.1	NP_006588.1|NP_068814.2|NP_694881.1|NP_112442.2	HOMO SAPIENS	heat shock cognate 71 kDa protein isoform 1 GN=HSPA8	5	93700000	-0.14	0.24	-0.71	-0.1	0	-0.05	-0.12	0.14	-0.07	0.4
NP_006588.1_K357k _1_1_357_357	NP_006588.1	HSPA8	16.32	14.17	8.15	K357k	HSPA8_K357k	LLQDFFNGkELNK	LQDFFNGkELNKSIN	5.1	NP_006588.1|NP_002146.2|NP_068814.2|NP_694881.1|NP_112442.2|NP_001002012.1	HOMO SAPIENS	heat shock cognate 71 kDa protein isoform 1 GN=HSPA8	3	24900000	-0.29	0	0.12	0.34	-0.08	-0.45	-0.25	-0.35	0.27	0.02
NP_006588.1_K361k _1_1_361_361	NP_006588.1	HSPA8	22.37	22.36	22.37	K361k	HSPA8_K361k	ELNkSINPDEAVAYGAAVQAAILSGDK	FNGKELNkSINPDEA	5.1	NP_006588.1|NP_694881.1|NP_112442.2	HOMO SAPIENS	heat shock cognate 71 kDa protein isoform 1 GN=HSPA8	4	8120000	-0.24	-0.09	-0.1	0.22	0.04	-0.37	0.03	0.22	0.08	0.3
NP_006588.1_K451k _1_1_451_451	NP_006588.1	HSPA8	11.51	5.66	11.51	K451k	HSPA8_K451k	AMTkDNNLLGK	EGERAMTkDNNLLGK	5.1	NP_006588.1|NP_068814.2|NP_694881.1|NP_112442.2|NP_001002012.1	HOMO SAPIENS	heat shock cognate 71 kDa protein isoform 1 GN=HSPA8	6	232000000	0.35	0.33	0.14	0.21	0.22	-0.34	-0.57	-0.58	-0.34	-0.54
NP_006588.1_K500k _1_1_500_500	NP_006588.1	HSPA8	12.28	8.37	12.1	K500k	HSPA8_K500k	ENkITITNDK	KSTGKENkITITNDK	5.1	NP_006588.1|NP_068814.2|NP_112442.2|NP_001002012.1	HOMO SAPIENS	heat shock cognate 71 kDa protein isoform 1 GN=HSPA8	2	45700000	-0.1	0.21	-0.07	0.23	0.03	0	0.01	-0.02	-0.13	-0.07
NP_006588.1_K507k _1_1_507_507	NP_006588.1	HSPA8	12.78	6.73	99	K507k	HSPA8_K507k	ITITNDkGR	KITITNDkGRLSKED	5.1	NP_006588.1|NP_002146.2|NP_005518.3|NP_005336.3|NP_068814.2|NP_112442.2|NP_034608.2|NP_038586.2|NP_034609.2|NP_001002012.1	HOMO SAPIENS	heat shock cognate 71 kDa protein isoform 1 GN=HSPA8	6	412000000	0.37	0.24	0.2	0.13	0.26	-0.19	-0.44	-0.3	-0.28	-0.45
NP_006588.1_K512k _1_1_512_512	NP_006588.1	HSPA8	8.45	4.34	99	K512k	HSPA8_K512k	GRLSkEDIER	NDKGRLSkEDIERMV	5.1	NP_006588.1|NP_112442.2	HOMO SAPIENS	heat shock cognate 71 kDa protein isoform 1 GN=HSPA8	1	3770000	0.03	-0.16	-0.15	0	-0.25	0.14	-0.01	0.14	-0.14	0.11
NP_006588.1_K512k _1_1_512_512_1	NP_006588.1	HSPA8	13.95	6.4	99	K512k	HSPA8_K512k	LSkEDIER	NDKGRLSkEDIERMV	5.1	NP_006588.1|NP_112442.2	HOMO SAPIENS	heat shock cognate 71 kDa protein isoform 1 GN=HSPA8	5	250000000	-0.1	-0.1	-0.15	-0.13	-0.13	0.1	0.06	0.14	0.08	0.13
NP_006588.1_K524k _1_1_524_524	NP_006588.1	HSPA8	14.56	14.35	4.02	K524k	HSPA8_K524k	MVQEAEkYK	RMVQEAEkYKAEDEK	5.1	NP_006588.1|NP_005336.3|NP_112442.2	HOMO SAPIENS	heat shock cognate 71 kDa protein isoform 1 GN=HSPA8	9	483000000	0.28	0.31	0.05	0.09	0.29	-0.28	-0.51	-0.41	-0.22	-0.38
NP_006588.1_K524k _1_1_524_524_1	NP_006588.1	HSPA8	18.23	18.69	4.7	K524k	HSPA8_K524k	MVQEAEkYKAEDEK	RMVQEAEkYKAEDEK	5.1	NP_006588.1|NP_112442.2	HOMO SAPIENS	heat shock cognate 71 kDa protein isoform 1 GN=HSPA8	2	23400000	0.05	-0.05	-0.08	0.01	0.32	-0.15	-0.16	-0.26	0.01	-0.32
NP_006588.1_K531k _1_1_531_531	NP_006588.1	HSPA8	4.6	3.39	4.6	K531k	HSPA8_K531k	YKAEDEkQR	KYKAEDEkQRDKVSS	5.1	NP_006588.1|NP_112442.2	HOMO SAPIENS	heat shock cognate 71 kDa protein isoform 1 GN=HSPA8	1	5740000	0.28	0.14	0.05	0.09	0.13	-0.18	-0.38	-0.61	-0.24	-0.45
NP_006588.1_K539k _1_1_539_539	NP_006588.1	HSPA8	14.7	11.24	14.7	K539k	HSPA8_K539k	VSSkNSLESYAFNMK	QRDKVSSkNSLESYA	5.1	NP_006588.1|NP_112442.2	HOMO SAPIENS	heat shock cognate 71 kDa protein isoform 1 GN=HSPA8	5	75200000	0.24	0.28	0.22	0.29	0.2	-0.59	-0.67	-0.96	-0.41	-0.69
NP_006588.1_K550k _1_1_550_550	NP_006588.1	HSPA8	21.52	23.72	12.43	K550k	HSPA8_K550k	NSLESYAFNMkATVEDEK	ESYAFNMkATVEDEK	5.1	NP_006588.1|NP_112442.2	HOMO SAPIENS	heat shock cognate 71 kDa protein isoform 1 GN=HSPA8	2	7070000	0.07	0.04	-0.12	0.03	0.24	-0.01	-0.27	-0.1	-0.23	-0.16
NP_006588.1_K573k _1_1_573_573	NP_006588.1	HSPA8	18.46	18.06	18.46	K573k	HSPA8_K573k	ILDkCNEIINWLDK	DKQKILDkCNEIINW	5.1	NP_006588.1	HOMO SAPIENS	heat shock cognate 71 kDa protein isoform 1 GN=HSPA8	2	7970000	0.13	0.3	0.13	0.33	0.26	-0.97	-0.65	-0.37	-0.5	-0.25
NP_006588.1_K583k _1_1_583_583	NP_006588.1	HSPA8	21.51	21.6	11.2	K583k	HSPA8_K583k	CNEIINWLDkNQTAEK	EIINWLDkNQTAEKE	5.1	NP_006588.1	HOMO SAPIENS	heat shock cognate 71 kDa protein isoform 1 GN=HSPA8	6	420000000	0.26	0.29	-0.28	0.04	0.2	-0.21	-0.95	-0.37	0.01	-0.19
NP_006588.1_K589k _1_1_589_589	NP_006588.1	HSPA8	16.91	16.98	13.27	K589k	HSPA8_K589k	NQTAEkEEFEHQQK	DKNQTAEkEEFEHQQ	5.1	NP_006588.1|NP_112442.2	HOMO SAPIENS	heat shock cognate 71 kDa protein isoform 1 GN=HSPA8	1	2210000	-0.3	-0.39	-0.69	-0.65	0.18	0.06	-0.02	0.19	0.36	0.2
NP_006588.1_K597k _1_1_597_597	NP_006588.1	HSPA8	18.69	12.22	6.09	K597k	HSPA8_K597k	EEFEHQQkELEK	EEFEHQQkELEKVCN	5.1	NP_006588.1|NP_112442.2	HOMO SAPIENS	heat shock cognate 71 kDa protein isoform 1 GN=HSPA8	4	135000000	0.02	0.12	0.09	0.12	0.05	-0.2	-0.49	-0.36	-0.19	-0.11
NP_006588.1_K601k _1_1_601_601	NP_006588.1	HSPA8	16.15	9.04	16.15	K601k	HSPA8_K601k	ELEkVCNPIITK	HQQKELEkVCNPIIT	5.1	NP_006588.1|NP_112442.2	HOMO SAPIENS	heat shock cognate 71 kDa protein isoform 1 GN=HSPA8	4	97100000	0.05	0.05	-0.04	-0.03	0.16	-0.08	-0.36	-0.29	-0.08	-0.12
NP_006588.1_K609k _1_1_609_609	NP_006588.1	HSPA8	13.69	13.8	99	K609k	HSPA8_K609k	VCNPIITkLYQSAGGMPGGMPGGFPGGGAPPSGGASSGPTIEEVD	VCNPIITkLYQSAGG	5.1	NP_006588.1|NP_112442.2	HOMO SAPIENS	heat shock cognate 71 kDa protein isoform 1 GN=HSPA8	6	157000000	-0.02	-0.41	0.14	-0.03	0.01	0.13	0.18	-0.23	0.32	0.13
NP_068814.2_K57k _1_1_57_57	NP_068814.2	HSPA2	10.02	9.52	10.02	K57k	HSPA2_K57k	LIGDAAkNQVAMNPTNTIFDAK	RLIGDAAkNQVAMNP	5.4	NP_068814.2	HOMO SAPIENS	heat shock-related 70 kDa protein 2 GN=HSPA2	1	992000	-0.89	NaN	NaN	NaN	-0.63	0.98	0.48	1.08	1.37	0.67
NP_068814.2_K127k _1_1_127_127	NP_068814.2	HSPA2	10.94	10.88	3.38	K127k	HSPA2_K127k	TFFPEEISSMVLTkMK	ISSMVLTkMKEIAEA	5.4	NP_068814.2|NP_001002012.1	HOMO SAPIENS	heat shock-related 70 kDa protein 2 GN=HSPA2	2	2150000	-1.43	-1.71	-1.57	NaN	-1.82	1.3	1.63	0.96	1.1	1.43
NP_068814.2_K260k _1_1_260_260	NP_068814.2	HSPA2	7.83	2.09	99	K260k	HSPA2_K260k	DIGPNkR	KKDIGPNkRAVRRLR	5.4	NP_068814.2|NP_001002012.1	HOMO SAPIENS	heat shock-related 70 kDa protein 2 GN=HSPA2	2	3300000	-0.75	-1.2	-1.04	-1.65	-1.57	0.92	0.52	1.03	1.03	0.82
NP_068814.2_K515k _1_1_515_515	NP_068814.2	HSPA2	7.92	8.73	99	K515k	HSPA2_K515k	LSkDDIDR	NDKGRLSkDDIDRMV	5.4	NP_068814.2|NP_001002012.1	HOMO SAPIENS	heat shock-related 70 kDa protein 2 GN=HSPA2	2	5680000	-1.88	-1.45	-1.32	-2	-2.38	0.8	1.02	0.74	0.77	0.85
NP_001186211.2_K36k _1_1_36_36_1	NP_001186211.2	LRBA	16.05	12.61	99	K36k	LRBA_K36k	EETPTEGGALSLkPGLPIR	EGGALSLkPGLPIRG	6.1	NP_006717.2|NP_001186211.2|NP_109620.2	HOMO SAPIENS	lipopolysaccharide-responsive and beige-like anchor protein isoform 1 GN=LRBA	1	297000	NaN	-0.21	-0.62	-0.5	-0.24	0.55	0.16	0.72	1.28	0.88
NP_001186211.2_K175k _1_1_175_175	NP_001186211.2	LRBA	10.18	7.68	10.18	K175k	LRBA_K175k	LFFSkLQGDK	ELKLFFSkLQGDKGR	6.1	NP_001186211.2|NP_109620.2|NP_001071156.1|NP_001071155.1	HOMO SAPIENS	lipopolysaccharide-responsive and beige-like anchor protein isoform 1 GN=LRBA	2	18700000	-0.01	-0.02	-0.13	-0.32	0.2	-0.01	0	-0.23	0.04	0.05
NP_001186211.2_K649k _1_1_649_649	NP_001186211.2	LRBA	10.54	8.78	99	K649k	LRBA_K649k	GLDGPRPNQkEMLSLR	DGPRPNQkEMLSLRA	6.1	NP_001186211.2	HOMO SAPIENS	lipopolysaccharide-responsive and beige-like anchor protein isoform 1 GN=LRBA	1	7990000	0.28	0.03	0.46	0.27	-0.27	0.24	-0.17	-0.02	-0.31	-0.31
NP_001186211.2_K726k _1_1_726_726	NP_001186211.2	LRBA	9.49	5.55	9.49	K726k	LRBA_K726k	VIYkLLASK	NGLRVIYkLLASKSE	6.1	NP_056493.3|NP_006717.2|NP_001186211.2|NP_085098.1|NP_109620.2|NP_001071156.1|NP_001071155.1	HOMO SAPIENS	lipopolysaccharide-responsive and beige-like anchor protein isoform 1 GN=LRBA	2	13400000	-1.91	-2.35	-2.33	-3.09	-2.33	1.07	0.84	1.1	1.09	1.17
NP_001186211.2_K731k _1_1_731_731	NP_001186211.2	LRBA	9.74	8.68	99	K731k	LRBA_K731k	LLASkSEGIR	IYKLLASkSEGIRVQ	6.1	NP_006717.2|NP_001186211.2|NP_109620.2|NP_001071156.1|NP_001071155.1	HOMO SAPIENS	lipopolysaccharide-responsive and beige-like anchor protein isoform 1 GN=LRBA	2	18400000	0.19	0.46	0.18	0.17	0.34	-0.5	-0.29	-0.28	-0.41	-0.29
NP_001186211.2_K929k _1_1_929_929	NP_001186211.2	LRBA	19.16	14.95	99	K929k	LRBA_K929k	VTFEIHkENLANIFR	KVTFEIHkENLANIF	6.1	NP_006717.2|NP_001186211.2|NP_109620.2	HOMO SAPIENS	lipopolysaccharide-responsive and beige-like anchor protein isoform 1 GN=LRBA	1	3330000	0.33	-0.11	0.27	0.03	-0.34	-0.18	-0.16	0.13	0.03	-0.17
NP_001186211.2_K942k _1_1_942_942	NP_001186211.2	LRBA	26.91	25.15	99	K942k	LRBA_K942k	EQQGkVDEEIGLCSSTSVQAASGIR	IFREQQGkVDEEIGL	6.1	NP_006717.2|NP_001186211.2	HOMO SAPIENS	lipopolysaccharide-responsive and beige-like anchor protein isoform 1 GN=LRBA	4	20700000	0.42	0.65	-0.04	-0.02	0.4	0.13	-0.13	-0.58	-0.17	-0.1
NP_001186211.2_K1144k _1_1_1144_1144	NP_001186211.2	LRBA	22.08	21.6	9.32	K1144k	LRBA_K1144k	VEGSPTEEANLPTELQDNSLSPAASEAGEkLDMFGNDDK	AASEAGEkLDMFGND	6.1	NP_006717.2|NP_001186211.2	HOMO SAPIENS	lipopolysaccharide-responsive and beige-like anchor protein isoform 1 GN=LRBA	1	2460000	0.71	0.74	-0.06	-0.01	0.31	-0.72	-0.38	0.07	-0.12	-0.38
NP_001186211.2_K1160k _1_1_1160_1160	NP_001186211.2	LRBA	11.46	10.46	11.46	K1160k	LRBA_K1160k	LIFQEGkPVTEK	KLIFQEGkPVTEKQT	6.1	NP_001186211.2	HOMO SAPIENS	lipopolysaccharide-responsive and beige-like anchor protein isoform 1 GN=LRBA	1	8080000	-0.31	0.46	-0.5	-0.26	0.65	0.39	-0.7	-0.23	0.28	0.13
NP_001186211.2_K1165k _1_1_1165_1165	NP_001186211.2	LRBA	13.59	13.78	6.64	K1165k	LRBA_K1165k	LIFQEGKPVTEkQTDTETQDSK	EGKPVTEkQTDTETQ	6.1	NP_006717.2|NP_001186211.2	HOMO SAPIENS	lipopolysaccharide-responsive and beige-like anchor protein isoform 1 GN=LRBA	2	2940000	0.28	0.68	0.34	-0.21	0.04	-0.11	0	-0.44	-0.04	0.02
NP_001186211.2_K1214k _1_1_1214_1214	NP_001186211.2	LRBA	7.61	3.48	99	K1214k	LRBA_K1214k	kATNLTR	QMLEEGKkATNLTRE	6.1	NP_006717.2|NP_001186211.2	HOMO SAPIENS	lipopolysaccharide-responsive and beige-like anchor protein isoform 1 GN=LRBA	1	671000	-0.14	0.43	0.58	-0.55	-0.25	-0.05	0.83	0.44	-0.6	-0.04
NP_001186211.2_K1243k _1_1_1243_1243	NP_001186211.2	LRBA	15.6	15.27	99	K1243k	LRBA_K1243k	IAkLDVSNVATDTER	SSEQKIAkLDVSNVA	6.1	NP_006717.2|NP_001186211.2	HOMO SAPIENS	lipopolysaccharide-responsive and beige-like anchor protein isoform 1 GN=LRBA	2	20700000	-0.01	-0.52	-0.2	-0.05	-0.15	0.18	0.05	-0.04	-0.18	0.14
NP_001186211.2_K1243k _1_1_1243_1243_1	NP_001186211.2	LRBA	19.44	17.32	19.44	K1243k	LRBA_K1243k	IAkLDVSNVATDTERLELK	SSEQKIAkLDVSNVA	6.1	NP_006717.2|NP_001186211.2	HOMO SAPIENS	lipopolysaccharide-responsive and beige-like anchor protein isoform 1 GN=LRBA	1	3690000	-0.02	-0.54	-0.21	0.05	-0.06	0.03	-0.45	-0.01	-0.14	0.14
NP_001186211.2_K1259k _1_1_1259_1259	NP_001186211.2	LRBA	23.72	20.25	99	K1259k	LRBA_K1259k	LDVSNVATDTERLELkASPNVEAPQPHR	DTERLELkASPNVEA	6.1	NP_001186211.2	HOMO SAPIENS	lipopolysaccharide-responsive and beige-like anchor protein isoform 1 GN=LRBA	1	9330000	0.22	0.06	-0.01	0.19	-0.12	-0.25	-0.06	-0.09	-0.49	0
NP_001186211.2_K1259k _1_1_1259_1259_1	NP_001186211.2	LRBA	22.73	23.89	99	K1259k	LRBA_K1259k	LELkASPNVEAPQPHR	DTERLELkASPNVEA	6.1	NP_006717.2|NP_001186211.2	HOMO SAPIENS	lipopolysaccharide-responsive and beige-like anchor protein isoform 1 GN=LRBA	2	30000000	-0.06	0.03	0	-0.09	-0.21	-0.15	0.05	-0.24	0.21	-0.24
NP_001186211.2_K1465k _1_1_1465_1465	NP_001186211.2	LRBA	20.16	16.8	99	K1465k	LRBA_K1465k	NCLECQQHSQLkTR	CQQHSQLkTRGDKAL	6.1	NP_006717.2|NP_001186211.2	HOMO SAPIENS	lipopolysaccharide-responsive and beige-like anchor protein isoform 1 GN=LRBA	3	21200000	-0.18	-0.1	0.07	-0.12	0.08	-0.22	0.61	0.01	0.22	0.03
NP_001186211.2_K1470k _1_1_1470_1470	NP_001186211.2	LRBA	9.13	0.25	8.85	K1470k	LRBA_K1470k	TRGDkALK	QLKTRGDkALKPMHS	6.1	NP_006717.2|NP_001186211.2	HOMO SAPIENS	lipopolysaccharide-responsive and beige-like anchor protein isoform 1 GN=LRBA	2	3340000	0.31	0.04	0.13	0.25	0.16	-0.38	-0.51	-0.7	-0.31	-0.35
NP_001186211.2_K1473k _1_1_1473_1473	NP_001186211.2	LRBA	13.43	7.97	13.43	K1473k	LRBA_K1473k	ALkPMHSLIPLGK	TRGDKALkPMHSLIP	6.1	NP_006717.2|NP_001186211.2	HOMO SAPIENS	lipopolysaccharide-responsive and beige-like anchor protein isoform 1 GN=LRBA	6	117000000	-0.08	0	-0.15	-0.07	-0.06	0.01	0.01	0.11	0.06	-0.02
NP_001186211.2_K1483k _1_1_1483_1483	NP_001186211.2	LRBA	14.77	11.94	5.7	K1483k	LRBA_K1483k	ALKPMHSLIPLGkSAAK	HSLIPLGkSAAKSPV	6.1	NP_001186211.2	HOMO SAPIENS	lipopolysaccharide-responsive and beige-like anchor protein isoform 1 GN=LRBA	1	590000	-0.4	0.15	0.24	0.01	-0.13	-0.26	0.06	-0.22	0.52	0.03
NP_001186211.2_K1483k _1_1_1483_1483_1	NP_001186211.2	LRBA	21.24	14.36	6.26	K1483k	LRBA_K1483k	PMHSLIPLGkSAAK	HSLIPLGkSAAKSPV	6.1	NP_006717.2|NP_001186211.2	HOMO SAPIENS	lipopolysaccharide-responsive and beige-like anchor protein isoform 1 GN=LRBA	5	69700000	0.3	0.06	-0.13	0.35	0.45	-0.41	-0.62	-0.34	-0.14	-0.09
NP_001186211.2_K1487k _1_1_1487_1487	NP_001186211.2	LRBA	17.78	15.71	99	K1487k	LRBA_K1487k	SAAkSPVDIVTGGISPVR	PLGKSAAkSPVDIVT	6.1	NP_006717.2|NP_001186211.2|NP_109620.2	HOMO SAPIENS	lipopolysaccharide-responsive and beige-like anchor protein isoform 1 GN=LRBA	2	86800000	-0.07	0.17	0.38	-0.55	0.44	0.23	-0.05	0.21	-0.08	-0.18
NP_001186211.2_K1655k _1_1_1655_1655	NP_001186211.2	LRBA	6.43	6.64	99	K1655k	LRBA_K1655k	SPETkNDR	VNKSPETkNDRGNDL	6.1	NP_006717.2|NP_001186211.2	HOMO SAPIENS	lipopolysaccharide-responsive and beige-like anchor protein isoform 1 GN=LRBA	2	6150000	-0.08	0.05	-0.42	-0.44	-0.16	-0.03	0.13	0.24	-0.05	0.13
NP_001186211.2_K1665k _1_1_1665_1665	NP_001186211.2	LRBA	15.36	13.31	15.36	K1665k	LRBA_K1665k	NDRGNDLDTkATPSVSVSK	RGNDLDTkATPSVSV	6.1	NP_006717.2|NP_001186211.2	HOMO SAPIENS	lipopolysaccharide-responsive and beige-like anchor protein isoform 1 GN=LRBA	1	1380000	-0.1	0.26	0.33	0.15	0.07	-0.38	-0.13	-0.35	-0.16	-0.07
NP_001186211.2_K1665k _1_1_1665_1665_1	NP_001186211.2	LRBA	11.79	6.75	11.79	K1665k	LRBA_K1665k	GNDLDTkATPSVSVSK	RGNDLDTkATPSVSV	6.1	NP_006717.2|NP_001186211.2	HOMO SAPIENS	lipopolysaccharide-responsive and beige-like anchor protein isoform 1 GN=LRBA	1	3000000	-0.01	0.08	-0.01	-0.07	-0.22	-0.47	0.18	0.06	-0.1	-0.24
NP_001186211.2_K1674k _1_1_1674_1674	NP_001186211.2	LRBA	15.93	15.88	11.16	K1674k	LRBA_K1674k	ATPSVSVSkNVNVK	TPSVSVSkNVNVKDI	6.1	NP_006717.2|NP_001186211.2	HOMO SAPIENS	lipopolysaccharide-responsive and beige-like anchor protein isoform 1 GN=LRBA	4	22500000	0	0	0.06	-0.13	0.1	-0.14	-0.02	-0.28	-0.07	-0.04
NP_001186211.2_K1679k _1_1_1679_1679	NP_001186211.2	LRBA	11.36	8.4	99	K1679k	LRBA_K1679k	NVNVkDILR	VSKNVNVkDILRSLV	6.1	NP_006717.2|NP_001186211.2|NP_109620.2|NP_001071156.1|NP_001071155.1	HOMO SAPIENS	lipopolysaccharide-responsive and beige-like anchor protein isoform 1 GN=LRBA	2	45300000	0	-0.04	0.15	0.02	0.17	-0.01	-0.38	-0.53	-0.26	-0.42
NP_001186211.2_K1731k _1_1_1731_1731	NP_001186211.2	LRBA	10.45	6.74	2.45	K1731k	LRBA_K1731k	SVIVAAkK	RSVIVAAkKSAVSPS	6.1	NP_006717.2|NP_001186211.2	HOMO SAPIENS	lipopolysaccharide-responsive and beige-like anchor protein isoform 1 GN=LRBA	3	11700000	-0.03	0.22	0.16	-0.3	-0.03	0.03	-0.01	-0.08	-0.15	-0.13
NP_001186211.2_K1776k _1_1_1776_1776	NP_001186211.2	LRBA	15.02	14.56	99	K1776k	LRBA_K1776k	SSNAkLPSVPTVDSVSQDPVSNMSITER	GSRSSNAkLPSVPTV	6.1	NP_006717.2|NP_001186211.2	HOMO SAPIENS	lipopolysaccharide-responsive and beige-like anchor protein isoform 1 GN=LRBA	3	15100000	-0.82	-0.01	0.32	-0.18	0.2	-0.08	-0.2	-0.36	0.11	0.3
NP_001186211.2_K1806k _1_1_1806_1806	NP_001186211.2	LRBA	18.59	16.28	99	K1806k	LRBA_K1806k	LEHALEkAAPLLR	RLEHALEkAAPLLRE	6.1	NP_006717.2|NP_001186211.2|NP_109620.2	HOMO SAPIENS	lipopolysaccharide-responsive and beige-like anchor protein isoform 1 GN=LRBA	1	4370000	0.12	0.47	0.35	0.05	0.32	-0.49	-1.13	-0.29	-0.19	-0.94
NP_001186211.2_K1889k _1_1_1889_1889	NP_001186211.2	LRBA	15.11	11.75	99	K1889k	LRBA_K1889k	LLSQTMkDHLVR	RLLSQTMkDHLVRVA	6.1	NP_006717.2|NP_001186211.2|NP_109620.2|NP_001071156.1	HOMO SAPIENS	lipopolysaccharide-responsive and beige-like anchor protein isoform 1 GN=LRBA	1	6560000	0.23	0.46	0.66	0.51	-0.01	-0.03	-0.22	-1.12	-0.33	-0.47
NP_001186211.2_K2024k _1_1_2024_2024	NP_001186211.2	LRBA	23.68	18.16	2.6	K2024k	LRBA_K2024k	TAVEHATDEDILAkGK	TDEDILAkGKQSIRS	6.1	NP_001186211.2	HOMO SAPIENS	lipopolysaccharide-responsive and beige-like anchor protein isoform 1 GN=LRBA	2	20800000	0.2	0.28	0.09	0.12	0.24	-0.47	-0.51	-0.44	-0.29	-0.36
NP_001186211.2_K2196k _1_1_2196_2196	NP_001186211.2	LRBA	15.27	15.27	99	K2196k	LRBA_K2196k	QLFkASNMTQR	ASPRQLFkASNMTQR	6.1	NP_001186211.2|NP_109620.2|NP_001071156.1|NP_001071155.1	HOMO SAPIENS	lipopolysaccharide-responsive and beige-like anchor protein isoform 1 GN=LRBA	2	4490000	-0.29	0.2	0.19	0.12	-0.31	-0.07	0.08	0.01	-0.26	0.16
NP_001186211.2_K2260k _1_1_2260_2260	NP_001186211.2	LRBA	14.1	9.2	14.1	K2260k	LRBA_K2260k	DLSkPIGALNPK	TNFRDLSkPIGALNP	6.1	NP_006717.2|NP_001186211.2|NP_001191126.1|NP_085098.1	HOMO SAPIENS	lipopolysaccharide-responsive and beige-like anchor protein isoform 1 GN=LRBA	2	22500000	0.17	0.07	-0.05	0.03	0.01	-0.33	-0.31	-0.24	-0.08	-0.42
NP_001186211.2_K2268k _1_1_2268_2268	NP_001186211.2	LRBA	13.01	10.21	99	K2268k	LRBA_K2268k	PIGALNPkR	PIGALNPkRAAFFAE	6.1	NP_056493.3|NP_006717.2|NP_001186211.2|NP_001191126.1|NP_085098.1|NP_109620.2	HOMO SAPIENS	lipopolysaccharide-responsive and beige-like anchor protein isoform 1 GN=LRBA	4	209000000	0.63	0.69	-0.05	0.48	0.74	-0.56	-0.59	-0.33	-0.1	-0.3
NP_001186211.2_K2492k _1_1_2492_2492	NP_001186211.2	LRBA	16.85	14.2	9.33	K2492k	LRBA_K2492k	GSAMQVSPLMFTDkAQQDVIMVLK	SPLMFTDkAQQDVIM	6.1	NP_006717.2|NP_001186211.2	HOMO SAPIENS	lipopolysaccharide-responsive and beige-like anchor protein isoform 1 GN=LRBA	6	12800000	0.25	0.5	0.58	0.46	0.21	-0.13	-0.43	-0.31	-0.09	-0.26
NP_001186211.2_K2800k _1_1_2800_2800	NP_001186211.2	LRBA	9.48	8.84	99	K2800k	LRBA_K2800k	QVSDLkQLFAYPGCDAGIR	VRQVSDLkQLFAYPG	6.1	NP_006717.2|NP_001186211.2|NP_109620.2	HOMO SAPIENS	lipopolysaccharide-responsive and beige-like anchor protein isoform 1 GN=LRBA	1	3760000	0.56	0.69	0.42	0.14	-0.29	0	-0.55	-0.16	-0.16	-0.3
NP_009057.1_K8k _1_1_8_8	NP_009057.1	VCP	15.21	11.97	15.19	K8k	VCP_K8k	ASGADSkGDDLSTAILK	MASGADSkGDDLSTA	7.1	NP_009057.1|NP_033529.3	HOMO SAPIENS	transitional endoplasmic reticulum ATPase GN=VCP	2	240000000	0.22	0.24	0.03	0.38	0.25	-0.47	-0.45	-0.52	-0.28	-0.37
NP_009057.1_K18k _1_1_18_18	NP_009057.1	VCP	22.24	17.84	2.91	K18k	VCP_K18k	ASGADSKGDDLSTAILkQK	DLSTAILkQKNRPNR	7.1	NP_009057.1|NP_033529.3	HOMO SAPIENS	transitional endoplasmic reticulum ATPase GN=VCP	3	147000000	0.45	0.47	0.29	0.13	0.41	-0.18	-0.44	-0.1	-0.28	-0.28
NP_009057.1_K18k _1_1_18_18_1	NP_009057.1	VCP	16.84	12.94	4.05	K18k	VCP_K18k	GDDLSTAILkQK	DLSTAILkQKNRPNR	7.1	NP_009057.1|NP_033529.3	HOMO SAPIENS	transitional endoplasmic reticulum ATPase GN=VCP	2	330000000	0.31	0.12	0.14	0.08	0.15	-0.44	-0.46	-0.55	-0.23	-0.46
NP_009057.1_K45k _1_1_45_45	NP_009057.1	VCP	24.73	20.64	99	K45k	VCP_K45k	LIVDEAINEDNSVVSLSQPkMDELQLFR	VVSLSQPkMDELQLF	7.1	NP_009057.1|NP_033529.3	HOMO SAPIENS	transitional endoplasmic reticulum ATPase GN=VCP	1	8020000	NaN	-0.14	-0.05	0.5	NaN	0.23	0.46	NaN	0.5	NaN
NP_009057.1_K60k _1_1_60_60	NP_009057.1	VCP	11.07	6.41	3.1	K60k	VCP_K60k	GDTVLLkGK	RGDTVLLkGKKRREA	7.1	NP_009057.1|NP_033529.3	HOMO SAPIENS	transitional endoplasmic reticulum ATPase GN=VCP	1	16400000	-0.37	-0.6	-0.53	-0.47	-0.65	0.48	0.33	0.4	0.24	0.18
NP_009057.1_K81k _1_1_81_81	NP_009057.1	VCP	23.43	19.79	99	K81k	VCP_K81k	EAVCIVLSDDTCSDEkIR	DDTCSDEkIRMNRVV	7.1	NP_009057.1|NP_033529.3	HOMO SAPIENS	transitional endoplasmic reticulum ATPase GN=VCP	2	9650000	-0.28	-0.09	0.37	-0.05	0.29	-0.11	-0.17	0.46	-0.44	-0.28
NP_009057.1_K109k _1_1_109_109	NP_009057.1	VCP	19.8	20.11	3.9	K109k	VCP_K109k	LGDVISIQPCPDVkYGK	IQPCPDVkYGKRIHV	7.1	NP_009057.1|NP_033529.3	HOMO SAPIENS	transitional endoplasmic reticulum ATPase GN=VCP	2	51800000	0.39	0.31	0.16	0.16	0.31	-0.49	-0.53	-0.42	-0.31	-0.55
NP_009057.1_K148k _1_1_148_148	NP_009057.1	VCP	9.17	5.65	99	K148k	VCP_K148k	kGDIFLVR	EAYRPIRkGDIFLVR	7.1	NP_009057.1|NP_033529.3	HOMO SAPIENS	transitional endoplasmic reticulum ATPase GN=VCP	2	25300000	-0.63	-0.61	-0.64	-1.16	-0.72	0.37	0.64	0.48	0.33	0.39
NP_009057.1_K217k _1_1_217_217	NP_009057.1	VCP	14.49	14.49	99	K217k	VCP_K217k	QLAQIkEMVELPLR	RKQLAQIkEMVELPL	7.1	NP_009057.1|NP_033529.3	HOMO SAPIENS	transitional endoplasmic reticulum ATPase GN=VCP	3	40700000	0.03	0.12	-0.23	0.01	-0.1	0.09	-0.4	-0.17	-0.09	-0.12
NP_009057.1_K217k _1_1_217_217_1	NP_009057.1	VCP	18.32	18.21	17.19	K217k	VCP_K217k	QLAQIkEMVELPLRHPALFK	RKQLAQIkEMVELPL	7.1	NP_009057.1|NP_033529.3	HOMO SAPIENS	transitional endoplasmic reticulum ATPase GN=VCP	1	9730000	-0.06	0.19	0.24	0.15	0.12	-0.01	-0.34	-0.28	-0.41	-0.28
NP_009057.1_K231k _1_1_231_231	NP_009057.1	VCP	21.66	21.32	6.87	K231k	VCP_K231k	EMVELPLRHPALFkAIGVKPPR	LRHPALFkAIGVKPP	7.1	NP_009057.1|NP_033529.3	HOMO SAPIENS	transitional endoplasmic reticulum ATPase GN=VCP	3	25300000	0.34	0.07	0.19	0.16	0.13	-0.5	-0.38	-0.73	-0.11	-0.2
NP_009057.1_K231k _1_1_231_231_1	NP_009057.1	VCP	15.36	17.28	7.28	K231k	VCP_K231k	HPALFkAIGVKPPR	LRHPALFkAIGVKPP	7.1	NP_009057.1|NP_033529.3	HOMO SAPIENS	transitional endoplasmic reticulum ATPase GN=VCP	4	29500000	-0.04	-0.06	0.05	0.13	0	-0.36	-0.34	-0.22	-0.14	-0.16
NP_009057.1_K236k _1_1_236_236	NP_009057.1	VCP	10.11	8.54	99	K236k	VCP_K236k	AIGVkPPR	LFKAIGVkPPRGILL	7.1	NP_009057.1|NP_033529.3	HOMO SAPIENS	transitional endoplasmic reticulum ATPase GN=VCP	2	146000000	-0.12	0.09	0.09	-0.01	0.05	-0.04	-0.1	-0.2	-0.09	-0.35
NP_009057.1_K288k _1_1_288_288	NP_009057.1	VCP	10.66	7.34	10.66	K288k	VCP_K288k	kAFEEAEK	ESESNLRkAFEEAEK	7.1	NP_009057.1|NP_033529.3	HOMO SAPIENS	transitional endoplasmic reticulum ATPase GN=VCP	4	12800000	-0.01	0.03	-0.31	-0.12	-0.09	0.04	-0.08	-0.03	0.01	-0.15
NP_009057.1_K295k _1_1_295_295	NP_009057.1	VCP	17.09	12.72	17.09	K295k	VCP_K295k	AFEEAEkNAPAIIFIDELDAIAPK	KAFEEAEkNAPAIIF	7.1	NP_009057.1|NP_033529.3	HOMO SAPIENS	transitional endoplasmic reticulum ATPase GN=VCP	5	40400000	0.03	0.23	-0.34	-0.11	0.34	-0.14	0.72	-0.02	0.17	0.29
NP_009057.1_K336k _1_1_336_336	NP_009057.1	VCP	19.9	17.44	99	K336k	VCP_K336k	RIVSQLLTLMDGLkQR	LTLMDGLkQRAHVIV	7.1	NP_009057.1|NP_033529.3	HOMO SAPIENS	transitional endoplasmic reticulum ATPase GN=VCP	2	1650000	0.71	NaN	-0.12	0.69	0.16	NaN	NaN	0.15	NaN	0.62
NP_009057.1_K386k _1_1_386_386	NP_009057.1	VCP	20.56	15.56	3.9	K386k	VCP_K386k	LEILQIHTkNMK	EILQIHTkNMKLADD	7.1	NP_009057.1|NP_033529.3	HOMO SAPIENS	transitional endoplasmic reticulum ATPase GN=VCP	4	56400000	0.29	0.35	0.21	0.17	0.16	-0.2	-0.29	-0.4	-0.44	-0.29
NP_009057.1_K486k _1_1_486_486	NP_009057.1	VCP	24.41	20.01	99	K486k	VCP_K486k	ETVVEVPQVTWEDIGGLEDVkR	IGGLEDVkRELQELV	7.1	NP_009057.1|NP_033529.3	HOMO SAPIENS	transitional endoplasmic reticulum ATPase GN=VCP	2	36900000	-0.49	-0.24	0.07	0.22	-0.48	0.13	-0.17	-0.12	0.07	0.24
NP_009057.1_K502k _1_1_502_502	NP_009057.1	VCP	21.58	18.17	4.07	K502k	VCP_K502k	ELQELVQYPVEHPDkFLK	YPVEHPDkFLKFGMT	7.1	NP_009057.1|NP_033529.3	HOMO SAPIENS	transitional endoplasmic reticulum ATPase GN=VCP	1	13900000	0.39	0.04	0.09	-0.23	0.08	-0.26	-0.78	-0.11	-0.07	-0.16
NP_009057.1_K505k _1_1_505_505	NP_009057.1	VCP	12.98	7.97	12.98	K505k	VCP_K505k	FLkFGMTPSK	EHPDKFLkFGMTPSK	7.1	NP_009057.1|NP_033529.3	HOMO SAPIENS	transitional endoplasmic reticulum ATPase GN=VCP	9	114000000	0.12	0.05	0.14	0	-0.03	-0.04	-0.12	-0.1	-0.1	-0.12
NP_009057.1_K512k _1_1_512_512	NP_009057.1	VCP	13.86	13.61	13.86	K512k	VCP_K512k	FGMTPSkGVLFYGPPGCGK	KFGMTPSkGVLFYGP	7.1	NP_009057.1|NP_033529.3	HOMO SAPIENS	transitional endoplasmic reticulum ATPase GN=VCP	1	412000	-0.13	-0.06	-0.31	-0.03	-0.11	0.38	0.5	0.18	0.52	-0.13
NP_009057.1_K524k _1_1_524_524	NP_009057.1	VCP	20.86	17.75	7.81	K524k	VCP_K524k	GVLFYGPPGCGkTLLAK	YGPPGCGkTLLAKAI	7.1	NP_009057.1|NP_033529.3	HOMO SAPIENS	transitional endoplasmic reticulum ATPase GN=VCP	2	11100000	-0.28	-0.53	-0.4	-0.58	-0.25	0.37	0.21	0.38	0.42	0.19
NP_009057.1_K529k _1_1_529_529	NP_009057.1	VCP	22.08	17.45	22.08	K529k	VCP_K529k	TLLAkAIANECQANFISIK	CGKTLLAkAIANECQ	7.1	NP_009057.1|NP_033529.3	HOMO SAPIENS	transitional endoplasmic reticulum ATPase GN=VCP	4	126000000	-1.11	-0.85	-0.75	-1.09	-0.93	0.51	0.51	0.66	0.69	0.64
NP_009057.1_K584k _1_1_584_584	NP_009057.1	VCP	14.73	12.51	99	K584k	VCP_K584k	QAAPCVLFFDELDSIAkAR	DELDSIAkARGGNIG	7.1	NP_009057.1|NP_033529.3	HOMO SAPIENS	transitional endoplasmic reticulum ATPase GN=VCP	2	15700000	NaN	0.39	NaN	0.12	-0.58	0.69	NaN	0.48	-0.27	0.16
NP_009057.1_K614k _1_1_614_614	NP_009057.1	VCP	22.26	19.94	1.48	K614k	VCP_K614k	VINQILTEMDGMSTkK	EMDGMSTkKNVFIIG	7.1	NP_009057.1|NP_033529.3	HOMO SAPIENS	transitional endoplasmic reticulum ATPase GN=VCP	4	23500000	-0.09	-0.13	0.07	-0.01	-0.05	-0.21	-0.04	0.24	-0.22	0.07
NP_009057.1_K651k _1_1_651_651	NP_009057.1	VCP	21.53	19.33	99	K651k	VCP_K651k	LDQLIYIPLPDEkSR	YIPLPDEkSRVAILK	7.1	NP_009057.1|NP_033529.3	HOMO SAPIENS	transitional endoplasmic reticulum ATPase GN=VCP	2	84500000	0.2	-0.37	-0.12	0.09	0.1	-0.23	-0.49	-0.19	-0.09	0.13
NP_009057.1_K658k _1_1_658_658	NP_009057.1	VCP	14.51	7.28	99	K658k	VCP_K658k	VAILkANLR	KSRVAILkANLRKSP	7.1	NP_009057.1|NP_033529.3	HOMO SAPIENS	transitional endoplasmic reticulum ATPase GN=VCP	4	341000000	-0.06	-0.06	-0.13	-0.17	-0.07	0.13	0.01	0.05	-0.02	0.15
NP_009057.1_K668k _1_1_668_668	NP_009057.1	VCP	16.42	16.41	16.42	K668k	VCP_K668k	SPVAkDVDLEFLAK	LRKSPVAkDVDLEFL	7.1	NP_009057.1|NP_033529.3	HOMO SAPIENS	transitional endoplasmic reticulum ATPase GN=VCP	2	51000000	-0.08	0.08	0.13	0.08	0.07	-0.23	-0.15	-0.33	0.01	-0.18
NP_009057.1_K754k _1_1_754_754	NP_009057.1	VCP	16	17.09	99	K754k	VCP_K754k	kYEMFAQTLQQSR	VSDNDIRkYEMFAQT	7.1	NP_009057.1|NP_033529.3	HOMO SAPIENS	transitional endoplasmic reticulum ATPase GN=VCP	2	5710000	-0.02	0.59	0.22	0.21	0.19	-0.22	-0.16	0.07	-0.21	-0.61
NP_001017963.2_K180k _1_1_180_180	NP_001017963.2	HSP90AA1	10.57	11.74	99	K180k	HSP90AA1_K180k	ELISNSSDALDkIR	NSSDALDkIRYESLT	8.2	NP_001017963.2|NP_005339.3|NP_034610.1	HOMO SAPIENS	heat shock protein HSP 90-alpha isoform 1 GN=HSP90AA1	1	1020000	-0.72	0.31	0.54	0.03	-0.28	-0.13	-0.04	0.1	0.09	0.21
NP_001017963.2_K196k _1_1_196_196	NP_001017963.2	HSP90AA1	15.47	11.79	15.47	K196k	HSP90AA1_K196k	LDSGkELHINLIPNK	PSKLDSGkELHINLI	8.2	NP_001017963.2|NP_005339.3	HOMO SAPIENS	heat shock protein HSP 90-alpha isoform 1 GN=HSP90AA1	3	28100000	0.04	0.11	0.01	-0.14	0.19	-0.02	-0.07	-0.24	0.13	-0.08
NP_001017963.2_K206k _1_1_206_206	NP_001017963.2	HSP90AA1	20.17	12.64	99	K206k	HSP90AA1_K206k	ELHINLIPNkQDR	HINLIPNkQDRTLTI	8.2	NP_001017963.2|NP_005339.3	HOMO SAPIENS	heat shock protein HSP 90-alpha isoform 1 GN=HSP90AA1	2	26000000	-0.57	-0.74	-0.3	-1.59	-2.25	0.18	0.52	1.04	0.39	0.49
NP_001017963.2_K346k _1_1_346_346	NP_001017963.2	HSP90AA1	23.19	15.53	99	K346k	HSP90AA1_K346k	HSQFIGYPITLFVEkER	PITLFVEkERDKEVS	8.2	NP_001017963.2|NP_005339.3|NP_034610.1	HOMO SAPIENS	heat shock protein HSP 90-alpha isoform 1 GN=HSP90AA1	2	13200000	-0.25	0.49	0.14	0.55	0.94	0.15	NaN	NaN	NaN	NaN
NP_001017963.2_K541k _1_1_541_541	NP_001017963.2	HSP90AA1	16.44	13.69	16.44	K541k	HSP90AA1_K541k	kCLELFTELAEDK	IRKNLVKkCLELFTE	8.2	NP_001017963.2|NP_005339.3|NP_034610.1	HOMO SAPIENS	heat shock protein HSP 90-alpha isoform 1 GN=HSP90AA1	3	11400000	-0.87	-0.82	-0.62	-0.86	-1.15	0.81	0.74	0.51	0.71	0.68
NP_001017963.2_K565k _1_1_565_565	NP_001017963.2	HSP90AA1	12.82	8.58	5.79	K565k	HSP90AA1_K565k	FYEQFSkNIK	KFYEQFSkNIKLGIH	8.2	NP_001017963.2|NP_005339.3|NP_034610.1	HOMO SAPIENS	heat shock protein HSP 90-alpha isoform 1 GN=HSP90AA1	3	86700000	-1.76	-1.4	-1.29	-1.4	-1.79	0.93	0.76	0.82	0.83	0.78
NP_001017963.2_K661k _1_1_661_661	NP_001017963.2	HSP90AA1	12.68	10.08	12.68	K661k	HSP90AA1_K661k	EFEGkTLVSVTK	QLKEFEGkTLVSVTK	8.2	NP_001017963.2|NP_005339.3|NP_034610.1	HOMO SAPIENS	heat shock protein HSP 90-alpha isoform 1 GN=HSP90AA1	1	4300000	-0.05	-0.23	-0.25	-0.28	-0.05	0.22	0.2	-0.2	0.4	0.34
NP_001017963.2_K668k _1_1_668_668	NP_001017963.2	HSP90AA1	15.28	14.67	11.14	K668k	HSP90AA1_K668k	TLVSVTkEGLELPEDEEEK	KTLVSVTkEGLELPE	8.2	NP_001017963.2|NP_005339.3|NP_034610.1	HOMO SAPIENS	heat shock protein HSP 90-alpha isoform 1 GN=HSP90AA1	2	7910000	0.3	-0.11	0.06	0.01	-0.01	-0.04	-0.17	-0.15	-0.25	-0.41
NP_001017963.2_K753k _1_1_753_753	NP_001017963.2	HSP90AA1	16.12	13.28	2.24	K753k	HSP90AA1_K753k	DNSTMGYMAAkK	TMGYMAAkKHLEINP	8.2	NP_001017963.2|NP_005339.3|NP_034610.1	HOMO SAPIENS	heat shock protein HSP 90-alpha isoform 1 GN=HSP90AA1	2	9460000	-0.45	-0.7	-0.29	-0.72	-0.41	0.92	0.43	0.63	0.8	0.22
NP_001258899.1_K53k _1_1_53_53	NP_001258899.1	HSP90AB1	19.43	15.54	99	K53k	HSP90AB1_K53k	ELISNASDALDkIR	NASDALDkIRYESLT	8.1	NP_001258899.1|NP_001258901.1|NP_001258900.1|NP_035761.1	HOMO SAPIENS	heat shock protein HSP 90-beta isoform a GN=HSP90AB1	2	3620000	0.11	0.22	0.1	-0.08	0.16	-0.51	-0.09	-0.9	-0.67	0.14
NP_001258899.1_K64k _1_1_64_64	NP_001258899.1	HSP90AB1	13.6	9.25	7.33	K64k	HSP90AB1_K64k	IRYESLTDPSkLDSGK	ESLTDPSkLDSGKEL	8.1	NP_001258899.1|NP_001258901.1|NP_001258900.1|NP_034610.1|NP_032328.2	HOMO SAPIENS	heat shock protein HSP 90-beta isoform a GN=HSP90AB1	1	12900000	0.06	0.17	0.07	0.09	0.25	-0.41	-0.49	-0.64	-0.24	-0.39
NP_001258899.1_K64k _1_1_64_64_1	NP_001258899.1	HSP90AB1	14.53	11.91	7.48	K64k	HSP90AB1_K64k	YESLTDPSkLDSGK	ESLTDPSkLDSGKEL	8.1	NP_001017963.2|NP_005339.3|NP_001258899.1|NP_001258901.1|NP_001258900.1|NP_034610.1|NP_032328.2	HOMO SAPIENS	heat shock protein HSP 90-beta isoform a GN=HSP90AB1	1	1090000	0.11	0.44	0.11	0.04	-0.41	-0.09	0.03	-0.43	0.17	-0.64
NP_001258899.1_K72k _1_1_72_72	NP_001258899.1	HSP90AB1	16.23	12.6	99	K72k	HSP90AB1_K72k	ELkIDIIPNPQER	LDSGKELkIDIIPNP	8.1	NP_001258899.1|NP_001258901.1|NP_032328.2	HOMO SAPIENS	heat shock protein HSP 90-beta isoform a GN=HSP90AB1	2	30900000	0.11	-0.18	-0.41	-0.06	0.08	-0.02	0.1	-0.24	-0.03	0.13
NP_001258899.1_K95k _1_1_95_95	NP_001258899.1	HSP90AB1	25.46	22.46	13.08	K95k	HSP90AB1_K95k	TLTLVDTGIGMTkADLINNLGTIAK	DTGIGMTkADLINNL	8.1	NP_001017963.2|NP_005339.3|NP_034610.1|NP_001258899.1|NP_001258901.1|NP_032328.2	HOMO SAPIENS	heat shock protein HSP 90-beta isoform a GN=HSP90AB1	7	18300000	-0.02	0.18	0.12	0.02	-0.37	0.02	-0.63	-0.24	-0.09	-0.08
NP_001258899.1_K107k _1_1_107_107	NP_001258899.1	HSP90AB1	23.03	19.71	5.71	K107k	HSP90AB1_K107k	ADLINNLGTIAkSGTK	NNLGTIAkSGTKAFM	8.1	NP_001017963.2|NP_005339.3|NP_001258899.1|NP_001258901.1|NP_034610.1|NP_032328.2	HOMO SAPIENS	heat shock protein HSP 90-beta isoform a GN=HSP90AB1	3	111000000	0.04	0.01	0.05	0.01	0.01	-0.32	-0.02	-0.05	-0.12	-0.17
NP_001258899.1_K180k _1_1_180_180	NP_001258899.1	HSP90AB1	14.25	8.49	14.25	K180k	HSP90AB1_K180k	GTkVILHLK	EPIGRGTkVILHLKE	8.1	NP_001017963.2|NP_005339.3|NP_001258899.1|NP_001258901.1|NP_001258900.1|NP_034610.1|NP_032328.2	HOMO SAPIENS	heat shock protein HSP 90-beta isoform a GN=HSP90AB1	4	191000000	-0.66	-0.72	-0.82	-0.9	-0.66	0.57	0.53	0.53	0.51	0.53
NP_001258899.1_K186k _1_1_186_186	NP_001258899.1	HSP90AB1	22.38	21.84	99	K186k	HSP90AB1_K186k	VILHLkEDQTEYLEER	TKVILHLkEDQTEYL	8.1	NP_001017963.2|NP_005339.3|NP_001258899.1|NP_001258901.1|NP_001258900.1|NP_034610.1|NP_032328.2	HOMO SAPIENS	heat shock protein HSP 90-beta isoform a GN=HSP90AB1	4	58400000	0.03	0.32	0.07	0.2	0.36	0.29	0.05	0.03	-0.02	-0.1
NP_001258899.1_K219k _1_1_219_219	NP_001258899.1	HSP90AB1	24.66	21.83	99	K219k	HSP90AB1_K219k	HSQFIGYPITLYLEkER	PITLYLEkEREKEIS	8.1	NP_001258899.1	HOMO SAPIENS	heat shock protein HSP 90-beta isoform a GN=HSP90AB1	2	32400000	0.63	0.54	-0.78	0.45	-0.1	0.25	-1.01	0.08	-0.1	-0.62
NP_001258899.1_K237k _1_1_237_237	NP_001258899.1	HSP90AB1	8.11	8.83	8.11	K237k	HSP90AB1_K237k	GEkEEEDKDDEEKPK	AEEEKGEkEEEDKDD	8.1	NP_001258899.1|NP_001258901.1|NP_001258900.1	HOMO SAPIENS	heat shock protein HSP 90-beta isoform a GN=HSP90AB1	1	4110000	0.1	0.05	-0.02	0.03	0.13	-0.43	-0.94	-0.59	-0.17	-0.34
NP_001258899.1_K275k _1_1_275_275	NP_001258899.1	HSP90AB1	15.37	12.09	15.37	K275k	HSP90AB1_K275k	EkYIDQEELNK	KTKKIKEkYIDQEEL	8.1	NP_001017963.2|NP_005339.3|NP_001258899.1|NP_001258901.1|NP_001258900.1|NP_034610.1|NP_032328.2	HOMO SAPIENS	heat shock protein HSP 90-beta isoform a GN=HSP90AB1	5	36400000	0.36	0.32	0.12	0.19	0.14	-0.4	-0.76	-0.46	-0.27	-0.54
NP_001258899.1_K284k _1_1_284_284	NP_001258899.1	HSP90AB1	16.6	12.22	3.94	K284k	HSP90AB1_K284k	YIDQEELNkTK	IDQEELNkTKPIWTR	8.1	NP_001258899.1|NP_001258901.1|NP_001258900.1|NP_034610.1	HOMO SAPIENS	heat shock protein HSP 90-beta isoform a GN=HSP90AB1	2	21900000	0.14	0.08	-0.01	0.13	-0.07	-0.02	-0.65	-0.38	-0.03	-0.34
NP_001258899.1_K306k _1_1_306_306	NP_001258899.1	HSP90AB1	22.13	16.19	11.52	K306k	HSP90AB1_K306k	NPDDITQEEYGEFYkSLTNDWEDHLAVK	EEYGEFYkSLTNDWE	8.1	NP_001258899.1|NP_001258901.1	HOMO SAPIENS	heat shock protein HSP 90-beta isoform a GN=HSP90AB1	1	3090000	0.01	0.12	0.61	0.46	-0.11	0.26	-0.14	-0.23	-0.31	-0.2
NP_001258899.1_K347k _1_1_347_347	NP_001258899.1	HSP90AB1	10.7	6.23	2	K347k	HSP90AB1_K347k	RAPFDLFENkK	PFDLFENkKKKNNIK	8.1	NP_001258899.1|NP_001258901.1	HOMO SAPIENS	heat shock protein HSP 90-beta isoform a GN=HSP90AB1	1	10100000	-0.3	-0.29	0.13	-0.24	0.02	0	0.05	0.05	0.07	0.19
NP_001258899.1_K347k _1_1_347_347_1	NP_001258899.1	HSP90AB1	14.13	8.98	1.68	K347k	HSP90AB1_K347k	APFDLFENkK	PFDLFENkKKKNNIK	8.1	NP_001258899.1|NP_001258901.1	HOMO SAPIENS	heat shock protein HSP 90-beta isoform a GN=HSP90AB1	1	1600000	-1.14	-0.56	-1.22	-1.63	-1.24	0.5	0.52	0.47	0.39	0.37
NP_001258899.1_K354k _1_1_354_354	NP_001258899.1	HSP90AB1	10.03	8.16	99	K354k	HSP90AB1_K354k	NNIkLYVR	KKKKNNIkLYVRRVF	8.1	NP_001017963.2|NP_005339.3|NP_001258899.1|NP_001258901.1|NP_001258900.1|NP_034610.1|NP_032328.2	HOMO SAPIENS	heat shock protein HSP 90-beta isoform a GN=HSP90AB1	4	35200000	-0.9	-0.91	-0.81	-1.03	-1.02	0.45	0.59	0.69	0.38	0.45
NP_001258899.1_K399k _1_1_399_399	NP_001258899.1	HSP90AB1	10.7	6.21	7.34	K399k	HSP90AB1_K399k	EMLQQSkILK	REMLQQSkILKVIRK	8.1	NP_001017963.2|NP_005339.3|NP_001258899.1|NP_001258901.1|NP_001258900.1|NP_034610.1	HOMO SAPIENS	heat shock protein HSP 90-beta isoform a GN=HSP90AB1	6	231000000	0.23	0.09	0.29	0.13	0.13	-0.28	-0.49	-0.6	-0.42	-0.28
NP_001258899.1_K411k _1_1_411_411	NP_001258899.1	HSP90AB1	17.03	14.23	17.03	K411k	HSP90AB1_K411k	kCLELFSELAEDK	IRKNIVKkCLELFSE	8.1	NP_001258899.1|NP_001258901.1|NP_001258900.1|NP_032328.2	HOMO SAPIENS	heat shock protein HSP 90-beta isoform a GN=HSP90AB1	3	25000000	-0.63	-0.71	-0.36	-0.57	-0.63	0.25	0.48	0.3	0.32	0.33
NP_001258899.1_K423k _1_1_423_423	NP_001258899.1	HSP90AB1	12.6	10.32	4.99	K423k	HSP90AB1_K423k	CLELFSELAEDkENYK	FSELAEDkENYKKFY	8.1	NP_001258899.1|NP_001258901.1	HOMO SAPIENS	heat shock protein HSP 90-beta isoform a GN=HSP90AB1	1	401000	-1.01	0.3	0.19	0.03	-0.82	-0.02	-1.1	0.21	-0.05	-0.82
NP_001258899.1_K428k _1_1_428_428	NP_001258899.1	HSP90AB1	8.27	5.66	8.27	K428k	HSP90AB1_K428k	kFYEAFSK	EDKENYKkFYEAFSK	8.1	NP_001258899.1|NP_001258901.1|NP_001258900.1|NP_032328.2	HOMO SAPIENS	heat shock protein HSP 90-beta isoform a GN=HSP90AB1	1	2490000	0.13	0.18	0.12	0.12	0.18	-0.33	-0.53	-0.36	-0.26	-0.45
NP_001258899.1_K435k _1_1_435_435	NP_001258899.1	HSP90AB1	11.25	9.25	3.98	K435k	HSP90AB1_K435k	FYEAFSkNLK	KFYEAFSkNLKLGIH	8.1	NP_001258899.1|NP_001258901.1|NP_001258900.1|NP_032328.2	HOMO SAPIENS	heat shock protein HSP 90-beta isoform a GN=HSP90AB1	2	100000000	-0.56	-0.57	-0.59	-0.55	-0.63	0.77	0.4	0.57	0.64	0.49
NP_001258899.1_K481k _1_1_481_481	NP_001258899.1	HSP90AB1	16.29	15.14	16.29	K481k	HSP90AB1_K481k	ETQkSIYYITGESK	SRMKETQkSIYYITG	8.1	NP_001258899.1|NP_001258901.1|NP_001258900.1|NP_032328.2	HOMO SAPIENS	heat shock protein HSP 90-beta isoform a GN=HSP90AB1	2	21900000	0.1	0.07	0.02	0.14	-0.06	-0.08	-0.58	-0.33	-0.18	-0.12
NP_001258899.1_K491k _1_1_491_491	NP_001258899.1	HSP90AB1	22.74	21.76	99	K491k	HSP90AB1_K491k	SIYYITGESkEQVANSAFVER	YYITGESkEQVANSA	8.1	NP_001258899.1|NP_001258901.1|NP_001258900.1|NP_032328.2	HOMO SAPIENS	heat shock protein HSP 90-beta isoform a GN=HSP90AB1	3	18100000	-0.08	-0.33	-0.09	-0.14	0.24	0	0.37	0.09	0.1	0.06
NP_001258899.1_K526k _1_1_526_526	NP_001258899.1	HSP90AB1	26.57	26.51	8.01	K526k	HSP90AB1_K526k	RGFEVVYMTEPIDEYCVQQLkEFDGK	EYCVQQLkEFDGKSL	8.1	NP_001258899.1|NP_001258901.1|NP_001258900.1|NP_032328.2	HOMO SAPIENS	heat shock protein HSP 90-beta isoform a GN=HSP90AB1	1	940000	0.04	0.55	0.38	-0.1	0.44	-0.17	-0.14	-0.04	0.1	-0.33
NP_001258899.1_K531k _1_1_531_531	NP_001258899.1	HSP90AB1	12.18	8.81	12.18	K531k	HSP90AB1_K531k	EFDGkSLVSVTK	QLKEFDGkSLVSVTK	8.1	NP_001258899.1|NP_001258901.1	HOMO SAPIENS	heat shock protein HSP 90-beta isoform a GN=HSP90AB1	1	22400000	0.17	0.04	0.06	0.17	0.12	-0.24	-0.5	-0.24	-0.35	-0.23
NP_001258899.1_K538k _1_1_538_538	NP_001258899.1	HSP90AB1	18.43	16.56	13.35	K538k	HSP90AB1_K538k	SLVSVTkEGLELPEDEEEK	KSLVSVTkEGLELPE	8.1	NP_001258899.1|NP_001258901.1|NP_001258900.1|NP_032328.2	HOMO SAPIENS	heat shock protein HSP 90-beta isoform a GN=HSP90AB1	2	26300000	0.32	0.5	0.14	0.21	0.46	-0.4	-0.68	-0.86	-0.37	-0.36
NP_001258899.1_K550k _1_1_550_550	NP_001258899.1	HSP90AB1	19.03	16.04	1.57	K550k	HSP90AB1_K550k	EGLELPEDEEEkK	LPEDEEEkKKMEESK	8.1	NP_001017963.2|NP_005339.3|NP_001258899.1|NP_001258901.1|NP_001258900.1|NP_034610.1|NP_032328.2	HOMO SAPIENS	heat shock protein HSP 90-beta isoform a GN=HSP90AB1	2	3490000	-0.38	0.01	0.26	0.06	0.2	-0.25	-0.15	-0.39	-0.01	-0.11
NP_001258899.1_K559k _1_1_559_559	NP_001258899.1	HSP90AB1	8.27	4.65	8.27	K559k	HSP90AB1_K559k	AkFENLCK	KMEESKAkFENLCKL	8.1	NP_001258899.1|NP_001258901.1	HOMO SAPIENS	heat shock protein HSP 90-beta isoform a GN=HSP90AB1	2	16500000	0.63	0.6	0.33	0.38	0.59	-0.78	-0.79	-0.8	-0.65	-0.83
NP_001258899.1_K565k _1_1_565_565	NP_001258899.1	HSP90AB1	11.34	8.86	6.03	K565k	HSP90AB1_K565k	AKFENLCkLMK	AKFENLCkLMKEILD	8.1	NP_001258899.1	HOMO SAPIENS	heat shock protein HSP 90-beta isoform a GN=HSP90AB1	1	3900000	0.06	-0.29	0.19	0.09	0.03	-0.08	-0.44	-0.53	-0.05	-0.31
NP_001258899.1_K565k _1_1_565_565_1	NP_001258899.1	HSP90AB1	10.01	3.72	5.91	K565k	HSP90AB1_K565k	FENLCkLMK	AKFENLCkLMKEILD	8.1	NP_001017963.2|NP_005339.3|NP_034610.1|NP_001258899.1|NP_001258901.1|NP_001258900.1|NP_032328.2	HOMO SAPIENS	heat shock protein HSP 90-beta isoform a GN=HSP90AB1	2	6250000	-0.16	0.11	0.15	0.04	0.04	-0.16	-0.33	-0.02	0.04	-0.14
NP_001258899.1_K568k _1_1_568_568	NP_001258899.1	HSP90AB1	6.91	3.4	6.91	K568k	HSP90AB1_K568k	LMkEILDK	ENLCKLMkEILDKKV	8.1	NP_001258899.1|NP_001258901.1|NP_001258900.1	HOMO SAPIENS	heat shock protein HSP 90-beta isoform a GN=HSP90AB1	1	3860000	0.56	0.51	0.3	0.39	0.49	-0.65	-0.73	-0.78	-0.75	-0.59
NP_001258899.1_K577k _1_1_577_577	NP_001258899.1	HSP90AB1	5.62	5.62	1.37	K577k	HSP90AB1_K577k	KVEkVTISNR	ILDKKVEkVTISNRL	8.1	NP_001258899.1|NP_001258901.1|NP_001258900.1|NP_032328.2	HOMO SAPIENS	heat shock protein HSP 90-beta isoform a GN=HSP90AB1	2	5700000	0.13	0.14	0.17	0.18	0.22	-0.4	-0.56	-0.64	-0.15	-0.28
NP_001258899.1_K607k _1_1_607_607	NP_001258899.1	HSP90AB1	7.6	5.03	99	K607k	HSP90AB1_K607k	IMkAQALR	ANMERIMkAQALRDN	8.1	NP_001258899.1|NP_001258901.1|NP_001258900.1|NP_034610.1	HOMO SAPIENS	heat shock protein HSP 90-beta isoform a GN=HSP90AB1	3	97400000	-0.01	0.14	-0.2	-0.15	-0.02	-0.02	0.04	0.2	-0.17	0.14
NP_001258899.1_K623k _1_1_623_623	NP_001258899.1	HSP90AB1	15.98	14.21	1.74	K623k	HSP90AB1_K623k	DNSTMGYMMAkK	TMGYMMAkKHLEINP	8.1	NP_001258899.1|NP_001258901.1|NP_001258900.1|NP_032328.2	HOMO SAPIENS	heat shock protein HSP 90-beta isoform a GN=HSP90AB1	2	15200000	-0.28	-0.13	-0.32	-0.26	-0.2	0.23	0.04	0.24	0.3	0.16
NP_001258899.1_K624k _1_1_624_624	NP_001258899.1	HSP90AB1	18.73	18.05	99	K624k	HSP90AB1_K624k	kHLEINPDHPIVETLR	MGYMMAKkHLEINPD	8.1	NP_001258899.1|NP_001258901.1|NP_001258900.1|NP_032328.2	HOMO SAPIENS	heat shock protein HSP 90-beta isoform a GN=HSP90AB1	3	15000000	0.3	-0.46	0.08	NaN	-0.22	0.32	0.36	0.48	-0.57	-1
NP_003290.1_K161k _1_1_161_161	NP_003290.1	HSP90B1	12.61	11.14	9.87	K161k	HSP90B1_K161k	EELVkNLGTIAK	MTREELVkNLGTIAK	8.3	NP_003290.1|NP_035761.1	HOMO SAPIENS	endoplasmin precursor GN=HSP90B1	1	2170000	-0.14	0.33	-0.06	0.22	-0.24	0.17	-0.09	0.07	-0.08	-0.1
NP_003290.1_K168k _1_1_168_168	NP_003290.1	HSP90B1	11.75	11.52	10.18	K168k	HSP90B1_K168k	NLGTIAkSGTSEFLNK	KNLGTIAkSGTSEFL	8.3	NP_003290.1|NP_035761.1	HOMO SAPIENS	endoplasmin precursor GN=HSP90B1	1	355000	-0.27	-0.08	-0.05	0.57	-0.92	0	0.05	-0.55	0.2	-0.66
NP_003290.1_K663k _1_1_663_663	NP_003290.1	HSP90B1	6.61	6.61	6.62	K663k	HSP90B1_K663k	IMkAQAYQTGK	GNMERIMkAQAYQTG	8.3	NP_003290.1	HOMO SAPIENS	endoplasmin precursor GN=HSP90B1	1	745000	-0.69	0.55	-0.34	0.04	-0.06	0.05	-0.3	-0.12	0.54	0.24
NP_001091868.1_K4k _1_1_4_4	NP_001091868.1	COPA	7.83	7.16	7.83	K4k	COPA_K4k	MLTkFETK	#NAME?	9.1	NP_004362.2|NP_034068.3|NP_001091868.1	HOMO SAPIENS	coatomer subunit alpha isoform 1 GN=COPA	1	9620000	-0.15	-0.11	-0.13	-0.52	-0.51	0.3	0.2	0.23	-0.06	-0.06
NP_001091868.1_K46k _1_1_46_46	NP_001091868.1	COPA	17.14	20.19	99	K46k	COPA_K46k	MCTLIDkFDEHDGPVR	RMCTLIDkFDEHDGP	9.1	NP_001091868.1|NP_004362.2|NP_034068.3	HOMO SAPIENS	coatomer subunit alpha isoform 1 GN=COPA	1	5920000	0.01	0.35	0.52	0.13	-0.15	-0.36	-0.72	-0.3	-0.23	0.05
NP_001091868.1_K61k _1_1_61_61	NP_001091868.1	COPA	21.18	20.19	21.18	K61k	COPA_K61k	GIDFHkQQPLFVSGGDDYK	VRGIDFHkQQPLFVS	9.1	NP_001091868.1|NP_004362.2|NP_034068.3	HOMO SAPIENS	coatomer subunit alpha isoform 1 GN=COPA	1	20800000	0.03	-0.23	-0.08	0.01	0.02	0.02	0	-0.16	0.11	-0.13
NP_001091868.1_K81k _1_1_81_81	NP_001091868.1	COPA	9.43	7.91	99	K81k	COPA_K81k	VWNYkLR	KIKVWNYkLRRCLFT	9.1	NP_001091868.1|NP_004362.2|NP_034068.3	HOMO SAPIENS	coatomer subunit alpha isoform 1 GN=COPA	1	540000	-0.04	0.02	0.32	0.29	-0.06	-0.36	-0.57	-0.61	-0.13	-0.22
NP_001091868.1_K170k _1_1_170_170	NP_001091868.1	COPA	14.36	12.11	99	K170k	COPA_K170k	kNLSPGAVESDVR	DISGLRKkNLSPGAV	9.1	NP_001091868.1|NP_004362.2|NP_034068.3	HOMO SAPIENS	coatomer subunit alpha isoform 1 GN=COPA	1	5950000	-0.23	-0.03	-0.57	-0.28	0.53	-0.09	0.67	0.3	-1.49	0.41
NP_001091868.1_K198k _1_1_198_198	NP_001091868.1	COPA	24.8	22.18	99	K198k	COPA_K198k	GITGVDLFGTTDAVVkHVLEGHDR	GTTDAVVkHVLEGHD	9.1	NP_001091868.1|NP_004362.2	HOMO SAPIENS	coatomer subunit alpha isoform 1 GN=COPA	2	6260000	1.04	0.5	0.83	-0.06	0.54	NaN	0.13	-0.17	-0.58	-0.31
NP_001091868.1_K238k _1_1_238_238	NP_001091868.1	COPA	15.97	15.97	99	K238k	COPA_K238k	MNESkAWEVDTCR	IWRMNESkAWEVDTC	9.1	NP_001091868.1|NP_004362.2|NP_034068.3	HOMO SAPIENS	coatomer subunit alpha isoform 1 GN=COPA	4	72400000	0.05	-0.01	-0.11	0.27	0.13	-0.12	-0.15	-0.24	-0.08	-0.4
NP_001091868.1_K271k _1_1_271_271	NP_001091868.1	COPA	22	15.53	99	K271k	COPA_K271k	QELILSNSEDkSIR	ILSNSEDkSIRVWDM	9.1	NP_001091868.1|NP_004362.2|NP_034068.3	HOMO SAPIENS	coatomer subunit alpha isoform 1 GN=COPA	1	6960000	-0.09	-0.08	-0.37	-0.05	0.33	-0.09	0.58	-0.04	0.34	0.26
NP_001091868.1_K337k _1_1_337_337	NP_001091868.1	COPA	22.03	18.85	99	K337k	COPA_K337k	ERPAYAVHGNMLHYVkDR	GNMLHYVkDRFLRQL	9.1	NP_001091868.1|NP_004362.2|NP_034068.3	HOMO SAPIENS	coatomer subunit alpha isoform 1 GN=COPA	1	2450000	0.41	-0.1	-0.24	-0.32	0.01	0.51	-0.08	0.09	0.1	-0.07
NP_001091868.1_K350k _1_1_350_350	NP_001091868.1	COPA	16.53	13.73	99	K350k	COPA_K350k	QLDFNSSkDVAVMQLR	QLDFNSSkDVAVMQL	9.1	NP_001091868.1|NP_004362.2|NP_034068.3	HOMO SAPIENS	coatomer subunit alpha isoform 1 GN=COPA	2	15800000	-0.01	0.17	0.44	0.14	0.04	-0.22	-0.04	-0.08	-0.28	-0.07
NP_001091868.1_K362k _1_1_362_362	NP_001091868.1	COPA	20.37	17.79	99	K362k	COPA_K362k	SGSkFPVFNMSYNPAENAVLLCTR	MQLRSGSkFPVFNMS	9.1	NP_001091868.1|NP_004362.2|NP_034068.3	HOMO SAPIENS	coatomer subunit alpha isoform 1 GN=COPA	1	2690000	0.54	-0.21	0.49	-0.31	1.02	-0.28	0.16	-0.91	NaN	0.83
NP_001091868.1_K398k _1_1_398_398	NP_001091868.1	COPA	20.4	17.57	10.85	K398k	COPA_K398k	ASNLENSTYDLYTIPkDADSQNPDAPEGK	YDLYTIPkDADSQNP	9.1	NP_001091868.1|NP_004362.2	HOMO SAPIENS	coatomer subunit alpha isoform 1 GN=COPA	1	4030000	0.17	0.26	-0.08	-0.45	-0.04	0.77	0.14	-0.41	-0.46	-0.25
NP_001091868.1_K411k _1_1_411_411	NP_001091868.1	COPA	17.99	18.88	99	K411k	COPA_K411k	DADSQNPDAPEGkR	NPDAPEGkRSSGLTA	9.1	NP_001091868.1|NP_004362.2|NP_034068.3	HOMO SAPIENS	coatomer subunit alpha isoform 1 GN=COPA	2	10900000	0.19	0.21	-0.02	0.53	0.29	-0.12	-0.67	-0.3	-0.33	-0.46
NP_001091868.1_K438k _1_1_438_438	NP_001091868.1	COPA	15.88	11.77	4.92	K438k	COPA_K438k	MHSLLIkNLK	RMHSLLIkNLKNEIT	9.1	NP_001091868.1|NP_004362.2|NP_034068.3	HOMO SAPIENS	coatomer subunit alpha isoform 1 GN=COPA	3	13900000	-0.02	0.15	0.06	0.13	0.35	-0.23	-0.19	-0.03	-0.09	-0.29
NP_001091868.1_K441k _1_1_441_441	NP_001091868.1	COPA	4.19	2.38	4.19	K441k	COPA_K441k	NLkNEITKK	SLLIKNLkNEITKKV	9.1	NP_001091868.1	HOMO SAPIENS	coatomer subunit alpha isoform 1 GN=COPA	1	672000	0.22	0.15	1.26	0.06	-0.08	-0.16	0.47	-0.34	-0.75	-0.13
NP_001091868.1_K447k _1_1_447_447	NP_001091868.1	COPA	21.25	20.67	99	K447k	COPA_K447k	kVQVPNCDEIFYAGTGNLLLR	LKNEITKkVQVPNCD	9.1	NP_001091868.1|NP_004362.2	HOMO SAPIENS	coatomer subunit alpha isoform 1 GN=COPA	3	6080000	-0.25	-0.57	0.16	-0.57	-0.82	0.25	0.8	0.28	0.09	0.4
NP_001091868.1_K480k _1_1_480_480	NP_001091868.1	COPA	21.09	16.06	99	K480k	COPA_K480k	DADSITLFDVQQkR	TLFDVQQkRTLASVK	9.1	NP_001091868.1|NP_004362.2|NP_034068.3	HOMO SAPIENS	coatomer subunit alpha isoform 1 GN=COPA	2	17000000	0.5	-0.32	0.35	0.23	0.21	-0.15	-0.45	-0.5	-0.14	-0.15
NP_001091868.1_K583k _1_1_583_583	NP_001091868.1	COPA	13.93	13	99	K583k	COPA_K583k	VkGNNVYCLDR	PIYVTRVkGNNVYCL	9.1	NP_001091868.1|NP_004362.2|NP_034068.3	HOMO SAPIENS	coatomer subunit alpha isoform 1 GN=COPA	1	6590000	0.41	0.6	-0.01	0.01	-0.32	-0.27	-0.53	0.13	-0.43	0.09
NP_001091868.1_K607k _1_1_607_607	NP_001091868.1	COPA	17.06	12.89	3.87	K607k	COPA_K607k	VLTIDPTEFkFK	TIDPTEFkFKLALIN	9.1	NP_001091868.1|NP_004362.2	HOMO SAPIENS	coatomer subunit alpha isoform 1 GN=COPA	2	11300000	0.1	0.28	0.22	0.06	0.26	-0.67	-0.21	-0.66	-0.87	-0.78
NP_001091868.1_K609k _1_1_609_609	NP_001091868.1	COPA	7.79	6.36	99	K609k	COPA_K609k	FkLALINR	DPTEFKFkLALINRK	9.1	NP_001091868.1|NP_004362.2|NP_034068.3	HOMO SAPIENS	coatomer subunit alpha isoform 1 GN=COPA	1	1440000	0.08	0.11	0	0.18	0.23	-0.37	-0.14	-0.36	-0.69	-0.17
NP_001091868.1_K628k _1_1_628_628	NP_001091868.1	COPA	12.19	13.32	12.19	K628k	COPA_K628k	NAkLVGQSIIAYLQK	LHMVRNAkLVGQSII	9.1	NP_001091868.1|NP_004362.2|NP_034068.3	HOMO SAPIENS	coatomer subunit alpha isoform 1 GN=COPA	1	2900000	0	0.09	0.15	-0.33	0.09	-0.08	-0.44	0.03	-0.35	0.06
NP_001091868.1_K640k _1_1_640_640	NP_001091868.1	COPA	18.24	16.89	1.66	K640k	COPA_K640k	LVGQSIIAYLQkK	SIIAYLQkKGYPEVA	9.1	NP_001091868.1|NP_004362.2|NP_034068.3	HOMO SAPIENS	coatomer subunit alpha isoform 1 GN=COPA	2	10000000	0.49	0.33	0.3	0.41	0.22	-0.58	-0.87	-0.66	-0.49	-0.53
NP_001091868.1_K652k _1_1_652_652	NP_001091868.1	COPA	18.18	18.5	5.11	K652k	COPA_K652k	GYPEVALHFVkDEK	EVALHFVkDEKTRFS	9.1	NP_001091868.1|NP_004362.2|NP_034068.3	HOMO SAPIENS	coatomer subunit alpha isoform 1 GN=COPA	2	26700000	0.13	0.22	0.06	0	0.06	-0.19	-0.32	-0.54	-0.13	-0.2
NP_001091868.1_K680k _1_1_680_680	NP_001091868.1	COPA	10.71	9.66	10.71	K680k	COPA_K680k	ALDDkNCWEK	AAKALDDkNCWEKLG	9.1	NP_001091868.1|NP_004362.2	HOMO SAPIENS	coatomer subunit alpha isoform 1 GN=COPA	1	3970000	0.46	0.18	0.34	0.16	0.4	-0.71	-0.72	-0.69	-0.32	-0.28
NP_001091868.1_K707k _1_1_707_707	NP_001091868.1	COPA	5.98	1.39	5.98	K707k	COPA_K707k	TkNFDK	EMCYQRTkNFDKLSF	9.1	NP_001091868.1|NP_004362.2	HOMO SAPIENS	coatomer subunit alpha isoform 1 GN=COPA	1	3200000	0.07	0.07	0.39	0.07	-0.01	-0.06	0.03	-0.52	-0.3	-0.14
NP_001091868.1_K730k _1_1_730_730	NP_001091868.1	COPA	9.38	6.16	99	K730k	COPA_K730k	MMkIAEIR	EKLRKMMkIAEIRKD	9.1	NP_001091868.1|NP_004362.2|NP_034068.3	HOMO SAPIENS	coatomer subunit alpha isoform 1 GN=COPA	2	25000000	0.51	0.61	0.51	0.5	0.21	-0.42	-0.45	-0.68	-0.57	-0.81
NP_001091868.1_K759k _1_1_759_759	NP_001091868.1	COPA	11.52	8.98	11.52	K759k	COPA_K759k	ILkNCGQK	SERVRILkNCGQKSL	9.1	NP_001091868.1|NP_004362.2|NP_034068.3	HOMO SAPIENS	coatomer subunit alpha isoform 1 GN=COPA	1	19700000	0.18	0.26	0.04	0.02	0.11	-0.31	-0.18	-0.34	-0.16	-0.41
NP_001091868.1_K764k _1_1_764_764	NP_001091868.1	COPA	25.64	24.18	25.64	K764k	COPA_K764k	NCGQkSLAYLTAATHGLDEEAESLK	ILKNCGQkSLAYLTA	9.1	NP_001091868.1|NP_004362.2	HOMO SAPIENS	coatomer subunit alpha isoform 1 GN=COPA	5	20600000	-0.33	-0.36	-0.1	-0.19	-0.44	0.54	-0.01	0.14	0.56	0.33
NP_001091868.1_K834k _1_1_834_834	NP_001091868.1	COPA	15.32	13.43	3.12	K834k	COPA_K834k	GFFEGTIASkGK	FEGTIASkGKGGALA	9.1	NP_001091868.1|NP_004362.2	HOMO SAPIENS	coatomer subunit alpha isoform 1 GN=COPA	2	67600000	0.09	-0.09	-0.18	-0.09	0.03	0.07	0.04	-0.01	-0.03	-0.08
NP_001091868.1_K997k _1_1_997_997	NP_001091868.1	COPA	8.05	4.37	7.78	K997k	COPA_K997k	NWkDAGLK	GYPNRNWkDAGLKNG	9.1	NP_001091868.1|NP_004362.2	HOMO SAPIENS	coatomer subunit alpha isoform 1 GN=COPA	1	828000	0.63	0.27	0.63	1.04	-0.04	-0.16	-0.02	-0.21	-0.47	-0.08
NP_001091868.1_K1002k _1_1_1002_1002	NP_001091868.1	COPA	17.62	11.98	17.62	K1002k	COPA_K1002k	DAGLkNGVPAVGLK	NWKDAGLkNGVPAVG	9.1	NP_001091868.1|NP_004362.2|NP_034068.3	HOMO SAPIENS	coatomer subunit alpha isoform 1 GN=COPA	3	14600000	0.09	0.1	0.16	0.24	0.08	-0.37	-0.43	-0.42	-0.2	-0.1
NP_001091868.1_K1091k _1_1_1091_1091	NP_001091868.1	COPA	7.29	4.69	99	K1091k	COPA_K1091k	ETLEQQkR	KETLEQQkRICEMAA	9.1	NP_001091868.1|NP_004362.2	HOMO SAPIENS	coatomer subunit alpha isoform 1 GN=COPA	1	1850000	0.6	0.12	0.63	0.8	0.17	-0.25	-0.75	-0.2	-0.69	-1.22
NP_001091868.1_K1152k _1_1_1152_1152	NP_001091868.1	COPA	7.48	3.77	7.48	K1152k	COPA_K1152k	kILSACEK	EVAQQTRkILSACEK	9.1	NP_001091868.1|NP_004362.2|NP_034068.3	HOMO SAPIENS	coatomer subunit alpha isoform 1 GN=COPA	1	1470000	0.09	0.14	-0.08	-0.34	-0.05	-0.44	-0.28	-0.08	0.11	0
NP_001091868.1_K1193k _1_1_1193_1193	NP_001091868.1	COPA	20.17	17.07	4.27	K1193k	COPA_K1193k	GKPVEkCPLSGACYSPEFK	YRGKPVEkCPLSGAC	9.1	NP_001091868.1|NP_004362.2|NP_034068.3	HOMO SAPIENS	coatomer subunit alpha isoform 1 GN=COPA	2	9010000	-0.04	0.05	0.01	0.12	-0.28	0.6	-0.04	-0.05	0.28	0.06
NP_001104026.1_K87k _1_1_87_87	NP_001104026.1	FLNA	14.83	11.63	2.17	K87k	FLNA_K87k	LIALLEVLSQkK	LLEVLSQkKMHRKHN	10.2	NP_001104026.1|NP_001447.2|NP_034357.2	HOMO SAPIENS	filamin-A isoform 2 GN=FLNA	2	4660000	0.03	0.38	0.43	0.26	0.02	-0.27	-0.64	-1.02	-0.03	-0.23
NP_001104026.1_K220k _1_1_220_220	NP_001104026.1	FLNA	24.28	18.68	99	K220k	FLNA_K220k	ALGALVDSCAPGLCPDWDSWDASkPVTNAR	WDSWDASkPVTNARE	10.2	NP_001104026.1|NP_001447.2	HOMO SAPIENS	filamin-A isoform 2 GN=FLNA	3	5330000	-0.03	0.42	-0.19	0.1	0.37	0.38	0.15	0.1	0.37	-0.12
NP_001104026.1_K367k _1_1_367_367	NP_001104026.1	FLNA	22.22	22.5	12.81	K367k	FLNA_K367k	VTVLFAGQHIAkSPFEVYVDK	FAGQHIAkSPFEVYV	10.2	NP_001104026.1|NP_001447.2|NP_034357.2	HOMO SAPIENS	filamin-A isoform 2 GN=FLNA	1	1540000	1.16	0.25	0.74	-0.12	0.97	-0.41	NaN	-0.16	-0.03	-0.51
NP_001104026.1_K906k _1_1_906_906	NP_001104026.1	FLNA	14.33	11.92	14.33	K906k	FLNA_K906k	GkLDVQFSGLTK	AKAAGKGkLDVQFSG	10.2	NP_001104026.1|NP_001447.2	HOMO SAPIENS	filamin-A isoform 2 GN=FLNA	2	6220000	0.48	0.49	0.5	0.59	0.41	-0.91	-1.12	-1.45	-0.82	-0.94
NP_001104026.1_K982k _1_1_982_982	NP_001104026.1	FLNA	9.11	5.7	9.11	K982k	FLNA_K982k	VSGLGEkVDVGK	KVSGLGEkVDVGKDQ	10.2	NP_001104026.1|NP_001447.2	HOMO SAPIENS	filamin-A isoform 2 GN=FLNA	1	974000	1.17	0.56	0.12	0.5	0.28	-0.82	-1.43	-1.3	-0.4	-1.65
NP_001104026.1_K1801k _1_1_1801_1801	NP_001104026.1	FLNA	10.96	7.19	99	K1801k	FLNA_K1801k	kGEITGEVR	VIPFTIKkGEITGEV	10.2	NP_001104026.1|NP_001447.2|NP_034357.2	HOMO SAPIENS	filamin-A isoform 2 GN=FLNA	1	6630000	0.24	0.38	0.26	0.32	0.12	-0.18	-0.3	-0.6	-0.66	-0.79
NP_001104026.1_K2000k _1_1_2000_2000	NP_001104026.1	FLNA	13.96	9.68	99	K2000k	FLNA_K2000k	EEPCLLkR	REEPCLLkRLRNGHV	10.2	NP_001104026.1|NP_001447.2|NP_034357.2|NP_001277350.1	HOMO SAPIENS	filamin-A isoform 2 GN=FLNA	2	12700000	-0.05	0.06	0.73	0.59	0.08	-0.03	-0.53	-0.6	-0.43	-0.19
NP_001104026.1_K2563k _1_1_2563_2563	NP_001104026.1	FLNA	10.54	4.49	10.54	K2563k	FLNA_K2563k	VVAkGLGLSK	DASKVVAkGLGLSKA	10.2	NP_001104026.1|NP_001447.2|NP_034357.2|NP_001277350.1	HOMO SAPIENS	filamin-A isoform 2 GN=FLNA	2	4020000	0.41	0.3	0.34	0.22	0.49	-0.57	-0.45	-0.91	-0.37	-0.37
NP_001157789.1_K16k _1_1_16_16	NP_001157789.1	FLNB	7.86	7.86	99	K16k	FLNB_K16k	kIQQNTFTR	AEDAPWKkIQQNTFT	10.1	NP_001157790.1|NP_001157791.1|NP_001074654.1|NP_001298003.1|NP_001120959.1|NP_001104026.1|NP_001447.2|NP_001157789.1|NP_001448.2	HOMO SAPIENS	filamin-B isoform 1 GN=FLNB	3	16000000	-1.79	-2.22	-1.64	-4.1	-1.58	0.96	1.14	1.05	0.51	0.85
NP_001157789.1_K60k _1_1_60_60	NP_001157789.1	FLNB	15.13	15.13	99	K60k	FLNB_K60k	LIALLEVLSQkR	LLEVLSQkRMYRKYH	10.1	NP_001449.3|NP_001120959.1|NP_001157789.1|NP_001448.2|NP_001157790.1|NP_001157791.1|NP_001074654.1|NP_001298003.1|NP_001074896.1|NP_598841.1	HOMO SAPIENS	filamin-B isoform 1 GN=FLNB	2	939000	NaN	-0.1	NaN	NaN	-0.03	0.04	0.89	0.51	NaN	0.52
NP_001157789.1_K93k _1_1_93_93	NP_001157789.1	FLNB	12.44	12.44	12.44	K93k	FLNB_K93k	ESIkLVSIDSK	FLDRESIkLVSIDSK	10.1	NP_001447.2|NP_001157789.1|NP_001448.2|NP_001157790.1|NP_001157791.1|NP_034357.2	HOMO SAPIENS	filamin-B isoform 1 GN=FLNB	1	3960000	-0.35	-0.08	-0.03	-0.22	-0.06	0.37	-0.31	-0.2	0.46	0.31
NP_001157789.1_K340k _1_1_340_340	NP_001157789.1	FLNB	19.68	19.25	11.54	K340k	FLNB_K340k	VTVLFAGQHISkSPFEVSVDK	FAGQHISkSPFEVSV	10.1	NP_001157789.1|NP_001448.2|NP_001157790.1	HOMO SAPIENS	filamin-B isoform 1 GN=FLNB	2	6140000	-0.05	-0.64	-0.24	NaN	-0.98	0.13	0.58	0.57	0.52	0.25
NP_001157789.1_K349k _1_1_349_349	NP_001157789.1	FLNB	15.7	16.17	12.29	K349k	FLNB_K349k	SPFEVSVDkAQGDASK	PFEVSVDkAQGDASK	10.1	NP_001157789.1	HOMO SAPIENS	filamin-B isoform 1 GN=FLNB	2	1330000	-0.71	-0.72	-0.76	-0.97	-0.94	0.81	0.46	0.72	0.95	0.45
NP_001157789.1_K495k _1_1_495_495	NP_001157789.1	FLNB	11.43	6.95	11.43	K495k	FLNB_K495k	GPkGLEELVK	GVTMKGPkGLEELVK	10.1	NP_001157789.1|NP_001448.2|NP_001157790.1|NP_001157791.1|NP_001074896.1|NP_598841.1	HOMO SAPIENS	filamin-B isoform 1 GN=FLNB	1	4090000	-1.9	-1.22	-0.68	-1.59	-0.84	0.69	0.54	0.54	0.78	0.7
NP_001157789.1_K502k _1_1_502_502	NP_001157789.1	FLNB	9.55	3.42	3.77	K502k	FLNB_K502k	GLEELVkQK	KGLEELVkQKDFLDG	10.1	NP_001157789.1|NP_598841.1	HOMO SAPIENS	filamin-B isoform 1 GN=FLNB	2	17000000	-0.91	-0.67	-0.9	-1.02	-0.99	0.54	0.47	0.62	0.52	0.6
NP_001157789.1_K551k _1_1_551_551	NP_001157789.1	FLNB	20.14	16.01	99	K551k	FLNB_K551k	SPFEVQVGPEAGMQkVR	GPEAGMQkVRAWGPG	10.1	NP_001157789.1|NP_001448.2|NP_001157790.1|NP_001157791.1|NP_001074896.1|NP_598841.1	HOMO SAPIENS	filamin-B isoform 1 GN=FLNB	2	6220000	-0.13	-0.37	-0.59	-0.69	-0.21	0.4	0.66	0.46	0.09	0.47
NP_001157789.1_K677k _1_1_677_677	NP_001157789.1	FLNB	10.73	3.55	10.6	K677k	FLNB_K677k	DAGkAPLK	VDPKDAGkAPLKIFA	10.1	NP_001157789.1|NP_001448.2	HOMO SAPIENS	filamin-B isoform 1 GN=FLNB	1	3980000	-0.8	-0.88	-1.11	-1.05	-0.69	0.77	0.5	0.66	0.83	0.89
NP_001157789.1_K697k _1_1_697_697	NP_001157789.1	FLNB	11.22	5.89	99	K697k	FLNB_K697k	IDIQMkNR	QRIDIQMkNRMDGTY	10.1	NP_001157789.1|NP_001448.2|NP_001157790.1|NP_001157791.1	HOMO SAPIENS	filamin-B isoform 1 GN=FLNB	1	5840000	-0.88	-0.94	-0.62	-1.14	-1.05	0.47	0.51	0.55	0.23	0.48
NP_001157789.1_K744k _1_1_744_744	NP_001157789.1	FLNB	12.34	8.38	2.41	K744k	FLNB_K744k	VNIGQGSHPQkVK	GQGSHPQkVKVFGPG	10.1	NP_001157789.1	HOMO SAPIENS	filamin-B isoform 1 GN=FLNB	1	558000	-0.77	-0.96	NaN	-0.34	-0.85	0.84	0.34	0.51	0.99	0.8
NP_001157789.1_K746k _1_1_746_746	NP_001157789.1	FLNB	12.33	12.37	99	K746k	FLNB_K746k	VkVFGPGVER	GSHPQKVkVFGPGVE	10.1	NP_001157789.1|NP_001448.2|NP_001157790.1|NP_001157791.1|NP_001074896.1|NP_598841.1	HOMO SAPIENS	filamin-B isoform 1 GN=FLNB	1	1390000	-1.34	-1.18	-1.71	-1.56	-1.81	0.87	0.75	0.73	0.81	0.9
NP_001157789.1_K1241k _1_1_1241_1241	NP_001157789.1	FLNB	15.41	11.99	99	K1241k	FLNB_K1241k	VFGPGIEGkDVFR	FGPGIEGkDVFREAT	10.1	NP_001157789.1|NP_001448.2|NP_001157790.1|NP_001157791.1	HOMO SAPIENS	filamin-B isoform 1 GN=FLNB	1	1090000	-0.02	-0.33	-0.19	-0.63	0.1	-0.06	0.28	-0.16	0.33	0.24
NP_001157789.1_K1425k _1_1_1425_1425	NP_001157789.1	FLNB	11.38	9.71	99	K1425k	FLNB_K1425k	VkIAGPGLGSGVR	VVDPSKVkIAGPGLG	10.1	NP_001157789.1|NP_001448.2	HOMO SAPIENS	filamin-B isoform 1 GN=FLNB	1	1120000	-0.57	-0.34	-0.03	-0.05	-0.48	0.04	0.67	0.06	0.53	1.01
NP_001157789.1_K1449k _1_1_1449_1449	NP_001157789.1	FLNB	20.66	20.16	99	K1449k	FLNB_K1449k	VLQSFTVDSSkAGLAPLEVR	SFTVDSSkAGLAPLE	10.1	NP_001157789.1|NP_001448.2|NP_001157790.1|NP_001157791.1	HOMO SAPIENS	filamin-B isoform 1 GN=FLNB	2	3640000	-0.89	-0.46	-0.37	-1.41	-1.16	0.22	0.43	0.54	0.47	0.47
NP_001157789.1_K1477k _1_1_1477_1477	NP_001157789.1	FLNB	11.82	12.09	11.82	K1477k	FLNB_K1477k	SPLkALSEFFK	QSWRSPLkALSEFFK	10.1	NP_001157789.1	HOMO SAPIENS	filamin-B isoform 1 GN=FLNB	2	3170000	-0.6	-1.03	-1.81	-1.02	-1.37	0.4	0.43	1.24	0.86	0.96
NP_001157789.1_K1484k _1_1_1484_1484	NP_001157789.1	FLNB	11.71	9	3.56	K1484k	FLNB_K1484k	ALSEFFkGDPK	KALSEFFkGDPKGDF	10.1	NP_001157789.1	HOMO SAPIENS	filamin-B isoform 1 GN=FLNB	2	3020000	-1.65	-2.14	-2.25	-2.27	-2.57	0.95	0.74	0.78	0.88	0.93
NP_001157789.1_K1615k _1_1_1615_1615	NP_001157789.1	FLNB	14.72	10.92	99	K1615k	FLNB_K1615k	DGTYAVTYIPDkTGR	AVTYIPDkTGRYMIG	10.1	NP_001157789.1|NP_001448.2|NP_001157790.1|NP_001157791.1|NP_001074896.1|NP_598841.1	HOMO SAPIENS	filamin-B isoform 1 GN=FLNB	1	1260000	0.64	-0.1	0.43	0.97	NaN	-0.04	-1.14	-0.07	-0.16	0.53
NP_001157789.1_K1672k _1_1_1672_1672	NP_001157789.1	FLNB	22.14	21.27	7.34	K1672k	FLNB_K1672k	TGEEVGFVVDAkTAGK	VGFVVDAkTAGKGKV	10.1	NP_001157789.1|NP_001448.2|NP_001157790.1|NP_001157791.1|NP_001074896.1|NP_598841.1	HOMO SAPIENS	filamin-B isoform 1 GN=FLNB	2	22100000	-1.58	-1.11	-1.37	-1.5	-1.32	0.68	0.67	0.72	0.67	0.7
NP_001157789.1_K1788k _1_1_1788_1788	NP_001157789.1	FLNB	16.33	12.05	16.32	K1788k	FLNB_K1788k	kGEITGEVHMPSGK	VIPFAVRkGEITGEV	10.1	NP_001157789.1	HOMO SAPIENS	filamin-B isoform 1 GN=FLNB	1	12700000	-2	-2.3	-1.24	-1.87	-1.63	0.89	0.96	0.75	0.51	0.63
NP_001157789.1_K1811k _1_1_1811_1811	NP_001157789.1	FLNB	24	20.46	99	K1811k	FLNB_K1811k	TATPEIVDNkDGTVTVR	TPEIVDNkDGTVTVR	10.1	NP_001157789.1|NP_001448.2|NP_001157790.1	HOMO SAPIENS	filamin-B isoform 1 GN=FLNB	2	13600000	NaN	-1.46	-0.42	-1.28	-1.68	0.85	0.53	0.79	0.56	0.79
NP_001157789.1_K1928k _1_1_1928_1928	NP_001157789.1	FLNB	10.5	11.07	10.5	K1928k	FLNB_K1928k	YNDkHIPGSPFTAK	ILVKYNDkHIPGSPF	10.1	NP_001157789.1|NP_001448.2|NP_001157790.1|NP_001157791.1|NP_001074896.1|NP_598841.1	HOMO SAPIENS	filamin-B isoform 1 GN=FLNB	1	819000	-0.56	-0.94	-0.67	-1.23	-0.82	0.7	0.43	0.87	0.68	0.57
NP_001157789.1_K1950k _1_1_1950_1950	NP_001157789.1	FLNB	6.91	4.59	6.91	K1950k	FLNB_K1950k	CSQVkLGSAADFLLDISETDLSSLTASIK	SRRCSQVkLGSAADF	10.1	NP_001157789.1	HOMO SAPIENS	filamin-B isoform 1 GN=FLNB	1	869000	NaN	NaN	NaN	NaN	NaN	1.47	1.06	2.47	1.66	2.31
NP_001157789.1_K1986k _1_1_1986_1986	NP_001157789.1	FLNB	12.57	9.58	99	K1986k	FLNB_K1986k	APSGRDEPCLLkR	RDEPCLLkRLPNNHI	10.1	NP_001157789.1|NP_001448.2|NP_001157790.1|NP_001157791.1|NP_001074896.1|NP_598841.1	HOMO SAPIENS	filamin-B isoform 1 GN=FLNB	2	17500000	-2.37	-1.86	-1.87	-3.35	-2.12	0.77	1	0.98	0.71	0.75
NP_001157789.1_K1986k _1_1_1986_1986_1	NP_001157789.1	FLNB	12.29	8.47	99	K1986k	FLNB_K1986k	DEPCLLkR	RDEPCLLkRLPNNHI	10.1	NP_001157789.1|NP_001448.2|NP_001157790.1|NP_001157791.1|NP_001074896.1|NP_598841.1	HOMO SAPIENS	filamin-B isoform 1 GN=FLNB	2	90500000	-1.75	-1.58	-1.65	-2.53	-2.11	1.01	0.77	0.92	0.79	0.69
NP_001157789.1_K2075k _1_1_2075_2075	NP_001157789.1	FLNB	25.41	24.69	14.46	K2075k	FLNB_K2075k	DAGYGGISLAVEGPSkVDIQTEDLEDGTCK	LAVEGPSkVDIQTED	10.1	NP_001157789.1|NP_001448.2|NP_001157790.1|NP_001157791.1|NP_001074896.1|NP_598841.1	HOMO SAPIENS	filamin-B isoform 1 GN=FLNB	4	24300000	-1.45	-1.18	-0.86	-1.53	-1.62	1.01	1.09	0.9	1.2	1.04
NP_001157789.1_K2119k _1_1_2119_2119	NP_001157789.1	FLNB	23.02	20.01	99	K2119k	FLNB_K2119k	FADEHVPGSPFTVkISGEGR	PGSPFTVkISGEGRV	10.1	NP_001157789.1|NP_001448.2|NP_001157790.1|NP_001157791.1|NP_001074896.1|NP_598841.1	HOMO SAPIENS	filamin-B isoform 1 GN=FLNB	1	19200000	-1.56	-1.1	-0.95	-1.19	-1.71	0.68	0.6	0.77	0.66	0.84
NP_001157789.1_K2181k _1_1_2181_2181	NP_001157789.1	FLNB	22.92	20.73	99	K2181k	FLNB_K2181k	VTEAEIVPMGkNSHCVR	AEIVPMGkNSHCVRF	10.1	NP_001157789.1|NP_001448.2	HOMO SAPIENS	filamin-B isoform 1 GN=FLNB	2	24900000	-0.8	-0.78	-1.4	-2.33	-2.06	0.56	0.56	0.72	0.66	0.91
NP_001157789.1_K2332k _1_1_2332_2332	NP_001157789.1	FLNB	19.53	14.62	99	K2332k	FLNB_K2332k	LTVMSLQESGLkVNQPASFAIR	SLQESGLkVNQPASF	10.1	NP_001157789.1|NP_001448.2|NP_001157790.1|NP_001157791.1	HOMO SAPIENS	filamin-B isoform 1 GN=FLNB	2	4180000	-0.18	0	0.08	-0.39	-1.59	0.16	0.34	-0.3	0.2	-0.2
NP_001157789.1_K2549k _1_1_2549_2549	NP_001157789.1	FLNB	10.22	5.44	10.22	K2549k	FLNB_K2549k	VTSkGAGLSK	DASKVTSkGAGLSKA	10.1	NP_001157789.1|NP_001448.2|NP_001157790.1|NP_001157791.1|NP_001074896.1	HOMO SAPIENS	filamin-B isoform 1 GN=FLNB	2	9790000	-1.71	-1.4	-1.15	-2.33	-1.82	0.99	0.99	0.73	0.95	1.02
NP_001157789.1_K2555k _1_1_2555_2555	NP_001157789.1	FLNB	12.68	11.67	12.68	K2555k	FLNB_K2555k	GAGLSkAFVGQK	SKGAGLSkAFVGQKS	10.1	NP_001157789.1|NP_001448.2|NP_001157790.1|NP_001157791.1	HOMO SAPIENS	filamin-B isoform 1 GN=FLNB	2	29600000	-2.14	-1.61	-1.69	-2.45	-2.02	0.89	0.77	0.9	0.95	0.92
NP_001157789.1_K2561k _1_1_2561_2561	NP_001157789.1	FLNB	17.33	18.42	14.75	K2561k	FLNB_K2561k	AFVGQkSSFLVDCSK	SKAFVGQkSSFLVDC	10.1	NP_001157789.1|NP_598841.1	HOMO SAPIENS	filamin-B isoform 1 GN=FLNB	2	12400000	-1.51	-1.36	-1.61	-1.82	-1.57	0.67	0.74	0.81	0.64	0.7
NP_113584.3_K42k _1_1_42_42	NP_113584.3	HUWE1	9.1	5.15	8.77	K42k	HUWE1_K42k	VCNDEQLLLELQQIkTWNIGK	LLELQQIkTWNIGKC	11.1	NP_113584.3|NP_067498.4	HOMO SAPIENS	E3 ubiquitin-protein ligase HUWE1 GN=HUWE1	1	383000	NaN	NaN	0.91	1.85	NaN	1.31	1.46	NaN	1.03	NaN
NP_113584.3_K324k _1_1_324_324	NP_113584.3	HUWE1	15.16	10.82	99	K324k	HUWE1_K324k	QLMEIkAASLR	DKQLMEIkAASLRTL	11.1	NP_113584.3|NP_067498.4	HOMO SAPIENS	E3 ubiquitin-protein ligase HUWE1 GN=HUWE1	2	18800000	0.09	-0.3	-0.09	0.05	-0.03	-0.49	0.16	0.17	-0.52	-0.09
NP_113584.3_K476k _1_1_476_476	NP_113584.3	HUWE1	10.35	7.2	3.17	K476k	HUWE1_K476k	ECPFVIkPK	KECPFVIkPKIQRPN	11.1	NP_113584.3|NP_067498.4	HOMO SAPIENS	E3 ubiquitin-protein ligase HUWE1 GN=HUWE1	2	6130000	-0.14	-0.08	-0.25	-0.33	-0.21	0.14	0.2	0.18	0.16	0.18
NP_113584.3_K509k _1_1_509_509	NP_113584.3	HUWE1	8.96	7.33	8.01	K509k	HUWE1_K509k	AALLkSMLNFLK	PQRAALLkSMLNFLK	11.1	NP_113584.3|NP_067498.4	HOMO SAPIENS	E3 ubiquitin-protein ligase HUWE1 GN=HUWE1	2	2350000	0.2	-0.13	-0.36	-0.09	0.19	0.39	-0.18	-0.44	0.37	-0.22
NP_113584.3_K632k _1_1_632_632	NP_113584.3	HUWE1	17.25	14.38	99	K632k	HUWE1_K632k	LFkVLLSPDYLPAMR	QPFERLFkVLLSPDY	11.1	NP_113584.3|NP_067498.4	HOMO SAPIENS	E3 ubiquitin-protein ligase HUWE1 GN=HUWE1	2	2900000	0.17	0.63	0.31	-0.9	0.35	-1.53	-0.43	-0.42	0.5	-0.35
NP_113584.3_K1107k _1_1_1107_1107	NP_113584.3	HUWE1	12.87	10.97	6.22	K1107k	HUWE1_K1107k	STASALTkLLTK	STASALTkLLTKGLS	11.1	NP_113584.3|NP_067498.4	HOMO SAPIENS	E3 ubiquitin-protein ligase HUWE1 GN=HUWE1	2	45000000	0.49	0.15	0.25	0.38	0.29	-0.47	-0.5	-0.55	-0.36	-0.45
NP_113584.3_K1111k _1_1_1111_1111	NP_113584.3	HUWE1	20.11	15.47	99	K1111k	HUWE1_K1111k	LLTkGLSWQPPPYTPTPR	ALTKLLTkGLSWQPP	11.1	NP_113584.3|NP_067498.4	HOMO SAPIENS	E3 ubiquitin-protein ligase HUWE1 GN=HUWE1	1	5870000	-0.05	0.05	0.53	-0.17	0.41	-0.33	-0.55	-0.55	0.19	-0.09
NP_113584.3_K1225k _1_1_1225_1225	NP_113584.3	HUWE1	11.67	8.2	99	K1225k	HUWE1_K1225k	MVNPTTVLESPHSLPAkLPGGVQNFPQFSALR	SPHSLPAkLPGGVQN	11.1	NP_113584.3	HOMO SAPIENS	E3 ubiquitin-protein ligase HUWE1 GN=HUWE1	1	614000	0.32	0.65	0.74	0.19	0.04	NaN	NaN	-0.13	NaN	-0.16
NP_113584.3_K1247k _1_1_1247_1247	NP_113584.3	HUWE1	9.98	9.43	9.98	K1247k	HUWE1_K1247k	FLVVTQkAAFTCIK	RFLVVTQkAAFTCIK	11.1	NP_113584.3|NP_067498.4	HOMO SAPIENS	E3 ubiquitin-protein ligase HUWE1 GN=HUWE1	1	373000	0.26	0.44	0.37	0.11	0.01	-0.81	-0.26	-0.59	-0.5	-0.13
NP_113584.3_K1413k _1_1_1413_1413	NP_113584.3	HUWE1	10.9	4.94	10.9	K1413k	HUWE1_K1413k	AREkQEEEEAK	EERKAREkQEEEEAK	11.1	NP_113584.3	HOMO SAPIENS	E3 ubiquitin-protein ligase HUWE1 GN=HUWE1	1	957000	0.81	0.77	0.41	0.91	0.7	-2.11	-0.86	-0.82	-0.93	-1.63
NP_113584.3_K1420k _1_1_1420_1420	NP_113584.3	HUWE1	10.89	9.73	7.69	K1420k	HUWE1_K1420k	QEEEEAkCLEK	KQEEEEAkCLEKFQD	11.1	NP_113584.3|NP_067498.4	HOMO SAPIENS	E3 ubiquitin-protein ligase HUWE1 GN=HUWE1	1	1410000	0.63	0.55	0.31	0.68	0.65	-0.91	-1.8	-2.67	-0.69	-1.76
NP_113584.3_K1470k _1_1_1470_1470	NP_113584.3	HUWE1	15.62	12.1	99	K1470k	HUWE1_K1470k	VCDLIMTAIkR	DLIMTAIkRNGADYR	11.1	NP_113584.3|NP_067498.4	HOMO SAPIENS	E3 ubiquitin-protein ligase HUWE1 GN=HUWE1	4	66000000	0.57	0.34	0.47	0.73	0.59	-0.68	-0.38	-0.93	-0.61	-1.25
NP_113584.3_K1690k _1_1_1690_1690	NP_113584.3	HUWE1	5.13	1.21	5.13	K1690k	HUWE1_K1690k	LNkNSK	LRVPRLNkNSKNSNG	11.1	NP_113584.3	HOMO SAPIENS	E3 ubiquitin-protein ligase HUWE1 GN=HUWE1	1	1400000	0.47	0.33	0.55	0.66	0.45	-1.1	-1.03	-0.95	-0.78	-0.87
NP_113584.3_K1693k _1_1_1693_1693	NP_113584.3	HUWE1	10.48	5.45	10.48	K1693k	HUWE1_K1693k	NSkNSNGQELEK	PRLNKNSkNSNGQEL	11.1	NP_113584.3	HOMO SAPIENS	E3 ubiquitin-protein ligase HUWE1 GN=HUWE1	3	4380000	0.91	0.6	0.61	0.91	0.98	-0.74	-1.37	-1.12	-1.06	-1.31
NP_113584.3_K1708k _1_1_1708_1708	NP_113584.3	HUWE1	6.49	6.83	6.49	K1708k	HUWE1_K1708k	TLEESkEMDIK	EKTLEESkEMDIKRK	11.1	NP_113584.3	HOMO SAPIENS	E3 ubiquitin-protein ligase HUWE1 GN=HUWE1	1	1920000	0.06	-0.15	0.52	0.06	0.76	0.34	NaN	-0.73	-0.9	NaN
NP_113584.3_K1840k _1_1_1840_1840	NP_113584.3	HUWE1	7.09	4.76	99	K1840k	HUWE1_K1840k	HTMEkVVR	TLRHTMEkVVRSAAT	11.1	NP_113584.3|NP_067498.4	HOMO SAPIENS	E3 ubiquitin-protein ligase HUWE1 GN=HUWE1	1	1500000	0.69	0.38	0.07	0.82	-0.03	-0.15	-0.47	-0.58	-0.17	-0.41
NP_113584.3_K1917k _1_1_1917_1917	NP_113584.3	HUWE1	12.42	8.73	12.42	K1917k	HUWE1_K1917k	IkGPNAVQLVK	EFENLRIkGPNAVQL	11.1	NP_113584.3|NP_067498.4	HOMO SAPIENS	E3 ubiquitin-protein ligase HUWE1 GN=HUWE1	1	5050000	0.37	0.62	0.36	0.33	0.29	-0.72	-0.34	-1.02	-0.73	-0.68
NP_113584.3_K2219k _1_1_2219_2219	NP_113584.3	HUWE1	9.57	8.8	99	K2219k	HUWE1_K2219k	kGLVNDLAR	IIRLFLKkGLVNDLA	11.1	NP_113584.3|NP_067498.4	HOMO SAPIENS	E3 ubiquitin-protein ligase HUWE1 GN=HUWE1	1	2570000	0.01	0.09	0.12	-0.1	0.1	0.12	-0.19	-0.02	-0.23	-0.33
NP_113584.3_K2671k _1_1_2671_2671	NP_113584.3	HUWE1	21.06	21.44	99	K2671k	HUWE1_K2671k	VLDAESMHDCVSVVkVSIVNHLEFLRDEELEER	HDCVSVVkVSIVNHL	11.1	NP_113584.3	HOMO SAPIENS	E3 ubiquitin-protein ligase HUWE1 GN=HUWE1	1	10800000	-0.09	0.43	-0.06	0.5	-0.24	0.45	-1.13	0	NaN	0.12
NP_113584.3_K2695k _1_1_2695_2695	NP_113584.3	HUWE1	11.91	9.1	11.91	K2695k	HUWE1_K2695k	kQLAEEETK	ERREKRRkQLAEEET	11.1	NP_113584.3|NP_067498.4	HOMO SAPIENS	E3 ubiquitin-protein ligase HUWE1 GN=HUWE1	2	5550000	0.54	0.26	0.25	0.3	0.42	-0.33	-0.39	-0.47	-0.34	-0.41
NP_113584.3_K2703k _1_1_2703_2703	NP_113584.3	HUWE1	12.75	10.81	6.79	K2703k	HUWE1_K2703k	QLAEEETkITDK	QLAEEETkITDKGKE	11.1	NP_113584.3	HOMO SAPIENS	E3 ubiquitin-protein ligase HUWE1 GN=HUWE1	2	20300000	0.45	0.6	0.39	0.3	0.47	-0.73	-0.93	-1.04	-0.51	-0.82
NP_113584.3_K3345k _1_1_3345_3345	NP_113584.3	HUWE1	13.7	13.49	99	K3345k	HUWE1_K3345k	HVLDTLIQLAk	DTLIQLAkVFPSHFT	11.1	NP_113584.3|NP_067498.4	HOMO SAPIENS	E3 ubiquitin-protein ligase HUWE1 GN=HUWE1	2	13400000	0.8	0.09	0.55	-0.32	0.81	-0.25	-0.38	-0.57	-0.5	0
NP_113584.3_K3345k _1_1_3345_3345_2	NP_113584.3	HUWE1	17.97	17.63	6.59	K3345k	HUWE1_K3345k	HVLDTLIQLAkVFPSHFTQQRTK	DTLIQLAkVFPSHFT	11.1	NP_113584.3|NP_067498.4	HOMO SAPIENS	E3 ubiquitin-protein ligase HUWE1 GN=HUWE1	1	3840000	0.06	0.92	0.35	-0.23	0.8	-0.15	NaN	-0.32	NaN	0.11
NP_113584.3_K3357k _1_1_3357_3357_1	NP_113584.3	HUWE1	7.11	7.11	99	K3357k	HUWE1_K3357k	TkETNCESDRER	HFTQQRTkETNCESD	11.1	NP_113584.3	HOMO SAPIENS	E3 ubiquitin-protein ligase HUWE1 GN=HUWE1	1	13300000	0.03	-0.57	0.49	0.04	0.62	-0.13	-0.47	-0.71	0.01	-0.1
NP_113584.3_K3370k _1_1_3370_3370	NP_113584.3	HUWE1	12.54	5.71	12.54	K3370k	HUWE1_K3370k	GNkACSPCSSQSSSSGICTDFWDLLVK	SDRERGNkACSPCSS	11.1	NP_113584.3	HOMO SAPIENS	E3 ubiquitin-protein ligase HUWE1 GN=HUWE1	2	4810000	-0.03	0.3	0.18	0.2	0.27	-0.29	-0.78	-0.53	-0.43	-0.36
NP_113584.3_K3452k _1_1_3452_3452	NP_113584.3	HUWE1	10.16	9.25	99	K3452k	HUWE1_K3452k	RSSLLTEkLLR	RSSLLTEkLLRLLSL	11.1	NP_113584.3|NP_067498.4	HOMO SAPIENS	E3 ubiquitin-protein ligase HUWE1 GN=HUWE1	2	7900000	0.51	0.44	0.44	0.71	0.54	-1.27	-0.94	-1.27	-0.96	-0.95
NP_113584.3_K3452k _1_1_3452_3452_1	NP_113584.3	HUWE1	13.31	9.41	99	K3452k	HUWE1_K3452k	SSLLTEkLLR	RSSLLTEkLLRLLSL	11.1	NP_113584.3|NP_067498.4	HOMO SAPIENS	E3 ubiquitin-protein ligase HUWE1 GN=HUWE1	2	22500000	0.16	0.18	0.27	0	0.3	-0.77	-0.56	-0.95	-0.34	-0.01
NP_113584.3_K3621k _1_1_3621_3621	NP_113584.3	HUWE1	12.54	10.34	99	K3621k	HUWE1_K3621k	DTVLkLLLNGAR	GTRDTVLkLLLNGAR	11.1	NP_113584.3|NP_067498.4	HOMO SAPIENS	E3 ubiquitin-protein ligase HUWE1 GN=HUWE1	2	5800000	0.25	0.28	0.44	0.77	0.22	NaN	-0.09	0.01	-0.53	0.8
NP_113584.3_K3697k _1_1_3697_3697	NP_113584.3	HUWE1	18.12	15.04	99	K3697k	HUWE1_K3697k	FDMAENVVIVASQkRPLGGR	VVIVASQkRPLGGRE	11.1	NP_113584.3|NP_067498.4	HOMO SAPIENS	E3 ubiquitin-protein ligase HUWE1 GN=HUWE1	1	2030000	-0.1	-0.07	-0.52	-0.15	-0.08	0.2	0.22	-0.34	0.15	0.57
NP_113584.3_K3912k _1_1_3912_3912	NP_113584.3	HUWE1	22.83	19.3	99	K3912k	HUWE1_K3912k	ESQLAHIkDEPPPLSPAPLTPATPSSLDPFFSR	ESQLAHIkDEPPPLS	11.1	NP_113584.3|NP_067498.4	HOMO SAPIENS	E3 ubiquitin-protein ligase HUWE1 GN=HUWE1	1	1920000	0.53	0.48	-0.06	0.2	-0.06	-0.8	NaN	-0.38	-0.69	-0.03
NP_113584.3_K3997k _1_1_3997_3997	NP_113584.3	HUWE1	11.29	9.17	99	K3997k	HUWE1_K3997k	VLDFDVkR	RVLDFDVkRKYFRQE	11.1	NP_113584.3|NP_067498.4	HOMO SAPIENS	E3 ubiquitin-protein ligase HUWE1 GN=HUWE1	2	12100000	0.66	0.63	0.54	0.69	0.69	-1.16	-1.09	-1.79	-1.15	-1.32
NP_113584.3_K4043k _1_1_4043_4043	NP_113584.3	HUWE1	9.24	7.08	99	K4043k	HUWE1_K4043k	SPEEMkNR	RKSPEEMkNRLYIVF	11.1	NP_113584.3|NP_067498.4	HOMO SAPIENS	E3 ubiquitin-protein ligase HUWE1 GN=HUWE1	2	4640000	0.17	0.27	0.29	0.08	-0.1	-0.22	-0.05	-0.67	-0.26	-0.25
NP_113584.3_K4116k _1_1_4116_4116	NP_113584.3	HUWE1	6.55	6.55	99	K4116k	HUWE1_K4116k	IVAkAVYDNR	FVGRIVAkAVYDNRL	11.1	NP_113584.3|NP_067498.4	HOMO SAPIENS	E3 ubiquitin-protein ligase HUWE1 GN=HUWE1	1	1650000	0.11	0.19	-0.09	0.02	0.1	-0.37	0.23	-0.44	-0.57	-0.75
NP_113584.3_K4134k _1_1_4134_4134	NP_113584.3	HUWE1	8.17	6.67	8.17	K4134k	HUWE1_K4134k	SFYkHILGK	YFTRSFYkHILGKSV	11.1	NP_113584.3|NP_067498.4	HOMO SAPIENS	E3 ubiquitin-protein ligase HUWE1 GN=HUWE1	2	1460000	0.71	0.61	0.26	0.76	0.59	-0.69	-0.91	-1.02	-0.61	-0.83
NP_113584.3_K4139k _1_1_4139_4139	NP_113584.3	HUWE1	8.62	2.97	99	K4139k	HUWE1_K4139k	HILGkSVR	FYKHILGkSVRYTDM	11.1	NP_113584.3|NP_067498.4	HOMO SAPIENS	E3 ubiquitin-protein ligase HUWE1 GN=HUWE1	3	1890000	0.16	-0.03	-0.02	-0.08	-0.08	-0.05	-0.39	-0.08	-0.22	0.2
NP_113584.3_K4221k _1_1_4221_4221	NP_113584.3	HUWE1	12.48	7.93	12.48	K4221k	HUWE1_K4221k	kQLAAFLEGFYEIIPK	RMTGAIRkQLAAFLE	11.1	NP_113584.3|NP_067498.4	HOMO SAPIENS	E3 ubiquitin-protein ligase HUWE1 GN=HUWE1	1	2300000	0.67	0.55	0.14	0.09	0.42	-0.92	-0.9	-0.42	-0.24	-1.31
NP_113584.3_K4295k _1_1_4295_4295	NP_113584.3	HUWE1	13.12	11.35	13.12	K4295k	HUWE1_K4295k	AkFLQFVTGTSK	FDQADRAkFLQFVTG	11.1	NP_113584.3|NP_067498.4	HOMO SAPIENS	E3 ubiquitin-protein ligase HUWE1 GN=HUWE1	2	18900000	0.82	0.65	0.47	0.75	0.74	-1.39	-1.26	-1.8	-1.21	-1.16
NP_113584.3_K4305k _1_1_4305_4305	NP_113584.3	HUWE1	8.24	5.54	6.03	K4305k	HUWE1_K4305k	FLQFVTGTSkVPLQGFAALEGMNGIQK	QFVTGTSkVPLQGFA	11.1	NP_113584.3|NP_067498.4	HOMO SAPIENS	E3 ubiquitin-protein ligase HUWE1 GN=HUWE1	1	93900	0.23	0.87	0.07	1.31	0.8	NaN	-0.12	NaN	NaN	NaN
NP_001129125.1_K78k _1_1_78_78	NP_001129125.1	PABPC4	19.37	17.91	2.33	K78k	PABPC4_K78k	ALDTMNFDVIkGKPIR	TMNFDVIkGKPIRIM	12.2	NP_001129125.1|NP_003810.1|NP_001129126.1	HOMO SAPIENS	polyadenylate-binding protein 4 isoform 1 GN=PABPC4	1	6850000	0.75	0.85	0.89	0.7	0.94	-2.22	-1.84	-2.39	-1.66	-1.41
NP_001129125.1_K186k _1_1_186_186	NP_001129125.1	PABPC4	9.98	5.39	2.3	K186k	PABPC4_K186k	EREAELGAkAK	REAELGAkAKEFTNV	12.2	NP_001129125.1	HOMO SAPIENS	polyadenylate-binding protein 4 isoform 1 GN=PABPC4	2	10900000	0.78	0.68	0.63	0.7	0.82	-1.7	-1.92	-2.95	-1.7	-2.36
NP_001129125.1_K216k _1_1_216_216	NP_001129125.1	PABPC4	15.84	12.26	7.71	K216k	PABPC4_K216k	ELFSQFGkTLSVK	ELFSQFGkTLSVKVM	12.2	NP_001129125.1|NP_003810.1|NP_001129126.1|NP_570951.2|NP_683717.1	HOMO SAPIENS	polyadenylate-binding protein 4 isoform 1 GN=PABPC4	1	24700000	0.74	0.79	0.89	0.79	0.76	-2.52	-2.64	-3.3	-1.91	-2.25
NP_001129125.1_K231k _1_1_231_231	NP_001129125.1	PABPC4	10.07	8.31	10.07	K231k	PABPC4_K231k	SkGFGFVSYEK	RDPNGKSkGFGFVSY	12.2	NP_001129125.1|NP_003810.1|NP_001129126.1	HOMO SAPIENS	polyadenylate-binding protein 4 isoform 1 GN=PABPC4	1	434000	0.49	-0.05	0.19	0.99	0.55	-0.12	0.01	-0.59	-0.45	NaN
NP_001129125.1_K284k _1_1_284_284	NP_001129125.1	PABPC4	5.27	5.12	2.94	K284k	PABPC4_K284k	RKFEQLkQER	KRKFEQLkQERISRY	12.2	NP_001129125.1|NP_003810.1|NP_001129126.1	HOMO SAPIENS	polyadenylate-binding protein 4 isoform 1 GN=PABPC4	1	5400000	0.8	0.7	0.92	0.77	0.86	-2.74	-2.1	-2.56	-1.83	-2.61
NP_001129125.1_K284k _1_1_284_284_1	NP_001129125.1	PABPC4	6.63	4.4	6.63	K284k	PABPC4_K284k	KFEQLkQER	KRKFEQLkQERISRY	12.2	NP_001129125.1	HOMO SAPIENS	polyadenylate-binding protein 4 isoform 1 GN=PABPC4	1	6890000	0.82	0.65	0.61	0.73	0.74	-2.05	-1.92	-1.79	-1.54	-2.01
NP_001129125.1_K284k _1_1_284_284_2	NP_001129125.1	PABPC4	9.13	9.29	99	K284k	PABPC4_K284k	FEQLkQER	KRKFEQLkQERISRY	12.2	NP_001129125.1|NP_003810.1|NP_001129126.1|NP_570951.2|NP_683717.1	HOMO SAPIENS	polyadenylate-binding protein 4 isoform 1 GN=PABPC4	2	23000000	0.78	0.71	0.73	0.66	0.7	-1.78	-1.36	-2.12	-1.39	-1.3
NP_001129125.1_K299k _1_1_299_299	NP_001129125.1	PABPC4	16.13	15.16	12.87	K299k	PABPC4_K299k	YQGVNLYIkNLDDTIDDEK	QGVNLYIkNLDDTID	12.2	NP_001129125.1|NP_003810.1|NP_001129126.1|NP_570951.2|NP_683717.1	HOMO SAPIENS	polyadenylate-binding protein 4 isoform 1 GN=PABPC4	1	501000	0.29	0.54	0.1	0.11	0.21	-0.11	-0.63	-0.63	-0.4	-0.44
NP_001129125.1_K312k _1_1_312_312	NP_001129125.1	PABPC4	14.83	13.17	14.83	K312k	PABPC4_K312k	kEFSPFGSITSAK	IDDEKLRkEFSPFGS	12.2	NP_001129125.1	HOMO SAPIENS	polyadenylate-binding protein 4 isoform 1 GN=PABPC4	1	820000	0.68	0.7	0.72	0.77	0.5	-1.25	-0.8	-1.35	-1.33	-1.17
NP_002559.2_K78k _1_1_78_78	NP_002559.2	PABPC1	19.22	17.11	3.19	K78k	PABPC1_K78k	ALDTMNFDVIkGK	TMNFDVIkGKPVRIM	12.1	NP_002559.2|NP_001129126.1|NP_001157308.1|NP_032800.2	HOMO SAPIENS	polyadenylate-binding protein 1 GN=PABPC1	2	22300000	0.17	0.13	0.1	0.28	0.29	-0.73	-0.73	-0.6	-0.4	-0.4
NP_002559.2_K78k _1_1_78_78_1	NP_002559.2	PABPC1	20.31	21.37	2.97	K78k	PABPC1_K78k	ALDTMNFDVIkGKPVR	TMNFDVIkGKPVRIM	12.1	NP_002559.2|NP_001157308.1|NP_032800.2	HOMO SAPIENS	polyadenylate-binding protein 1 GN=PABPC1	1	11100000	-0.05	-0.12	0.07	-0.03	-0.04	-0.01	-0.21	-0.15	0.09	0
NP_002559.2_K95k _1_1_95_95	NP_002559.2	PABPC1	10.81	5.48	10.81	K95k	PABPC1_K95k	kSGVGNIFIK	QRDPSLRkSGVGNIF	12.1	NP_002559.2|NP_001118228.1|NP_543022.1	HOMO SAPIENS	polyadenylate-binding protein 1 GN=PABPC1	2	11600000	-0.44	-0.31	-0.39	-0.59	-0.41	0.5	0.25	0.29	0.19	0.28
NP_002559.2_K104k _1_1_104_104	NP_002559.2	PABPC1	17.43	15.53	7.38	K104k	PABPC1_K104k	SGVGNIFIkNLDK	GVGNIFIkNLDKSID	12.1	NP_002559.2|NP_543022.1|NP_032800.2|NP_444344.1	HOMO SAPIENS	polyadenylate-binding protein 1 GN=PABPC1	3	72700000	-0.09	-0.2	-0.19	-0.31	-0.05	0.26	0.04	0.17	0.19	0.2
NP_002559.2_K113k _1_1_113_113	NP_002559.2	PABPC1	17.49	14.34	17.49	K113k	PABPC1_K113k	SIDNkALYDTFSAFGNILSCK	LDKSIDNkALYDTFS	12.1	NP_001129125.1|NP_003810.1|NP_002559.2|NP_001129126.1|NP_570951.2|NP_032800.2|NP_683717.1	HOMO SAPIENS	polyadenylate-binding protein 1 GN=PABPC1	3	14700000	-0.13	0.07	-0.13	0.02	-0.04	0.08	-0.18	0.04	-0.01	0.24
NP_002559.2_K129k _1_1_129_129	NP_002559.2	PABPC1	23.22	23.58	15.85	K129k	PABPC1_K129k	ALYDTFSAFGNILSCkVVCDENGSK	FGNILSCkVVCDENG	12.1	NP_001129125.1|NP_003810.1|NP_002559.2|NP_001129126.1|NP_570951.2|NP_032800.2|NP_683717.1	HOMO SAPIENS	polyadenylate-binding protein 1 GN=PABPC1	3	16800000	-0.86	-0.41	-0.69	-1.28	-0.89	0.55	0.34	0.68	0.68	0.58
NP_002559.2_K138k _1_1_138_138	NP_002559.2	PABPC1	24.29	22.69	99	K138k	PABPC1_K138k	VVCDENGSkGYGFVHFETQEAAER	VCDENGSkGYGFVHF	12.1	NP_002559.2|NP_032800.2	HOMO SAPIENS	polyadenylate-binding protein 1 GN=PABPC1	2	73500000	-0.11	-0.26	-0.56	-0.34	-0.61	0.29	0.24	0.16	0.21	0
NP_002559.2_K157k _1_1_157_157	NP_002559.2	PABPC1	11.04	10.56	11.04	K157k	PABPC1_K157k	AIEkMNGMLLNDRK	AAERAIEkMNGMLLN	12.1	NP_001129125.1|NP_003810.1|NP_002559.2|NP_001129126.1|NP_570951.2|NP_032800.2|NP_035163.1|NP_683717.1	HOMO SAPIENS	polyadenylate-binding protein 1 GN=PABPC1	2	19900000	-0.09	0.02	-0.19	-0.36	0	0.04	-0.03	-0.2	0.09	0.22
NP_002559.2_K188k _1_1_188_188	NP_002559.2	PABPC1	13.61	4.76	13.61	K188k	PABPC1_K188k	AkEFTNVYIK	AELGARAkEFTNVYI	12.1	NP_570951.2|NP_001157308.1|NP_032800.2|NP_683717.1|NP_001129125.1|NP_003810.1|NP_002559.2|NP_001129126.1	HOMO SAPIENS	polyadenylate-binding protein 1 GN=PABPC1	2	47400000	-0.03	0.09	-0.36	-0.24	-0.52	0.12	0.01	-0.02	0.11	0.01
NP_002559.2_K196k _1_1_196_196	NP_002559.2	PABPC1	21.63	21.05	99	K196k	PABPC1_K196k	EFTNVYIkNFGEDMDDER	EFTNVYIkNFGEDMD	12.1	NP_002559.2|NP_032800.2	HOMO SAPIENS	polyadenylate-binding protein 1 GN=PABPC1	2	12800000	-0.87	-0.57	-1.13	-0.83	-1.82	0.48	0.58	0.39	0.87	0.68
NP_002559.2_K196k _1_1_196_196_1	NP_002559.2	PABPC1	24.63	24.34	17.89	K196k	PABPC1_K196k	EFTNVYIkNFGEDMDDERLK	EFTNVYIkNFGEDMD	12.1	NP_002559.2|NP_032800.2	HOMO SAPIENS	polyadenylate-binding protein 1 GN=PABPC1	2	22300000	-0.96	-1.24	-1.13	-1.37	-1.25	0.83	0.57	0.73	0.69	0.63
NP_002559.2_K208k _1_1_208_208	NP_002559.2	PABPC1	17.68	13.84	9.86	K208k	PABPC1_K208k	NFGEDMDDERLkDLFGK	DMDDERLkDLFGKFG	12.1	NP_002559.2|NP_112241.2	HOMO SAPIENS	polyadenylate-binding protein 1 GN=PABPC1	1	1280000	-0.2	-0.22	-0.09	-0.75	-0.03	0.08	-0.02	0.12	0.27	0.32
NP_002559.2_K213k _1_1_213_213	NP_002559.2	PABPC1	17.94	15.9	17.94	K213k	PABPC1_K213k	DLFGkFGPALSVK	RLKDLFGkFGPALSV	12.1	NP_002559.2|NP_112241.2	HOMO SAPIENS	polyadenylate-binding protein 1 GN=PABPC1	2	25300000	-0.97	-1.07	-1.04	-1.37	-1.12	0.63	0.7	0.64	0.88	0.84
NP_002559.2_K221k _1_1_221_221	NP_002559.2	PABPC1	16.38	18.4	16.23	K221k	PABPC1_K221k	FGPALSVkVMTDESGK	FGPALSVkVMTDESG	12.1	NP_002559.2	HOMO SAPIENS	polyadenylate-binding protein 1 GN=PABPC1	2	10700000	-0.77	-0.6	-0.79	-1.25	-0.79	0.59	0.53	0.45	0.65	0.64
NP_002559.2_K229k _1_1_229_229	NP_002559.2	PABPC1	13.83	10.83	4.31	K229k	PABPC1_K229k	VMTDESGkSK	VMTDESGkSKGFGFV	12.1	NP_002559.2|NP_112241.2|NP_001157308.1	HOMO SAPIENS	polyadenylate-binding protein 1 GN=PABPC1	2	5890000	-0.05	-0.15	-0.46	-0.56	-0.29	0.32	0.16	0.15	0.54	0.34
NP_002559.2_K231k _1_1_231_231	NP_002559.2	PABPC1	14.26	12.61	99	K231k	PABPC1_K231k	SkGFGFVSFER	TDESGKSkGFGFVSF	12.1	NP_002559.2|NP_112241.2|NP_001157308.1|NP_032800.2	HOMO SAPIENS	polyadenylate-binding protein 1 GN=PABPC1	2	42100000	-1.66	-0.96	-0.89	-1.19	-1.82	0.47	1.11	0.55	0.81	0.8
NP_002559.2_K254k _1_1_254_254	NP_002559.2	PABPC1	9.93	8.31	8.01	K254k	PABPC1_K254k	AVDEMNGkELNGK	AVDEMNGkELNGKQI	12.1	NP_002559.2|NP_112241.2	HOMO SAPIENS	polyadenylate-binding protein 1 GN=PABPC1	1	1850000	-0.43	-1.06	-0.91	-0.9	-1.12	1.11	0.35	0.97	1.1	1.35
NP_002559.2_K259k _1_1_259_259	NP_002559.2	PABPC1	13.34	10.7	99	K259k	PABPC1_K259k	ELNGkQIYVGR	NGKELNGkQIYVGRA	12.1	NP_002559.2|NP_112241.2|NP_032800.2	HOMO SAPIENS	polyadenylate-binding protein 1 GN=PABPC1	2	24200000	-0.76	-0.58	-0.52	-0.76	-0.85	0.76	0.4	0.56	0.1	0.39
NP_002559.2_K277k _1_1_277_277	NP_002559.2	PABPC1	5.55	1.9	99	K277k	PABPC1_K277k	QTELkR	VERQTELkRKFEQMK	12.1	NP_002559.2|NP_112241.2	HOMO SAPIENS	polyadenylate-binding protein 1 GN=PABPC1	1	964000	-0.22	0.18	-0.34	-0.32	-0.38	0.44	-0.05	0.42	0.51	0.03
NP_002559.2_K284k _1_1_284_284	NP_002559.2	PABPC1	12.07	9.31	12.07	K284k	PABPC1_K284k	RKFEQMkQDR	KRKFEQMkQDRITRY	12.1	NP_002559.2|NP_032800.2	HOMO SAPIENS	polyadenylate-binding protein 1 GN=PABPC1	1	10700000	-0.16	-0.11	-0.28	-0.11	-0.68	0.19	0.19	0.13	0.39	0.06
NP_002559.2_K284k _1_1_284_284_1	NP_002559.2	PABPC1	9.09	7.52	8.78	K284k	PABPC1_K284k	KFEQMkQDR	KRKFEQMkQDRITRY	12.1	NP_002559.2|NP_032800.2	HOMO SAPIENS	polyadenylate-binding protein 1 GN=PABPC1	3	20000000	-0.23	-0.06	-0.15	-0.17	-0.08	-0.07	0.07	0.1	-0.02	0.06
NP_002559.2_K284k _1_1_284_284_2	NP_002559.2	PABPC1	9.18	9.57	99	K284k	PABPC1_K284k	FEQMkQDR	KRKFEQMkQDRITRY	12.1	NP_002559.2|NP_001118228.1|NP_032800.2	HOMO SAPIENS	polyadenylate-binding protein 1 GN=PABPC1	2	37900000	-0.08	-0.63	-0.21	-0.11	0.18	0.05	-0.26	-0.07	-0.02	0.18
NP_002559.2_K299k _1_1_299_299	NP_002559.2	PABPC1	22.98	21.98	99	K299k	PABPC1_K299k	YQGVNLYVkNLDDGIDDER	QGVNLYVkNLDDGID	12.1	NP_002559.2|NP_032800.2	HOMO SAPIENS	polyadenylate-binding protein 1 GN=PABPC1	2	24800000	-1.25	-1.62	-0.95	-2.08	-0.46	1.02	0.49	0.66	0.45	0.47
NP_002559.2_K299k _1_1_299_299_1	NP_002559.2	PABPC1	24.37	19.74	99	K299k	PABPC1_K299k	YQGVNLYVkNLDDGIDDERLR	QGVNLYVkNLDDGID	12.1	NP_002559.2|NP_032800.2	HOMO SAPIENS	polyadenylate-binding protein 1 GN=PABPC1	1	5630000	-0.31	-0.73	NaN	-0.64	-0.56	0.51	0.56	0.33	0.74	0.35
NP_002559.2_K312k _1_1_312_312	NP_002559.2	PABPC1	14.07	10.48	14.07	K312k	PABPC1_K312k	kEFSPFGTITSAK	IDDERLRkEFSPFGT	12.1	NP_002559.2|NP_001157308.1|NP_032800.2	HOMO SAPIENS	polyadenylate-binding protein 1 GN=PABPC1	4	30000000	-0.44	-0.31	-0.39	-0.58	-0.5	0.35	0.34	0.4	0.37	0.37
NP_002559.2_K324k _1_1_324_324	NP_002559.2	PABPC1	17.81	17.81	99	K324k	PABPC1_K324k	EFSPFGTITSAkVMMEGGR	FGTITSAkVMMEGGR	12.1	NP_002559.2|NP_032800.2	HOMO SAPIENS	polyadenylate-binding protein 1 GN=PABPC1	2	6150000	-0.46	0.18	-0.46	-0.08	0.54	0.2	0.74	0.75	0.71	0.44
NP_002559.2_K333k _1_1_333_333	NP_002559.2	PABPC1	20.76	18.24	20.76	K333k	PABPC1_K333k	SkGFGFVCFSSPEEATK	MMEGGRSkGFGFVCF	12.1	NP_001129125.1|NP_003810.1|NP_002559.2|NP_001129126.1|NP_112241.2|NP_570951.2|NP_001157308.1|NP_032800.2|NP_035163.1|NP_683717.1	HOMO SAPIENS	polyadenylate-binding protein 1 GN=PABPC1	2	33900000	-1.29	-1.11	-1.01	-1.24	-1.12	0.64	0.72	0.69	0.77	0.81
NP_002559.2_K348k _1_1_348_348	NP_002559.2	PABPC1	21.88	24.03	99	K348k	PABPC1_K348k	GFGFVCFSSPEEATkAVTEMNGR	SSPEEATkAVTEMNG	12.1	NP_001129125.1|NP_003810.1|NP_002559.2|NP_001129126.1|NP_112241.2|NP_001118228.1|NP_570951.2|NP_032800.2|NP_683717.1|NP_001107551.1	HOMO SAPIENS	polyadenylate-binding protein 1 GN=PABPC1	6	37000000	0.17	-0.16	-0.02	0.38	-0.05	0.12	-0.1	0.1	-0.2	0.06
NP_002559.2_K361k _1_1_361_361	NP_002559.2	PABPC1	15.36	16.35	99	K361k	PABPC1_K361k	IVATkPLYVALAQR	NGRIVATkPLYVALA	12.1	NP_002559.2|NP_112241.2|NP_001157308.1|NP_032800.2	HOMO SAPIENS	polyadenylate-binding protein 1 GN=PABPC1	2	38000000	-0.54	-0.6	-1.09	-1.26	-0.76	0.46	0.67	0.67	0.85	0.72
NP_002559.2_K512k _1_1_512_512	NP_002559.2	PABPC1	15.05	15.36	99	K512k	PABPC1_K512k	TVPQYkYAAGVR	VRTVPQYkYAAGVRN	12.1	NP_002559.2|NP_032800.2	HOMO SAPIENS	polyadenylate-binding protein 1 GN=PABPC1	2	32600000	-0.08	-0.3	-0.1	-0.26	-0.43	0.39	0.05	0.15	-0.13	0.39
NP_002559.2_K625k _1_1_625_625	NP_002559.2	PABPC1	9.73	9.67	99	K625k	PABPC1_K625k	EAAQkAVNSATGVPTV	QAKEAAQkAVNSATG	12.1	NP_002559.2|NP_032800.2	HOMO SAPIENS	polyadenylate-binding protein 1 GN=PABPC1	3	7280000	-0.53	-0.69	0.26	-0.42	-0.41	0.42	-0.41	0.31	0.07	0.19
NP_054831.2_K42k _1_1_42_42	NP_054831.2	TRPS1	24.75	24.58	6.07	K42k	TRPS1_K42k	NVASEGEGQILEPIGTESkVSGK	EPIGTESkVSGKNKE	13.1	NP_054831.2|NP_001269832.1|NP_001269831.1|NP_001317528.1	HOMO SAPIENS	zinc finger transcription factor Trps1 isoform 1 GN=TRPS1	3	9200000	-0.53	-0.99	-0.85	-0.72	-0.58	0.71	0.68	0.48	0.89	0.63
NP_054831.2_K89k _1_1_89_89	NP_054831.2	TRPS1	14.09	6.81	14.09	K89k	TRPS1_K89k	DLkSAVLSEK	SSSKKDLkSAVLSEK	13.1	NP_054831.2|NP_001269832.1|NP_001269831.1|NP_001317528.1	HOMO SAPIENS	zinc finger transcription factor Trps1 isoform 1 GN=TRPS1	1	3690000	-1.04	-1.52	-1.49	-2.1	-1.17	0.75	0.87	0.71	0.42	0.76
NP_054831.2_K96k _1_1_96_96	NP_054831.2	TRPS1	9.68	9.8	8.92	K96k	TRPS1_K96k	SAVLSEkAGFNYESPSK	KSAVLSEkAGFNYES	13.1	NP_054831.2|NP_001269832.1|NP_001269831.1|NP_001317528.1	HOMO SAPIENS	zinc finger transcription factor Trps1 isoform 1 GN=TRPS1	1	879000	NaN	-0.29	-0.93	NaN	NaN	0.66	0.23	0.39	0.62	0.46
NP_054831.2_K214k _1_1_214_214	NP_054831.2	TRPS1	6.9	6.9	6.9	K214k	TRPS1_K214k	SkTDLLVNDNPDPAPLSPELQDFK	GVRLNKSkTDLLVND	13.1	NP_054831.2	HOMO SAPIENS	zinc finger transcription factor Trps1 isoform 1 GN=TRPS1	1	1430000	NaN	NaN	0.91	NaN	NaN	1.57	NaN	1.45	1.74	1.89
NP_054831.2_K276k _1_1_276_276	NP_054831.2	TRPS1	21.52	21.44	21.52	K276k	TRPS1_K276k	TRQDAELDSkILALHNMVQFSHSK	QDAELDSkILALHNM	13.1	NP_054831.2|NP_001269832.1|NP_001297414.1	HOMO SAPIENS	zinc finger transcription factor Trps1 isoform 1 GN=TRPS1	1	5030000	-0.87	-0.08	-0.11	-0.54	-0.4	0.16	0.13	-0.23	0.58	0.62
NP_054831.2_K290k _1_1_290_290	NP_054831.2	TRPS1	17.88	15.98	6.17	K290k	TRPS1_K290k	ILALHNMVQFSHSkDFQK	MVQFSHSkDFQKVNR	13.1	NP_054831.2|NP_114389.2|NP_001297414.1	HOMO SAPIENS	zinc finger transcription factor Trps1 isoform 1 GN=TRPS1	1	11500000	-0.47	-1.86	-1.55	-1.18	-1.15	0.51	0.42	0.44	0.82	0.53
NP_054831.2_K294k _1_1_294_294	NP_054831.2	TRPS1	6.63	5.8	99	K294k	TRPS1_K294k	DFQkVNR	SHSKDFQkVNRSVFS	13.1	NP_054831.2|NP_001269832.1|NP_001269831.1|NP_001317528.1|NP_001297410.1|NP_114389.2|NP_001297414.1	HOMO SAPIENS	zinc finger transcription factor Trps1 isoform 1 GN=TRPS1	2	41600000	-1.83	-1.59	-1.66	-2.25	-2.02	0.99	0.83	0.85	0.88	0.84
NP_054831.2_K335k _1_1_335_335	NP_054831.2	TRPS1	10.62	9.32	10.62	K335k	TRPS1_K335k	kTPDCQGNTK	TFIGIGRkTPDCQGN	13.1	NP_054831.2|NP_001269832.1|NP_001269831.1|NP_001317528.1	HOMO SAPIENS	zinc finger transcription factor Trps1 isoform 1 GN=TRPS1	2	1990000	-1.77	-1.05	-0.51	-1.42	-1.59	1	0.94	0.54	0.37	0.84
NP_054831.2_K344k _1_1_344_344	NP_054831.2	TRPS1	17.48	16.03	99	K344k	TRPS1_K344k	TPDCQGNTkYFR	PDCQGNTkYFRCKFC	13.1	NP_054831.2|NP_001269832.1|NP_001269831.1|NP_001317528.1	HOMO SAPIENS	zinc finger transcription factor Trps1 isoform 1 GN=TRPS1	2	19300000	-1.71	-2.09	-1.82	-2.01	-1.25	1.02	0.93	1.04	0.49	0.67
NP_054831.2_K349k _1_1_349_349	NP_054831.2	TRPS1	18.62	14	18.55	K349k	TRPS1_K349k	CkFCNFTYMGNSSTELEQHFLQTHPNK	NTKYFRCkFCNFTYM	13.1	NP_054831.2|NP_001269832.1|NP_001269831.1	HOMO SAPIENS	zinc finger transcription factor Trps1 isoform 1 GN=TRPS1	2	7380000	-0.35	-0.61	-0.74	-0.86	-0.05	0.92	0.17	0.88	0.91	0.6
NP_054831.2_K376k _1_1_376_376	NP_054831.2	TRPS1	11.09	8.23	11.09	K376k	TRPS1_K376k	IkASLPSSEVAK	QTHPNKIkASLPSSE	13.1	NP_054831.2|NP_001269832.1|NP_001269831.1|NP_001317528.1	HOMO SAPIENS	zinc finger transcription factor Trps1 isoform 1 GN=TRPS1	1	3000000	-1	-0.76	-1.25	-1.08	-0.97	0.44	0.56	0.79	0.47	0.53
NP_054831.2_K386k _1_1_386_386	NP_054831.2	TRPS1	16.32	9.89	7.38	K386k	TRPS1_K386k	ASLPSSEVAkPSEK	LPSSEVAkPSEKNSN	13.1	NP_054831.2|NP_001269832.1|NP_001269831.1|NP_001317528.1	HOMO SAPIENS	zinc finger transcription factor Trps1 isoform 1 GN=TRPS1	1	2190000	-0.19	-0.39	-0.2	-0.86	-0.2	0.82	0.16	1.27	1.31	0.95
NP_054831.2_K431k _1_1_431_431	NP_054831.2	TRPS1	24.49	22.4	99	K431k	TRPS1_K431k	AGDDTPVGYSVPIkPLDSSR	VGYSVPIkPLDSSRQ	13.1	NP_054831.2|NP_001269832.1|NP_001269831.1|NP_001317528.1	HOMO SAPIENS	zinc finger transcription factor Trps1 isoform 1 GN=TRPS1	2	37900000	-0.92	-1.75	-1.01	-2.54	-0.92	1.12	0.83	1.36	0.89	1.2
NP_054831.2_K463k _1_1_463_463	NP_054831.2	TRPS1	19.5	23.77	9.8	K463k	TRPS1_K463k	FCSFSCESSSSLkLLEHYGK	CESSSSLkLLEHYGK	13.1	NP_054831.2|NP_114389.2	HOMO SAPIENS	zinc finger transcription factor Trps1 isoform 1 GN=TRPS1	1	7380000	-0.32	-0.43	-0.18	-0.73	-0.62	0.91	0.15	0.68	1.11	0.89
NP_054831.2_K510k _1_1_510_510	NP_054831.2	TRPS1	13.56	10.67	5.36	K510k	TRPS1_K510k	SSEGETMTkTDK	SEGETMTkTDKSSSG	13.1	NP_054831.2|NP_001269832.1|NP_001269831.1|NP_001317528.1	HOMO SAPIENS	zinc finger transcription factor Trps1 isoform 1 GN=TRPS1	1	3070000	-1.78	-0.82	-1.32	-0.8	-0.59	0.85	0.46	0.56	0.88	0.83
NP_054831.2_K575k _1_1_575_575	NP_054831.2	TRPS1	11.35	10.4	99	K575k	TRPS1_K575k	CTIkHCPFCPR	NIHKCTIkHCPFCPR	13.1	NP_054831.2|NP_001269832.1|NP_001269831.1	HOMO SAPIENS	zinc finger transcription factor Trps1 isoform 1 GN=TRPS1	1	2240000	-0.11	-0.2	-0.31	-0.52	-0.18	0.34	0.1	0.54	0.35	0.14
NP_054831.2_K683k _1_1_683_683	NP_054831.2	TRPS1	22.87	21.58	99	K683k	TRPS1_K683k	EHSCTkCDFITQVEEEISR	SKEHSCTkCDFITQV	13.1	NP_054831.2|NP_001269832.1|NP_001269831.1|NP_001317528.1|NP_001297410.1|NP_114389.2|NP_001297414.1	HOMO SAPIENS	zinc finger transcription factor Trps1 isoform 1 GN=TRPS1	2	9680000	-0.22	0.04	-0.69	NaN	0.24	-0.81	-0.72	0.65	0.22	0.13
NP_054831.2_K768k _1_1_768_768	NP_054831.2	TRPS1	18.54	18.91	13.43	K768k	TRPS1_K768k	VYNLLTPDSkMGEPVSESVVK	NLLTPDSkMGEPVSE	13.1	NP_054831.2|NP_001269832.1|NP_001269831.1|NP_001317528.1	HOMO SAPIENS	zinc finger transcription factor Trps1 isoform 1 GN=TRPS1	1	3910000	-1.18	-1.5	-1.04	-1.4	-2	0.76	0.63	0.98	0.7	0.77
NP_054831.2_K779k _1_1_779_779	NP_054831.2	TRPS1	16.38	11.45	99	K779k	TRPS1_K779k	MGEPVSESVVkR	PVSESVVkREKLEEK	13.1	NP_054831.2|NP_001269832.1	HOMO SAPIENS	zinc finger transcription factor Trps1 isoform 1 GN=TRPS1	1	2670000	-0.19	-0.41	-0.79	-1.17	-1.17	0.16	0.17	0.68	0.41	0.34
NP_054831.2_K892k _1_1_892_892	NP_054831.2	TRPS1	12.03	10.34	99	K892k	TRPS1_K892k	SkDESQSLLR	ASGENKSkDESQSLL	13.1	NP_054831.2|NP_001269832.1	HOMO SAPIENS	zinc finger transcription factor Trps1 isoform 1 GN=TRPS1	2	10300000	-0.61	-0.96	-0.49	-0.7	-1.19	0.96	0.34	0.9	0.37	0.73
NP_054831.2_K916k _1_1_916_916	NP_054831.2	TRPS1	25.12	23.38	99	K916k	TRPS1_K916k	GSGVFCANCLTTkTSLWR	CANCLTTkTSLWRKN	13.1	NP_054831.2	HOMO SAPIENS	zinc finger transcription factor Trps1 isoform 1 GN=TRPS1	1	4340000	-1	-1.11	-1.9	-1.19	-1	0.55	0.83	0.71	1.06	0.84
NP_054831.2_K978k _1_1_978_978	NP_054831.2	TRPS1	18.26	15.14	99	K978k	TRPS1_K978k	RLNPEALQAEQLNkQQR	LQAEQLNkQQRGSNE	13.1	NP_054831.2|NP_001269832.1|NP_001269831.1|NP_001317528.1|NP_001297410.1|NP_114389.2|NP_001297414.1	HOMO SAPIENS	zinc finger transcription factor Trps1 isoform 1 GN=TRPS1	1	4270000	NaN	-0.27	-0.63	0.18	NaN	0.53	0.9	-0.67	0.01	0.07
NP_054831.2_K978k _1_1_978_978_1	NP_054831.2	TRPS1	23.95	20.11	99	K978k	TRPS1_K978k	LNPEALQAEQLNkQQR	LQAEQLNkQQRGSNE	13.1	NP_054831.2|NP_001269832.1|NP_001269831.1|NP_001317528.1|NP_001297410.1	HOMO SAPIENS	zinc finger transcription factor Trps1 isoform 1 GN=TRPS1	2	13400000	-1.04	-1.81	-1.34	-1.36	-1.26	0.72	0.91	0.68	0.74	0.69
NP_054831.2_K1016k _1_1_1016_1016	NP_054831.2	TRPS1	17.34	16.9	12.71	K1016k	TRPS1_K1016k	EIPLPSLSkYEAQGSLTK	IPLPSLSkYEAQGSL	13.1	NP_054831.2|NP_001269832.1|NP_001269831.1|NP_001317528.1	HOMO SAPIENS	zinc finger transcription factor Trps1 isoform 1 GN=TRPS1	1	2340000	-0.84	-0.4	-1.6	-1.33	-1.04	1.03	0.3	0.8	0.99	0.47
NP_054831.2_K1195k _1_1_1195_1195	NP_054831.2	TRPS1	5.64	5.12	5.64	K1195k	TRPS1_K1195k	HSRPGPTANGASkEK	PTANGASkEKTKAPP	13.1	NP_054831.2|NP_001269832.1|NP_001269831.1|NP_001317528.1|NP_001297410.1|NP_114389.2|NP_001297414.1	HOMO SAPIENS	zinc finger transcription factor Trps1 isoform 1 GN=TRPS1	1	269000	NaN	-0.78	-0.33	NaN	NaN	0.94	0.37	0.38	0.8	0.13
NP_054831.2_K1205k _1_1_1205_1205	NP_054831.2	TRPS1	16.99	18.26	15.34	K1205k	TRPS1_K1205k	APPNVkNEGPLNVVK	TKAPPNVkNEGPLNV	13.1	NP_054831.2|NP_001269832.1	HOMO SAPIENS	zinc finger transcription factor Trps1 isoform 1 GN=TRPS1	2	11500000	-0.71	-0.77	-0.81	-1.31	-0.7	0.51	0.6	0.5	0.59	0.5
NP_054831.2_K1214k _1_1_1214_1214	NP_054831.2	TRPS1	20.03	16.36	4.7	K1214k	TRPS1_K1214k	NEGPLNVVkTEK	EGPLNVVkTEKVDRS	13.1	NP_054831.2|NP_001269832.1|NP_001269831.1|NP_001317528.1	HOMO SAPIENS	zinc finger transcription factor Trps1 isoform 1 GN=TRPS1	2	8610000	-1.05	-0.88	-1	-1.09	-1.17	0.51	0.66	0.81	0.33	0.54
NP_006188.3_K139k _1_1_139_139	NP_006188.3	PCM1	8.13	8.13	8.13	K139k	PCM1_K139k	kPFNFLPMQINTNK	RQLSENRkPFNFLPM	14.1	NP_006188.3|NP_001302436.1|NP_001302437.1|NP_076151.2	HOMO SAPIENS	pericentriolar material 1 protein isoform 1 GN=PCM1	1	2210000	0.32	0.01	0	-0.68	0.5	0.38	-0.04	-0.64	-0.52	-0.83
NP_006188.3_K152k _1_1_152_152	NP_006188.3	PCM1	19.23	17.56	3.37	K152k	PCM1_K152k	KPFNFLPMQINTNkSK	PMQINTNkSKDASTS	14.1	NP_006188.3	HOMO SAPIENS	pericentriolar material 1 protein isoform 1 GN=PCM1	1	5330000	0.82	0.57	0.6	0.37	0.82	-0.84	-1.38	-2.51	-0.94	-0.55
NP_006188.3_K172k _1_1_172_172	NP_006188.3	PCM1	24.25	21.9	99	K172k	PCM1_K172k	ETIGSAQCkELFASALSNDLLQNCQVSEEDGRGEPAMESSQIVSR	TIGSAQCkELFASAL	14.1	NP_006188.3|NP_001302436.1|NP_001302437.1	HOMO SAPIENS	pericentriolar material 1 protein isoform 1 GN=PCM1	6	28800000	2.18	2.47	2.12	NaN	2.11	NaN	NaN	1.12	NaN	NaN
NP_006188.3_K229k _1_1_229_229	NP_006188.3	PCM1	9.69	5.78	99	K229k	PCM1_K229k	EDLVEkNER	MREDLVEkNERSANV	14.1	NP_006188.3|NP_001302436.1|NP_001302437.1|NP_076151.2	HOMO SAPIENS	pericentriolar material 1 protein isoform 1 GN=PCM1	1	1940000	-0.09	0.49	0.45	0.83	0.26	-0.2	-0.48	-1.12	-0.13	-0.29
NP_006188.3_K277k _1_1_277_277	NP_006188.3	PCM1	18.5	15.8	1.53	K277k	PCM1_K277k	DPQQEPMEEIENLkK	MEEIENLkKQHDLLK	14.1	NP_006188.3|NP_001302436.1|NP_001302437.1	HOMO SAPIENS	pericentriolar material 1 protein isoform 1 GN=PCM1	4	27500000	0.56	0.41	0.48	0.49	0.43	-0.61	-0.62	-0.58	-0.61	-0.4
NP_006188.3_K284k _1_1_284_284	NP_006188.3	PCM1	7.94	6.23	99	K284k	PCM1_K284k	QHDLLkR	KKQHDLLkRMLQQQE	14.1	NP_006188.3|NP_001302436.1	HOMO SAPIENS	pericentriolar material 1 protein isoform 1 GN=PCM1	1	421000	0.53	-0.14	0.62	0.05	0.04	NaN	NaN	-0.17	-0.09	NaN
NP_006188.3_K393k _1_1_393_393	NP_006188.3	PCM1	11.46	10.35	9.4	K393k	PCM1_K393k	LPDEkVELFSK	SERLPDEkVELFSKM	14.1	NP_006188.3|NP_001302436.1|NP_001302437.1	HOMO SAPIENS	pericentriolar material 1 protein isoform 1 GN=PCM1	2	91600000	0.24	0.36	0.3	0.31	0.4	-0.62	-0.61	-0.6	-0.54	-0.63
NP_006188.3_K399k _1_1_399_399	NP_006188.3	PCM1	12.69	11.37	99	K399k	PCM1_K399k	VELFSkMR	EKVELFSkMRVLQEK	14.1	NP_006188.3|NP_001302436.1|NP_001302437.1	HOMO SAPIENS	pericentriolar material 1 protein isoform 1 GN=PCM1	3	41900000	0.4	0.34	0.37	0.23	0.5	-0.42	-0.73	-0.83	-0.6	-0.61
NP_006188.3_K412k _1_1_412_412	NP_006188.3	PCM1	16.55	16.55	99	K412k	PCM1_K412k	MDkLLGELHTLR	EKKQKMDkLLGELHT	14.1	NP_006188.3|NP_001302436.1|NP_001302437.1	HOMO SAPIENS	pericentriolar material 1 protein isoform 1 GN=PCM1	3	8800000	0.63	0.28	0.13	0.47	0.17	-0.97	-0.63	-0.4	-0.71	-0.63
NP_006188.3_K658k _1_1_658_658	NP_006188.3	PCM1	22.83	22.83	99	K658k	PCM1_K658k	SSLVDEHPEDAEFEQkINR	EDAEFEQkINRLMAA	14.1	NP_006188.3|NP_001302436.1|NP_001302437.1	HOMO SAPIENS	pericentriolar material 1 protein isoform 1 GN=PCM1	1	2400000	0.55	-0.32	0.78	0.68	0.05	0.16	-1	-1.03	-0.49	-0.17
NP_006188.3_K722k _1_1_722_722	NP_006188.3	PCM1	8.1	6.53	8.1	K722k	PCM1_K722k	TQkDTGVNEK	GNANKTQkDTGVNEK	14.1	NP_006188.3|NP_001302436.1	HOMO SAPIENS	pericentriolar material 1 protein isoform 1 GN=PCM1	1	1150000	1.05	0.63	0.28	0.52	0.98	-1.25	NaN	-2.2	-0.64	-1.08
NP_006188.3_K729k _1_1_729_729	NP_006188.3	PCM1	12.35	6.42	99	K729k	PCM1_K729k	DTGVNEkAR	KDTGVNEkAREKFYE	14.1	NP_006188.3|NP_001302436.1	HOMO SAPIENS	pericentriolar material 1 protein isoform 1 GN=PCM1	1	5980000	0.56	0.72	0.45	0.81	0.75	-1.44	-0.8	-1.31	-1.75	-1.2
NP_006188.3_K738k _1_1_738_738	NP_006188.3	PCM1	11.79	8.43	99	K738k	PCM1_K738k	FYEAkLQQQQR	REKFYEAkLQQQQRE	14.1	NP_006188.3|NP_001302436.1|NP_001302437.1|NP_076151.2	HOMO SAPIENS	pericentriolar material 1 protein isoform 1 GN=PCM1	2	31500000	0.44	0.35	0.06	0.23	0.3	-0.49	-0.7	-0.84	-0.25	-0.7
NP_006188.3_K747k _1_1_747_747	NP_006188.3	PCM1	11.77	9.16	99	K747k	PCM1_K747k	ELkQLQEER	QQQQRELkQLQEERK	14.1	NP_006188.3|NP_001302436.1|NP_001302437.1|NP_076151.2	HOMO SAPIENS	pericentriolar material 1 protein isoform 1 GN=PCM1	2	11300000	0.02	0.17	0.12	0.08	0.01	-0.34	-0.31	-0.73	-0.18	-0.38
NP_006188.3_K762k _1_1_762_762	NP_006188.3	PCM1	21.26	16.77	15	K762k	PCM1_K762k	LIDIQEkIQALQTACPDLQLSAASVGNCPTK	KLIDIQEkIQALQTA	14.1	NP_006188.3|NP_001302436.1|NP_001302437.1	HOMO SAPIENS	pericentriolar material 1 protein isoform 1 GN=PCM1	2	2350000	0.39	0.7	0.34	0.37	0.9	-0.52	-0.63	-1.12	-0.55	-0.22
NP_006188.3_K786k _1_1_786_786	NP_006188.3	PCM1	26.95	29.45	1.44	K786k	PCM1_K786k	IQALQTACPDLQLSAASVGNCPTkK	SVGNCPTkKYMPAVT	14.1	NP_006188.3|NP_001302436.1|NP_001302437.1	HOMO SAPIENS	pericentriolar material 1 protein isoform 1 GN=PCM1	5	24100000	0.67	0.52	0.87	0.61	0.86	-0.41	-1.03	-0.44	-0.64	-0.44
NP_006188.3_K954k _1_1_954_954	NP_006188.3	PCM1	17.41	14.13	17.41	K954k	PCM1_K954k	WkNNCPFSADENYRPLAK	KETKNRWkNNCPFSA	14.1	NP_006188.3|NP_001302436.1|NP_001302437.1	HOMO SAPIENS	pericentriolar material 1 protein isoform 1 GN=PCM1	1	4500000	0.06	0.2	0	-0.13	0.1	-0.17	-0.38	-0.02	0.26	-0.17
NP_006188.3_K970k _1_1_970_970	NP_006188.3	PCM1	18	12.14	99	K970k	PCM1_K970k	NNCPFSADENYRPLAkTR	ENYRPLAkTRQQNIS	14.1	NP_006188.3|NP_001302436.1|NP_001302437.1	HOMO SAPIENS	pericentriolar material 1 protein isoform 1 GN=PCM1	2	11000000	-0.03	-0.06	0.15	0	-0.55	0	-0.03	-0.59	-0.19	0.26
NP_006188.3_K1076k _1_1_1076_1076	NP_006188.3	PCM1	11.02	10.12	99	K1076k	PCM1_K1076k	LkQMLNELMR	QNNVQRLkQMLNELM	14.1	NP_006188.3|NP_001302436.1|NP_001302437.1	HOMO SAPIENS	pericentriolar material 1 protein isoform 1 GN=PCM1	4	14100000	-0.37	0.08	0.39	0.02	0.59	NaN	0.05	0.87	NaN	-0.25
NP_006188.3_K1092k _1_1_1092_1092	NP_006188.3	PCM1	12.78	8.47	7.49	K1092k	PCM1_K1092k	QQNQHPEkPGGK	QQNQHPEkPGGKERG	14.1	NP_006188.3|NP_001302436.1	HOMO SAPIENS	pericentriolar material 1 protein isoform 1 GN=PCM1	1	4140000	0.27	-0.08	-0.56	-0.73	0.14	0.29	-0.5	-0.25	-0.06	-0.09
NP_006188.3_K1096k _1_1_1096_1096	NP_006188.3	PCM1	10.07	6.81	1.77	K1096k	PCM1_K1096k	QQNQHPEKPGGkER	HPEKPGGkERGSSAS	14.1	NP_006188.3|NP_001302436.1|NP_001302437.1	HOMO SAPIENS	pericentriolar material 1 protein isoform 1 GN=PCM1	3	5750000	0.28	0.59	0.46	-0.03	-0.09	-0.18	0.37	-0.15	0.24	-0.03
NP_006188.3_K1198k _1_1_1198_1198	NP_006188.3	PCM1	11.91	11.91	99	K1198k	PCM1_K1198k	kLPEEEVESSR	AEKPRNKkLPEEEVE	14.1	NP_006188.3|NP_001302436.1|NP_001302437.1	HOMO SAPIENS	pericentriolar material 1 protein isoform 1 GN=PCM1	2	8050000	-0.31	-0.33	-0.16	-0.1	-0.19	-0.13	0.14	0.48	0.23	0.85
NP_006188.3_K1308k _1_1_1308_1308	NP_006188.3	PCM1	11.59	8.72	99	K1308k	PCM1_K1308k	NSTQLkSR	KRNSTQLkSRVKNIR	14.1	NP_006188.3|NP_001302436.1|NP_001302437.1|NP_076151.2	HOMO SAPIENS	pericentriolar material 1 protein isoform 1 GN=PCM1	1	201000	-0.46	0.45	0.69	0.37	0.36	-0.38	0.05	NaN	-0.15	NaN
NP_006188.3_K1440k _1_1_1440_1440	NP_006188.3	PCM1	5.71	3.88	5.71	K1440k	PCM1_K1440k	HISESHEkGENVK	HISESHEkGENVKSV	14.1	NP_006188.3|NP_001302436.1|NP_001302437.1	HOMO SAPIENS	pericentriolar material 1 protein isoform 1 GN=PCM1	2	315000	1.4	0.9	NaN	1.96	1.61	NaN	NaN	NaN	1	NaN
NP_006188.3_K1602k _1_1_1602_1602	NP_006188.3	PCM1	13.34	5.67	13.34	K1602k	PCM1_K1602k	AIMkEVIPFLK	RQIKAIMkEVIPFLK	14.1	NP_006188.3|NP_001302436.1|NP_001302437.1|NP_076151.2	HOMO SAPIENS	pericentriolar material 1 protein isoform 1 GN=PCM1	2	14600000	-0.77	-0.74	-0.87	-0.87	-1.12	0.73	0.55	0.49	0.36	0.52
NP_006188.3_K1609k _1_1_1609_1609	NP_006188.3	PCM1	24.55	25.01	99	K1609k	PCM1_K1609k	EVIPFLkEHMDEVCSSQLLTSVR	KEVIPFLkEHMDEVC	14.1	NP_006188.3|NP_001302436.1|NP_001302437.1	HOMO SAPIENS	pericentriolar material 1 protein isoform 1 GN=PCM1	2	8620000	-0.27	0.02	-0.11	0.04	0.05	0.51	-0.2	-0.69	0.42	-0.55
NP_006188.3_K1643k _1_1_1643_1643	NP_006188.3	PCM1	10.27	8.04	7.25	K1643k	PCM1_K1643k	EFVkFFHK	DESKEFVkFFHKQLG	14.1	NP_006188.3|NP_001302436.1|NP_001302437.1|NP_076151.2	HOMO SAPIENS	pericentriolar material 1 protein isoform 1 GN=PCM1	1	2730000	-1.63	-1.51	-1.46	-1.95	-1.29	0.67	0.72	0.86	0.96	0.87
NP_006188.3_K1659k _1_1_1659_1659	NP_006188.3	PCM1	22.89	19.98	99	K1659k	PCM1_K1659k	QLGSILQDSLAkFAGR	ILQDSLAkFAGRKLK	14.1	NP_006188.3|NP_001302436.1	HOMO SAPIENS	pericentriolar material 1 protein isoform 1 GN=PCM1	1	2230000	0.01	-0.31	0.02	0.01	0.23	-0.62	-0.05	-0.36	-0.15	0.54
NP_006188.3_K1701k _1_1_1701_1701	NP_006188.3	PCM1	22.07	16.55	99	K1701k	PCM1_K1701k	LMQDLDNNSITVkQR	DNNSITVkQRCKRKI	14.1	NP_006188.3|NP_001302436.1|NP_001302437.1	HOMO SAPIENS	pericentriolar material 1 protein isoform 1 GN=PCM1	2	7460000	-1.31	-0.71	-0.71	-0.7	-1.2	0.48	0.38	0.29	0.43	0.51
NP_006188.3_K1719k _1_1_1719_1719	NP_006188.3	PCM1	16.11	13.35	4.53	K1719k	PCM1_K1719k	IEATGVIQSCAkEAK	GVIQSCAkEAKRILE	14.1	NP_006188.3|NP_001302436.1|NP_001302437.1	HOMO SAPIENS	pericentriolar material 1 protein isoform 1 GN=PCM1	1	466000	-1	-0.78	-0.75	-0.44	-0.92	0.82	0.96	0.46	0.84	0.95
NP_005372.2_K70k _1_1_70_70	NP_005372.2	NCL	11.29	5.57	1.93	K70k	NCL_K70k	VVVSPTkK	KVVVSPTkKVAVATP	15.1	NP_005372.2	HOMO SAPIENS	nucleolin GN=NCL	2	9630000	-0.74	-0.79	-0.55	-1	-0.91	0.67	0.45	0.56	0.57	0.62
NP_005372.2_K87k _1_1_87_87	NP_005372.2	NCL	7.79	5.57	1.87	K87k	NCL_K87k	AAVTPGkK	KAAVTPGkKAAATPA	15.1	NP_005372.2	HOMO SAPIENS	nucleolin GN=NCL	1	2450000	-0.47	-0.51	-0.32	-0.43	-0.48	0.37	0.26	0.52	0.46	0.17
NP_005372.2_K102k _1_1_102_102	NP_005372.2	NCL	13.45	9.47	13.45	K102k	NCL_K102k	TVTPAkAVTTPGK	KKTVTPAkAVTTPGK	15.1	NP_005372.2	HOMO SAPIENS	nucleolin GN=NCL	1	2190000	-0.17	-0.3	-0.08	-0.54	-0.48	0.51	0.47	0.11	0.72	0.62
NP_005372.2_K116k _1_1_116_116	NP_005372.2	NCL	12.05	10.91	12.05	K116k	NCL_K116k	GATPGkALVATPGK	KKGATPGkALVATPG	15.1	NP_005372.2	HOMO SAPIENS	nucleolin GN=NCL	2	3360000	-0.64	-0.37	-0.71	-0.32	-0.62	0.2	0.28	0.44	0.23	0.47
NP_005372.2_K132k _1_1_132_132	NP_005372.2	NCL	10.39	8.68	5.97	K132k	NCL_K132k	GAAIPAkGAK	KGAAIPAkGAKNGKN	15.1	NP_005372.2	HOMO SAPIENS	nucleolin GN=NCL	1	3320000	-0.32	-0.22	-0.25	-0.24	-0.41	0.3	0.21	0.22	0.67	0.6
NP_005372.2_K223k _1_1_223_223	NP_005372.2	NCL	8.13	5.53	8.13	K223k	NCL_K223k	AAkVVPVK	AKGKKAAkVVPVKAK	15.1	NP_005372.2	HOMO SAPIENS	nucleolin GN=NCL	1	1660000	-0.21	-0.14	-0.62	-0.5	-0.27	0.12	0.1	0.2	0.32	0.15
NP_005372.2_K318k _1_1_318_318	NP_005372.2	NCL	20.77	16.05	7.72	K318k	NCL_K318k	VEGTEPTTAFNLFVGNLNFNkSAPELK	VGNLNFNkSAPELKT	15.1	NP_005372.2	HOMO SAPIENS	nucleolin GN=NCL	4	15100000	-1.29	-0.6	-0.57	-0.69	-0.74	0.61	0.42	0.54	0.5	0.44
NP_005372.2_K324k _1_1_324_324	NP_005372.2	NCL	13.42	15.14	13.42	K324k	NCL_K324k	SAPELkTGISDVFAK	NKSAPELkTGISDVF	15.1	NP_005372.2	HOMO SAPIENS	nucleolin GN=NCL	2	18600000	-0.78	-0.77	-0.81	-0.91	-0.73	0.5	0.56	0.61	0.51	0.58
NP_005372.2_K333k _1_1_333_333	NP_005372.2	NCL	19.67	15.96	99	K333k	NCL_K333k	TGISDVFAkNDLAVVDVR	GISDVFAkNDLAVVD	15.1	NP_005372.2	HOMO SAPIENS	nucleolin GN=NCL	2	28100000	-0.52	-0.02	-1.16	-0.4	-0.46	0.36	0.15	0.42	-0.02	0.28
NP_005372.2_K348k _1_1_348_348	NP_005372.2	NCL	16.04	13.62	16.04	K348k	NCL_K348k	kFGYVDFESAEDLEK	VRIGMTRkFGYVDFE	15.1	NP_005372.2|NP_035010.3	HOMO SAPIENS	nucleolin GN=NCL	1	2880000	-0.78	-0.84	-0.47	-0.76	-1.65	0.3	0.72	0.58	0.39	0.73
NP_005372.2_K370k _1_1_370_370	NP_005372.2	NCL	17.39	11.59	11.26	K370k	NCL_K370k	ALELTGLkVFGNEIK	ALELTGLkVFGNEIK	15.1	NP_005372.2|NP_035010.3	HOMO SAPIENS	nucleolin GN=NCL	4	24000000	-0.9	-0.84	-0.76	-0.69	-0.9	0.46	0.62	0.48	0.57	0.59
NP_005372.2_K377k _1_1_377_377	NP_005372.2	NCL	13.81	12.44	5.42	K377k	NCL_K377k	VFGNEIkLEK	KVFGNEIkLEKPKGK	15.1	NP_005372.2|NP_035010.3	HOMO SAPIENS	nucleolin GN=NCL	2	10100000	-0.72	-0.8	-0.79	-0.9	-0.68	0.56	0.47	0.5	0.6	0.53
NP_005372.2_K398k _1_1_398_398	NP_005372.2	NCL	12.39	8.65	12.39	K398k	NCL_K398k	TLLAkNLPYK	DARTLLAkNLPYKVT	15.1	NP_005372.2	HOMO SAPIENS	nucleolin GN=NCL	1	913000	-0.44	-0.49	-0.17	-0.49	-0.26	0.39	0.14	0.42	0.78	0.61
NP_005372.2_K403k _1_1_403_403	NP_005372.2	NCL	16.27	13.05	13.68	K403k	NCL_K403k	NLPYkVTQDELK	LAKNLPYkVTQDELK	15.1	NP_005372.2	HOMO SAPIENS	nucleolin GN=NCL	5	23400000	-0.53	-0.67	-0.48	-0.67	-0.55	0.66	0.18	0.43	0.57	0.37
NP_005372.2_K410k _1_1_410_410	NP_005372.2	NCL	13.3	12.76	99	K410k	NCL_K410k	VTQDELkEVFEDAAEIR	KVTQDELkEVFEDAA	15.1	NP_005372.2	HOMO SAPIENS	nucleolin GN=NCL	1	3620000	-1.35	-1.08	-0.63	-0.26	-1.45	0.45	0.29	0.44	0.39	0.42
NP_005372.2_K429k _1_1_429_429	NP_005372.2	NCL	12.66	9.77	12.66	K429k	NCL_K429k	SkGIAYIEFK	VSKDGKSkGIAYIEF	15.1	NP_005372.2|NP_035010.3	HOMO SAPIENS	nucleolin GN=NCL	3	18400000	-0.64	-0.62	-0.69	-0.7	-0.49	0.68	0.39	0.52	0.64	0.47
NP_005372.2_K437k _1_1_437_437	NP_005372.2	NCL	13.49	12.3	9.25	K437k	NCL_K437k	GIAYIEFkTEADAEK	GIAYIEFkTEADAEK	15.1	NP_005372.2	HOMO SAPIENS	nucleolin GN=NCL	2	6980000	-0.64	-0.59	-0.13	-0.51	-0.7	0.35	0.34	0.15	0.22	0.21
NP_005372.2_K449k _1_1_449_449	NP_005372.2	NCL	9.61	10.95	99	K449k	NCL_K449k	TFEEkQGTEIDGR	AEKTFEEkQGTEIDG	15.1	NP_005372.2	HOMO SAPIENS	nucleolin GN=NCL	1	2040000	0.34	-0.24	0.04	0.07	-0.04	-0.04	0.31	-0.31	-0.25	-0.08
NP_005372.2_K467k _1_1_467_467	NP_005372.2	NCL	23.55	25.23	99	K467k	NCL_K467k	SISLYYTGEkGQNQDYR	SLYYTGEkGQNQDYR	15.1	NP_005372.2	HOMO SAPIENS	nucleolin GN=NCL	2	9220000	-0.55	-0.98	-0.71	-0.66	-1.1	0.83	0.17	0.49	0.65	0.83
NP_005372.2_K477k _1_1_477_477	NP_005372.2	NCL	13.3	10.73	13.3	K477k	NCL_K477k	GGkNSTWSGESK	NQDYRGGkNSTWSGE	15.1	NP_005372.2	HOMO SAPIENS	nucleolin GN=NCL	2	40100000	-0.59	-0.56	-0.83	-0.8	-0.64	0.41	0.4	0.46	0.47	0.36
NP_005372.2_K486k _1_1_486_486	NP_005372.2	NCL	10.1	7	10.1	K486k	NCL_K486k	NSTWSGESkTLVLSNLSYSATEETLQEVFEK	STWSGESkTLVLSNL	15.1	NP_005372.2	HOMO SAPIENS	nucleolin GN=NCL	1	829000	0.47	-0.77	-0.49	-1.21	0.14	-0.16	0.03	0.34	-0.07	-0.05
NP_005372.2_K513k _1_1_513_513	NP_005372.2	NCL	17.22	16.61	13.41	K513k	NCL_K513k	ATFIkVPQNQNGK	FEKATFIkVPQNQNG	15.1	NP_005372.2	HOMO SAPIENS	nucleolin GN=NCL	3	38100000	-1.04	-1.33	-1.19	-1.22	-1.07	0.76	0.69	0.69	0.65	0.61
NP_005372.2_K521k _1_1_521_521	NP_005372.2	NCL	14.28	9.56	3.23	K521k	NCL_K521k	VPQNQNGkSK	VPQNQNGkSKGYAFI	15.1	NP_005372.2	HOMO SAPIENS	nucleolin GN=NCL	2	11400000	-1.12	-0.54	-0.82	-1.04	-1.05	0.44	0.37	0.64	0.4	0.55
NP_005372.2_K523k _1_1_523_523	NP_005372.2	NCL	9.73	11.43	9.73	K523k	NCL_K523k	SkGYAFIEFASFEDAK	QNQNGKSkGYAFIEF	15.1	NP_005372.2	HOMO SAPIENS	nucleolin GN=NCL	1	1160000	-0.96	-0.09	-0.25	-0.63	0.06	0.65	-0.04	1.09	0.62	-0.09
NP_005372.2_K537k _1_1_537_537	NP_005372.2	NCL	17.94	15.12	11.38	K537k	NCL_K537k	GYAFIEFASFEDAkEALNSCNK	FASFEDAkEALNSCN	15.1	NP_005372.2|NP_035010.3	HOMO SAPIENS	nucleolin GN=NCL	3	5470000	-0.34	-0.38	-0.34	-0.99	-1.04	0.95	0.28	0.33	0.22	0.53
NP_005372.2_K545k _1_1_545_545	NP_005372.2	NCL	16.79	12.65	99	K545k	NCL_K545k	EALNSCNkR	EALNSCNkREIEGRA	15.1	NP_005372.2	HOMO SAPIENS	nucleolin GN=NCL	2	17500000	-1.12	-0.93	-0.79	-1.05	-1.05	0.64	0.55	0.55	0.34	0.39
NP_005372.2_K572k _1_1_572_572	NP_005372.2	NCL	9.9	7.85	9.9	K572k	NCL_K572k	SQPSkTLFVK	NARSQPSkTLFVKGL	15.1	NP_005372.2|NP_035010.3	HOMO SAPIENS	nucleolin GN=NCL	1	15500000	-0.72	-0.71	-0.39	-0.71	-0.72	0.45	0.31	0.53	0.43	0.38
NP_005372.2_K577k _1_1_577_577	NP_005372.2	NCL	18.97	17.7	18.97	K577k	NCL_K577k	TLFVkGLSEDTTEETLK	PSKTLFVkGLSEDTT	15.1	NP_005372.2|NP_035010.3	HOMO SAPIENS	nucleolin GN=NCL	2	34800000	-0.92	-0.69	-0.78	-0.69	-0.77	0.59	0.66	0.53	0.62	0.66
NP_005372.2_K589k _1_1_589_589	NP_005372.2	NCL	22.46	23.03	99	K589k	NCL_K589k	GLSEDTTEETLkESFDGSVR	DTTEETLkESFDGSV	15.1	NP_005372.2	HOMO SAPIENS	nucleolin GN=NCL	2	20400000	-0.87	-1.01	0.11	-0.49	-0.09	0.52	0.1	0.83	0.95	0.79
NP_005372.2_K610k _1_1_610_610	NP_005372.2	NCL	19.71	20.78	19.71	K610k	NCL_K610k	ETGSSkGFGFVDFNSEEDAK	DRETGSSkGFGFVDF	15.1	NP_005372.2|NP_035010.3	HOMO SAPIENS	nucleolin GN=NCL	2	26700000	-0.58	-0.42	-0.54	-0.35	-0.2	0.29	0.26	0.46	0.43	0.28
NP_005372.2_K624k _1_1_624_624	NP_005372.2	NCL	11.2	11.51	5.01	K624k	NCL_K624k	GFGFVDFNSEEDAkAAK	FNSEEDAkAAKEAME	15.1	NP_005372.2|NP_035010.3	HOMO SAPIENS	nucleolin GN=NCL	1	530000	-1	-0.21	-0.09	-0.42	-0.04	0.49	0.34	0.12	0.63	0.71
NP_005372.2_K627k _1_1_627_627	NP_005372.2	NCL	17.28	17.64	17.28	K627k	NCL_K627k	AAkEAMEDGEIDGNK	EEDAKAAkEAMEDGE	15.1	NP_005372.2|NP_035010.3	HOMO SAPIENS	nucleolin GN=NCL	1	4500000	-1.02	-0.7	-0.69	-0.92	-0.84	0.73	0.63	0.54	0.92	0.7
NP_005372.2_K646k _1_1_646_646	NP_005372.2	NCL	11.81	5.66	3.19	K646k	NCL_K646k	VTLDWAkPK	KVTLDWAkPKGEGGF	15.1	NP_005372.2|NP_035010.3	HOMO SAPIENS	nucleolin GN=NCL	2	6060000	-0.28	-0.47	-0.33	-0.47	-0.29	0.52	0.54	0.27	0.41	0.48
NP_001918.3_K241k _1_1_241_241	NP_001918.3	DES	5.62	5.02	99	K241k	DES_K241k	kVHEEEIR	EEIAFLKkVHEEEIR	16.9	NP_001918.3|NP_034173.1	HOMO SAPIENS	desmin GN=DES	1	292000	-0.12	0.22	-0.49	-0.46	-0.19	-0.41	0.11	0.32	0.13	0.22
NP_001918.3_K297k _1_1_297_297	NP_001918.3	DES	14.91	11.54	3.3	K297k	DES_K297k	NISEAEEWYkSK	SEAEEWYkSKVSDLT	16.9	NP_001918.3|NP_034173.1	HOMO SAPIENS	desmin GN=DES	2	895000	-0.11	-0.49	0.32	0.05	0.07	0.34	0.44	0.23	-0.1	-0.33
NP_003371.2_K97k _1_1_97_97	NP_003371.2	VIM	19.31	18.25	99	K97k	VIM_K97k	LLQDSVDFSLADAINTEFkNTR	DAINTEFkNTRTNEK	16.4	NP_003371.2|NP_035831.2	HOMO SAPIENS	vimentin GN=VIM	2	4950000	0.42	-0.06	0.29	0.28	-0.25	-0.05	-0.34	-0.03	-0.42	0.28
NP_003371.2_K104k _1_1_104_104	NP_003371.2	VIM	12.5	9.67	99	K104k	VIM_K104k	TNEkVELQELNDR	KNTRTNEkVELQELN	16.4	NP_001918.3|NP_003371.2|NP_034173.1|NP_035831.2	HOMO SAPIENS	vimentin GN=VIM	3	27100000	-0.42	-0.06	-0.18	-0.27	-0.35	0.38	-0.13	0.16	0.26	0.08
NP_003371.2_K120k _1_1_120_120	NP_003371.2	VIM	12.11	11.82	99	K120k	VIM_K120k	FANYIDkVR	RFANYIDkVRFLEQQ	16.4	NP_003371.2|NP_035831.2	HOMO SAPIENS	vimentin GN=VIM	1	4780000	-0.46	-0.17	-0.27	-0.43	0.21	-0.17	0.13	0.23	0.11	0.11
NP_003371.2_K129k _1_1_129_129	NP_003371.2	VIM	15.27	9.85	15.27	K129k	VIM_K129k	FLEQQNkILLAELEQLK	RFLEQQNkILLAELE	16.4	NP_003371.2|NP_035831.2	HOMO SAPIENS	vimentin GN=VIM	4	22800000	-0.01	-0.07	-0.01	-0.08	-0.1	-0.05	-0.06	-0.03	0.22	0
NP_003371.2_K139k _1_1_139_139	NP_003371.2	VIM	17.1	11.69	6.21	K139k	VIM_K139k	ILLAELEQLkGQGK	LAELEQLkGQGKSRL	16.4	NP_003371.2|NP_035831.2	HOMO SAPIENS	vimentin GN=VIM	2	27100000	-0.22	0.19	-0.08	-0.02	0.14	-0.14	0	-0.21	-0.05	0.05
NP_003371.2_K168k _1_1_168_168	NP_003371.2	VIM	5	3.09	99	K168k	VIM_K168k	RQVDQLTNDkAR	VDQLTNDkARVEVER	16.4	NP_003371.2|NP_035831.2	HOMO SAPIENS	vimentin GN=VIM	1	1080000	-0.53	NaN	-0.41	-1.78	-0.27	0.4	0.53	1.03	0.83	0.13
NP_003371.2_K168k _1_1_168_168_1	NP_003371.2	VIM	14.06	9.55	99	K168k	VIM_K168k	QVDQLTNDkAR	VDQLTNDkARVEVER	16.4	NP_003371.2|NP_035831.2	HOMO SAPIENS	vimentin GN=VIM	2	35100000	0.01	0.19	-0.02	-0.21	0	0.05	-0.12	-0.26	0.1	-0.12
NP_003371.2_K188k _1_1_188_188	NP_003371.2	VIM	13.73	10.87	99	K188k	VIM_K188k	LREkLQEEMLQR	DIMRLREkLQEEMLQ	16.4	NP_003371.2|NP_035831.2	HOMO SAPIENS	vimentin GN=VIM	4	52300000	-0.14	-0.36	-0.34	-0.22	-0.21	0.08	0.14	0.09	0.09	0.12
NP_003371.2_K188k _1_1_188_188_1	NP_003371.2	VIM	9.91	9.58	99	K188k	VIM_K188k	EkLQEEMLQR	DIMRLREkLQEEMLQ	16.4	NP_003371.2|NP_035831.2	HOMO SAPIENS	vimentin GN=VIM	5	89700000	0.06	-0.18	-0.22	-0.24	-0.31	0.15	0.23	0.34	0.33	-0.13
NP_003371.2_K223k _1_1_223_223	NP_003371.2	VIM	14.27	12.37	14.27	K223k	VIM_K223k	kVESLQEEIAFLK	ARLDLERkVESLQEE	16.4	NP_003371.2|NP_035831.2	HOMO SAPIENS	vimentin GN=VIM	2	7710000	-0.05	-0.12	-0.19	-0.34	-0.11	-0.23	0.31	-0.13	-0.05	0.11
NP_003371.2_K235k _1_1_235_235	NP_003371.2	VIM	15.82	13.49	2.62	K235k	VIM_K235k	VESLQEEIAFLkK	QEEIAFLkKLHEEEI	16.4	NP_003371.2|NP_035831.2	HOMO SAPIENS	vimentin GN=VIM	1	3200000	-0.05	0.41	0.15	0.13	0.13	-0.15	-0.81	-0.02	-0.17	-0.12
NP_003371.2_K282k _1_1_282_282	NP_003371.2	VIM	17.63	19.52	13.7	K282k	VIM_K282k	QQYESVAAkNLQEAEEWYK	QYESVAAkNLQEAEE	16.4	NP_003371.2|NP_035831.2	HOMO SAPIENS	vimentin GN=VIM	2	8190000	-0.07	-0.08	0.09	-0.02	-0.23	0.11	-0.19	-0.03	-0.24	-0.16
NP_003371.2_K292k _1_1_292_292	NP_003371.2	VIM	21.87	17.73	3.26	K292k	VIM_K292k	NLQEAEEWYkSK	QEAEEWYkSKFADLS	16.4	NP_006253.2|NP_003371.2|NP_038667.2|NP_001157060.1|NP_001157061.1|NP_035831.2	HOMO SAPIENS	vimentin GN=VIM	2	28000000	-0.09	-0.09	-0.05	-0.06	-0.14	-0.01	-0.12	-0.09	0.01	0.04
NP_003371.2_K294k _1_1_294_294	NP_003371.2	VIM	16.43	11.85	99	K294k	VIM_K294k	SkFADLSEAANR	AEEWYKSkFADLSEA	16.4	NP_003371.2	HOMO SAPIENS	vimentin GN=VIM	1	4320000	-0.06	0.23	0.17	0.11	-0.16	-0.12	0.03	-0.2	-0.12	-0.08
NP_003371.2_K313k _1_1_313_313	NP_003371.2	VIM	10.73	10.73	99	K313k	VIM_K313k	QAkQESTEYR	NDALRQAkQESTEYR	16.4	NP_003371.2	HOMO SAPIENS	vimentin GN=VIM	2	6990000	1.01	1.25	1.35	1.29	1.26	NaN	NaN	NaN	NaN	NaN
NP_003371.2_K313k _1_1_313_313_1	NP_003371.2	VIM	8.12	8.17	99	K313k	VIM_K313k	QAkQESTEYRR	NDALRQAkQESTEYR	16.4	NP_003371.2	HOMO SAPIENS	vimentin GN=VIM	1	2790000	0.78	0.85	0.6	1.05	0.72	-1.34	NaN	NaN	NaN	NaN
NP_003371.2_K334k _1_1_334_334	NP_003371.2	VIM	26.38	27.41	99	K334k	VIM_K334k	QVQSLTCEVDALkGTNESLER	TCEVDALkGTNESLE	16.4	NP_003371.2|NP_035831.2	HOMO SAPIENS	vimentin GN=VIM	3	154000000	0.52	0.06	0.32	-0.07	0.49	-0.28	-0.31	0.12	-0.16	-0.48
NP_003371.2_K373k _1_1_373_373	NP_003371.2	VIM	19.92	17.32	99	K373k	VIM_K373k	LQDEIQNMkEEMAR	QDEIQNMkEEMARHL	16.4	NP_003371.2|NP_035831.2	HOMO SAPIENS	vimentin GN=VIM	1	3920000	-0.32	-0.13	-0.1	0.49	-0.03	-0.15	0.11	0.04	0.02	0.39
NP_003371.2_K445k _1_1_445_445	NP_003371.2	VIM	13.87	11.67	99	K445k	VIM_K445k	RTLLIkTVETR	SKRTLLIkTVETRDG	16.4	NP_003371.2|NP_035831.2	HOMO SAPIENS	vimentin GN=VIM	2	18600000	-0.24	0.1	-0.04	-0.23	-0.09	-0.09	-0.13	0.19	0.06	0.03
NP_003371.2_K445k _1_1_445_445_1	NP_003371.2	VIM	11.74	8.83	99	K445k	VIM_K445k	TLLIkTVETR	SKRTLLIkTVETRDG	16.4	NP_003371.2	HOMO SAPIENS	vimentin GN=VIM	1	7430000	-0.3	0	0.29	0.05	0.08	-0.3	-0.41	-0.36	-0.18	-0.05
NP_001035809.1_K36k _1_1_36_36	NP_001035809.1	ABCE1	17.24	15.25	17.24	K36k	ABCE1_K36k	MGkLCIEVTPQSK	CPVVRMGkLCIEVTP	17.1	NP_001035809.1|NP_056566.2	HOMO SAPIENS	ATP-binding cassette sub-family E member 1 GN=ABCE1	2	14200000	0.48	0.49	0.5	0.68	0.49	-0.95	-0.91	-0.74	-0.9	-0.84
NP_001035809.1_K64k _1_1_64_64	NP_001035809.1	ABCE1	19.77	14.72	19.77	K64k	ABCE1_K64k	kCPFGALSIVNLPSNLEK	GCGICIKkCPFGALS	17.1	NP_001035809.1|NP_056566.2	HOMO SAPIENS	ATP-binding cassette sub-family E member 1 GN=ABCE1	5	17700000	0.55	0.54	0.64	0.28	0.56	-0.81	-0.69	-0.92	-0.9	-0.56
NP_001035809.1_K81k _1_1_81_81	NP_001035809.1	ABCE1	20.57	17.72	99	K81k	ABCE1_K81k	CPFGALSIVNLPSNLEkETTHR	NLPSNLEkETTHRYC	17.1	NP_001035809.1|NP_056566.2	HOMO SAPIENS	ATP-binding cassette sub-family E member 1 GN=ABCE1	1	441000	-0.36	0.47	0.06	0.35	0.26	NaN	-0.07	-0.91	-0.41	0.04
NP_001035809.1_K93k _1_1_93_93	NP_001035809.1	ABCE1	13.2	13.2	99	K93k	ABCE1_K93k	YCANAFkLHR	RYCANAFkLHRLPIP	17.1	NP_001035809.1|NP_056566.2	HOMO SAPIENS	ATP-binding cassette sub-family E member 1 GN=ABCE1	1	4590000	-0.21	-0.04	-0.33	0.11	0.14	0.14	-0.24	-0.27	-0.22	0.09
NP_001035809.1_K121k _1_1_121_121	NP_001035809.1	ABCE1	11.1	9.76	11.1	K121k	ABCE1_K121k	STALkILAGK	IGKSTALkILAGKQK	17.1	NP_001035809.1|NP_056566.2	HOMO SAPIENS	ATP-binding cassette sub-family E member 1 GN=ABCE1	2	56400000	0.9	0.67	0.6	0.46	0.73	-0.75	-1.05	-1.49	-0.92	-1.02
NP_001035809.1_K133k _1_1_133_133	NP_001035809.1	ABCE1	24.25	21.41	3.32	K133k	ABCE1_K133k	QKPNLGkYDDPPDWQEILTYFR	KQKPNLGkYDDPPDW	17.1	NP_001035809.1|NP_056566.2	HOMO SAPIENS	ATP-binding cassette sub-family E member 1 GN=ABCE1	3	181000000	1.21	0.64	1.03	1.16	0.84	-3.34	-1.83	-2.32	-2.25	-2.22
NP_001035809.1_K133k _1_1_133_133_1	NP_001035809.1	ABCE1	19.98	19.98	99	K133k	ABCE1_K133k	PNLGkYDDPPDWQEILTYFR	KQKPNLGkYDDPPDW	17.1	NP_001035809.1|NP_056566.2	HOMO SAPIENS	ATP-binding cassette sub-family E member 1 GN=ABCE1	2	3760000	0.85	0.88	0.66	0.66	1.51	NaN	NaN	NaN	-0.94	-1.08
NP_001035809.1_K158k _1_1_158_158	NP_001035809.1	ABCE1	20.37	18.81	13.74	K158k	ABCE1_K158k	GSELQNYFTkILEDDLK	ELQNYFTkILEDDLK	17.1	NP_001035809.1|NP_056566.2	HOMO SAPIENS	ATP-binding cassette sub-family E member 1 GN=ABCE1	4	19900000	0.59	0.83	0.51	0.72	0.47	-1.41	-1.74	-1.13	-1.05	-1.18
NP_001035809.1_K165k _1_1_165_165	NP_001035809.1	ABCE1	11.1	8.52	6.42	K165k	ABCE1_K165k	ILEDDLkAIIK	KILEDDLkAIIKPQY	17.1	NP_001035809.1|NP_056566.2	HOMO SAPIENS	ATP-binding cassette sub-family E member 1 GN=ABCE1	2	6780000	0.7	0.69	0.65	0.5	0.66	-1.01	-1.43	-1.26	-0.82	-0.81
NP_001035809.1_K169k _1_1_169_169	NP_001035809.1	ABCE1	14.66	11.16	14.66	K169k	ABCE1_K169k	AIIkPQYVDQIPK	DDLKAIIkPQYVDQI	17.1	NP_001035809.1|NP_056566.2	HOMO SAPIENS	ATP-binding cassette sub-family E member 1 GN=ABCE1	1	470000	0.68	0.15	0.54	0.96	0.58	-0.32	-0.88	-1.23	-0.65	-1.21
NP_001035809.1_K178k _1_1_178_178	NP_001035809.1	ABCE1	18.4	16.53	5.32	K178k	ABCE1_K178k	AIIKPQYVDQIPkAAK	QYVDQIPkAAKGTVG	17.1	NP_001035809.1|NP_056566.2	HOMO SAPIENS	ATP-binding cassette sub-family E member 1 GN=ABCE1	1	2270000	0.43	0.18	0.38	0.59	0.15	-1.02	-1.13	-0.53	-0.75	-0.29
NP_001035809.1_K181k _1_1_181_181	NP_001035809.1	ABCE1	13.57	9.03	99	K181k	ABCE1_K181k	AAkGTVGSILDR	DQIPKAAkGTVGSIL	17.1	NP_001035809.1|NP_056566.2	HOMO SAPIENS	ATP-binding cassette sub-family E member 1 GN=ABCE1	2	22500000	0.38	0.42	0.25	0.28	0.42	-0.86	-0.6	-0.61	-0.73	-0.85
NP_001035809.1_K181k _1_1_181_181_1	NP_001035809.1	ABCE1	8.43	8.62	8.43	K181k	ABCE1_K181k	AAkGTVGSILDRK	DQIPKAAkGTVGSIL	17.1	NP_001035809.1|NP_056566.2	HOMO SAPIENS	ATP-binding cassette sub-family E member 1 GN=ABCE1	2	1900000	0.65	0.51	0.76	0.81	0.81	-1.76	-0.96	-1.83	-1.25	-1.17
NP_001035809.1_K191k _1_1_191_191	NP_001035809.1	ABCE1	17.91	14.33	5.45	K191k	ABCE1_K191k	GTVGSILDRkDETK	VGSILDRkDETKTQA	17.1	NP_001035809.1|NP_056566.2	HOMO SAPIENS	ATP-binding cassette sub-family E member 1 GN=ABCE1	1	3510000	0.45	0.44	0.55	0.58	0.53	-1.09	-1.45	-1.28	-0.95	-1.73
NP_001035809.1_K195k _1_1_195_195	NP_001035809.1	ABCE1	16.1	17.9	1.12	K195k	ABCE1_K195k	KDETkTQAIVCQQLDLTHLK	LDRKDETkTQAIVCQ	17.1	NP_001035809.1|NP_056566.2	HOMO SAPIENS	ATP-binding cassette sub-family E member 1 GN=ABCE1	1	661000	0.47	0.61	0.68	0.45	0.7	-0.63	-0.78	-0.9	-0.87	-0.76
NP_001035809.1_K210k _1_1_210_210	NP_001035809.1	ABCE1	27.04	22.69	99	K210k	ABCE1_K210k	TQAIVCQQLDLTHLkER	QLDLTHLkERNVEDL	17.1	NP_001035809.1|NP_056566.2	HOMO SAPIENS	ATP-binding cassette sub-family E member 1 GN=ABCE1	2	34100000	0.24	0.49	0.48	0.56	0.68	-0.84	-0.64	-1.05	-0.57	-0.32
NP_001035809.1_K250k_1_1_250_250	NP_001035809.1	ABCE1	22.45	20.78	99	M239m K250k	ABCE1_M239m K250k	ADIFmFDEPSSYLDVkQR	PSSYLDVkQRLKAAI	17.1	NP_001035809.1|NP_056566.2	HOMO SAPIENS	ATP-binding cassette sub-family E member 1 GN=ABCE1	3	36000000	0.37	0.64	0.55	0.62	0.45	-1.48	-2.67	-0.5	-1.21	-0.74
NP_001035809.1_K254k _1_1_254_254	NP_001035809.1	ABCE1	7.48	6.3	99	K254k	ABCE1_K254k	LkAAITIR	LDVKQRLkAAITIRS	17.1	NP_001035809.1|NP_056566.2	HOMO SAPIENS	ATP-binding cassette sub-family E member 1 GN=ABCE1	1	3020000	0.57	0.62	0.77	0.44	0.49	-0.61	-1.11	-1.42	-1.04	-1.2
NP_001035809.1_K332k _1_1_332_332	NP_001035809.1	ABCE1	15.38	13.24	15.38	K332k	ABCE1_K332k	FRDASLVFkVAETANEEEVK	RDASLVFkVAETANE	17.1	NP_001035809.1|NP_056566.2	HOMO SAPIENS	ATP-binding cassette sub-family E member 1 GN=ABCE1	1	3920000	0.67	0.69	0.54	0.63	0.48	-1.01	-1.16	-1.94	-0.97	-0.93
NP_001035809.1_K332k _1_1_332_332_1	NP_001035809.1	ABCE1	20.11	16.91	13.48	K332k	ABCE1_K332k	DASLVFkVAETANEEEVK	RDASLVFkVAETANE	17.1	NP_001035809.1|NP_056566.2	HOMO SAPIENS	ATP-binding cassette sub-family E member 1 GN=ABCE1	3	21300000	0.79	0.68	0.65	0.7	0.6	-1.81	-1.61	-2.43	-1.34	-1.62
NP_001035809.1_K343k _1_1_343_343	NP_001035809.1	ABCE1	17.09	14.83	2	K343k	ABCE1_K343k	VAETANEEEVkK	TANEEEVkKMCMYKY	17.1	NP_001035809.1|NP_056566.2	HOMO SAPIENS	ATP-binding cassette sub-family E member 1 GN=ABCE1	2	25100000	0.66	0.71	0.92	0.86	0.59	-1.13	-1.41	-1.41	-1.44	-1.68
NP_001035809.1_K349k _1_1_349_349	NP_001035809.1	ABCE1	14.22	10.84	14.22	K349k	ABCE1_K349k	MCMYkYPGMK	VKKMCMYkYPGMKKK	17.1	NP_001035809.1|NP_056566.2	HOMO SAPIENS	ATP-binding cassette sub-family E member 1 GN=ABCE1	1	4650000	0.55	0.45	0.84	0.88	0.74	-2.17	-2.46	-2.99	-1.05	-2.1
NP_001035809.1_K397k _1_1_397_397	NP_001035809.1	ABCE1	17.78	16.23	17.78	K397k	ABCE1_K397k	LkPDEGGEVPVLNVSYK	RMLAGRLkPDEGGEV	17.1	NP_001035809.1|NP_056566.2	HOMO SAPIENS	ATP-binding cassette sub-family E member 1 GN=ABCE1	1	1360000	0.15	0.45	0.21	0.75	0.25	-1.04	-1.06	-1.53	-0.4	-0.72
NP_001035809.1_K419k _1_1_419_419	NP_001035809.1	ABCE1	11.02	9.05	99	K419k	ABCE1_K419k	ISPkSTGSVR	KPQKISPkSTGSVRQ	17.1	NP_001035809.1|NP_056566.2	HOMO SAPIENS	ATP-binding cassette sub-family E member 1 GN=ABCE1	3	15800000	0.7	0.57	0.46	0.56	0.53	-1.58	-0.66	-1.36	-1.35	-1.63
NP_001035809.1_K431k _1_1_431_431	NP_001035809.1	ABCE1	6.06	2.99	99	K431k	ABCE1_K431k	QLLHEkIR	VRQLLHEkIRDAYTH	17.1	NP_001035809.1|NP_056566.2	HOMO SAPIENS	ATP-binding cassette sub-family E member 1 GN=ABCE1	2	6670000	0.7	0.63	0.63	0.61	0.55	-1.41	-1.02	-2.09	-1.3	-1.54
NP_001035809.1_K541k _1_1_541_541	NP_001035809.1	ABCE1	17.77	15.32	8.12	K541k	ABCE1_K541k	VIVFDGVPSkNTVANSPQTLLAGMNK	VFDGVPSkNTVANSP	17.1	NP_001035809.1|NP_056566.2	HOMO SAPIENS	ATP-binding cassette sub-family E member 1 GN=ABCE1	2	7600000	0.64	0.77	0.87	0.63	0.62	-1.37	-1.13	-1.86	-1.69	-1.24
NP_001035809.1_K579k _1_1_579_579	NP_001035809.1	ABCE1	6.19	2.4	6.19	K579k	ABCE1_K579k	INkLNSIK	NYRPRINkLNSIKDV	17.1	NP_001035809.1|NP_056566.2	HOMO SAPIENS	ATP-binding cassette sub-family E member 1 GN=ABCE1	1	4020000	0.66	0.55	0.41	0.62	0.31	-0.89	-1.11	-0.54	-0.62	-0.64
NP_001035809.1_K584k _1_1_584_584	NP_001035809.1	ABCE1	13.63	11.31	12.87	K584k	ABCE1_K584k	LNSIkDVEQK	INKLNSIkDVEQKKS	17.1	NP_001035809.1|NP_056566.2	HOMO SAPIENS	ATP-binding cassette sub-family E member 1 GN=ABCE1	2	5830000	0.51	0.52	0.39	0.68	0.64	-1.09	-1.13	-0.96	-0.87	-1.38
NP_001035809.1_K590k _1_1_590_590	NP_001035809.1	ABCE1	12.88	12.88	99	K590k	ABCE1_K590k	kSGNYFFLDD	IKDVEQKkSGNYFFL	17.1	NP_001035809.1|NP_056566.2	HOMO SAPIENS	ATP-binding cassette sub-family E member 1 GN=ABCE1	4	12000000	0.58	0.29	0.48	0.38	-0.19	-0.41	-0.11	0.09	-0.34	-0.09
NP_001171517.1_K31k _1_1_31_31	NP_001171517.1	MX1	25.12	24.43	7.71	K31k	MX1_K31k	ADPAAASHPLLLNGDATVAQkNPGSVAENNLCSQYEEK	GDATVAQkNPGSVAE	18.1	NP_001171517.1|NP_001269849.1	HOMO SAPIENS	interferon-induced GTP-binding protein Mx1 isoform a GN=MX1	2	83800000	NaN	NaN	-0.69	NaN	NaN	1.4	1.25	0.83	1.19	1.11
NP_001171517.1_K48k _1_1_48_48	NP_001171517.1	MX1	26.34	27.89	99	K48k	MX1_K48k	NPGSVAENNLCSQYEEkVRPCIDLIDSLR	LCSQYEEkVRPCIDL	18.1	NP_001171517.1	HOMO SAPIENS	interferon-induced GTP-binding protein Mx1 isoform a GN=MX1	1	8350000	NaN	NaN	NaN	NaN	NaN	1.39	1.06	1.32	2.24	2.59
NP_001171517.1_K110k _1_1_110_110	NP_001171517.1	MX1	11.35	7.35	4.18	K110k	MX1_K110k	CPLVLkLK	TRCPLVLkLKKLVNE	18.1	NP_002454.1|NP_001171517.1	HOMO SAPIENS	interferon-induced GTP-binding protein Mx1 isoform a GN=MX1	1	26100000	-4.14	NaN	-4.07	NaN	-4.19	1.1	1.01	1.16	1.01	1.04
NP_001171517.1_K119k _1_1_119_119	NP_001171517.1	MX1	14.14	8.11	99	K119k	MX1_K119k	LVNEDkWR	KKLVNEDkWRGKVSY	18.1	NP_001171517.1|NP_001269849.1	HOMO SAPIENS	interferon-induced GTP-binding protein Mx1 isoform a GN=MX1	2	27000000	-2.51	-2.19	-2.15	-3.33	-2.56	1.01	0.84	0.95	1.01	0.96
NP_001171517.1_K123k _1_1_123_123	NP_001171517.1	MX1	19.74	19.31	19.74	K123k	MX1_K123k	GkVSYQDYEIEISDASEVEK	NEDKWRGkVSYQDYE	18.1	NP_001171517.1|NP_001269849.1	HOMO SAPIENS	interferon-induced GTP-binding protein Mx1 isoform a GN=MX1	2	3410000	-1.21	-0.99	-1.47	-2.31	-1.76	1.12	0.57	0.98	1.17	1.04
NP_001171517.1_K141k _1_1_141_141	NP_001171517.1	MX1	21.69	18.94	6.16	K141k	MX1_K141k	VSYQDYEIEISDASEVEkEINK	SDASEVEkEINKAQN	18.1	NP_001171517.1|NP_001269849.1	HOMO SAPIENS	interferon-induced GTP-binding protein Mx1 isoform a GN=MX1	2	10400000	-1.46	-1.43	-2.51	NaN	-2.31	1.52	0.85	1.25	1.6	1.25
NP_001171517.1_K145k _1_1_145_145	NP_001171517.1	MX1	22.1	22.1	99	K145k	MX1_K145k	EINkAQNAIAGEGMGISHELITLEISSR	EVEKEINkAQNAIAG	18.1	NP_001171517.1|NP_001269849.1	HOMO SAPIENS	interferon-induced GTP-binding protein Mx1 isoform a GN=MX1	2	27700000	-1.73	-2.73	-1.38	-3.66	-1.99	1.03	0.6	0.71	0.84	0.54
NP_001171517.1_K197k _1_1_197_197	NP_001171517.1	MX1	23.11	22.13	4.18	K197k	MX1_K197k	VAVGNQPADIGYkIK	QPADIGYkIKTLIKK	18.1	NP_001171517.1|NP_001269849.1	HOMO SAPIENS	interferon-induced GTP-binding protein Mx1 isoform a GN=MX1	4	190000000	-3.03	-2.22	-2.12	-3.4	-3.1	1.09	1.02	1.07	1.15	1.1
NP_001171517.1_K248k _1_1_248_248	NP_001171517.1	MX1	16.25	13.75	11.6	K248k	MX1_K248k	TIGILTkPDLVDK	RTIGILTkPDLVDKG	18.1	NP_001171517.1|NP_001269849.1	HOMO SAPIENS	interferon-induced GTP-binding protein Mx1 isoform a GN=MX1	2	49200000	-3.05	-2.88	-2.7	-4.88	-2.6	1.11	0.86	1.16	1.01	0.96
NP_001171517.1_K254k _1_1_254_254	NP_001171517.1	MX1	16.99	16.95	9.51	K254k	MX1_K254k	TIGILTKPDLVDkGTEDK	TKPDLVDkGTEDKVV	18.1	NP_001171517.1|NP_001269849.1	HOMO SAPIENS	interferon-induced GTP-binding protein Mx1 isoform a GN=MX1	2	55200000	NaN	-1.79	-2.99	-2.44	-2.52	1.27	0.91	1.28	1.53	1.52
NP_001171517.1_K279k _1_1_279_279	NP_001171517.1	MX1	10.47	6.79	99	K279k	MX1_K279k	GYMIVkCR	KKGYMIVkCRGQQEI	18.1	NP_002454.1|NP_001171517.1|NP_001269849.1|NP_038634.1	HOMO SAPIENS	interferon-induced GTP-binding protein Mx1 isoform a GN=MX1	1	6210000	-1.54	-0.71	-2.06	-1.39	-1.16	0.56	0.49	0.67	0.5	0.44
NP_001171517.1_K300k _1_1_300_300	NP_001171517.1	MX1	14.54	13.14	99	K300k	MX1_K300k	EkIFFENHPYFR	SEALQREkIFFENHP	18.1	NP_001171517.1|NP_001269849.1	HOMO SAPIENS	interferon-induced GTP-binding protein Mx1 isoform a GN=MX1	1	3970000	-1.31	NaN	NaN	-2.08	-2.12	0.99	0.72	1.4	0.84	1.03
NP_001171517.1_K317k _1_1_317_317	NP_001171517.1	MX1	18.15	14.94	13.3	K317k	MX1_K317k	DLLEEGkATVPCLAEK	RDLLEEGkATVPCLA	18.1	NP_001171517.1|NP_001269849.1	HOMO SAPIENS	interferon-induced GTP-binding protein Mx1 isoform a GN=MX1	2	125000000	NaN	-3.35	-3.15	-3.81	-3.59	1.2	0.97	1.24	1.26	1.27
NP_001171517.1_K326k _1_1_326_326	NP_001171517.1	MX1	20.1	17.61	14.06	K326k	MX1_K326k	ATVPCLAEkLTSELITHICK	TVPCLAEkLTSELIT	18.1	NP_001171517.1|NP_001269849.1	HOMO SAPIENS	interferon-induced GTP-binding protein Mx1 isoform a GN=MX1	2	6390000	NaN	NaN	-1.7	-1.99	NaN	1.1	1.26	0.88	1.3	1.03
NP_001171517.1_K337k _1_1_337_337	NP_001171517.1	MX1	16.62	15	16.63	K337k	MX1_K337k	LTSELITHICkSLPLLENQIK	ELITHICkSLPLLEN	18.1	NP_001171517.1|NP_001269849.1	HOMO SAPIENS	interferon-induced GTP-binding protein Mx1 isoform a GN=MX1	2	8810000	-1.22	NaN	NaN	-1.79	NaN	1.28	0.93	1.39	1.56	1.01
NP_001171517.1_K347k _1_1_347_347	NP_001171517.1	MX1	18.95	13.88	99	K347k	MX1_K347k	SLPLLENQIkETHQR	PLLENQIkETHQRIT	18.1	NP_001171517.1|NP_001269849.1	HOMO SAPIENS	interferon-induced GTP-binding protein Mx1 isoform a GN=MX1	2	14900000	-0.71	0.16	-0.05	-0.42	-0.22	0.04	0.45	0.14	0.05	-0.02
NP_001171517.1_K359k _1_1_359_359	NP_001171517.1	MX1	5.09	8.99	5.09	K359k	MX1_K359k	ITEELQkYGVDIPEDENEK	RITEELQkYGVDIPE	18.1	NP_001171517.1|NP_001269849.1	HOMO SAPIENS	interferon-induced GTP-binding protein Mx1 isoform a GN=MX1	1	1990000	NaN	-1.08	-1.48	-0.07	-0.62	1.37	0.25	0.2	0.84	0.78
NP_001171517.1_K427k _1_1_427_427	NP_001171517.1	MX1	23.85	19.27	99	K427k	MX1_K427k	WSTIIENNFQEGHkILSR	NNFQEGHkILSRKIQ	18.1	NP_001171517.1	HOMO SAPIENS	interferon-induced GTP-binding protein Mx1 isoform a GN=MX1	2	33000000	-1.25	-0.62	-0.93	-0.91	-1.57	0.56	0.36	0.62	0.59	0.51
NP_001171517.1_K435k _1_1_435_435	NP_001171517.1	MX1	8.84	8.84	1.92	K435k	MX1_K435k	KIQkFENQYR	ILSRKIQkFENQYRG	18.1	NP_001171517.1	HOMO SAPIENS	interferon-induced GTP-binding protein Mx1 isoform a GN=MX1	1	1960000	-1.7	-1.2	-1.26	-1.81	-1.28	0.72	0.68	0.99	0.65	0.78
NP_001171517.1_K435k _1_1_435_435_1	NP_001171517.1	MX1	10.16	11.97	99	K435k	MX1_K435k	IQkFENQYR	ILSRKIQkFENQYRG	18.1	NP_001171517.1	HOMO SAPIENS	interferon-induced GTP-binding protein Mx1 isoform a GN=MX1	3	58700000	-1.1	-1.11	-1.11	-1.54	-1.57	0.63	0.65	0.76	0.51	0.71
NP_001171517.1_K459k _1_1_459_459	NP_001171517.1	MX1	13.67	14.29	6.57	K459k	MX1_K459k	TFETIVkQQIK	RTFETIVkQQIKALE	18.1	NP_001171517.1	HOMO SAPIENS	interferon-induced GTP-binding protein Mx1 isoform a GN=MX1	2	37000000	-3.79	-3.4	-2.9	-6.41	-5.29	1.15	1.03	1.11	1.23	1.19
NP_001171517.1_K463k _1_1_463_463	NP_001171517.1	MX1	17.05	16.19	99	K463k	MX1_K463k	QQIkALEEPAVDMLHTVTDMVR	TIVKQQIkALEEPAV	18.1	NP_001171517.1	HOMO SAPIENS	interferon-induced GTP-binding protein Mx1 isoform a GN=MX1	1	6990000	NaN	NaN	NaN	NaN	NaN	1.94	1.06	2.95	1.86	2.34
NP_001171517.1_K490k _1_1_490_490	NP_001171517.1	MX1	22.67	19.37	99	K490k	MX1_K490k	LAFTDVSIkNFEEFFNLHR	AFTDVSIkNFEEFFN	18.1	NP_001171517.1	HOMO SAPIENS	interferon-induced GTP-binding protein Mx1 isoform a GN=MX1	1	3740000	NaN	1.13	NaN	NaN	NaN	1.56	2.63	2	NaN	0.92
NP_001171517.1_K505k _1_1_505_505	NP_001171517.1	MX1	12.44	1.85	99	K505k	MX1_K505k	SkIEDIR	LHRTAKSkIEDIRAE	18.1	NP_001171517.1	HOMO SAPIENS	interferon-induced GTP-binding protein Mx1 isoform a GN=MX1	2	57400000	-4.55	-3.92	-4.2	NaN	-4.72	1.02	1.13	1.15	0.81	0.94
NP_001171517.1_K505k _1_1_505_505_1	NP_001171517.1	MX1	9.5	7.38	99	K505k	MX1_K505k	SkIEDIRAEQER	LHRTAKSkIEDIRAE	18.1	NP_001171517.1	HOMO SAPIENS	interferon-induced GTP-binding protein Mx1 isoform a GN=MX1	2	9400000	-1.22	-0.76	-0.84	-1.31	-0.62	0.47	0.86	0.73	0.26	0.52
NP_001171517.1_K505k _1_1_505_505_2	NP_001171517.1	MX1	4.26	1.45	4.25	K505k	MX1_K505k	SkIEDIRAEQEREGEK	LHRTAKSkIEDIRAE	18.1	NP_001171517.1	HOMO SAPIENS	interferon-induced GTP-binding protein Mx1 isoform a GN=MX1	1	1180000	NaN	NaN	NaN	NaN	NaN	2.11	1.06	2.87	2.38	2.6
NP_001171517.1_K548k _1_1_548_548	NP_001171517.1	MX1	8.57	3.65	8.57	K548k	MX1_K548k	VREkELEEEK	ALQKVREkELEEEKK	18.1	NP_001171517.1	HOMO SAPIENS	interferon-induced GTP-binding protein Mx1 isoform a GN=MX1	1	3000000	-2.26	-2	-1.9	-2.93	-2.38	0.92	0.87	0.9	1.11	1.34
NP_001171517.1_K623k _1_1_623_623	NP_001171517.1	MX1	10.1	7.65	4.83	K623k	MX1_K623k	AMLQLLQDkDTYSWLLK	MLQLLQDkDTYSWLL	18.1	NP_001171517.1	HOMO SAPIENS	interferon-induced GTP-binding protein Mx1 isoform a GN=MX1	1	648000	NaN	NaN	NaN	NaN	NaN	0.99	1.56	1.64	1.32	1.45
NP_001171517.1_K631k _1_1_631_631	NP_001171517.1	MX1	15.67	11.44	99	K631k	MX1_K631k	DTYSWLLkER	DTYSWLLkERSDTSD	18.1	NP_001171517.1	HOMO SAPIENS	interferon-induced GTP-binding protein Mx1 isoform a GN=MX1	1	7600000	-1.25	-0.43	-0.5	-1.23	-0.17	0.3	0.26	0.24	0.29	0.15
NP_005564.1_K33k _1_1_33_33	NP_005564.1	LMNB1	7.58	4.07	99	K33k	LMNB1_K33k	LQEkEELR	RLSRLQEkEELRELN	19.3	NP_116126.3|NP_005564.1|NP_034852.2	HOMO SAPIENS	lamin-B1 isoform 1 GN=LMNB1	1	943000	0.1	-0.02	0.16	-0.3	0.05	-0.28	-0.49	-0.42	0.12	-0.17
NP_005564.1_K79k _1_1_79_79	NP_005564.1	LMNB1	19.08	19.08	99	K79k	LMNB1_K79k	ELTGLkALYETELADAR	GRELTGLkALYETEL	19.3	NP_005564.1|NP_034851.2	HOMO SAPIENS	lamin-B1 isoform 1 GN=LMNB1	2	9780000	-0.08	0.26	-0.27	0.02	0.12	-0.07	-0.17	0.01	0.22	-0.2
NP_005564.1_K102k _1_1_102_102	NP_005564.1	LMNB1	11.79	7.26	11.79	K102k	LMNB1_K102k	AkLQIELGK	DTARERAkLQIELGK	19.3	NP_005564.1	HOMO SAPIENS	lamin-B1 isoform 1 GN=LMNB1	1	6170000	0.37	0.51	0.27	0.4	0.43	-0.76	-1.16	-0.72	-0.63	-1.15
NP_005564.1_K109k _1_1_109_109	NP_005564.1	LMNB1	11.65	8	3.34	K109k	LMNB1_K109k	LQIELGkCK	KLQIELGkCKAEHDQ	19.3	NP_005564.1	HOMO SAPIENS	lamin-B1 isoform 1 GN=LMNB1	1	4130000	0	0.13	0.19	-0.14	0.23	-0.01	-0.27	-0.77	-0.54	-0.07
NP_005564.1_K111k _1_1_111_111	NP_005564.1	LMNB1	13.79	12.02	13.79	K111k	LMNB1_K111k	CkAEHDQLLLNYAK	QIELGKCkAEHDQLL	19.3	NP_005564.1	HOMO SAPIENS	lamin-B1 isoform 1 GN=LMNB1	2	6500000	0.59	0.34	0.71	0.47	0.34	-0.52	-0.97	-0.98	-0.7	-0.64
NP_005564.1_K134k _1_1_134_134	NP_005564.1	LMNB1	15.75	13.59	15.75	K134k	LMNB1_K134k	KESDLNGAQIkLR	DLNGAQIkLREYEAA	19.3	NP_005564.1	HOMO SAPIENS	lamin-B1 isoform 1 GN=LMNB1	1	2710000	0.38	0.14	0.34	0.26	0.5	-0.74	-0.29	-1.02	-0.44	-0.8
NP_005564.1_K134k _1_1_134_134_1	NP_005564.1	LMNB1	17.51	14.97	99	K134k	LMNB1_K134k	ESDLNGAQIkLR	DLNGAQIkLREYEAA	19.3	NP_005564.1	HOMO SAPIENS	lamin-B1 isoform 1 GN=LMNB1	2	20300000	0.49	0.11	0.3	0.27	0.39	-0.35	-0.14	-0.58	-0.72	-0.59
NP_005564.1_K157k _1_1_157_157	NP_005564.1	LMNB1	16.18	7.31	16.18	K157k	LMNB1_K157k	kSLEGDLEDLK	ATALGDKkSLEGDLE	19.3	NP_005564.1|NP_034851.2	HOMO SAPIENS	lamin-B1 isoform 1 GN=LMNB1	4	59400000	0.49	0.5	0.28	0.29	0.34	-0.82	-0.76	-0.98	-0.45	-0.82
NP_005564.1_K181k _1_1_181_181	NP_005564.1	LMNB1	18.26	16.44	1.6	K181k	LMNB1_K181k	DQIAQLEASLAAAkK	EASLAAAkKQLADET	19.3	NP_005564.1	HOMO SAPIENS	lamin-B1 isoform 1 GN=LMNB1	1	6430000	0.05	0.23	0.06	0.04	0.23	-0.64	-0.75	-0.73	-0.18	-0.55
NP_005564.1_K182k _1_1_182_182	NP_005564.1	LMNB1	13.39	9.17	13.39	K182k	LMNB1_K182k	kQLADETLLK	ASLAAAKkQLADETL	19.3	NP_005564.1|NP_034851.2	HOMO SAPIENS	lamin-B1 isoform 1 GN=LMNB1	4	55400000	0.56	0.6	0.55	0.59	0.45	-0.7	-0.86	-0.95	-0.76	-0.9
NP_005564.1_K209k _1_1_209_209	NP_005564.1	LMNB1	14.57	14.57	99	K209k	LMNB1_K209k	kSMYEEEINETR	TEDLEFRkSMYEEEI	19.3	NP_005564.1	HOMO SAPIENS	lamin-B1 isoform 1 GN=LMNB1	1	2250000	-0.2	0.28	0.31	-0.71	0.33	0.73	-0.16	0.12	-0.16	-0.34
NP_005564.1_K241k _1_1_241_241	NP_005564.1	LMNB1	23.85	23.27	99	K241k	LMNB1_K241k	QIEYEYkLAQALHEMR	RQIEYEYkLAQALHE	19.3	NP_005564.1|NP_001185486.1|NP_034851.2	HOMO SAPIENS	lamin-B1 isoform 1 GN=LMNB1	2	15300000	0.16	0.06	0.05	-0.21	-0.11	-0.21	-0.2	-0.2	-0.15	-0.08
NP_005564.1_K271k _1_1_271_271	NP_005564.1	LMNB1	20.93	14.08	99	K271k	LMNB1_K271k	EELEQTYHAkLENAR	LEQTYHAkLENARLS	19.3	NP_005564.1|NP_001185486.1	HOMO SAPIENS	lamin-B1 isoform 1 GN=LMNB1	2	34300000	0.13	0.21	0.2	0.38	0.12	-0.28	-0.5	-0.6	-0.39	-0.13
NP_005564.1_K312k _1_1_312_312	NP_005564.1	LMNB1	19.06	15.38	99	K312k	LMNB1_K312k	IESLSSQLSNLQkESR	SQLSNLQkESRACLE	19.3	NP_005564.1|NP_001185486.1|NP_034851.2	HOMO SAPIENS	lamin-B1 isoform 1 GN=LMNB1	2	19800000	0.26	0.23	0.44	0.26	0.27	-0.35	0.17	-0.3	-0.66	-0.21
NP_005564.1_K330k _1_1_330_330	NP_005564.1	LMNB1	17.21	7.62	3.52	K330k	LMNB1_K330k	IQELEDLLAkEK	ELEDLLAkEKDNSRR	19.3	NP_005564.1|NP_001185486.1	HOMO SAPIENS	lamin-B1 isoform 1 GN=LMNB1	2	9730000	0.39	0.17	0.28	0.53	0.24	-0.78	-0.81	-0.54	-0.66	-0.52
NP_005564.1_K389k _1_1_389_389	NP_005564.1	LMNB1	10.79	10.79	99	K389k	LMNB1_K389k	LkLSPSPSSR	EGEEERLkLSPSPSS	19.3	NP_116126.3|NP_005564.1|NP_001185486.1|NP_034852.2|NP_034851.2	HOMO SAPIENS	lamin-B1 isoform 1 GN=LMNB1	1	3330000	1.18	-0.04	0.73	-0.15	1.12	NaN	NaN	0.05	0.17	NaN
NP_005564.1_K532k _1_1_532_532	NP_005564.1	LMNB1	19.31	18.61	99	K532k	LMNB1_K532k	VILkNSQGEEVAQR	EDVKVILkNSQGEEV	19.3	NP_005564.1|NP_001185486.1|NP_034851.2	HOMO SAPIENS	lamin-B1 isoform 1 GN=LMNB1	1	8390000	-0.4	0.44	0.4	0.12	0.19	0.18	-0.27	-0.55	-0.27	-0.31
NP_116126.3_K77k _1_1_77_77	NP_116126.3	LMNB2	6.26	3.11	5.78	K77k	LMNB2_K77k	LLLkISEK	ENDRLLLkISEKEEV	19.4	NP_116126.3	HOMO SAPIENS	lamin-B2 GN=LMNB2	1	576000	0.81	0.49	0.68	0.74	0.5	-1.38	-1.57	-1.3	-1.03	-1.5
NP_116126.3_K93k _1_1_93_93	NP_116126.3	LMNB2	13.19	10.33	99	K93k	LMNB2_K93k	EVSGIkALYESELADAR	TREVSGIkALYESEL	19.4	NP_116126.3	HOMO SAPIENS	lamin-B2 GN=LMNB2	1	810000	NaN	NaN	0.84	-0.19	0.32	0.16	0.75	-0.07	0.1	NaN
NP_116126.3_K123k _1_1_123_123	NP_116126.3	LMNB2	11.27	3.49	99	K123k	LMNB2_K123k	LQIEIGkLR	RLQIEIGkLRAELDE	19.4	NP_116126.3	HOMO SAPIENS	lamin-B2 GN=LMNB2	1	1600000	-1.3	-0.81	0.52	0.03	0	-0.46	-0.33	0.5	0.06	-0.09
NP_116126.3_K170k _1_1_170_170	NP_116126.3	LMNB2	19.87	10.8	99	K170k	LMNB2_K170k	SEVELAAALSDkR	LAAALSDkRGLESDV	19.4	NP_116126.3	HOMO SAPIENS	lamin-B2 GN=LMNB2	2	7120000	0.35	0.06	-0.28	0.3	-0.11	-0.19	0.08	-0.68	0.2	-0.03
NP_116126.3_K186k _1_1_186_186	NP_116126.3	LMNB2	17.06	18.49	11.96	K186k	LMNB2_K186k	AQLAkAEDGHAVAK	ELRAQLAkAEDGHAV	19.4	NP_116126.3|NP_034852.2	HOMO SAPIENS	lamin-B2 GN=LMNB2	2	7960000	-0.11	-0.16	0.19	0.24	-0.09	-0.48	-0.18	-0.08	-0.58	-0.29
NP_116126.3_K195k _1_1_195_195	NP_116126.3	LMNB2	10.91	8.08	2.31	K195k	LMNB2_K195k	AEDGHAVAkK	EDGHAVAkKQLEKET	19.4	NP_116126.3|NP_034852.2	HOMO SAPIENS	lamin-B2 GN=LMNB2	1	1610000	0.47	0.46	0.4	0.28	0.64	-0.96	-0.85	-0.9	-0.85	-0.4
NP_116126.3_K200k _1_1_200_200	NP_116126.3	LMNB2	10	4.9	99	K200k	LMNB2_K200k	QLEkETLMR	VAKKQLEkETLMRVD	19.4	NP_116126.3|NP_034852.2	HOMO SAPIENS	lamin-B2 GN=LMNB2	2	2710000	0.47	0.89	0.32	0.39	0.4	-0.58	-0.82	-0.63	-0.61	-0.92
NP_116126.3_K223k _1_1_223_223	NP_116126.3	LMNB2	9.48	7.95	99	K223k	LMNB2_K223k	kSVFEEEVR	QEELDFRkSVFEEEV	19.4	NP_116126.3	HOMO SAPIENS	lamin-B2 GN=LMNB2	1	469000	-0.09	NaN	0.53	0.04	0.97	0.08	0.55	NaN	NaN	NaN
NP_116126.3_K298k _1_1_298_298	NP_116126.3	LMNB2	18.52	16.07	99	K298k	LMNB2_K298k	LSSDQNDkAASAAR	LSSDQNDkAASAARE	19.4	NP_116126.3	HOMO SAPIENS	lamin-B2 GN=LMNB2	2	7640000	0.68	0.69	0.73	0.61	0.87	-1.13	-0.72	-1.05	-1.28	-1.18
NP_116126.3_K326k _1_1_326_326	NP_116126.3	LMNB2	25.79	26.51	99	K326k	LMNB2_K326k	LESLSYQLSGLQkQASAAEDR	YQLSGLQkQASAAED	19.4	NP_116126.3	HOMO SAPIENS	lamin-B2 GN=LMNB2	1	6050000	0.87	0.03	0.83	0.97	1.04	-0.95	-0.08	-1.6	-1.1	-0.49
NP_116126.3_K351k _1_1_351_351	NP_116126.3	LMNB2	5.62	1.24	5.62	K351k	LMNB2_K351k	kMLDAK	GERDKFRkMLDAKEQ	19.4	NP_116126.3|NP_034852.2	HOMO SAPIENS	lamin-B2 GN=LMNB2	1	1850000	1.16	0.9	1.01	1.42	1.27	NaN	NaN	NaN	NaN	NaN
NP_116126.3_K520k _1_1_520_520	NP_116126.3	LMNB2	8.09	8.06	99	K520k	LMNB2_K520k	FTPkYILR	IAYKFTPkYILRAGQ	19.4	NP_116126.3	HOMO SAPIENS	lamin-B2 GN=LMNB2	1	1990000	0.61	0.46	0.4	0.41	0.87	-0.78	-0.58	-0.42	-0.76	-0.94
NP_733821.1_K32k _1_1_32_32	NP_733821.1	LMNA	15.37	13.58	99	K32k	LMNA_K32k	LQEkEDLQELNDR	RITRLQEkEDLQELN	19.1	NP_733821.1|NP_733822.1|NP_001269555.1|NP_001269554.1	HOMO SAPIENS	lamin isoform A GN=LMNA	2	24600000	0.21	0.07	0.13	0.38	0.29	-0.53	-0.88	-0.22	-0.35	-0.48
NP_733821.1_K78k _1_1_78_78	NP_733821.1	LMNA	20.78	18.76	99	K78k	LMNA_K78k	EVSGIkAAYEAELGDAR	SREVSGIkAAYEAEL	19.1	NP_733821.1|NP_733822.1|NP_001269555.1|NP_001269554.1|NP_001002011.2|NP_001104572.1	HOMO SAPIENS	lamin isoform A GN=LMNA	2	13400000	0.06	0.44	0.67	0.4	0.2	0.05	-0.7	-0.8	-0.16	-0.04
NP_733821.1_K78k _1_1_78_78_1	NP_733821.1	LMNA	16.93	16.31	16.93	K78k	LMNA_K78k	EVSGIkAAYEAELGDARK	SREVSGIkAAYEAEL	19.1	NP_733821.1	HOMO SAPIENS	lamin isoform A GN=LMNA	1	5550000	0.25	0.49	0.41	0.23	0.41	-1.42	-1.15	-1.64	-0.4	-1.38
NP_733821.1_K90k _1_1_90_90	NP_733821.1	LMNA	7.83	1.2	7.35	K90k	LMNA_K90k	kTLDSVAK	AELGDARkTLDSVAK	19.1	NP_733821.1|NP_001104572.1	HOMO SAPIENS	lamin isoform A GN=LMNA	1	6350000	0.75	0.81	0.92	0.8	0.56	-1.34	-1.22	-1.29	-1.26	-1.11
NP_733821.1_K97k _1_1_97_97	NP_733821.1	LMNA	11.31	6.81	99	K97k	LMNA_K97k	TLDSVAkER	KTLDSVAkERARLQL	19.1	NP_733821.1|NP_733822.1|NP_001269555.1|NP_001269554.1|NP_001002011.2|NP_001104572.1	HOMO SAPIENS	lamin isoform A GN=LMNA	2	40700000	0.66	0.78	0.43	0.54	0.84	-1.08	-1.2	-1.45	-0.59	-1.19
NP_733821.1_K108k _1_1_108_108	NP_733821.1	LMNA	12.65	8.86	99	K108k	LMNA_K108k	LQLELSkVR	RLQLELSkVREEFKE	19.1	NP_733821.1|NP_733822.1|NP_001269555.1|NP_001269554.1|NP_001002011.2|NP_001104572.1	HOMO SAPIENS	lamin isoform A GN=LMNA	2	24000000	0.16	0.37	0.35	0.24	0.19	-0.19	-0.53	-0.34	-0.38	-0.38
NP_733821.1_K114k _1_1_114_114	NP_733821.1	LMNA	12.44	6.5	12.44	K114k	LMNA_K114k	VREEFkELK	SKVREEFkELKARNT	19.1	NP_733821.1|NP_733822.1|NP_001269555.1|NP_001269554.1|NP_001002011.2	HOMO SAPIENS	lamin isoform A GN=LMNA	2	14900000	0.73	0.63	0.52	0.58	0.6	-1.07	-1.1	-1.63	-0.99	-1.25
NP_733821.1_K135k _1_1_135_135	NP_733821.1	LMNA	15.89	7.94	15.89	K135k	LMNA_K135k	LkDLEALLNSK	IAAQARLkDLEALLN	19.1	NP_733821.1|NP_733822.1|NP_001269555.1|NP_001104572.1|NP_062263.1	HOMO SAPIENS	lamin isoform A GN=LMNA	3	57900000	0.84	0.71	0.41	0.66	0.81	-1.03	-1.17	-1.32	-0.79	-1.26
NP_733821.1_K144k _1_1_144_144	NP_733821.1	LMNA	18.79	15.31	14.3	K144k	LMNA_K144k	DLEALLNSkEAALSTALSEK	LEALLNSkEAALSTA	19.1	NP_733821.1|NP_733822.1|NP_001269555.1|NP_001244303.1|NP_001269554.1|NP_001269553.1|NP_001002011.2|NP_001104572.1|NP_062263.1	HOMO SAPIENS	lamin isoform A GN=LMNA	4	74600000	0.46	0.54	0.41	0.44	0.62	-0.74	-0.83	-0.82	-0.86	-0.81
NP_733821.1_K155k _1_1_155_155	NP_733821.1	LMNA	17.2	13.71	99	K155k	LMNA_K155k	EAALSTALSEkR	LSTALSEkRTLEGEL	19.1	NP_733821.1|NP_733822.1|NP_001269555.1|NP_001244303.1	HOMO SAPIENS	lamin isoform A GN=LMNA	2	16100000	0.09	0.13	0.23	-0.19	-0.07	0.25	-0.21	-0.21	-0.45	-0.43
NP_733821.1_K171k _1_1_171_171	NP_733821.1	LMNA	15.88	15.84	15.88	K171k	LMNA_K171k	GQVAkLEAALGEAK	DLRGQVAkLEAALGE	19.1	NP_733821.1|NP_733822.1|NP_001269555.1|NP_001244303.1|NP_001269554.1|NP_001269553.1|NP_001002011.2|NP_001104572.1|NP_062263.1	HOMO SAPIENS	lamin isoform A GN=LMNA	2	92400000	0.58	0.71	0.46	0.55	0.61	-1.09	-0.85	-1.21	-0.88	-1.07
NP_733821.1_K171k _1_1_171_171_1	NP_733821.1	LMNA	9.51	10.06	9.51	K171k	LMNA_K171k	GQVAkLEAALGEAKK	DLRGQVAkLEAALGE	19.1	NP_733821.1|NP_733822.1	HOMO SAPIENS	lamin isoform A GN=LMNA	1	4600000	0.32	0.47	0.38	0.47	0.46	-0.81	-0.88	-0.93	-0.68	-0.8
NP_733821.1_K180k _1_1_180_180	NP_733821.1	LMNA	14.49	7.92	1.3	K180k	LMNA_K180k	LEAALGEAkK	EAALGEAkKQLQDEM	19.1	NP_733821.1|NP_733822.1|NP_001269555.1|NP_001244303.1|NP_001269554.1	HOMO SAPIENS	lamin isoform A GN=LMNA	2	44600000	0.6	0.56	0.42	0.44	0.67	-0.94	-0.86	-1.14	-0.77	-0.99
NP_733821.1_K181k _1_1_181_181	NP_733821.1	LMNA	10.81	13.28	99	K181k	LMNA_K181k	kQLQDEMLR	AALGEAKkQLQDEML	19.1	NP_733821.1|NP_733822.1|NP_001269555.1|NP_001244303.1|NP_001269554.1|NP_001269553.1|NP_001002011.2|NP_001104572.1	HOMO SAPIENS	lamin isoform A GN=LMNA	3	49100000	0.56	0.44	0.72	0.71	0.43	-1.02	-0.78	-1.46	-1.17	-1.04
NP_733821.1_K201k _1_1_201_201	NP_733821.1	LMNA	16.49	14.41	13.6	K201k	LMNA_K201k	LQTMkEELDFQK	ENRLQTMkEELDFQK	19.1	NP_733821.1|NP_733822.1|NP_001269555.1|NP_001244303.1|NP_001269554.1|NP_001269553.1	HOMO SAPIENS	lamin isoform A GN=LMNA	6	107000000	0.53	0.69	0.53	0.48	0.46	-0.83	-1.17	-1.28	-0.76	-1.03
NP_733821.1_K208k _1_1_208_208	NP_733821.1	LMNA	19.75	14.92	99	K208k	LMNA_K208k	EELDFQkNIYSEELR	KEELDFQkNIYSEEL	19.1	NP_733821.1|NP_733822.1|NP_001269555.1|NP_001244303.1|NP_001269554.1	HOMO SAPIENS	lamin isoform A GN=LMNA	2	51200000	0.44	0.22	0.18	0.69	0.28	-0.14	-0.65	-0.91	-0.55	-0.77
NP_733821.1_K233k _1_1_233_233	NP_733821.1	LMNA	14.1	10.13	99	K233k	LMNA_K233k	LVEIDNGkQR	LVEIDNGkQREFESR	19.1	NP_733821.1|NP_733822.1|NP_001269555.1|NP_001244303.1|NP_001269554.1|NP_001269553.1|NP_001002011.2	HOMO SAPIENS	lamin isoform A GN=LMNA	3	94500000	0.34	0.71	0.32	0.45	0.28	-0.42	-0.5	-1.26	-0.65	-0.56
NP_733821.1_K260k _1_1_260_260	NP_733821.1	LMNA	19.68	17.89	2	K260k	LMNA_K260k	AQHEDQVEQYkK	EDQVEQYkKELEKTY	19.1	NP_733821.1|NP_733822.1|NP_001269555.1|NP_001244303.1|NP_001269554.1|NP_001269553.1|NP_001002011.2|NP_001104572.1|NP_062263.1	HOMO SAPIENS	lamin isoform A GN=LMNA	1	6040000	0.01	0.14	0.36	0.29	0.47	-0.34	-0.36	-0.31	-0.24	-0.28
NP_733821.1_K265k _1_1_265_265	NP_733821.1	LMNA	7.23	6.48	7.23	K265k	LMNA_K265k	ELEkTYSAK	QYKKELEkTYSAKLD	19.1	NP_733821.1|NP_733822.1|NP_001269555.1|NP_001244303.1|NP_001269554.1|NP_001269553.1|NP_001002011.2	HOMO SAPIENS	lamin isoform A GN=LMNA	5	1050000000	-0.85	-0.89	-0.28	-1.28	-1.48	0.17	0.82	0.51	0.18	0.26
NP_733821.1_K270k _1_1_270_270	NP_733821.1	LMNA	9.94	5.41	99	K270k	LMNA_K270k	TYSAkLDNAR	LEKTYSAkLDNARQS	19.1	NP_733821.1|NP_733822.1|NP_001269555.1|NP_001244303.1|NP_001269554.1|NP_001269553.1|NP_001002011.2|NP_001104572.1|NP_062263.1	HOMO SAPIENS	lamin isoform A GN=LMNA	3	104000000	0.59	0.47	0.47	0.5	0.45	-0.69	-0.93	-1.21	-0.85	-1.19
NP_733821.1_K311k _1_1_311_311	NP_733821.1	LMNA	21.68	18.11	9.69	K311k	LMNA_K311k	IRIDSLSAQLSQLQkQLAAK	AQLSQLQkQLAAKEA	19.1	NP_733821.1|NP_733822.1|NP_001269555.1|NP_001244303.1	HOMO SAPIENS	lamin isoform A GN=LMNA	2	21100000	0.5	0.67	0.38	0.69	0.74	-0.71	-1.16	-1.04	-1.15	-1.27
NP_733821.1_K311k _1_1_311_311_1	NP_733821.1	LMNA	22.88	23.96	10.47	K311k	LMNA_K311k	IDSLSAQLSQLQkQLAAK	AQLSQLQkQLAAKEA	19.1	NP_001269554.1|NP_001269553.1|NP_001002011.2|NP_001104572.1|NP_733821.1|NP_733822.1|NP_001269555.1|NP_001244303.1|NP_062263.1	HOMO SAPIENS	lamin isoform A GN=LMNA	2	19500000	0.66	0.76	0.68	0.45	0.6	-0.87	-0.77	-1.14	-0.83	-0.89
NP_733821.1_K316k _1_1_316_316	NP_733821.1	LMNA	7.92	8.25	5.34	K316k	LMNA_K316k	QLAAkEAK	LQKQLAAkEAKLRDL	19.1	NP_733821.1|NP_733822.1|NP_001269555.1|NP_001244303.1|NP_001269554.1|NP_001269553.1	HOMO SAPIENS	lamin isoform A GN=LMNA	1	6850000	0.4	0.32	0.23	0.35	0.32	-0.61	-0.83	-0.68	-0.56	-0.6
NP_733821.1_K378k _1_1_378_378	NP_733821.1	LMNA	12.35	6.2	99	K378k	LMNA_K378k	kLLEGEEER	MEIHAYRkLLEGEEE	19.1	NP_733821.1|NP_733822.1|NP_116126.3|NP_001269555.1|NP_005564.1|NP_001244303.1|NP_001269554.1|NP_001269553.1|NP_001185486.1|NP_001002011.2|NP_034852.2|NP_034851.2|NP_001104572.1|NP_062263.1	HOMO SAPIENS	lamin isoform A GN=LMNA	8	62700000	0.59	0.73	0.58	0.47	0.39	-0.46	-0.83	-0.82	-0.79	-1.1
NP_733821.1_K420k _1_1_420_420	NP_733821.1	LMNA	9.24	5.65	99	K420k	LMNA_K420k	RkLESTESR	GSVTKKRkLESTESR	19.1	NP_733821.1|NP_733822.1|NP_001269555.1|NP_001244303.1|NP_001269554.1|NP_001269553.1	HOMO SAPIENS	lamin isoform A GN=LMNA	3	5450000	0.67	0.64	0.63	0.79	0.76	-1.33	-1.17	-1.7	-1.28	-1.51
NP_733821.1_K420k _1_1_420_420_1	NP_733821.1	LMNA	6.04	3.91	99	K420k	LMNA_K420k	kLESTESR	GSVTKKRkLESTESR	19.1	NP_733821.1|NP_733822.1|NP_001269555.1|NP_001244303.1|NP_001269554.1	HOMO SAPIENS	lamin isoform A GN=LMNA	2	3210000	0.57	0.23	0.25	0.42	0.42	-0.88	-0.45	-0.58	-0.29	-0.54
NP_733821.1_K450k _1_1_450_450	NP_733821.1	LMNA	20.76	18.71	99	K450k	LMNA_K450k	VAVEEVDEEGkFVR	EEVDEEGkFVRLRNK	19.1	NP_733821.1|NP_733822.1|NP_001269555.1|NP_001244303.1|NP_001269554.1|NP_001269553.1|NP_001002011.2|NP_001104572.1|NP_062263.1	HOMO SAPIENS	lamin isoform A GN=LMNA	2	4940000	-0.03	0.88	0.61	-0.08	0.81	-0.05	0.1	-0.65	-0.46	-0.66
NP_733821.1_K457k _1_1_457_457	NP_733821.1	LMNA	9.93	6.35	9.93	K457k	LMNA_K457k	NkSNEDQSMGNWQIK	KFVRLRNkSNEDQSM	19.1	NP_733821.1|NP_733822.1|NP_001269555.1|NP_001244303.1|NP_001269554.1	HOMO SAPIENS	lamin isoform A GN=LMNA	1	1120000	0.79	0.41	0.94	0.84	0.78	NaN	-0.79	-2.36	-0.96	-1.13
NP_733821.1_K486k _1_1_486_486	NP_733821.1	LMNA	5.21	2	5.21	K486k	LMNA_K486k	FPPkFTLK	LTYRFPPkFTLKAGQ	19.1	NP_733821.1|NP_733822.1|NP_001269555.1	HOMO SAPIENS	lamin isoform A GN=LMNA	1	1010000	0.02	0.45	0.29	0.01	0.23	-0.51	-0.28	-0.37	-0.33	-0.07
NP_733821.1_K515k _1_1_515_515	NP_733821.1	LMNA	22.85	22.85	99	K515k	LMNA_K515k	AGQVVTIWAAGAGATHSPPTDLVWkAQNTWGCGNSLR	PPTDLVWkAQNTWGC	19.1	NP_733821.1|NP_733822.1|NP_001269555.1|NP_001244303.1	HOMO SAPIENS	lamin isoform A GN=LMNA	1	344000	NaN	NaN	1.31	NaN	1.64	NaN	1.06	NaN	1.72	1.3
NP_001609.2_K15k _1_1_15_15	NP_001609.2	PARP1	11.68	11.6	99	K15k	PARP1_K15k	VEYAkSGR	LYRVEYAkSGRASCK	20.1	NP_001609.2|NP_031441.2	HOMO SAPIENS	poly [ADP-ribose] polymerase 1 GN=PARP1	2	7380000	-0.02	0.16	0.09	0.06	-0.05	-0.13	-0.16	-0.14	0.17	-0.16
NP_001609.2_K84k _1_1_84_84	NP_001609.2	PARP1	9.08	6.6	3.83	K84k	PARP1_K84k	WDDQQkVK	LRWDDQQkVKKTAEA	20.1	NP_001609.2|NP_031441.2	HOMO SAPIENS	poly [ADP-ribose] polymerase 1 GN=PARP1	1	5810000	0.19	-0.02	0.05	-0.02	0.01	0.02	-0.4	-0.39	-0.31	-0.25
NP_001609.2_K97k _1_1_97_97	NP_001609.2	PARP1	18.77	17.35	13.92	K97k	PARP1_K97k	TAEAGGVTGkGQDGIGSK	EAGGVTGkGQDGIGS	20.1	NP_001609.2	HOMO SAPIENS	poly [ADP-ribose] polymerase 1 GN=PARP1	2	3950000	-0.25	0.19	0.26	0.14	0.1	-0.11	-0.3	-0.31	0.14	-0.44
NP_001609.2_K105k _1_1_105_105	NP_001609.2	PARP1	11.94	9.99	6.03	K105k	PARP1_K105k	GQDGIGSkAEK	GQDGIGSkAEKTLGD	20.1	NP_001609.2	HOMO SAPIENS	poly [ADP-ribose] polymerase 1 GN=PARP1	2	6440000	-0.01	0.12	-0.05	-0.09	0.06	-0.12	-0.11	-0.11	-0.07	-0.16
NP_001609.2_K108k _1_1_108_108	NP_001609.2	PARP1	14.06	14.3	14.06	K108k	PARP1_K108k	AEkTLGDFAAEYAK	GIGSKAEkTLGDFAA	20.1	NP_001609.2	HOMO SAPIENS	poly [ADP-ribose] polymerase 1 GN=PARP1	1	2260000	0.09	0.34	-0.06	-0.31	-0.49	0.08	-0.11	-0.34	0.24	-0.1
NP_001609.2_K119k _1_1_119_119	NP_001609.2	PARP1	22.82	19	99	K119k	PARP1_K119k	TLGDFAAEYAkSNR	DFAAEYAkSNRSTCK	20.1	NP_001609.2	HOMO SAPIENS	poly [ADP-ribose] polymerase 1 GN=PARP1	1	13100000	-0.61	0.02	0.2	-0.03	-0.06	0.22	-0.19	0.12	-0.15	0.17
NP_001609.2_K126k _1_1_126_126	NP_001609.2	PARP1	11.06	12.75	11.06	K126k	PARP1_K126k	STCkGCMEK	KSNRSTCkGCMEKIE	20.1	NP_001609.2	HOMO SAPIENS	poly [ADP-ribose] polymerase 1 GN=PARP1	2	5750000	0.28	0.17	0.33	0.43	0.28	-0.79	-1.13	-0.95	-0.42	-0.58
NP_001609.2_K165k _1_1_165_165	NP_001609.2	PARP1	17.88	18.61	99	K165k	PARP1_K165k	WYHPGCFVkNR	YHPGCFVkNREELGF	20.1	NP_001609.2	HOMO SAPIENS	poly [ADP-ribose] polymerase 1 GN=PARP1	2	12900000	0.09	0.17	0.08	0	0.12	-0.53	-0.55	-0.29	-0.56	0.05
NP_001609.2_K182k _1_1_182_182	NP_001609.2	PARP1	16.08	13.62	10.51	K182k	PARP1_K182k	NREELGFRPEYSASQLkGFSLLATEDK	EYSASQLkGFSLLAT	20.1	NP_001609.2	HOMO SAPIENS	poly [ADP-ribose] polymerase 1 GN=PARP1	1	568000	-0.64	-0.05	-0.11	-0.34	-0.01	0.01	-0.73	-0.56	0.27	-0.04
NP_001609.2_K203k _1_1_203_203	NP_001609.2	PARP1	11.69	12.29	7.74	K203k	PARP1_K203k	QLPGVkSEGK	KKQLPGVkSEGKRKG	20.1	NP_001609.2	HOMO SAPIENS	poly [ADP-ribose] polymerase 1 GN=PARP1	1	771000	-0.2	0	0.16	0.03	0.1	0.01	-0.22	-0.15	-0.17	-0.39
NP_001609.2_K239k _1_1_239_239	NP_001609.2	PARP1	12.01	8.74	12.01	K239k	PARP1_K239k	ALkAQNDLIWNIK	SKLEKALkAQNDLIW	20.1	NP_001609.2	HOMO SAPIENS	poly [ADP-ribose] polymerase 1 GN=PARP1	2	4610000	-0.16	-0.07	-0.25	-0.35	-0.84	-0.01	0.21	0.18	0.31	0.11
NP_001609.2_K262k _1_1_262_262	NP_001609.2	PARP1	12.94	13	12.94	K262k	PARP1_K262k	VCSTNDLkELLIFNK	VCSTNDLkELLIFNK	20.1	NP_001609.2	HOMO SAPIENS	poly [ADP-ribose] polymerase 1 GN=PARP1	1	673000	0.03	0.57	0.1	-0.05	0.13	-0.29	-0.35	-0.38	-0.3	-0.01
NP_001609.2_K269k _1_1_269_269	NP_001609.2	PARP1	21.39	16.88	99	K269k	PARP1_K269k	ELLIFNkQQVPSGESAILDR	KELLIFNkQQVPSGE	20.1	NP_001609.2	HOMO SAPIENS	poly [ADP-ribose] polymerase 1 GN=PARP1	4	23000000	-0.15	0.15	0.13	-0.36	0.18	-0.09	0.1	-0.07	-0.08	-0.08
NP_001609.2_K394k _1_1_394_394	NP_001609.2	PARP1	10.52	11.27	10.52	K394k	PARP1_K394k	PLSNMkILTLGK	DKPLSNMkILTLGKL	20.1	NP_001609.2|NP_031441.2	HOMO SAPIENS	poly [ADP-ribose] polymerase 1 GN=PARP1	2	7810000	0.1	0.2	-0.42	0.04	0.11	-0.17	-0.29	-0.06	-0.56	-0.28
NP_001609.2_K400k _1_1_400_400	NP_001609.2	PARP1	13.54	9.36	99	K400k	PARP1_K400k	ILTLGkLSR	MKILTLGkLSRNKDE	20.1	NP_001609.2	HOMO SAPIENS	poly [ADP-ribose] polymerase 1 GN=PARP1	2	9020000	-0.19	-0.33	0.22	-0.33	0.1	-0.03	0.01	0.42	-0.05	-0.04
NP_001609.2_K414k _1_1_414_414	NP_001609.2	PARP1	7.44	3.24	7.44	K414k	PARP1_K414k	AMIEkLGGK	EVKAMIEkLGGKLTG	20.1	NP_001609.2	HOMO SAPIENS	poly [ADP-ribose] polymerase 1 GN=PARP1	1	4810000	0.19	0.15	0.05	0.18	-0.04	-0.51	-0.27	-0.39	-0.16	-0.45
NP_001609.2_K418k _1_1_418_418	NP_001609.2	PARP1	7.4	7.51	7.4	K418k	PARP1_K418k	LGGkLTGTANK	MIEKLGGkLTGTANK	20.1	NP_001609.2	HOMO SAPIENS	poly [ADP-ribose] polymerase 1 GN=PARP1	1	1710000	-1.22	-0.23	0.23	-0.39	-0.26	0.92	0.18	-0.76	0.52	0.47
NP_001609.2_K425k _1_1_425_425	NP_001609.2	PARP1	18.04	16.02	18.04	K425k	PARP1_K425k	LTGTANkASLCISTK	KLTGTANkASLCIST	20.1	NP_001609.2	HOMO SAPIENS	poly [ADP-ribose] polymerase 1 GN=PARP1	1	7320000	0.13	0.25	0.31	0.26	-0.11	-0.4	-0.38	-0.59	-0.31	-0.01
NP_001609.2_K433k _1_1_433_433	NP_001609.2	PARP1	14.02	5.24	1.84	K433k	PARP1_K433k	ASLCISTkK	ASLCISTkKEVEKMN	20.1	NP_001609.2|NP_031441.2	HOMO SAPIENS	poly [ADP-ribose] polymerase 1 GN=PARP1	1	2970000	0.08	-0.2	-0.02	0	-0.2	0.19	0.07	-0.15	-0.08	-0.11
NP_001609.2_K447k _1_1_447_447	NP_001609.2	PARP1	9.52	5.3	9.52	K447k	PARP1_K447k	KMEEVkEANIR	NKKMEEVkEANIRVV	20.1	NP_001609.2	HOMO SAPIENS	poly [ADP-ribose] polymerase 1 GN=PARP1	2	16200000	-0.21	0	0.08	0.12	-0.08	-0.02	-0.19	0.07	-0.02	-0.18
NP_001609.2_K498k _1_1_498_498	NP_001609.2	PARP1	8.85	2.33	8.85	K498k	PARP1_K498k	GkSGAALSK	EVVAPRGkSGAALSK	20.1	NP_001609.2	HOMO SAPIENS	poly [ADP-ribose] polymerase 1 GN=PARP1	1	1440000	0.13	0.07	-0.09	0.02	0.23	-0.34	-0.47	-0.26	-0.1	-0.47
NP_001609.2_K548k _1_1_548_548	NP_001609.2	PARP1	22.61	20.2	4.33	K548k	PARP1_K548k	GGAAVDPDSGLEHSAHVLEkGGK	HSAHVLEkGGKVFSA	20.1	NP_001609.2|NP_031441.2	HOMO SAPIENS	poly [ADP-ribose] polymerase 1 GN=PARP1	2	6410000	0.27	0.35	0.11	0.35	0.37	-0.25	-0.31	-1.13	-0.54	-0.67
NP_001609.2_K564k _1_1_564_564	NP_001609.2	PARP1	20.54	14.93	8.89	K564k	PARP1_K564k	VFSATLGLVDIVkGTNSYYK	LGLVDIVkGTNSYYK	20.1	NP_001609.2|NP_031441.2	HOMO SAPIENS	poly [ADP-ribose] polymerase 1 GN=PARP1	1	561000	-0.23	0.42	0.2	0.21	-0.43	0.03	-0.31	0.08	0.49	-0.29
NP_001609.2_K616k _1_1_616_616	NP_001609.2	PARP1	19.78	18.83	12.37	K616k	PARP1_K616k	EDAIEHFMkLYEEK	DAIEHFMkLYEEKTG	20.1	NP_001609.2	HOMO SAPIENS	poly [ADP-ribose] polymerase 1 GN=PARP1	1	2750000	0.16	-0.14	-0.25	-0.66	-0.17	0.23	-0.41	0.3	-0.11	0.33
NP_001609.2_K653k _1_1_653_653	NP_001609.2	PARP1	16.58	14.72	2	K653k	PARP1_K653k	FYPLEIDYGQDEEAVkK	GQDEEAVkKLTVNPG	20.1	NP_001609.2|NP_031441.2	HOMO SAPIENS	poly [ADP-ribose] polymerase 1 GN=PARP1	1	1570000	0.23	0.03	0.15	-0.05	-0.01	-0.14	-0.04	0.09	-0.06	-0.11
NP_001609.2_K654k _1_1_654_654	NP_001609.2	PARP1	13.42	9.37	13.42	K654k	PARP1_K654k	kLTVNPGTK	QDEEAVKkLTVNPGT	20.1	NP_001609.2	HOMO SAPIENS	poly [ADP-ribose] polymerase 1 GN=PARP1	1	931000	0.25	0.17	0.15	-0.17	0.02	-0.17	-0.15	0.06	-0.09	-1.12
NP_001609.2_K662k _1_1_662_662	NP_001609.2	PARP1	13.03	9.42	3.82	K662k	PARP1_K662k	LTVNPGTkSK	LTVNPGTkSKLPKPV	20.1	NP_001609.2	HOMO SAPIENS	poly [ADP-ribose] polymerase 1 GN=PARP1	1	13900000	-0.09	-0.08	-0.01	-0.11	0.18	-0.18	-0.32	0.22	0.02	-0.32
NP_001609.2_K683k _1_1_683_683	NP_001609.2	PARP1	11.44	5.99	2.08	K683k	PARP1_K683k	MIFDVESMkK	IFDVESMkKAMVEYE	20.1	NP_001609.2	HOMO SAPIENS	poly [ADP-ribose] polymerase 1 GN=PARP1	2	9400000	0.41	0.34	0.44	0.36	0.49	-0.72	-0.9	-1.14	-0.73	-0.98
NP_001609.2_K748k _1_0_747_748	NP_001609.2	PARP1	9.27	8.98	0	K748k	PARP1_K748k	FYTLIPHDFGMKkPPLLNNADSVQAK	PHDFGMKkPPLLNNA	20.1	NP_001609.2|NP_031441.2	HOMO SAPIENS	poly [ADP-ribose] polymerase 1 GN=PARP1	1	2230000	0.47	0.52	0.01	0.25	0.36	-0.4	-0.24	0.01	-0.46	-0.5
NP_001609.2_K949k _1_1_949_949	NP_001609.2	PARP1	6.46	6.65	6.46	K949k	PARP1_K949k	HSVkGLGK	PKGKHSVkGLGKTTP	20.1	NP_001609.2|NP_031441.2	HOMO SAPIENS	poly [ADP-ribose] polymerase 1 GN=PARP1	3	7600000	0.85	0.68	0.63	0.77	0.67	-1.76	-1.7	-2.21	-1.44	-1.79
NP_001273433.1_K97k _1_1_97_97	NP_001273433.1	HSPH1	22.67	19.27	10.24	K97k	HSPH1_K97k	ENLSYDLVPLkNGGVGIK	SYDLVPLkNGGVGIK	21.2	NP_001273433.1|NP_006635.2|NP_001273432.1|NP_001273434.1	HOMO SAPIENS	heat shock protein 105 kDa isoform 3 GN=HSPH1	2	13900000	0.1	-0.22	-0.17	-0.11	-0.13	0.24	-0.07	0.08	0.06	0.08
NP_001273433.1_K128k _1_1_128_128	NP_001273433.1	HSPH1	5.74	1.13	5.74	K128k	HSPH1_K128k	LkETAENSLK	AMLLTKLkETAENSL	21.2	NP_001273433.1|NP_006635.2|NP_001273432.1|NP_001273434.1	HOMO SAPIENS	heat shock protein 105 kDa isoform 3 GN=HSPH1	1	1750000	0.34	0.6	-0.19	0.25	0.29	NaN	0.05	0.13	-0.16	-0.09
NP_001273433.1_K236k _1_1_236_236	NP_001273433.1	HSPH1	22.85	16.29	7.88	K236k	HSPH1_K236k	VLGTAFDPFLGGkNFDEK	FDPFLGGkNFDEKLV	21.2	NP_001273433.1|NP_006635.2|NP_001273432.1	HOMO SAPIENS	heat shock protein 105 kDa isoform 3 GN=HSPH1	2	2120000	-0.48	-0.12	-0.14	-0.59	-0.9	0.21	0.09	0.25	0	0.5
NP_001273433.1_K302k _1_1_302_302	NP_001273433.1	HSPH1	8.21	8.21	99	K302k	HSPH1_K302k	DVSGkMNR	NDKDVSGkMNRSQFE	21.2	NP_001273433.1|NP_006635.2	HOMO SAPIENS	heat shock protein 105 kDa isoform 3 GN=HSPH1	1	510000	0.17	0.13	-0.34	0.23	-0.78	-0.31	-0.4	0.69	NaN	0.91
NP_001273433.1_K432k _1_1_432_432	NP_001273433.1	HSPH1	16.68	14.28	99	K432k	HSPH1_K432k	NHAAPFSkVLTFLR	NHAAPFSkVLTFLRR	21.2	NP_001273433.1|NP_006635.2|NP_001273432.1|NP_001273434.1	HOMO SAPIENS	heat shock protein 105 kDa isoform 3 GN=HSPH1	2	6380000	-0.48	-1.04	-0.53	-0.63	-0.63	0.52	0.79	0.59	0.13	0.37
NP_001273433.1_K460k _1_1_460_460	NP_001273433.1	HSPH1	22.9	17.14	99	K460k	HSPH1_K460k	RGPFELEAFYSDPQGVPYPEAkIGR	GVPYPEAkIGRFVVQ	21.2	NP_001273433.1|NP_006635.2|NP_001273432.1	HOMO SAPIENS	heat shock protein 105 kDa isoform 3 GN=HSPH1	1	737000	0.14	-0.94	0.04	-0.73	0.24	-0.89	-0.72	-0.01	0.15	0.35
NP_001273433.1_K657k _1_1_657_657	NP_001273433.1	HSPH1	23.12	21.01	99	K657k	HSPH1_K657k	LCGPYEkFICEQDHQNFLR	KLCGPYEkFICEQDH	21.2	NP_001273433.1	HOMO SAPIENS	heat shock protein 105 kDa isoform 3 GN=HSPH1	1	5020000	0.53	-0.08	0.51	0.36	-0.95	-0.18	0.04	0.06	0.4	-0.57
NP_001273433.1_K699k _1_1_699_699	NP_001273433.1	HSPH1	9.13	9.11	9.13	K699k	HSPH1_K699k	LEELMkIGTPVK	DKLEELMkIGTPVKV	21.2	NP_001273433.1|NP_006635.2	HOMO SAPIENS	heat shock protein 105 kDa isoform 3 GN=HSPH1	1	1880000	-0.35	-0.2	-0.03	0.44	-0.46	-0.06	0.31	-0.44	-0.08	0.57
NP_001273433.1_K773k _1_1_773_773	NP_001273433.1	HSPH1	11.77	13.57	1.5	K773k	HSPH1_K773k	SVNEVMEWMNNVMNAQAkK	NVMNAQAkKSLDQDP	21.2	NP_001273433.1|NP_006635.2|NP_001273432.1	HOMO SAPIENS	heat shock protein 105 kDa isoform 3 GN=HSPH1	1	1310000	-0.04	0.07	-0.52	NaN	-0.48	0.47	0.03	-0.71	0.55	0.45
NP_002145.3_K53k _1_1_53_53	NP_002145.3	HSPA4	18.26	15.87	13	K53k	HSPA4_K53k	SIGAAAkSQVISNAK	RSIGAAAkSQVISNA	21.1	NP_002145.3|NP_032326.3	HOMO SAPIENS	heat shock 70 kDa protein 4 GN=HSPA4	2	9370000	-1.52	-1.49	-2.09	-2.07	-1.54	1.07	0.74	0.99	0.98	0.96
NP_002145.3_K61k _1_1_61_61	NP_002145.3	HSPA4	18.35	18.79	12.58	K61k	HSPA4_K61k	SQVISNAkNTVQGFK	SQVISNAkNTVQGFK	21.1	NP_002145.3|NP_032326.3	HOMO SAPIENS	heat shock 70 kDa protein 4 GN=HSPA4	2	10100000	-2.32	-2.01	-2.01	-2.04	-2.09	1.01	0.79	0.98	1.08	1.02
NP_002145.3_K124k _1_1_124_124	NP_002145.3	HSPA4	22.18	23.04	3.72	K124k	HSPA4_K124k	NFTTEQVTAMLLSkLK	VTAMLLSkLKETAES	21.1	NP_002145.3|NP_032326.3	HOMO SAPIENS	heat shock 70 kDa protein 4 GN=HSPA4	2	5950000	0.27	0.19	0.63	-0.12	0.76	0.11	0.23	0.75	0.34	0.41
NP_002145.3_K126k _1_1_126_126	NP_002145.3	HSPA4	12.88	9.84	12.88	K126k	HSPA4_K126k	LkETAESVLK	AMLLSKLkETAESVL	21.1	NP_002145.3|NP_032326.3	HOMO SAPIENS	heat shock 70 kDa protein 4 GN=HSPA4	1	4850000	-0.29	-0.3	0.09	-0.68	-0.57	0.13	0.38	0.03	-0.07	0.04
NP_002145.3_K135k _1_1_135_135	NP_002145.3	HSPA4	20.14	16.34	99	K135k	HSPA4_K135k	kPVVDCVVSVPCFYTDAER	TAESVLKkPVVDCVV	21.1	NP_002145.3	HOMO SAPIENS	heat shock 70 kDa protein 4 GN=HSPA4	2	3080000	0.4	NaN	-0.16	0.11	-0.46	0.06	-0.13	0.89	NaN	0.43
NP_002145.3_K194k _1_1_194_194	NP_002145.3	HSPA4	16.52	13.89	99	K194k	HSPA4_K194k	QDLPALEEkPR	DLPALEEkPRNVVFV	21.1	NP_002145.3|NP_032326.3	HOMO SAPIENS	heat shock 70 kDa protein 4 GN=HSPA4	2	8290000	0	-0.51	-0.72	-0.78	-0.65	0.28	0.25	0.28	0.57	-0.14
NP_002145.3_K221k _1_1_221_221	NP_002145.3	HSPA4	16.15	16.15	99	K221k	HSPA4_K221k	LkVLATAFDTTLGGR	AFNRGKLkVLATAFD	21.1	NP_002145.3|NP_032326.3	HOMO SAPIENS	heat shock 70 kDa protein 4 GN=HSPA4	1	1100000	0.17	-0.2	-0.34	-0.38	-1.42	0.09	0.44	-0.46	0.52	0.06
NP_002145.3_K329k _1_1_329_329	NP_002145.3	HSPA4	8.31	3.4	3.69	K329k	HSPA4_K329k	SVLEQTkLK	RSVLEQTkLKKEDIY	21.1	NP_002145.3	HOMO SAPIENS	heat shock 70 kDa protein 4 GN=HSPA4	1	6350000	-1.91	-1.74	-0.47	-0.7	-1.84	0.42	0.36	0.63	0.62	0.5
NP_002145.3_K388k _1_1_388_388	NP_002145.3	HSPA4	23.52	20.57	99	K388k	HSPA4_K388k	GCALQCAILSPAFkVR	AILSPAFkVREFSIT	21.1	NP_001273433.1|NP_006635.2|NP_002145.3|NP_055093.2	HOMO SAPIENS	heat shock 70 kDa protein 4 GN=HSPA4	2	172000000	-1.32	-0.39	-0.09	-0.73	-0.67	0.1	0.14	0.9	0.09	0.46
NP_002145.3_K430k _1_1_430_430	NP_002145.3	HSPA4	14.58	14.96	99	K430k	HSPA4_K430k	NHAAPFSkVLTFYR	NHAAPFSkVLTFYRK	21.1	NP_002145.3|NP_032326.3	HOMO SAPIENS	heat shock 70 kDa protein 4 GN=HSPA4	2	2540000	-0.63	0.01	-0.13	-0.05	-0.09	0.52	0.3	-0.33	0.31	0.01
NP_002145.3_K477k _1_1_477_477	NP_002145.3	HSPA4	13.82	12.34	3.33	K477k	HSPA4_K477k	VTPQSDGSSSkVK	QSDGSSSkVKVKVRV	21.1	NP_002145.3|NP_032326.3	HOMO SAPIENS	heat shock 70 kDa protein 4 GN=HSPA4	2	16600000	-0.52	-1.12	-0.35	-0.79	-0.91	0.32	0.41	0.61	0.52	0.68
NP_002145.3_K573k _1_1_573_573	NP_002145.3	HSPA4	19.75	20.25	99	K573k	HSPA4_K573k	VkTSTVDLPIENQLLWQIDR	QAKKAKVkTSTVDLP	21.1	NP_002145.3	HOMO SAPIENS	heat shock 70 kDa protein 4 GN=HSPA4	1	3560000	-0.33	-0.17	NaN	NaN	NaN	0.06	1.64	0.53	0.19	0.62
NP_002145.3_K603k _1_1_603_603	NP_002145.3	HSPA4	15.95	13.17	6.59	K603k	HSPA4_K603k	EMLNLYIENEGkMIMQDK	LYIENEGkMIMQDKL	21.1	NP_002145.3	HOMO SAPIENS	heat shock 70 kDa protein 4 GN=HSPA4	3	4750000	-1.01	-0.35	-0.91	-0.9	-0.24	0.37	0.23	0.27	0.54	0.42
NP_002145.3_K609k _1_1_609_609	NP_002145.3	HSPA4	9.69	6.6	6.03	K609k	HSPA4_K609k	MIMQDkLEK	GKMIMQDkLEKERND	21.1	NP_006635.2|NP_002145.3|NP_055093.2|NP_001273432.1|NP_001304311.1	HOMO SAPIENS	heat shock 70 kDa protein 4 GN=HSPA4	1	1280000	-1.15	-0.83	-1.59	-0.5	-0.88	1.13	0.47	0.5	0.7	0.89
NP_002145.3_K618k _1_1_618_618	NP_002145.3	HSPA4	19.36	16.21	99	K618k	HSPA4_K618k	ERNDAkNAVEEYVYEMR	EKERNDAkNAVEEYV	21.1	NP_002145.3|NP_032326.3	HOMO SAPIENS	heat shock 70 kDa protein 4 GN=HSPA4	3	6520000	0.15	0.16	-0.95	-0.4	-0.39	0.29	0.11	0.47	0.56	0.49
NP_002145.3_K631k _1_1_631_631	NP_002145.3	HSPA4	12.35	7.99	12.35	K631k	HSPA4_K631k	DkLSGEYEK	YVYEMRDkLSGEYEK	21.1	NP_002145.3	HOMO SAPIENS	heat shock 70 kDa protein 4 GN=HSPA4	1	521000	-0.76	-0.67	-0.4	-2.29	-0.55	0.64	0.31	0.5	0.56	0.6
NP_002145.3_K638k _1_1_638_638	NP_002145.3	HSPA4	17.45	15.22	17.45	K638k	HSPA4_K638k	LSGEYEkFVSEDDRNSFTLK	KLSGEYEkFVSEDDR	21.1	NP_002145.3	HOMO SAPIENS	heat shock 70 kDa protein 4 GN=HSPA4	1	4580000	-0.81	-0.88	-0.8	-0.3	-0.74	0.31	0.69	0.38	0.52	0.45
NP_002145.3_K679k _1_1_679_679	NP_002145.3	HSPA4	15.27	9.94	15.27	K679k	HSPA4_K679k	LAELkNLGQPIK	VDKLAELkNLGQPIK	21.1	NP_002145.3	HOMO SAPIENS	heat shock 70 kDa protein 4 GN=HSPA4	2	20100000	-1.13	-1.08	-1.48	-1.5	-1.38	0.85	0.64	0.86	0.77	0.65
NP_002145.3_K686k _1_1_686_686	NP_002145.3	HSPA4	12.77	4.37	99	K686k	HSPA4_K686k	NLGQPIkIR	KNLGQPIkIRFQESE	21.1	NP_002145.3	HOMO SAPIENS	heat shock 70 kDa protein 4 GN=HSPA4	2	7820000	-1.07	-1.07	-0.64	-1.15	-1.1	0.41	0.6	0.52	0.61	0.46
NP_002145.3_K704k _1_1_704_704	NP_002145.3	HSPA4	14.74	13.22	11.17	K704k	HSPA4_K704k	LFEELGkQIQQYMK	KLFEELGkQIQQYMK	21.1	NP_002145.3|NP_032326.3	HOMO SAPIENS	heat shock 70 kDa protein 4 GN=HSPA4	2	7610000	-0.83	-1.21	-1.08	-0.66	-0.4	0.42	0.42	0.34	0.83	0.75
NP_002145.3_K711k _1_1_711_711	NP_002145.3	HSPA4	14.15	13.76	10.54	K711k	HSPA4_K711k	QIQQYMkIISSFK	KQIQQYMkIISSFKN	21.1	NP_002145.3	HOMO SAPIENS	heat shock 70 kDa protein 4 GN=HSPA4	1	3710000	-1.04	-0.67	-0.8	-0.63	-1.02	0.58	0.47	0.57	1.06	0.92
NP_002145.3_K717k _1_1_717_717	NP_002145.3	HSPA4	8.32	8.84	2.33	K717k	HSPA4_K717k	IISSFkNK	MKIISSFkNKEDQYD	21.1	NP_002145.3	HOMO SAPIENS	heat shock 70 kDa protein 4 GN=HSPA4	1	5170000	-0.92	-1.23	-0.65	-0.93	-1.06	0.68	0.57	0.52	0.67	0.73
NP_002145.3_K736k _1_1_736_736	NP_002145.3	HSPA4	17.9	17.71	17.9	K736k	HSPA4_K736k	VEkSTNEAMEWMNNK	ADMTKVEkSTNEAME	21.1	NP_002145.3	HOMO SAPIENS	heat shock 70 kDa protein 4 GN=HSPA4	1	3400000	-1.48	-1.38	-0.8	-1.18	-1.29	0.61	0.53	0.82	0.76	0.61
NP_002145.3_K748k _1_1_748_748	NP_002145.3	HSPA4	7.76	7.76	7.76	K748k	HSPA4_K748k	STNEAMEWMNNkLNLQNK	AMEWMNNkLNLQNKQ	21.1	NP_002145.3	HOMO SAPIENS	heat shock 70 kDa protein 4 GN=HSPA4	1	787000	NaN	NaN	NaN	NaN	NaN	2.02	1.27	1.56	0.85	1.99
NP_002145.3_K754k _1_1_754_754	NP_002145.3	HSPA4	18.41	13.96	14.07	K754k	HSPA4_K754k	LNLQNkQSLTMDPVVK	NKLNLQNkQSLTMDP	21.1	NP_002145.3	HOMO SAPIENS	heat shock 70 kDa protein 4 GN=HSPA4	3	28500000	-1.03	-0.98	-0.9	-1.22	-1.07	0.69	0.59	0.64	0.57	0.65
NP_002145.3_K764k _1_1_764_764	NP_002145.3	HSPA4	6.86	5.24	3.52	K764k	HSPA4_K764k	QSLTMDPVVkSK	LTMDPVVkSKEIEAK	21.1	NP_002145.3	HOMO SAPIENS	heat shock 70 kDa protein 4 GN=HSPA4	1	1200000	-0.49	-0.14	0.25	-0.12	-0.34	0.43	-0.26	0.15	0.45	0.32
NP_002145.3_K785k _1_1_785_785	NP_002145.3	HSPA4	16.15	13.68	3.16	K785k	HSPA4_K785k	ELTSTCSPIISkPK	TCSPIISkPKPKVEP	21.1	NP_002145.3	HOMO SAPIENS	heat shock 70 kDa protein 4 GN=HSPA4	1	2110000	-0.3	-0.74	0.1	-0.3	-1.17	0.47	-0.06	0.23	0.3	0.19
NP_065825.1_K25k _1_1_25_25	NP_065825.1	MIB1	9.19	5.76	9.19	K25k	MIB1_K25k	GPDWkWGK	VVRGPDWkWGKQDGG	22.1	NP_065825.1|NP_659109.2	HOMO SAPIENS	E3 ubiquitin-protein ligase MIB1 GN=MIB1	2	5840000	-0.25	-0.29	-0.29	-0.74	-0.19	0.31	0.12	0.34	0.18	0.13
NP_065825.1_K28k _1_1_28_28	NP_065825.1	MIB1	22.83	22.83	99	K28k	MIB1_K28k	WGkQDGGEGHVGTVR	GPDWKWGkQDGGEGH	22.1	NP_065825.1|NP_659109.2	HOMO SAPIENS	E3 ubiquitin-protein ligase MIB1 GN=MIB1	8	112000000	0.44	0.36	0.32	0.37	0.12	-0.51	-0.12	-0.3	-0.5	-0.47
NP_065825.1_K79k _1_1_79_79	NP_065825.1	MIB1	24.06	24.06	99	K79k	MIB1_K79k	ILDSAPTGIkHDGTMCDTCR	DSAPTGIkHDGTMCD	22.1	NP_065825.1|NP_659109.2	HOMO SAPIENS	E3 ubiquitin-protein ligase MIB1 GN=MIB1	2	11300000	0.28	0.56	0.35	0.59	0.88	-1.2	-0.6	-0.44	-0.1	-0.65
NP_065825.1_K202k _1_1_202_202	NP_065825.1	MIB1	27.84	22.97	99	K202k	MIB1_K202k	VTEIQDWSASSPHSAAYVLWDNGAkNLYR	VLWDNGAkNLYRVGF	22.1	NP_065825.1|NP_659109.2	HOMO SAPIENS	E3 ubiquitin-protein ligase MIB1 GN=MIB1	1	2220000	NaN	1.72	NaN	2.04	0.96	NaN	1.06	NaN	NaN	1.11
NP_065825.1_K222k _1_1_222_222	NP_065825.1	MIB1	12.97	9.95	99	K222k	MIB1_K222k	CVQDAkGGSFYR	LKCVQDAkGGSFYRD	22.1	NP_065825.1|NP_659109.2	HOMO SAPIENS	E3 ubiquitin-protein ligase MIB1 GN=MIB1	1	10600000	0.52	0.41	0.48	-0.2	0.3	-0.01	-0.42	0.12	-0.48	-0.6
NP_065825.1_K368k _1_1_368_368	NP_065825.1	MIB1	11.4	11.4	99	K368k	MIB1_K368k	GHGEWAEAMLPTLGkVGR	AMLPTLGkVGRVQQI	22.1	NP_065825.1|NP_659109.2	HOMO SAPIENS	E3 ubiquitin-protein ligase MIB1 GN=MIB1	1	18200000	0	-0.16	-0.42	-0.28	-0.59	0.15	0.12	0.21	-0.31	0.14
NP_065825.1_K421k _1_1_421_421	NP_065825.1	MIB1	17.14	13.9	17.14	K421k	MIB1_K421k	kLFETQESGDLNEELVK	RLSQLLKkLFETQES	22.1	NP_065825.1|NP_659109.2	HOMO SAPIENS	E3 ubiquitin-protein ligase MIB1 GN=MIB1	4	369000000	0.06	0.05	-0.16	-0.12	-0.17	0.05	-0.27	-0.17	-0.13	-0.08
NP_065825.1_K437k _1_1_437_437	NP_065825.1	MIB1	23.37	21.33	13.85	K437k	MIB1_K437k	LFETQESGDLNEELVkAAANGDVAK	DLNEELVkAAANGDV	22.1	NP_065825.1|NP_659109.2	HOMO SAPIENS	E3 ubiquitin-protein ligase MIB1 GN=MIB1	4	16000000	-0.02	0.14	0.04	0.19	-0.08	-0.31	-0.29	-0.47	-0.16	-0.03
NP_065825.1_K485k _1_1_485_485	NP_065825.1	MIB1	16.29	15.23	16.29	K485k	MIB1_K485k	LLLkQNVDVEAEDK	DILKLLLkQNVDVEA	22.1	NP_065825.1|NP_659109.2	HOMO SAPIENS	E3 ubiquitin-protein ligase MIB1 GN=MIB1	4	94600000	0.28	0.29	0.21	0.28	0.29	-0.38	-0.47	-0.53	-0.51	-0.41
NP_065825.1_K540k _1_1_540_540	NP_065825.1	MIB1	13.12	9.34	6.62	K540k	MIB1_K540k	QTPLHIAVNkGHLQVVK	PLHIAVNkGHLQVVK	22.1	NP_065825.1|NP_659109.2	HOMO SAPIENS	E3 ubiquitin-protein ligase MIB1 GN=MIB1	1	1780000	0.32	0.38	0.14	0.48	0.74	-0.28	-0.67	-0.29	-0.68	-0.37
NP_065825.1_K618k _1_1_618_618	NP_065825.1	MIB1	15.09	11.43	15.09	K618k	MIB1_K618k	VLLSkLPRPWIVDEK	AMRVLLSkLPRPWIV	22.1	NP_065825.1	HOMO SAPIENS	E3 ubiquitin-protein ligase MIB1 GN=MIB1	1	2350000	0	0.36	0.13	0.23	0.22	-0.61	-1.33	-0.33	-0.22	-0.54
NP_065825.1_K726k _1_1_726_726	NP_065825.1	MIB1	22.33	16.73	12.7	K726k	MIB1_K726k	QLQDMQDVGkVDAAWEPSK	QDMQDVGkVDAAWEP	22.1	NP_065825.1|NP_659109.2	HOMO SAPIENS	E3 ubiquitin-protein ligase MIB1 GN=MIB1	3	3690000	0.32	0.39	0.28	0.35	0.27	-0.62	-0.55	-0.03	-0.52	-0.65
NP_065825.1_K735k _1_1_735_735	NP_065825.1	MIB1	21.7	18.17	12.9	K735k	MIB1_K735k	VDAAWEPSkNTLIMGLGTQGAEK	DAAWEPSkNTLIMGL	22.1	NP_065825.1|NP_659109.2	HOMO SAPIENS	E3 ubiquitin-protein ligase MIB1 GN=MIB1	5	41000000	0.35	0.28	0.2	0.36	0.25	-0.3	-0.82	-0.49	-0.36	-0.56
NP_065825.1_K749k _1_1_749_749	NP_065825.1	MIB1	17.04	15.43	1.68	K749k	MIB1_K749k	NTLIMGLGTQGAEkK	LGTQGAEkKSAASIA	22.1	NP_065825.1|NP_659109.2	HOMO SAPIENS	E3 ubiquitin-protein ligase MIB1 GN=MIB1	2	4350000	0.15	0.05	0.05	0.61	0.25	-0.41	-0.6	-0.67	-0.02	-0.4
NP_065825.1_K772k _1_1_772_772	NP_065825.1	MIB1	21.01	16.78	21.01	K772k	MIB1_K772k	kGQSPLDLCPDPNLCK	DLSIRNKkGQSPLDL	22.1	NP_065825.1	HOMO SAPIENS	E3 ubiquitin-protein ligase MIB1 GN=MIB1	3	18100000	0.42	0.4	0.17	0.44	0.33	-0.14	-0.57	-0.57	-0.27	-0.61
NP_065825.1_K787k _1_1_787_787	NP_065825.1	MIB1	26.12	24.05	5.96	K787k	MIB1_K787k	KGQSPLDLCPDPNLCkALAK	CPDPNLCkALAKCHK	22.1	NP_065825.1	HOMO SAPIENS	E3 ubiquitin-protein ligase MIB1 GN=MIB1	2	32500000	0.29	0.26	0.26	0.29	0.26	-0.64	-0.42	-0.67	-0.69	-0.51
NP_065825.1_K787k _1_1_787_787_1	NP_065825.1	MIB1	23.27	21.36	6.83	K787k	MIB1_K787k	GQSPLDLCPDPNLCkALAK	CPDPNLCkALAKCHK	22.1	NP_065825.1	HOMO SAPIENS	E3 ubiquitin-protein ligase MIB1 GN=MIB1	4	56000000	0.45	0.3	0.25	0.21	0.4	-0.51	-0.49	-0.75	-0.39	-0.49
NP_065825.1_K796k _1_1_796_796	NP_065825.1	MIB1	11.2	11.25	99	K796k	MIB1_K796k	EkVSGQVGSR	LAKCHKEkVSGQVGS	22.1	NP_065825.1|NP_659109.2	HOMO SAPIENS	E3 ubiquitin-protein ligase MIB1 GN=MIB1	1	2270000	0.37	0.38	0.14	0.24	0.02	-0.42	-0.3	-0.47	-0.23	-0.13
NP_065825.1_K854k _1_1_854_854	NP_065825.1	MIB1	12.72	7.54	99	K854k	MIB1_K854k	CLICkEQVQSR	VKKCLICkEQVQSRT	22.1	NP_065825.1|NP_659109.2	HOMO SAPIENS	E3 ubiquitin-protein ligase MIB1 GN=MIB1	1	7440000	0.14	-0.06	0.2	0.2	-0.23	-0.2	-0.24	-0.19	-0.2	0.13
NP_065825.1_K872k _1_1_872_872	NP_065825.1	MIB1	14.86	14.22	1.61	K872k	MIB1_K872k	IEECVVCSDkK	ECVVCSDkKAAVLFQ	22.1	NP_065825.1|NP_659109.2	HOMO SAPIENS	E3 ubiquitin-protein ligase MIB1 GN=MIB1	2	2950000	0.48	0.28	0.32	0.55	0.08	-0.45	-0.86	-0.66	-0.28	-0.79
NP_065825.1_K895k _1_1_895_895	NP_065825.1	MIB1	23.05	23.05	1.8	K895k	MIB1_K895k	AAVLFQPCGHMCACENCANLMkK	ENCANLMkKCVQCRA	22.1	NP_065825.1	HOMO SAPIENS	E3 ubiquitin-protein ligase MIB1 GN=MIB1	2	9620000	0.28	0.37	0.36	0.56	0.55	-0.3	-1.14	-0.83	-0.54	-0.6
NP_065825.1_K936k _1_1_936_936	NP_065825.1	MIB1	22.58	21.51	2.78	K936k	MIB1_K936k	SSEDATDDISSGNIPVLQkDK	GNIPVLQkDKDNTNV	22.1	NP_065825.1	HOMO SAPIENS	E3 ubiquitin-protein ligase MIB1 GN=MIB1	3	28200000	0.24	0.34	0.41	0.23	0.29	-0.48	-0.63	-0.98	-0.42	-0.55
NP_065825.1_K949k _1_1_949_949	NP_065825.1	MIB1	21.1	20.73	12.38	K949k	MIB1_K949k	DNTNVNADVQkLQQQLQDIK	NVNADVQkLQQQLQD	22.1	NP_065825.1|NP_659109.2	HOMO SAPIENS	E3 ubiquitin-protein ligase MIB1 GN=MIB1	3	29800000	0.04	0.28	0.05	0.47	0.19	-0.03	-0.57	-0.57	-0.27	-0.35
NP_004406.2_K94k _1_1_94_94	NP_004406.2	DSP	22.4	21.05	99	K94k	DSP_K94k	AELIVQPELkYGDGIQLTR	LIVQPELkYGDGIQL	23.1	NP_004406.2|NP_001305963.1|NP_001008844.1	HOMO SAPIENS	desmoplakin isoform I GN=DSP	2	16800000	0.14	-0.18	0.64	0.75	0.19	-0.01	-0.08	-0.18	-0.17	-0.69
NP_004406.2_K140k _1_1_140_140	NP_004406.2	DSP	17.36	15.6	99	K140k	DSP_K140k	QMGQPCDAYQkR	QPCDAYQkRLLQLQE	23.1	NP_004406.2|NP_001305963.1|NP_001008844.1|NP_076331.2	HOMO SAPIENS	desmoplakin isoform I GN=DSP	1	8320000	-0.13	0.18	-0.28	-0.19	-0.46	0.21	-0.13	0.18	0.33	0.33
NP_004406.2_K154k _1_1_154_154	NP_004406.2	DSP	11.18	7.89	99	K154k	DSP_K154k	ALYkAISVPR	EQMRALYkAISVPRV	23.1	NP_004406.2|NP_001305963.1|NP_001008844.1|NP_076331.2	HOMO SAPIENS	desmoplakin isoform I GN=DSP	2	13700000	0.07	0.13	0	0.09	-0.17	-0.08	-0.04	-0.22	-0.24	0.07
NP_004406.2_K245k _1_1_245_245	NP_004406.2	DSP	14.4	9.21	14.35	K245k	DSP_K245k	EkSAIYQLEEEYENLLK	IKADLREkSAIYQLE	23.1	NP_004406.2|NP_001305963.1|NP_001008844.1|NP_076331.2	HOMO SAPIENS	desmoplakin isoform I GN=DSP	4	7660000	0.29	0.22	0.4	-0.06	0.12	-0.55	-0.07	-0.41	0	-0.31
NP_004406.2_K308k _1_1_308_308	NP_004406.2	DSP	19.71	18.12	99	K308k	DSP_K308k	NTNIAQkQEAFSIR	KNTNIAQkQEAFSIR	23.1	NP_004406.2|NP_001305963.1|NP_001008844.1|NP_076331.2	HOMO SAPIENS	desmoplakin isoform I GN=DSP	2	4560000	0.31	0.06	0.63	0.53	0.48	-0.82	-0.13	-0.65	-0.67	-0.72
NP_004406.2_K322k _1_1_322_322	NP_004406.2	DSP	12.26	9.7	3.73	K322k	DSP_K322k	MSQLEVkEK	RMSQLEVkEKELNKL	23.1	NP_004406.2|NP_001305963.1	HOMO SAPIENS	desmoplakin isoform I GN=DSP	1	3430000	0.44	0.56	0.59	0.48	0.55	-1.16	-0.63	-1.21	-1.36	-1.07
NP_004406.2_K441k _1_1_441_441	NP_004406.2	DSP	8.53	3.55	2	K441k	DSP_K441k	RQVQNLVNkSK	QVQNLVNkSKKIVQL	23.1	NP_004406.2	HOMO SAPIENS	desmoplakin isoform I GN=DSP	1	536000	0.18	0.3	0.13	0.2	0.04	-0.38	-0.42	-0.25	-0.23	-0.24
NP_004406.2_K485k _1_1_485_485	NP_004406.2	DSP	13.32	11.52	99	K485k	DSP_K485k	GDECILkDNNER	KGDECILkDNNERSK	23.1	NP_004406.2|NP_001305963.1	HOMO SAPIENS	desmoplakin isoform I GN=DSP	1	753000	0.06	-0.56	0.91	-0.28	-0.01	-0.71	0.36	0.41	-0.58	-0.11
NP_004406.2_K710k _1_1_710_710	NP_004406.2	DSP	15.16	13.25	15.16	K710k	DSP_K710k	INELkSVQNDSQAIAEVLNQLK	TVKINELkSVQNDSQ	23.1	NP_004406.2|NP_001305963.1	HOMO SAPIENS	desmoplakin isoform I GN=DSP	2	3010000	0.58	0.62	0.57	0.2	0.48	-0.72	-0.42	-1.54	-0.83	-0.49
NP_004406.2_K900k _1_1_900_900	NP_004406.2	DSP	12.56	12.33	9.63	K900k	DSP_K900k	DNYQAFCkWLYDAK	DNYQAFCkWLYDAKR	23.1	NP_004406.2|NP_001305963.1|NP_001008844.1	HOMO SAPIENS	desmoplakin isoform I GN=DSP	1	2670000	-0.13	0.04	-0.2	-0.16	-0.08	0.31	-0.03	0.16	0.25	0.1
NP_004406.2_K916k _1_1_916_916	NP_004406.2	DSP	5.5	5.5	99	K916k	DSP_K916k	QDSLESMkFGDSNTVMR	QDSLESMkFGDSNTV	23.1	NP_004406.2|NP_001305963.1|NP_001008844.1|NP_076331.2	HOMO SAPIENS	desmoplakin isoform I GN=DSP	1	223000	-0.45	0.32	-0.24	-0.82	0.6	0.1	-0.06	-0.75	0.32	0.67
NP_004406.2_K931k _1_1_931_931	NP_004406.2	DSP	19.16	14.05	13.88	K931k	DSP_K931k	FLNEQkNLHSEISGK	MRFLNEQkNLHSEIS	23.1	NP_004406.2|NP_001305963.1|NP_001008844.1	HOMO SAPIENS	desmoplakin isoform I GN=DSP	1	4950000	0.09	0.1	0.25	0	0.27	-0.33	-0.23	-0.42	-0.46	-0.06
NP_004406.2_K1022k _1_1_1022_1022	NP_004406.2	DSP	9.29	7.75	9.77	K1022k	DSP_K1022k	FLSEMLkSLEDLK	RFLSEMLkSLEDLKL	23.1	NP_004406.2|NP_001305963.1|NP_001008844.1|NP_076331.2	HOMO SAPIENS	desmoplakin isoform I GN=DSP	2	1210000	-0.77	-0.78	-0.22	-0.59	-0.68	0.12	0.22	0.47	0.18	0.79
NP_004406.2_K1054k _1_1_1054_1054	NP_004406.2	DSP	7.56	5.4	3.4	K1054k	DSP_K1054k	DANSENCNkNK	ANSENCNkNKFLDQN	23.1	NP_004406.2|NP_001305963.1|NP_001008844.1|NP_076331.2	HOMO SAPIENS	desmoplakin isoform I GN=DSP	1	580000	1.31	1.35	0.1	NaN	0.71	NaN	NaN	0.23	NaN	-0.2
NP_004406.2_K1056k _1_1_1056_1056	NP_004406.2	DSP	9.45	4.02	9.45	K1056k	DSP_K1056k	NkFLDQNLQK	SENCNKNkFLDQNLQ	23.1	NP_004406.2|NP_001305963.1|NP_001008844.1|NP_076331.2	HOMO SAPIENS	desmoplakin isoform I GN=DSP	2	830000	-0.3	0.31	-0.35	0.23	0	-0.05	-0.75	-0.05	0.08	-0.17
NP_004406.2_K1073k _1_1_1073_1073	NP_004406.2	DSP	15.99	11.57	3.43	K1073k	DSP_K1073k	YQAECSQFkAK	QAECSQFkAKLASLE	23.1	NP_004406.2|NP_001305963.1|NP_001008844.1|NP_076331.2	HOMO SAPIENS	desmoplakin isoform I GN=DSP	1	1880000	0.15	0.57	0.39	-0.21	-0.04	-0.04	0.02	0.16	-0.85	-0.08
NP_004406.2_K1099k _1_1_1099_1099	NP_004406.2	DSP	7.39	6.56	7.38	K1099k	DSP_K1099k	QNLDkCYGQIK	SAKQNLDkCYGQIKE	23.1	NP_004406.2|NP_001305963.1|NP_001008844.1|NP_076331.2	HOMO SAPIENS	desmoplakin isoform I GN=DSP	1	13800000	-0.24	0.9	0.64	0.09	0.09	-0.03	NaN	0.12	-0.57	-0.08
NP_004406.2_K1110k _1_1_1110_1110	NP_004406.2	DSP	6.79	2.99	99	K1110k	DSP_K1110k	ELNEkITR	QIKELNEkITRLTYE	23.1	NP_004406.2	HOMO SAPIENS	desmoplakin isoform I GN=DSP	1	474000	0.94	1.12	1.65	NaN	NaN	NaN	1.31	NaN	1.19	NaN
NP_004406.2_K1150k _1_1_1150_1150	NP_004406.2	DSP	7.69	6.08	7.69	K1150k	DSP_K1150k	QCEkENLGWQK	QKARQCEkENLGWQK	23.1	NP_004406.2|NP_001305963.1|NP_001008844.1	HOMO SAPIENS	desmoplakin isoform I GN=DSP	1	1450000	0	0.02	-1.49	-1.05	0.37	-0.26	-0.06	0.3	-0.03	-0.14
NP_004406.2_K1209k _1_1_1209_1209	NP_004406.2	DSP	11.04	8.12	11.04	K1209k	DSP_K1209k	NkYETEINITK	EMSNLRNkYETEINI	23.1	NP_004406.2|NP_001305963.1|NP_076331.2	HOMO SAPIENS	desmoplakin isoform I GN=DSP	2	3070000	0.13	0.28	-0.16	-0.37	-0.21	0.14	-0.48	-0.56	0.16	-0.1
NP_004406.2_K1222k _1_1_1222_1222	NP_004406.2	DSP	12.34	12.36	12.35	K1222k	DSP_K1222k	TTIkEISMQK	NITKTTIkEISMQKE	23.1	NP_004406.2|NP_001305963.1|NP_076331.2	HOMO SAPIENS	desmoplakin isoform I GN=DSP	2	4970000	-0.46	-0.04	-0.08	-0.7	-0.66	0.46	-0.07	0.3	0.28	0.26
NP_004406.2_K1250k _1_1_1250_1250	NP_004406.2	DSP	9.72	5.23	99	K1250k	DSP_K1250k	DLkDEIVR	SRENRDLkDEIVRLN	23.1	NP_004406.2|NP_001305963.1|NP_076331.2	HOMO SAPIENS	desmoplakin isoform I GN=DSP	2	4780000	-0.89	-0.63	-0.31	-0.77	-1.17	0.45	0.42	0.56	0.25	0.19
NP_004406.2_K1287k _1_1_1287_1287	NP_004406.2	DSP	10.98	4.58	1.63	K1287k	DSP_K1287k	ACGSEIMQkK	CGSEIMQkKQHLEIE	23.1	NP_004406.2|NP_001305963.1	HOMO SAPIENS	desmoplakin isoform I GN=DSP	1	2820000	0.31	0.38	-0.07	0.01	0.51	-0.29	-0.16	-1.24	-0.15	-0.2
NP_004406.2_K1410k _1_1_1410_1410	NP_004406.2	DSP	6.41	5.48	99	K1410k	DSP_K1410k	SLSEEIkR	RSLSEEIkRLKNTLT	23.1	NP_004406.2	HOMO SAPIENS	desmoplakin isoform I GN=DSP	1	1970000	-0.58	-0.16	-0.44	0.05	-0.07	-0.28	0.48	0.39	0.35	0.2
NP_004406.2_K1552k _1_1_1552_1552	NP_004406.2	DSP	7.23	8.92	99	K1552k	DSP_K1552k	TVkDQDITR	VSQERTVkDQDITRF	23.1	NP_004406.2|NP_076331.2	HOMO SAPIENS	desmoplakin isoform I GN=DSP	1	976000	-0.04	-0.42	0.14	-0.01	-0.3	-0.22	-0.01	0.45	0.57	0.91
NP_004406.2_K1564k _1_1_1564_1564	NP_004406.2	DSP	14.78	10.75	10.15	K1564k	DSP_K1564k	FQNSLkELQLQK	TRFQNSLkELQLQKQ	23.1	NP_004406.2	HOMO SAPIENS	desmoplakin isoform I GN=DSP	1	1480000	0.37	0.29	0.26	0.09	0.53	-0.39	-0.38	0.03	-0.23	-0.54
NP_004406.2_K1590k _1_1_1590_1590	NP_004406.2	DSP	9.76	9.76	99	K1590k	DSP_K1590k	TASEDSCkR	TASEDSCkRKKLEEE	23.1	NP_004406.2	HOMO SAPIENS	desmoplakin isoform I GN=DSP	1	588000	0.06	0.98	NaN	1.39	-0.17	NaN	NaN	0.66	NaN	0.45
NP_004406.2_K1802k _1_1_1802_1802	NP_004406.2	DSP	7.89	7.89	99	K1802k	DSP_K1802k	IQESkNQCTQVVQER	SNRIQESkNQCTQVV	23.1	NP_004406.2|NP_001305963.1|NP_001008844.1	HOMO SAPIENS	desmoplakin isoform I GN=DSP	1	1500000	-0.39	0.26	0.94	0.02	-0.04	-0.58	0.57	0.54	-0.35	-0.51
NP_004406.2_K1820k _1_1_1820_1820	NP_004406.2	DSP	7.68	6.09	7.68	K1820k	DSP_K1820k	IkVLEQDK	ESLLVKIkVLEQDKA	23.1	NP_004406.2|NP_001305963.1|NP_001008844.1|NP_076331.2	HOMO SAPIENS	desmoplakin isoform I GN=DSP	1	2670000	-0.05	-0.57	-0.1	-0.86	-0.5	-0.19	0.68	0.8	0.14	0.48
NP_004406.2_K2112k _1_1_2112_2112	NP_004406.2	DSP	10.21	5.83	2	K2112k	DSP_K2112k	TVSVSEAIkK	VSVSEAIkKNLIDRE	23.1	NP_004406.2	HOMO SAPIENS	desmoplakin isoform I GN=DSP	1	779000	-0.38	-0.02	0.02	0.77	-0.09	0.04	-0.74	-0.35	0.31	-0.13
NP_004406.2_K2458k _1_1_2458_2458	NP_004406.2	DSP	12.88	10.58	99	K2458k	DSP_K2458k	QVQTSQkNTLR	KQVQTSQkNTLRKRR	23.1	NP_004406.2|NP_001305963.1|NP_001008844.1|NP_076331.2	HOMO SAPIENS	desmoplakin isoform I GN=DSP	2	2050000	-0.27	-0.02	-0.45	-1.14	-0.12	0.45	0.7	0.43	-0.44	0.04
NP_004406.2_K2484k _1_1_2484_2484	NP_004406.2	DSP	16.33	14.6	2	K2484k	DSP_K2484k	EMSVQEAYkK	MSVQEAYkKGLIDYE	23.1	NP_004406.2|NP_001305963.1|NP_001008844.1|NP_076331.2	HOMO SAPIENS	desmoplakin isoform I GN=DSP	1	34400000	0.15	-0.14	-0.38	0.02	0.06	-0.02	-0.33	-0.28	-0.07	0.02
NP_004406.2_K2702k _1_1_2702_2702	NP_004406.2	DSP	13.97	8.08	3.68	K2702k	DSP_K2702k	AFIGFEGVkGK	FIGFEGVkGKKKMSA	23.1	NP_004406.2|NP_001305963.1	HOMO SAPIENS	desmoplakin isoform I GN=DSP	1	6610000	0.13	-0.09	0.24	0.58	-0.03	-0.21	-0.51	-0.26	-0.16	-0.58
NP_003742.2_K204k _1_1_204_204	NP_003742.2	EIF3B	5.84	2.96	5.84	K204k	EIF3B_K204k	LkNVIHK	PDRLEKLkNVIHKIF	24.1	NP_003742.2	HOMO SAPIENS	eukaryotic translation initiation factor 3 subunit B GN=EIF3B	1	472000	0.23	0.71	-0.03	0.29	0.58	-1.83	-0.26	0.06	-0.31	-0.72
NP_003742.2_K209k _1_1_209_209	NP_003742.2	EIF3B	12.95	9.04	9.75	K209k	EIF3B_K209k	NVIHkIFSK	KLKNVIHkIFSKFGK	24.1	NP_003742.2|NP_598677.1	HOMO SAPIENS	eukaryotic translation initiation factor 3 subunit B GN=EIF3B	5	48600000	-0.3	-0.14	-0.47	-0.48	-0.09	0.26	0.2	0.32	0.26	0.16
NP_003742.2_K216k _1_1_216_216	NP_003742.2	EIF3B	16.92	13.01	16.92	K216k	EIF3B_K216k	FGkITNDFYPEEDGK	KIFSKFGkITNDFYP	24.1	NP_003742.2	HOMO SAPIENS	eukaryotic translation initiation factor 3 subunit B GN=EIF3B	2	14900000	0.4	0.43	0.2	0.19	0.21	-0.3	-0.67	-0.68	-0.49	-0.39
NP_003742.2_K228k _1_1_228_228	NP_003742.2	EIF3B	20.73	16.74	2.91	K228k	EIF3B_K228k	ITNDFYPEEDGkTK	FYPEEDGkTKGYIFL	24.1	NP_003742.2	HOMO SAPIENS	eukaryotic translation initiation factor 3 subunit B GN=EIF3B	2	6650000	-0.02	0.34	0	0.09	0.2	-0.14	-0.37	-0.32	-0.28	-0.29
NP_003742.2_K248k _1_1_248_248	NP_003742.2	EIF3B	17.88	15.91	7.02	K248k	EIF3B_K248k	TKGYIFLEYASPAHAVDAVkNADGYK	AHAVDAVkNADGYKL	24.1	NP_003742.2|NP_598677.1	HOMO SAPIENS	eukaryotic translation initiation factor 3 subunit B GN=EIF3B	2	18400000	-0.13	-0.21	0.06	0.16	-0.34	0.4	-0.54	0.03	-0.32	-0.32
NP_003742.2_K248k _1_1_248_248_1	NP_003742.2	EIF3B	23.31	20.78	5.95	K248k	EIF3B_K248k	GYIFLEYASPAHAVDAVkNADGYK	AHAVDAVkNADGYKL	24.1	NP_003742.2|NP_598677.1	HOMO SAPIENS	eukaryotic translation initiation factor 3 subunit B GN=EIF3B	1	2030000	-0.08	-0.28	-0.07	-0.5	-0.5	0.31	0.48	0.37	0.3	-0.47
NP_003742.2_K254k _1_1_254_254	NP_003742.2	EIF3B	9.16	3.54	9.16	K254k	EIF3B_K254k	NADGYkLDK	VKNADGYkLDKQHTF	24.1	NP_003742.2	HOMO SAPIENS	eukaryotic translation initiation factor 3 subunit B GN=EIF3B	2	30700000	-0.02	-0.02	-0.25	-0.26	-0.18	0.22	-0.41	0.05	0.12	0.05
NP_003742.2_K257k _1_1_257_257	NP_003742.2	EIF3B	10.15	10.15	99	K257k	EIF3B_K257k	LDkQHTFR	ADGYKLDkQHTFRVN	24.1	NP_003742.2|NP_598677.1	HOMO SAPIENS	eukaryotic translation initiation factor 3 subunit B GN=EIF3B	4	23600000	0.21	0.3	0.11	0.12	0.11	-0.15	-0.23	-0.16	-0.25	-0.19
NP_003742.2_K284k _1_1_284_284	NP_003742.2	EIF3B	17.92	13.8	7.27	K284k	EIF3B_K284k	YMTISDEWDIPEkQPFK	DEWDIPEkQPFKDLG	24.1	NP_003742.2|NP_598677.1	HOMO SAPIENS	eukaryotic translation initiation factor 3 subunit B GN=EIF3B	1	690000	0.01	0.12	-0.17	0.13	0.52	0.1	-0.68	-0.18	-0.25	-0.58
NP_003742.2_K288k _1_1_288_288	NP_003742.2	EIF3B	12.24	8.31	99	K288k	EIF3B_K288k	QPFkDLGNLR	IPEKQPFkDLGNLRY	24.1	NP_003742.2|NP_598677.1	HOMO SAPIENS	eukaryotic translation initiation factor 3 subunit B GN=EIF3B	2	30800000	-0.63	-0.21	-0.25	-0.42	-0.58	0.13	0.19	0.35	0.2	0.26
NP_003742.2_K324k _1_1_324_324	NP_003742.2	EIF3B	22.44	17.39	99	K324k	EIF3B_K324k	TSIFWNDVkDPVSIEER	SIFWNDVkDPVSIEE	24.1	NP_003742.2|NP_598677.1	HOMO SAPIENS	eukaryotic translation initiation factor 3 subunit B GN=EIF3B	5	19400000	-0.01	0.15	0.19	0.02	0.11	-0.03	-0.02	-0.26	-0.4	-0.33
NP_003742.2_K364k _1_1_364_364	NP_003742.2	EIF3B	16.59	14.9	3.55	K364k	EIF3B_K364k	GIALWGGEkFK	IALWGGEkFKQIQRF	24.1	NP_003742.2	HOMO SAPIENS	eukaryotic translation initiation factor 3 subunit B GN=EIF3B	2	16700000	0.42	0.51	0.44	0.41	0.49	-0.73	-0.91	-0.93	-0.67	-0.75
NP_003742.2_K463k _1_1_463_463	NP_003742.2	EIF3B	5.44	3.17	5.44	K463k	EIF3B_K463k	SLkISGIK	LLDKKSLkISGIKDF	24.1	NP_003742.2|NP_598677.1	HOMO SAPIENS	eukaryotic translation initiation factor 3 subunit B GN=EIF3B	1	3240000	-0.02	0.15	0.14	0.14	0.24	-0.43	-0.06	-0.34	-0.2	-0.26
NP_003742.2_K468k _1_1_468_468	NP_003742.2	EIF3B	13.76	8.06	13.76	K468k	EIF3B_K468k	ISGIkDFSWSPGGNIIAFWVPEDK	SLKISGIkDFSWSPG	24.1	NP_003742.2|NP_598677.1	HOMO SAPIENS	eukaryotic translation initiation factor 3 subunit B GN=EIF3B	2	2370000	0.44	NaN	0.29	-0.01	-0.05	0.52	0.14	0.03	0.35	-0.02
NP_003742.2_K516k _1_1_516_516	NP_003742.2	EIF3B	20.47	16.44	9.75	K516k	EIF3B_K516k	NLFNVVDCkLHWQK	LFNVVDCkLHWQKNG	24.1	NP_003742.2|NP_598677.1	HOMO SAPIENS	eukaryotic translation initiation factor 3 subunit B GN=EIF3B	2	23500000	-0.14	-0.1	-0.12	-0.32	0.01	0.06	0.06	-0.09	-0.14	0.01
NP_003742.2_K529k _1_1_529_529	NP_003742.2	EIF3B	16.71	11.71	99	K529k	EIF3B_K529k	NGDYLCVkVDR	NGDYLCVkVDRTPKG	24.1	NP_003742.2|NP_598677.1	HOMO SAPIENS	eukaryotic translation initiation factor 3 subunit B GN=EIF3B	3	7920000	-0.37	0.03	-0.05	-0.17	-0.25	0	-0.04	0.11	-0.15	-0.78
NP_003742.2_K535k _1_1_535_535	NP_003742.2	EIF3B	18.08	13.35	99	K535k	EIF3B_K535k	VDRTPkGTQGVVTNFEIFR	VKVDRTPkGTQGVVT	24.1	NP_003742.2	HOMO SAPIENS	eukaryotic translation initiation factor 3 subunit B GN=EIF3B	1	1710000	0.51	0.56	-0.02	0.1	0.05	-0.65	-0.39	-0.72	-0.23	-0.56
NP_003742.2_K535k _1_1_535_535_1	NP_003742.2	EIF3B	13.74	12.57	99	K535k	EIF3B_K535k	TPkGTQGVVTNFEIFR	VKVDRTPkGTQGVVT	24.1	NP_003742.2|NP_598677.1	HOMO SAPIENS	eukaryotic translation initiation factor 3 subunit B GN=EIF3B	1	9350000	0.39	-0.06	0.25	0.5	0.24	-0.71	-0.7	-1.1	-0.2	-0.54
NP_003742.2_K552k _1_1_552_552	NP_003742.2	EIF3B	14.33	12.49	14.33	K552k	EIF3B_K552k	EkQVPVDVVEMK	EIFRMREkQVPVDVV	24.1	NP_003742.2|NP_598677.1	HOMO SAPIENS	eukaryotic translation initiation factor 3 subunit B GN=EIF3B	3	41900000	0.28	0.38	0.32	0.35	0.15	-0.29	-0.43	-0.6	-0.37	-0.31
NP_003742.2_K562k _1_1_562_562	NP_003742.2	EIF3B	16.69	12.04	8.3	K562k	EIF3B_K562k	QVPVDVVEMkETIIAFAWEPNGSK	PVDVVEMkETIIAFA	24.1	NP_003742.2|NP_598677.1	HOMO SAPIENS	eukaryotic translation initiation factor 3 subunit B GN=EIF3B	2	2520000	0.15	0.36	-0.2	0.75	0.34	0.45	0.28	-0.14	-0.3	NaN
NP_003742.2_K599k _1_1_599_599	NP_003742.2	EIF3B	6.67	3.2	6.67	K599k	EIF3B_K599k	NNGkIELIK	YHVKNNGkIELIKMF	24.1	NP_003742.2	HOMO SAPIENS	eukaryotic translation initiation factor 3 subunit B GN=EIF3B	1	2550000	0.24	0.04	0.06	-0.04	0.2	-0.48	0.11	-0.66	-0.37	-0.91
NP_003742.2_K604k _1_1_604_604	NP_003742.2	EIF3B	12.42	7.66	10.05	K604k	EIF3B_K604k	IELIkMFDK	NGKIELIkMFDKQQA	24.1	NP_003742.2	HOMO SAPIENS	eukaryotic translation initiation factor 3 subunit B GN=EIF3B	1	3160000	0.49	0.85	0.25	0.57	0.71	-0.66	-0.56	-1.01	-0.6	-0.91
NP_003742.2_K608k _1_1_608_608	NP_003742.2	EIF3B	21.63	20.95	99	K608k	EIF3B_K608k	MFDkQQANTIFWSPQGQFVVLAGLR	ELIKMFDkQQANTIF	24.1	NP_003742.2|NP_598677.1	HOMO SAPIENS	eukaryotic translation initiation factor 3 subunit B GN=EIF3B	3	3740000	NaN	-0.12	-0.36	-0.05	0.83	0.11	0.42	-0.14	0.52	-0.06
NP_003742.2_K693k _1_1_693_693	NP_003742.2	EIF3B	7.43	6.21	7.93	K693k	EIF3B_K693k	LLQkNNK	FQGRLLQkNNKDRFC	24.1	NP_003742.2|NP_598677.1	HOMO SAPIENS	eukaryotic translation initiation factor 3 subunit B GN=EIF3B	2	13500000	0.48	0.43	0.47	0.38	0.2	-0.34	-0.6	-0.84	-0.51	-0.77
NP_003742.2_K718k _1_1_718_718	NP_003742.2	EIF3B	12.89	10.98	5.23	K718k	EIF3B_K718k	FCQLLWRPRPPTLLSQEQIkQIK	LLSQEQIkQIKKDLK	24.1	NP_003742.2	HOMO SAPIENS	eukaryotic translation initiation factor 3 subunit B GN=EIF3B	1	794000	0.04	0.23	0.61	0.52	0.27	-0.37	-0.55	-1.14	-0.27	-0.53
NP_003742.2_K729k _1_1_729_729	NP_003742.2	EIF3B	8.63	8.77	8.63	K729k	EIF3B_K729k	YSkIFEQK	KDLKKYSkIFEQKDR	24.1	NP_003742.2	HOMO SAPIENS	eukaryotic translation initiation factor 3 subunit B GN=EIF3B	1	8370000	0.31	0.19	0.3	0.22	0.21	-0.5	-0.71	-1.06	-0.4	-0.65
NP_003742.2_K741k _1_1_741_741	NP_003742.2	EIF3B	6.57	3.75	2.35	K741k	EIF3B_K741k	LSQSkASK	KDRLSQSkASKELVE	24.1	NP_003742.2|NP_598677.1	HOMO SAPIENS	eukaryotic translation initiation factor 3 subunit B GN=EIF3B	1	1640000	0.25	0.47	0.12	0.46	0.69	-0.83	-0.27	-1.42	-0.39	-0.89
NP_003742.2_K744k _1_1_744_744	NP_003742.2	EIF3B	4.15	4.21	99	K744k	EIF3B_K744k	ASkELVER	LSQSKASkELVERRR	24.1	NP_003742.2|NP_598677.1	HOMO SAPIENS	eukaryotic translation initiation factor 3 subunit B GN=EIF3B	1	5140000	0.43	0.61	-0.01	0.47	0.28	-0.36	-0.23	-0.52	-0.24	-0.28
NP_003742.2_K762k _1_1_762_762	NP_003742.2	EIF3B	13.48	10.37	13.48	K762k	EIF3B_K762k	kMAQELYMEQK	EDFRKYRkMAQELYM	24.1	NP_003742.2	HOMO SAPIENS	eukaryotic translation initiation factor 3 subunit B GN=EIF3B	2	12500000	0.19	0.2	0.33	0.36	0.04	-0.31	-0.42	-0.6	-0.47	-0.39
NP_003742.2_K772k _1_1_772_772	NP_003742.2	EIF3B	19.78	15.95	99	K772k	EIF3B_K772k	MAQELYMEQkNER	QELYMEQkNERLELR	24.1	NP_003742.2	HOMO SAPIENS	eukaryotic translation initiation factor 3 subunit B GN=EIF3B	2	7050000	0.41	0.35	0.26	0.36	0.01	-2	-0.25	-1.09	-0.65	-0.12
NP_001393.1_K20k _1_1_20_20	NP_001393.1	EEF1A1	18.92	16.17	5.94	K20k	EEF1A1_K20k	THINIVVIGHVDSGkSTTTGHLIYK	IGHVDSGkSTTTGHL	25.1	NP_001949.1|NP_001393.1|NP_031932.1|NP_034236.2	HOMO SAPIENS	elongation factor 1-alpha 1 GN=EEF1A1	1	2450000	0.78	0.72	0.62	0.68	0.44	-0.97	-1.01	-1.02	-0.88	-1.12
NP_001393.1_K44k _1_1_44_44	NP_001393.1	EEF1A1	14.58	9.79	13.92	K44k	EEF1A1_K44k	FEkEAAEMGK	RTIEKFEkEAAEMGK	25.1	NP_001949.1|NP_001393.1|NP_031932.1|NP_034236.2	HOMO SAPIENS	elongation factor 1-alpha 1 GN=EEF1A1	5	67000000	0.5	0.54	0.13	0.3	0.48	-0.58	-0.53	-0.65	-0.56	-0.6
NP_001393.1_K146k _1_1_146_146	NP_001393.1	EEF1A1	27.24	27.96	13.4	K146k	EEF1A1_K146k	EHALLAYTLGVkQLIVGVNK	LAYTLGVkQLIVGVN	25.1	NP_001949.1|NP_001393.1|NP_031932.1|NP_034236.2	HOMO SAPIENS	elongation factor 1-alpha 1 GN=EEF1A1	4	79600000	0.56	0.48	0.31	0.35	0.52	-0.59	-0.71	-0.82	-0.52	-0.83
NP_001393.1_K154k _1_1_154_154	NP_001393.1	EEF1A1	13.74	12.62	9.41	K154k	EEF1A1_K154k	QLIVGVNkMDSTEPPYSQK	QLIVGVNkMDSTEPP	25.1	NP_001393.1|NP_034236.2	HOMO SAPIENS	elongation factor 1-alpha 1 GN=EEF1A1	1	3800000	0.55	0.36	0.82	0.7	0.67	-1.3	-0.9	NaN	-0.83	-1.04
NP_001393.1_K165k _1_1_165_165	NP_001393.1	EEF1A1	18.08	9.38	99	K165k	EEF1A1_K165k	MDSTEPPYSQkR	TEPPYSQkRYEEIVK	25.1	NP_001393.1|NP_034236.2	HOMO SAPIENS	elongation factor 1-alpha 1 GN=EEF1A1	1	4230000	0.76	0.85	0.08	0.81	1.35	-0.98	-0.13	-0.94	-0.52	-0.32
NP_001393.1_K172k _1_1_172_172	NP_001393.1	EEF1A1	15.19	13.12	15.19	K172k	EEF1A1_K172k	RYEEIVkEVSTYIK	KRYEEIVkEVSTYIK	25.1	NP_001393.1|NP_034236.2	HOMO SAPIENS	elongation factor 1-alpha 1 GN=EEF1A1	2	11600000	0.74	0.58	0.57	0.76	0.6	-1.29	-1.54	-1.25	-1.09	-1.27
NP_001393.1_K172k _1_1_172_172_1	NP_001393.1	EEF1A1	14.78	15.46	12.78	K172k	EEF1A1_K172k	YEEIVkEVSTYIK	KRYEEIVkEVSTYIK	25.1	NP_001393.1|NP_034236.2	HOMO SAPIENS	elongation factor 1-alpha 1 GN=EEF1A1	2	280000000	0.37	0.47	0.31	0.29	0.54	-0.37	-1.23	-0.68	-0.47	-0.82
NP_001393.1_K179k _1_1_179_179	NP_001393.1	EEF1A1	14.59	11.3	3.06	K179k	EEF1A1_K179k	EVSTYIkK	KEVSTYIkKIGYNPD	25.1	NP_001393.1|NP_034236.2	HOMO SAPIENS	elongation factor 1-alpha 1 GN=EEF1A1	4	310000000	0.32	0.38	0.31	0.23	0.23	-0.46	-0.81	-1.03	-0.41	-0.52
NP_001393.1_K180k _1_1_180_180	NP_001393.1	EEF1A1	21.24	14.48	21.24	K180k	EEF1A1_K180k	kIGYNPDTVAFVPISGWNGDNMLEPSANMPWFK	EVSTYIKkIGYNPDT	25.1	NP_001393.1|NP_034236.2	HOMO SAPIENS	elongation factor 1-alpha 1 GN=EEF1A1	14	137000000	0.5	0.5	0.45	0.44	0.48	-0.38	-0.68	-0.61	-0.46	-0.62
NP_001393.1_K212k _1_1_212_212	NP_001393.1	EEF1A1	18.58	15.99	3.18	K212k	EEF1A1_K212k	IGYNPDTVAFVPISGWNGDNMLEPSANMPWFkGWK	SANMPWFkGWKVTRK	25.1	NP_001393.1|NP_034236.2	HOMO SAPIENS	elongation factor 1-alpha 1 GN=EEF1A1	6	35700000	0.28	0.71	-0.11	0.44	-0.17	NaN	0.38	0.09	0.07	-0.15
NP_001393.1_K215k _1_1_215_215	NP_001393.1	EEF1A1	6.87	2.77	99	K215k	EEF1A1_K215k	GWkVTR	MPWFKGWkVTRKDGN	25.1	NP_001393.1|NP_034236.2	HOMO SAPIENS	elongation factor 1-alpha 1 GN=EEF1A1	1	7810000	0.24	0.22	0.13	0.18	0.21	-0.19	-0.67	-0.5	-0.4	-0.46
NP_001393.1_K219k _1_1_219_219	NP_001393.1	EEF1A1	22.56	18.47	22.56	K219k	EEF1A1_K219k	kDGNASGTTLLEALDCILPPTRPTDK	KGWKVTRkDGNASGT	25.1	NP_001393.1	HOMO SAPIENS	elongation factor 1-alpha 1 GN=EEF1A1	12	230000000	-0.06	0.05	0.1	-0.08	-0.04	-0.08	0.01	-0.1	-0.1	0.08
NP_001393.1_K244k _1_1_244_244	NP_001393.1	EEF1A1	21.77	20.13	99	K244k	EEF1A1_K244k	DGNASGTTLLEALDCILPPTRPTDkPLR	PPTRPTDkPLRLPLQ	25.1	NP_001393.1	HOMO SAPIENS	elongation factor 1-alpha 1 GN=EEF1A1	2	10400000	1.12	0.73	0.56	0.79	0.65	NaN	NaN	0.63	1.27	1.44
NP_001393.1_K255k _1_1_255_255	NP_001393.1	EEF1A1	20.52	18.39	99	K255k	EEF1A1_K255k	PLRLPLQDVYkIGGIGTVPVGR	LPLQDVYkIGGIGTV	25.1	NP_001949.1|NP_001393.1|NP_031932.1|NP_034236.2	HOMO SAPIENS	elongation factor 1-alpha 1 GN=EEF1A1	2	129000000	0.88	0.78	0.11	0.9	0.67	-0.39	-0.73	-1.38	-0.74	-0.47
NP_001393.1_K255k _1_1_255_255_1	NP_001393.1	EEF1A1	19.99	18.08	99	K255k	EEF1A1_K255k	LPLQDVYkIGGIGTVPVGR	LPLQDVYkIGGIGTV	25.1	NP_001949.1|NP_001393.1|NP_031932.1|NP_034236.2	HOMO SAPIENS	elongation factor 1-alpha 1 GN=EEF1A1	2	215000000	-0.25	0.27	0.41	0.44	-0.07	-1.35	-1.33	-0.33	-1.05	0.39
NP_001393.1_K273k _1_1_273_273	NP_001393.1	EEF1A1	19.3	18.77	16.8	K273k	EEF1A1_K273k	VETGVLkPGMVVTFAPVNVTTEVK	RVETGVLkPGMVVTF	25.1	NP_001393.1|NP_034236.2	HOMO SAPIENS	elongation factor 1-alpha 1 GN=EEF1A1	9	161000000	0.67	0.7	0.56	0.58	0.54	-1.43	-1.18	-1.46	-1.07	-1.3
NP_001393.1_K386k _1_1_386_386	NP_001393.1	EEF1A1	8.11	2.87	8.11	K386k	EEF1A1_K386k	kLEDGPK	IDRRSGKkLEDGPKF	25.1	NP_001393.1|NP_034236.2	HOMO SAPIENS	elongation factor 1-alpha 1 GN=EEF1A1	1	439000	0.66	1.14	0.7	0.52	-0.12	0.07	NaN	-0.23	-0.24	-0.5
NP_001393.1_K395k _1_1_395_395	NP_001393.1	EEF1A1	20	15.05	20	K395k	EEF1A1_K395k	FLkSGDAAIVDMVPGK	EDGPKFLkSGDAAIV	25.1	NP_001393.1|NP_034236.2	HOMO SAPIENS	elongation factor 1-alpha 1 GN=EEF1A1	6	160000000	0.52	0.46	0.59	0.58	0.55	-1.05	-0.83	-0.85	-0.67	-0.95
NP_001393.1_K395k _1_1_395_395_1	NP_001393.1	EEF1A1	23.31	19.69	13.63	K395k	EEF1A1_K395k	FLkSGDAAIVDMVPGKPMCVESFSDYPPLGR	EDGPKFLkSGDAAIV	25.1	NP_001393.1|NP_034236.2	HOMO SAPIENS	elongation factor 1-alpha 1 GN=EEF1A1	9	164000000	0.4	0.61	0.36	0.44	0.39	-0.65	-0.81	-0.73	-0.37	-0.69
NP_001393.1_K408k _1_1_408_408	NP_001393.1	EEF1A1	25.17	22.62	99	K408k	EEF1A1_K408k	SGDAAIVDMVPGkPMCVESFSDYPPLGR	IVDMVPGkPMCVESF	25.1	NP_001393.1|NP_034236.2	HOMO SAPIENS	elongation factor 1-alpha 1 GN=EEF1A1	8	309000000	0.58	0.72	0.29	0.7	0.74	-0.9	-0.49	-2.21	-0.63	0.06
NP_001393.1_K439k _1_1_439_439	NP_001393.1	EEF1A1	16.19	11.8	8.2	K439k	EEF1A1_K439k	QTVAVGVIkAVDK	TVAVGVIkAVDKKAA	25.1	NP_001393.1|NP_034236.2	HOMO SAPIENS	elongation factor 1-alpha 1 GN=EEF1A1	2	189000000	0.38	0.37	0.27	0.24	0.34	-0.38	-0.69	-0.82	-0.48	-0.49
NP_001393.1_K450k _1_1_450_450	NP_001393.1	EEF1A1	17.07	12.43	9.86	K450k	EEF1A1_K450k	AAGAGkVTK	KKAAGAGkVTKSAQK	25.1	NP_001393.1|NP_034236.2	HOMO SAPIENS	elongation factor 1-alpha 1 GN=EEF1A1	5	40000000	0.2	0.28	0.18	0.14	0.19	-0.2	-0.56	-0.46	-0.42	-0.65
NP_000929.1_K95k _1_1_95_95	NP_000929.1	POLR2B	19.98	16.51	99	K95k	POLR2B_K95k	FEQIYLSkPTHWER	FEQIYLSkPTHWERD	26.1	NP_000929.1|NP_001290198.1|NP_001290197.1|NP_722493.2	HOMO SAPIENS	DNA-directed RNA polymerase II subunit RPB2 isoform 1 GN=POLR2B	2	30000000	0.19	-0.03	0.41	0.42	0.45	-0.48	-0.29	-0.46	-0.22	-0.26
NP_000929.1_K130k _1_1_130_130	NP_000929.1	POLR2B	22.98	16.72	7.32	K130k	POLR2B_K130k	NLTYSAPLYVDITkTVIK	PLYVDITkTVIKEGE	26.1	NP_000929.1|NP_001290198.1|NP_001290197.1|NP_722493.2	HOMO SAPIENS	DNA-directed RNA polymerase II subunit RPB2 isoform 1 GN=POLR2B	5	17400000	0.58	0.41	0.4	0.52	0.43	-1.11	-1.08	-1.41	-0.89	-0.76
NP_000929.1_K146k _1_1_146_146	NP_000929.1	POLR2B	21.37	17.25	7.08	K146k	POLR2B_K146k	EGEEQLQTQHQkTFIGK	QLQTQHQkTFIGKIP	26.1	NP_000929.1|NP_001290198.1|NP_001290197.1|NP_722493.2	HOMO SAPIENS	DNA-directed RNA polymerase II subunit RPB2 isoform 1 GN=POLR2B	1	19700000	0.79	0.77	0.69	0.64	0.69	-1.15	-1.8	-2.09	-1.5	-1.43
NP_000929.1_K151k _1_1_151_151	NP_000929.1	POLR2B	15.15	9.7	99	K151k	POLR2B_K151k	TFIGkIPIMLR	HQKTFIGkIPIMLRS	26.1	NP_000929.1|NP_001290198.1|NP_001290197.1|NP_722493.2	HOMO SAPIENS	DNA-directed RNA polymerase II subunit RPB2 isoform 1 GN=POLR2B	3	9050000	0.5	0.6	0.69	0.51	0.87	-0.71	-0.2	-0.26	-0.37	-0.7
NP_000929.1_K210k _1_1_210_210	NP_000929.1	POLR2B	17.72	17.43	1.82	K210k	POLR2B_K210k	MATNTVYVFAkK	NTVYVFAkKDSKYAY	26.1	NP_000929.1|NP_001290198.1|NP_001290197.1|NP_722493.2	HOMO SAPIENS	DNA-directed RNA polymerase II subunit RPB2 isoform 1 GN=POLR2B	1	2140000	0.38	0.3	0.46	0.51	0.33	-0.85	-0.45	-0.96	-0.65	-0.61
NP_000929.1_K214k _1_1_214_214	NP_000929.1	POLR2B	12.78	14.09	99	K214k	POLR2B_K214k	DSkYAYTGECR	VFAKKDSkYAYTGEC	26.1	NP_000929.1|NP_001290198.1|NP_001290197.1|NP_722493.2	HOMO SAPIENS	DNA-directed RNA polymerase II subunit RPB2 isoform 1 GN=POLR2B	3	15000000	0.91	0.59	0.53	0.7	0.46	-1.22	-0.32	-1.89	-0.98	-1.18
NP_000929.1_K264k _1_1_264_264	NP_000929.1	POLR2B	14.65	14.65	99	K264k	POLR2B_K264k	IVATLPYIkQEVPIIIVFR	VATLPYIkQEVPIII	26.1	NP_000929.1	HOMO SAPIENS	DNA-directed RNA polymerase II subunit RPB2 isoform 1 GN=POLR2B	2	5420000	0.03	-0.21	NaN	0.44	-0.27	0.21	NaN	-0.91	0.63	0.08
NP_000929.1_K327k _1_1_327_327	NP_000929.1	POLR2B	7.07	6.62	6.63	K327k	POLR2B_K327k	GAkPGVTK	FIGSRGAkPGVTKEK	26.1	NP_000929.1|NP_001290198.1|NP_001290197.1|NP_722493.2	HOMO SAPIENS	DNA-directed RNA polymerase II subunit RPB2 isoform 1 GN=POLR2B	1	1760000	0.66	0.55	0.48	0.53	0.7	-1.15	-1.59	-1.87	-0.97	-1.1
NP_000929.1_K340k _1_1_340_340	NP_000929.1	POLR2B	6.55	4.9	6.55	K340k	POLR2B_K340k	YAkEVLQK	EKRIKYAkEVLQKEM	26.1	NP_000929.1	HOMO SAPIENS	DNA-directed RNA polymerase II subunit RPB2 isoform 1 GN=POLR2B	1	6830000	0.88	0.79	0.55	0.62	0.52	-1.02	-1.12	-1.32	-1.08	-1.31
NP_000929.1_K391k _1_1_391_391	NP_000929.1	POLR2B	11.6	10	99	K391k	POLR2B_K391k	ELDDRDHYGNkR	DRDHYGNkRLDLAGP	26.1	NP_000929.1|NP_001290198.1|NP_001290197.1|NP_722493.2	HOMO SAPIENS	DNA-directed RNA polymerase II subunit RPB2 isoform 1 GN=POLR2B	2	2440000	1.12	0.72	0.63	0.91	0.69	-1.21	-0.63	-0.25	-1.49	-0.49
NP_000929.1_K427k _1_1_427_427	NP_000929.1	POLR2B	5.69	3.21	5.69	K427k	POLR2B_K427k	GkDFNLELAIK	QKFIDRGkDFNLELA	26.1	NP_000929.1	HOMO SAPIENS	DNA-directed RNA polymerase II subunit RPB2 isoform 1 GN=POLR2B	1	503000	1.13	0.89	0.36	0.35	0.43	-0.44	-0.54	-2.52	-1.02	-1.48
NP_000929.1_K457k _1_1_457_457	NP_000929.1	POLR2B	17.67	18.11	2	K457k	POLR2B_K457k	YSLATGNWGDQkK	TGNWGDQkKAHQARA	26.1	NP_000929.1|NP_001290198.1|NP_001290197.1|NP_722493.2	HOMO SAPIENS	DNA-directed RNA polymerase II subunit RPB2 isoform 1 GN=POLR2B	2	18200000	0.56	0.61	0.67	0.66	0.56	-1.15	-1.44	-1.62	-1.13	-1.26
NP_000929.1_K578k _1_1_578_578	NP_000929.1	POLR2B	23.84	25.02	99	K578k	POLR2B_K578k	IFVNGCWVGIHkDPEQLMNTLR	GCWVGIHkDPEQLMN	26.1	NP_000929.1|NP_001290198.1|NP_001290197.1	HOMO SAPIENS	DNA-directed RNA polymerase II subunit RPB2 isoform 1 GN=POLR2B	1	832000	-0.03	0.06	0.34	0.1	-0.07	-0.7	0.38	0.02	-0.26	-0.38
NP_000929.1_K644k _1_1_644_644	NP_000929.1	POLR2B	9.43	4.03	99	K644k	POLR2B_K644k	HIDQLkER	KRHIDQLkEREYNNY	26.1	NP_000929.1|NP_001290198.1|NP_001290197.1|NP_722493.2	HOMO SAPIENS	DNA-directed RNA polymerase II subunit RPB2 isoform 1 GN=POLR2B	1	2080000	0.54	0.71	0.66	0.58	0.39	-1.06	-0.69	-1.04	-0.77	-1.19
NP_000929.1_K730k _1_1_730_730	NP_000929.1	POLR2B	25.85	22.89	99	K730k	POLR2B_K730k	NTYQSAMGkQAMGVYITNFHVR	TYQSAMGkQAMGVYI	26.1	NP_000929.1|NP_001290198.1|NP_001290197.1	HOMO SAPIENS	DNA-directed RNA polymerase II subunit RPB2 isoform 1 GN=POLR2B	2	5160000	0.97	1.49	1.88	1.01	1.54	NaN	NaN	NaN	NaN	NaN
NP_000929.1_K756k _1_1_756_756	NP_000929.1	POLR2B	21.46	17.33	99	K756k	POLR2B_K756k	MDTLAHVLYYPQkPLVTTR	HVLYYPQkPLVTTRS	26.1	NP_000929.1|NP_001290198.1	HOMO SAPIENS	DNA-directed RNA polymerase II subunit RPB2 isoform 1 GN=POLR2B	1	1540000	0.17	0.19	0.02	-0.16	0.71	-1.37	-0.12	-0.2	-0.27	0.04
NP_000929.1_K821k _1_1_821_821	NP_000929.1	POLR2B	11.79	11.79	11.79	K821k	POLR2B_K821k	kGFDQEEVFEKPTR	YKEQESKkGFDQEEV	26.1	NP_000929.1|NP_001290198.1	HOMO SAPIENS	DNA-directed RNA polymerase II subunit RPB2 isoform 1 GN=POLR2B	1	2760000	0.38	0.54	0.51	0.43	0.63	-0.6	-0.89	-1.18	-0.82	-0.82
NP_000929.1_K831k _1_1_831_831	NP_000929.1	POLR2B	15.39	16.02	99	K831k	POLR2B_K831k	GFDQEEVFEkPTR	DQEEVFEkPTRETCQ	26.1	NP_000929.1|NP_001290198.1|NP_001290197.1	HOMO SAPIENS	DNA-directed RNA polymerase II subunit RPB2 isoform 1 GN=POLR2B	1	1770000	0.32	0.42	0.61	0.14	0.66	-0.74	-0.99	-0.64	-0.29	-1.48
NP_000929.1_K869k _1_1_869_869	NP_000929.1	POLR2B	24.79	21.83	99	K869k	POLR2B_K869k	VSGDDVIIGkTVTLPENEDELESTNRR	GDDVIIGkTVTLPEN	26.1	NP_000929.1|NP_001290198.1|NP_001290197.1|NP_722493.2	HOMO SAPIENS	DNA-directed RNA polymerase II subunit RPB2 isoform 1 GN=POLR2B	1	2180000	0.09	1.33	0.63	0.7	0.04	-0.57	NaN	NaN	-0.23	NaN
NP_000929.1_K917k _1_1_917_917	NP_000929.1	POLR2B	18.59	14.36	4.19	K917k	POLR2B_K917k	TSETGIVDQVMVTLNQEGYkFCK	TLNQEGYkFCKIRVR	26.1	NP_000929.1|NP_001290198.1|NP_001290197.1|NP_722493.2	HOMO SAPIENS	DNA-directed RNA polymerase II subunit RPB2 isoform 1 GN=POLR2B	1	3390000	0.77	1.14	0.59	1.02	-0.18	0.12	NaN	NaN	NaN	NaN
NP_000929.1_K988k _1_1_988_988	NP_000929.1	POLR2B	20.85	17.42	7.74	K988k	POLR2B_K988k	MTIGHLIECLQGkVSANK	LIECLQGkVSANKGE	26.1	NP_000929.1|NP_001290198.1	HOMO SAPIENS	DNA-directed RNA polymerase II subunit RPB2 isoform 1 GN=POLR2B	2	6730000	1.11	0.55	1.04	0.92	0.4	-0.64	-1.65	NaN	-0.79	-1.85
NP_000929.1_K993k _1_1_993_993	NP_000929.1	POLR2B	21.14	20.11	21.14	K993k	POLR2B_K993k	VSANkGEIGDATPFNDAVNVQK	QGKVSANkGEIGDAT	26.1	NP_000929.1|NP_001290198.1|NP_001290197.1|NP_722493.2	HOMO SAPIENS	DNA-directed RNA polymerase II subunit RPB2 isoform 1 GN=POLR2B	1	4200000	0.88	0.79	0.27	1	0.66	NaN	-1.7	-1.16	-0.63	-0.56
NP_000929.1_K1010k _1_1_1010_1010	NP_000929.1	POLR2B	20.19	16.95	99	K1010k	POLR2B_K1010k	GEIGDATPFNDAVNVQkISNLLSDYGYHLR	NDAVNVQkISNLLSD	26.1	NP_000929.1|NP_001290198.1|NP_001290197.1|NP_722493.2	HOMO SAPIENS	DNA-directed RNA polymerase II subunit RPB2 isoform 1 GN=POLR2B	1	2280000	0.93	0.7	0.08	0.79	0.18	-0.2	NaN	-0.18	NaN	NaN
NP_000929.1_K1143k _1_1_1143_1143	NP_000929.1	POLR2B	11.36	8.16	99	K1143k	POLR2B_K1143k	NkTQISLVR	ECRGCRNkTQISLVR	26.1	NP_000929.1|NP_001290198.1|NP_001290197.1	HOMO SAPIENS	DNA-directed RNA polymerase II subunit RPB2 isoform 1 GN=POLR2B	1	2090000	0.08	0.73	0.23	0.2	0.38	-0.17	-0.8	-1.49	-0.81	-1.48
NP_001190174.1_K38k _1_1_38_38	NP_001190174.1	RPS10	19.05	19.05	10	K38k	RPS10_K38k	HPELADkNVPNLHVMK	KHPELADkNVPNLHV	27.3	NP_001189399.1|NP_001190174.1|NP_080239.1	HOMO SAPIENS	40S ribosomal protein S10 GN=RPS10	2	3310000	-0.09	-0.4	-0.35	-0.35	-0.15	0.25	0.23	0.41	0.05	0.11
NP_001190174.1_K53k _1_1_53_53	NP_001190174.1	RPS10	10.72	11.52	99	K53k	RPS10_K53k	AMQSLkSR	MKAMQSLkSRGYVKE	27.3	NP_001189399.1|NP_001190174.1|NP_080239.1	HOMO SAPIENS	40S ribosomal protein S10 GN=RPS10	3	14500000	0.14	0.12	-0.17	-0.19	-0.09	0	-0.2	0.1	-0.04	0
NP_001190174.1_K59k _1_1_59_59	NP_001190174.1	RPS10	13.12	14.48	99	K59k	RPS10_K59k	GYVkEQFAWR	LKSRGYVkEQFAWRH	27.3	NP_001189399.1|NP_001190174.1|NP_080239.1	HOMO SAPIENS	40S ribosomal protein S10 GN=RPS10	2	29100000	-0.42	-0.37	-0.37	-0.57	-0.59	0.39	0.3	0.55	0.35	0.22
NP_001190174.1_K107k _1_1_107_107	NP_001190174.1	RPS10	9.22	7.67	99	K107k	RPS10_K107k	PkGLEGERPAR	ETGRPRPkGLEGERP	27.3	NP_001189399.1|NP_001190174.1	HOMO SAPIENS	40S ribosomal protein S10 GN=RPS10	3	7940000	1	1.05	-1.55	0.96	0.76	-2.04	-0.94	-0.51	-0.16	-0.07
NP_001190174.1_K138k _1_1_138_138	NP_001190174.1	RPS10	13.74	12.05	2.55	K138k	RPS10_K138k	RSAVPPGADkK	AVPPGADkKAEAGAG	27.3	NP_001189399.1|NP_001190174.1|NP_080239.1	HOMO SAPIENS	40S ribosomal protein S10 GN=RPS10	2	22200000	0.51	0.47	0.08	0.2	0.31	-0.25	-0.43	-0.22	-0.14	-0.67
NP_001190174.1_K138k _1_1_138_138_1	NP_001190174.1	RPS10	19.01	14.02	1.82	K138k	RPS10_K138k	SAVPPGADkK	AVPPGADkKAEAGAG	27.3	NP_001189399.1|NP_001190174.1|NP_080239.1	HOMO SAPIENS	40S ribosomal protein S10 GN=RPS10	11	947000000	0.19	0.17	-0.04	-0.01	0.26	-0.1	-0.36	-0.32	-0.12	-0.25
NP_001190174.1_K139k _1_1_139_139	NP_001190174.1	RPS10	21.88	21.86	99	K139k	RPS10_K139k	kAEAGAGSATEFQFR	VPPGADKkAEAGAGS	27.3	NP_001190174.1|NP_080239.1	HOMO SAPIENS	40S ribosomal protein S10 GN=RPS10	6	197000000	-0.1	0	0.29	0.02	0	-0.08	0.09	-0.44	-0.16	-0.03
NP_958782.1_K28k _1_1_28_28	NP_958782.1	PLEC	10.82	5.7	1.87	K28k	PLEC_K28k	EGVMVAkK	REGVMVAkKDRRPRS	27.1	NP_958782.1|NP_001189399.1|NP_001190174.1|NP_001157012.1|NP_958791.2|NP_080239.1	HOMO SAPIENS	plectin isoform 1 GN=PLEC	3	21600000	-0.03	-0.05	-0.12	-0.07	-0.05	0.04	0	-0.01	0.05	-0.02
NP_958782.1_K187k _1_1_187_187	NP_958782.1	PLEC	10.22	7.59	10.22	K187k	PLEC_K187k	TFTkWVNK	VQKKTFTkWVNKHLI	27.1	NP_036222.3|NP_958782.1|NP_000436.2|NP_958785.1|NP_958783.1|NP_001186065.1|NP_001186066.1|NP_001157012.1|NP_958786.1|NP_958784.1|NP_958780.1|NP_958781.1|NP_958791.2|NP_001157014.1|NP_035247.2|NP_958795.2|NP_001157021.1|NP_958793.2|NP_958796.2|NP_958787.2|NP_958788.2|NP_958792.2	HOMO SAPIENS	plectin isoform 1 GN=PLEC	1	4170000	-0.25	-0.43	-0.37	-0.79	-0.53	0.48	0.29	0.28	0.57	0.67
NP_958782.1_K191k _1_1_191_191	NP_958782.1	PLEC	9.18	6.56	9.18	K191k	PLEC_K191k	WVNkHLIK	TFTKWVNkHLIKAQR	27.1	NP_958782.1|NP_000436.2|NP_958785.1	HOMO SAPIENS	plectin isoform 1 GN=PLEC	2	8070000	-1.58	-1.57	-1.82	-1.86	-1.75	0.87	0.77	1.02	1	0.84
NP_958782.1_K253k _1_1_253_253	NP_958782.1	PLEC	9.53	5.72	99	K253k	PLEC_K253k	QVkLVNIR	YLRHRQVkLVNIRND	27.1	NP_001138242.1|NP_899236.1|NP_036222.3|NP_958782.1	HOMO SAPIENS	plectin isoform 1 GN=PLEC	1	2920000	-0.63	-0.3	-0.93	-0.99	-0.73	0.54	0.54	0.29	0.2	0.64
NP_958782.1_K469k _1_1_469_469	NP_958782.1	PLEC	16.73	14.31	8.22	K469k	PLEC_K469k	EMELPAkEADK	KEMELPAkEADKNRS	27.1	NP_958782.1|NP_000436.2	HOMO SAPIENS	plectin isoform 1 GN=PLEC	2	8700000	-0.22	-0.46	-0.4	-0.28	-0.44	0.56	0.37	0.34	0.65	0.26
NP_958782.1_K932k _1_1_932_932	NP_958782.1	PLEC	11.03	7.69	99	K932k	PLEC_K932k	AVVQLkPR	AKAVVQLkPRHPAHP	27.1	NP_958782.1|NP_000436.2|NP_958785.1	HOMO SAPIENS	plectin isoform 1 GN=PLEC	1	4000000	-1.15	-1.25	-1.17	-1.32	-1.78	0.8	0.7	0.73	0.9	0.92
NP_958782.1_K1165k _1_1_1165_1165	NP_958782.1	PLEC	19.81	19.47	18.75	K1165k	PLEC_K1165k	IAEQQkAQAEVEGLGK	QRIAEQQkAQAEVEG	27.1	NP_958782.1|NP_000436.2|NP_958785.1	HOMO SAPIENS	plectin isoform 1 GN=PLEC	1	4490000	-0.89	-1.07	-1.04	-1.05	-0.59	0.58	0.72	0.52	0.73	0.72
NP_958782.1_K1175k _1_1_1175_1175	NP_958782.1	PLEC	20.65	16.92	99	K1175k	PLEC_K1175k	AQAEVEGLGkGVAR	AEVEGLGkGVARLSA	27.1	NP_958784.1|NP_958780.1|NP_958781.1|NP_958783.1|NP_958782.1|NP_000436.2|NP_958785.1|NP_958786.1|NP_958795.2|NP_001157021.1|NP_958793.2|NP_958796.2|NP_958787.2|NP_001157012.1|NP_958791.2|NP_001157014.1|NP_035247.2	HOMO SAPIENS	plectin isoform 1 GN=PLEC	2	3140000	-0.39	-0.28	-0.58	1.38	0.12	0.58	0.92	1.01	0.18	0.88
NP_958782.1_K1210k _1_1_1210_1210	NP_958782.1	PLEC	20.78	10.66	99	K1210k	PLEC_K1210k	SELELTLGkLEQVR	ELELTLGkLEQVRSL	27.1	NP_958782.1|NP_000436.2|NP_958785.1|NP_958783.1|NP_001157012.1|NP_958791.2|NP_001157014.1|NP_035247.2|NP_958795.2|NP_001157021.1|NP_958793.2|NP_958786.1|NP_958784.1|NP_958780.1|NP_958781.1|NP_958796.2|NP_958787.2|NP_958788.2|NP_958792.2|NP_958794.2	HOMO SAPIENS	plectin isoform 1 GN=PLEC	2	660000000	-1.26	-1.55	-1.6	-1.73	-1.84	0.87	0.66	1.01	0.94	0.71
NP_958782.1_K1224k _1_1_1224_1224	NP_958782.1	PLEC	12.87	8.99	3.46	K1224k	PLEC_K1224k	SLSAIYLEkLK	LSAIYLEkLKTISLV	27.1	NP_958782.1|NP_958791.2|NP_001157014.1|NP_035247.2|NP_958795.2|NP_958788.2|NP_958792.2|NP_958794.2	HOMO SAPIENS	plectin isoform 1 GN=PLEC	1	782000	-0.69	-1.14	-0.7	-1.34	-0.8	0.59	0.73	0.55	0.71	0.75
NP_958782.1_K1250k _1_1_1250_1250	NP_958782.1	PLEC	12.51	11.59	12.51	K1250k	PLEC_K1250k	AHEEQLkEAQAVPATLPELEATK	RAHEEQLkEAQAVPA	27.1	NP_958784.1|NP_958780.1|NP_958781.1|NP_958783.1|NP_958782.1|NP_000436.2|NP_958785.1|NP_958786.1	HOMO SAPIENS	plectin isoform 1 GN=PLEC	1	763000	-1.18	-0.63	-1.51	-0.83	-1.05	0.62	0.49	0.5	0.38	0.67
NP_958782.1_K1410k _1_1_1410_1410	NP_958782.1	PLEC	9.09	6.55	9.09	K1410k	PLEC_K1410k	FAkQYINAIK	EECQRFAkQYINAIK	27.1	NP_958782.1|NP_000436.2|NP_958781.1|NP_958783.1|NP_001157012.1|NP_958791.2|NP_958785.1|NP_958786.1|NP_958784.1|NP_958780.1|NP_001157014.1|NP_035247.2|NP_958795.2|NP_001157021.1|NP_958793.2|NP_958794.2	HOMO SAPIENS	plectin isoform 1 GN=PLEC	1	2210000	-1.63	-2.08	-1.46	-2.37	-1.25	1.15	0.71	1.04	1.08	1.05
NP_958782.1_K1774k _1_1_1774_1774	NP_958782.1	PLEC	12.04	7.76	99	K1774k	PLEC_K1774k	WQLkANEALR	ELERWQLkANEALRL	27.1	NP_958782.1|NP_000436.2|NP_958785.1	HOMO SAPIENS	plectin isoform 1 GN=PLEC	1	848000	NaN	-0.05	NaN	-0.17	NaN	0.26	0.53	0.07	0.05	0.98
NP_958782.1_K1815k _1_1_1815_1815	NP_958782.1	PLEC	7.05	8.34	99	K1815k	PLEC_K1815k	GkAEEQAVR	REARRRGkAEEQAVR	27.1	NP_958782.1|NP_000436.2|NP_958785.1|NP_958786.1|NP_001157012.1|NP_958791.2|NP_001157014.1|NP_035247.2|NP_958787.2|NP_958788.2|NP_958792.2|NP_958794.2|NP_958795.2|NP_001157021.1|NP_958793.2|NP_958796.2	HOMO SAPIENS	plectin isoform 1 GN=PLEC	2	1580000	NaN	NaN	NaN	NaN	-0.31	0.59	0.98	0.59	0.52	0.99
NP_958782.1_K2604k _1_1_2604_2604	NP_958782.1	PLEC	11.26	9.52	9.71	K2604k	PLEC_K2604k	LQQEAkLLQLK	EKLQQEAkLLQLKSE	27.1	NP_958782.1|NP_000436.2|NP_958785.1|NP_958786.1|NP_958784.1	HOMO SAPIENS	plectin isoform 1 GN=PLEC	1	3540000	0.11	0.24	-0.19	-0.34	-0.39	0.06	-0.29	0.17	0.25	-0.13
NP_958782.1_K2841k _1_1_2841_2841	NP_958782.1	PLEC	15.34	15	9.19	K2841k	PLEC_K2841k	SSIAGLLLkATNEK	SIAGLLLkATNEKLS	27.1	NP_958782.1|NP_000436.2|NP_958785.1|NP_958786.1|NP_958784.1|NP_958780.1|NP_958781.1|NP_958783.1	HOMO SAPIENS	plectin isoform 1 GN=PLEC	2	5810000	-0.78	-0.63	-0.8	-1.11	-0.68	0.73	0.56	0.71	0.37	0.48
NP_958782.1_K2846k _1_1_2846_2846	NP_958782.1	PLEC	9.8	8.38	99	K2846k	PLEC_K2846k	ATNEkLSVYAALQR	LLKATNEkLSVYAAL	27.1	NP_958782.1|NP_000436.2|NP_958785.1|NP_958786.1|NP_958784.1	HOMO SAPIENS	plectin isoform 1 GN=PLEC	2	1710000	NaN	0.9	NaN	NaN	NaN	1.96	NaN	1.81	1.52	1.72
NP_958782.1_K2988k _1_1_2988_2988	NP_958782.1	PLEC	13.14	12.07	99	K2988k	PLEC_K2988k	VLADPSDDTkGFFDPNTHENLTYLQLLER	ADPSDDTkGFFDPNT	27.1	NP_958782.1|NP_000436.2|NP_958785.1|NP_958786.1|NP_958784.1|NP_958791.2|NP_001157014.1|NP_035247.2|NP_958795.2|NP_958780.1|NP_958781.1|NP_958783.1|NP_001157012.1|NP_001157021.1|NP_958793.2|NP_958796.2|NP_958787.2|NP_958788.2|NP_958792.2|NP_958794.2	HOMO SAPIENS	plectin isoform 1 GN=PLEC	1	1080000	NaN	NaN	NaN	NaN	NaN	1.41	1.4	1.12	1.38	1.43
NP_958782.1_K3258k _1_1_3258_3258	NP_958782.1	PLEC	12.37	12.37	2	K3258k	PLEC_K3258k	DPYTGQSVSLFQALkK	VSLFQALkKGLIPRE	27.1	NP_958782.1|NP_000436.2|NP_958785.1|NP_958786.1|NP_958784.1|NP_958780.1|NP_958781.1|NP_958783.1	HOMO SAPIENS	plectin isoform 1 GN=PLEC	1	2570000	-0.16	-0.85	-0.71	-0.73	-0.47	0.34	0.27	0.55	0.21	0.02
NP_958782.1_K3848k _1_1_3848_3848	NP_958782.1	PLEC	16.17	13.71	1.84	K3848k	PLEC_K3848k	QTLSIYQALkK	LSIYQALkKGLLSAE	27.1	NP_958782.1|NP_000436.2|NP_958785.1|NP_958786.1|NP_958784.1|NP_958780.1|NP_958781.1|NP_958783.1	HOMO SAPIENS	plectin isoform 1 GN=PLEC	1	3910000	-1.3	-1.05	-2.79	-3.18	-1.97	1.07	0.85	0.69	1.15	0.92
NP_958782.1_K3849k _1_1_3849_3849	NP_958782.1	PLEC	11.3	8.44	99	K3849k	PLEC_K3849k	kGLLSAEVAR	SIYQALKkGLLSAEV	27.1	NP_958782.1|NP_000436.2|NP_958785.1|NP_958786.1|NP_958784.1	HOMO SAPIENS	plectin isoform 1 GN=PLEC	1	4330000	-1.53	-1.16	-1.16	-2.28	-1.24	0.72	0.75	0.72	0.46	0.72
NP_958782.1_K4027k _1_1_4027_4027	NP_958782.1	PLEC	10.91	8.91	99	K4027k	PLEC_K4027k	kQITMEELVR	LTFRGLRkQITMEEL	27.1	NP_958782.1|NP_000436.2|NP_958785.1|NP_958786.1|NP_958784.1|NP_958780.1|NP_958781.1|NP_958783.1	HOMO SAPIENS	plectin isoform 1 GN=PLEC	1	1200000	NaN	NaN	0.91	NaN	NaN	1.3	1.52	1.73	1.05	NaN
NP_958782.1_K4060k _1_1_4060_4060	NP_958782.1	PLEC	18.89	17.95	8.67	K4060k	PLEC_K4060k	EGLTSIEEVTkNLQK	TSIEEVTkNLQKFLE	27.1	NP_958782.1|NP_000436.2|NP_958785.1|NP_958786.1|NP_958784.1|NP_958780.1|NP_958781.1|NP_958783.1	HOMO SAPIENS	plectin isoform 1 GN=PLEC	3	6960000	-1.05	-0.8	-0.53	-0.78	-0.98	0.41	0.44	0.55	0.18	0.15
NP_958782.1_K4138k _1_1_4138_4138	NP_958782.1	PLEC	12.79	11.91	3.7	K4138k	PLEC_K4138k	MGIVGPEFkDK	GIVGPEFkDKLLSAE	27.1	NP_958782.1|NP_000436.2	HOMO SAPIENS	plectin isoform 1 GN=PLEC	1	1390000	NaN	-0.78	-0.95	-0.16	NaN	0.65	0.64	0.99	0	0.9
NP_958782.1_K4152k _1_1_4152_4152	NP_958782.1	PLEC	13.65	15.31	13.65	K4152k	PLEC_K4152k	AVTGYkDPYSGK	ERAVTGYkDPYSGKL	27.1	NP_958782.1|NP_958780.1|NP_958781.1|NP_958783.1|NP_001157012.1|NP_958791.2|NP_000436.2|NP_958785.1|NP_958786.1|NP_958784.1|NP_001157014.1|NP_035247.2|NP_958795.2|NP_001157021.1|NP_958793.2|NP_958796.2|NP_958787.2|NP_958788.2	HOMO SAPIENS	plectin isoform 1 GN=PLEC	1	2940000	-0.79	-0.4	-0.2	-1.48	-0.8	0.49	0.17	0.54	0.48	0.27
NP_958782.1_K4158k _1_1_4158_4158	NP_958782.1	PLEC	9.37	9.37	4.52	K4158k	PLEC_K4158k	DPYSGkLISLFQAMK	YKDPYSGkLISLFQA	27.1	NP_958782.1|NP_000436.2|NP_958785.1|NP_958783.1|NP_001157012.1|NP_958791.2|NP_001157014.1|NP_958786.1|NP_958784.1|NP_958780.1|NP_958781.1|NP_035247.2|NP_958795.2|NP_001157021.1|NP_958793.2|NP_958796.2	HOMO SAPIENS	plectin isoform 1 GN=PLEC	1	7650000	NaN	-0.05	NaN	-1.19	-0.92	0.01	0.13	0.1	0.07	0.5
NP_958782.1_K4167k _1_1_4167_4167	NP_958782.1	PLEC	14.98	14.73	1.72	K4167k	PLEC_K4167k	LISLFQAMkK	ISLFQAMkKGLILKD	27.1	NP_958782.1|NP_000436.2|NP_958785.1|NP_958786.1|NP_958784.1|NP_958780.1|NP_958781.1|NP_958795.2|NP_001157021.1|NP_958793.2|NP_958796.2|NP_958783.1|NP_001157012.1|NP_958791.2|NP_001157014.1|NP_035247.2	HOMO SAPIENS	plectin isoform 1 GN=PLEC	2	3110000	-0.44	-0.19	-0.55	-0.55	NaN	0.8	0.65	0.62	0.45	1.01
NP_958782.1_K4491k _1_1_4491_4491	NP_958782.1	PLEC	14.57	12.16	99	K4491k	PLEC_K4491k	INLAQkAFCGFEDPR	DRINLAQkAFCGFED	27.1	NP_958782.1|NP_000436.2|NP_958785.1|NP_958786.1|NP_958784.1|NP_958780.1|NP_958781.1|NP_958783.1|NP_001157012.1	HOMO SAPIENS	plectin isoform 1 GN=PLEC	1	1460000	-0.14	-0.41	0.31	-0.98	-0.67	-0.22	0.34	0.19	0.09	0.37
NP_958782.1_K4512k _1_1_4512_4512	NP_958782.1	PLEC	10.38	8.19	2	K4512k	PLEC_K4512k	MSAAQALkK	MSAAQALkKGWLYYE	27.1	NP_958784.1|NP_958780.1|NP_958781.1|NP_958783.1|NP_958782.1|NP_000436.2|NP_958785.1|NP_958786.1|NP_958795.2|NP_001157021.1|NP_958793.2|NP_958796.2|NP_001157012.1|NP_958791.2|NP_001157014.1|NP_035247.2|NP_958787.2|NP_958788.2|NP_958792.2|NP_958794.2	HOMO SAPIENS	plectin isoform 1 GN=PLEC	1	1980000	-0.31	-0.53	-0.26	-0.13	-0.36	0.4	0.19	0.65	0.55	0.5
NP_958782.1_K4513k _1_1_4513_4513	NP_958782.1	PLEC	13.17	13.17	99	K4513k	PLEC_K4513k	kGWLYYEAGQR	SAAQALKkGWLYYEA	27.1	NP_958782.1|NP_000436.2|NP_958785.1	HOMO SAPIENS	plectin isoform 1 GN=PLEC	1	1110000	NaN	NaN	-0.39	-0.82	-1.2	1	0.31	0.88	0.32	0.54
NP_066964.1_K36k _1_1_36_36	NP_066964.1	XRCC5	9.59	9.59	99	K36k	XRCC5_K36k	kVITMFVQR	SPFEQAKkVITMFVQ	28.1	NP_066964.1	HOMO SAPIENS	X-ray repair cross-complementing protein 5 GN=XRCC5	1	871000	-0.37	-0.15	NaN	-0.04	0.62	0.06	0.45	0.17	-0.49	0.09
NP_066964.1_K144k _1_1_144_144	NP_066964.1	XRCC5	14.63	11.68	14.63	K144k	XRCC5_K144k	FSkSQLDIIIHSLK	DLSSRFSkSQLDIII	28.1	NP_066964.1	HOMO SAPIENS	X-ray repair cross-complementing protein 5 GN=XRCC5	1	1070000	-0.21	-0.54	0.49	0.06	-0.35	0.66	-0.35	0.07	0.69	0.54
NP_066964.1_K195k _1_1_195_195	NP_066964.1	XRCC5	21.48	23.61	15.91	K195k	XRCC5_K195k	LGGHGPSFPLkGITEQQK	HGPSFPLkGITEQQK	28.1	NP_066964.1	HOMO SAPIENS	X-ray repair cross-complementing protein 5 GN=XRCC5	1	33600000	-0.21	-0.76	-0.73	-0.64	-0.37	0.5	0.19	0.52	0.42	0.35
NP_066964.1_K265k _1_1_265_265	NP_066964.1	XRCC5	11.84	10.49	99	K265k	XRCC5_K265k	IAAYkSILQER	SIRIAAYkSILQERV	28.1	NP_066964.1	HOMO SAPIENS	X-ray repair cross-complementing protein 5 GN=XRCC5	2	15700000	-0.79	-0.55	-0.85	-1.29	-0.61	0.39	0.49	0.44	0.31	0.42
NP_066964.1_K274k _1_1_274_274	NP_066964.1	XRCC5	9.54	8.35	9.54	K274k	XRCC5_K274k	kTWTVVDAK	ILQERVKkTWTVVDA	28.1	NP_066964.1	HOMO SAPIENS	X-ray repair cross-complementing protein 5 GN=XRCC5	1	2560000	-0.34	-0.11	-0.33	-0.49	-0.04	0.2	0.52	0.12	-0.08	0.08
NP_066964.1_K282k _1_1_282_282	NP_066964.1	XRCC5	16.32	10.93	5.63	K282k	XRCC5_K282k	TWTVVDAkTLK	TWTVVDAkTLKKEDI	28.1	NP_066964.1	HOMO SAPIENS	X-ray repair cross-complementing protein 5 GN=XRCC5	3	43600000	-0.54	-0.43	-0.46	-0.71	-0.58	0.45	0.49	0.39	0.53	0.41
NP_066964.1_K307k _1_1_307_307	NP_066964.1	XRCC5	25.72	25.03	99	K307k	XRCC5_K307k	ETVYCLNDDDETEVLkEDIIQGFR	DDETEVLkEDIIQGF	28.1	NP_066964.1	HOMO SAPIENS	X-ray repair cross-complementing protein 5 GN=XRCC5	4	45700000	-0.21	-0.38	-0.49	0.04	-1.24	0.65	0.31	0.1	0.49	0.43
NP_066964.1_K332k _1_1_332_332	NP_066964.1	XRCC5	11.6	8.28	3.43	K332k	XRCC5_K332k	VDEEQMkYK	KVDEEQMkYKSEGKC	28.1	NP_066964.1|NP_033559.2	HOMO SAPIENS	X-ray repair cross-complementing protein 5 GN=XRCC5	1	6910000	-0.56	-0.4	-0.75	-0.69	-0.26	0.49	0.25	0.52	0.43	0.28
NP_066964.1_K338k _1_1_338_338	NP_066964.1	XRCC5	14.32	10.86	14.32	K338k	XRCC5_K338k	SEGkCFSVLGFCK	MKYKSEGkCFSVLGF	28.1	NP_066964.1|NP_033559.2	HOMO SAPIENS	X-ray repair cross-complementing protein 5 GN=XRCC5	1	2010000	0.03	-0.31	0.41	-0.05	-0.09	-0.29	-0.2	0.17	0.37	0.18
NP_066964.1_K347k _1_1_347_347	NP_066964.1	XRCC5	20.86	19.28	99	K347k	XRCC5_K347k	CFSVLGFCkSSQVQR	FSVLGFCkSSQVQRR	28.1	NP_066964.1	HOMO SAPIENS	X-ray repair cross-complementing protein 5 GN=XRCC5	2	5290000	-0.45	-0.17	-0.16	-0.21	-0.78	0.52	0.14	0.18	0.84	0.68
NP_066964.1_K439k _1_1_439_439	NP_066964.1	XRCC5	16.38	12.19	6.3	K439k	XRCC5_K439k	QYMFSSLkNSK	QYMFSSLkNSKKYAP	28.1	NP_066964.1	HOMO SAPIENS	X-ray repair cross-complementing protein 5 GN=XRCC5	2	20800000	-0.41	-0.76	-0.62	-0.81	-0.79	0.55	0.39	0.4	0.51	0.54
NP_066964.1_K443k _1_1_443_443	NP_066964.1	XRCC5	14.59	9.73	14.59	K443k	XRCC5_K443k	kYAPTEAQLNAVDALIDSMSLAK	SSLKNSKkYAPTEAQ	28.1	NP_066964.1	HOMO SAPIENS	X-ray repair cross-complementing protein 5 GN=XRCC5	4	5480000	-0.32	0.02	-0.12	-0.07	-0.18	0.91	0.7	0.62	0.55	1.22
NP_066964.1_K465k _1_1_465_465	NP_066964.1	XRCC5	15.72	15.7	1.49	K465k	XRCC5_K465k	YAPTEAQLNAVDALIDSMSLAkK	IDSMSLAkKDEKTDT	28.1	NP_066964.1	HOMO SAPIENS	X-ray repair cross-complementing protein 5 GN=XRCC5	3	3830000	0.02	NaN	0.67	NaN	NaN	-0.1	0.74	NaN	1.18	0.79
NP_066964.1_K466k _1_1_466_466	NP_066964.1	XRCC5	12.55	7.62	1.18	K466k	XRCC5_K466k	kDEKTDTLEDLFPTTK	DSMSLAKkDEKTDTL	28.1	NP_066964.1	HOMO SAPIENS	X-ray repair cross-complementing protein 5 GN=XRCC5	2	10700000	-0.24	-0.32	-0.2	-0.34	-0.22	0.4	0.36	0.14	0.35	0.23
NP_066964.1_K481k _1_1_481_481	NP_066964.1	XRCC5	23.89	18.23	99	K481k	XRCC5_K481k	TDTLEDLFPTTkIPNPR	EDLFPTTkIPNPRFQ	28.1	NP_066964.1	HOMO SAPIENS	X-ray repair cross-complementing protein 5 GN=XRCC5	5	252000000	-0.31	-0.19	-0.32	-0.2	-0.19	0.43	0.38	0.03	0.27	0.5
NP_066964.1_K532k _1_1_532_532	NP_066964.1	XRCC5	15.46	9.62	4.99	K532k	XRCC5_K532k	SQIPLSkIK	KSQIPLSkIKTLFPL	28.1	NP_066964.1	HOMO SAPIENS	X-ray repair cross-complementing protein 5 GN=XRCC5	2	71300000	-0.31	-0.21	-0.4	-0.35	-0.35	0.15	0.2	0.23	0.16	0.26
NP_066964.1_K534k _1_1_534_534	NP_066964.1	XRCC5	16.03	13.44	16.03	K534k	XRCC5_K534k	IkTLFPLIEAK	QIPLSKIkTLFPLIE	28.1	NP_066964.1	HOMO SAPIENS	X-ray repair cross-complementing protein 5 GN=XRCC5	3	10400000	-0.86	-0.63	-0.49	-0.96	-0.44	0.41	0.04	0.49	0.41	0.2
NP_066964.1_K543k _1_1_543_543	NP_066964.1	XRCC5	16.29	11.53	1.52	K543k	XRCC5_K543k	TLFPLIEAkK	LFPLIEAkKKDQVTA	28.1	NP_066964.1	HOMO SAPIENS	X-ray repair cross-complementing protein 5 GN=XRCC5	2	84900000	-0.6	-0.51	-0.65	-0.63	-0.42	0.43	0.34	0.47	0.55	0.46
NP_066964.1_K544k _1_0_543_545	NP_066964.1	XRCC5	14.92	10.92	0	K544k	XRCC5_K544k	TLFPLIEAKkK	FPLIEAKkKDQVTAQ	28.1	NP_066964.1	HOMO SAPIENS	X-ray repair cross-complementing protein 5 GN=XRCC5	2	31100000	-0.56	-0.56	-0.64	-0.64	-0.54	0.57	0.44	0.47	0.64	0.57
NP_066964.1_K545k _1_0_544_545	NP_066964.1	XRCC5	19.79	22.01	0	K545k	XRCC5_K545k	KkDQVTAQEIFQDNHEDGPTAK	PLIEAKKkDQVTAQE	28.1	NP_066964.1	HOMO SAPIENS	X-ray repair cross-complementing protein 5 GN=XRCC5	1	1100000	-0.37	-0.6	-0.47	-0.62	-0.19	0.18	0.35	0.25	0.38	0.54
NP_066964.1_K565k _1_1_565_565	NP_066964.1	XRCC5	28.15	30.54	2	K565k	XRCC5_K565k	DQVTAQEIFQDNHEDGPTAkK	HEDGPTAkKLKTEQG	28.1	NP_066964.1	HOMO SAPIENS	X-ray repair cross-complementing protein 5 GN=XRCC5	1	10200000	-0.11	-0.13	-0.39	0.09	-0.47	0.14	0.09	-0.05	0.18	0.42
NP_066964.1_K648k _1_1_648_648	NP_066964.1	XRCC5	11.35	9.73	99	K648k	XRCC5_K648k	EEAIkFSEEQR	AFREEAIkFSEEQRF	28.1	NP_066964.1	HOMO SAPIENS	X-ray repair cross-complementing protein 5 GN=XRCC5	1	871000	-0.17	0.76	-0.1	-0.35	-0.03	0.33	-0.56	0.3	-0.19	-0.05
NP_066964.1_K660k _1_1_660_660	NP_066964.1	XRCC5	14.41	13.62	12.49	K660k	XRCC5_K660k	FNNFLkALQEK	QRFNNFLkALQEKVE	28.1	NP_066964.1	HOMO SAPIENS	X-ray repair cross-complementing protein 5 GN=XRCC5	2	23400000	-0.13	-0.06	-0.11	-0.2	0.21	0.09	-0.06	0.05	0.04	-0.15
NP_066964.1_K665k _1_1_665_665	NP_066964.1	XRCC5	8.26	6	8.26	K665k	XRCC5_K665k	ALQEkVEIK	FLKALQEkVEIKQLN	28.1	NP_066964.1	HOMO SAPIENS	X-ray repair cross-complementing protein 5 GN=XRCC5	1	3760000	-0.03	-0.13	0.04	-0.13	-0.15	0.1	0.07	-0.23	-0.17	0.12
NP_066964.1_K702k _1_1_702_702	NP_066964.1	XRCC5	19.03	17.92	2	K702k	XRCC5_K702k	EEASGSSVTAEEAkK	SVTAEEAkKFLAPKD	28.1	NP_066964.1	HOMO SAPIENS	X-ray repair cross-complementing protein 5 GN=XRCC5	1	1170000	-0.24	0.43	-0.52	-0.19	0.17	-0.14	0.38	-0.33	0.03	0.04
NP_004492.2_K9k _1_1_9_9	NP_004492.2	HNRNPU	15.51	11.1	1.7	K9k	HNRNPU_K9k	SSSPVNVkK	SSSPVNVkKLKVSEL	29.1	NP_114032.2|NP_004492.2|NP_058085.2	HOMO SAPIENS	heterogeneous nuclear ribonucleoprotein U isoform b GN=HNRNPU	2	10600000	-0.19	0.21	-0.45	-0.32	-0.32	0.08	0.13	0.18	0.14	0.11
NP_004492.2_K17k _1_1_17_17	NP_004492.2	HNRNPU	9.18	5.19	9.18	K17k	HNRNPU_K17k	VSELkEELK	KLKVSELkEELKKRR	29.1	NP_114032.2|NP_004492.2|NP_058085.2	HOMO SAPIENS	heterogeneous nuclear ribonucleoprotein U isoform b GN=HNRNPU	2	19500000	-0.36	-0.41	-0.19	-0.24	-0.38	0.2	0.16	0.31	0.26	0.34
NP_004492.2_K17k _1_1_17_17_1	NP_004492.2	HNRNPU	7.94	5.47	7.94	K17k	HNRNPU_K17k	VSELkEELKK	KLKVSELkEELKKRR	29.1	NP_114032.2|NP_004492.2	HOMO SAPIENS	heterogeneous nuclear ribonucleoprotein U isoform b GN=HNRNPU	1	3430000	-0.05	0.02	-0.37	-0.17	-0.26	-0.12	0.04	0.17	0.35	0.32
NP_004492.2_K31k _1_1_31_31	NP_004492.2	HNRNPU	9.43	9.43	99	K31k	HNRNPU_K31k	GLkAELMER	RLSDKGLkAELMERL	29.1	NP_004492.2	HOMO SAPIENS	heterogeneous nuclear ribonucleoprotein U isoform b GN=HNRNPU	1	4640000	-0.21	-0.08	0.27	-0.07	0.47	0.49	0	0.32	-0.18	-0.13
NP_004492.2_K186k _1_1_186_186	NP_004492.2	HNRNPU	20.61	18.07	99	K186k	HNRNPU_K186k	EAAGkSSGPTSLFAVTVAPPGAR	AAKEAAGkSSGPTSL	29.1	NP_114032.2|NP_004492.2|NP_058085.2	HOMO SAPIENS	heterogeneous nuclear ribonucleoprotein U isoform b GN=HNRNPU	2	14000000	0.14	0.3	-0.38	-0.32	-0.07	0.41	-0.12	0.22	-0.24	-0.5
NP_004492.2_K246k _1_1_246_246	NP_004492.2	HNRNPU	20.17	18.34	99	K246k	HNRNPU_K246k	GYFEYIEENkYSR	FEYIEENkYSRAKSP	29.1	NP_114032.2|NP_004492.2	HOMO SAPIENS	heterogeneous nuclear ribonucleoprotein U isoform b GN=HNRNPU	2	8120000	-0.07	0.04	0.07	-0.15	0.26	0.24	-0.05	0.07	-0.42	-0.31
NP_004492.2_K312k _1_1_312_312	NP_004492.2	HNRNPU	10.31	8.47	3.12	K312k	HNRNPU_K312k	ASYGVSkGK	RASYGVSkGKVCFEM	29.1	NP_114032.2|NP_004492.2|NP_058085.2	HOMO SAPIENS	heterogeneous nuclear ribonucleoprotein U isoform b GN=HNRNPU	1	7100000	0.01	-0.04	-0.08	-0.05	-0.05	0.1	-0.03	-0.1	0.15	-0.22
NP_004492.2_K314k _1_1_314_314	NP_004492.2	HNRNPU	11.37	9.41	11.37	K314k	HNRNPU_K314k	GkVCFEMK	SYGVSKGkVCFEMKV	29.1	NP_114032.2|NP_004492.2|NP_058085.2	HOMO SAPIENS	heterogeneous nuclear ribonucleoprotein U isoform b GN=HNRNPU	1	22800000	0	-0.13	-0.15	-0.08	0.03	0.11	-0.09	0	0.11	-0.05
NP_004492.2_K320k _1_1_320_320	NP_004492.2	HNRNPU	11.4	10.53	8.27	K320k	HNRNPU_K320k	VCFEMkVTEK	GKVCFEMkVTEKIPV	29.1	NP_114032.2|NP_004492.2|NP_058085.2	HOMO SAPIENS	heterogeneous nuclear ribonucleoprotein U isoform b GN=HNRNPU	2	15300000	-0.05	0.32	0.09	0.05	0.4	-0.28	-0.15	-0.28	-0.03	-0.49
NP_004492.2_K324k _1_1_324_324	NP_004492.2	HNRNPU	7.83	3.71	99	K324k	HNRNPU_K324k	VTEkIPVR	FEMKVTEkIPVRHLY	29.1	NP_114032.2|NP_004492.2|NP_058085.2	HOMO SAPIENS	heterogeneous nuclear ribonucleoprotein U isoform b GN=HNRNPU	1	77600	-0.13	-0.35	-0.14	-0.11	0	0.18	0.49	0.25	0.28	-0.11
NP_004492.2_K333k _1_1_333_333	NP_004492.2	HNRNPU	17.62	16.35	99	K333k	HNRNPU_K333k	HLYTkDIDIHEVR	PVRHLYTkDIDIHEV	29.1	NP_114032.2|NP_004492.2|NP_058085.2	HOMO SAPIENS	heterogeneous nuclear ribonucleoprotein U isoform b GN=HNRNPU	2	4650000	0.09	0.02	-0.21	-0.33	-0.28	0.09	-0.08	0.38	-0.33	-0.04
NP_004492.2_K368k _1_1_368_368	NP_004492.2	HNRNPU	19.23	18.58	18.37	K368k	HNRNPU_K368k	GIkTCNCETEDYGEK	GYSLKGIkTCNCETE	29.1	NP_114032.2|NP_004492.2|NP_058085.2	HOMO SAPIENS	heterogeneous nuclear ribonucleoprotein U isoform b GN=HNRNPU	2	36500000	0.44	0.42	0.4	0.41	0.39	-0.32	-0.67	-0.57	-0.58	-0.52
NP_004492.2_K414k _1_1_414_414	NP_004492.2	HNRNPU	17.98	13.6	7.32	K414k	HNRNPU_K414k	NGQDLGVAFkISK	QDLGVAFkISKEVLA	29.1	NP_114032.2|NP_004492.2|NP_058085.2	HOMO SAPIENS	heterogeneous nuclear ribonucleoprotein U isoform b GN=HNRNPU	1	1250000	-0.22	-0.11	0	-0.34	-0.59	0	0.24	-0.02	0.31	0.2
NP_004492.2_K417k _1_1_417_417	NP_004492.2	HNRNPU	10.76	7.31	99	K417k	HNRNPU_K417k	ISkEVLAGR	GVAFKISkEVLAGRP	29.1	NP_114032.2|NP_004492.2	HOMO SAPIENS	heterogeneous nuclear ribonucleoprotein U isoform b GN=HNRNPU	1	629000	0.38	-0.66	0	0.59	-0.31	0.22	-0.03	-1.14	0.45	-1.28
NP_004492.2_K445k _1_1_445_445	NP_004492.2	HNRNPU	19.39	15.76	99	K445k	HNRNPU_K445k	EkPYFPIPEEYTFIQNVPLEDR	FNFGQKEkPYFPIPE	29.1	NP_114032.2|NP_004492.2	HOMO SAPIENS	heterogeneous nuclear ribonucleoprotein U isoform b GN=HNRNPU	3	3980000	-0.61	-0.52	NaN	-0.28	0.52	-0.37	0.67	0.87	0.09	0.29
NP_004492.2_K497k _1_1_497_497	NP_004492.2	HNRNPU	16.08	13.63	16.08	K497k	HNRNPU_K497k	TTWVTkHAAENPGK	GKTTWVTkHAAENPG	29.1	NP_114032.2|NP_004492.2	HOMO SAPIENS	heterogeneous nuclear ribonucleoprotein U isoform b GN=HNRNPU	1	9730000	-0.29	-0.25	-0.1	-0.17	-0.02	0.02	-0.17	0.24	0.17	0.28
NP_004492.2_K505k _1_1_505_505	NP_004492.2	HNRNPU	18.72	16.14	12.35	K505k	HNRNPU_K505k	HAAENPGkYNILGTNTIMDK	HAAENPGkYNILGTN	29.1	NP_114032.2|NP_004492.2	HOMO SAPIENS	heterogeneous nuclear ribonucleoprotein U isoform b GN=HNRNPU	1	8400000	-0.42	-0.36	-0.56	-0.7	-0.73	0.57	0.44	0.34	0.58	0.41
NP_004492.2_K517k _1_1_517_517	NP_004492.2	HNRNPU	21.5	18.39	13.17	K517k	HNRNPU_K517k	YNILGTNTIMDkMMVAGFK	GTNTIMDkMMVAGFK	29.1	NP_114032.2|NP_004492.2|NP_058085.2	HOMO SAPIENS	heterogeneous nuclear ribonucleoprotein U isoform b GN=HNRNPU	4	7220000	0.43	0.22	0.25	0.16	0.62	-0.53	-0.7	-0.12	-0.12	-0.47
NP_004492.2_K524k _1_1_524_524	NP_004492.2	HNRNPU	11.59	8.52	2	K524k	HNRNPU_K524k	MMVAGFkK	KMMVAGFkKQMADTG	29.1	NP_114032.2|NP_004492.2|NP_058085.2	HOMO SAPIENS	heterogeneous nuclear ribonucleoprotein U isoform b GN=HNRNPU	2	13100000	-0.17	-0.11	0.12	0.04	0.08	0.06	-0.21	-0.34	0.09	0.05
NP_004492.2_K525k _1_1_525_525	NP_004492.2	HNRNPU	8.04	4.73	7.61	K525k	HNRNPU_K525k	kQMADTGK	MMVAGFKkQMADTGK	29.1	NP_114032.2|NP_004492.2|NP_058085.2	HOMO SAPIENS	heterogeneous nuclear ribonucleoprotein U isoform b GN=HNRNPU	2	1560000	0.15	0.04	0.09	0	0.19	-0.58	-0.06	-0.57	-0.57	-0.21
NP_004492.2_K532k_1_1_532_532	NP_004492.2	HNRNPU	16.08	13.31	99	M527m K532k	HNRNPU_M527m K532k	QmADTGkLNTLLQR	KQMADTGkLNTLLQR	29.1	NP_114032.2|NP_004492.2|NP_058085.2	HOMO SAPIENS	heterogeneous nuclear ribonucleoprotein U isoform b GN=HNRNPU	4	20200000	0.31	0.09	0.21	0.47	0.34	-0.13	-0.41	-0.4	0.28	-0.35
NP_004492.2_K546k _1_1_546_546	NP_004492.2	HNRNPU	17.78	17.91	99	K546k	HNRNPU_K546k	APQCLGkFIEIAAR	RAPQCLGkFIEIAAR	29.1	NP_114032.2|NP_004492.2|NP_058085.2	HOMO SAPIENS	heterogeneous nuclear ribonucleoprotein U isoform b GN=HNRNPU	2	9020000	-0.23	-0.47	-0.17	-0.08	0.05	-0.04	0.14	0.01	0.21	-0.01
NP_004492.2_K573k _1_1_573_573	NP_004492.2	HNRNPU	7.16	7.16	99	K573k	HNRNPU_K573k	kMCLFAGFQR	SAAAQRRkMCLFAGF	29.1	NP_114032.2|NP_004492.2|NP_058085.2	HOMO SAPIENS	heterogeneous nuclear ribonucleoprotein U isoform b GN=HNRNPU	1	583000	-0.03	-0.01	-0.12	0.06	-0.07	0.17	-0.28	-0.75	-0.31	-0.05
NP_004492.2_K590k _1_1_590_590	NP_004492.2	HNRNPU	16.01	14.59	8.54	K590k	HNRNPU_K590k	AVVVCPkDEDYK	KAVVVCPkDEDYKQR	29.1	NP_114032.2|NP_004492.2|NP_058085.2	HOMO SAPIENS	heterogeneous nuclear ribonucleoprotein U isoform b GN=HNRNPU	2	17600000	0.26	0.23	0.01	0.27	0.16	-0.16	-0.23	-0.05	-0.25	-0.3
NP_004492.2_K616k _1_1_616_616	NP_004492.2	HNRNPU	13.47	11.38	3.54	K616k	HNRNPU_K616k	DLPEHAVLkMK	LPEHAVLkMKGNFTL	29.1	NP_114032.2|NP_004492.2	HOMO SAPIENS	heterogeneous nuclear ribonucleoprotein U isoform b GN=HNRNPU	2	22400000	0.11	-0.05	-0.03	-0.15	0.02	-0.03	-0.32	-0.28	-0.12	-0.06
NP_004492.2_K640k _1_1_640_640	NP_004492.2	HNRNPU	18.69	17.26	5.86	K640k	HNRNPU_K640k	GNFTLPEVAECFDEITYVELQkEEAQK	ITYVELQkEEAQKLL	29.1	NP_114032.2|NP_004492.2|NP_058085.2	HOMO SAPIENS	heterogeneous nuclear ribonucleoprotein U isoform b GN=HNRNPU	1	1170000	-0.41	0.73	0.67	0.96	0.25	NaN	NaN	-0.55	0.37	NaN
NP_004492.2_K645k _1_1_645_645	NP_004492.2	HNRNPU	12.46	11.37	12.46	K645k	HNRNPU_K645k	EEAQkLLEQYK	LQKEEAQkLLEQYKE	29.1	NP_114032.2|NP_004492.2|NP_058085.2	HOMO SAPIENS	heterogeneous nuclear ribonucleoprotein U isoform b GN=HNRNPU	2	24600000	-0.13	-0.14	-0.11	-0.12	-0.08	0.22	0.02	0.02	0.31	0.17
NP_004492.2_K678k _1_1_678_678	NP_004492.2	HNRNPU	8.85	3.91	99	K678k	HNRNPU_K678k	SGkNQFNR	SNKNKSGkNQFNRGG	29.1	NP_114032.2|NP_004492.2|NP_058085.2	HOMO SAPIENS	heterogeneous nuclear ribonucleoprotein U isoform b GN=HNRNPU	2	8320000	0.38	0.38	0.47	0.48	0.21	-0.51	-0.41	-0.58	-0.83	-0.72
NP_004437.2_K139k _1_1_139_139	NP_004437.2	EPRS	17.19	12.81	4.17	K139k	EPRS_K139k	GNAAWQEQLkQK	AAWQEQLkQKKAPVH	30.1	NP_004437.2	HOMO SAPIENS	bifunctional glutamate/proline--tRNA ligase GN=EPRS	2	7110000	0.27	0.22	0.29	0.46	0.33	-0.54	-0.67	-0.55	-0.57	-0.41
NP_004437.2_K173k _1_1_173_173	NP_004437.2	EPRS	12.07	9.54	99	K173k	EPRS_K173k	WDVSTTkAR	KWDVSTTkARVAPEK	30.1	NP_004437.2	HOMO SAPIENS	bifunctional glutamate/proline--tRNA ligase GN=EPRS	1	6380000	0.3	0.19	-0.05	0	0.1	-0.29	-0.45	-0.59	-0.14	-0.44
NP_004437.2_K186k _1_1_186_186	NP_004437.2	EPRS	18.24	16.04	2.5	K186k	EPRS_K186k	KQDVGkFVELPGAEMGK	EKKQDVGkFVELPGA	30.1	NP_004437.2|NP_084011.1	HOMO SAPIENS	bifunctional glutamate/proline--tRNA ligase GN=EPRS	1	1120000	0.02	0.57	0.79	0.41	0.56	-0.48	-0.32	-1.05	-0.24	-0.5
NP_004437.2_K229k _1_1_229_229	NP_004437.2	EPRS	19.43	15.04	3.15	K229k	EPRS_K229k	AALLNQHYQVNFkGK	QHYQVNFkGKLIMRF	30.1	NP_004437.2|NP_084011.1	HOMO SAPIENS	bifunctional glutamate/proline--tRNA ligase GN=EPRS	2	10000000	0.07	0.1	0.02	0.1	-0.13	-0.29	-0.18	-0.02	0	-0.06
NP_004437.2_K282k _1_1_282_282	NP_004437.2	EPRS	6.88	7.09	6.88	K282k	EPRS_K282k	YAEkLIQEGK	TIMKYAEkLIQEGKA	30.1	NP_004437.2	HOMO SAPIENS	bifunctional glutamate/proline--tRNA ligase GN=EPRS	1	3590000	0.52	0.41	0.26	0.14	0.2	-0.82	-0.61	-2.64	-0.29	-0.54
NP_004437.2_K327k _1_1_327_327	NP_004437.2	EPRS	15.25	13	1.85	K327k	EPRS_K327k	NLQMWEEMkK	LQMWEEMkKGSQFGQ	30.1	NP_004437.2|NP_084011.1	HOMO SAPIENS	bifunctional glutamate/proline--tRNA ligase GN=EPRS	1	2810000	0.08	0.35	0.32	0.2	0.42	-0.68	-0.11	-2.96	-1.24	-0.59
NP_004437.2_K435k _1_1_435_435	NP_004437.2	EPRS	16.81	14.94	99	K435k	EPRS_K435k	LNLNNTVLSkR	LNNTVLSkRKLTWFV	30.1	NP_004437.2|NP_084011.1	HOMO SAPIENS	bifunctional glutamate/proline--tRNA ligase GN=EPRS	1	24400000	-0.16	-0.14	-0.05	-0.42	-0.16	-0.1	0.68	0.7	0.98	0.52
NP_004437.2_K472k _1_1_472_472	NP_004437.2	EPRS	20.25	14.6	99	K472k	EPRS_K472k	GMTVEGLkQFIAAQGSSR	GMTVEGLkQFIAAQG	30.1	NP_004437.2|NP_084011.1	HOMO SAPIENS	bifunctional glutamate/proline--tRNA ligase GN=EPRS	2	21300000	-0.02	0.06	-0.31	0.21	-0.22	-0.02	-0.22	-0.21	-0.43	-0.36
NP_004437.2_K647k _1_1_647_647	NP_004437.2	EPRS	9.64	6.56	7.39	K647k	EPRS_K647k	QYVNkNSK	DFKQYVNkNSKHEEL	30.1	NP_004437.2	HOMO SAPIENS	bifunctional glutamate/proline--tRNA ligase GN=EPRS	2	6170000	0.49	0.11	-0.08	0.13	0.15	-0.15	-0.51	-0.4	-0.18	-0.21
NP_004437.2_K666k _1_1_666_666	NP_004437.2	EPRS	8.3	1.76	99	K666k	EPRS_K666k	kGDIIQLQR	PCLKDLKkGDIIQLQ	30.1	NP_004437.2|NP_084011.1	HOMO SAPIENS	bifunctional glutamate/proline--tRNA ligase GN=EPRS	1	2620000	-1.2	-1.1	-0.75	-1.79	-0.83	0.75	0.89	0.57	0.41	0.54
NP_004437.2_K708k _1_1_708_708	NP_004437.2	EPRS	22.95	19.03	10.19	K708k	EPRS_K708k	EAPCVLIYIPDGHTkEMPTSGSK	YIPDGHTkEMPTSGS	30.1	NP_004437.2	HOMO SAPIENS	bifunctional glutamate/proline--tRNA ligase GN=EPRS	1	3200000	0.38	-0.09	-0.14	-0.15	0.13	0.18	0.2	-0.26	-0.16	-0.23
NP_004437.2_K782k _1_1_782_782	NP_004437.2	EPRS	12.08	10.54	8.8	K782k	EPRS_K782k	EDVDAAVkQLLSLK	EDVDAAVkQLLSLKA	30.1	NP_004437.2	HOMO SAPIENS	bifunctional glutamate/proline--tRNA ligase GN=EPRS	2	12300000	-0.42	-0.26	-0.1	-0.65	-0.29	0.35	0.2	0.15	0.44	0.29
NP_004437.2_K788k _1_1_788_788	NP_004437.2	EPRS	8.86	8.06	7.43	K788k	EPRS_K788k	QLLSLkAEYK	VKQLLSLkAEYKEKT	30.1	NP_004437.2	HOMO SAPIENS	bifunctional glutamate/proline--tRNA ligase GN=EPRS	1	675000	-0.1	-0.65	-0.05	-0.18	-0.14	0.71	0.42	-0.62	0.43	0.12
NP_004437.2_K861k _1_1_861_861	NP_004437.2	EPRS	18.41	16.51	7	K861k	EPRS_K861k	INEAVECLLSLkAQYK	VECLLSLkAQYKEKT	30.1	NP_004437.2	HOMO SAPIENS	bifunctional glutamate/proline--tRNA ligase GN=EPRS	3	4510000	-0.15	-0.11	-0.08	-0.28	-0.58	0.28	-0.09	0.12	0.24	0.18
NP_004437.2_K902k _1_1_902_902	NP_004437.2	EPRS	13.91	13.52	8.96	K902k	EPRS_K902k	NSEPAGLETPEAkVLFDK	GLETPEAkVLFDKVA	30.1	NP_004437.2	HOMO SAPIENS	bifunctional glutamate/proline--tRNA ligase GN=EPRS	1	370000	-0.56	-1.34	-0.23	-1.72	-1.62	0.5	0.19	0.41	0.35	0.81
NP_004437.2_K907k _1_1_907_907	NP_004437.2	EPRS	6.76	5.92	99	K907k	EPRS_K907k	VLFDkVASQGEVVR	EAKVLFDkVASQGEV	30.1	NP_004437.2	HOMO SAPIENS	bifunctional glutamate/proline--tRNA ligase GN=EPRS	1	1310000	0.14	-0.04	-0.25	0.52	0.35	0.17	-1.61	0.05	-0.25	-0.17
NP_004437.2_K943k _1_1_943_943	NP_004437.2	EPRS	18.2	17.78	11.75	K943k	EPRS_K943k	AQYkSLIGVEYKPVSATGAEDK	LQLKAQYkSLIGVEY	30.1	NP_004437.2	HOMO SAPIENS	bifunctional glutamate/proline--tRNA ligase GN=EPRS	1	3750000	0.26	0.18	-0.32	0.1	-0.13	0.17	-0.12	-0.16	0.33	-0.34
NP_004437.2_K951k _1_1_951_951	NP_004437.2	EPRS	18.47	15.93	13.48	K951k	EPRS_K951k	SLIGVEYkPVSATGAEDK	SLIGVEYkPVSATGA	30.1	NP_004437.2	HOMO SAPIENS	bifunctional glutamate/proline--tRNA ligase GN=EPRS	2	1590000	-0.04	-0.24	-0.02	-0.48	-0.63	0.1	0.24	0.13	0.1	0.24
NP_004437.2_K1109k _1_1_1109_1109	NP_004437.2	EPRS	13.79	13.13	13.79	K1109k	EPRS_K1109k	SGkTELAEPIAIRPTSETVMYPAYAK	AWVTRSGkTELAEPI	30.1	NP_004437.2	HOMO SAPIENS	bifunctional glutamate/proline--tRNA ligase GN=EPRS	1	2490000	-0.13	-0.29	-0.59	0.04	-0.07	0.29	0.31	-0.11	-0.12	0.06
NP_004437.2_K1143k _1_1_1143_1143	NP_004437.2	EPRS	20.07	18.54	99	K1143k	EPRS_K1143k	DLPIkLNQWCNVVR	SHRDLPIkLNQWCNV	30.1	NP_004437.2	HOMO SAPIENS	bifunctional glutamate/proline--tRNA ligase GN=EPRS	2	17600000	-0.95	-0.46	-0.67	-0.9	-0.7	0.56	0.51	0.4	0.61	0.47
NP_004437.2_K1156k _1_1_1156_1156	NP_004437.2	EPRS	9.08	7.07	99	K1156k	EPRS_K1156k	WEFkHPQPFLR	NVVRWEFkHPQPFLR	30.1	NP_004437.2|NP_084011.1	HOMO SAPIENS	bifunctional glutamate/proline--tRNA ligase GN=EPRS	1	489000	NaN	0.02	-0.77	-0.11	-0.43	1.03	0.13	0.04	0.44	0.67
NP_004437.2_K1361k _1_1_1361_1361	NP_004437.2	EPRS	16.34	12.33	99	K1361k	EPRS_K1361k	FNHWELkGVPIR	KFNHWELkGVPIRLE	30.1	NP_004437.2	HOMO SAPIENS	bifunctional glutamate/proline--tRNA ligase GN=EPRS	1	471000	-0.55	-0.5	-1.32	-0.07	-0.76	0.07	0.24	0.4	0.19	0.47
NP_004437.2_K1375k _1_1_1375_1375	NP_004437.2	EPRS	15.12	15.88	99	K1375k	EPRS_K1375k	DMkSCQFVAVR	EVGPRDMkSCQFVAV	30.1	NP_004437.2|NP_084011.1	HOMO SAPIENS	bifunctional glutamate/proline--tRNA ligase GN=EPRS	2	24700000	-0.25	0.04	-0.24	-0.08	-0.25	-0.08	0.49	0.09	0.08	0.19
NP_004437.2_K1499k _1_1_1499_1499	NP_004437.2	EPRS	9.58	7.44	9.58	K1499k	EPRS_K1499k	CVCGkNPAK	GAKCVCGkNPAKYYT	30.1	NP_004437.2	HOMO SAPIENS	bifunctional glutamate/proline--tRNA ligase GN=EPRS	1	7230000	-0.08	0	0.02	0.08	-0.03	0.13	-0.51	0.01	-0.29	-0.1
NP_001153705.1_K9k _1_1_9_9	NP_001153705.1	ATP1A1	11.57	13.42	10.67	K9k	ATP1A1_K9k	DkYEPAAVSEQGDK	AFKVGRDkYEPAAVS	31.1	NP_000692.2|NP_001153705.1	HOMO SAPIENS	sodium/potassium-transporting ATPase subunit alpha-1 isoform c GN=ATP1A1	2	13700000	0.44	0.5	0.35	0.38	0.41	-0.87	-0.74	-1.22	-0.74	-0.63
NP_001153705.1_K9k _1_1_9_9_1	NP_001153705.1	ATP1A1	18.71	19.69	18.71	K9k	ATP1A1_K9k	DkYEPAAVSEQGDKK	AFKVGRDkYEPAAVS	31.1	NP_000692.2|NP_001153705.1	HOMO SAPIENS	sodium/potassium-transporting ATPase subunit alpha-1 isoform c GN=ATP1A1	3	9730000	0.97	0.75	0.3	0.63	0.67	-0.53	-1.19	-0.86	-0.74	-0.75
NP_001153705.1_K21k _1_1_21_21	NP_001153705.1	ATP1A1	18.36	11.3	2	K21k	ATP1A1_K21k	DKYEPAAVSEQGDkK	AVSEQGDkKGKKGKK	31.1	NP_000692.2|NP_001153705.1	HOMO SAPIENS	sodium/potassium-transporting ATPase subunit alpha-1 isoform c GN=ATP1A1	1	9630000	0.5	0.32	0.37	0.38	0.6	-0.85	-0.82	-1.04	-0.64	-0.93
NP_001153705.1_K21k _1_1_21_21_1	NP_001153705.1	ATP1A1	19.17	14.35	1.4	K21k	ATP1A1_K21k	YEPAAVSEQGDkK	AVSEQGDkKGKKGKK	31.1	NP_000692.2|NP_001153705.1	HOMO SAPIENS	sodium/potassium-transporting ATPase subunit alpha-1 isoform c GN=ATP1A1	2	10200000	0.67	0.59	0.37	0.5	0.54	-0.88	-1.13	-1.49	-0.73	-0.9
NP_001153705.1_K36k _1_1_36_36	NP_001153705.1	ATP1A1	12.31	5.31	4.31	K36k	ATP1A1_K36k	DRDMDELkK	DRDMDELkKEVSMDD	31.1	NP_000692.2|NP_001153705.1	HOMO SAPIENS	sodium/potassium-transporting ATPase subunit alpha-1 isoform c GN=ATP1A1	2	12900000	0.29	0.39	0.31	0.37	0.38	-0.6	-0.79	-0.85	-0.61	-0.8
NP_001153705.1_K37k _1_1_37_37	NP_001153705.1	ATP1A1	8.8	6.59	8.8	K37k	ATP1A1_K37k	kEVSMDDHK	RDMDELKkEVSMDDH	31.1	NP_000692.2|NP_001153705.1|NP_001153706.1|NP_659149.1	HOMO SAPIENS	sodium/potassium-transporting ATPase subunit alpha-1 isoform c GN=ATP1A1	1	2880000	0.39	0.48	0.49	0.27	0.42	-0.56	-0.47	-0.44	-0.46	-0.75
NP_001153705.1_K156k _1_1_156_156	NP_001153705.1	ATP1A1	5.29	4.72	5.29	K156k	ATP1A1_K156k	SSkIMESFK	YQEAKSSkIMESFKN	31.1	NP_689509.1|NP_001153706.1|NP_038762.1|NP_659149.1|NP_653300.2|NP_001243143.1|NP_001243142.1|NP_000692.2|NP_001153705.1	HOMO SAPIENS	sodium/potassium-transporting ATPase subunit alpha-1 isoform c GN=ATP1A1	1	1350000	0.07	0.01	0.01	-0.01	-0.17	-0.85	-0.03	-0.45	-0.13	0.08
NP_001153705.1_K162k _1_1_162_162	NP_001153705.1	ATP1A1	20.98	18.25	99	K162k	ATP1A1_K162k	IMESFkNMVPQQALVIR	SKIMESFkNMVPQQA	31.1	NP_001243142.1|NP_000692.2|NP_001153705.1|NP_689509.1|NP_001153706.1|NP_038762.1|NP_659149.1|NP_001277398.1	HOMO SAPIENS	sodium/potassium-transporting ATPase subunit alpha-1 isoform c GN=ATP1A1	4	17500000	0.06	0.09	-0.11	0.02	-0.24	0.03	0.07	0.01	-0.35	0.29
NP_001153705.1_K212k _1_1_212_212	NP_001153705.1	ATP1A1	17.17	17.17	99	K212k	ATP1A1_K212k	IISANGCkVDNSSLTGESEPQTR	IISANGCkVDNSSLT	31.1	NP_000692.2|NP_001153705.1|NP_001153706.1|NP_659149.1	HOMO SAPIENS	sodium/potassium-transporting ATPase subunit alpha-1 isoform c GN=ATP1A1	1	4660000	0.85	NaN	0.07	NaN	-0.16	0	0.61	-0.15	1.38	-0.09
NP_001153705.1_K359k _1_1_359_359	NP_001153705.1	ATP1A1	21.33	16.12	21.33	K359k	ATP1A1_K359k	NCLVkNLEAVETLGSTSTICSDK	ARKNCLVkNLEAVET	31.1	NP_653300.2|NP_001243143.1|NP_001243142.1|NP_000692.2|NP_001153705.1|NP_000693.1|NP_689509.1|NP_001153706.1|NP_038762.1|NP_659149.1|NP_848492.1|NP_001277398.1	HOMO SAPIENS	sodium/potassium-transporting ATPase subunit alpha-1 isoform c GN=ATP1A1	2	8260000	0.45	0.51	0.49	0.5	0.25	-0.63	-0.49	-0.19	-0.38	-0.46
NP_001153705.1_K413k _1_1_413_413	NP_001153705.1	ATP1A1	28.65	23.48	99	K413k	ATP1A1_K413k	MTVAHMWFDNQIHEADTTENQSGVSFDkTSATWLALSR	QSGVSFDkTSATWLA	31.1	NP_000692.2|NP_001153705.1|NP_001153706.1	HOMO SAPIENS	sodium/potassium-transporting ATPase subunit alpha-1 isoform c GN=ATP1A1	1	2000000	0.35	-0.05	0.23	0.48	0.41	-0.2	-1.43	0.07	-0.35	-0.22
NP_001153705.1_K444k _1_1_444_444	NP_001153705.1	ATP1A1	22.99	18.98	99	K444k	ATP1A1_K444k	AVFQANQENLPILkR	QENLPILkRAVAGDA	31.1	NP_000692.2|NP_001153705.1|NP_001153706.1|NP_659149.1	HOMO SAPIENS	sodium/potassium-transporting ATPase subunit alpha-1 isoform c GN=ATP1A1	3	20800000	-0.2	0.01	0.27	0	0.08	-0.18	0.12	0.09	-0.14	-0.07
NP_001153705.1_K468k _1_1_468_468	NP_001153705.1	ATP1A1	23.09	16.09	99	K468k	ATP1A1_K468k	CIELCCGSVkEMR	ELCCGSVkEMRERYA	31.1	NP_000692.2|NP_001153705.1|NP_001153706.1	HOMO SAPIENS	sodium/potassium-transporting ATPase subunit alpha-1 isoform c GN=ATP1A1	4	68200000	0.28	0.17	0.25	0.37	0.18	-0.38	-0.25	-0.55	-0.47	-0.44
NP_001153705.1_K526k _1_1_526_526	NP_001153705.1	ATP1A1	21.63	19.15	16.94	K526k	ATP1A1_K526k	CSSILLHGkEQPLDEELK	SSILLHGkEQPLDEE	31.1	NP_000692.2|NP_001153705.1|NP_001153706.1|NP_659149.1	HOMO SAPIENS	sodium/potassium-transporting ATPase subunit alpha-1 isoform c GN=ATP1A1	4	76200000	0.72	1.04	0.61	0.78	0.77	-1.79	-1.73	-2.06	-1.24	-1.54
NP_001153705.1_K605k _1_1_605_605	NP_001153705.1	ATP1A1	14.74	14.74	99	K605k	ATP1A1_K605k	AAVPDAVGkCR	AVPDAVGkCRSAGIK	31.1	NP_001243143.1|NP_001243142.1|NP_000692.2|NP_001153705.1	HOMO SAPIENS	sodium/potassium-transporting ATPase subunit alpha-1 isoform c GN=ATP1A1	1	2510000	-0.09	0.14	-0.06	-0.14	-0.22	-0.04	0.21	0.52	-0.55	-0.05
NP_001153705.1_K612k _1_1_612_612	NP_001153705.1	ATP1A1	16.65	16.82	16.64	K612k	ATP1A1_K612k	SAGIkVIMVTGDHPITAK	KCRSAGIkVIMVTGD	31.1	NP_001172014.1|NP_001667.4|NP_653300.2|NP_001243143.1|NP_001243142.1|NP_000692.2|NP_001153705.1|NP_000693.1|NP_689509.1|NP_001153706.1|NP_619593.2|NP_038762.1|NP_659149.1|NP_848492.1|NP_001277398.1	HOMO SAPIENS	sodium/potassium-transporting ATPase subunit alpha-1 isoform c GN=ATP1A1	2	1460000	-0.06	-0.24	0.52	0.45	-0.48	0.08	-0.16	0.74	-0.1	0.06
NP_001153705.1_K629k _1_1_629_629	NP_001153705.1	ATP1A1	20.62	18.44	99	K629k	ATP1A1_K629k	AIAkGVGIISEGNETVEDIAAR	ITAKAIAkGVGIISE	31.1	NP_001243143.1|NP_689509.1|NP_001153706.1|NP_659149.1|NP_848492.1|NP_001243142.1|NP_000692.2|NP_001153705.1|NP_000693.1|NP_001277398.1	HOMO SAPIENS	sodium/potassium-transporting ATPase subunit alpha-1 isoform c GN=ATP1A1	3	24500000	-0.39	-0.05	-0.22	0.03	-0.11	0.4	-0.22	0.44	0.49	0.41
NP_001153705.1_K683k _1_1_683_683	NP_001153705.1	ATP1A1	21.4	23.71	99	K683k	ATP1A1_K683k	DMTSEQLDDILkYHTEIVFAR	EQLDDILkYHTEIVF	31.1	NP_000692.2|NP_001153705.1|NP_001153706.1	HOMO SAPIENS	sodium/potassium-transporting ATPase subunit alpha-1 isoform c GN=ATP1A1	3	16400000	0.43	0.68	-0.05	0.44	0.66	NaN	0.03	-0.57	-0.21	NaN
NP_001153705.1_K698k _1_1_698_698	NP_001153705.1	ATP1A1	14.29	13.19	99	K698k	ATP1A1_K698k	TSPQQkLIIVEGCQR	ARTSPQQkLIIVEGC	31.1	NP_689509.1|NP_001153706.1|NP_619593.2|NP_038762.1|NP_001243142.1|NP_000692.2|NP_001153705.1|NP_000693.1	HOMO SAPIENS	sodium/potassium-transporting ATPase subunit alpha-1 isoform c GN=ATP1A1	1	10000000	-0.23	-0.53	-0.43	-0.37	-0.33	0.14	0.38	0.28	0.53	0.15
NP_001153705.1_K726k _1_1_726_726	NP_001153705.1	ATP1A1	26.46	26.08	1.47	K726k	ATP1A1_K726k	QGAIVAVTGDGVNDSPALkK	VNDSPALkKADIGVA	31.1	NP_000693.1|NP_689509.1|NP_001153706.1|NP_659149.1|NP_001243143.1|NP_001243142.1|NP_000692.2|NP_001153705.1	HOMO SAPIENS	sodium/potassium-transporting ATPase subunit alpha-1 isoform c GN=ATP1A1	4	19200000	-0.24	-0.14	-0.1	-0.26	-0.18	0.1	-0.03	0.06	0.09	0.07
NP_001153705.1_K773k _1_1_773_773	NP_001153705.1	ATP1A1	11.91	6.15	2	K773k	ATP1A1_K773k	LIFDNLkK	RLIFDNLkKSIAYTL	31.1	NP_653300.2|NP_001243143.1|NP_001243142.1|NP_000692.2|NP_001153705.1|NP_000693.1|NP_689509.1|NP_001153706.1|NP_619593.2|NP_001277556.1|NP_038762.1|NP_061201.2|NP_659149.1|NP_848492.1|NP_001277398.1	HOMO SAPIENS	sodium/potassium-transporting ATPase subunit alpha-1 isoform c GN=ATP1A1	1	19900000	-0.24	-0.25	-0.51	-0.74	-0.54	0.31	0.21	0.27	0.04	0.05
NP_001153705.1_K843k _1_1_843_843	NP_001153705.1	ATP1A1	5.73	3.38	99	K843k	ATP1A1_K843k	TDkLVNER	PRNPKTDkLVNERLI	31.1	NP_000692.2|NP_001153705.1|NP_689509.1|NP_001153706.1	HOMO SAPIENS	sodium/potassium-transporting ATPase subunit alpha-1 isoform c GN=ATP1A1	1	1400000	-0.09	0.05	-0.39	-0.35	0.17	0.16	0.08	0.07	-0.19	0.09
NP_001153705.1_K950k _1_1_950_950	NP_001153705.1	ATP1A1	17.81	14.12	4.42	K950k	ATP1A1_K950k	NSVFQQGMkNK	SVFQQGMkNKILIFG	31.1	NP_001243143.1|NP_001243142.1|NP_000692.2|NP_001153705.1|NP_000693.1|NP_689509.1	HOMO SAPIENS	sodium/potassium-transporting ATPase subunit alpha-1 isoform c GN=ATP1A1	3	13300000	-0.19	-0.14	-0.14	-0.48	0.07	0.03	0.22	0.05	0.4	0.12
NP_001153705.1_K1019k _1_1_1019_1019	NP_001153705.1	ATP1A1	7.09	7.09	99	K1019k	ATP1A1_K1019k	RPGGWVEkETYY	RPGGWVEkETYY---	31.1	NP_000692.2|NP_001153705.1	HOMO SAPIENS	sodium/potassium-transporting ATPase subunit alpha-1 isoform c GN=ATP1A1	1	3070000	NaN	NaN	NaN	-1.27	-0.41	1.08	1.06	1.24	0.72	0.22
NP_001952.1_K42k _1_1_42_42	NP_001952.1	EEF2	22.74	20.57	99	K42k	EEF2_K42k	STLTDSLVCkAGIIASAR	LTDSLVCkAGIIASA	32.1	NP_001952.1	HOMO SAPIENS	elongation factor 2 GN=EEF2	1	7680000	-0.19	-0.19	-0.45	-0.18	-0.21	0.61	0.14	0.46	0.8	0.56
NP_001952.1_K90k _1_1_90_90	NP_001952.1	EEF2	19.12	18.98	4.68	K90k	EEF2_K90k	STAISLFYELSENDLNFIkQSK	ENDLNFIkQSKDGAG	32.1	NP_001952.1|NP_031933.1	HOMO SAPIENS	elongation factor 2 GN=EEF2	5	9730000	NaN	-0.75	NaN	NaN	NaN	0.86	0.92	1.08	1.09	0.8
NP_001952.1_K235k _1_1_235_235	NP_001952.1	EEF2	14.08	14.68	7.43	K235k	EEF2_K235k	QFAEMYVAkFAAK	FAEMYVAkFAAKGEG	32.1	NP_001952.1|NP_031933.1	HOMO SAPIENS	elongation factor 2 GN=EEF2	1	3320000	-0.08	-0.09	0.15	-0.13	-0.32	0.11	-0.13	-0.45	0.12	0.03
NP_001952.1_K239k _1_1_239_239	NP_001952.1	EEF2	16.62	15.64	99	K239k	EEF2_K239k	FAAkGEGQLGPAER	YVAKFAAkGEGQLGP	32.1	NP_001952.1	HOMO SAPIENS	elongation factor 2 GN=EEF2	2	117000000	-0.12	-0.22	-0.5	-0.19	-0.15	0.29	0.24	0.3	0.17	-0.1
NP_001952.1_K272k _1_1_272_272	NP_001952.1	EEF2	16.08	14.26	3.82	K272k	EEF2_K272k	YFDPANGkFSK	YFDPANGkFSKSATS	32.1	NP_001952.1|NP_031933.1	HOMO SAPIENS	elongation factor 2 GN=EEF2	2	28500000	-0.09	-0.24	-0.26	-0.27	-0.5	0.22	0.06	0.17	0.17	0.12
NP_001952.1_K275k _1_1_275_275	NP_001952.1	EEF2	15.23	8.75	15.23	K275k	EEF2_K275k	FSkSATSPEGK	PANGKFSkSATSPEG	32.1	NP_001952.1	HOMO SAPIENS	elongation factor 2 GN=EEF2	4	49000000	-0.69	-0.64	-0.81	-0.9	-0.67	0.78	0.4	0.69	0.77	0.62
NP_001952.1_K283k _1_1_283_283	NP_001952.1	EEF2	8.55	6.45	1.96	K283k	EEF2_K283k	SATSPEGkK	SATSPEGkKLPRTFC	32.1	NP_001952.1	HOMO SAPIENS	elongation factor 2 GN=EEF2	1	6300000	0.11	-0.06	0.05	0.2	0.22	-0.38	-0.48	-0.63	-0.2	-0.12
NP_001952.1_K308k _1_1_308_308	NP_001952.1	EEF2	10.87	7.62	1.78	K308k	EEF2_K308k	VFDAIMNFkK	FDAIMNFkKEETAKL	32.1	NP_001952.1	HOMO SAPIENS	elongation factor 2 GN=EEF2	1	3010000	-0.42	0.24	0.12	0.09	0.23	-0.75	-0.58	-0.74	0.04	-0.15
NP_001952.1_K314k _1_1_314_314	NP_001952.1	EEF2	6.64	3.45	6.64	K314k	EEF2_K314k	EETAkLIEK	FKKEETAkLIEKLDI	32.1	NP_001952.1|NP_031933.1	HOMO SAPIENS	elongation factor 2 GN=EEF2	1	5400000	-0.18	-0.61	0.1	0.11	-0.47	-0.17	0.14	0.03	0.34	0.26
NP_001952.1_K318k _1_1_318_318	NP_001952.1	EEF2	5.19	0.93	5.19	K318k	EEF2_K318k	LIEkLDIK	ETAKLIEkLDIKLDS	32.1	NP_599011.2|NP_001952.1|NP_031933.1	HOMO SAPIENS	elongation factor 2 GN=EEF2	1	3370000	-0.2	-0.1	-0.09	0.01	-0.59	0.31	0.25	-0.04	0.48	0.25
NP_001952.1_K322k _1_1_322_322	NP_001952.1	EEF2	11.83	7.63	11.83	K322k	EEF2_K322k	LDIkLDSEDK	LIEKLDIkLDSEDKD	32.1	NP_001952.1|NP_031933.1	HOMO SAPIENS	elongation factor 2 GN=EEF2	2	15500000	-0.04	-0.15	-0.16	-0.08	-0.16	0.09	0.02	0.16	-0.04	0
NP_001952.1_K386k _1_1_386_386	NP_001952.1	EEF2	19.48	18.56	6.51	K386k	EEF2_K386k	CELLYEGPPDDEAAMGIkSCDPK	DEAAMGIkSCDPKGP	32.1	NP_001952.1|NP_031933.1	HOMO SAPIENS	elongation factor 2 GN=EEF2	3	4700000	0.52	-0.08	-0.34	0.04	0.17	-0.62	-0.31	-0.41	0.09	0.22
NP_001952.1_K400k _1_1_400_400	NP_001952.1	EEF2	10.56	8.94	6.71	K400k	EEF2_K400k	GPLMMYISkMVPTSDK	PLMMYISkMVPTSDK	32.1	NP_001952.1|NP_031933.1	HOMO SAPIENS	elongation factor 2 GN=EEF2	2	4490000	0.14	0.75	0.15	0.19	0.14	0.13	0.07	-0.14	-0.25	-0.54
NP_001952.1_K426k _1_1_426_426	NP_001952.1	EEF2	17.96	15.65	99	K426k	EEF2_K426k	VFSGLVSTGLkVR	GLVSTGLkVRIMGPN	32.1	NP_001952.1	HOMO SAPIENS	elongation factor 2 GN=EEF2	2	1960000	0.08	0.24	-0.26	-0.13	0.24	-0.11	0.14	-0.43	-0.46	-0.13
NP_001952.1_K438k _1_1_438_438	NP_001952.1	EEF2	10.34	7.4	1.36	K438k	EEF2_K438k	IMGPNYTPGkK	GPNYTPGkKEDLYLK	32.1	NP_001952.1|NP_031933.1	HOMO SAPIENS	elongation factor 2 GN=EEF2	1	1060000	-0.2	-0.04	0.01	-0.17	-0.05	0	0.05	-0.18	0.11	0.21
NP_001952.1_K445k _1_1_445_445	NP_001952.1	EEF2	15.29	6.52	10.43	K445k	EEF2_K445k	KEDLYLkPIQR	KKEDLYLkPIQRTIL	32.1	NP_001952.1|NP_031933.1	HOMO SAPIENS	elongation factor 2 GN=EEF2	1	3080000	0.23	-0.76	0.35	-0.13	-0.5	0	-0.34	0.11	-0.08	0.22
NP_001952.1_K445k _1_1_445_445_1	NP_001952.1	EEF2	17.38	13.68	99	K445k	EEF2_K445k	EDLYLkPIQR	KKEDLYLkPIQRTIL	32.1	NP_001952.1|NP_031933.1	HOMO SAPIENS	elongation factor 2 GN=EEF2	2	15300000	-0.03	0.01	0.09	0.12	-0.22	-0.08	-0.15	-0.14	-0.03	-0.09
NP_001952.1_K498k _1_1_498_498	NP_001952.1	EEF2	13.84	11.41	99	K498k	EEF2_K498k	VMkFSVSPVVR	AHNMRVMkFSVSPVV	32.1	NP_001952.1|NP_031933.1	HOMO SAPIENS	elongation factor 2 GN=EEF2	2	17400000	-0.01	0.42	-0.19	-0.03	-0.23	-0.06	-0.25	0.32	0.05	0.16
NP_001952.1_K512k _1_1_512_512	NP_001952.1	EEF2	16.35	12.06	16.35	K512k	EEF2_K512k	VAVEAkNPADLPK	VRVAVEAkNPADLPK	32.1	NP_001952.1|NP_031933.1	HOMO SAPIENS	elongation factor 2 GN=EEF2	2	17100000	0.21	0.16	-0.04	0.07	0.15	-0.18	-0.19	-0.28	-0.08	-0.02
NP_001952.1_K571k _1_1_571_571	NP_001952.1	EEF2	16.85	15.75	1.53	K571k	EEF2_K571k	DLEEDHACIPIkK	DHACIPIkKSDPVVS	32.1	NP_001952.1|NP_031933.1	HOMO SAPIENS	elongation factor 2 GN=EEF2	1	15800000	-0.02	0.15	0.14	0.09	0	-0.05	-0.27	0.01	-0.2	-0.23
NP_001952.1_K594k _1_1_594_594	NP_001952.1	EEF2	19.29	17.16	6.08	K594k	EEF2_K594k	ETVSEESNVLCLSkSPNK	SNVLCLSkSPNKHNR	32.1	NP_001952.1|NP_031933.1	HOMO SAPIENS	elongation factor 2 GN=EEF2	3	4000000	-0.31	0.19	-0.19	0.05	0.05	0.33	0.34	-0.32	0.16	-0.19
NP_001952.1_K638k _1_1_638_638	NP_001952.1	EEF2	17.7	17.7	99	K638k	EEF2_K638k	YLAEkYEWDVAEAR	RARYLAEkYEWDVAE	32.1	NP_001952.1|NP_031933.1	HOMO SAPIENS	elongation factor 2 GN=EEF2	2	6910000	-0.01	0.02	-0.58	-0.26	-0.04	0.04	0.27	-0.25	0.2	-0.13
NP_001952.1_K648k _1_1_648_648	NP_001952.1	EEF2	7.25	5.84	7.25	K648k	EEF2_K648k	kIWCFGPDGTGPNILTDITK	WDVAEARkIWCFGPD	32.1	NP_001952.1|NP_031933.1	HOMO SAPIENS	elongation factor 2 GN=EEF2	1	1430000	0.2	0.36	0.06	0.41	0.34	-0.24	NaN	-0.47	-0.31	-0.65
NP_001952.1_K845k _1_1_845_845	NP_001952.1	EEF2	13.85	13.65	13.85	K845k	EEF2_K845k	GLkEGIPALDNFLDK	TRKRKGLkEGIPALD	32.1	NP_001952.1|NP_031933.1	HOMO SAPIENS	elongation factor 2 GN=EEF2	1	6980000	-0.09	-0.02	0.03	-0.03	-0.12	0.02	0.11	-0.61	0.08	-0.16
NP_001952.1_K845k _1_1_845_845_1	NP_001952.1	EEF2	16.73	18.89	16.73	K845k	EEF2_K845k	GLkEGIPALDNFLDKL	TRKRKGLkEGIPALD	32.1	NP_001952.1|NP_031933.1	HOMO SAPIENS	elongation factor 2 GN=EEF2	4	44200000	-0.18	-0.23	-0.04	0.62	-0.24	0.1	0.06	0.44	-0.22	-0.17
NP_001952.1_K857k _1_1_857_857	NP_001952.1	EEF2	7.34	5.6	99	K857k	EEF2_K857k	EGIPALDNFLDkL	ALDNFLDkL------	32.1	NP_001952.1|NP_031933.1	HOMO SAPIENS	elongation factor 2 GN=EEF2	3	2890000	NaN	1.52	NaN	1.22	NaN	0.99	1.19	NaN	1.04	NaN
NP_006176.2_K70k _1_1_70_70	NP_006176.2	NUMA1	18.5	17.46	99	K70k	NUMA1_K70k	LDFVCSFLQkNR	FVCSFLQkNRKHPSS	33.1	NP_006176.2|NP_001273490.1|NP_598708.3	HOMO SAPIENS	nuclear mitotic apparatus protein 1 isoform 1 GN=NUMA1	1	1440000	-0.06	-0.04	-0.42	-0.93	-0.18	-0.02	0.2	0.42	-1.16	0.11
NP_006176.2_K267k _1_1_267_267	NP_006176.2	NUMA1	16.6	13.68	12.57	K267k	NUMA1_K267k	LALLNEkQAASPLEPK	RLALLNEkQAASPLE	33.1	NP_006176.2|NP_001273490.1	HOMO SAPIENS	nuclear mitotic apparatus protein 1 isoform 1 GN=NUMA1	2	5430000	-0.47	-0.54	-0.59	-0.51	-0.47	0.52	0.25	0.39	0.58	0.47
NP_006176.2_K284k _1_1_284_284	NP_006176.2	NUMA1	7.45	7.45	99	K284k	NUMA1_K284k	ELEELRDkNESLTMR	ELEELRDkNESLTMR	33.1	NP_006176.2|NP_001273490.1	HOMO SAPIENS	nuclear mitotic apparatus protein 1 isoform 1 GN=NUMA1	1	3510000	-0.61	-0.27	-0.87	-0.75	-0.62	0.14	0.26	0.44	0.73	0.17
NP_006176.2_K284k _1_1_284_284_1	NP_006176.2	NUMA1	8.35	8.77	99	K284k	NUMA1_K284k	DkNESLTMR	ELEELRDkNESLTMR	33.1	NP_006176.2|NP_001273490.1	HOMO SAPIENS	nuclear mitotic apparatus protein 1 isoform 1 GN=NUMA1	1	400000	-0.05	0.59	-0.13	0.4	-0.29	-0.02	NaN	0.6	-0.12	NaN
NP_006176.2_K303k _1_1_303_303	NP_006176.2	NUMA1	10.12	7.58	4.25	K303k	NUMA1_K303k	QCQDLkTEK	LKQCQDLkTEKSQMD	33.1	NP_006176.2|NP_001273490.1	HOMO SAPIENS	nuclear mitotic apparatus protein 1 isoform 1 GN=NUMA1	2	5370000	-0.42	-0.26	-0.33	-0.27	-0.5	0.25	0.38	0.22	0.25	0.53
NP_006176.2_K358k _1_1_358_358	NP_006176.2	NUMA1	11.86	11.26	7.75	K358k	NUMA1_K358k	ATQEWLEkQAQLEK	ATQEWLEkQAQLEKE	33.1	NP_006176.2|NP_001273490.1	HOMO SAPIENS	nuclear mitotic apparatus protein 1 isoform 1 GN=NUMA1	1	982000	-1.1	-0.37	-0.14	-0.25	0	0.19	0.02	0.37	0.4	0.7
NP_006176.2_K686k _1_1_686_686	NP_006176.2	NUMA1	7.13	4.78	7.13	K686k	NUMA1_K686k	SEQQkATEK	QLRSEQQkATEKERV	33.1	NP_006176.2|NP_001273490.1	HOMO SAPIENS	nuclear mitotic apparatus protein 1 isoform 1 GN=NUMA1	1	380000	0.22	-0.5	-1.24	-0.18	NaN	0.86	NaN	0.55	0.42	0.1
NP_006176.2_K708k _1_1_708_708	NP_006176.2	NUMA1	8.56	8.56	8.56	K708k	NUMA1_K708k	DQLQEQLQALkESLK	QEQLQALkESLKVTK	33.1	NP_006176.2|NP_001273490.1	HOMO SAPIENS	nuclear mitotic apparatus protein 1 isoform 1 GN=NUMA1	1	348000	0.07	0.61	0.96	NaN	0.24	0.14	-0.09	-0.23	NaN	-0.63
NP_006176.2_K740k _1_1_740_740	NP_006176.2	NUMA1	12.02	8.37	99	K740k	NUMA1_K740k	CISELkAETR	QRCISELkAETRSLV	33.1	NP_006176.2|NP_001273490.1	HOMO SAPIENS	nuclear mitotic apparatus protein 1 isoform 1 GN=NUMA1	2	7350000	-0.47	-0.04	-0.55	-0.62	-0.25	0.14	-0.3	0.59	0.14	0.01
NP_006176.2_K751k _1_1_751_751	NP_006176.2	NUMA1	6.49	1.78	99	K751k	NUMA1_K751k	SLVEQHkR	RSLVEQHkRERKELE	33.1	NP_006176.2|NP_001273490.1	HOMO SAPIENS	nuclear mitotic apparatus protein 1 isoform 1 GN=NUMA1	1	175000	0.57	-0.58	-0.89	-1.02	-0.35	-0.37	1.09	0.68	0.11	0.18
NP_006176.2_K891k _1_1_891_891	NP_006176.2	NUMA1	13.66	11.68	99	K891k	NUMA1_K891k	ALQQVQEkEVR	ALQQVQEkEVRAQKL	33.1	NP_598708.3|NP_006176.2|NP_001273490.1	HOMO SAPIENS	nuclear mitotic apparatus protein 1 isoform 1 GN=NUMA1	2	31900000	-0.92	-0.38	-0.63	-0.78	-0.61	0.43	0.53	0.46	0.29	0.25
NP_006176.2_K897k _1_1_897_897	NP_006176.2	NUMA1	15.1	12.96	15.1	K897k	NUMA1_K897k	AQkLADDLSTLQEK	EKEVRAQkLADDLST	33.1	NP_006176.2|NP_001273490.1	HOMO SAPIENS	nuclear mitotic apparatus protein 1 isoform 1 GN=NUMA1	2	8080000	-0.52	-0.7	-0.96	-0.87	-0.83	0.52	0.48	0.49	0.56	0.51
NP_006176.2_K908k _1_1_908_908	NP_006176.2	NUMA1	17.19	17.19	10.35	K908k	NUMA1_K908k	LADDLSTLQEkMAATSK	DLSTLQEkMAATSKE	33.1	NP_006176.2|NP_001273490.1	HOMO SAPIENS	nuclear mitotic apparatus protein 1 isoform 1 GN=NUMA1	1	1560000	-0.12	-0.55	-0.15	-0.56	-0.4	0.45	0.5	0.17	0.34	0.27
NP_006176.2_K914k _1_1_914_914	NP_006176.2	NUMA1	10.48	6.56	99	K914k	NUMA1_K914k	MAATSkEVAR	EKMAATSkEVARLET	33.1	NP_006176.2|NP_001273490.1	HOMO SAPIENS	nuclear mitotic apparatus protein 1 isoform 1 GN=NUMA1	3	13100000	-0.28	-0.38	-0.36	-0.5	0.02	0.25	0.49	0.51	0.56	0.54
NP_006176.2_K925k _1_1_925_925	NP_006176.2	NUMA1	13.72	13.72	99	K925k	NUMA1_K925k	kAGEQQETASR	RLETLVRkAGEQQET	33.1	NP_006176.2|NP_001273490.1	HOMO SAPIENS	nuclear mitotic apparatus protein 1 isoform 1 GN=NUMA1	2	1730000	-0.1	NaN	NaN	NaN	-0.27	1.43	1.37	1.21	1.15	1.53
NP_006176.2_K939k _1_1_939_939	NP_006176.2	NUMA1	9.68	5.97	99	K939k	NUMA1_K939k	ELVkEPAR	TASRELVkEPARAGD	33.1	NP_006176.2|NP_001273490.1	HOMO SAPIENS	nuclear mitotic apparatus protein 1 isoform 1 GN=NUMA1	1	8970000	-0.4	-0.48	-0.76	-0.76	-0.89	0.34	0.34	0.49	0.41	0.2
NP_006176.2_K1024k _1_1_1024_1024	NP_006176.2	NUMA1	14.2	9.75	99	K1024k	NUMA1_K1024k	AQADLALEkAAR	QADLALEkAARAELE	33.1	NP_006176.2|NP_001273490.1	HOMO SAPIENS	nuclear mitotic apparatus protein 1 isoform 1 GN=NUMA1	2	4130000	-0.18	-0.31	-0.42	-1.12	NaN	0.28	1.15	0.64	0.3	0.36
NP_006176.2_K1415k _1_1_1415_1415	NP_006176.2	NUMA1	7.33	6.39	99	K1415k	NUMA1_K1415k	QkVAEQER	ELIPLRQkVAEQERT	33.1	NP_006176.2	HOMO SAPIENS	nuclear mitotic apparatus protein 1 isoform 1 GN=NUMA1	1	2790000	-0.79	-0.41	-0.65	-0.16	-0.52	1.04	0.98	0.27	0.51	1.25
NP_006176.2_K1441k _1_1_1441_1441	NP_006176.2	NUMA1	15.15	11.83	1.88	K1441k	NUMA1_K1441k	ASYAEQLSMLkK	AEQLSMLkKAHGLLA	33.1	NP_006176.2|NP_001273490.1|NP_598708.3	HOMO SAPIENS	nuclear mitotic apparatus protein 1 isoform 1 GN=NUMA1	2	10700000	-0.78	-0.73	-0.7	-1.01	-0.73	0.72	0.56	0.54	0.58	0.62
NP_006176.2_K1475k _1_1_1475_1475	NP_006176.2	NUMA1	13.68	14.52	99	K1475k	NUMA1_K1475k	EkYVQELAAVR	ELDQAREkYVQELAA	33.1	NP_006176.2|NP_001273490.1	HOMO SAPIENS	nuclear mitotic apparatus protein 1 isoform 1 GN=NUMA1	2	14200000	-0.52	-0.47	-0.35	-0.94	-0.65	0.3	0.28	0.5	0.34	0.37
NP_006176.2_K1511k _1_1_1511_1511	NP_006176.2	NUMA1	16.17	15.21	9.83	K1511k	NUMA1_K1511k	ELEVMTAkYEGAK	ELEVMTAkYEGAKVK	33.1	NP_006176.2|NP_001273490.1|NP_598708.3	HOMO SAPIENS	nuclear mitotic apparatus protein 1 isoform 1 GN=NUMA1	2	10700000	-0.29	-0.02	-0.22	-0.05	-0.44	0.26	-0.02	0.03	0.05	-0.14
NP_006176.2_K1557k _1_1_1557_1557	NP_006176.2	NUMA1	8.6	6.17	8.6	K1557k	NUMA1_K1557k	kLADSDQASK	QVEELSKkLADSDQA	33.1	NP_006176.2	HOMO SAPIENS	nuclear mitotic apparatus protein 1 isoform 1 GN=NUMA1	1	696000	-0.85	-0.42	-0.73	-0.24	-1.43	0.49	0.75	0.33	0.25	0.37
NP_006176.2_K1667k _1_1_1667_1667	NP_006176.2	NUMA1	9.23	9.58	99	K1667k	NUMA1_K1667k	TkEAEQTCR	QQAGLKTkEAEQTCR	33.1	NP_006176.2|NP_001273490.1|NP_598708.3	HOMO SAPIENS	nuclear mitotic apparatus protein 1 isoform 1 GN=NUMA1	1	2350000	-0.52	-0.56	-0.46	0.03	-0.35	-0.03	0.23	0.54	0.13	0.65
NP_006176.2_K1708k _1_1_1708_1708	NP_006176.2	NUMA1	17.17	15.34	99	K1708k	NUMA1_K1708k	FQVATDALkSR	QVATDALkSREPQAK	33.1	NP_006176.2|NP_001273490.1|NP_598708.3	HOMO SAPIENS	nuclear mitotic apparatus protein 1 isoform 1 GN=NUMA1	2	8560000	-0.11	-0.3	0.13	-0.15	-0.09	-0.04	0.09	0	0.12	-0.15
NP_006176.2_K1766k _1_1_1766_1766	NP_006176.2	NUMA1	14.09	11.69	99	K1766k	NUMA1_K1766k	LPPkVESLESLYFTPIPAR	ISQRLPPkVESLESL	33.1	NP_006176.2|NP_001273490.1	HOMO SAPIENS	nuclear mitotic apparatus protein 1 isoform 1 GN=NUMA1	2	5410000	NaN	NaN	0.47	-0.35	0.67	-0.08	0.86	0.92	0.41	1.63
NP_000810.1_K28k _1_1_28_28	NP_000810.1	GART	20.5	19.17	20.5	K28k	GART_K28k	LAQSHHVkQVLVAPGNAGTACSEK	LAQSHHVkQVLVAPG	34.1	NP_000810.1|NP_780294.1	HOMO SAPIENS	trifunctional purine biosynthetic protein adenosine-3 isoform 1 GN=GART	1	792000	0.04	0.22	0.41	0.25	0.4	-0.28	-0.75	-0.36	-0.62	-0.19
NP_000810.1_K107k _1_1_107_107	NP_000810.1	GART	21.14	21	99	K107k	GART_K107k	SAGVQCFGPTAEAAQLESSkR	AAQLESSkRFAKEFM	34.1	NP_000810.1|NP_780294.1	HOMO SAPIENS	trifunctional purine biosynthetic protein adenosine-3 isoform 1 GN=GART	2	7440000	0.89	1.18	0.78	1.22	0.46	NaN	NaN	-0.36	1.69	-0.08
NP_000810.1_K129k _1_1_129_129	NP_000810.1	GART	16.94	13.95	16.94	K129k	GART_K129k	AFTkPEEACSFILSADFPALVVK	AQWKAFTkPEEACSF	34.1	NP_000810.1|NP_780294.1	HOMO SAPIENS	trifunctional purine biosynthetic protein adenosine-3 isoform 1 GN=GART	1	493000	-0.18	-0.07	-0.41	0.05	0.21	-0.03	-0.32	NaN	0.04	-0.05
NP_000810.1_K156k _1_1_156_156	NP_000810.1	GART	12.67	9.05	13.21	K156k	GART_K156k	ASGLAAGkGVIVAK	ASGLAAGkGVIVAKS	34.1	NP_000810.1|NP_780294.1|NP_034386.2	HOMO SAPIENS	trifunctional purine biosynthetic protein adenosine-3 isoform 1 GN=GART	2	5410000	0.33	0.54	0.36	0.33	0.45	-0.66	-1.22	-0.94	-0.54	-0.78
NP_000810.1_K169k _1_1_169_169	NP_000810.1	GART	7.41	10.61	1.41	K169k	GART_K169k	SKEEACkAVQEIMQEK	KSKEEACkAVQEIMQ	34.1	NP_000810.1	HOMO SAPIENS	trifunctional purine biosynthetic protein adenosine-3 isoform 1 GN=GART	1	6420000	0.55	0.83	0.99	0.23	0.67	-0.33	-0.31	-0.26	-0.41	-0.61
NP_000810.1_K249k _1_1_249_249	NP_000810.1	GART	13.47	12.91	3.37	K249k	GART_K249k	LLEGDGGPNTGGMGAYCPAPQVSNDLLLkIK	VSNDLLLkIKDTVLQ	34.1	NP_000810.1	HOMO SAPIENS	trifunctional purine biosynthetic protein adenosine-3 isoform 1 GN=GART	1	460000	0.43	-0.2	-0.05	0.3	0.75	0.07	0.02	-0.12	-0.19	-0.93
NP_000810.1_K251k _1_1_251_251	NP_000810.1	GART	8.29	4.39	99	K251k	GART_K251k	IkDTVLQR	NDLLLKIkDTVLQRT	34.1	NP_000810.1|NP_780294.1	HOMO SAPIENS	trifunctional purine biosynthetic protein adenosine-3 isoform 1 GN=GART	2	22900000	0.25	0.06	-0.08	-0.04	0.15	0.09	0.09	0	-0.23	-0.27
NP_000810.1_K281k _1_1_281_281	NP_000810.1	GART	12.12	10.29	7.05	K281k	GART_K281k	TVDGMQQEGTPYTGILYAGIMLTkNGPK	YAGIMLTkNGPKVLE	34.1	NP_000810.1	HOMO SAPIENS	trifunctional purine biosynthetic protein adenosine-3 isoform 1 GN=GART	1	489000	0.23	0.87	-0.36	0.81	1	0.06	-0.45	0.05	NaN	-1.18
NP_000810.1_K285k _1_1_285_285	NP_000810.1	GART	13.79	13.25	99	K285k	GART_K285k	NGPkVLEFNCR	MLTKNGPkVLEFNCR	34.1	NP_000810.1|NP_780294.1	HOMO SAPIENS	trifunctional purine biosynthetic protein adenosine-3 isoform 1 GN=GART	2	6140000	0.39	0.39	0.33	0.68	-0.15	-0.14	-0.06	-0.54	-0.68	0.03
NP_000810.1_K350k _1_1_350_350	NP_000810.1	GART	14.22	12.88	11.72	K350k	GART_K350k	GYPGDYTkGVEITGFPEAQALGLEVFHAGTALK	GYPGDYTkGVEITGF	34.1	NP_000810.1|NP_780294.1	HOMO SAPIENS	trifunctional purine biosynthetic protein adenosine-3 isoform 1 GN=GART	2	4740000	0.61	0.46	0.16	-0.22	0.22	-0.31	-0.53	-0.63	0.11	-0.45
NP_000810.1_K378k _1_1_378_378	NP_000810.1	GART	7.99	8.74	99	K378k	GART_K378k	NGkVVTHGGR	GTALKNGkVVTHGGR	34.1	NP_000810.1|NP_780294.1	HOMO SAPIENS	trifunctional purine biosynthetic protein adenosine-3 isoform 1 GN=GART	2	1520000	0.28	0.61	0.66	0.83	0.61	-0.41	-0.26	-0.77	-0.5	-0.92
NP_000810.1_K404k _1_1_404_404	NP_000810.1	GART	20.63	14.98	1.75	K404k	GART_K404k	ENLISALEEAkK	ISALEEAkKGLAAIK	34.1	NP_000810.1|NP_780294.1	HOMO SAPIENS	trifunctional purine biosynthetic protein adenosine-3 isoform 1 GN=GART	1	6250000	0.63	0.51	0.66	0.51	0.53	-1.02	-0.88	-1.48	-0.91	-1.02
NP_000810.1_K411k _1_1_411_411	NP_000810.1	GART	14.67	14.32	99	K411k	GART_K411k	GLAAIkFEGAIYR	KKGLAAIkFEGAIYR	34.1	NP_000810.1|NP_780294.1|NP_034386.2	HOMO SAPIENS	trifunctional purine biosynthetic protein adenosine-3 isoform 1 GN=GART	2	3950000	0.53	0.3	0.66	0.32	-0.07	NaN	-0.21	-0.19	NaN	-0.02
NP_000810.1_K438k _1_1_438_438	NP_000810.1	GART	17.75	12.19	17.75	K438k	GART_K438k	SLTYkESGVDIAAGNMLVK	QPRSLTYkESGVDIA	34.1	NP_000810.1	HOMO SAPIENS	trifunctional purine biosynthetic protein adenosine-3 isoform 1 GN=GART	2	6170000	0.03	0.11	0.46	0.24	0.03	-0.31	-0.45	-0.33	-0.17	-0.28
NP_000810.1_K452k _1_1_452_452	NP_000810.1	GART	23.75	18.57	1.66	K452k	GART_K452k	ESGVDIAAGNMLVkK	AAGNMLVkKIQPLAK	34.1	NP_000810.1	HOMO SAPIENS	trifunctional purine biosynthetic protein adenosine-3 isoform 1 GN=GART	4	36500000	-0.14	-0.37	-0.35	-0.83	-0.37	0.24	0.19	0.28	0.29	0.16
NP_000810.1_K459k _1_1_459_459	NP_000810.1	GART	7.88	7.88	7.88	K459k	GART_K459k	KIQPLAkATSR	KKIQPLAkATSRSGC	34.1	NP_000810.1|NP_034386.2	HOMO SAPIENS	trifunctional purine biosynthetic protein adenosine-3 isoform 1 GN=GART	1	759000	-0.17	-0.56	-0.08	0.01	0.06	0.36	-0.06	-0.1	0.43	0.5
NP_000810.1_K459k _1_1_459_459_1	NP_000810.1	GART	9.3	9.3	99	K459k	GART_K459k	IQPLAkATSR	KKIQPLAkATSRSGC	34.1	NP_000810.1	HOMO SAPIENS	trifunctional purine biosynthetic protein adenosine-3 isoform 1 GN=GART	1	19200000	-0.34	-0.22	-0.76	-0.71	-0.37	1.09	1.25	1	-0.05	0.33
NP_000810.1_K467k _1_1_467_467	NP_000810.1	GART	17.88	16.15	17.88	K467k	GART_K467k	SGCkVDLGGFAGLFDLK	ATSRSGCkVDLGGFA	34.1	NP_000810.1	HOMO SAPIENS	trifunctional purine biosynthetic protein adenosine-3 isoform 1 GN=GART	2	12200000	-0.64	-0.46	-0.31	-0.58	-0.65	0.32	0.31	0.36	0.54	0.42
NP_000810.1_K480k _1_1_480_480	NP_000810.1	GART	17.98	15.12	9.23	K480k	GART_K480k	VDLGGFAGLFDLkAAGFK	FAGLFDLkAAGFKDP	34.1	NP_000810.1	HOMO SAPIENS	trifunctional purine biosynthetic protein adenosine-3 isoform 1 GN=GART	1	427000	-1.08	-0.62	0.09	-0.62	-0.41	0.25	-0.01	0.18	0.34	0.15
NP_000810.1_K485k _1_1_485_485	NP_000810.1	GART	17.03	17.03	17.03	K485k	GART_K485k	AAGFkDPLLASGTDGVGTK	DLKAAGFkDPLLASG	34.1	NP_000810.1|NP_034386.2	HOMO SAPIENS	trifunctional purine biosynthetic protein adenosine-3 isoform 1 GN=GART	2	3160000	-0.51	-0.43	-0.31	-0.32	-0.59	0.29	0.29	0.26	0.04	0.19
NP_000810.1_K557k _1_1_557_557	NP_000810.1	GART	20.3	18.85	5	K557k	GART_K557k	LDLSVTEAVVAGIAkACGK	AVVAGIAkACGKAGC	34.1	NP_000810.1	HOMO SAPIENS	trifunctional purine biosynthetic protein adenosine-3 isoform 1 GN=GART	2	6500000	-0.95	-0.25	-0.3	-0.24	-0.25	0.53	0.53	0.23	0.88	0.46
NP_000810.1_K633k _1_1_633_633	NP_000810.1	GART	13.05	13.92	99	K633k	GART_K633k	IVAkSSLQYSSPAPDGCGDQTLGDLLLTPTR	LVRKIVAkSSLQYSS	34.1	NP_000810.1	HOMO SAPIENS	trifunctional purine biosynthetic protein adenosine-3 isoform 1 GN=GART	1	917000	NaN	0.59	1.01	NaN	NaN	0.26	NaN	-0.22	0.46	0.58
NP_000810.1_K697k _1_1_697_697	NP_000810.1	GART	10.69	10.18	99	K697k	GART_K697k	VLPEkLGVDLDAQTWR	IPRVLPEkLGVDLDA	34.1	NP_000810.1	HOMO SAPIENS	trifunctional purine biosynthetic protein adenosine-3 isoform 1 GN=GART	2	2470000	-0.02	0.17	-0.05	0.03	0.23	-0.56	0.43	0.1	-0.24	0.59
NP_000810.1_K757k _1_1_757_757	NP_000810.1	GART	20.78	17.01	99	K757k	GART_K757k	DIQQHkEEAWVIGSVVAR	LRDIQQHkEEAWVIG	34.1	NP_000810.1	HOMO SAPIENS	trifunctional purine biosynthetic protein adenosine-3 isoform 1 GN=GART	1	9680000	-0.11	0.17	0.18	-0.14	0.29	-0.17	-0.02	NaN	0.03	-0.03
NP_000810.1_K866k _1_1_866_866	NP_000810.1	GART	9.33	4.78	4.97	K866k	GART_K866k	VINHkLYK	PTRVINHkLYKNRVE	34.1	NP_000810.1|NP_034386.2	HOMO SAPIENS	trifunctional purine biosynthetic protein adenosine-3 isoform 1 GN=GART	2	30900000	-0.25	-0.26	-0.49	-0.47	-0.62	0.5	0.22	0.33	0.2	0.11
NP_476516.1_K34k _1_1_34_34	NP_476516.1	NAA15	11.98	8.67	11.98	K34k	NAA15_K34k	FCkQILSNPK	RNGLKFCkQILSNPK	35.1	NP_476516.1|NP_444319.3	HOMO SAPIENS	N-alpha-acetyltransferase 15, NatA auxiliary subunit GN=NAA15	4	103000000	0.64	0.72	0.44	0.73	0.6	-1.19	-1.1	-1.23	-1.13	-1.32
NP_476516.1_K111k _1_1_111_111	NP_476516.1	NAA15	4.14	4.14	99	K111k	NAA15_K111k	WDkDNLQILR	RNALKWDkDNLQILR	35.1	NP_476516.1|NP_444319.3	HOMO SAPIENS	N-alpha-acetyltransferase 15, NatA auxiliary subunit GN=NAA15	1	2370000	0.24	-0.02	0.13	-0.53	-0.1	-0.09	-0.26	-0.44	0.04	-0.01
NP_476516.1_K230k _1_1_230_230	NP_476516.1	NAA15	15.25	15.57	99	K230k	NAA15_K230k	LAVEETkGELLLQLCR	KLAVEETkGELLLQL	35.1	NP_476516.1|NP_444319.3	HOMO SAPIENS	N-alpha-acetyltransferase 15, NatA auxiliary subunit GN=NAA15	2	3170000	0.02	0.2	0.71	0.83	0.84	-0.22	0.23	-0.34	-0.51	-0.95
NP_476516.1_K262k _1_1_262_262	NP_476516.1	NAA15	20.31	17.24	6.33	K262k	NAA15_K262k	NPENWAYYkGLEK	PENWAYYkGLEKALK	35.1	NP_476516.1|NP_444319.3	HOMO SAPIENS	N-alpha-acetyltransferase 15, NatA auxiliary subunit GN=NAA15	2	65100000	0.38	0.28	0.24	0.35	0.36	-0.69	-1.08	-1.13	-0.57	-0.74
NP_476516.1_K266k _1_1_266_266	NP_476516.1	NAA15	9.3	5.95	4.4	K266k	NAA15_K266k	GLEkALKPANMLER	AYYKGLEkALKPANM	35.1	NP_476516.1|NP_444319.3	HOMO SAPIENS	N-alpha-acetyltransferase 15, NatA auxiliary subunit GN=NAA15	1	712000	0.5	0.41	0.04	-0.2	0.68	-0.89	0.1	NaN	-0.81	-0.12
NP_476516.1_K269k _1_1_269_269	NP_476516.1	NAA15	10.2	10.2	99	K269k	NAA15_K269k	ALkPANMLER	KGLEKALkPANMLER	35.1	NP_476516.1	HOMO SAPIENS	N-alpha-acetyltransferase 15, NatA auxiliary subunit GN=NAA15	1	2890000	-0.29	0.23	0.04	0.16	0.18	-0.26	-0.49	0.1	-0.13	-0.46
NP_476516.1_K278k _1_1_278_278	NP_476516.1	NAA15	8.48	4.26	8.48	K278k	NAA15_K278k	LkIYEEAWTK	ANMLERLkIYEEAWT	35.1	NP_476516.1|NP_444319.3	HOMO SAPIENS	N-alpha-acetyltransferase 15, NatA auxiliary subunit GN=NAA15	1	415000	1.28	0.61	0.69	1	0.31	NaN	NaN	-1.18	-1.09	-0.53
NP_476516.1_K286k _1_1_286_286	NP_476516.1	NAA15	16.55	15.39	99	K286k	NAA15_K286k	IYEEAWTkYPR	IYEEAWTkYPRGLVP	35.1	NP_476516.1|NP_444319.3	HOMO SAPIENS	N-alpha-acetyltransferase 15, NatA auxiliary subunit GN=NAA15	1	4810000	-0.04	-0.05	-0.42	-0.1	-0.23	-0.04	0.11	0.33	0.17	-0.1
NP_476516.1_K305k _1_1_305_305	NP_476516.1	NAA15	7.38	4.68	1.75	K305k	NAA15_K305k	RLPLNFLSGEkFK	LNFLSGEkFKECLDK	35.1	NP_476516.1|NP_444319.3	HOMO SAPIENS	N-alpha-acetyltransferase 15, NatA auxiliary subunit GN=NAA15	1	2250000	0.07	0.3	0.39	0.34	0.18	-0.59	-0.81	-1.17	-0.3	-0.79
NP_476516.1_K312k _1_1_312_312	NP_476516.1	NAA15	9.38	7.06	99	K312k	NAA15_K312k	ECLDkFLR	KFKECLDkFLRMNFS	35.1	NP_476516.1	HOMO SAPIENS	N-alpha-acetyltransferase 15, NatA auxiliary subunit GN=NAA15	1	1000000	0.11	0.4	0.25	0.08	0.53	-0.2	-0.77	-0.51	-0.22	-0.71
NP_476516.1_K320k _1_1_320_320	NP_476516.1	NAA15	14.98	12.62	99	K320k	NAA15_K320k	MNFSkGCPPVFNTLR	FLRMNFSkGCPPVFN	35.1	NP_476516.1|NP_444319.3	HOMO SAPIENS	N-alpha-acetyltransferase 15, NatA auxiliary subunit GN=NAA15	1	1780000	0.22	0.44	-0.04	0.06	0.02	-0.65	-0.22	-0.36	-0.2	-0.92
NP_476516.1_K425k _1_1_425_425	NP_476516.1	NAA15	10.99	8.81	99	K425k	NAA15_K425k	HAGNIkEAAR	YKHAGNIkEAARWMD	35.1	NP_476516.1|NP_444319.3	HOMO SAPIENS	N-alpha-acetyltransferase 15, NatA auxiliary subunit GN=NAA15	1	340000	0.89	0.96	0.32	0.99	0.18	-0.95	-1.43	-0.98	-0.41	-1.11
NP_476516.1_K447k _1_1_447_447	NP_476516.1	NAA15	6.9	5.21	6.91	K447k	NAA15_K447k	FINSkCAK	ADRFINSkCAKYMLK	35.1	NP_476516.1|NP_078837.3|NP_444319.3|NP_080108.1	HOMO SAPIENS	N-alpha-acetyltransferase 15, NatA auxiliary subunit GN=NAA15	1	4980000	0.56	0.3	0.33	0.47	0.47	-0.77	-0.62	-0.61	-0.71	-0.77
NP_476516.1_K467k _1_1_467_467	NP_476516.1	NAA15	16.28	14.34	99	K467k	NAA15_K467k	EAEEMCSkFTR	EAEEMCSkFTREGTS	35.1	NP_476516.1|NP_078837.3|NP_444319.3	HOMO SAPIENS	N-alpha-acetyltransferase 15, NatA auxiliary subunit GN=NAA15	1	1470000	0.22	0.15	0.42	0.79	0.62	-0.99	-0.24	-0.54	-1.32	-1.75
NP_476516.1_K496k _1_1_496_496	NP_476516.1	NAA15	25.67	28.04	7.03	K496k	NAA15_K496k	EGTSAVENLNEMQCMWFQTECAQAYkAMNK	TECAQAYkAMNKFGE	35.1	NP_476516.1|NP_444319.3	HOMO SAPIENS	N-alpha-acetyltransferase 15, NatA auxiliary subunit GN=NAA15	3	19100000	0.05	0.67	0.72	0.26	1	-0.95	-0.34	-0.93	-0.36	-0.74
NP_476516.1_K500k _1_1_500_500	NP_476516.1	NAA15	11.9	10.19	11.9	K500k	NAA15_K500k	AMNkFGEALK	QAYKAMNkFGEALKK	35.1	NP_476516.1|NP_444319.3	HOMO SAPIENS	N-alpha-acetyltransferase 15, NatA auxiliary subunit GN=NAA15	1	2910000	0.54	0.53	0.49	0.76	0.62	-1.16	-1.66	-2.02	-1.28	-1.04
NP_476516.1_K543k _1_1_543_543	NP_476516.1	NAA15	16.57	9.49	99	K543k	NAA15_K543k	SYVDLLkLEDVLR	RSYVDLLkLEDVLRQ	35.1	NP_476516.1|NP_444319.3	HOMO SAPIENS	N-alpha-acetyltransferase 15, NatA auxiliary subunit GN=NAA15	1	505000	-0.35	-0.03	-0.33	0.09	-0.03	-0.01	-0.76	-0.06	0.21	-0.06
NP_476516.1_K605k _1_1_605_605	NP_476516.1	NAA15	5.61	1.19	5.61	K605k	NAA15_K605k	kAQIEEEK	KQRRAQKkAQIEEEK	35.1	NP_476516.1|NP_444319.3	HOMO SAPIENS	N-alpha-acetyltransferase 15, NatA auxiliary subunit GN=NAA15	2	753000	0.59	0	-0.11	0.09	0.56	-0.17	-0.77	0.01	-0.18	-0.32
NP_476516.1_K612k _1_1_612_612	NP_476516.1	NAA15	8.73	2.65	2	K612k	NAA15_K612k	AQIEEEkK	KAQIEEEkKNAEKEK	35.1	NP_476516.1|NP_444319.3	HOMO SAPIENS	N-alpha-acetyltransferase 15, NatA auxiliary subunit GN=NAA15	1	423000	0.23	0.4	0.68	0.34	0.66	-1.51	-1.49	-1.32	-0.73	-0.45
NP_476516.1_K659k _1_1_659_659	NP_476516.1	NAA15	10.4	9.93	6.2	K659k	NAA15_K659k	VETPLEEAIkFLTPLK	TPLEEAIkFLTPLKN	35.1	NP_476516.1|NP_444319.3	HOMO SAPIENS	N-alpha-acetyltransferase 15, NatA auxiliary subunit GN=NAA15	2	9130000	1.15	0.75	1.06	1.27	0.13	NaN	NaN	0.16	0.33	0.47
NP_476516.1_K665k _1_1_665_665	NP_476516.1	NAA15	10.76	8.59	8.65	K665k	NAA15_K665k	FLTPLkNLVK	IKFLTPLkNLVKNKI	35.1	NP_476516.1|NP_444319.3	HOMO SAPIENS	N-alpha-acetyltransferase 15, NatA auxiliary subunit GN=NAA15	2	22700000	0.26	0.18	0.06	0.27	0.33	0.02	-0.49	-0.52	-0.26	-0.45
NP_476516.1_K724k _1_1_724_724	NP_476516.1	NAA15	22.81	18.71	99	K724k	NAA15_K724k	LFNTAVCESkDLSDTVR	NTAVCESkDLSDTVR	35.1	NP_476516.1	HOMO SAPIENS	N-alpha-acetyltransferase 15, NatA auxiliary subunit GN=NAA15	2	2850000	0.64	0.79	0.53	0.81	0.32	-0.67	-1.08	-1.26	-0.96	-0.97
NP_476516.1_K735k _1_1_735_735	NP_476516.1	NAA15	5.04	6.76	99	K735k	NAA15_K735k	TVLkQEMNR	DTVRTVLkQEMNRLF	35.1	NP_476516.1|NP_444319.3	HOMO SAPIENS	N-alpha-acetyltransferase 15, NatA auxiliary subunit GN=NAA15	1	503000	0.29	0.48	0.49	0.39	0.57	-0.49	-0.82	-0.65	-0.7	-0.9
NP_476516.1_K748k _1_1_748_748	NP_476516.1	NAA15	15.23	14.2	11.48	K748k	NAA15_K748k	LFGATNPkNFNETFLK	LFGATNPkNFNETFL	35.1	NP_476516.1|NP_444319.3	HOMO SAPIENS	N-alpha-acetyltransferase 15, NatA auxiliary subunit GN=NAA15	1	1460000	0.45	0.44	0.34	0.66	0.35	-0.55	-1.76	-1.92	-0.95	-1.51
NP_476516.1_K756k _1_1_756_756	NP_476516.1	NAA15	12.14	10.15	99	K756k	NAA15_K756k	NFNETFLkR	NFNETFLkRNSDSLP	35.1	NP_476516.1|NP_444319.3	HOMO SAPIENS	N-alpha-acetyltransferase 15, NatA auxiliary subunit GN=NAA15	2	61100000	0.27	0.21	0.41	0.1	0.5	-0.68	-0.64	-0.65	-0.25	-0.37
NP_476516.1_K781k _1_1_781_781	NP_476516.1	NAA15	19.54	16.85	99	K781k	NAA15_K781k	MVYYLDPSSQkR	YLDPSSQkRAIELAT	35.1	NP_476516.1	HOMO SAPIENS	N-alpha-acetyltransferase 15, NatA auxiliary subunit GN=NAA15	2	8450000	0.06	0.28	0.13	-0.02	0.2	-0.41	-0.72	-0.54	-0.23	-0.1
NP_476516.1_K830k _1_1_830_830	NP_476516.1	NAA15	20.99	16.64	20.99	K830k	NAA15_K830k	ANCHkLFPYALAFMPPGYEEDMK	IYRANCHkLFPYALA	35.1	NP_476516.1	HOMO SAPIENS	N-alpha-acetyltransferase 15, NatA auxiliary subunit GN=NAA15	1	5530000	0.38	0.35	0.34	0.64	0.15	-0.81	-1.04	-0.44	-0.37	-1.32
NP_003325.2_K8k _1_1_8_8	NP_003325.2	UBA1	15.09	11.16	1.65	K8k	UBA1_K8k	SSSPLSkK	MSSSPLSkKRRVSGP	36.1	NP_003325.2|NP_001263246.1	HOMO SAPIENS	ubiquitin-like modifier-activating enzyme 1 GN=UBA1	2	15300000	-0.35	-0.38	-0.25	-0.46	-0.33	0.34	0.34	0.29	0.19	0.34
NP_003325.2_K68k _1_1_68_68	NP_003325.2	UBA1	23.38	24.76	99	K68k	UBA1_K68k	QLYVLGHEAMkR	VLGHEAMkRLQTSSV	36.1	NP_003325.2	HOMO SAPIENS	ubiquitin-like modifier-activating enzyme 1 GN=UBA1	5	59100000	-0.37	-0.21	-0.48	-0.31	-0.16	0.57	0.16	0.27	0.09	0.22
NP_003325.2_K185k _1_1_185_185	NP_003325.2	UBA1	8.85	7.08	99	K185k	UBA1_K185k	GIkLVVADTR	FCHNRGIkLVVADTR	36.1	NP_003325.2|NP_033483.2|NP_001263246.1	HOMO SAPIENS	ubiquitin-like modifier-activating enzyme 1 GN=UBA1	2	33100000	0.43	0.17	0.06	0.28	0.04	-0.2	-0.35	-0.66	-0.21	-0.36
NP_003325.2_K296k _1_1_296_296	NP_003325.2	UBA1	12.29	5.27	5.41	K296k	UBA1_K296k	GGIVSQVkVPK	GGIVSQVkVPKKISF	36.1	NP_003325.2|NP_033483.2|NP_001263246.1	HOMO SAPIENS	ubiquitin-like modifier-activating enzyme 1 GN=UBA1	2	8200000	-0.62	-0.57	-0.37	-0.6	-0.77	0.41	0.3	0.46	0.55	0.59
NP_003325.2_K322k _1_1_322_322	NP_003325.2	UBA1	20.52	19.48	99	K322k	UBA1_K322k	SLVASLAEPDFVVTDFAkFSR	FVVTDFAkFSRPAQL	36.1	NP_003325.2	HOMO SAPIENS	ubiquitin-like modifier-activating enzyme 1 GN=UBA1	2	2030000	NaN	NaN	-0.12	NaN	NaN	0.39	0.25	0.15	0.43	1.1
NP_003325.2_K443k _1_1_443_443	NP_003325.2	UBA1	14.28	10.53	99	K443k	UBA1_K443k	EVLTEDkCLQR	KEVLTEDkCLQRQNR	36.1	NP_003325.2	HOMO SAPIENS	ubiquitin-like modifier-activating enzyme 1 GN=UBA1	1	4140000	0.5	0.51	0.51	0.49	0.5	-1.35	-0.65	-1.43	-1.15	-1.95
NP_003325.2_K465k _1_1_465_465	NP_003325.2	UBA1	18.12	17.47	5.47	K465k	UBA1_K465k	YDGQVAVFGSDLQEkLGK	FGSDLQEkLGKQKYF	36.1	NP_003325.2|NP_035797.1	HOMO SAPIENS	ubiquitin-like modifier-activating enzyme 1 GN=UBA1	2	3640000	-0.41	-0.55	0.03	-0.13	-0.16	0.21	0.3	0.32	0.57	-0.06
NP_003325.2_K470k _1_1_470_470	NP_003325.2	UBA1	17.9	14.41	17.9	K470k	UBA1_K470k	QkYFLVGAGAIGCELLK	QEKLGKQkYFLVGAG	36.1	NP_003325.2	HOMO SAPIENS	ubiquitin-like modifier-activating enzyme 1 GN=UBA1	1	2030000	-0.2	0.43	-0.45	0.03	-0.02	-0.03	0.39	0.22	-0.67	-0.09
NP_003325.2_K526k _1_1_526_526	NP_003325.2	UBA1	8.5	4.41	3.56	K526k	UBA1_K526k	QFLFRPWDVTkLK	FRPWDVTkLKSDTAA	36.1	NP_003325.2|NP_033483.2|NP_001263246.1	HOMO SAPIENS	ubiquitin-like modifier-activating enzyme 1 GN=UBA1	1	2180000	-0.22	-0.47	-0.5	-0.42	-0.29	0.27	0.23	0.26	0.29	0.31
NP_003325.2_K593k _1_1_593_593	NP_003325.2	UBA1	14.96	10.18	14.96	K593k	UBA1_K593k	kPLLESGTLGTK	RRCVYYRkPLLESGT	36.1	NP_003325.2|NP_033483.2|NP_001263246.1|NP_035797.1	HOMO SAPIENS	ubiquitin-like modifier-activating enzyme 1 GN=UBA1	4	36400000	-0.47	-0.55	-0.58	-0.78	-0.37	0.49	0.42	0.4	0.47	0.39
NP_003325.2_K604k _1_1_604_604	NP_003325.2	UBA1	24.82	18.72	9.86	K604k	UBA1_K604k	KPLLESGTLGTkGNVQVVIPFLTESYSSSQDPPEK	ESGTLGTkGNVQVVI	36.1	NP_003325.2|NP_033483.2	HOMO SAPIENS	ubiquitin-like modifier-activating enzyme 1 GN=UBA1	2	6250000	0.28	0.15	0.2	-0.01	0.08	-0.6	-0.42	-0.98	0.02	0.03
NP_003325.2_K604k _1_1_604_604_1	NP_003325.2	UBA1	24.29	18.9	13.9	K604k	UBA1_K604k	PLLESGTLGTkGNVQVVIPFLTESYSSSQDPPEK	ESGTLGTkGNVQVVI	36.1	NP_003325.2|NP_033483.2|NP_001263246.1	HOMO SAPIENS	ubiquitin-like modifier-activating enzyme 1 GN=UBA1	1	6100000	0.66	0.41	-0.13	0.46	0.46	-0.55	-0.92	-0.5	-0.12	-0.45
NP_003325.2_K627k _1_1_627_627	NP_003325.2	UBA1	21.26	17.4	7.6	K627k	UBA1_K627k	GNVQVVIPFLTESYSSSQDPPEkSIPICTLK	SSQDPPEkSIPICTL	36.1	NP_003325.2|NP_033483.2|NP_001263246.1	HOMO SAPIENS	ubiquitin-like modifier-activating enzyme 1 GN=UBA1	4	104000000	0.72	0.95	0.23	0.29	0.43	-0.65	-0.75	-1.25	-0.32	-0.59
NP_003325.2_K635k _1_1_635_635	NP_003325.2	UBA1	24.65	22.6	99	K635k	UBA1_K635k	SIPICTLkNFPNAIEHTLQWAR	SIPICTLkNFPNAIE	36.1	NP_003325.2|NP_033483.2|NP_001263246.1	HOMO SAPIENS	ubiquitin-like modifier-activating enzyme 1 GN=UBA1	11	3840000000	-0.61	-0.13	-0.07	-0.1	-0.27	0.45	0.12	0.31	0.27	0.15
NP_003325.2_K657k _1_1_657_657	NP_003325.2	UBA1	20.37	15.11	10.01	K657k	UBA1_K657k	DEFEGLFkQPAENVNQYLTDPK	DEFEGLFkQPAENVN	36.1	NP_003325.2	HOMO SAPIENS	ubiquitin-like modifier-activating enzyme 1 GN=UBA1	3	36500000	-0.27	-0.2	-0.42	-0.31	0.08	0.28	0.23	-0.54	0.05	0.11
NP_003325.2_K671k _1_1_671_671	NP_003325.2	UBA1	26.26	19.27	99	K671k	UBA1_K671k	QPAENVNQYLTDPkFVER	NQYLTDPkFVERTLR	36.1	NP_003325.2	HOMO SAPIENS	ubiquitin-like modifier-activating enzyme 1 GN=UBA1	4	26800000	-0.29	-0.11	-0.41	-0.63	-0.05	0.11	0.31	0.21	0.61	0.41
NP_003325.2_K746k _1_1_746_746	NP_003325.2	UBA1	27.25	28.42	99	K746k	UBA1_K746k	QLLHNFPPDQLTSSGAPFWSGPkR	APFWSGPkRCPHPLT	36.1	NP_003325.2|NP_033483.2|NP_001263246.1	HOMO SAPIENS	ubiquitin-like modifier-activating enzyme 1 GN=UBA1	4	107000000	-0.05	-0.07	-0.2	0.05	0.01	-0.08	-0.13	-0.22	0.03	-0.03
NP_003325.2_K843k _1_1_843_843	NP_003325.2	UBA1	13.21	11.06	12.24	K843k	UBA1_K843k	LPGFkMYPIDFEK	PDKLPGFkMYPIDFE	36.1	NP_003325.2|NP_033483.2|NP_001263246.1	HOMO SAPIENS	ubiquitin-like modifier-activating enzyme 1 GN=UBA1	1	1990000	-0.49	-0.79	0.05	-0.64	-0.42	-0.06	0.34	0.17	0.07	0.43
NP_001193725.1_K136k _1_1_136_136	NP_001193725.1	PKM	12.4	11.46	9.6	K136k	PKM_K136k	SVETLkEMIK	SRSVETLkEMIKSGM	37.1	NP_001193725.1|NP_001303247.1|NP_001193728.1|NP_002645.3|NP_872270.1	HOMO SAPIENS	pyruvate kinase PKM isoform c GN=PKM	5	48600000	-2.2	-1.46	-1.51	-2.31	-1.9	0.97	0.85	1.01	0.97	0.86
NP_001193725.1_K140k _1_1_140_140	NP_001193725.1	PKM	13.63	8.48	99	K140k	PKM_K140k	EMIkSGMNVAR	ETLKEMIkSGMNVAR	37.1	NP_001193725.1|NP_001303247.1|NP_001193728.1|NP_002645.3|NP_872270.1	HOMO SAPIENS	pyruvate kinase PKM isoform c GN=PKM	3	55900000	-2.17	-1.37	-1.89	-1.69	-1.88	0.89	0.9	0.78	0.84	0.75
NP_001193725.1_K189k _1_1_189_189	NP_001193725.1	PKM	28.59	29.54	99	K189k	PKM_K189k	TATESFASDPILYRPVAVALDTkGPEIR	VAVALDTkGPEIRTG	37.1	NP_001193725.1|NP_001303247.1|NP_001193728.1	HOMO SAPIENS	pyruvate kinase PKM isoform c GN=PKM	4	57600000	-0.16	-0.15	-0.22	-0.04	-0.17	0.05	0.25	0.05	0.21	0.05
NP_001193725.1_K199k _1_1_199_199	NP_001193725.1	PKM	15	15.22	15	K199k	PKM_K199k	TGLIkGSGTAEVELK	EIRTGLIkGSGTAEV	37.1	NP_001193725.1	HOMO SAPIENS	pyruvate kinase PKM isoform c GN=PKM	1	1820000	-0.36	-0.27	-0.64	-0.7	-0.47	0.16	0.53	0.27	0.08	0.58
NP_001193725.1_K209k _1_1_209_209	NP_001193725.1	PKM	15.47	9.57	1.69	K209k	PKM_K209k	GSGTAEVELkK	GTAEVELkKGATLKI	37.1	NP_001193725.1|NP_001303247.1|NP_001193728.1|NP_002645.3	HOMO SAPIENS	pyruvate kinase PKM isoform c GN=PKM	1	16400000	-0.28	-0.62	-0.27	-0.46	-0.4	0.25	0.48	0.28	0.12	0.18
NP_001193725.1_K215k _1_1_215_215	NP_001193725.1	PKM	13.17	12.97	13.18	K215k	PKM_K215k	GATLkITLDNAYMEK	LKKGATLkITLDNAY	37.1	NP_001193725.1|NP_001193727.1|NP_001193726.1|NP_035229.2|NP_001240812.1|NP_001303247.1|NP_001193728.1|NP_002645.3|NP_872270.1	HOMO SAPIENS	pyruvate kinase PKM isoform c GN=PKM	2	10600000	-0.41	-0.17	-0.23	-1.01	-0.39	0.34	0.12	0.06	0.27	0.02
NP_001193725.1_K225k _1_1_225_225	NP_001193725.1	PKM	19.66	16.89	11.29	K225k	PKM_K225k	ITLDNAYMEkCDENILWLDYK	LDNAYMEkCDENILW	37.1	NP_001193725.1|NP_001193727.1|NP_001193726.1|NP_035229.2|NP_001240812.1|NP_001303247.1|NP_001193728.1|NP_002645.3|NP_872270.1	HOMO SAPIENS	pyruvate kinase PKM isoform c GN=PKM	3	13000000	-0.26	-0.81	-0.53	-0.79	-0.36	0.68	0.28	0.67	0.46	0.37
NP_001193725.1_K236k _1_1_236_236	NP_001193725.1	PKM	19.92	18.52	7.06	K236k	PKM_K236k	CDENILWLDYkNICK	NILWLDYkNICKVVE	37.1	NP_001193725.1|NP_001303247.1|NP_001193728.1|NP_035229.2|NP_001240812.1	HOMO SAPIENS	pyruvate kinase PKM isoform c GN=PKM	3	8040000	-0.24	-0.06	-0.17	-0.39	-0.41	-0.32	0.22	0.3	0.06	0.28
NP_001193725.1_K240k _1_1_240_240	NP_001193725.1	PKM	14.19	12.29	14.19	K240k	PKM_K240k	NICkVVEVGSK	LDYKNICkVVEVGSK	37.1	NP_001193725.1|NP_001303247.1|NP_001193728.1|NP_035229.2|NP_001240812.1	HOMO SAPIENS	pyruvate kinase PKM isoform c GN=PKM	3	59100000	0.05	-0.12	-0.13	-0.3	-0.2	0.04	0.01	0.14	-0.05	-0.02
NP_001193725.1_K260k _1_1_260_260	NP_001193725.1	PKM	11.2	10.65	2.41	K260k	PKM_K260k	IYVDDGLISLQVkQK	GLISLQVkQKGADFL	37.1	NP_001193725.1|NP_001303247.1	HOMO SAPIENS	pyruvate kinase PKM isoform c GN=PKM	1	1790000	-1.35	0.05	NaN	NaN	-0.1	0.05	0.04	0.47	-0.13	0.53
NP_001193725.1_K280k _1_1_280_280	NP_001193725.1	PKM	23.18	20.84	1.4	K280k	PKM_K280k	GADFLVTEVENGGSLGSkK	NGGSLGSkKGVNLPG	37.1	NP_001193725.1|NP_001303247.1|NP_001193728.1|NP_002645.3|NP_872270.1|NP_001193727.1|NP_001193726.1|NP_035229.2|NP_001240812.1	HOMO SAPIENS	pyruvate kinase PKM isoform c GN=PKM	1	9330000	-0.43	-0.62	-0.35	-0.75	-0.29	0.45	0.28	0.34	0.35	0.63
NP_001193725.1_K281k _1_1_281_281	NP_001193725.1	PKM	18.09	14.35	18.09	K281k	PKM_K281k	kGVNLPGAAVDLPAVSEK	GGSLGSKkGVNLPGA	37.1	NP_001193725.1|NP_001303247.1|NP_001193728.1|NP_002645.3|NP_872270.1|NP_001193727.1|NP_001193726.1|NP_035229.2	HOMO SAPIENS	pyruvate kinase PKM isoform c GN=PKM	2	10100000	-0.98	-0.84	-0.88	-0.96	-0.61	0.5	0.73	0.72	0.54	0.5
NP_001193725.1_K340k _1_1_340_340	NP_001193725.1	PKM	6.99	1.27	6.99	K340k	PKM_K340k	NIkIISK	GEKGKNIkIISKIEN	37.1	NP_001193725.1|NP_001193727.1|NP_001193726.1|NP_035229.2|NP_001240812.1	HOMO SAPIENS	pyruvate kinase PKM isoform c GN=PKM	2	17100000	-0.28	-0.26	-0.13	-0.33	-0.31	0.21	0.4	0.23	-0.12	0.14
NP_001193725.1_K344k _1_1_344_344	NP_001193725.1	PKM	15.01	14.43	99	K344k	PKM_K344k	IISkIENHEGVR	KNIKIISkIENHEGV	37.1	NP_001193725.1|NP_001303247.1|NP_001193728.1|NP_002645.3|NP_872270.1|NP_001193727.1	HOMO SAPIENS	pyruvate kinase PKM isoform c GN=PKM	3	33300000	-0.31	-0.71	-0.5	-0.84	-0.58	0.42	0.5	0.31	0.4	0.45
NP_001193725.1_K379k _1_1_379_379	NP_001193725.1	PKM	16.28	15.3	8.88	K379k	PKM_K379k	GDLGIEIPAEkVFLAQK	GIEIPAEkVFLAQKM	37.1	NP_001193725.1	HOMO SAPIENS	pyruvate kinase PKM isoform c GN=PKM	1	14200000	-0.74	-0.77	-0.92	-1.32	-0.5	0.46	0.42	0.7	0.19	0.34
NP_001193725.1_K385k _1_1_385_385	NP_001193725.1	PKM	13.15	13.15	99	K385k	PKM_K385k	VFLAQkMMIGR	EKVFLAQkMMIGRCN	37.1	NP_001193725.1|NP_000289.1|NP_001303247.1|NP_870986.1|NP_001193726.1|NP_038659.2|NP_001093249.1|NP_035229.2|NP_001193728.1|NP_002645.3|NP_872270.1|NP_001193727.1|NP_001240812.1	HOMO SAPIENS	pyruvate kinase PKM isoform c GN=PKM	2	25600000	-0.6	-0.68	-0.4	-1.35	-0.74	0.8	0.45	0.5	0.19	0.55
NP_001193725.1_K396k _1_1_396_396	NP_001193725.1	PKM	14.75	14.39	14.75	K396k	PKM_K396k	AGkPVICATQMLESMIK	GRCNRAGkPVICATQ	37.1	NP_001193725.1|NP_001303247.1|NP_001193728.1|NP_002645.3|NP_872270.1|NP_001193727.1|NP_001193726.1	HOMO SAPIENS	pyruvate kinase PKM isoform c GN=PKM	2	6780000	-0.08	-0.04	-0.54	-0.14	-0.53	0.36	0.06	0.21	0.53	0.6
NP_001193725.1_K410k _1_1_410_410	NP_001193725.1	PKM	19.94	16.93	1.55	K410k	PKM_K410k	AGKPVICATQMLESMIkK	QMLESMIkKPRPTRA	37.1	NP_001193725.1|NP_001303247.1|NP_001193728.1|NP_002645.3|NP_872270.1|NP_001193727.1|NP_001193726.1|NP_035229.2|NP_001240812.1	HOMO SAPIENS	pyruvate kinase PKM isoform c GN=PKM	3	126000000	-2.82	-2.1	-1.35	-2.01	-2.37	0.88	0.91	1.04	0.91	0.77
NP_001193725.1_K410k _1_1_410_410_1	NP_001193725.1	PKM	12.1	12.1	1.36	K410k	PKM_K410k	PVICATQMLESMIkK	QMLESMIkKPRPTRA	37.1	NP_001193725.1|NP_001303247.1|NP_001193728.1|NP_002645.3|NP_872270.1|NP_001193727.1|NP_001193726.1|NP_035229.2|NP_001240812.1	HOMO SAPIENS	pyruvate kinase PKM isoform c GN=PKM	1	4480000	-0.25	-0.07	NaN	NaN	NaN	0.04	0.2	0.08	0.93	0.14
NP_001193725.1_K441k _1_1_441_441	NP_001193725.1	PKM	25.02	19.02	99	K441k	PKM_K441k	AEGSDVANAVLDGADCIMLSGETAkGDYPLEAVR	MLSGETAkGDYPLEA	37.1	NP_001193725.1|NP_001193727.1|NP_001193726.1|NP_035229.2|NP_001240812.1|NP_001303247.1|NP_001193728.1|NP_002645.3|NP_872270.1	HOMO SAPIENS	pyruvate kinase PKM isoform c GN=PKM	4	16200000	0.09	0.49	0.04	-0.63	-0.4	1.04	-0.39	-0.06	0.12	0.41
NP_001193725.1_K549k _1_1_549_549	NP_001193725.1	PKM	19.8	18.52	99	K549k	PKM_K549k	GIFPVLCkDPVQEAWAEDVDLR	GIFPVLCkDPVQEAW	37.1	NP_001193725.1|NP_001303247.1|NP_001193728.1|NP_002645.3	HOMO SAPIENS	pyruvate kinase PKM isoform c GN=PKM	2	3120000	-0.73	-0.07	0.01	-0.51	0.06	-0.04	0.57	0.04	0.14	-0.37
NP_001245303.1_K492k _1_1_492_492	NP_001245303.1	EPS15L1	23.25	21.8	99	K492k	EPS15L1_K492k	TQIQSQESDLkSQEDDLNR	QSQESDLkSQEDDLN	38.1	NP_001245303.1|NP_067058.1|NP_001245304.1|NP_001245305.1|NP_031970.2|NP_001276788.1|NP_001116304.1	HOMO SAPIENS	epidermal growth factor receptor substrate 15-like 1 isoform 1 GN=EPS15L1	2	11800000	-0.04	-0.13	0.22	0.38	0.39	-0.3	-0.68	-0.19	-0.18	0.01
NP_001245303.1_K531k _1_1_531_531	NP_001245303.1	EPS15L1	15.82	11.92	4.71	K531k	EPS15L1_K531k	VQLETIIkSLK	VQLETIIkSLKSTQD	38.1	NP_001245303.1|NP_067058.1|NP_001245304.1|NP_001245305.1	HOMO SAPIENS	epidermal growth factor receptor substrate 15-like 1 isoform 1 GN=EPS15L1	2	36800000	-0.14	-0.05	-0.14	-0.52	-0.01	0.09	-0.06	0.09	0.09	0
NP_001245303.1_K534k _1_1_534_534	NP_001245303.1	EPS15L1	6.4	4.77	99	K534k	EPS15L1_K534k	SLkSTQDEINQAR	ETIIKSLkSTQDEIN	38.1	NP_001245303.1|NP_067058.1	HOMO SAPIENS	epidermal growth factor receptor substrate 15-like 1 isoform 1 GN=EPS15L1	1	4670000	-0.06	0.13	0.17	-0.11	-0.13	0.31	-0.35	0.06	-0.16	-0.01
NP_001245303.1_K602k _1_1_602_602	NP_001245303.1	EPS15L1	17.13	14.46	4.07	K602k	EPS15L1_K602k	GSFGAMDDPFkNK	GAMDDPFkNKALLFS	38.1	NP_001245303.1|NP_067058.1|NP_001245304.1	HOMO SAPIENS	epidermal growth factor receptor substrate 15-like 1 isoform 1 GN=EPS15L1	1	3590000	-0.39	-0.24	-0.25	-0.56	-0.19	0.84	0.19	0.31	0.56	0.55
NP_001245303.1_K604k _1_1_604_604	NP_001245303.1	EPS15L1	20.71	15.01	20.71	K604k	EPS15L1_K604k	NkALLFSNNTQELHPDPFQTEDPFK	MDDPFKNkALLFSNN	38.1	NP_001245303.1|NP_067058.1|NP_001245304.1	HOMO SAPIENS	epidermal growth factor receptor substrate 15-like 1 isoform 1 GN=EPS15L1	2	14000000	-0.52	-0.49	-0.48	-0.73	-0.37	0.17	0.36	0.44	0.4	0.39
NP_001245303.1_K627k _1_1_627_627	NP_001245303.1	EPS15L1	21.5	16.62	7.69	K627k	EPS15L1_K627k	ALLFSNNTQELHPDPFQTEDPFkSDPFK	FQTEDPFkSDPFKGA	38.1	NP_001245303.1|NP_067058.1	HOMO SAPIENS	epidermal growth factor receptor substrate 15-like 1 isoform 1 GN=EPS15L1	2	4890000	-0.37	-0.27	-0.8	-0.96	-0.22	0.14	0.56	0.7	0.33	0.03
NP_001245303.1_K632k _1_1_632_632	NP_001245303.1	EPS15L1	14.66	10.32	12.06	K632k	EPS15L1_K632k	SDPFkGADPFK	PFKSDPFkGADPFKG	38.1	NP_001245303.1|NP_067058.1|NP_001245304.1|NP_031970.2	HOMO SAPIENS	epidermal growth factor receptor substrate 15-like 1 isoform 1 GN=EPS15L1	2	34600000	-0.31	-0.34	-0.37	-0.38	-0.43	0.25	0.28	0.45	0.36	0.29
NP_001245303.1_K638k _1_1_638_638	NP_001245303.1	EPS15L1	17.24	13.23	12.45	K638k	EPS15L1_K638k	GADPFkGDPFQNDPFAEQQTTSTDPFGGDPFK	FKGADPFkGDPFQND	38.1	NP_001245303.1|NP_067058.1|NP_001245304.1	HOMO SAPIENS	epidermal growth factor receptor substrate 15-like 1 isoform 1 GN=EPS15L1	1	7360000	-0.21	-0.33	-0.45	-0.45	-0.65	0.47	0.8	0.25	0.81	0.95
NP_001245303.1_K664k _1_1_664_664	NP_001245303.1	EPS15L1	22.01	19.56	99	K664k	EPS15L1_K664k	GDPFQNDPFAEQQTTSTDPFGGDPFkESDPFR	PFGGDPFkESDPFRG	38.1	NP_001245303.1|NP_067058.1	HOMO SAPIENS	epidermal growth factor receptor substrate 15-like 1 isoform 1 GN=EPS15L1	2	14000000	-0.39	-0.02	-0.79	-0.41	-0.32	0.43	-0.03	0.38	0.12	0.33
NP_001245303.1_K679k _1_1_679_679	NP_001245303.1	EPS15L1	13.36	8.3	1.79	K679k	EPS15L1_K679k	GSATDDFFkK	SATDDFFkKQTKNDP	38.1	NP_001245303.1	HOMO SAPIENS	epidermal growth factor receptor substrate 15-like 1 isoform 1 GN=EPS15L1	1	12900000	-0.58	-0.55	-0.56	-0.72	-0.61	0.39	0.47	0.46	0.43	0.5
NP_001245303.1_K683k _1_1_683_683	NP_001245303.1	EPS15L1	15.54	15.43	15.54	K683k	EPS15L1_K683k	QTkNDPFTSDPFTK	DFFKKQTkNDPFTSD	38.1	NP_001245303.1|NP_067058.1|NP_001245304.1|NP_031970.2|NP_001276788.1	HOMO SAPIENS	epidermal growth factor receptor substrate 15-like 1 isoform 1 GN=EPS15L1	4	70900000	-0.43	-0.54	-0.81	-0.69	-0.55	0.48	0.24	0.52	0.41	0.37
NP_001245303.1_K694k _1_1_694_694	NP_001245303.1	EPS15L1	21.08	15	11.21	K694k	EPS15L1_K694k	NDPFTSDPFTkNPSLPSK	FTSDPFTkNPSLPSK	38.1	NP_001245303.1|NP_067058.1|NP_001245304.1|NP_031970.2|NP_001276788.1	HOMO SAPIENS	epidermal growth factor receptor substrate 15-like 1 isoform 1 GN=EPS15L1	4	31300000	-0.66	-0.51	-0.78	-0.33	-0.59	0.32	0.2	0.37	0.47	0.34
NP_001245303.1_K694k _1_1_694_694_1	NP_001245303.1	EPS15L1	15.4	11.19	1.94	K694k	EPS15L1_K694k	NDPFTSDPFTkNPSLPSKLDPFESSDPFSSSSVSSK	FTSDPFTkNPSLPSK	38.1	NP_001245303.1|NP_067058.1|NP_001245304.1	HOMO SAPIENS	epidermal growth factor receptor substrate 15-like 1 isoform 1 GN=EPS15L1	1	1440000	-0.19	-0.66	-0.37	-0.54	-0.28	0.54	0.18	0.53	0.8	0.34
NP_001245303.1_K701k _1_1_701_701	NP_001245303.1	EPS15L1	19.22	19.15	15.46	K701k	EPS15L1_K701k	NPSLPSkLDPFESSDPFSSSSVSSK	KNPSLPSkLDPFESS	38.1	NP_001245303.1|NP_067058.1|NP_001245304.1	HOMO SAPIENS	epidermal growth factor receptor substrate 15-like 1 isoform 1 GN=EPS15L1	4	45000000	-0.28	-0.42	-1.02	-0.48	-0.7	0.62	0.36	0.84	0.6	0.69
NP_001245303.1_K828k _1_1_828_828	NP_001245303.1	EPS15L1	24.56	23.25	1.28	K828k	EPS15L1_K828k	STPVSQLGSADFPEAPDPFQPLGADSGDPFQSkK	SGDPFQSkKGFGDPF	38.1	NP_001245303.1|NP_067058.1	HOMO SAPIENS	epidermal growth factor receptor substrate 15-like 1 isoform 1 GN=EPS15L1	1	8260000	-0.3	0.53	-0.25	-0.28	-0.52	0.69	-0.76	0.41	0.18	0.07
NP_001245303.1_K829k _1_1_829_829	NP_001245303.1	EPS15L1	12.97	7.63	12.97	K829k	EPS15L1_K829k	kGFGDPFSGK	GDPFQSKkGFGDPFS	38.1	NP_001245303.1|NP_067058.1|NP_031970.2	HOMO SAPIENS	epidermal growth factor receptor substrate 15-like 1 isoform 1 GN=EPS15L1	2	40400000	-0.17	-0.2	-0.07	-0.38	-0.18	0.16	0.23	0.19	0.02	0.04
NP_001245303.1_K838k _1_1_838_838	NP_001245303.1	EPS15L1	21.55	19	15.42	K838k	EPS15L1_K838k	GFGDPFSGkDPFVPSSAAK	FGDPFSGkDPFVPSS	38.1	NP_001245303.1|NP_067058.1	HOMO SAPIENS	epidermal growth factor receptor substrate 15-like 1 isoform 1 GN=EPS15L1	2	20900000	-0.27	-0.09	-0.17	-0.28	0.21	0.08	0.05	-0.04	0.06	0.2
NP_001245303.1_K848k _1_1_848_848	NP_001245303.1	EPS15L1	12.97	9.63	6.43	K848k	EPS15L1_K848k	DPFVPSSAAkPSK	FVPSSAAkPSKASAS	38.1	NP_001245303.1|NP_067058.1	HOMO SAPIENS	epidermal growth factor receptor substrate 15-like 1 isoform 1 GN=EPS15L1	1	4570000	0.07	-0.04	-0.05	0.04	-0.13	-0.03	-0.37	-0.47	0.06	-0.44
NP_001245303.1_K851k _1_1_851_851	NP_001245303.1	EPS15L1	12.44	10.94	12.44	K851k	EPS15L1_K851k	PSkASASGFADFTSFGNEEQQLAWAK	SSAAKPSkASASGFA	38.1	NP_001245303.1	HOMO SAPIENS	epidermal growth factor receptor substrate 15-like 1 isoform 1 GN=EPS15L1	1	685000	0	-0.13	-0.41	-0.32	-0.02	-0.03	-0.5	0.4	0.47	0.44
NP_001245303.1_K874k _1_1_874_874	NP_001245303.1	EPS15L1	22.7	17.84	99	K874k	EPS15L1_K874k	ASASGFADFTSFGNEEQQLAWAkR	EQQLAWAkRESEKAE	38.1	NP_001245303.1	HOMO SAPIENS	epidermal growth factor receptor substrate 15-like 1 isoform 1 GN=EPS15L1	2	2330000	NaN	NaN	NaN	-0.21	0.62	0.45	0.56	NaN	0.14	0.12
NP_004850.1_K83k _1_1_83_83	NP_004850.1	CLTC	7.15	5.85	5.44	K83k	CLTC_K83k	VIALkAGK	ASKVIALkAGKTLQI	39.1	NP_004850.1|NP_009029.3|NP_001826.3|NP_001003908.1	HOMO SAPIENS	clathrin heavy chain 1 isoform 1 GN=CLTC	1	5570000	-0.31	-0.29	-0.42	-0.4	-0.5	0.46	0.23	0.51	0.36	0.31
NP_004850.1_K86k _1_1_86_86	NP_004850.1	CLTC	14.07	12	14.06	K86k	CLTC_K86k	AGkTLQIFNIEMK	VIALKAGkTLQIFNI	39.1	NP_004850.1|NP_009029.3|NP_001826.3|NP_001003908.1	HOMO SAPIENS	clathrin heavy chain 1 isoform 1 GN=CLTC	2	15000000	0.14	-0.08	0.24	0.03	0.29	-0.29	-0.53	-0.65	-0.18	-0.25
NP_004850.1_K96k _1_1_96_96	NP_004850.1	CLTC	18.85	16.99	3.83	K96k	CLTC_K96k	TLQIFNIEMkSK	QIFNIEMkSKMKAHT	39.1	NP_001275582.1|NP_004850.1|NP_009029.3|NP_001826.3|NP_001003908.1	HOMO SAPIENS	clathrin heavy chain 1 isoform 1 GN=CLTC	3	32200000	-0.05	-0.3	-0.23	-0.24	-0.05	-0.02	0.17	0.22	0.01	0.02
NP_004850.1_K389k _1_1_389_389	NP_004850.1	CLTC	5.94	5.94	99	K389k	CLTC_K389k	VAANAPkGILR	KVAANAPkGILRTPD	39.1	NP_001275582.1|NP_004850.1|NP_001003908.1	HOMO SAPIENS	clathrin heavy chain 1 isoform 1 GN=CLTC	1	3530000	-0.2	-0.04	-0.15	-0.08	0.18	0.28	0.05	0.13	0.01	-0.24
NP_004850.1_K450k _1_1_450_450	NP_004850.1	CLTC	11.45	8.37	7.34	K450k	CLTC_K450k	QLLEkWLK	GRKQLLEkWLKEDKL	39.1	NP_001275582.1|NP_004850.1|NP_009029.3	HOMO SAPIENS	clathrin heavy chain 1 isoform 1 GN=CLTC	1	12700000	0	0.06	0.06	0.17	0.29	-0.18	-0.27	-0.4	-0.22	-0.19
NP_004850.1_K500k _1_1_500_500	NP_004850.1	CLTC	12.6	12.04	12.6	K500k	CLTC_K500k	VIQCFAETGQVQkIVLYAK	AETGQVQkIVLYAKK	39.1	NP_001275582.1|NP_004850.1|NP_001003908.1	HOMO SAPIENS	clathrin heavy chain 1 isoform 1 GN=CLTC	1	1250000	0.44	-0.63	0.13	0.88	0.21	-0.14	-0.25	-0.03	-0.77	0.04
NP_004850.1_K507k _1_1_507_507	NP_004850.1	CLTC	20.81	18.33	99	K507k	CLTC_K507k	kVGYTPDWIFLLR	KIVLYAKkVGYTPDW	39.1	NP_004850.1|NP_009029.3|NP_001826.3|NP_001003908.1	HOMO SAPIENS	clathrin heavy chain 1 isoform 1 GN=CLTC	4	48700000	0.21	0.08	0.45	-0.23	0.28	-0.41	-0.28	-0.68	-0.11	-0.35
NP_004850.1_K619k _1_1_619_619	NP_004850.1	CLTC	22.95	22.34	99	K619k	CLTC_K619k	AHIAQLCEkAGLLQR	HIAQLCEkAGLLQRA	39.1	NP_001275582.1|NP_004850.1|NP_001003908.1	HOMO SAPIENS	clathrin heavy chain 1 isoform 1 GN=CLTC	4	197000000	0.29	0.39	0.2	0.32	0.23	-0.33	-0.16	-0.67	-0.71	-0.8
NP_004850.1_K742k _1_1_742_742	NP_004850.1	CLTC	10.27	6.94	99	K742k	CLTC_K742k	TGQIkEVER	ACKTGQIkEVERICR	39.1	NP_001275582.1|NP_004850.1|NP_009029.3	HOMO SAPIENS	clathrin heavy chain 1 isoform 1 GN=CLTC	2	3680000	0.13	0.22	0.15	0.11	0.34	-0.56	-0.12	-0.29	-0.27	-0.43
NP_004850.1_K760k _1_1_760_760	NP_004850.1	CLTC	5.84	1.28	5.84	K760k	CLTC_K760k	VkNFLK	CYDPERVkNFLKEAK	39.1	NP_001275582.1|NP_004850.1|NP_009029.3|NP_001826.3|NP_001003908.1	HOMO SAPIENS	clathrin heavy chain 1 isoform 1 GN=CLTC	1	1710000	-0.38	-0.11	-0.19	-0.19	-0.14	0.09	0.17	0.13	0.18	0.4
NP_004850.1_K881k _1_1_881_881	NP_004850.1	CLTC	28.47	28.09	99	K881k	CLTC_K881k	IHEGCEEPATHNALAkIYIDSNNNPER	ATHNALAkIYIDSNN	39.1	NP_001275582.1|NP_004850.1|NP_001003908.1	HOMO SAPIENS	clathrin heavy chain 1 isoform 1 GN=CLTC	3	9560000	NaN	-0.75	-0.34	-0.04	-0.62	0.2	0.55	0.58	-0.1	0.31
NP_004850.1_K941k _1_1_941_941	NP_004850.1	CLTC	27	20.91	99	K941k	CLTC_K941k	GQCDLELINVCNENSLFkSLSR	CNENSLFkSLSRYLV	39.1	NP_001275582.1|NP_004850.1|NP_001003908.1	HOMO SAPIENS	clathrin heavy chain 1 isoform 1 GN=CLTC	3	34200000	-0.34	0.02	-0.06	0.4	0.05	-0.02	0.16	-0.32	0.14	0.4
NP_004850.1_K1034k _1_1_1034_1034	NP_004850.1	CLTC	23.11	17.23	99	K1034k	CLTC_K1034k	NLQNLLILTAIkADR	LLILTAIkADRTRVM	39.1	NP_004850.1|NP_009029.3|NP_001826.3|NP_001003908.1	HOMO SAPIENS	clathrin heavy chain 1 isoform 1 GN=CLTC	2	5470000	0.7	1.49	0.55	0.77	NaN	-0.08	1.08	0.18	1.05	0.55
NP_004850.1_K1118k _1_1_1118_1118	NP_004850.1	CLTC	7.13	4.85	7.13	K1118k	CLTC_K1118k	AQLQkGMVK	LAKAQLQkGMVKEAI	39.1	NP_001275582.1|NP_004850.1|NP_001003908.1	HOMO SAPIENS	clathrin heavy chain 1 isoform 1 GN=CLTC	1	6170000	-0.35	-0.25	-0.36	-0.43	-0.16	0.76	0.17	0.44	0.38	0.24
NP_004850.1_K1179k _1_1_1179_1179	NP_004850.1	CLTC	14.71	13.48	99	K1179k	CLTC_K1179k	ESYVETELIFALAkTNR	ELIFALAkTNRLAEL	39.1	NP_001275582.1|NP_004850.1|NP_001003908.1	HOMO SAPIENS	clathrin heavy chain 1 isoform 1 GN=CLTC	1	597000	NaN	0.27	-0.1	NaN	0.33	NaN	NaN	0.77	-0.14	0.26
NP_004850.1_K1215k _1_1_1215_1215	NP_004850.1	CLTC	18.81	17.16	99	K1215k	CLTC_K1215k	MYDAAkLLYNNVSNFGR	EKMYDAAkLLYNNVS	39.1	NP_001275582.1|NP_004850.1|NP_001003908.1	HOMO SAPIENS	clathrin heavy chain 1 isoform 1 GN=CLTC	2	3120000	0.35	1	0.35	1.1	0.69	0.64	-0.44	-1.27	0.07	-0.13
NP_004850.1_K1254k _1_1_1254_1254	NP_004850.1	CLTC	18.83	16.94	18.83	K1254k	CLTC_K1254k	TWkEVCFACVDGK	ANSTRTWkEVCFACV	39.1	NP_004850.1|NP_001003908.1	HOMO SAPIENS	clathrin heavy chain 1 isoform 1 GN=CLTC	2	10500000	-0.31	-0.82	-0.56	-1.05	-0.72	0.56	0.55	0.33	0.54	0.5
NP_004850.1_K1441k _1_1_1441_1441	NP_004850.1	CLTC	11.57	10.29	3.88	K1441k	CLTC_K1441k	AVNYFSkVK	RAVNYFSkVKQLPLV	39.1	NP_001275582.1|NP_004850.1|NP_001003908.1	HOMO SAPIENS	clathrin heavy chain 1 isoform 1 GN=CLTC	2	143000000	-0.14	-0.04	-0.11	-0.09	-0.05	0.27	-0.09	-0.08	0.09	0.07
NP_004850.1_K1443k _1_1_1443_1443	NP_004850.1	CLTC	8.62	7.57	8.62	K1443k	CLTC_K1443k	VkQLPLVK	VNYFSKVkQLPLVKP	39.1	NP_001275582.1|NP_004850.1|NP_001003908.1	HOMO SAPIENS	clathrin heavy chain 1 isoform 1 GN=CLTC	2	28000000	-0.08	-0.21	-0.76	-0.33	-0.26	0.08	0.1	0.17	0.23	0.19
NP_004850.1_K1535k _1_1_1535_1535	NP_004850.1	CLTC	7.78	7.93	1.12	K1535k	CLTC_K1535k	KDSLYkDAMQYASESK	CKKDSLYkDAMQYAS	39.1	NP_001275582.1|NP_004850.1	HOMO SAPIENS	clathrin heavy chain 1 isoform 1 GN=CLTC	1	2950000	0.56	0.49	0.04	0.26	0.24	-1.05	-0.44	-0.34	-0.3	-0.91
NP_004850.1_K1535k _1_1_1535_1535_1	NP_004850.1	CLTC	15.52	13.44	15.52	K1535k	CLTC_K1535k	DSLYkDAMQYASESK	CKKDSLYkDAMQYAS	39.1	NP_001275582.1|NP_004850.1|NP_001003908.1	HOMO SAPIENS	clathrin heavy chain 1 isoform 1 GN=CLTC	1	14700000	0.18	0.16	0.24	0.02	0.12	-0.2	-0.48	-0.6	-0.16	-0.52
NP_004850.1_K1609k _1_1_1609_1609	NP_004850.1	CLTC	13.47	9.47	8.58	K1609k	CLTC_K1609k	EYLTkVDK	VMKEYLTkVDKLDAS	39.1	NP_001275582.1|NP_004850.1|NP_001003908.1	HOMO SAPIENS	clathrin heavy chain 1 isoform 1 GN=CLTC	2	94200000	0.69	0.47	0.45	0.55	0.6	-1.1	-1.19	-1.75	-1.01	-1.37
NP_004850.1_K1609k _1_1_1609_1609_1	NP_004850.1	CLTC	15.95	13.18	7.54	K1609k	CLTC_K1609k	EYLTkVDKLDASESLR	VMKEYLTkVDKLDAS	39.1	NP_001275582.1|NP_004850.1|NP_001003908.1	HOMO SAPIENS	clathrin heavy chain 1 isoform 1 GN=CLTC	1	5270000	0.56	0.79	0.32	0.23	0.23	-0.74	-0.89	-0.96	-0.41	-1.28
NP_003283.2_K229k _1_1_229_229	NP_003283.2	TPR	7.89	3.14	2	K229k	TPR_K229k	CNLENkK	LKCNLENkKEEVSRL	40.1	NP_003283.2|NP_598541.3	HOMO SAPIENS	nucleoprotein TPR GN=TPR	1	2000000	0.09	-0.04	-0.05	0	0.25	-0.12	-0.43	-0.3	-0.14	-0.15
NP_003283.2_K290k _1_1_290_290	NP_003283.2	TPR	16.44	14.24	13.65	K290k	TPR_K290k	LSNLYkSAADDSEAK	IKLSNLYkSAADDSE	40.1	NP_003283.2|NP_598541.3	HOMO SAPIENS	nucleoprotein TPR GN=TPR	2	11000000	-0.05	-0.03	-0.09	0.3	-0.01	-0.23	0.06	0.01	-0.21	0
NP_003283.2_K315k _1_1_315_315	NP_003283.2	TPR	12.58	11.76	12.58	K315k	TPR_K315k	LLkEAGEANK	EELHKLLkEAGEANK	40.1	NP_003283.2|NP_598541.3	HOMO SAPIENS	nucleoprotein TPR GN=TPR	2	9010000	0.27	0.08	-0.17	0.16	0.36	-0.13	-0.02	-0.18	-0.32	-0.21
NP_003283.2_K345k _1_1_345_345	NP_003283.2	TPR	8.63	8.53	99	K345k	TPR_K345k	EMLEkIGR	MEKEMLEkIGRLEKE	40.1	NP_003283.2	HOMO SAPIENS	nucleoprotein TPR GN=TPR	1	1480000	0.42	0.66	-0.73	0	0.33	-0.15	-0.65	0.15	-0.41	-0.06
NP_003283.2_K351k _1_1_351_351	NP_003283.2	TPR	9.32	9.04	9.06	K351k	TPR_K351k	IGRLEkELENANDLLSATK	EKIGRLEkELENAND	40.1	NP_003283.2	HOMO SAPIENS	nucleoprotein TPR GN=TPR	1	483000	0.75	0.42	-0.89	-0.16	-0.06	0.03	0.28	-0.4	-0.14	-0.65
NP_003283.2_K364k _1_1_364_364	NP_003283.2	TPR	23.26	18.64	99	K364k	TPR_K364k	ELENANDLLSATkR	NDLLSATkRKGAILS	40.1	NP_003283.2|NP_598541.3	HOMO SAPIENS	nucleoprotein TPR GN=TPR	2	43800000	0.13	-0.38	0.15	0.02	-0.11	-0.78	0.25	-0.16	0.03	-0.06
NP_003283.2_K387k _1_1_387_387_1	NP_003283.2	TPR	27.21	22.29	3.5	K387k	TPR_K387k	GAILSEEELAAMSPTAAAVAkIVKPGMK	PTAAAVAkIVKPGMK	40.1	NP_003283.2|NP_598541.3	HOMO SAPIENS	nucleoprotein TPR GN=TPR	2	3060000	0.08	0.34	0.63	0.25	0.12	-1.07	-0.9	-0.14	-0.15	-0.25
NP_003283.2_K421k _1_1_421_421	NP_003283.2	TPR	17.94	8.72	17.95	K421k	TPR_K421k	RINkYLDEIVK	LENKRINkYLDEIVK	40.1	NP_003283.2|NP_598541.3	HOMO SAPIENS	nucleoprotein TPR GN=TPR	3	15000000	0.51	0.45	0.56	0.55	0.45	-0.89	-1.05	-1.19	-0.88	-0.64
NP_003283.2_K421k _1_1_421_421_1	NP_003283.2	TPR	12.76	8.75	12.76	K421k	TPR_K421k	INkYLDEIVK	LENKRINkYLDEIVK	40.1	NP_003283.2|NP_598541.3	HOMO SAPIENS	nucleoprotein TPR GN=TPR	2	7290000	0.41	0.35	0.41	0.37	0.43	-0.6	-0.75	-0.69	-0.53	-0.73
NP_003283.2_K428k _1_1_428_428	NP_003283.2	TPR	14.32	14.68	10.62	K428k	TPR_K428k	YLDEIVkEVEAK	KYLDEIVkEVEAKAP	40.1	NP_003283.2|NP_598541.3	HOMO SAPIENS	nucleoprotein TPR GN=TPR	2	6690000	0.16	0.29	0.1	0.31	0.17	-0.6	-0.51	-0.79	-0.25	-1.02
NP_003283.2_K433k _1_1_433_433	NP_003283.2	TPR	12.37	9.94	12.37	K433k	TPR_K433k	EVEAkAPILK	IVKEVEAkAPILKRQ	40.1	NP_003283.2|NP_598541.3	HOMO SAPIENS	nucleoprotein TPR GN=TPR	2	28000000	0.38	0.39	0.33	0.31	0.52	-0.61	-0.7	-0.95	-0.54	-0.82
NP_003283.2_K449k _1_1_449_449	NP_003283.2	TPR	11.8	11.44	11.8	K449k	TPR_K449k	AQkAVASLSVK	EEYERAQkAVASLSV	40.1	NP_003283.2	HOMO SAPIENS	nucleoprotein TPR GN=TPR	2	32900000	0.55	0.54	0.5	0.62	0.48	-1.28	-1.42	-1.73	-0.96	-1.23
NP_003283.2_K457k _1_1_457_457	NP_003283.2	TPR	14.38	14.61	12.44	K457k	TPR_K457k	AVASLSVkLEQAMK	AVASLSVkLEQAMKE	40.1	NP_003283.2	HOMO SAPIENS	nucleoprotein TPR GN=TPR	2	4950000	0.38	0.47	0.11	0.39	0.47	-0.32	-0.52	-0.38	-0.42	-0.25
NP_003283.2_K463k _1_1_463_463	NP_003283.2	TPR	12.76	9.37	99	K463k	TPR_K463k	LEQAMkEIQR	VKLEQAMkEIQRLQE	40.1	NP_003283.2|NP_598541.3	HOMO SAPIENS	nucleoprotein TPR GN=TPR	2	13600000	0.29	0.26	0.3	0.06	0.4	-0.6	-0.6	-0.74	-0.51	-0.32
NP_003283.2_K477k _1_1_477_477	NP_003283.2	TPR	8.82	7.59	99	K477k	TPR_K477k	ANkQSSVLER	EDTDKANkQSSVLER	40.1	NP_003283.2	HOMO SAPIENS	nucleoprotein TPR GN=TPR	2	16800000	0.61	0.57	0.26	0.48	0.21	-0.81	-0.59	-0.68	-0.57	-0.94
NP_003283.2_K494k _1_1_494_494	NP_003283.2	TPR	6.71	6.71	99	K494k	TPR_K494k	RMEIQVkDLSQQIR	RRMEIQVkDLSQQIR	40.1	NP_003283.2	HOMO SAPIENS	nucleoprotein TPR GN=TPR	1	3010000	-0.25	-0.32	-0.04	0.01	0.04	0.2	0.06	-0.34	0.24	-0.34
NP_003283.2_K494k _1_1_494_494_1	NP_003283.2	TPR	14.24	10.7	99	K494k	TPR_K494k	MEIQVkDLSQQIR	RRMEIQVkDLSQQIR	40.1	NP_003283.2	HOMO SAPIENS	nucleoprotein TPR GN=TPR	2	13700000	-0.01	0.22	0.3	0.13	0.2	-0.24	-0.08	-0.26	-0.41	0.3
NP_003283.2_K575k _1_1_575_575	NP_003283.2	TPR	11.87	6.13	11.87	K575k	TPR_K575k	EREEQETTSSkITELQLK	EQETTSSkITELQLK	40.1	NP_003283.2	HOMO SAPIENS	nucleoprotein TPR GN=TPR	1	5830000	0.31	0.1	0.33	0.37	0.42	-0.51	-0.81	-0.3	-0.39	-0.52
NP_003283.2_K952k _1_1_952_952	NP_003283.2	TPR	16.31	15.05	99	K952k	TPR_K952k	QTEEQVNDLkER	EEQVNDLkERLKTST	40.1	NP_003283.2	HOMO SAPIENS	nucleoprotein TPR GN=TPR	2	4460000	0.01	0.09	0.46	0.97	0.9	-0.08	NaN	NaN	NaN	NaN
NP_003283.2_K1400k _1_1_1400_1400	NP_003283.2	TPR	21.76	21.37	7.27	K1400k	TPR_K1400k	SNASLTNNQNLIQSLkEDLNK	QNLIQSLkEDLNKVR	40.1	NP_003283.2	HOMO SAPIENS	nucleoprotein TPR GN=TPR	2	5410000	0.23	0.24	0.55	0.23	0.29	-0.84	-1.72	-1.12	-0.93	-0.22
NP_003283.2_K1410k _1_1_1410_1410	NP_003283.2	TPR	4.48	1.54	4.48	K1410k	TPR_K1410k	VRTEkETIQK	LNKVRTEkETIQKDL	40.1	NP_003283.2	HOMO SAPIENS	nucleoprotein TPR GN=TPR	1	384000	0.03	0.06	0.3	0.31	-0.14	-1.17	-0.32	-0.45	-0.05	-0.71
NP_003283.2_K1690k _1_1_1690_1690	NP_003283.2	TPR	16.92	14.63	99	K1690k	TPR_K1690k	VTAAAMAGNkSTPR	AAAMAGNkSTPRASI	40.1	NP_003283.2|NP_598541.3	HOMO SAPIENS	nucleoprotein TPR GN=TPR	2	2200000	NaN	0.73	1.02	0.24	-0.2	0.14	0.89	NaN	NaN	NaN
NP_003283.2_K351kK364k_2_2_351_364	NP_003283.2	TPR	11.32	8.87	99	K351k K364k	TPR_K351k K364k	LEkELENANDLLSATkR	EKIGRLEkELENAND|NDLLSATkRKGAILS	40.1	NP_003283.2|NP_598541.3	HOMO SAPIENS	nucleoprotein TPR GN=TPR	1	1240000	NaN	-0.1	-0.09	-1.14	-0.02	-0.35	0.42	-0.23	0.26	0.47
NP_112598.3_K97k _1_1_97_97	NP_112598.3	EPPK1	9.45	8.21	6.44	K97k	EPPK1_K97k	GQLLPVSkALQQGLVGLELK	GQLLPVSkALQQGLV	41.1	NP_112598.3	HOMO SAPIENS	epiplakin GN=EPPK1	1	172000	0.24	-0.24	-0.01	0.63	0.56	-0.1	-0.03	0.85	NaN	-0.41
NP_112598.3_K109k _1_1_109_109	NP_112598.3	EPPK1	18.99	16.53	3.38	K109k	EPPK1_K109k	ALQQGLVGLELkEK	GLVGLELkEKLLAAE	41.1	NP_112598.3	HOMO SAPIENS	epiplakin GN=EPPK1	2	2600000	0.28	0.66	0.32	0.89	0.41	-0.7	-0.39	-0.57	-1.06	-0.48
NP_112598.3_K139k _1_1_139_139	NP_112598.3	EPPK1	13.47	13.47	99	K139k	EPPK1_K139k	LALFQAIGkEVVDR	ALFQAIGkEVVDRAL	41.1	NP_112598.3	HOMO SAPIENS	epiplakin GN=EPPK1	1	114000	-0.04	-0.13	0.4	0.64	0.44	NaN	NaN	-0.5	-0.23	0.55
NP_112598.3_K574k _1_1_574_574	NP_112598.3	EPPK1	23.36	20.72	99	K574k	EPPK1_K574k	DTVTPGELLkAEIIDQDLYER	VTPGELLkAEIIDQD	41.1	NP_112598.3	HOMO SAPIENS	epiplakin GN=EPPK1	2	23400000	0.36	-0.05	0.14	0.13	0.71	-0.35	-0.95	-0.54	-0.7	-0.37
NP_112598.3_K660k _1_1_660_660	NP_112598.3	EPPK1	9.97	10.27	99	K660k	EPPK1_K660k	ANkGHSVEEALR	IIDPKANkGHSVEEA	41.1	NP_112598.3	HOMO SAPIENS	epiplakin GN=EPPK1	2	897000	-0.02	-0.19	0.16	-0.06	-0.5	-0.11	-0.25	0.15	0.22	0.06
NP_112598.3_K680k _1_1_680_680	NP_112598.3	EPPK1	23.11	23.59	99	K680k	EPPK1_K680k	AAVIGPDVFAkLLSAER	IGPDVFAkLLSAERA	41.1	NP_112598.3	HOMO SAPIENS	epiplakin GN=EPPK1	2	7230000	0.13	0.72	0	0.17	-0.21	-0.2	0.33	0.3	NaN	0.23
NP_112598.3_K866k _1_1_866_866	NP_112598.3	EPPK1	13.93	13.47	99	K866k	EPPK1_K866k	EVTLGQVAkLLEAETQR	VTLGQVAkLLEAETQ	41.1	NP_112598.3	HOMO SAPIENS	epiplakin GN=EPPK1	2	1800000	-0.02	-0.2	-0.01	0.68	0.55	-0.96	-0.22	-0.26	0.2	0.34
NP_112598.3_K1028k _1_1_1028_1028	NP_112598.3	EPPK1	12.47	8.35	99	K1028k	EPPK1_K1028k	kGLIPWEQAAR	SVFQAMKkGLIPWEQ	41.1	NP_112598.3	HOMO SAPIENS	epiplakin GN=EPPK1	1	2740000	-1.12	-0.55	-0.63	-1.63	-0.5	0.67	0.97	0.46	0.55	0.69
NP_112598.3_K1187k _1_1_1187_1187	NP_112598.3	EPPK1	12.2	10.21	99	K1187k	EPPK1_K1187k	WVQETkLLAQAR	QRWVQETkLLAQARV	41.1	NP_112598.3	HOMO SAPIENS	epiplakin GN=EPPK1	2	2730000	0.49	0.11	-0.06	0.43	0.23	-0.01	-0.25	-0.33	-0.25	-0.57
NP_112598.3_K1641k _1_1_1641_1641	NP_112598.3	EPPK1	13.33	11.02	99	K1641k	EPPK1_K1641k	ETYVkLLSAER	FGKETYVkLLSAERA	41.1	NP_112598.3	HOMO SAPIENS	epiplakin GN=EPPK1	1	1210000	0.38	0.63	0.61	-0.02	0.71	-0.67	-0.85	-0.43	-1	-0.05
NP_112598.3_K1669k _1_1_1669_1669	NP_112598.3	EPPK1	24.98	21.08	99	K1669k	EPPK1_K1669k	AVTGYTDPYTGQQISLFQAMQkDLIVR	SLFQAMQkDLIVREH	41.1	NP_112598.3	HOMO SAPIENS	epiplakin GN=EPPK1	4	17900000	0.97	1.24	0.54	0.51	0.45	NaN	-1.36	-1	-0.48	-0.73
NP_112598.3_K2000k _1_1_2000_2000	NP_112598.3	EPPK1	7	6.53	99	K2000k	EPPK1_K2000k	QLIEkAEALR	MQKQLIEkAEALRLL	41.1	NP_112598.3	HOMO SAPIENS	epiplakin GN=EPPK1	1	1810000	-0.04	-0.17	-0.4	0	-0.28	0.05	0.07	0	0.46	0.49
NP_112598.3_K2242k _1_1_2242_2242	NP_112598.3	EPPK1	17.2	12.49	17.2	K2242k	EPPK1_K2242k	DQPGRQEkMSIYQAMWK	DQPGRQEkMSIYQAM	41.1	NP_112598.3	HOMO SAPIENS	epiplakin GN=EPPK1	1	1150000	0.09	0.24	-0.11	0.48	0.6	-0.76	-1.44	-1.06	-0.13	-0.7
NP_112598.3_K2242k _1_1_2242_2242_1	NP_112598.3	EPPK1	13.12	13.08	13.12	K2242k	EPPK1_K2242k	QEkMSIYQAMWK	DQPGRQEkMSIYQAM	41.1	NP_659097.2|NP_112598.3	HOMO SAPIENS	epiplakin GN=EPPK1	2	3550000	0.05	0.43	0.25	0.38	0.19	-0.64	-0.66	-0.78	-0.44	-0.27
NP_112598.3_K2299k _1_1_2299_2299	NP_112598.3	EPPK1	24.52	18.46	99	K2299k	EPPK1_K2299k	LSVEEAVAAGVVGGEIQEkLLSAER	VGGEIQEkLLSAERA	41.1	NP_112598.3|NP_659097.2	HOMO SAPIENS	epiplakin GN=EPPK1	2	2340000	1.04	NaN	0.95	0.04	0.35	-0.03	NaN	NaN	0.11	NaN
NP_112598.3_K2525k _1_1_2525_2525	NP_112598.3	EPPK1	11.86	9.45	99	K2525k	EPPK1_K2525k	AATMEVkVGR	RAATMEVkVGRLRGR	41.1	NP_112598.3	HOMO SAPIENS	epiplakin GN=EPPK1	1	266000	-0.13	-0.98	-0.59	-1.25	-0.76	0.26	0.8	0.57	0.67	-0.01
NP_112598.3_K2741k _1_1_2741_2741	NP_112598.3	EPPK1	11.32	11.32	11.32	K2741k	EPPK1_K2741k	DLAQGTkTLQEVTEMDSVK	RDLAQGTkTLQEVTE	41.1	NP_112598.3	HOMO SAPIENS	epiplakin GN=EPPK1	2	1680000	0.55	0.81	0.44	0.22	0.2	-0.03	-0.19	-0.07	-0.63	-0.06
NP_112598.3_K2753k _1_1_2753_2753	NP_112598.3	EPPK1	18.6	15.9	99	K2753k	EPPK1_K2753k	TLQEVTEMDSVkR	VTEMDSVkRYLEGTS	41.1	NP_112598.3	HOMO SAPIENS	epiplakin GN=EPPK1	2	7010000	0.83	0.86	0.98	0.48	0.95	NaN	NaN	-0.19	0.05	NaN
NP_112598.3_K5052k _1_1_5052_5052	NP_112598.3	EPPK1	21.29	18.15	99	K5052k	EPPK1_K5052k	VLADPSDDTkGFFDPNTHENLTYLQLLQR	ADPSDDTkGFFDPNT	41.1	NP_112598.3	HOMO SAPIENS	epiplakin GN=EPPK1	2	2860000	1.39	1.29	1.17	0.82	0.75	-0.45	-0.16	-0.12	-0.68	-0.44
NP_000468.1_K236k _1_1_236_236	NP_000468.1	ALB	12.25	11.44	99	K236k	ALB_K236k	AFkAWAVAR	KFGERAFkAWAVARL	42.1	NP_000468.1|NP_033784.2	HOMO SAPIENS	serum albumin preproprotein GN=ALB	2	18100000	0.14	0.13	0.17	0.21	0.12	-0.2	-0.08	-0.41	-0.32	-0.27
NP_001037.1_K237k _1_1_237_237	NP_001037.1	SLC12A2	11.28	11.77	11.28	K237k	SLC12A2_K237k	HTAAQLGEkLLRPSLAELHDELEK	TAAQLGEkLLRPSLA	43.1	NP_001037.1	HOMO SAPIENS	solute carrier family 12 member 2 isoform 1 GN=SLC12A2	1	6890000	-0.3	0.1	0.14	0.35	0.34	-0.6	-0.27	-0.5	0.16	-0.35
NP_001037.1_K252k _1_1_252_252	NP_001037.1	SLC12A2	24.19	23.85	99	K252k	SLC12A2_K252k	LLRPSLAELHDELEkEPFEDGFANGEESTPTR	ELHDELEkEPFEDGF	43.1	NP_001037.1|NP_001243390.1	HOMO SAPIENS	solute carrier family 12 member 2 isoform 1 GN=SLC12A2	2	29600000	0.03	0.27	0.52	0.22	0.51	-0.33	-0.34	-0.47	-0.48	-0.4
NP_001037.1_K280k _1_1_280_280	NP_001037.1	SLC12A2	19.39	17.62	7.35	K280k	SLC12A2_K280k	DAVVTYTAESkGVVK	VTYTAESkGVVKFGW	43.1	NP_001037.1|NP_001243390.1	HOMO SAPIENS	solute carrier family 12 member 2 isoform 1 GN=SLC12A2	2	5470000	0.36	0.23	0.33	0.23	0.45	-1.05	-0.87	-0.94	-0.51	-0.57
NP_001037.1_K631k _1_1_631_631	NP_001037.1	SLC12A2	13.9	11.74	12.87	K631k	SLC12A2_K631k	IFQALCkDNIYPAFQMFAK	KIFQALCkDNIYPAF	43.1	NP_001037.1|NP_001243390.1|NP_033220.2	HOMO SAPIENS	solute carrier family 12 member 2 isoform 1 GN=SLC12A2	2	1810000	0.59	-0.22	-0.01	0.64	-0.15	NaN	-0.02	NaN	0.47	0.15
NP_001037.1_K833k _1_1_833_833	NP_001037.1	SLC12A2	12.56	13.71	12.56	K833k	SLC12A2_K833k	QAMkEMSIDQAK	GPRRQAMkEMSIDQA	43.1	NP_001037.1|NP_001243390.1	HOMO SAPIENS	solute carrier family 12 member 2 isoform 1 GN=SLC12A2	3	19800000	0.15	0.08	0.07	0.16	0.39	-0.43	-0.12	-0.33	-0.34	-0.33
NP_001037.1_K848k _1_1_848_848	NP_001037.1	SLC12A2	6.72	1.82	4.18	K848k	SLC12A2_K848k	WLIkNK	KYQRWLIkNKMKAFY	43.1	NP_001037.1|NP_001243390.1|NP_033220.2	HOMO SAPIENS	solute carrier family 12 member 2 isoform 1 GN=SLC12A2	2	26500000	0.23	0.19	0.22	0.27	0.14	-0.41	-0.49	-0.56	-0.4	-0.37
NP_001037.1_K943k _1_1_943_943	NP_001037.1	SLC12A2	26.14	19.47	7.78	K943k	SLC12A2_K943k	EGLDISHLQGQEELLSSQEkSPGTK	ELLSSQEkSPGTKDV	43.1	NP_001037.1|NP_001243390.1|NP_033220.2	HOMO SAPIENS	solute carrier family 12 member 2 isoform 1 GN=SLC12A2	1	18200000	0.47	0.33	0.5	0.23	0.5	-1	-1.04	-1.2	-0.41	-0.74
NP_001037.1_K948k _1_1_948_948	NP_001037.1	SLC12A2	14.67	15.64	14.67	K948k	SLC12A2_K948k	SPGTkDVVVSVEYSK	QEKSPGTkDVVVSVE	43.1	NP_001037.1|NP_001243390.1	HOMO SAPIENS	solute carrier family 12 member 2 isoform 1 GN=SLC12A2	2	16400000	0.58	0.32	0.02	0.38	0.38	-0.17	-0.73	-0.71	-0.48	-0.51
NP_001037.1_K958k _1_1_958_958	NP_001037.1	SLC12A2	19.07	19.03	2	K958k	SLC12A2_K958k	DVVVSVEYSkK	VVSVEYSkKSDLDTS	43.1	NP_001037.1|NP_001243390.1	HOMO SAPIENS	solute carrier family 12 member 2 isoform 1 GN=SLC12A2	2	25300000	0.25	0.35	0.36	0.29	0.37	-0.77	-0.8	-0.92	-0.49	-0.62
NP_001037.1_K959k _1_1_959_959	NP_001037.1	SLC12A2	8.49	4.53	8.49	K959k	SLC12A2_K959k	kSDLDTSK	VSVEYSKkSDLDTSK	43.1	NP_001037.1|NP_001243390.1	HOMO SAPIENS	solute carrier family 12 member 2 isoform 1 GN=SLC12A2	1	697000	0.57	0.45	0.28	0.38	0.36	-1.36	-1.27	-0.65	-0.78	-0.56
NP_001037.1_K971k _1_1_971_971	NP_001037.1	SLC12A2	9.18	9.84	9.18	K971k	SLC12A2_K971k	PLSEkPITHK	TSKPLSEkPITHKVE	43.1	NP_001037.1|NP_001243390.1	HOMO SAPIENS	solute carrier family 12 member 2 isoform 1 GN=SLC12A2	1	2000000	0.61	0.53	0.35	0.55	0.86	-0.93	-0.78	-0.55	-1.01	-0.71
NP_001037.1_K976k _1_1_976_976	NP_001037.1	SLC12A2	12.29	9.68	5	K976k	SLC12A2_K976k	PLSEKPITHkVEEEDGK	SEKPITHkVEEEDGK	43.1	NP_001037.1	HOMO SAPIENS	solute carrier family 12 member 2 isoform 1 GN=SLC12A2	2	7010000	0.93	0.64	0.29	1.03	0.75	-1.71	-1.04	-1.59	-0.9	-0.66
NP_001037.1_K983k _1_1_983_983	NP_001037.1	SLC12A2	14.7	11.7	14.7	K983k	SLC12A2_K983k	VEEEDGkTATQPLLK	KVEEEDGkTATQPLL	43.1	NP_001037.1	HOMO SAPIENS	solute carrier family 12 member 2 isoform 1 GN=SLC12A2	1	7650000	0.87	0.77	0.59	0.73	0.77	-1.62	-1.52	-1.84	-1.47	-1.63
NP_001037.1_K991k _1_1_991_991	NP_001037.1	SLC12A2	14.31	8.48	1.49	K991k	SLC12A2_K991k	TATQPLLkK	TATQPLLkKESKGPI	43.1	NP_001037.1	HOMO SAPIENS	solute carrier family 12 member 2 isoform 1 GN=SLC12A2	1	4450000	0.74	0.64	0.75	0.7	0.68	-1.34	-1.48	-2.01	-1.51	-1.62
NP_001037.1_K995k _1_1_995_995	NP_001037.1	SLC12A2	17.53	13.04	16.86	K995k	SLC12A2_K995k	ESkGPIVPLNVADQK	PLLKKESkGPIVPLN	43.1	NP_001037.1|NP_001243390.1|NP_033220.2	HOMO SAPIENS	solute carrier family 12 member 2 isoform 1 GN=SLC12A2	4	28000000	0.31	0.27	0.33	0.39	0.47	-0.56	-0.71	-0.57	-0.44	-0.53
NP_001037.1_K1007k _1_1_1007_1007	NP_001037.1	SLC12A2	21.88	19.51	11.07	K1007k	SLC12A2_K1007k	GPIVPLNVADQkLLEASTQFQK	PLNVADQkLLEASTQ	43.1	NP_001037.1|NP_001243390.1|NP_033220.2	HOMO SAPIENS	solute carrier family 12 member 2 isoform 1 GN=SLC12A2	2	14300000	0.25	0.26	0.3	0.18	0.28	-0.44	-0.4	-0.49	-0.39	-0.38
NP_001037.1_K1017k _1_1_1017_1017	NP_001037.1	SLC12A2	13.8	9	2	K1017k	SLC12A2_K1017k	LLEASTQFQkK	EASTQFQkKQGKNTI	43.1	NP_001037.1|NP_001243390.1|NP_033220.2	HOMO SAPIENS	solute carrier family 12 member 2 isoform 1 GN=SLC12A2	1	9040000	0.39	0.42	-0.01	0.49	0.58	-0.33	-0.32	-0.34	-0.24	-0.42
NP_001037.1_K1061k _1_1_1061_1061	NP_001037.1	SLC12A2	16.41	10.59	99	K1061k	SLC12A2_K1061k	VFIGGkINR	IRVFIGGkINRIDHD	43.1	NP_001037.1|NP_001243390.1|NP_033220.2	HOMO SAPIENS	solute carrier family 12 member 2 isoform 1 GN=SLC12A2	2	7920000	0.04	0.17	0.19	0.12	0.17	-0.06	-0.48	-0.16	-0.6	-0.43
NP_001037.1_K1095k _1_1_1095_1095	NP_001037.1	SLC12A2	21.43	16.42	3.1	K1095k	SLC12A2_K1095k	FRIDFSDIMVLGDINTkPK	VLGDINTkPKKENII	43.1	NP_001037.1|NP_001243390.1	HOMO SAPIENS	solute carrier family 12 member 2 isoform 1 GN=SLC12A2	2	2950000	0.54	0.53	0.18	0.18	0.53	NaN	-0.71	-0.94	-0.96	-0.32
NP_001037.1_K1095k _1_1_1095_1095_1	NP_001037.1	SLC12A2	19.33	14.39	3.63	K1095k	SLC12A2_K1095k	IDFSDIMVLGDINTkPK	VLGDINTkPKKENII	43.1	NP_001037.1|NP_001243390.1|NP_033220.2	HOMO SAPIENS	solute carrier family 12 member 2 isoform 1 GN=SLC12A2	5	14600000	0.47	0.26	0.46	0.28	0.41	-0.69	-0.8	-0.99	-0.41	-0.79
NP_001037.1_K1098k _1_1_1098_1098	NP_001037.1	SLC12A2	16.1	15.85	99	K1098k	SLC12A2_K1098k	kENIIAFEEIIEPYR	DINTKPKkENIIAFE	43.1	NP_001037.1|NP_001243390.1	HOMO SAPIENS	solute carrier family 12 member 2 isoform 1 GN=SLC12A2	1	9010000	1.53	NaN	1.26	1.03	0.56	NaN	-0.16	NaN	NaN	0.12
NP_001037.1_K1143k _1_1_1143_1143	NP_001037.1	SLC12A2	15.88	12.84	3.6	K1143k	SLC12A2_K1143k	ITDNELELYkTK	DNELELYkTKTYRQI	43.1	NP_001037.1|NP_001243390.1|NP_033220.2	HOMO SAPIENS	solute carrier family 12 member 2 isoform 1 GN=SLC12A2	1	1760000	0.25	0.66	0.29	0.49	0.55	-1.06	-0.77	-0.59	-0.56	-0.65
NP_006746.1_K71k _1_1_71_71	NP_006746.1	TALDO1	14.31	8.3	14.31	K71k	TALDO1_K71k	kLGGSQEDQIK	EAIAYGRkLGGSQED	44.1	NP_006746.1	HOMO SAPIENS	transaldolase GN=TALDO1	3	9550000	-0.12	-0.04	-0.15	-0.26	-0.07	0.12	0.07	0.19	0.29	0.22
NP_006746.1_K81k _1_1_81_81	NP_006746.1	TALDO1	15.76	17.86	10.13	K81k	TALDO1_K81k	LGGSQEDQIkNAIDK	GSQEDQIkNAIDKLF	44.1	NP_006746.1	HOMO SAPIENS	transaldolase GN=TALDO1	1	11300000	-0.54	-0.57	-0.54	-0.31	-1.07	0.26	0.37	0.56	0.69	0.59
NP_006746.1_K115k _1_1_115_115	NP_006746.1	TALDO1	12.6	12.52	99	K115k	TALDO1_K115k	LSFDkDAMVAR	DARLSFDkDAMVARA	44.1	NP_006746.1|NP_035658.1	HOMO SAPIENS	transaldolase GN=TALDO1	1	2820000	-0.03	-0.17	-0.3	0.09	0.2	-0.26	-0.12	0.16	0.33	-0.12
NP_006746.1_K130k _1_1_130_130	NP_006746.1	TALDO1	14.22	10.43	14.22	K130k	TALDO1_K130k	RLIELYkEAGISK	RRLIELYkEAGISKD	44.1	NP_006746.1	HOMO SAPIENS	transaldolase GN=TALDO1	1	9260000	-0.44	-0.3	-0.44	-0.68	-0.35	0.34	0.37	0.29	0.35	0.4
NP_006746.1_K130k _1_1_130_130_1	NP_006746.1	TALDO1	13.22	12.97	9.74	K130k	TALDO1_K130k	LIELYkEAGISK	RRLIELYkEAGISKD	44.1	NP_006746.1	HOMO SAPIENS	transaldolase GN=TALDO1	3	444000000	-0.41	-0.35	-0.41	-0.63	-0.4	0.47	0.27	0.44	0.35	0.27
NP_006746.1_K136k _1_1_136_136	NP_006746.1	TALDO1	8.96	5.64	99	K136k	TALDO1_K136k	EAGISkDR	YKEAGISkDRILIKL	44.1	NP_006746.1	HOMO SAPIENS	transaldolase GN=TALDO1	2	1590000	-0.24	-0.39	-0.25	0.15	0.15	0.14	-0.08	-0.37	0.33	0.19
NP_006746.1_K142k _1_1_142_142	NP_006746.1	TALDO1	16.25	15.28	16.25	K142k	TALDO1_K142k	ILIkLSSTWEGIQAGK	SKDRILIkLSSTWEG	44.1	NP_006746.1|NP_035658.1	HOMO SAPIENS	transaldolase GN=TALDO1	2	1620000	0.28	0.67	0.48	0.47	0.51	-0.44	-0.97	-1.57	-0.38	-0.51
NP_006746.1_K203k _1_1_203_203	NP_006746.1	TALDO1	14.24	11.41	2	K203k	TALDO1_K203k	ILDWHVANTDkK	WHVANTDkKSYEPLE	44.1	NP_006746.1|NP_035658.1	HOMO SAPIENS	transaldolase GN=TALDO1	1	1840000	-0.37	-0.13	-0.27	0.21	-0.01	0.18	-0.08	-0.21	0.16	-0.01
NP_006746.1_K204k _1_1_204_204	NP_006746.1	TALDO1	18.12	14.66	18.12	K204k	TALDO1_K204k	kSYEPLEDPGVK	HVANTDKkSYEPLED	44.1	NP_006746.1	HOMO SAPIENS	transaldolase GN=TALDO1	4	63500000	-0.3	-0.25	-0.34	-0.46	-0.47	0.39	0.2	0.34	0.52	0.26
NP_006746.1_K215k _1_1_215_215	NP_006746.1	TALDO1	18.96	18.67	6.92	K215k	TALDO1_K215k	SYEPLEDPGVkSVTK	PLEDPGVkSVTKIYN	44.1	NP_006746.1	HOMO SAPIENS	transaldolase GN=TALDO1	2	17400000	0.05	0.08	0.03	-0.08	0	-0.32	-0.38	-0.13	-0.09	-0.32
NP_006746.1_K219k _1_1_219_219	NP_006746.1	TALDO1	11.19	10.04	11.19	K219k	TALDO1_K219k	SVTkIYNYYK	PGVKSVTkIYNYYKK	44.1	NP_006746.1|NP_035658.1	HOMO SAPIENS	transaldolase GN=TALDO1	2	47900000	0.49	0.12	0.24	0.09	-0.09	-0.05	-0.85	-0.51	-0.1	-0.4
NP_006746.1_K230k _1_0_226_230	NP_006746.1	TALDO1	10.89	9.78	1.09	K230k	TALDO1_K230k	KFSYkTIVMGASFR	YYKKFSYkTIVMGAS	44.1	NP_006746.1	HOMO SAPIENS	transaldolase GN=TALDO1	1	2760000	-0.43	-1.22	-1.1	-0.68	-0.18	0.12	0.26	0.41	0.8	0.31
NP_006746.1_K230k _1_1_230_230	NP_006746.1	TALDO1	12.19	9.9	99	K230k	TALDO1_K230k	FSYkTIVMGASFR	YYKKFSYkTIVMGAS	44.1	NP_006746.1	HOMO SAPIENS	transaldolase GN=TALDO1	2	18000000	-0.42	-0.37	-0.74	-0.19	-0.66	0.14	0.32	0.46	-0.09	0.05
NP_006746.1_K245k _1_1_245_245	NP_006746.1	TALDO1	18.54	15.54	18.54	K245k	TALDO1_K245k	NTGEIkALAGCDFLTISPK	FRNTGEIkALAGCDF	44.1	NP_006746.1|NP_035658.1	HOMO SAPIENS	transaldolase GN=TALDO1	3	7750000	-0.04	0.26	-0.06	-0.3	0.31	-0.08	-0.03	-0.5	-0.09	-0.1
NP_006746.1_K258k _1_1_258_258	NP_006746.1	TALDO1	26.37	26.61	14.99	K258k	TALDO1_K258k	ALAGCDFLTISPkLLGELLQDNAK	DFLTISPkLLGELLQ	44.1	NP_006746.1	HOMO SAPIENS	transaldolase GN=TALDO1	7	115000000	-0.6	-0.29	-0.45	-0.69	-0.58	0.43	0.37	0.65	0.44	0.2
NP_006746.1_K269k _1_1_269_269	NP_006746.1	TALDO1	18.93	17.23	12.17	K269k	TALDO1_K269k	LLGELLQDNAkLVPVLSAK	ELLQDNAkLVPVLSA	44.1	NP_006746.1	HOMO SAPIENS	transaldolase GN=TALDO1	4	8810000	-0.25	-0.01	-0.38	-0.32	-0.31	0.51	0.02	0.13	0.46	0.4
NP_006746.1_K277k _1_1_277_277	NP_006746.1	TALDO1	19.57	19.57	15.36	K277k	TALDO1_K277k	LVPVLSAkAAQASDLEK	LVPVLSAkAAQASDL	44.1	NP_006746.1	HOMO SAPIENS	transaldolase GN=TALDO1	2	730000000	-0.52	-0.45	-0.76	-0.85	-0.63	0.45	0.33	0.36	0.29	0.34
NP_006746.1_K307k _1_1_307_307	NP_006746.1	TALDO1	25.46	22.49	99	K307k	TALDO1_K307k	WLHNEDQMAVEkLSDGIR	EDQMAVEkLSDGIRK	44.1	NP_006746.1|NP_035658.1	HOMO SAPIENS	transaldolase GN=TALDO1	1	6410000	0.33	-0.03	0.21	0.38	0.08	-1.18	-0.46	0.04	-1.13	-0.99
NP_006746.1_K307k _1_1_307_307_1	NP_006746.1	TALDO1	21.94	21.61	6.46	K307k	TALDO1_K307k	WLHNEDQMAVEkLSDGIRK	EDQMAVEkLSDGIRK	44.1	NP_006746.1|NP_035658.1	HOMO SAPIENS	transaldolase GN=TALDO1	1	5220000	0.33	0.12	0.09	0.13	0.33	-0.7	-0.6	-0.93	-0.28	-0.62
NP_006746.1_K314k _1_1_314_314	NP_006746.1	TALDO1	8.33	3.58	8.34	K314k	TALDO1_K314k	kFAADAVK	KLSDGIRkFAADAVK	44.1	NP_006746.1	HOMO SAPIENS	transaldolase GN=TALDO1	1	3920000	0.09	0.28	0.37	0.4	0.23	-0.45	-0.15	-0.33	-0.33	-0.28
NP_006746.1_K321k _1_1_321_321	NP_006746.1	TALDO1	13.76	9.21	99	K321k	TALDO1_K321k	FAADAVkLER	KFAADAVkLERMLTE	44.1	NP_006746.1	HOMO SAPIENS	transaldolase GN=TALDO1	1	7890000	-0.37	0.18	-0.15	-0.03	-0.67	0.29	0.04	0.14	0.18	0.45
NP_002795.2_K16k _1_1_16_16	NP_002795.2	PSMC3	16.7	14.91	16.7	K16k	PSMC3_K16k	QEkMATVWDEAEQDGIGEEVLK	SPVTRQEkMATVWDE	45.1	NP_002795.2|NP_032974.2	HOMO SAPIENS	26S protease regulatory subunit 6A GN=PSMC3	2	5750000	-0.01	-0.1	-0.88	-0.39	-0.35	0.2	-0.24	0.39	0.75	-0.02
NP_002795.2_K53k _1_1_53_53	NP_002795.2	PSMC3	13.37	6.94	4.44	K53k	PSMC3_K53k	LLDSEIkIMK	RLLDSEIkIMKSEVL	45.1	NP_002795.2|NP_032974.2	HOMO SAPIENS	26S protease regulatory subunit 6A GN=PSMC3	2	11200000	-0.3	-0.39	-0.3	-0.27	-0.45	0.35	0.1	0.26	0.19	0.12
NP_002795.2_K56k _1_1_56_56	NP_002795.2	PSMC3	8.2	4.85	99	K56k	PSMC3_K56k	IMkSEVLR	DSEIKIMkSEVLRVT	45.1	NP_002795.2	HOMO SAPIENS	26S protease regulatory subunit 6A GN=PSMC3	1	5930000	-0.31	-0.1	-0.09	-0.2	-0.23	0.18	0.11	0.1	0.21	0.19
NP_002795.2_K70k _1_1_70_70	NP_002795.2	PSMC3	18.23	17.49	3.94	K70k	PSMC3_K70k	VTHELQAMkDK	THELQAMkDKIKENS	45.1	NP_002795.2|NP_032974.2	HOMO SAPIENS	26S protease regulatory subunit 6A GN=PSMC3	2	12800000	-0.07	-0.13	-0.35	-0.2	-0.3	0.35	0.07	0.19	0.33	0.28
NP_002795.2_K79k _1_1_79_79	NP_002795.2	PSMC3	8.19	3.46	8.19	K79k	PSMC3_K79k	ENSEkIK	KIKENSEkIKVNKTL	45.1	NP_002795.2|NP_032974.2	HOMO SAPIENS	26S protease regulatory subunit 6A GN=PSMC3	2	12000000	0.35	0.2	0.33	0.19	0.42	-0.51	-0.98	-0.44	-0.36	-0.71
NP_002795.2_K125k _1_1_125_125	NP_002795.2	PSMC3	10	7.01	99	K125k	PSMC3_K125k	CAVIkTSTR	KGKCAVIkTSTRQTY	45.1	NP_002795.2|NP_032974.2	HOMO SAPIENS	26S protease regulatory subunit 6A GN=PSMC3	4	21400000	0.01	0.19	0.05	0.11	0.28	-0.41	-0.13	-0.45	-0.17	-0.14
NP_002795.2_K146k _1_1_146_146	NP_002795.2	PSMC3	12.34	11.47	12.34	K146k	PSMC3_K146k	LkPGDLVGVNK	LVDAEKLkPGDLVGV	45.1	NP_002795.2|NP_032974.2	HOMO SAPIENS	26S protease regulatory subunit 6A GN=PSMC3	3	25100000	0.38	0.47	-0.06	0.2	0.48	-0.19	-0.31	-0.17	-0.06	-0.17
NP_002795.2_K155k _1_1_155_155	NP_002795.2	PSMC3	22.67	20.36	11.79	K155k	PSMC3_K155k	LKPGDLVGVNkDSYLILETLPTEYDSR	GDLVGVNkDSYLILE	45.1	NP_002795.2|NP_032974.2	HOMO SAPIENS	26S protease regulatory subunit 6A GN=PSMC3	1	30400000	2.26	1.8	0.91	2.2	2.18	NaN	NaN	NaN	NaN	NaN
NP_002795.2_K173k _1_1_173_173	NP_002795.2	PSMC3	22.07	19.15	22.07	K173k	PSMC3_K173k	VkAMEVDERPTEQYSDIGGLDK	TEYDSRVkAMEVDER	45.1	NP_002795.2	HOMO SAPIENS	26S protease regulatory subunit 6A GN=PSMC3	1	7390000	0.37	-0.26	-0.06	0.01	-0.18	-0.15	0.28	-0.13	-0.15	0.25
NP_002795.2_K209k _1_1_209_209	NP_002795.2	PSMC3	27.41	22.39	2.25	K209k	PSMC3_K209k	QIQELVEAIVLPMNHkEK	IVLPMNHkEKFENLG	45.1	NP_002795.2|NP_032974.2	HOMO SAPIENS	26S protease regulatory subunit 6A GN=PSMC3	3	59100000	-0.12	0.06	-0.09	-0.04	0	0.1	-0.34	-0.11	0.05	-0.08
NP_002795.2_K233k _1_1_233_233	NP_002795.2	PSMC3	14.23	13.94	99	K233k	PSMC3_K233k	GVLMYGPPGTGkTLLAR	YGPPGTGkTLLARAC	45.1	NP_002795.2|NP_032974.2	HOMO SAPIENS	26S protease regulatory subunit 6A GN=PSMC3	1	4080000	0.19	-0.02	0.28	0.2	-0.24	-0.03	0.08	-0.36	-0.91	-0.1
NP_002795.2_K245k _1_1_245_245	NP_002795.2	PSMC3	13.01	13.72	10.56	K245k	PSMC3_K245k	ACAAQTkATFLK	RACAAQTkATFLKLA	45.1	NP_002795.2|NP_032974.2	HOMO SAPIENS	26S protease regulatory subunit 6A GN=PSMC3	2	131000000	-0.02	-0.1	-0.06	-0.16	-0.04	-0.02	-0.08	0.03	0.01	-0.03
NP_002795.2_K250k _1_1_250_250	NP_002795.2	PSMC3	12.31	11.77	12.31	K250k	PSMC3_K250k	ATFLkLAGPQLVQMFIGDGAK	QTKATFLkLAGPQLV	45.1	NP_002795.2|NP_032974.2	HOMO SAPIENS	26S protease regulatory subunit 6A GN=PSMC3	1	983000	0.01	0.73	0.55	0.21	0.96	-1.06	NaN	0.04	-1.04	NaN
NP_002795.2_K266k _1_1_266_266	NP_002795.2	PSMC3	11.59	9.84	99	K266k	PSMC3_K266k	LAGPQLVQMFIGDGAkLVR	MFIGDGAkLVRDAFA	45.1	NP_002795.2|NP_032974.2	HOMO SAPIENS	26S protease regulatory subunit 6A GN=PSMC3	1	582000	-0.13	0.12	0.16	0.23	-0.54	NaN	NaN	NaN	-0.09	0.05
NP_002795.2_K276k _1_1_276_276	NP_002795.2	PSMC3	13.1	10.56	3.93	K276k	PSMC3_K276k	DAFALAkEK	RDAFALAkEKAPSII	45.1	NP_002795.2|NP_032974.2	HOMO SAPIENS	26S protease regulatory subunit 6A GN=PSMC3	3	124000000	0.66	0.58	0.53	0.41	0.62	-0.56	-1.07	-1.25	-1.09	-1.18
NP_002795.2_K294k _1_1_294_294	NP_002795.2	PSMC3	23.41	18.15	99	K294k	PSMC3_K294k	APSIIFIDELDAIGTkR	ELDAIGTkRFDSEKA	45.1	NP_002795.2|NP_032974.2	HOMO SAPIENS	26S protease regulatory subunit 6A GN=PSMC3	2	13600000	-0.42	0.12	0.46	0.21	0.2	-0.38	-0.57	-0.68	-0.2	0.03
NP_002795.2_K300k _1_1_300_300	NP_002795.2	PSMC3	12.93	8.15	99	K300k	PSMC3_K300k	RFDSEkAGDR	TKRFDSEkAGDREVQ	45.1	NP_002795.2|NP_032974.2	HOMO SAPIENS	26S protease regulatory subunit 6A GN=PSMC3	4	16800000	0.43	0.44	0.46	0.31	0.29	-0.45	-0.65	-0.48	-0.5	-0.68
NP_002795.2_K300k _1_1_300_300_1	NP_002795.2	PSMC3	8.77	8.04	99	K300k	PSMC3_K300k	RFDSEkAGDREVQR	TKRFDSEkAGDREVQ	45.1	NP_002795.2|NP_032974.2	HOMO SAPIENS	26S protease regulatory subunit 6A GN=PSMC3	1	1230000	0.42	0.02	0.53	0.11	-0.31	-0.17	-0.04	-1.49	-0.02	-0.43
NP_002795.2_K300k _1_1_300_300_2	NP_002795.2	PSMC3	6.23	5.27	99	K300k	PSMC3_K300k	FDSEkAGDR	TKRFDSEkAGDREVQ	45.1	NP_002795.2|NP_032974.2	HOMO SAPIENS	26S protease regulatory subunit 6A GN=PSMC3	1	855000	-0.2	0.11	0.31	0.42	0.09	-0.37	-1.49	-0.71	0.02	-0.87
NP_002795.2_K372k _1_1_372_372	NP_002795.2	PSMC3	19.23	19.23	99	K372k	PSMC3_K372k	kMNVSPDVNYEELAR	IMQIHSRkMNVSPDV	45.1	NP_002795.2|NP_032974.2	HOMO SAPIENS	26S protease regulatory subunit 6A GN=PSMC3	3	6860000	0.33	0.4	0.43	0.57	0.14	-0.19	-0.53	-0.67	-0.77	-0.84
NP_002795.2_K397k _1_1_397_397	NP_002795.2	PSMC3	25.06	24.44	99	K397k	PSMC3_K397k	CTDDFNGAQCkAVCVEAGMIALR	DFNGAQCkAVCVEAG	45.1	NP_002795.2|NP_032974.2	HOMO SAPIENS	26S protease regulatory subunit 6A GN=PSMC3	1	797000	0.28	0	0.18	0.17	0.34	-0.18	-0.62	-1.05	-0.26	-0.74
NP_001276674.1_K61k _1_1_61_61	NP_001276674.1	GAPDH	14.12	14.25	14.12	K61k	GAPDH_K61k	FHGTVkAENGK	GKFHGTVkAENGKLV	46.1	NP_001276674.1|NP_001243728.1	HOMO SAPIENS	glyceraldehyde-3-phosphate dehydrogenase isoform 1 GN=GAPDH	7	207000000	-0.63	-0.54	-0.72	-0.9	-0.78	0.47	0.5	0.64	0.31	0.31
[truncated: 12,091 more rows]

## Sheet: Supp. Table 7B
Supplementary Table S7B: PDX Acetylome
[truncated: 11,932 more rows]

## Sheet: Supp. Table 7C
Supplementary Table S7C: Proteome
[truncated: 8,975 more rows]

[truncated: 1 more sheets: Supp. Table 7D]
